# Supplementary material for: Inclusive Composite Interval Mapping of QTL by Environment Interactions in Biparental Populations
Source: PLoS One. 2015 Jul 10;10(7):e0132414. doi: 10.1371/journal.pone.0132414 (PMC4498613; doi:10.1371/journal.pone.0132414)
Supplement: S6 File — (ZIP) [file pone.0132414.s006.zip › H=0.8/L1/run_00110.met]

!**********************Note: lines staring with "!" are remarks and will be ignored in the program********************
!*********************************General Information**********************************
!Assuming F1 = P1 x P2, populations available in QTL IciMapping are: 
!  1, P1BC1F1 = P1 x F1, the first backcrossing where P1 is used as the recurrent parent;
!  2, P2BC1F1 = P2 x F1, the first backcrossing where P2 is used as the recurrent parent;
!  3, F1DH, F1-derived doubled haploids; 
!  4, RIL or F1RIL, recombination inbred lines through the repeated selfing of F1;
!  5, P1BC1RIL, recombination inbred lines through the repeated selfing of P1BC1F1;
!  6, P2BC1RIL, recombination inbred lines through the repeated selfing of P2BC1F1;
!  7, F2, the selfing generation of F1;
!  8, F3, the selfing generation of F2;
!  9, P1BC2F1, the second backcrossing where P1 is used as the recurrent parent; 
! 10, P2BC2F1, the second backcrossing where P2 is used as the recurrent parent;
! 11, P1BC2RIL, recombination inred lines through the repeated selfing of P1BC2F1; 
! 12, P2BC2RIL, recombination inred lines through the repeated selfing of P2BC2F1; 
! 13, P1BC1F2, the selfing generation of P1BC1F1; 
! 14, P2BC1F2, the selfing generation of P2BC1F1; 
! 15, P1BC2F2, the selfing generation of P1BC2F1; 
! 16, P2BC2F2, the selfing generation of P2BC2F1; 
! 17, P1BC1DH, P1BC1F1-derived doubled haploids; 
! 18, P2BC1DH, P2BC1F1-derived doubled haploids; 
! 19, P1BC2DH, P1BC2F1-derived doubled haploids; 
! 20, P2BC2DH, P2BC2F1-derived doubled haploids; 
   3      !Mapping Population (see remarks above)
   2      !Mapping Function (1 for Kosambi; 2 for Haldane; 3 for Morgan)
   2      !Marker Space Type (1 for intervals; 2 for positions)
   1      !Marker Space Unit(1 for centiMorgans; 2 for Morgan)
   6      !Number of Chromosomes (or Linkage Groups)
 200      !Size of the mapping population
   2      !Number of environments
 
!***************************************** Chromosomes and Linkage Maps **********************************************
!Chromosome                 NumMarkers
-CH1                        16
-CH2                        16
-CH3                        16
-CH4                        16
-CH5                        16
-CH6                        16
!Linkage map (Marker name followed by position or the interval length)
 MK-1-1                1     0.000
 MK-1-2                1    10.000
 MK-1-3                1    20.000
 MK-1-4                1    30.000
 MK-1-5                1    40.000
 MK-1-6                1    50.000
 MK-1-7                1    60.000
 MK-1-8                1    70.000
 MK-1-9                1    80.000
 MK-1-10               1    90.000
 MK-1-11               1   100.000
 MK-1-12               1   110.000
 MK-1-13               1   120.000
 MK-1-14               1   130.000
 MK-1-15               1   140.000
 MK-1-16               1   150.000
 MK-2-1                2     0.000
 MK-2-2                2    10.000
 MK-2-3                2    20.000
 MK-2-4                2    30.000
 MK-2-5                2    40.000
 MK-2-6                2    50.000
 MK-2-7                2    60.000
 MK-2-8                2    70.000
 MK-2-9                2    80.000
 MK-2-10               2    90.000
 MK-2-11               2   100.000
 MK-2-12               2   110.000
 MK-2-13               2   120.000
 MK-2-14               2   130.000
 MK-2-15               2   140.000
 MK-2-16               2   150.000
 MK-3-1                3     0.000
 MK-3-2                3    10.000
 MK-3-3                3    20.000
 MK-3-4                3    30.000
 MK-3-5                3    40.000
 MK-3-6                3    50.000
 MK-3-7                3    60.000
 MK-3-8                3    70.000
 MK-3-9                3    80.000
 MK-3-10               3    90.000
 MK-3-11               3   100.000
 MK-3-12               3   110.000
 MK-3-13               3   120.000
 MK-3-14               3   130.000
 MK-3-15               3   140.000
 MK-3-16               3   150.000
 MK-4-1                4     0.000
 MK-4-2                4    10.000
 MK-4-3                4    20.000
 MK-4-4                4    30.000
 MK-4-5                4    40.000
 MK-4-6                4    50.000
 MK-4-7                4    60.000
 MK-4-8                4    70.000
 MK-4-9                4    80.000
 MK-4-10               4    90.000
 MK-4-11               4   100.000
 MK-4-12               4   110.000
 MK-4-13               4   120.000
 MK-4-14               4   130.000
 MK-4-15               4   140.000
 MK-4-16               4   150.000
 MK-5-1                5     0.000
 MK-5-2                5    10.000
 MK-5-3                5    20.000
 MK-5-4                5    30.000
 MK-5-5                5    40.000
 MK-5-6                5    50.000
 MK-5-7                5    60.000
 MK-5-8                5    70.000
 MK-5-9                5    80.000
 MK-5-10               5    90.000
 MK-5-11               5   100.000
 MK-5-12               5   110.000
 MK-5-13               5   120.000
 MK-5-14               5   130.000
 MK-5-15               5   140.000
 MK-5-16               5   150.000
 MK-6-1                6     0.000
 MK-6-2                6    10.000
 MK-6-3                6    20.000
 MK-6-4                6    30.000
 MK-6-5                6    40.000
 MK-6-6                6    50.000
 MK-6-7                6    60.000
 MK-6-8                6    70.000
 MK-6-9                6    80.000
 MK-6-10               6    90.000
 MK-6-11               6   100.000
 MK-6-12               6   110.000
 MK-6-13               6   120.000
 MK-6-14               6   130.000
 MK-6-15               6   140.000
 MK-6-16               6   150.000
!*********************************** Marker Types ********************************************************************
!Co-dominant marker: When heterozygote F1 is present, P1 is coded as 2, F1 is coded as 1, and P2 is coded as 0; Otherwise, P1 is coded as 2, and P2 is coded as 0. 
!Dominant marker: When heterozygote F1 is present, P1 and F1 are coded as 12, and P2 is coded as 0; Otherwise, P1 is coded as 2, and P2 is coded as 0.  
!Recessive markers: When heterozygote F1 is present, P1 is coded as 2, and F1 and P2 are coded as 10; Otherwise, P1 is coded as 2, and P2 is coded as 0. 
!Missing marker is coded as -1. 
 MK-1-1                 2   0   2   0   2   0   2   0   2   2   2   0   0   0   2   2   0   2   2   0   2   0   2   2   2   0   2   2   2   0   2   0   0   0   2   2   2   0   2   0   2   2   0   0   2   2   0   0   0   2   2   2   0   2   0   2   0   0   0   0   0   0   0   0   2   2   2   0   2   2   2   0   0   2   0   2   2   0   2   0   0   2   0   0   2   2   2   0   2   0   2   2   2   0   2   0   0   0   2   0   2   0   2   0   0   2   0   0   0   0   0   2   0   0   0   2   2   0   0   2   0   2   0   2   0   2   2   2   2   2   0   0   2   2   2   2   2   0   2   2   2   0   0   0   2   0   0   2   2   0   0   0   2   2   2   0   2   0   2   0   2   0   0   0   0   0   0   0   2   0   0   2   2   2   2   0   0   2   0   2   2   2   0   2   0   2   0   0   2   0   2   0   0   2   2   0   2   0   2   2
 MK-1-2                 2   0   2   0   2   0   2   0   2   2   2   0   0   0   2   2   0   2   2   0   2   0   2   2   2   0   2   2   2   0   2   0   0   0   2   2   2   0   2   0   2   2   0   0   0   2   0   0   0   2   2   2   0   2   0   2   0   0   0   0   0   0   2   0   2   2   2   0   2   2   2   0   2   2   0   2   2   0   2   0   2   2   0   0   2   0   2   0   2   0   0   2   2   0   2   0   0   0   2   0   2   2   2   0   0   2   0   0   0   0   0   2   0   0   0   2   2   0   0   2   0   2   2   2   0   2   2   0   2   2   2   0   2   2   2   2   2   0   2   2   0   0   0   0   2   0   0   2   2   0   2   0   0   2   2   0   2   2   2   0   2   0   0   0   0   0   0   0   2   0   0   2   2   2   2   2   0   2   0   2   2   2   0   2   0   2   0   0   2   0   0   0   0   2   2   0   2   0   2   2
 MK-1-3                 2   0   2   0   2   0   2   0   2   2   2   2   0   0   2   2   0   2   2   0   2   0   2   2   2   0   2   2   2   0   0   0   0   0   2   2   2   0   2   0   2   0   0   0   0   2   0   0   0   2   2   2   0   2   0   2   0   0   0   0   0   0   2   0   2   2   2   0   2   2   2   0   2   2   0   2   2   0   2   0   2   2   0   2   2   0   0   0   2   0   0   0   2   0   2   0   0   0   2   0   2   2   2   0   0   2   0   0   2   0   0   2   0   0   0   2   2   0   0   2   2   2   2   2   0   2   2   0   2   2   2   0   2   2   2   2   0   0   2   2   0   0   0   0   2   0   2   2   2   0   2   2   0   2   2   0   2   2   2   2   2   0   0   0   0   0   0   0   2   0   0   2   2   2   2   2   0   0   0   2   2   2   0   2   0   2   0   2   2   0   0   0   0   0   2   0   2   0   2   2
 MK-1-4                 2   2   2   2   0   0   2   0   2   2   2   2   0   0   2   2   0   2   2   2   0   0   2   2   2   0   2   2   2   2   0   0   0   0   2   0   2   0   2   2   0   0   0   0   0   2   0   0   0   2   2   2   0   2   0   2   2   2   0   0   0   0   2   0   2   2   2   0   2   2   2   0   2   2   0   2   2   0   2   0   2   2   0   2   2   0   0   0   2   0   0   0   2   0   2   2   0   0   2   0   2   2   2   2   0   2   0   0   2   0   0   2   0   0   0   2   2   0   0   2   2   2   2   2   0   2   2   0   2   2   2   0   2   2   2   2   0   2   2   2   0   0   0   0   2   0   2   2   2   0   2   2   2   2   0   0   0   2   2   2   2   2   0   0   0   0   2   0   2   0   2   2   2   2   2   2   0   2   0   2   2   0   0   2   0   2   0   2   2   0   0   0   0   0   2   0   2   0   0   2
 MK-1-5                 2   2   2   2   0   0   2   0   2   2   2   2   0   0   2   2   0   2   2   2   0   0   2   2   2   0   2   2   2   2   0   0   0   0   2   2   2   0   2   2   0   0   0   0   2   2   0   0   0   2   2   2   0   2   0   0   2   2   0   0   0   0   2   0   2   2   2   0   2   2   2   0   2   2   2   2   2   0   0   0   2   2   0   2   2   0   0   0   2   0   2   0   2   0   2   2   0   0   0   0   2   2   2   2   0   2   0   0   2   2   0   2   0   0   0   2   2   0   0   2   2   2   2   2   0   2   2   0   0   2   2   0   2   2   2   2   0   2   2   2   0   0   0   0   2   0   2   2   2   0   2   2   2   2   0   0   0   0   2   2   2   2   0   0   0   0   2   2   0   0   2   2   2   2   2   2   0   2   0   2   2   0   0   0   0   2   0   2   2   0   0   0   0   0   2   0   2   2   0   2
 MK-1-6                 2   2   2   2   0   0   2   0   0   2   2   2   0   0   2   2   0   2   2   2   0   0   2   2   2   0   2   0   2   2   0   0   0   0   2   2   2   0   2   2   0   0   0   0   0   2   0   0   0   0   2   2   0   2   0   0   2   2   0   0   0   0   2   0   2   2   2   0   2   2   2   0   2   2   2   2   2   0   0   0   2   2   0   2   2   0   0   0   2   0   2   0   2   0   2   2   0   0   0   0   2   2   2   2   0   2   0   0   2   2   0   2   0   0   0   2   2   0   0   2   2   2   2   2   0   2   2   0   0   2   2   0   2   2   2   2   0   2   2   2   0   0   0   0   2   0   0   2   2   0   2   2   2   2   0   0   0   0   2   2   2   2   0   0   0   0   2   2   0   0   2   2   2   2   2   0   0   2   0   2   2   0   0   0   0   2   0   2   2   0   0   0   0   0   2   0   2   2   0   2
 MK-1-7                 2   2   0   0   0   0   2   0   0   2   2   2   0   0   2   2   0   2   2   2   0   0   2   2   2   0   2   0   2   2   0   0   0   0   2   2   2   0   2   2   0   0   0   0   0   2   0   0   2   0   2   2   0   2   0   2   2   2   0   0   0   0   2   0   2   2   2   0   2   2   0   0   2   2   2   2   2   2   0   2   2   2   0   2   2   0   0   0   2   0   2   0   2   0   2   2   0   0   0   0   2   2   2   2   0   2   0   0   0   2   0   2   2   0   0   2   2   2   0   2   2   2   2   2   0   2   2   0   0   2   0   0   2   0   2   2   0   2   2   2   0   0   0   0   0   0   0   2   2   0   2   0   2   2   0   0   0   0   2   2   2   2   0   0   2   0   2   2   0   0   2   2   2   2   2   0   0   0   0   2   2   0   0   0   0   0   0   2   2   0   0   0   0   0   2   0   2   2   0   2
 MK-1-8                 2   2   0   0   0   0   2   0   0   2   2   0   0   0   2   2   0   2   2   2   0   0   2   2   2   0   0   2   2   2   0   0   0   0   2   0   2   0   0   2   0   0   2   0   0   0   0   0   0   0   2   2   0   2   0   2   2   2   2   0   0   0   2   0   2   2   2   0   2   2   0   0   2   2   2   2   2   2   0   0   2   2   0   2   2   0   0   0   2   0   2   0   2   0   2   2   2   0   2   0   2   0   2   2   0   2   2   0   0   2   0   2   2   0   0   2   2   2   0   2   2   2   2   2   2   2   2   0   0   2   2   0   2   0   2   2   0   2   2   2   0   2   0   0   0   0   0   0   2   0   2   0   2   2   0   2   2   2   2   0   2   2   0   2   2   0   2   2   0   2   2   2   2   2   0   0   0   0   2   2   2   0   0   0   0   0   0   2   2   0   0   0   0   0   2   0   2   2   0   2
 MK-1-9                 2   2   2   0   0   0   2   0   0   2   2   0   0   0   2   2   0   2   2   2   0   0   2   2   2   0   0   2   2   2   0   0   0   0   2   0   2   0   0   2   0   0   2   0   0   0   0   0   0   0   2   0   0   2   0   2   0   2   2   0   0   0   2   0   2   2   2   0   0   2   0   0   2   2   2   0   2   2   2   0   2   2   0   2   2   0   0   0   2   0   2   0   2   0   2   2   2   0   2   0   2   0   2   2   0   2   2   0   0   2   0   2   2   0   0   0   2   2   0   2   2   2   2   2   2   0   2   2   0   2   0   0   0   0   2   2   0   2   2   2   0   2   0   0   0   0   0   2   2   2   2   0   2   2   0   2   2   2   0   0   2   2   0   2   2   0   2   2   0   2   2   2   2   2   0   0   0   0   2   2   2   0   0   0   0   0   0   2   2   0   0   0   0   0   2   0   2   2   0   2
 MK-1-10                2   2   2   0   0   0   2   0   0   2   2   0   0   2   2   2   0   2   2   2   0   0   2   2   2   2   0   2   2   2   0   2   0   2   2   0   2   0   0   0   2   0   2   0   0   0   2   2   0   0   2   0   0   2   0   2   2   2   2   0   0   0   2   0   2   2   2   0   0   0   0   0   2   2   2   2   2   2   2   0   2   2   2   2   2   0   0   0   2   2   2   2   2   0   2   2   2   0   2   0   2   0   2   2   0   2   2   0   0   2   2   2   2   2   0   0   2   2   0   2   2   2   2   2   2   0   2   2   0   2   0   2   0   0   2   2   0   2   2   2   0   2   0   2   0   0   0   2   2   2   2   0   2   2   0   0   2   2   0   2   2   2   0   2   2   0   2   2   2   2   2   2   2   0   0   0   0   2   2   2   2   2   2   0   0   0   2   2   2   2   0   0   0   0   2   0   2   2   0   2
 MK-1-11                2   2   0   0   0   0   2   0   0   2   2   0   0   2   2   0   0   0   2   2   0   0   2   2   2   2   0   2   2   2   0   2   0   2   2   0   2   0   0   0   2   0   2   0   0   0   2   2   0   0   2   0   0   2   0   2   2   2   2   0   0   0   2   0   2   0   2   0   0   0   0   0   2   2   2   2   2   2   2   0   2   2   2   2   2   0   0   2   2   2   2   0   2   0   2   2   2   0   2   0   2   0   2   2   0   0   2   0   0   2   2   2   0   2   0   0   2   2   0   2   0   2   2   2   0   2   2   2   0   2   0   2   0   2   2   2   2   2   2   0   2   2   0   2   0   0   0   2   0   2   2   0   2   2   0   2   2   2   0   2   2   2   0   2   0   0   2   2   2   2   2   2   2   0   2   0   0   2   2   2   2   2   2   0   0   0   2   0   2   2   0   0   0   2   2   0   2   2   0   2
 MK-1-12                2   2   0   0   0   0   2   0   0   0   2   0   0   2   2   0   0   0   2   2   0   0   2   2   2   2   0   2   2   0   2   0   0   2   2   0   0   0   0   0   2   0   2   0   0   0   2   2   0   0   2   0   0   2   0   2   2   2   2   0   2   0   0   0   2   0   2   0   2   0   0   0   2   2   2   2   2   2   2   0   2   2   2   2   2   2   0   2   2   0   2   0   2   0   2   2   2   0   0   0   2   0   2   2   0   0   2   0   0   2   2   2   0   2   0   0   2   2   2   2   2   2   2   2   0   2   0   2   0   2   0   2   0   2   2   2   2   2   2   2   2   2   0   2   0   0   0   2   0   2   2   0   2   2   0   2   2   2   2   2   2   2   0   2   0   0   2   2   2   2   2   2   0   0   2   0   0   2   2   2   2   2   2   0   0   0   2   0   2   2   0   0   0   2   2   2   2   0   0   2
 MK-1-13                2   2   0   0   0   0   2   0   2   0   2   0   0   2   2   0   0   0   2   2   0   0   2   2   2   2   0   2   2   2   2   0   2   2   2   0   0   0   0   0   2   0   2   0   0   0   2   2   0   0   2   0   0   2   2   2   2   2   2   0   0   0   0   0   2   0   2   0   2   2   0   0   2   2   2   2   2   2   2   0   2   2   2   2   2   2   0   0   2   0   2   0   2   0   2   2   2   0   0   0   2   0   2   2   0   0   2   0   0   2   2   0   0   2   0   0   2   2   2   2   2   2   2   2   0   2   0   2   0   2   0   2   0   0   2   0   2   2   2   2   2   2   0   2   0   0   0   2   0   2   0   0   2   2   0   2   2   2   2   2   2   2   0   2   0   0   2   2   2   2   2   2   0   0   2   0   0   2   2   2   2   2   2   0   0   0   2   0   2   2   0   0   0   2   2   2   2   0   0   2
 MK-1-14                2   2   0   2   0   0   2   0   2   0   2   0   0   0   2   0   0   0   2   2   0   0   2   2   2   2   0   0   2   2   2   0   2   2   2   0   0   0   2   0   2   0   2   0   0   0   0   2   0   0   2   0   0   2   2   2   2   2   2   0   0   0   2   0   2   0   2   0   2   2   2   0   2   2   2   2   2   2   2   0   2   2   2   2   2   2   2   0   2   0   2   0   0   0   2   2   2   0   0   0   2   0   2   2   0   0   2   0   0   2   2   0   0   2   0   0   2   2   2   2   2   2   2   2   0   2   0   0   0   2   2   2   0   0   2   0   2   2   2   2   2   2   0   2   0   0   0   2   0   2   0   0   2   2   0   2   2   2   2   0   2   0   0   2   0   0   2   0   2   2   0   2   0   0   2   0   0   2   2   2   2   0   2   0   0   0   2   2   2   2   0   0   0   2   2   2   2   0   0   2
 MK-1-15                2   2   0   2   0   0   2   2   2   0   2   0   0   0   2   0   0   0   2   2   0   0   0   2   2   2   0   0   2   2   2   0   2   2   2   0   0   0   2   0   2   0   2   0   2   0   0   2   0   2   0   0   0   2   2   2   2   2   0   0   0   0   2   0   2   2   2   0   2   2   2   0   2   2   2   2   2   2   2   2   2   2   2   2   2   2   2   2   2   0   2   2   0   0   2   2   2   0   0   0   2   0   2   2   0   2   2   0   0   2   0   0   0   0   0   0   2   2   2   2   2   0   2   2   2   2   0   0   0   2   2   2   0   0   2   0   0   2   0   2   2   2   0   2   0   0   0   2   0   0   0   0   2   2   0   2   2   2   2   0   2   0   2   2   0   0   0   0   2   2   0   2   2   0   2   0   0   2   2   2   2   0   2   0   0   0   2   2   2   2   0   0   0   2   2   2   0   2   0   2
 MK-1-16                2   2   0   0   2   0   2   2   2   0   2   0   0   0   2   0   0   2   2   2   0   0   0   2   2   2   0   0   2   2   0   0   2   2   2   0   0   0   2   0   2   2   2   0   2   2   2   2   0   2   0   0   0   2   2   2   0   2   0   0   0   2   2   0   2   2   2   0   2   2   2   0   2   2   2   0   2   2   2   2   2   2   2   2   2   2   2   2   2   0   2   2   0   2   2   2   2   0   0   0   2   0   2   2   0   2   2   0   2   0   0   0   0   0   0   0   2   2   2   0   2   0   2   2   2   0   0   0   2   2   0   2   0   0   2   0   0   2   0   2   2   0   0   2   0   0   0   2   0   0   0   0   2   2   0   2   2   2   2   0   2   0   2   2   0   0   2   0   2   2   0   2   2   0   2   0   0   2   2   2   2   0   2   0   0   0   2   2   2   2   2   0   0   2   2   2   0   2   0   2
 MK-2-1                 0   2   0   0   0   0   2   2   2   2   2   0   0   2   0   0   2   0   2   0   2   0   2   0   0   2   0   2   0   2   2   2   0   0   0   2   0   0   2   2   0   2   2   2   0   2   2   0   0   0   0   0   0   2   0   0   0   2   2   0   2   2   0   0   0   2   2   0   0   0   2   2   0   0   2   2   0   2   2   0   0   2   0   2   2   0   0   0   2   2   2   0   0   2   2   2   2   2   2   0   2   0   2   2   0   2   2   0   0   2   2   0   2   2   2   2   0   0   2   2   2   0   0   0   0   0   0   0   0   0   2   2   0   0   0   2   0   0   0   0   0   2   2   2   0   0   2   0   0   0   2   2   0   0   2   0   0   2   0   0   2   2   2   0   0   2   2   0   0   2   2   0   2   0   2   0   0   2   2   0   0   2   0   0   2   0   2   0   2   0   0   0   2   2   2   2   2   0   2   2
 MK-2-2                 0   2   0   0   0   0   2   2   0   2   2   0   0   2   0   0   2   2   0   0   2   0   2   0   0   2   0   2   0   0   2   2   0   0   0   2   0   0   2   2   0   0   2   2   0   2   2   0   0   0   0   0   0   2   0   0   0   2   2   0   2   2   0   0   0   2   2   0   2   0   2   2   0   0   2   2   0   2   2   0   2   0   0   2   2   0   0   0   2   0   2   0   0   2   2   2   0   2   2   0   0   0   0   2   0   2   2   0   0   2   2   0   2   2   2   2   0   0   2   2   2   0   0   0   0   0   0   0   0   0   2   2   0   0   0   2   0   0   0   0   0   2   2   2   0   0   2   2   0   0   2   0   0   0   2   0   0   2   0   0   2   2   2   0   0   2   0   0   0   2   2   0   2   2   2   0   0   2   2   0   2   2   0   0   2   0   0   0   2   0   0   0   2   2   2   2   2   0   2   2
 MK-2-3                 0   2   0   0   0   0   2   2   0   2   0   0   0   2   2   0   2   0   0   0   2   0   2   0   0   2   0   2   0   2   2   2   2   0   0   2   0   0   2   2   2   2   2   2   0   2   2   0   0   0   0   0   0   2   0   2   0   2   2   0   2   2   0   0   0   2   2   0   0   0   0   2   0   0   2   2   0   2   2   0   2   0   0   2   2   0   2   0   2   0   2   0   0   2   2   2   2   2   2   2   0   0   0   2   0   2   2   0   0   2   2   0   2   2   2   0   0   0   2   2   2   0   0   0   0   0   0   0   0   2   2   0   0   0   0   2   0   0   0   0   0   2   2   2   0   0   2   2   0   0   2   0   0   0   2   0   2   2   0   0   0   2   2   0   0   2   0   0   0   2   2   0   2   2   0   0   0   2   2   0   2   2   0   0   2   0   0   0   2   0   0   0   2   2   2   2   0   0   2   2
 MK-2-4                 0   0   0   2   0   0   2   2   0   2   2   0   0   2   2   0   2   0   0   0   2   0   2   2   0   2   0   2   2   2   2   2   2   0   0   2   0   2   2   2   2   2   0   2   0   2   2   0   0   0   0   0   2   2   0   2   0   2   2   0   2   2   0   0   0   2   2   2   0   0   0   2   0   0   2   2   0   0   2   0   2   0   0   2   2   0   2   0   2   0   2   0   0   2   0   2   2   2   2   2   0   0   2   0   0   2   0   0   0   2   0   0   2   0   0   0   0   0   2   2   2   0   0   0   0   0   0   0   0   2   0   0   0   0   0   2   0   0   2   0   0   2   2   2   2   0   2   2   0   0   2   0   0   0   2   0   2   2   0   0   0   2   2   2   0   2   0   0   0   2   2   0   2   2   2   0   0   2   2   0   2   2   0   0   2   0   0   2   2   0   0   0   2   2   2   0   0   0   2   2
 MK-2-5                 0   0   0   2   0   0   2   2   0   2   2   0   0   2   2   0   2   2   2   0   2   0   2   2   0   2   0   2   2   2   2   2   2   0   0   2   0   0   2   2   2   2   2   2   0   2   2   0   0   0   0   0   2   2   0   2   0   2   2   0   2   2   0   0   0   2   0   2   0   0   0   2   0   2   0   2   0   0   2   0   0   0   0   2   2   0   2   0   2   0   2   0   0   2   0   2   2   2   2   2   0   0   2   0   0   2   0   0   0   2   0   0   2   0   0   0   0   0   2   2   2   0   0   0   0   0   0   0   2   2   2   0   0   0   0   2   0   0   2   0   0   2   2   2   2   0   2   2   0   0   2   0   0   0   2   0   2   2   0   0   0   2   2   2   0   2   0   0   0   2   2   0   2   2   2   0   0   2   2   0   2   2   0   0   0   0   0   2   2   0   0   2   2   2   2   0   0   0   2   2
 MK-2-6                 0   0   0   2   2   0   2   0   0   2   2   0   0   2   2   0   0   2   0   0   2   2   2   2   0   2   0   2   2   2   2   2   2   2   0   0   0   0   0   2   2   2   2   2   0   2   2   0   0   0   2   2   2   2   0   2   0   2   0   0   2   2   0   0   0   2   0   2   0   0   0   2   0   2   0   2   0   0   2   0   0   0   0   2   2   0   2   0   2   0   2   0   2   2   0   2   2   2   2   2   0   0   0   2   2   2   2   0   0   0   0   0   2   2   0   0   2   0   2   2   2   0   0   0   2   0   2   0   2   2   2   0   0   0   0   2   0   0   2   0   0   2   2   2   2   0   2   2   0   0   2   0   0   0   2   0   0   2   0   0   0   2   2   2   0   2   0   2   0   2   2   0   0   2   2   0   0   2   2   0   2   2   0   0   0   0   2   2   2   0   0   2   2   2   2   0   0   0   2   2
 MK-2-7                 0   0   0   2   2   0   0   0   0   2   2   0   0   2   2   0   0   2   0   0   2   2   2   2   2   2   0   2   2   2   2   0   2   2   2   0   0   2   2   2   2   2   2   2   0   2   0   0   0   0   2   2   2   2   0   0   0   2   2   2   2   2   0   0   0   2   0   2   0   0   0   2   2   2   0   2   0   0   2   0   0   0   0   2   2   0   2   0   2   0   2   2   2   2   0   2   2   2   2   2   0   0   0   2   2   2   2   0   0   0   0   0   2   2   0   2   2   2   2   2   2   2   0   0   2   0   2   0   2   2   2   0   0   0   2   2   0   0   2   0   0   2   2   0   2   2   2   2   0   0   2   0   0   0   2   2   0   0   0   0   0   2   2   2   0   2   0   2   0   2   2   0   0   2   2   0   0   2   2   0   0   2   0   0   0   2   2   2   2   0   0   0   2   2   2   0   0   2   2   2
 MK-2-8                 0   0   0   0   2   0   0   0   0   2   2   0   0   2   2   0   0   2   0   0   2   2   2   2   2   2   0   2   2   2   2   0   0   2   2   0   0   2   2   2   2   0   2   2   0   2   2   0   0   0   2   2   2   2   0   0   0   2   2   2   2   2   0   0   2   2   0   2   0   0   0   2   2   2   0   2   0   0   2   2   0   0   0   0   2   2   2   0   2   0   2   2   2   2   0   0   2   2   2   2   0   0   0   2   2   2   2   0   0   0   0   0   2   2   0   2   2   2   2   2   2   0   0   0   2   2   2   0   2   0   2   0   0   0   2   2   0   0   2   0   0   2   2   0   2   2   2   0   0   0   2   0   2   0   2   2   2   0   0   0   2   2   2   2   0   2   2   2   0   0   2   0   0   2   2   0   2   2   2   0   0   2   0   0   0   2   2   2   2   0   0   0   2   2   2   0   2   2   2   0
 MK-2-9                 2   0   0   0   2   0   0   0   0   2   2   0   0   2   2   0   0   2   0   0   0   2   2   2   2   2   0   0   2   2   2   0   0   2   2   0   0   2   2   2   0   0   2   2   0   2   2   0   0   0   2   2   2   2   0   0   0   0   0   2   2   0   2   0   2   2   2   2   0   0   0   2   2   2   0   2   0   0   2   2   0   0   0   0   2   2   2   0   0   0   2   2   2   2   0   2   2   2   2   2   0   0   0   0   2   2   2   0   0   0   0   2   2   2   0   2   2   2   2   2   2   0   2   0   2   2   2   0   0   2   2   0   0   0   2   2   0   0   2   0   0   2   2   0   2   2   2   0   0   0   2   0   2   0   2   2   2   0   0   0   2   2   2   2   0   2   2   2   0   0   2   0   2   2   2   0   2   0   2   2   0   0   0   0   0   2   2   2   2   0   0   0   2   2   2   0   2   2   2   0
 MK-2-10                2   0   0   0   2   0   0   0   0   2   2   0   0   0   2   0   0   2   0   0   0   2   2   2   2   2   0   0   2   2   2   0   2   2   2   0   2   2   2   2   0   0   2   2   0   2   2   0   0   0   2   2   2   2   0   2   0   2   0   2   2   0   2   0   2   2   2   2   0   0   0   0   2   2   0   0   0   0   2   2   0   0   0   0   2   2   2   0   0   0   2   2   2   2   0   2   2   2   2   2   0   2   0   2   2   2   2   0   0   0   0   2   2   2   0   0   2   2   2   2   2   0   2   0   2   2   2   0   0   2   2   0   0   0   2   2   0   0   2   0   0   2   2   0   2   2   2   0   0   2   2   0   2   0   0   2   2   0   0   0   0   2   2   2   0   0   2   2   0   0   2   0   2   2   2   0   2   0   2   2   0   0   0   2   0   2   2   2   2   0   0   0   2   2   2   0   2   2   2   0
 MK-2-11                2   0   0   0   2   0   0   0   0   2   2   0   0   0   2   0   0   2   2   0   0   2   2   2   2   0   2   0   2   2   2   0   2   2   2   2   2   2   2   2   0   0   2   2   0   2   2   0   0   2   0   2   2   2   0   2   0   2   0   2   2   0   2   2   2   2   2   2   0   0   0   0   2   2   0   0   0   0   2   2   0   2   0   0   2   2   2   0   0   0   2   2   2   2   0   2   2   2   2   2   0   2   2   2   2   2   2   0   0   0   0   2   2   2   0   0   2   2   2   2   2   0   2   0   2   2   2   0   0   2   2   0   0   0   2   2   0   2   2   0   0   2   2   0   2   2   2   0   0   2   2   0   2   2   0   2   2   0   0   0   0   2   2   2   0   0   2   2   0   0   2   0   2   2   2   0   2   0   2   2   0   0   0   2   0   2   2   2   2   0   0   0   2   2   2   2   2   2   2   2
 MK-2-12                2   2   0   0   2   0   0   0   0   2   2   0   0   0   2   0   2   2   2   0   0   2   2   0   2   0   2   0   2   2   2   0   2   2   2   2   0   2   2   2   2   0   2   2   2   2   2   0   0   2   0   2   0   2   0   2   0   2   0   2   2   0   2   2   2   2   0   2   0   0   0   0   2   2   0   0   0   0   2   0   0   2   0   0   2   2   2   0   0   0   2   2   2   2   0   2   0   2   2   0   0   2   2   0   0   2   2   0   2   0   0   2   2   2   2   0   2   2   0   2   2   0   2   0   2   2   2   0   0   2   2   0   0   0   2   2   0   2   2   0   2   2   0   0   2   0   2   0   0   2   2   0   2   2   0   2   2   0   0   2   0   2   2   2   0   0   2   2   0   0   2   2   2   2   0   0   2   0   2   2   0   0   0   2   0   2   2   2   2   0   0   2   2   2   2   0   2   2   2   2
 MK-2-13                2   0   0   0   2   0   2   2   0   2   2   0   0   2   2   0   2   2   2   0   0   0   2   0   2   0   2   0   2   2   2   0   2   2   2   2   0   2   2   2   2   0   2   2   2   2   2   0   0   2   0   2   0   2   0   2   0   2   0   2   2   0   2   2   2   2   2   2   0   2   0   0   2   2   0   0   0   0   2   0   0   2   0   0   2   2   2   0   0   0   2   2   2   2   0   2   0   2   2   0   2   2   2   0   0   2   2   0   2   0   0   2   2   2   2   0   2   0   0   2   2   0   2   0   2   2   2   0   0   2   2   2   0   0   2   2   0   2   2   0   2   0   0   0   2   0   2   0   0   2   2   0   2   2   0   2   2   0   0   2   0   2   2   2   0   0   0   0   0   0   2   2   2   2   0   0   2   0   0   2   0   0   0   2   0   2   2   2   2   0   0   2   2   0   2   0   2   2   2   2
 MK-2-14                2   0   0   2   2   0   2   2   0   2   2   0   0   2   2   0   2   0   2   0   0   0   2   2   2   0   2   2   2   2   2   0   2   2   2   2   0   2   2   2   2   0   2   0   0   2   2   0   0   2   0   2   0   2   0   2   0   2   0   2   2   0   2   2   2   2   0   0   2   0   0   0   2   2   0   0   0   0   2   0   2   0   0   0   0   2   2   0   0   0   2   2   2   2   0   2   0   2   2   0   2   2   2   2   0   2   2   0   0   0   0   2   2   2   2   0   2   0   0   0   2   0   2   0   2   2   2   0   0   2   2   2   0   0   2   2   2   2   2   0   2   0   0   0   2   0   2   0   0   0   2   0   2   2   0   2   2   0   0   0   0   2   2   2   0   0   0   0   0   0   0   2   2   2   0   0   2   0   0   2   2   0   0   0   0   2   2   2   2   0   0   2   2   0   0   0   2   2   2   2
 MK-2-15                0   2   0   2   2   0   2   2   0   2   2   2   0   2   2   0   2   0   2   0   0   0   2   2   2   0   2   2   2   2   2   0   2   2   2   2   2   2   2   2   2   0   2   0   0   2   2   2   2   2   0   2   0   0   0   2   0   2   0   2   2   0   2   0   2   2   0   0   2   0   0   0   2   2   2   0   0   0   2   0   2   0   2   0   0   2   2   0   0   0   2   2   0   0   0   2   0   2   2   0   2   2   2   2   0   2   0   2   0   0   0   2   2   2   2   0   2   2   0   0   2   0   2   0   2   2   2   0   0   2   2   2   0   0   2   2   2   2   0   0   0   0   0   0   2   0   2   0   0   0   2   0   2   0   0   2   2   0   0   0   0   2   2   2   0   0   0   0   0   0   0   2   2   2   2   0   0   2   2   2   2   0   2   0   2   2   2   2   0   0   0   2   2   0   0   0   2   2   2   2
 MK-2-16                0   2   2   2   2   0   2   2   0   2   2   2   0   2   2   0   2   0   2   0   0   0   2   2   2   2   2   0   2   2   2   0   2   2   2   2   2   2   2   2   2   0   2   0   0   2   2   0   2   0   0   2   0   0   0   2   0   0   0   2   2   0   2   0   2   2   0   0   2   2   0   0   2   0   0   0   0   0   2   0   0   0   2   0   0   2   2   0   2   0   2   2   0   2   0   2   0   2   0   0   2   2   2   2   0   2   0   2   0   0   2   2   2   2   2   0   2   2   0   0   2   0   2   0   2   2   2   0   0   2   2   2   0   0   2   2   2   2   0   0   0   0   0   0   2   0   2   0   0   0   0   0   2   0   2   2   2   2   0   0   0   0   2   2   2   2   0   0   0   0   0   2   2   2   0   0   0   2   2   2   2   0   2   0   2   2   2   2   0   0   0   2   2   0   0   0   2   2   2   2
 MK-3-1                 0   2   2   0   0   0   0   0   0   0   0   2   2   2   0   2   2   0   2   0   0   0   2   2   2   0   0   2   0   0   0   0   0   2   2   0   0   2   2   2   0   2   0   2   2   0   0   0   2   2   2   2   2   2   2   0   2   2   0   2   0   2   0   2   2   2   0   0   2   0   0   2   0   0   0   0   2   2   2   2   2   2   2   2   0   2   2   2   0   0   2   2   2   2   0   2   2   0   2   0   2   0   2   0   0   2   2   0   2   2   2   0   2   2   0   2   2   0   0   2   2   0   2   2   2   0   0   0   2   0   2   2   2   2   2   0   2   2   0   0   2   0   0   0   0   0   2   2   2   0   0   2   2   0   2   0   0   2   2   2   0   2   2   0   2   0   2   0   0   2   0   0   2   0   2   0   0   0   2   2   2   2   0   0   0   0   0   2   2   0   0   0   2   2   0   2   2   2   0   0
 MK-3-2                 0   2   2   0   0   0   0   0   0   0   0   0   2   2   0   2   2   0   2   0   0   0   2   2   2   0   0   2   0   0   0   0   0   2   2   0   0   2   2   0   0   2   0   0   0   0   0   0   2   2   2   2   2   2   2   0   2   2   0   2   0   2   2   2   2   2   0   0   2   0   0   2   0   0   0   2   2   2   2   2   2   2   2   2   0   2   2   2   0   0   2   2   2   0   0   2   2   2   0   0   0   0   2   0   0   2   2   0   2   0   2   0   2   2   0   2   0   0   0   2   2   0   2   2   2   0   0   2   2   0   2   2   2   2   2   0   2   2   0   0   2   0   0   0   0   0   2   2   2   0   0   2   2   0   2   0   0   2   2   2   0   2   2   0   2   0   2   0   0   0   0   0   2   0   2   0   0   0   0   2   2   2   0   0   0   0   0   2   2   0   0   0   2   2   0   2   2   0   0   0
 MK-3-3                 2   2   2   2   0   0   0   0   0   0   0   0   2   2   0   2   0   0   2   0   0   0   2   2   2   0   0   2   0   0   2   0   0   2   2   0   0   0   2   0   2   2   0   0   0   0   0   0   2   2   2   2   2   2   2   0   2   2   0   2   0   2   2   2   2   2   0   0   2   2   0   2   0   0   0   2   2   2   2   2   0   2   2   2   2   2   0   0   0   0   0   2   2   0   0   2   2   2   0   0   0   0   2   2   0   2   2   0   0   0   2   0   0   2   0   2   0   0   0   2   0   0   2   2   2   0   0   2   2   0   0   2   2   2   2   0   2   2   0   0   2   0   0   0   0   0   2   0   2   0   0   2   2   0   0   0   0   2   2   2   0   2   2   0   2   0   2   0   0   0   0   0   0   0   2   0   0   0   0   2   2   2   0   0   0   0   0   2   2   0   0   0   2   0   0   2   0   0   0   0
 MK-3-4                 2   2   2   0   0   0   0   0   0   0   2   0   2   2   0   2   0   0   2   0   0   0   2   2   2   0   0   2   0   0   2   0   0   2   2   0   2   0   2   0   2   2   0   0   0   0   0   0   2   2   2   2   2   2   2   0   2   2   0   2   0   2   2   2   0   2   2   2   2   2   0   2   0   0   0   0   2   2   2   2   0   2   2   2   0   2   0   0   0   0   0   2   2   0   0   2   2   2   0   0   0   0   2   2   0   0   2   2   0   0   2   0   0   2   0   2   0   0   0   2   0   0   0   2   2   0   2   2   0   0   0   2   2   2   2   2   2   2   0   0   2   0   0   2   0   0   2   0   2   0   0   2   0   0   0   0   0   0   2   2   0   2   2   0   2   0   0   0   0   0   0   0   0   0   2   0   0   2   0   2   0   2   0   0   2   0   2   2   2   0   0   2   2   0   0   2   0   0   0   0
 MK-3-5                 2   2   2   2   0   0   0   2   0   0   2   2   2   2   0   2   0   0   2   0   0   0   2   2   2   0   2   2   0   2   0   0   0   2   0   0   2   0   2   2   2   2   0   0   0   0   0   0   2   2   2   2   2   0   2   0   0   2   0   2   0   2   2   2   0   2   2   2   0   2   0   2   0   0   0   0   2   2   2   2   0   0   2   2   2   2   0   0   0   0   2   2   2   0   0   0   2   2   0   0   0   0   2   2   0   0   2   2   2   0   0   0   0   2   0   2   0   2   0   2   0   2   0   2   2   0   2   2   0   0   0   2   2   2   2   2   2   2   0   0   2   0   0   2   0   0   2   0   2   0   0   2   0   0   0   0   0   2   2   2   0   2   2   0   2   2   0   0   0   0   0   0   0   0   2   0   0   2   0   2   0   2   0   0   2   0   2   2   2   0   0   0   2   0   0   2   0   0   0   2
 MK-3-6                 0   2   2   2   0   0   0   2   0   0   2   2   2   2   0   2   0   0   2   0   0   0   2   2   2   0   2   2   0   0   0   2   0   2   0   0   2   0   2   2   2   0   0   0   0   0   0   0   2   2   2   2   2   0   2   0   0   2   0   2   2   2   2   2   0   2   2   2   0   2   0   2   0   0   0   0   2   2   2   2   2   0   2   2   2   2   0   0   0   0   2   2   2   0   0   0   2   2   0   0   0   0   2   2   0   0   2   2   2   0   0   0   0   2   0   2   0   2   0   2   0   2   0   2   2   0   2   2   0   0   0   2   0   2   2   2   0   2   0   0   0   0   0   2   0   0   2   0   2   0   0   2   0   0   0   0   0   0   2   2   0   2   2   0   2   2   0   0   0   0   2   0   0   0   2   0   0   2   0   2   2   2   0   0   0   0   2   2   2   0   0   2   2   0   0   0   0   2   0   2
 MK-3-7                 0   2   2   2   0   0   2   2   0   0   2   2   2   2   2   2   0   0   2   0   0   0   2   2   2   2   2   2   0   0   0   2   0   2   0   0   2   2   2   0   2   0   0   0   0   0   0   0   2   2   2   2   2   0   2   0   2   2   2   2   2   2   2   2   0   2   2   2   2   2   0   2   0   0   0   0   2   2   2   2   2   0   2   2   2   2   0   2   0   0   2   2   2   0   0   0   2   2   0   0   0   0   0   2   0   0   2   2   2   0   0   0   0   2   2   2   2   2   0   2   0   2   0   2   2   0   0   2   0   0   0   2   2   2   2   2   0   2   0   0   0   2   0   2   0   0   2   0   2   2   0   0   0   0   0   0   0   0   2   2   0   2   2   0   2   0   0   0   0   0   0   0   0   0   2   0   0   2   0   2   0   2   2   0   2   0   2   2   2   0   0   2   2   0   0   2   0   2   0   2
 MK-3-8                 0   0   2   0   0   0   2   2   0   0   2   2   2   2   2   2   0   0   2   0   0   0   2   2   2   0   0   2   0   0   0   2   0   2   0   0   2   2   0   0   2   0   0   0   0   0   0   0   2   2   2   2   2   0   2   0   2   2   2   2   2   2   2   2   2   2   2   2   2   2   0   2   0   0   0   2   2   2   2   2   2   0   2   2   2   2   0   2   0   0   2   2   2   0   0   0   2   2   0   0   0   0   0   2   0   0   2   2   2   0   0   0   0   2   2   2   2   2   0   2   0   2   0   0   2   0   0   2   0   0   0   2   2   2   2   0   0   2   0   0   0   2   0   2   2   0   0   2   2   2   0   0   2   0   0   0   0   0   2   2   0   2   2   0   2   0   0   0   0   0   0   0   0   0   2   0   0   2   0   2   0   2   0   0   2   0   2   2   2   0   0   2   2   0   0   2   0   2   0   2
 MK-3-9                 0   0   2   0   2   0   2   2   0   0   2   2   0   2   2   0   2   0   2   0   0   0   2   2   2   0   0   2   0   0   0   2   0   2   0   0   2   2   0   0   2   0   2   0   0   0   0   0   2   2   2   2   2   0   2   0   2   2   2   2   2   2   2   2   2   0   2   2   2   2   0   2   0   0   2   2   2   2   2   0   0   0   2   2   2   2   0   2   0   0   2   2   0   0   0   0   2   2   0   0   0   0   0   2   0   0   2   2   2   0   2   0   0   0   2   2   2   2   0   2   2   2   0   0   2   0   0   2   0   0   0   2   2   2   2   0   0   2   0   0   0   2   2   2   2   2   0   2   2   2   0   0   2   0   2   0   0   0   2   2   0   0   2   0   2   0   0   2   2   0   0   0   2   0   2   0   0   2   0   2   0   2   0   0   2   0   0   2   2   2   0   2   2   0   2   2   0   2   0   2
 MK-3-10                0   0   0   0   2   0   2   2   0   0   2   2   0   2   2   0   2   0   2   0   0   0   2   2   2   0   0   2   0   0   0   2   0   0   0   0   2   2   0   0   2   0   2   0   0   0   0   0   0   2   2   2   2   0   2   0   2   2   2   2   2   2   2   2   2   0   2   2   2   2   0   2   0   0   2   2   2   2   2   2   0   0   2   2   2   2   0   2   0   0   2   2   2   2   0   0   2   2   0   0   0   0   0   2   0   0   2   2   2   0   2   0   0   0   2   2   2   2   0   2   2   2   0   0   2   0   0   2   0   0   0   2   2   2   2   0   0   0   0   0   0   0   0   2   2   0   0   2   2   2   0   0   2   0   0   0   0   0   2   0   0   0   2   0   2   0   0   2   2   0   0   2   2   0   2   0   0   0   2   2   0   2   0   0   0   0   0   0   2   2   0   2   2   0   2   2   0   2   0   2
 MK-3-11                0   2   0   0   0   0   2   2   0   0   2   2   0   2   2   0   2   0   2   0   0   0   2   2   2   0   0   2   0   0   0   2   0   0   0   0   2   2   0   0   2   0   2   0   0   0   0   2   0   2   2   0   2   0   2   0   2   2   2   2   2   2   2   2   2   0   0   2   0   2   0   2   0   0   2   2   0   2   2   2   0   0   2   2   2   0   2   2   2   0   2   2   2   2   0   0   2   0   0   0   0   0   0   2   0   0   2   0   2   0   2   0   0   0   2   2   2   2   0   2   2   2   0   0   2   0   0   2   0   0   2   2   2   2   2   0   0   0   0   0   2   0   0   2   2   0   0   2   2   0   0   0   2   0   0   0   2   0   2   0   0   0   2   0   2   0   0   2   2   0   0   2   2   0   2   0   2   0   2   2   0   2   0   0   0   0   0   0   2   2   0   2   2   2   2   2   0   2   0   2
 MK-3-12                0   2   0   0   0   0   2   2   0   0   2   2   0   0   2   0   2   0   2   0   0   0   2   2   2   0   0   2   0   0   0   2   0   0   0   0   2   2   2   0   2   0   2   0   0   0   0   2   0   2   2   0   2   0   2   0   2   2   2   2   2   2   2   2   2   0   0   2   0   2   0   2   0   0   2   2   0   0   2   0   0   0   0   0   2   0   2   2   2   0   2   2   2   2   0   0   2   0   0   0   0   0   0   2   0   0   2   0   2   0   2   0   2   0   2   0   2   2   0   2   2   2   0   0   2   0   0   2   2   0   2   2   2   2   2   0   0   0   2   0   2   2   0   2   2   0   2   0   2   0   0   0   2   0   0   2   2   0   2   2   0   0   2   0   2   0   0   2   2   0   0   2   0   0   2   0   0   0   2   0   0   2   0   0   0   0   0   0   2   2   0   0   0   2   2   2   0   2   0   2
 MK-3-13                0   2   0   0   2   0   2   2   0   0   2   2   0   0   2   0   2   0   2   0   0   2   0   2   2   2   0   2   0   0   0   2   0   0   0   0   2   2   2   0   2   0   2   0   0   0   0   2   0   2   2   0   2   0   0   0   2   2   0   2   2   2   2   2   2   0   0   2   0   2   0   2   0   0   2   2   0   0   2   0   0   0   0   0   2   0   2   2   2   0   2   2   2   2   0   0   2   0   2   0   0   0   0   2   0   0   0   0   2   0   2   2   2   0   2   0   2   2   0   2   2   2   0   0   2   0   0   2   0   0   0   2   0   2   2   0   0   0   2   0   2   2   0   0   2   2   2   0   2   0   0   0   2   0   0   2   2   0   0   2   0   0   2   0   2   0   0   2   2   0   0   2   0   0   2   0   0   0   2   0   0   2   0   0   0   0   0   0   2   2   0   0   0   2   2   2   0   2   0   2
 MK-3-14                0   2   0   0   2   0   2   2   0   0   2   2   0   0   2   0   2   0   2   0   2   2   0   2   2   2   0   2   0   0   0   2   0   0   0   0   2   2   2   0   2   0   2   0   0   2   0   2   0   2   0   0   2   0   0   0   2   2   0   2   2   2   2   2   2   0   2   2   0   2   0   2   0   0   2   2   0   0   2   0   0   0   0   0   2   0   2   2   2   0   2   2   2   2   0   0   2   0   0   0   0   0   0   2   0   0   0   0   2   0   2   2   2   0   2   0   0   2   0   2   2   2   2   2   2   0   0   2   0   0   0   2   0   2   2   0   0   0   2   0   2   0   0   0   2   2   0   0   0   0   0   0   2   0   0   2   2   0   0   2   0   0   2   0   2   0   0   2   0   2   2   2   0   0   0   0   0   0   2   0   0   2   0   0   0   0   0   0   2   2   0   0   0   2   2   2   2   2   0   2
 MK-3-15                0   2   0   0   2   0   2   2   0   0   2   2   0   0   2   0   2   0   2   0   2   0   0   2   2   2   0   2   0   0   2   2   0   0   0   0   0   2   2   0   2   0   2   0   0   2   0   2   0   2   0   0   2   0   0   0   2   2   0   0   2   2   2   0   0   0   2   2   0   0   0   0   2   0   2   2   2   0   2   0   0   0   0   0   0   0   0   2   2   0   2   2   2   2   0   0   2   0   0   0   0   0   0   2   0   0   0   0   2   0   2   2   2   0   0   2   0   2   0   2   2   2   2   2   2   0   0   0   0   0   2   2   0   2   2   0   0   2   2   0   2   0   0   2   2   2   0   0   0   0   0   2   2   0   2   2   2   0   0   2   0   0   2   0   0   0   0   2   0   2   2   2   0   0   0   0   0   0   2   0   0   2   0   0   0   0   0   0   2   2   0   0   0   2   2   2   2   0   0   2
 MK-3-16                0   2   0   0   0   0   2   2   0   0   2   2   0   0   2   0   2   0   2   0   2   0   2   2   2   2   0   2   0   0   2   2   2   0   0   0   0   2   2   0   2   2   2   0   0   2   2   2   0   2   0   0   0   0   0   0   2   2   0   0   2   2   2   0   0   0   2   0   0   0   0   0   2   0   2   2   2   0   2   0   0   0   0   0   0   0   0   2   2   0   2   2   2   0   0   0   2   0   0   0   0   0   0   2   0   0   0   0   2   0   2   2   2   0   0   2   0   0   0   2   2   2   2   2   2   0   0   0   0   0   2   2   0   2   2   0   0   2   2   0   2   0   0   2   2   2   2   0   0   0   0   2   0   0   2   2   2   2   0   2   0   0   2   2   0   0   0   2   0   2   2   2   0   0   0   0   0   2   2   0   0   2   0   0   0   0   0   0   2   2   0   0   0   2   2   2   2   0   0   2
 MK-4-1                 0   2   0   0   2   0   0   0   0   2   0   2   0   0   2   0   2   0   0   2   2   0   0   2   0   2   2   0   0   2   0   0   2   0   0   0   0   0   2   2   0   0   0   2   2   0   0   2   0   0   2   0   2   0   2   0   2   0   2   0   0   2   2   0   0   2   0   2   0   2   2   2   2   2   2   0   0   2   0   0   2   2   2   2   2   2   0   2   2   0   0   0   2   2   0   0   0   2   2   0   2   0   0   0   0   2   0   2   2   2   2   2   0   2   2   0   2   0   0   0   2   2   2   0   0   2   0   0   0   0   0   0   2   0   2   2   2   2   2   0   2   2   0   2   2   2   0   0   0   2   2   0   0   2   2   0   0   2   0   2   0   0   2   2   2   0   2   0   0   0   0   0   2   0   2   0   0   0   2   2   0   2   2   0   2   0   0   2   2   0   2   0   0   2   0   2   2   0   2   2
 MK-4-2                 0   2   0   0   2   0   0   0   0   0   2   2   0   0   2   0   0   0   0   0   2   0   0   2   0   2   2   0   0   2   0   0   2   0   0   0   0   0   0   2   0   0   2   2   2   0   0   2   2   2   2   0   2   0   2   0   0   0   2   0   0   2   2   0   0   2   0   2   0   2   2   2   2   2   2   2   0   2   0   2   2   2   2   0   2   2   0   2   2   0   0   0   2   2   0   0   0   2   2   2   2   0   0   0   0   2   2   2   2   0   2   2   0   2   2   0   2   0   2   0   2   0   2   0   0   2   0   0   0   0   0   0   2   0   2   2   2   2   2   0   2   0   2   2   2   2   0   0   0   2   2   0   0   2   2   0   0   2   0   2   0   0   2   2   2   0   2   0   0   0   2   0   2   0   2   2   2   0   2   2   0   0   2   0   2   2   0   2   2   0   2   0   2   2   0   2   2   0   2   2
 MK-4-3                 0   2   0   2   2   0   0   0   0   0   2   2   0   0   2   0   0   0   2   0   2   0   0   2   0   2   2   0   0   2   0   0   2   0   0   0   0   0   0   2   0   0   2   2   2   0   0   2   2   2   2   0   2   2   2   0   0   0   2   0   0   2   2   0   0   2   0   2   0   2   2   2   2   2   2   2   0   0   0   2   0   2   2   0   2   2   0   2   2   0   0   0   2   2   0   0   0   2   2   2   2   0   0   0   0   2   2   2   2   0   2   2   0   2   2   0   2   0   0   0   2   0   2   0   0   2   0   0   0   0   0   0   2   0   2   2   2   2   2   0   2   2   2   2   2   2   0   0   0   2   2   0   0   2   2   0   2   2   0   0   0   0   2   2   2   0   2   2   0   0   2   0   2   0   2   2   2   0   2   2   0   0   2   0   2   2   0   2   0   0   2   0   2   2   0   2   2   0   2   2
 MK-4-4                 0   0   0   0   2   0   0   0   0   2   2   2   0   0   2   2   0   0   0   0   2   0   0   2   0   2   2   0   2   2   0   0   2   0   0   0   0   0   2   2   0   0   2   2   2   0   0   2   2   2   2   0   2   2   2   2   0   0   2   0   2   2   2   0   0   2   0   2   2   2   2   2   2   2   2   2   0   0   0   2   0   2   2   2   2   2   0   2   2   0   0   0   2   2   0   0   0   2   2   2   2   0   0   0   0   2   2   0   2   0   2   2   0   2   2   2   0   0   0   0   0   0   2   0   0   2   0   0   0   0   0   0   2   0   2   2   2   2   2   0   2   2   2   2   2   2   0   0   0   2   2   0   0   2   2   2   2   2   0   0   0   0   2   2   2   0   2   2   0   2   2   0   2   2   2   2   2   0   2   2   0   0   2   0   2   2   0   2   0   0   2   0   2   2   0   2   2   0   2   2
 MK-4-5                 0   0   0   0   2   0   2   0   0   2   2   0   2   0   2   2   0   0   0   0   2   0   0   2   0   2   2   0   2   2   0   0   2   0   0   0   0   0   2   2   0   0   2   2   2   0   0   2   2   2   2   0   2   2   2   2   0   0   0   0   2   2   2   0   0   2   0   2   2   2   2   2   2   2   2   2   0   0   0   2   0   2   2   2   2   2   0   2   2   0   0   0   2   2   0   0   2   2   2   2   0   0   0   0   0   2   2   2   0   0   0   2   0   0   2   2   0   0   0   0   0   0   2   0   0   2   0   0   0   0   0   0   2   0   2   0   2   2   2   2   2   2   2   2   2   2   0   2   0   2   2   0   0   2   2   2   2   2   0   0   0   2   2   2   0   0   2   2   0   2   2   0   2   2   2   2   2   0   2   2   0   0   2   0   2   2   0   2   0   0   2   0   2   2   0   2   2   0   2   2
 MK-4-6                 0   0   0   0   2   0   2   0   0   2   2   0   2   0   2   2   0   0   0   0   2   0   0   2   0   2   2   0   2   2   0   0   2   0   0   0   0   2   2   2   0   0   2   2   2   0   0   2   2   2   2   0   2   2   0   2   0   0   0   0   2   2   2   0   0   2   0   2   2   0   2   2   2   2   2   2   0   0   0   2   0   2   2   2   2   2   0   2   2   0   0   0   2   2   0   0   2   2   2   0   2   0   0   0   0   2   2   2   0   0   0   2   2   0   2   2   0   0   0   0   0   2   2   0   0   2   0   0   0   0   0   0   2   0   2   0   2   0   2   2   0   0   2   2   0   0   0   2   0   0   2   0   0   2   2   2   2   2   2   2   2   2   2   2   0   0   2   2   0   2   2   0   2   2   2   2   2   0   0   2   0   0   2   0   2   2   2   2   0   0   2   0   2   2   0   2   2   0   2   2
 MK-4-7                 0   0   0   0   2   0   2   0   0   2   2   0   2   0   2   2   0   0   0   0   2   0   2   2   0   2   2   0   2   2   0   0   2   0   0   0   0   2   2   2   0   0   2   2   0   2   0   2   2   2   2   2   2   2   0   2   0   2   0   0   2   2   2   0   0   2   0   2   2   0   2   2   2   2   2   2   2   0   0   2   2   2   2   2   2   2   0   2   0   0   0   0   2   2   0   0   2   2   2   2   2   0   0   0   0   2   2   2   0   0   0   2   2   0   2   2   0   0   0   0   0   2   2   0   0   2   0   0   0   0   0   0   2   0   2   0   2   0   0   2   0   2   2   2   0   0   0   2   0   0   2   0   0   2   2   2   2   2   2   2   2   2   0   2   0   0   2   2   0   2   2   2   2   2   2   2   2   0   0   2   0   0   2   0   2   2   0   2   0   0   2   0   2   2   0   2   2   0   2   2
 MK-4-8                 0   0   0   0   2   0   2   0   0   2   2   2   2   0   2   2   2   0   0   0   2   0   2   2   0   2   2   0   2   2   0   0   0   0   2   0   0   2   2   2   0   0   2   2   0   2   0   2   2   2   2   2   2   2   0   0   0   2   0   0   2   2   2   0   0   2   0   2   2   0   2   2   2   2   2   2   2   0   0   2   2   2   2   2   2   2   0   2   0   0   0   0   2   2   0   0   2   2   2   2   2   0   0   0   2   2   2   0   0   0   0   2   2   2   2   2   0   0   0   0   0   2   2   0   0   2   0   0   2   0   0   0   2   2   2   0   2   0   0   2   0   2   2   2   0   0   0   2   0   0   2   0   0   2   2   2   2   0   2   2   2   0   0   2   0   0   0   2   0   2   2   2   2   2   2   2   2   0   0   0   0   0   2   2   2   0   0   2   0   0   2   0   2   2   0   2   2   0   2   2
 MK-4-9                 0   0   0   0   2   0   2   0   0   2   2   2   2   0   2   2   2   0   0   0   2   0   2   2   0   2   2   0   2   2   0   0   0   0   2   0   0   2   0   2   0   0   2   2   0   2   0   2   2   2   2   2   2   2   0   0   0   2   0   0   2   2   2   0   0   2   0   2   0   0   2   2   2   0   2   2   2   0   2   0   2   2   0   2   2   2   0   2   2   0   0   0   0   2   0   0   2   2   2   2   0   0   0   0   2   2   2   0   0   0   0   0   2   2   2   0   0   0   2   0   0   2   2   0   0   2   0   0   2   0   0   0   2   2   2   0   2   2   0   2   0   2   2   2   0   2   0   2   0   0   0   0   0   2   2   2   2   0   2   2   2   0   0   2   0   0   0   2   2   2   2   2   2   2   0   2   2   0   0   0   0   0   0   2   2   0   2   2   0   0   2   2   2   2   0   2   2   2   2   2
 MK-4-10                0   0   0   0   2   0   2   0   0   2   2   2   2   0   2   2   2   0   0   0   2   0   2   2   0   2   2   2   2   2   0   0   0   0   0   0   0   2   0   2   0   0   2   2   0   2   0   2   2   2   0   2   2   2   0   0   0   2   0   0   2   2   2   0   0   2   0   0   2   0   2   2   2   0   2   2   2   0   2   0   2   2   0   2   2   2   0   2   2   0   0   0   0   2   0   0   2   2   2   2   0   0   0   0   2   2   2   0   0   0   0   0   0   2   2   0   0   2   2   0   0   2   2   0   0   2   0   2   2   0   0   0   2   2   2   0   2   2   0   2   2   2   0   2   0   2   0   2   2   0   0   0   0   2   2   2   2   0   0   2   2   0   0   2   0   0   0   2   2   2   2   2   2   2   0   2   2   2   0   0   0   0   0   2   2   2   2   2   0   0   2   2   2   2   0   2   2   2   2   2
 MK-4-11                0   0   0   0   2   2   2   0   0   2   2   2   2   0   2   2   2   0   0   0   2   0   2   0   0   0   2   2   2   2   0   0   0   0   0   0   0   0   0   2   0   0   0   2   0   2   0   0   2   2   0   2   2   2   0   0   0   2   2   0   2   2   2   0   0   2   0   0   2   0   2   2   2   0   2   2   2   0   2   0   0   2   0   2   2   2   0   2   2   0   0   0   0   2   0   0   2   0   2   2   0   0   0   0   2   2   0   0   0   0   0   0   0   0   2   0   0   2   0   0   0   2   2   0   0   2   0   2   2   0   0   0   0   2   2   0   2   2   0   2   2   2   0   2   0   2   2   2   2   0   0   0   0   2   2   2   2   0   0   2   2   0   0   2   2   0   0   0   2   2   2   2   2   2   0   2   0   2   0   2   0   0   0   2   2   2   2   0   0   0   2   2   2   2   0   2   2   0   2   2
 MK-4-12                2   0   0   0   2   2   2   0   0   2   2   2   2   0   2   2   0   2   2   0   2   0   2   0   0   0   2   2   2   2   0   0   0   0   0   0   0   0   0   2   0   0   0   2   0   2   0   0   2   2   0   2   2   2   0   0   0   2   2   0   2   2   2   2   0   2   0   0   2   0   0   2   0   0   2   2   2   0   2   2   0   2   0   2   2   2   0   2   2   0   0   0   0   0   0   0   2   0   2   0   0   2   0   0   2   0   0   2   0   0   2   2   2   2   2   0   0   2   0   0   0   2   2   0   0   2   0   0   2   0   0   0   0   2   2   0   2   2   0   2   2   2   0   2   0   2   0   2   0   0   0   0   0   2   2   2   2   2   0   2   2   0   0   2   0   2   0   0   2   2   2   2   2   2   0   2   0   2   0   2   0   0   0   2   2   2   2   0   0   0   2   0   2   2   0   2   2   2   2   2
 MK-4-13                2   0   0   0   2   2   2   0   0   2   2   2   2   0   0   2   0   2   2   0   2   0   2   2   0   0   2   2   2   2   0   0   0   0   0   2   0   0   0   2   0   0   0   2   0   2   0   0   2   0   2   0   2   2   0   0   0   0   2   0   2   2   2   2   2   2   0   0   2   0   0   2   0   0   2   2   2   0   2   2   0   2   0   2   2   2   0   2   2   0   0   0   0   2   0   0   2   2   2   2   0   2   2   0   0   0   0   2   0   2   2   2   2   2   2   0   0   2   0   0   0   2   2   0   0   2   0   0   2   0   0   0   0   2   2   0   2   2   0   2   0   2   0   2   0   2   2   2   0   0   0   0   0   2   2   0   0   2   0   2   2   0   0   2   0   2   0   0   2   2   0   2   2   2   2   2   0   2   0   2   0   0   0   0   2   2   2   0   0   0   2   2   2   2   0   2   2   2   2   2
 MK-4-14                0   0   0   0   2   2   2   0   0   2   2   2   2   0   0   2   0   2   2   0   2   0   2   2   0   0   2   2   0   2   0   0   2   0   0   2   0   0   0   2   0   0   2   2   0   2   0   0   0   0   2   0   2   2   2   0   2   0   2   0   2   2   2   2   2   0   0   0   2   0   0   2   2   0   2   2   2   0   2   2   0   2   0   2   2   2   0   2   0   0   0   0   0   2   0   0   2   2   2   2   0   2   0   0   0   0   0   2   0   2   2   2   2   2   2   0   0   2   0   0   0   2   2   0   0   2   0   0   2   2   0   0   0   2   2   0   2   0   0   2   0   2   0   2   0   0   2   2   2   0   0   0   0   2   2   0   2   2   0   2   2   0   0   2   0   2   0   2   2   2   0   2   2   2   2   0   0   2   2   2   0   2   0   0   0   2   2   0   0   0   2   2   2   2   0   2   2   2   2   0
 MK-4-15                0   0   0   2   2   2   0   0   0   2   2   2   2   0   0   2   2   2   2   0   2   0   2   2   0   0   2   2   0   2   0   0   2   0   0   2   0   0   0   2   0   0   2   2   0   0   2   0   0   0   2   0   2   2   2   0   2   0   2   0   2   2   2   2   2   0   0   0   2   0   0   2   0   0   0   2   2   0   0   2   0   2   0   0   2   2   0   2   0   0   2   0   0   0   0   0   0   2   2   2   0   2   0   0   0   0   0   2   0   0   0   2   2   2   2   0   0   2   0   0   0   2   0   0   0   2   0   0   2   2   0   0   0   2   2   0   0   0   0   0   0   2   0   2   0   0   2   2   0   2   0   0   2   2   0   0   2   2   0   2   2   2   0   2   0   2   0   2   2   2   0   2   2   2   2   0   2   2   2   2   0   2   0   0   0   2   2   0   2   0   2   2   2   2   0   2   2   2   2   2
 MK-4-16                0   0   2   0   2   2   0   0   0   2   2   2   2   2   0   2   2   2   0   0   0   0   2   2   0   0   2   2   2   2   0   0   2   0   0   2   0   0   0   2   2   0   2   2   0   0   2   0   0   2   2   0   2   2   2   0   2   0   2   0   2   2   2   2   2   0   0   2   2   0   0   2   0   0   0   2   2   0   0   2   0   2   0   0   2   2   0   2   0   0   2   0   0   0   0   2   0   2   2   2   0   2   0   2   0   0   0   2   0   0   0   2   2   0   2   0   2   2   0   0   0   2   0   0   0   0   0   0   2   2   0   0   0   2   2   0   0   0   0   0   0   2   0   2   0   0   2   2   0   2   0   0   2   2   0   0   2   2   0   2   2   2   0   2   0   2   0   2   0   2   0   2   2   2   2   0   2   2   0   2   0   2   0   0   0   2   0   0   2   0   2   2   2   2   0   2   2   2   2   2
 MK-5-1                 2   2   2   2   0   2   2   0   2   2   2   0   0   0   0   0   2   0   0   0   0   0   2   0   2   0   0   0   2   2   2   2   2   0   2   2   0   2   2   0   2   0   2   0   2   2   0   0   0   0   2   0   0   2   0   2   0   0   0   0   2   2   2   2   2   2   2   2   0   2   0   0   2   2   2   0   2   0   2   2   2   0   2   2   2   2   2   2   0   2   2   2   2   0   0   0   2   2   2   2   0   0   2   2   2   2   2   0   0   0   0   2   0   2   0   0   2   2   2   0   2   0   2   0   0   2   0   2   0   0   2   2   2   2   2   0   2   2   2   0   0   2   0   0   0   2   0   0   2   0   2   0   0   0   2   0   0   2   2   0   2   2   0   0   2   2   0   2   0   2   2   0   2   0   0   2   2   2   0   0   0   2   2   2   0   2   2   2   2   2   2   2   0   2   2   2   2   0   0   0
 MK-5-2                 2   2   2   2   0   2   2   0   2   2   2   0   0   0   0   0   2   0   0   0   0   0   0   0   2   2   0   0   2   2   2   2   2   0   2   2   0   2   2   0   2   0   2   0   2   2   2   0   0   0   2   0   0   2   0   0   0   2   0   0   2   2   2   2   2   2   2   2   2   2   0   0   2   2   0   0   2   0   2   2   2   0   2   0   2   2   2   2   0   2   2   2   2   0   0   0   2   2   2   2   0   2   0   2   2   2   2   0   0   0   0   0   0   0   0   0   2   2   2   0   2   0   2   0   0   2   0   2   0   0   2   2   2   2   2   0   2   2   2   0   0   2   0   0   0   2   0   0   2   2   0   0   0   0   2   0   2   2   2   0   2   2   0   0   2   2   0   0   0   2   2   0   2   0   0   2   0   2   0   0   0   2   0   2   0   2   2   0   2   0   2   0   0   2   2   2   2   0   0   0
 MK-5-3                 2   2   2   2   0   0   2   0   2   0   0   0   0   2   0   0   2   0   0   0   0   0   0   0   2   2   0   0   2   2   2   2   2   0   0   2   0   2   2   0   2   0   2   0   2   2   2   0   0   0   2   0   0   2   0   0   2   2   0   0   2   2   2   2   2   2   0   2   2   2   0   0   2   2   0   0   2   0   2   2   2   0   2   0   2   2   2   2   0   2   2   2   2   0   0   0   2   2   2   2   0   2   0   2   2   2   2   0   0   0   0   2   0   0   0   0   2   2   2   0   2   0   2   0   0   2   0   2   0   0   2   2   2   2   2   0   2   2   2   0   0   2   0   0   0   2   0   0   2   2   0   0   0   0   2   0   2   2   2   0   2   0   0   0   2   2   0   0   0   2   2   0   2   0   2   2   0   2   0   0   0   2   0   2   0   2   2   0   2   0   2   0   0   2   2   2   2   0   0   0
 MK-5-4                 2   2   2   2   0   0   2   0   2   0   0   0   0   2   0   0   2   0   0   0   0   0   0   0   2   2   0   0   2   2   2   2   2   0   2   2   0   2   2   0   2   0   2   0   2   2   2   0   0   0   2   0   0   0   0   0   2   2   0   0   0   2   2   0   2   2   2   2   2   0   0   0   2   2   0   0   2   0   2   2   2   0   2   0   2   2   2   2   2   2   2   2   2   0   0   0   2   2   2   2   0   2   0   0   2   2   2   0   0   2   0   2   0   0   0   0   0   2   2   0   2   0   2   0   0   0   2   2   0   0   2   2   2   2   2   0   2   2   2   0   0   2   0   0   0   2   0   0   2   2   0   0   0   0   2   0   2   0   2   0   2   0   0   0   2   2   0   0   0   2   2   0   2   0   2   2   0   2   0   0   2   2   0   2   0   2   2   0   2   0   2   2   0   2   2   2   2   0   0   0
 MK-5-5                 2   2   0   2   0   2   2   0   2   0   2   0   0   2   0   0   2   0   0   0   0   0   0   0   0   2   0   0   2   2   2   2   0   2   0   2   0   2   0   0   2   0   2   0   2   2   2   0   0   0   2   0   0   0   0   0   2   2   0   0   0   2   2   0   2   2   2   2   2   0   0   0   2   0   0   0   2   0   0   2   2   0   2   0   2   2   2   2   0   2   2   2   2   0   0   0   2   2   2   2   0   2   0   2   2   2   2   0   0   0   0   0   0   2   0   0   0   2   2   0   2   0   2   0   0   0   2   0   0   0   2   2   2   2   2   0   2   2   2   0   0   0   0   0   0   2   2   2   2   2   0   0   0   0   2   2   2   0   2   0   2   0   0   0   2   2   0   0   0   2   2   0   2   0   2   2   0   2   0   0   2   0   0   2   0   2   2   0   2   0   2   2   0   2   2   2   2   0   0   0
 MK-5-6                 0   2   0   2   0   2   2   0   2   0   2   0   0   2   0   0   0   2   0   0   0   0   0   0   0   2   2   0   2   2   2   2   0   2   2   2   0   2   0   0   2   0   0   0   2   2   2   0   0   0   2   0   0   0   0   0   2   2   0   0   0   2   2   0   2   2   2   2   0   0   0   0   2   0   0   0   2   0   0   2   2   0   2   0   2   2   2   2   0   0   2   2   2   0   0   0   0   2   2   2   0   2   0   2   2   2   2   0   0   0   0   0   0   2   0   2   0   2   2   0   2   0   2   0   0   0   2   0   2   0   2   2   2   0   2   0   2   2   2   0   0   0   0   2   0   2   2   2   2   2   0   0   0   0   2   2   2   0   2   0   2   0   0   0   2   2   0   0   2   2   0   0   2   0   2   2   0   0   0   0   2   0   0   2   2   2   2   0   0   0   2   2   0   2   2   2   2   0   0   0
 MK-5-7                 0   0   0   2   2   2   0   0   2   0   2   0   0   2   0   0   0   2   0   0   0   0   0   2   0   2   2   0   0   2   2   2   0   2   2   2   0   2   0   2   2   0   0   0   2   2   2   0   0   2   2   0   0   0   0   0   2   2   0   2   0   2   2   0   2   2   2   2   0   2   0   0   2   0   0   0   2   0   0   2   2   0   2   2   0   2   2   0   0   0   2   2   2   0   0   0   0   2   2   2   0   2   0   2   2   2   2   0   0   0   0   0   0   2   0   2   0   2   2   0   2   0   2   0   0   0   2   0   2   0   2   2   0   0   0   0   2   2   2   0   0   0   0   2   0   2   2   2   2   2   0   0   0   0   2   2   2   0   2   0   2   0   0   2   2   2   0   2   2   2   0   0   2   0   2   2   0   0   0   0   2   0   0   2   0   2   2   0   0   0   2   2   0   2   2   2   2   0   0   0
 MK-5-8                 2   0   0   2   2   2   0   0   2   2   2   0   0   2   0   0   0   2   0   0   0   0   0   2   0   2   2   0   2   2   2   2   0   2   2   2   0   2   0   2   2   0   0   0   2   2   2   0   0   2   2   0   0   0   0   0   2   2   0   2   0   2   2   0   2   2   0   2   2   2   2   0   2   0   0   0   2   0   0   2   2   0   2   2   2   2   2   0   0   0   2   2   2   0   0   0   2   2   2   2   0   2   0   2   2   2   2   0   0   0   0   0   0   2   0   2   0   2   2   0   2   0   2   0   2   2   2   0   2   0   2   2   0   0   0   0   2   2   2   0   0   0   0   2   2   2   2   2   2   2   0   0   0   0   2   2   2   0   2   0   2   0   0   2   2   2   0   2   0   0   2   0   2   0   2   2   0   0   0   0   0   0   0   0   2   2   2   0   0   0   2   2   0   2   0   2   2   0   0   0
 MK-5-9                 2   0   0   2   2   2   0   0   0   2   2   0   0   2   0   0   0   2   0   0   0   0   0   2   0   2   2   0   2   2   2   2   2   2   2   2   0   2   0   2   2   0   0   0   2   2   2   0   0   2   0   0   0   0   0   0   2   2   0   2   0   2   2   0   0   2   0   2   2   2   2   0   2   0   0   0   2   0   0   2   2   0   2   2   2   2   2   0   0   0   2   2   2   2   0   0   2   2   2   2   0   2   0   2   2   2   2   0   0   0   0   0   0   2   2   2   0   2   2   0   2   0   2   0   2   2   2   0   2   0   2   0   0   0   0   0   2   2   2   0   0   0   2   2   2   2   2   2   2   2   0   0   0   0   2   2   2   0   2   2   2   0   0   2   2   2   0   2   0   0   2   0   2   0   2   2   0   0   0   0   0   0   2   0   2   2   2   0   0   0   2   2   0   2   0   2   2   0   0   0
 MK-5-10                2   0   0   2   2   2   0   0   0   0   2   0   0   2   0   2   0   2   0   0   2   0   0   2   0   2   2   0   2   2   2   2   2   0   2   2   0   2   0   2   2   0   0   2   2   2   2   0   0   2   0   0   0   0   0   0   2   2   0   2   0   2   2   0   0   2   0   2   2   2   2   0   2   0   0   0   0   0   0   2   0   0   0   2   2   2   2   0   0   0   2   2   2   2   0   0   2   2   0   2   0   0   0   2   2   2   2   0   0   0   0   0   2   2   2   2   0   2   0   0   2   0   2   0   2   2   2   0   0   0   0   0   0   0   0   2   2   2   2   2   0   0   2   2   2   2   2   2   2   2   0   0   0   0   2   2   2   0   2   2   2   0   0   2   2   2   0   0   0   2   2   2   2   0   2   2   0   0   0   0   0   0   0   0   2   2   2   0   0   0   2   2   0   2   0   0   2   0   0   0
 MK-5-11                0   0   0   0   2   2   0   0   0   0   2   0   0   2   0   2   0   2   0   0   2   0   0   2   2   2   2   0   2   2   0   2   2   0   2   2   0   2   0   2   2   0   0   2   2   2   2   0   0   2   0   0   0   0   0   0   2   2   2   2   0   2   0   0   0   0   0   2   2   2   2   0   2   0   0   0   0   2   0   2   0   0   0   2   2   2   2   0   0   0   2   2   2   2   0   0   2   2   2   2   0   0   0   2   2   2   0   0   0   0   0   0   2   2   0   2   0   2   0   0   2   0   2   0   2   2   2   0   0   0   0   0   0   0   0   2   2   2   2   2   0   0   2   2   2   2   2   2   2   0   0   0   0   0   2   2   2   0   2   2   2   0   0   2   2   2   0   0   0   2   2   2   0   0   2   2   0   0   0   0   2   2   0   0   2   2   2   0   0   0   2   0   0   2   0   0   2   0   0   0
 MK-5-12                2   0   0   0   0   2   0   0   0   2   2   0   0   2   0   2   0   2   0   2   2   0   0   2   0   2   2   0   2   0   0   0   2   0   2   2   0   2   0   2   2   0   0   2   0   2   2   0   0   2   0   0   0   0   0   0   2   2   2   2   0   2   0   0   0   0   0   0   2   2   2   0   2   0   0   0   0   2   0   2   0   0   0   2   0   2   2   0   0   0   2   2   2   2   0   0   0   2   2   2   0   0   0   2   2   2   0   0   0   0   0   0   2   2   0   2   2   2   0   0   2   0   2   0   2   2   2   0   0   2   0   0   0   0   0   2   2   2   2   2   0   0   2   0   2   2   2   2   2   0   0   0   0   0   2   2   2   0   2   2   2   0   0   0   2   2   0   0   2   2   2   0   0   0   0   2   2   0   0   0   2   2   0   0   2   2   2   0   0   0   2   2   0   2   0   0   2   0   0   0
 MK-5-13                2   0   0   0   0   2   0   0   0   2   2   0   0   0   0   2   0   2   0   2   2   0   0   2   0   2   2   0   2   0   0   0   2   0   2   2   0   2   0   2   0   0   0   2   0   2   2   0   0   2   0   0   0   0   0   0   2   2   2   2   0   2   0   0   0   2   0   0   0   2   2   0   2   0   0   0   0   2   0   2   0   0   0   2   0   2   2   2   0   0   2   0   0   2   2   0   0   2   2   2   0   2   0   2   2   2   0   0   2   0   0   0   0   2   0   2   2   0   0   0   2   2   0   0   2   2   2   2   0   2   0   0   0   0   0   2   2   2   2   2   0   0   2   0   2   2   2   2   2   0   0   0   0   0   2   2   2   0   2   2   2   0   0   0   2   2   2   2   2   2   2   0   2   0   0   2   2   0   0   0   2   2   0   0   2   0   2   0   0   0   2   2   0   2   0   0   2   0   0   0
 MK-5-14                2   0   0   0   0   2   0   0   0   2   2   0   0   0   0   2   0   2   2   2   0   0   0   2   2   2   2   0   2   0   0   0   0   0   2   2   0   2   0   2   0   0   0   0   2   0   2   0   0   0   0   0   0   0   2   0   2   2   2   2   0   2   0   2   0   2   0   0   0   2   2   2   2   0   0   0   0   2   0   2   0   0   0   2   0   0   2   2   0   0   2   0   0   2   2   0   2   2   2   2   0   2   0   2   2   2   0   0   2   0   0   2   0   2   0   2   2   0   0   0   2   2   0   0   2   2   2   2   0   2   0   2   0   0   0   2   2   2   2   2   0   2   0   2   2   2   2   2   2   0   0   0   0   0   2   2   2   0   2   2   2   0   0   0   0   2   2   2   2   2   2   0   2   0   0   2   2   0   0   0   2   2   2   2   2   0   2   0   0   0   2   2   0   2   2   2   2   0   0   0
 MK-5-15                2   0   0   2   0   2   0   0   0   2   0   0   0   0   0   2   0   2   2   2   2   2   0   2   2   2   0   0   2   0   0   0   0   0   2   2   2   2   0   2   0   0   0   0   2   0   2   0   0   0   0   0   0   0   2   0   2   2   2   2   0   2   0   2   0   2   0   0   0   2   0   2   0   0   0   0   0   2   0   2   0   2   0   2   0   0   2   0   0   2   2   0   0   2   2   0   2   2   2   2   2   2   0   2   2   2   0   0   2   0   2   2   0   2   0   2   2   0   0   0   2   2   0   0   2   2   2   2   0   2   0   2   0   0   2   0   2   2   2   2   0   2   0   2   2   2   0   2   2   2   0   0   0   0   2   2   2   0   2   2   0   0   0   2   0   0   0   2   2   2   2   0   2   0   0   2   2   0   0   0   2   2   2   2   2   0   2   0   0   0   2   2   0   2   2   2   2   0   0   0
 MK-5-16                2   0   0   2   2   2   0   2   0   2   0   0   0   0   0   2   0   2   2   0   2   2   0   2   2   2   2   2   2   0   0   0   0   0   2   2   2   2   0   2   0   0   0   0   2   0   2   0   0   0   0   0   2   0   2   0   2   2   2   2   0   2   2   2   0   2   0   0   0   2   0   2   0   2   0   0   0   2   0   2   0   2   0   2   0   0   2   0   0   2   2   0   0   2   2   0   2   2   0   2   2   2   0   0   2   2   0   0   2   0   2   2   0   2   0   2   2   2   0   2   2   2   0   0   2   0   2   2   0   2   0   2   0   0   2   0   2   2   2   2   0   2   0   2   2   2   2   0   2   2   0   0   0   0   2   2   2   0   2   2   0   0   0   2   0   0   0   2   2   2   2   0   2   0   0   2   2   0   0   0   2   2   2   2   2   0   2   0   2   0   0   0   0   2   2   2   2   0   0   0
 MK-6-1                 0   2   0   2   2   2   0   0   2   2   2   0   2   2   2   2   0   0   2   0   0   0   2   2   2   0   2   2   2   0   2   0   2   0   2   0   2   0   2   2   0   2   2   2   0   2   2   0   0   0   0   0   2   0   0   0   0   2   2   0   0   0   2   0   2   2   2   2   2   2   0   2   2   0   0   0   2   0   0   0   0   0   0   2   0   2   0   2   2   2   0   2   0   2   2   0   2   2   0   0   0   0   0   2   0   2   2   2   0   0   0   0   0   2   0   2   0   0   0   2   0   0   0   2   0   0   0   0   0   0   2   0   2   0   0   0   2   2   0   0   0   2   0   0   0   2   2   0   0   0   0   0   2   0   2   2   2   2   2   2   2   2   0   0   0   0   2   0   0   0   0   0   0   0   0   0   2   0   2   2   2   2   0   2   2   2   0   2   0   0   0   0   2   2   0   2   0   0   0   2
 MK-6-2                 0   2   0   2   2   2   0   0   2   2   2   0   2   2   2   2   2   0   2   0   0   0   2   2   2   0   0   2   2   0   2   0   0   0   2   0   2   0   2   2   0   2   2   2   0   2   2   0   0   0   0   2   2   0   0   0   0   2   2   0   2   0   2   0   2   0   2   2   2   2   0   2   2   0   0   0   2   0   0   0   0   0   0   2   0   2   0   2   2   2   0   2   0   2   2   0   2   2   0   0   0   0   0   2   0   2   2   2   0   0   0   0   0   2   0   0   0   0   0   2   0   0   0   2   0   0   0   0   0   2   2   0   2   2   0   0   2   0   0   0   0   2   0   0   0   0   2   0   2   0   0   0   2   0   2   2   2   2   2   2   2   2   0   0   0   2   2   0   0   0   0   0   0   0   0   0   2   2   2   0   0   2   0   2   2   2   0   2   0   2   0   0   2   2   0   2   0   0   0   2
 MK-6-3                 0   2   0   2   2   2   0   0   2   2   2   0   0   2   2   2   2   0   2   0   0   0   2   2   2   0   0   2   2   0   2   0   0   0   0   0   0   0   2   2   0   2   0   2   0   2   2   0   0   0   0   2   2   2   0   0   0   0   2   0   0   0   2   0   2   0   0   2   2   2   0   0   2   2   0   0   0   2   0   0   0   0   0   2   0   2   0   2   2   2   0   2   0   2   2   0   2   2   2   0   2   0   2   2   0   0   2   2   0   0   0   0   2   2   0   0   0   0   0   2   0   0   0   2   0   0   0   0   0   2   2   0   2   2   0   0   2   0   0   0   0   2   0   2   0   0   2   0   2   0   0   2   2   0   0   2   0   2   2   2   2   2   0   0   0   2   2   0   0   0   0   0   0   0   0   0   2   2   2   2   0   2   0   2   2   2   0   2   0   2   0   0   2   2   0   2   0   0   0   2
 MK-6-4                 0   2   0   2   2   2   0   0   2   2   2   0   0   2   0   2   2   0   2   0   0   0   2   2   2   2   0   2   2   0   2   0   0   0   0   0   0   0   2   2   0   2   0   2   0   2   2   0   0   0   0   2   2   2   0   0   0   0   0   0   0   0   2   0   2   0   0   0   2   2   0   0   2   2   0   0   0   2   0   0   0   0   0   2   0   2   0   2   2   2   0   2   0   2   2   0   2   2   2   0   2   0   0   2   0   2   0   2   0   0   0   0   2   0   0   0   0   0   0   2   0   0   0   2   0   0   0   0   0   2   2   0   2   2   0   0   2   0   0   0   0   2   0   2   2   0   2   0   2   0   0   2   2   0   0   0   0   2   0   2   2   2   0   0   0   2   2   0   0   2   0   0   0   0   0   0   2   2   2   2   0   2   0   2   2   2   0   2   0   0   0   0   2   2   0   2   0   0   0   2
 MK-6-5                 0   2   0   2   2   2   0   0   2   2   2   0   2   2   2   2   2   0   2   0   0   0   2   2   2   2   0   0   2   0   2   0   0   0   0   0   0   0   2   2   0   2   0   0   0   2   2   0   0   0   0   2   2   0   0   0   0   2   0   2   0   0   2   0   2   0   0   0   2   2   0   0   2   2   0   0   2   2   0   0   0   0   0   2   0   2   0   2   2   2   0   2   0   2   2   0   2   2   2   2   2   2   0   2   0   2   0   0   0   0   0   0   2   0   0   2   0   0   0   2   0   0   0   2   0   2   0   0   0   0   0   0   2   2   0   0   2   0   0   0   2   2   0   2   2   0   2   0   2   0   0   2   2   0   0   0   0   2   0   2   2   2   0   0   0   2   2   0   0   2   0   0   0   0   0   0   2   2   2   2   0   2   0   2   2   2   0   2   0   0   2   0   2   2   0   2   0   0   0   2
 MK-6-6                 0   2   0   2   2   2   0   0   2   2   2   2   2   2   0   2   2   0   2   0   0   0   2   0   2   2   0   0   2   0   2   0   0   0   0   2   2   0   0   2   0   0   2   0   0   2   2   0   0   2   0   2   2   0   0   0   0   2   0   2   2   0   2   0   2   0   0   0   2   2   0   2   2   2   0   0   2   2   0   0   0   0   0   2   0   2   0   2   2   2   0   2   0   2   2   0   2   2   2   2   2   2   0   2   0   2   0   0   0   0   0   0   2   0   0   2   0   2   0   2   0   0   0   2   0   2   0   2   0   0   0   0   2   2   0   0   2   0   0   0   2   2   0   2   2   2   2   0   2   0   2   2   2   0   0   2   2   0   0   2   0   2   0   0   0   2   2   0   0   2   0   0   0   0   0   0   2   2   2   0   0   2   0   2   2   2   0   2   0   0   2   0   0   2   0   2   0   0   0   0
 MK-6-7                 2   2   0   2   2   2   0   0   2   2   2   0   2   2   0   2   2   0   2   0   0   2   2   0   0   2   0   0   2   0   0   0   0   0   0   2   0   0   2   2   0   0   2   0   0   2   2   0   0   2   0   2   2   0   0   2   0   2   0   2   2   0   2   0   2   0   0   0   2   2   0   2   2   2   0   0   2   2   0   0   0   0   0   0   2   2   0   2   2   2   0   2   0   2   2   0   2   2   2   0   2   2   0   2   0   2   0   0   2   0   2   0   2   0   0   2   0   2   0   0   0   0   0   2   0   2   0   2   0   0   0   0   0   2   0   0   2   0   0   0   2   2   0   2   0   2   2   0   0   0   2   0   2   0   0   2   2   0   0   0   0   2   0   0   0   2   2   0   0   2   2   0   0   0   0   0   2   2   2   0   2   2   0   2   2   2   0   2   0   0   2   0   0   2   0   0   0   0   0   0
 MK-6-8                 2   2   0   2   2   2   0   0   2   2   2   0   2   2   0   2   2   0   2   0   0   2   2   2   0   2   2   0   2   0   0   0   2   0   0   0   2   0   2   2   0   0   2   0   0   2   2   2   0   2   0   2   2   0   0   2   0   2   0   2   2   0   2   0   0   0   0   0   2   2   0   2   2   2   0   0   2   2   0   0   0   0   0   2   2   2   0   2   2   2   0   2   2   2   2   2   2   0   2   0   2   2   0   2   0   2   0   0   2   0   2   0   2   0   0   2   0   2   0   0   0   0   2   2   0   2   0   2   0   0   0   0   0   2   2   0   2   0   0   0   2   2   0   2   0   2   2   0   0   0   2   0   2   0   0   2   2   0   0   0   0   2   2   0   0   2   2   0   0   0   2   0   0   0   0   0   2   2   2   2   2   0   0   0   2   0   0   2   0   0   2   0   0   2   0   0   0   0   0   0
 MK-6-9                 2   2   0   2   2   2   2   0   2   2   2   0   2   2   0   2   2   0   2   0   0   2   2   2   0   2   2   0   0   0   0   0   0   0   0   0   2   0   2   2   0   0   2   0   0   2   2   2   0   2   0   2   2   0   0   2   0   2   0   2   2   2   2   0   0   0   0   0   2   2   0   2   2   2   0   0   2   0   0   0   0   0   0   2   2   2   0   2   2   2   0   2   2   2   2   2   2   0   2   0   2   2   0   2   0   2   2   0   2   0   2   0   2   0   0   2   0   2   0   0   2   0   2   2   0   2   2   2   0   0   0   0   0   2   2   0   0   2   0   0   2   2   0   2   0   2   2   0   0   0   2   0   2   0   0   2   2   0   2   2   0   2   2   0   0   2   2   0   0   0   2   0   0   0   0   0   2   2   2   2   2   0   0   2   2   0   0   2   0   0   2   0   2   2   0   0   0   0   0   0
 MK-6-10                2   0   0   2   2   2   2   0   2   2   2   0   2   2   0   2   2   0   2   0   0   2   2   2   0   2   2   0   0   0   0   0   0   0   0   0   2   0   2   2   0   0   2   0   0   0   2   2   0   0   0   2   2   0   0   2   0   2   0   2   2   2   2   0   0   0   0   0   2   2   0   2   2   2   0   0   2   0   0   0   0   0   0   2   2   2   0   2   2   2   0   2   0   2   0   2   2   0   2   0   2   2   0   2   0   0   0   0   2   0   2   0   2   0   0   2   0   2   0   0   2   0   2   2   0   0   2   2   0   0   0   2   0   2   2   0   0   2   2   0   0   2   0   2   0   2   2   0   0   0   2   0   2   0   0   2   2   0   2   2   0   2   2   0   0   2   2   0   2   0   2   0   0   0   0   0   2   2   2   2   2   0   0   2   2   0   0   2   2   2   2   0   0   2   0   0   0   0   0   0
 MK-6-11                2   0   0   2   2   2   2   0   2   2   2   0   2   2   2   2   2   0   2   0   2   2   2   2   0   2   0   0   0   0   0   0   0   0   0   0   2   2   2   2   0   0   2   0   0   2   2   2   0   0   0   2   2   0   0   2   0   2   0   2   2   2   2   0   0   0   0   0   2   2   0   2   2   2   0   0   2   0   0   0   0   0   0   2   0   2   0   2   2   0   0   2   0   2   0   2   2   0   2   2   2   2   0   0   0   0   0   0   2   0   0   0   2   2   0   2   0   2   0   0   2   0   2   2   0   2   2   2   0   2   0   2   0   2   2   0   0   2   0   0   0   2   0   2   0   2   2   0   0   0   2   0   2   2   0   2   2   0   2   2   0   2   2   0   0   2   2   0   0   0   2   0   0   0   0   0   2   2   2   2   2   0   0   2   2   0   2   2   0   2   2   0   0   2   0   0   0   0   0   0
 MK-6-12                2   0   0   2   2   2   2   0   2   2   2   0   0   2   2   2   2   0   2   0   2   2   2   2   0   2   0   0   0   0   2   0   0   0   2   0   2   2   2   2   0   0   2   0   0   2   2   2   0   0   0   2   2   2   0   2   0   2   0   2   2   2   2   0   0   2   0   0   2   2   0   2   2   2   0   0   0   0   2   0   2   0   0   2   2   2   0   2   2   0   0   2   0   2   0   2   2   0   2   2   2   2   0   0   0   0   0   0   2   0   0   0   2   2   0   2   0   2   0   0   2   0   2   2   0   2   2   2   0   2   0   0   0   0   2   0   0   2   2   0   2   2   0   2   0   2   2   0   0   0   0   0   2   2   0   2   0   0   2   0   2   2   2   0   0   2   2   0   0   2   2   2   0   2   0   0   2   2   2   2   2   0   0   2   2   0   0   2   0   2   2   0   2   2   0   0   0   2   0   0
 MK-6-13                2   0   0   2   2   2   2   0   2   2   2   0   0   2   2   2   2   0   2   0   2   2   2   2   0   2   0   0   0   0   0   0   0   0   2   0   2   2   2   2   0   0   2   0   0   2   0   2   0   0   0   2   2   2   0   2   0   0   0   2   2   2   2   0   0   2   2   2   0   2   0   2   0   2   0   0   0   0   2   0   2   0   0   2   2   2   0   2   2   0   0   2   0   2   0   2   2   0   2   2   2   2   0   0   0   0   0   0   2   0   0   0   2   2   2   2   0   0   0   0   2   0   2   2   0   2   2   2   0   2   0   0   2   0   2   0   0   0   2   0   2   2   0   2   0   0   2   0   0   0   0   0   2   0   0   2   0   0   2   0   2   2   2   2   0   2   2   0   2   2   2   2   0   2   0   0   2   0   2   2   2   0   2   2   0   0   0   2   0   2   2   0   2   2   0   0   2   2   0   2
 MK-6-14                0   0   0   2   2   2   0   0   2   2   2   0   0   2   2   2   2   0   2   0   2   2   2   2   0   2   0   0   0   0   0   0   0   2   0   0   2   2   2   2   0   0   2   0   0   2   0   0   0   2   0   2   2   2   0   2   0   0   0   2   2   2   0   0   0   2   2   2   0   2   0   2   0   2   0   2   2   0   2   0   2   0   0   2   2   0   0   2   2   0   0   2   0   2   0   2   2   0   2   2   2   2   0   0   0   0   0   0   2   0   0   0   2   2   2   2   0   0   2   0   2   0   2   2   0   2   0   2   0   2   0   0   2   0   2   0   0   2   2   0   2   2   0   2   0   0   2   0   2   0   0   0   2   0   0   2   0   0   2   0   2   2   2   2   0   2   2   0   2   2   2   2   0   2   0   0   2   2   2   2   2   0   2   2   0   0   0   2   0   2   2   0   2   2   0   0   2   2   0   2
 MK-6-15                2   2   2   2   2   2   0   0   2   2   2   0   0   2   2   2   2   0   0   0   2   2   2   0   2   2   0   0   0   2   0   0   0   2   0   0   2   2   2   2   0   0   2   0   0   2   0   0   2   2   0   2   2   2   0   2   0   0   0   2   0   2   0   0   0   2   2   2   0   2   0   2   0   2   0   2   0   0   2   2   2   0   0   2   2   0   0   2   2   0   0   0   0   2   0   2   2   0   2   2   2   2   0   0   2   0   0   0   2   0   0   0   2   2   2   2   0   0   2   0   2   2   0   2   0   2   0   2   0   2   0   0   2   0   2   0   0   2   2   0   2   2   0   2   2   0   2   0   2   0   0   0   2   0   0   2   0   0   2   0   2   0   2   2   0   2   2   0   2   2   2   2   2   2   0   0   2   2   2   2   2   0   2   2   0   0   0   2   0   2   2   0   2   2   0   0   2   2   0   2
 MK-6-16                2   2   2   2   2   2   2   0   2   2   2   0   2   2   2   2   0   0   0   0   0   2   2   0   2   2   0   0   0   2   0   0   0   0   0   0   2   2   2   2   0   0   0   2   0   2   0   0   2   2   0   2   2   2   0   2   0   0   0   2   0   2   0   0   0   0   2   2   0   0   0   2   0   2   0   2   0   0   2   2   2   2   0   2   2   0   0   2   2   0   0   0   0   2   0   2   2   0   2   2   2   0   0   0   2   0   0   0   2   0   2   0   2   0   2   2   0   0   2   0   2   2   0   2   2   2   0   2   0   2   0   0   2   0   2   0   0   2   2   0   2   2   0   2   2   0   2   0   2   0   0   0   2   2   0   2   0   0   2   0   2   0   2   2   0   2   2   0   2   2   2   2   2   2   2   0   2   2   2   2   2   0   2   2   0   0   0   2   0   2   2   0   2   2   0   0   2   2   0   2
 
!****************************************** Phenotypic Data **********************************************************
!-100.0 is resevred for missing phenotype
SimulatedTrait1        15.6925   15.1867   14.5795   14.0653   14.8534   14.0466   15.9866   14.2074   13.9856   16.2542   16.2248   16.1335   14.4968   12.7720   16.0058   16.1189   14.1135   15.2068   15.9229   15.0651   13.8330   14.0525   15.5592   15.3827   15.3653   15.0069   15.5176   14.7105   16.1749   15.4016   13.6964   15.0479   13.5323   14.2108   16.1864   16.8998   16.1739   14.1573   16.2492   16.0336   13.4774   13.0627   13.9384   14.6486   14.1188   16.2539   13.7980   14.2085   15.4197   15.7054   16.3163   16.2887   13.6098   16.2883   13.0633   15.3240   14.9590   14.7364   14.1760   13.6939   14.2445   14.2530   15.5341   14.8079   16.0845   17.1906   16.5504   14.2959   15.7673   16.1166   16.1207   13.9339   16.5624   15.0900   15.1988   16.5717   15.3342   15.4669   14.7195   15.2344   15.9396   16.2564   14.2054   15.6373   15.8194   13.5629   13.8856   14.5314   16.0582   13.9411   15.2437   14.5626   16.5188   13.6742   16.1441   14.8951   13.6882   14.0402   14.4608   14.0173   16.9039   15.6951   16.6942   14.9860   14.3144   17.0681   13.6118   15.2058   14.7015   15.0947   14.4625   16.4197   14.3220   13.5359   14.5324   16.2835   16.9899   13.6323   13.6921   15.8711   16.6036   15.1122   16.3100   15.5566   13.7433   15.1442   16.2060   14.2622   15.2313   16.1104   16.0079   14.0001   15.9767   15.7438   16.8043   16.5704   14.7406   16.3172   15.5243   15.5892   13.7062   13.5556   13.5759   13.3708   14.5298   13.0538   14.7445   14.8204   16.3635   13.4932   16.1373   14.3861   16.4051   15.7210   15.3278   13.4685   14.1857   14.8505   16.0136   16.3866   15.6981   15.1731   14.1608   13.6194   15.2421   14.1709   13.7034   14.9044   14.4331   13.5586   16.4798   16.0444   16.0303   15.7364   16.0248   15.0114   14.2055   15.4237   14.0376   16.0298   16.5115   14.9295   13.6015   15.1417   13.9779   15.4082   14.7786   16.3587   15.5602   13.8769   13.6807   14.3566   14.3296   13.6791   15.8387   14.1452   16.5417   14.3491   15.2528   16.2720
SimulatedTrait2         9.3926   10.1370    9.4814   10.3780    9.7085   10.7884    9.5493   10.1326    9.4991    9.9821    9.2984    9.2530   11.0006   10.2014   10.1793    9.7299   10.3668    9.6796    9.7487   10.4979   10.5690   10.3802    9.1577    9.6348    9.7123   10.7642    9.7904    9.0863    9.0647    9.3338   10.6851   10.2818   10.5928   10.6805    9.9692    9.2293    9.2257   10.4599   10.0397    9.4804   10.3552   11.0194   10.7428   10.6346    9.8544    9.1449   10.7517   10.8657   10.3367    9.7328    9.4602    9.1264   10.6802    9.5651   10.0958    8.9442   10.5768   10.7050   10.4804   10.5578   10.6018   10.6628    9.5916   10.6636    9.1793    9.3434    9.4157   10.4782    9.3983    9.6001    9.4545   10.3550    9.3161    9.5858   10.6150    9.2820    9.9023   10.5714    9.4421   10.1064    9.5500    9.4415   10.4089    9.5176    9.1911   10.6967   10.4300   10.4408    9.8186   10.5914   10.3940   10.5573    9.5079   10.4528    9.7287   10.1591    9.9672   10.8560    9.1036   10.8737    9.6751    9.6723    9.8225   10.2127   10.2962    9.1760   10.2118   10.3575    9.6784   10.8570   10.5737    9.3657   10.6781   10.4966   10.7882    9.6919    9.2683   10.0098   10.1318    9.5557    9.3756    9.4689    9.3610    9.8400   10.4549    9.8194    9.2965   10.6429    9.3070    9.4058    9.3823   10.5321    9.5081    9.7677    9.5866    9.7761   10.2889    9.0016    9.4947    9.2370   10.8357   10.9304   10.7473    9.8227    9.7940   10.8789    9.2458    9.2413    9.4368   10.1052    9.4842    9.7509    9.2239    9.7241    9.3034   10.3042   10.5345    9.6090    9.1700    9.2914   10.0349   10.2798    9.9448   10.5467   10.2138   10.4135   10.4338   10.3966    9.4193   10.3091    9.2089    9.5382    9.4352    9.3118    9.5540    9.8210   10.2873    9.4125   10.1778    9.6800    9.1293    9.8006   10.5190    9.7428   10.2308    9.9175   10.5375    9.7806    9.7891   10.6655   10.6634   10.2627   10.6308   10.6215    9.4667   10.3926    9.5242   10.7144   10.1394    9.8570
 
