# Supplementary material for: Inclusive Composite Interval Mapping of QTL by Environment Interactions in Biparental Populations
Source: PLoS One. 2015 Jul 10;10(7):e0132414. doi: 10.1371/journal.pone.0132414 (PMC4498613; doi:10.1371/journal.pone.0132414)
Supplement: S6 File — (ZIP) [file pone.0132414.s006.zip › H=0.8/L1/run_00111.met]

!**********************Note: lines staring with "!" are remarks and will be ignored in the program********************
!*********************************General Information**********************************
!Assuming F1 = P1 x P2, populations available in QTL IciMapping are: 
!  1, P1BC1F1 = P1 x F1, the first backcrossing where P1 is used as the recurrent parent;
!  2, P2BC1F1 = P2 x F1, the first backcrossing where P2 is used as the recurrent parent;
!  3, F1DH, F1-derived doubled haploids; 
!  4, RIL or F1RIL, recombination inbred lines through the repeated selfing of F1;
!  5, P1BC1RIL, recombination inbred lines through the repeated selfing of P1BC1F1;
!  6, P2BC1RIL, recombination inbred lines through the repeated selfing of P2BC1F1;
!  7, F2, the selfing generation of F1;
!  8, F3, the selfing generation of F2;
!  9, P1BC2F1, the second backcrossing where P1 is used as the recurrent parent; 
! 10, P2BC2F1, the second backcrossing where P2 is used as the recurrent parent;
! 11, P1BC2RIL, recombination inred lines through the repeated selfing of P1BC2F1; 
! 12, P2BC2RIL, recombination inred lines through the repeated selfing of P2BC2F1; 
! 13, P1BC1F2, the selfing generation of P1BC1F1; 
! 14, P2BC1F2, the selfing generation of P2BC1F1; 
! 15, P1BC2F2, the selfing generation of P1BC2F1; 
! 16, P2BC2F2, the selfing generation of P2BC2F1; 
! 17, P1BC1DH, P1BC1F1-derived doubled haploids; 
! 18, P2BC1DH, P2BC1F1-derived doubled haploids; 
! 19, P1BC2DH, P1BC2F1-derived doubled haploids; 
! 20, P2BC2DH, P2BC2F1-derived doubled haploids; 
   3      !Mapping Population (see remarks above)
   2      !Mapping Function (1 for Kosambi; 2 for Haldane; 3 for Morgan)
   2      !Marker Space Type (1 for intervals; 2 for positions)
   1      !Marker Space Unit(1 for centiMorgans; 2 for Morgan)
   6      !Number of Chromosomes (or Linkage Groups)
 200      !Size of the mapping population
   2      !Number of environments
 
!***************************************** Chromosomes and Linkage Maps **********************************************
!Chromosome                 NumMarkers
-CH1                        16
-CH2                        16
-CH3                        16
-CH4                        16
-CH5                        16
-CH6                        16
!Linkage map (Marker name followed by position or the interval length)
 MK-1-1                1     0.000
 MK-1-2                1    10.000
 MK-1-3                1    20.000
 MK-1-4                1    30.000
 MK-1-5                1    40.000
 MK-1-6                1    50.000
 MK-1-7                1    60.000
 MK-1-8                1    70.000
 MK-1-9                1    80.000
 MK-1-10               1    90.000
 MK-1-11               1   100.000
 MK-1-12               1   110.000
 MK-1-13               1   120.000
 MK-1-14               1   130.000
 MK-1-15               1   140.000
 MK-1-16               1   150.000
 MK-2-1                2     0.000
 MK-2-2                2    10.000
 MK-2-3                2    20.000
 MK-2-4                2    30.000
 MK-2-5                2    40.000
 MK-2-6                2    50.000
 MK-2-7                2    60.000
 MK-2-8                2    70.000
 MK-2-9                2    80.000
 MK-2-10               2    90.000
 MK-2-11               2   100.000
 MK-2-12               2   110.000
 MK-2-13               2   120.000
 MK-2-14               2   130.000
 MK-2-15               2   140.000
 MK-2-16               2   150.000
 MK-3-1                3     0.000
 MK-3-2                3    10.000
 MK-3-3                3    20.000
 MK-3-4                3    30.000
 MK-3-5                3    40.000
 MK-3-6                3    50.000
 MK-3-7                3    60.000
 MK-3-8                3    70.000
 MK-3-9                3    80.000
 MK-3-10               3    90.000
 MK-3-11               3   100.000
 MK-3-12               3   110.000
 MK-3-13               3   120.000
 MK-3-14               3   130.000
 MK-3-15               3   140.000
 MK-3-16               3   150.000
 MK-4-1                4     0.000
 MK-4-2                4    10.000
 MK-4-3                4    20.000
 MK-4-4                4    30.000
 MK-4-5                4    40.000
 MK-4-6                4    50.000
 MK-4-7                4    60.000
 MK-4-8                4    70.000
 MK-4-9                4    80.000
 MK-4-10               4    90.000
 MK-4-11               4   100.000
 MK-4-12               4   110.000
 MK-4-13               4   120.000
 MK-4-14               4   130.000
 MK-4-15               4   140.000
 MK-4-16               4   150.000
 MK-5-1                5     0.000
 MK-5-2                5    10.000
 MK-5-3                5    20.000
 MK-5-4                5    30.000
 MK-5-5                5    40.000
 MK-5-6                5    50.000
 MK-5-7                5    60.000
 MK-5-8                5    70.000
 MK-5-9                5    80.000
 MK-5-10               5    90.000
 MK-5-11               5   100.000
 MK-5-12               5   110.000
 MK-5-13               5   120.000
 MK-5-14               5   130.000
 MK-5-15               5   140.000
 MK-5-16               5   150.000
 MK-6-1                6     0.000
 MK-6-2                6    10.000
 MK-6-3                6    20.000
 MK-6-4                6    30.000
 MK-6-5                6    40.000
 MK-6-6                6    50.000
 MK-6-7                6    60.000
 MK-6-8                6    70.000
 MK-6-9                6    80.000
 MK-6-10               6    90.000
 MK-6-11               6   100.000
 MK-6-12               6   110.000
 MK-6-13               6   120.000
 MK-6-14               6   130.000
 MK-6-15               6   140.000
 MK-6-16               6   150.000
!*********************************** Marker Types ********************************************************************
!Co-dominant marker: When heterozygote F1 is present, P1 is coded as 2, F1 is coded as 1, and P2 is coded as 0; Otherwise, P1 is coded as 2, and P2 is coded as 0. 
!Dominant marker: When heterozygote F1 is present, P1 and F1 are coded as 12, and P2 is coded as 0; Otherwise, P1 is coded as 2, and P2 is coded as 0.  
!Recessive markers: When heterozygote F1 is present, P1 is coded as 2, and F1 and P2 are coded as 10; Otherwise, P1 is coded as 2, and P2 is coded as 0. 
!Missing marker is coded as -1. 
 MK-1-1                 0   0   2   0   0   2   0   0   2   0   2   0   0   2   0   2   2   2   0   2   0   0   2   2   2   2   0   0   0   2   0   0   2   2   2   2   2   0   2   0   0   2   0   0   0   2   0   2   0   2   2   2   0   0   2   2   2   2   2   0   2   0   2   2   2   0   0   2   0   0   0   2   0   2   2   2   2   0   2   2   2   2   2   0   2   0   2   2   0   0   2   0   2   0   2   2   2   2   0   2   0   2   2   2   2   2   0   2   0   2   2   0   2   2   0   0   0   0   2   0   0   0   0   0   2   0   0   2   0   0   0   2   2   0   2   2   0   2   2   2   2   2   2   2   0   2   2   0   2   2   0   0   0   2   0   0   0   2   2   2   2   2   2   2   0   0   2   0   0   0   2   0   2   2   2   2   2   2   0   0   2   0   2   2   0   0   2   0   2   0   2   0   2   2   2   0   0   0   2   2
 MK-1-2                 2   0   2   0   0   0   0   0   2   0   2   2   0   0   0   2   2   2   2   2   0   0   2   2   2   2   0   0   0   2   0   0   2   2   2   2   2   0   2   0   0   0   0   0   0   2   0   2   2   2   2   0   0   0   2   2   2   2   0   0   0   0   2   2   2   0   0   2   0   2   2   2   0   2   0   2   2   0   2   2   2   0   2   0   2   0   2   2   2   0   2   0   2   0   2   2   0   2   0   2   2   2   2   2   2   2   0   2   0   2   2   2   2   2   0   0   0   2   2   0   0   0   0   0   2   0   0   2   2   0   0   2   2   0   2   2   0   0   2   2   2   2   2   2   0   2   2   0   2   2   0   0   0   2   0   2   2   2   2   2   0   2   2   2   2   0   2   0   0   0   2   0   2   2   2   2   2   2   0   0   0   0   2   2   0   0   2   0   2   0   2   0   2   2   2   0   0   0   2   2
 MK-1-3                 2   0   2   0   0   0   0   0   2   0   0   2   0   0   0   2   2   2   2   2   0   0   0   2   2   2   2   0   0   2   0   0   2   2   2   2   2   0   2   0   0   0   0   0   0   2   0   2   2   2   0   0   0   0   2   2   2   2   2   0   0   0   2   2   2   0   0   2   0   2   2   2   0   2   0   2   2   0   2   2   2   0   2   0   2   0   2   2   2   0   2   0   2   0   2   2   2   2   2   2   2   2   2   2   2   2   0   2   0   2   2   2   2   2   0   0   0   2   2   0   0   0   0   0   2   2   0   2   2   0   0   2   2   0   2   2   0   2   2   2   2   2   2   2   0   0   2   0   2   2   0   0   0   2   0   2   0   2   2   0   0   2   2   2   2   0   2   0   0   0   0   0   2   2   2   2   2   2   0   0   0   0   0   2   0   0   2   0   2   0   2   0   2   2   2   0   0   0   2   2
 MK-1-4                 2   0   2   0   0   0   0   0   2   0   0   2   0   0   0   0   2   2   2   2   2   0   0   2   2   2   2   0   0   2   0   2   2   2   2   2   2   0   2   0   0   0   0   2   0   2   0   2   2   2   0   0   0   0   2   0   2   2   2   0   0   0   2   2   2   0   0   2   0   2   2   2   0   2   0   2   2   0   2   2   2   0   2   0   2   0   2   2   2   0   2   0   2   0   2   2   2   2   2   2   2   2   2   2   2   2   0   2   0   2   2   2   2   2   0   2   0   2   0   0   0   0   0   0   2   2   0   2   2   0   0   2   2   0   2   2   0   0   2   2   2   2   2   2   0   0   2   0   2   2   0   0   0   2   2   2   0   2   2   0   0   2   0   2   2   0   2   0   0   0   0   0   2   2   2   2   2   2   0   2   0   0   0   2   0   0   2   2   2   0   2   0   2   0   2   0   0   0   2   2
 MK-1-5                 2   0   0   0   0   0   0   0   2   2   0   2   0   0   0   0   0   2   0   2   2   2   0   2   2   2   2   0   0   2   0   2   2   2   2   2   2   0   2   0   0   0   0   2   2   2   0   2   2   2   0   0   2   0   2   0   2   2   2   2   0   0   2   2   2   0   0   2   0   2   2   2   0   2   2   2   2   0   2   2   2   0   2   0   2   0   0   0   2   0   2   0   2   0   2   2   2   2   2   0   0   2   0   2   2   2   0   2   0   2   2   2   2   2   0   2   0   2   0   0   0   0   0   0   2   2   0   2   2   0   0   2   2   2   2   2   0   0   2   2   2   2   2   0   0   0   2   0   2   2   0   0   0   0   2   2   0   2   2   0   0   2   0   2   2   0   2   0   0   0   0   0   2   2   2   2   2   2   0   2   0   0   0   2   0   0   2   2   2   0   2   0   2   0   2   0   0   0   2   0
 MK-1-6                 2   0   0   0   0   0   0   2   2   2   0   2   0   0   0   0   0   2   0   2   2   2   0   0   0   2   2   0   0   2   0   2   2   0   2   2   2   0   0   0   0   0   0   2   2   2   0   2   2   2   0   2   2   0   2   0   2   2   2   2   0   0   2   2   2   0   0   0   0   2   2   2   0   2   2   2   2   2   0   2   2   2   2   0   2   0   0   0   2   2   2   0   2   0   2   2   0   2   2   2   0   2   0   2   2   2   0   0   0   2   2   2   2   2   0   2   0   2   0   0   0   0   0   2   2   2   0   2   2   0   0   2   2   2   2   0   0   0   2   2   0   2   2   0   0   0   2   0   2   2   0   2   0   0   2   2   0   2   2   0   0   2   0   2   2   0   2   0   0   0   0   0   2   0   2   2   2   2   0   2   0   0   0   2   0   0   2   2   2   0   2   0   2   0   2   0   2   0   2   0
 MK-1-7                 2   0   0   0   0   0   0   2   2   2   0   2   0   0   0   2   0   2   0   2   2   2   2   0   0   2   2   2   0   2   0   2   2   2   2   2   2   0   0   0   0   0   2   2   2   0   0   2   2   2   0   2   2   0   2   0   2   2   2   2   0   0   2   2   2   0   0   0   0   2   2   2   0   2   2   2   2   2   0   0   2   2   2   0   2   0   0   0   0   2   2   0   2   0   2   2   0   2   2   2   0   0   0   0   0   2   0   0   0   2   2   2   2   2   0   0   0   2   2   2   0   0   0   0   2   2   0   2   2   0   2   2   2   2   2   0   0   0   2   2   0   2   2   2   0   0   2   0   2   2   0   2   2   0   2   2   0   2   2   0   0   2   0   0   2   0   2   0   0   0   0   0   0   0   2   0   0   2   0   2   0   0   0   2   0   0   2   2   2   0   2   0   2   0   2   0   2   0   2   0
 MK-1-8                 2   0   0   0   2   0   0   2   2   2   0   2   0   0   0   2   0   2   0   2   2   2   2   0   2   2   2   2   0   2   0   2   2   2   2   0   2   0   0   0   0   0   2   2   2   0   2   2   2   2   0   2   2   0   2   0   2   2   2   2   2   0   2   2   2   0   0   0   0   0   2   2   0   2   2   2   2   2   0   0   2   2   2   0   2   0   0   0   0   2   2   0   2   0   2   0   0   2   2   2   0   0   0   0   0   2   0   0   0   2   2   2   2   2   0   0   0   2   0   2   0   0   0   0   2   2   0   2   2   2   2   0   2   2   2   2   0   0   2   2   0   2   2   2   0   2   2   0   2   2   0   2   2   0   2   2   0   2   2   0   0   2   0   0   2   0   2   0   0   0   0   2   0   0   2   0   0   2   0   2   0   0   0   2   0   0   2   0   2   0   2   0   0   0   2   0   2   0   2   0
 MK-1-9                 2   0   0   0   2   0   0   2   2   2   0   2   0   0   0   2   2   2   0   2   2   2   2   0   0   2   2   2   2   2   0   2   2   0   2   0   2   0   0   0   2   0   2   2   2   0   2   2   2   2   0   2   2   2   2   0   2   0   2   2   2   2   2   2   2   0   0   0   0   0   2   2   0   0   0   2   2   0   0   0   2   2   2   0   2   0   0   0   0   2   2   0   2   0   2   0   0   2   2   2   0   0   0   0   0   2   0   2   0   2   2   2   2   2   0   0   0   2   2   2   0   0   0   0   0   2   0   0   2   2   2   0   0   2   2   0   2   0   2   2   0   2   2   2   0   2   2   0   2   2   0   2   2   0   0   2   0   2   2   0   0   2   0   0   2   0   2   0   0   0   0   2   0   2   2   0   0   2   0   2   0   0   0   2   2   0   2   0   2   2   2   0   0   0   2   0   2   2   2   0
 MK-1-10                0   0   0   0   2   0   0   2   2   0   0   2   2   0   0   2   2   0   0   2   2   2   2   0   0   2   2   2   2   2   0   2   2   0   2   0   0   0   0   0   2   0   2   2   2   0   2   2   2   0   0   2   2   2   0   0   2   2   2   2   2   2   2   2   2   0   0   0   0   0   2   2   0   0   0   2   2   0   0   2   2   2   2   0   2   0   0   2   0   0   2   0   2   0   2   0   0   2   2   2   0   0   0   0   0   2   0   2   0   2   2   2   2   2   0   0   0   2   2   2   0   0   0   0   0   2   2   0   2   2   2   2   0   0   2   0   2   0   2   2   0   2   2   2   0   2   2   0   2   2   0   2   2   0   0   2   0   2   0   0   0   2   2   0   2   0   2   0   0   0   0   2   0   2   2   0   0   2   0   2   0   0   0   2   2   0   2   0   2   2   2   0   0   0   0   0   2   2   2   0
 MK-1-11                0   0   0   0   2   0   0   2   2   0   0   0   2   0   0   2   0   0   0   2   2   2   2   0   0   2   2   0   0   2   0   2   2   0   0   0   0   2   2   0   2   2   2   2   0   0   0   2   2   0   0   2   2   0   0   0   2   2   2   2   2   2   2   2   2   0   0   0   0   0   0   2   0   0   0   2   0   0   0   2   2   2   2   0   2   0   0   2   0   0   2   2   2   0   0   0   0   2   2   2   0   0   0   2   0   2   0   2   0   2   2   2   2   0   0   0   0   0   0   2   0   0   0   0   0   2   0   0   2   0   2   2   0   0   2   0   2   0   2   2   0   2   2   0   0   2   2   0   2   0   0   2   2   2   0   2   0   2   0   0   0   2   0   0   2   0   2   0   0   0   0   2   2   0   2   0   0   2   0   2   0   0   0   2   2   0   2   0   2   2   2   2   0   0   0   2   2   2   2   0
 MK-1-12                0   0   0   0   2   0   2   2   2   0   0   0   2   0   0   2   0   0   0   2   2   0   2   0   0   0   2   0   0   2   0   2   2   2   0   0   0   2   2   0   2   2   2   2   0   0   0   2   0   0   0   2   2   0   0   0   2   2   0   2   2   0   2   2   2   0   0   0   0   0   0   2   0   0   0   2   0   0   0   2   2   2   2   0   2   0   0   2   0   0   2   2   2   0   0   0   0   2   2   2   0   0   0   2   2   2   0   2   0   2   2   0   0   2   0   0   0   0   0   2   0   0   0   0   0   2   0   0   2   0   2   2   0   0   2   0   2   0   2   0   0   2   2   0   0   2   2   2   2   0   2   2   2   2   2   2   0   2   0   0   0   2   0   0   0   0   2   0   0   0   0   2   2   2   2   0   0   2   0   2   0   0   0   2   2   0   2   0   2   2   2   2   0   0   2   2   2   2   2   0
 MK-1-13                0   0   0   0   2   2   2   2   2   2   0   0   2   2   0   2   0   0   0   2   2   0   2   0   0   0   2   0   0   0   0   2   2   2   0   0   0   2   2   0   2   2   2   2   0   0   2   2   0   0   0   2   2   0   0   0   2   2   0   2   2   0   2   2   2   0   0   0   0   0   0   2   0   0   0   2   0   2   0   2   0   2   2   0   2   2   0   2   0   2   2   2   2   0   2   0   0   2   2   2   0   0   0   2   2   2   0   2   0   2   2   0   0   2   0   0   0   0   0   2   0   0   0   0   0   2   0   0   2   2   2   2   0   0   2   0   2   0   2   0   0   2   2   0   0   2   2   2   2   0   2   2   2   2   2   2   0   2   0   2   2   2   0   0   2   0   2   0   0   0   0   2   0   2   2   0   0   2   0   0   0   0   0   2   2   0   2   0   2   2   2   0   0   0   2   2   0   2   2   0
 MK-1-14                0   0   0   0   2   2   2   2   2   2   0   0   2   2   0   2   0   0   0   2   2   0   2   0   0   0   0   2   0   0   0   2   2   2   0   0   0   2   2   0   2   2   0   2   0   0   2   2   0   0   0   2   2   0   0   0   2   2   0   2   2   0   0   2   2   0   0   0   0   0   0   2   0   0   0   2   0   2   0   2   0   2   2   0   2   2   0   2   0   2   2   2   2   0   0   0   0   2   2   0   0   0   0   2   2   2   0   2   0   2   2   0   0   2   0   0   0   2   0   2   0   0   0   0   0   2   2   0   2   2   2   2   0   0   2   0   2   0   2   2   0   2   2   0   0   2   0   2   0   0   2   2   2   2   2   2   0   2   0   2   2   2   0   0   2   0   2   0   0   0   0   2   0   2   2   0   0   2   0   0   0   0   0   0   2   0   2   0   2   2   2   0   0   0   2   2   0   2   2   0
 MK-1-15                0   0   0   0   2   2   2   2   2   2   0   0   2   2   0   2   0   0   0   2   2   0   2   0   2   0   0   2   0   0   0   2   2   2   0   0   0   2   2   0   2   2   0   2   0   0   2   2   0   0   0   2   2   2   0   0   2   2   0   2   2   0   0   2   2   0   0   0   0   0   0   2   0   0   2   0   0   2   0   2   0   2   2   2   2   2   0   2   0   2   2   2   2   2   0   0   0   2   2   0   0   0   0   2   2   2   0   2   2   2   2   0   0   2   0   0   0   0   0   2   0   0   0   0   0   2   2   0   2   2   0   2   0   0   2   2   2   2   2   2   0   2   2   2   0   2   0   2   0   0   2   2   2   2   2   2   0   2   0   2   2   0   0   0   2   0   2   0   0   0   0   0   0   2   2   0   0   2   0   0   0   0   2   0   2   0   2   0   2   2   2   0   0   0   2   2   0   2   2   2
 MK-1-16                0   0   0   2   2   0   2   2   2   2   0   0   2   2   0   2   2   0   0   2   2   0   2   0   2   0   0   2   0   0   0   2   2   2   0   0   0   2   0   0   0   2   0   2   0   0   2   2   0   0   0   0   2   0   0   0   2   0   0   2   2   0   0   2   2   0   2   0   0   0   0   2   0   0   2   0   0   2   0   2   0   2   0   2   2   2   0   2   0   2   0   2   0   2   0   0   2   2   2   0   2   0   2   0   2   2   0   2   2   0   2   0   0   2   0   0   0   0   0   2   0   0   0   0   2   2   2   2   2   2   0   2   0   0   2   2   2   2   0   2   0   2   2   2   0   2   0   0   0   0   2   2   2   2   2   2   0   2   0   2   2   0   2   2   2   0   2   0   0   0   0   0   0   0   2   2   0   2   0   0   0   0   2   0   2   0   2   0   2   0   2   0   0   0   2   2   0   2   2   2
 MK-2-1                 2   0   2   2   2   0   0   2   2   2   0   2   0   0   0   0   0   0   2   2   2   2   0   2   0   0   0   2   2   2   2   0   0   2   0   0   2   0   2   2   2   0   2   2   0   2   2   2   2   0   0   2   0   0   0   0   2   2   2   0   2   0   2   0   2   2   2   2   0   0   2   0   0   2   2   0   2   2   2   2   0   0   2   0   2   0   0   2   2   2   2   2   0   0   0   2   0   0   2   0   2   2   0   0   0   2   0   0   2   0   0   0   2   0   0   0   0   2   2   2   0   2   0   0   0   2   2   0   0   2   0   2   2   0   0   0   2   0   0   2   0   0   2   2   2   2   2   2   2   2   0   0   2   0   0   0   0   0   2   2   0   0   0   2   0   0   0   2   2   2   2   0   2   2   2   2   2   2   0   2   2   2   0   2   2   2   0   2   0   0   2   2   2   0   0   2   0   0   2   2
 MK-2-2                 2   0   2   2   2   0   0   2   2   2   0   2   0   0   0   0   0   0   2   2   2   2   2   0   0   0   0   0   2   2   2   0   0   2   0   0   2   0   2   0   2   2   2   2   0   2   2   2   2   0   0   2   0   0   2   0   2   2   2   0   2   0   2   0   2   2   2   2   2   0   2   0   2   2   2   2   2   2   2   2   0   0   2   0   2   0   0   2   2   2   0   2   0   0   0   2   0   0   2   0   2   2   0   0   0   2   0   0   2   0   0   0   0   0   0   0   0   2   2   2   0   2   0   0   0   2   2   0   0   2   0   2   2   0   0   0   2   2   0   2   0   0   2   2   2   2   2   2   2   2   0   0   0   0   0   0   0   0   2   0   2   0   0   2   0   0   0   0   2   2   2   0   0   2   2   2   2   2   2   2   2   2   0   2   2   2   2   2   0   0   2   2   2   2   2   2   0   0   2   2
 MK-2-3                 2   2   2   2   2   2   0   0   2   2   0   2   0   0   0   0   0   0   2   2   0   2   2   0   0   0   2   0   2   2   2   0   0   2   0   0   2   2   2   0   2   2   2   2   0   2   2   2   2   0   0   2   0   0   2   0   2   2   2   0   2   0   2   2   2   2   2   2   2   0   2   0   2   2   2   2   2   2   2   2   0   2   2   0   2   0   0   0   2   2   0   2   0   0   0   0   0   0   2   0   2   2   0   0   0   2   0   0   0   0   0   0   0   0   0   2   0   2   2   2   0   2   0   0   0   2   2   0   0   0   0   0   2   0   0   0   2   2   0   2   0   0   2   2   0   2   2   2   2   2   0   0   0   0   0   0   0   0   2   0   2   0   0   2   0   0   0   0   2   2   2   0   0   2   2   2   2   2   2   2   2   2   0   2   2   2   2   2   0   0   2   2   2   2   2   2   0   0   2   2
 MK-2-4                 2   2   2   2   2   2   0   0   2   2   0   2   0   0   0   0   2   0   2   2   0   2   2   0   0   0   2   0   2   2   2   0   2   2   0   0   2   2   2   0   2   2   2   0   0   2   2   2   2   0   0   2   0   0   2   0   0   2   2   0   2   2   2   2   2   2   2   2   0   0   2   0   2   2   2   2   2   2   2   2   0   2   2   0   2   0   0   0   2   2   0   2   0   0   0   0   0   0   2   0   2   0   0   0   0   2   0   0   0   0   0   0   0   0   0   2   0   2   2   2   0   2   0   2   0   2   2   2   0   0   0   0   2   0   2   0   2   2   0   2   0   0   2   2   0   2   2   2   2   2   0   0   0   0   0   0   0   0   2   2   2   0   0   2   0   2   0   0   2   2   2   0   0   2   0   2   2   2   2   2   2   2   0   2   2   2   2   2   0   0   2   2   2   0   0   2   0   0   2   0
 MK-2-5                 2   2   2   2   2   2   0   0   2   2   2   2   0   0   0   0   2   0   2   2   0   2   2   0   0   0   2   0   2   2   2   0   2   2   0   0   2   2   2   0   2   2   2   0   0   2   2   2   2   0   0   2   0   2   2   0   0   2   2   0   2   2   2   2   2   2   2   2   0   0   2   0   2   2   2   2   2   2   2   2   0   2   2   0   2   0   0   0   2   2   0   2   2   0   0   0   0   0   0   0   2   0   0   0   0   2   0   0   0   0   0   0   0   2   0   2   0   2   0   2   0   2   0   2   0   2   2   2   0   0   0   0   0   0   2   0   2   0   0   2   0   0   2   2   0   2   2   2   2   2   0   0   0   0   0   2   0   0   2   2   2   0   0   2   0   0   0   0   2   2   2   0   0   2   0   2   2   2   2   2   2   2   2   2   2   2   2   2   0   0   0   2   2   0   0   2   0   0   2   0
 MK-2-6                 2   2   2   2   2   2   0   2   2   2   2   2   0   0   0   0   2   0   2   2   0   2   2   0   0   2   2   0   2   2   2   0   0   2   0   0   2   2   2   0   0   2   2   0   2   2   2   2   2   0   0   2   0   0   2   0   0   2   2   0   2   2   2   2   2   2   2   0   0   0   2   2   2   2   2   2   0   2   2   2   0   2   2   0   2   0   0   0   2   2   0   2   2   0   0   0   0   0   0   0   0   0   0   0   0   2   2   0   2   0   0   0   0   2   0   2   0   2   0   2   0   2   0   2   0   2   2   2   0   0   0   0   0   0   2   0   2   0   0   2   2   0   2   2   0   2   2   2   2   2   2   0   2   0   0   2   0   0   0   2   2   2   0   2   0   0   0   0   2   0   2   0   0   2   0   2   0   0   2   0   2   2   2   2   2   2   0   2   0   0   0   2   2   0   0   2   0   2   0   0
 MK-2-7                 2   2   2   2   2   2   0   2   2   2   2   2   0   0   0   0   2   0   2   2   0   2   2   0   0   0   0   2   2   2   2   0   2   2   0   0   2   0   2   2   0   2   2   0   2   0   2   2   2   2   0   2   0   0   2   0   0   2   2   0   2   0   2   2   2   2   2   0   0   2   2   2   2   2   2   2   0   2   0   2   0   0   0   0   2   0   0   0   2   2   2   2   2   2   0   0   0   0   0   0   0   0   0   0   0   2   2   0   2   0   0   0   0   2   0   2   0   2   0   2   0   0   0   2   0   2   2   2   0   0   0   0   0   0   2   0   2   0   0   2   2   0   2   2   0   2   2   2   2   2   2   0   2   0   0   2   0   0   0   2   2   2   0   2   0   0   0   0   2   0   2   0   0   2   0   0   0   0   2   0   2   2   2   2   2   2   0   0   0   0   0   2   2   0   0   0   0   2   2   0
 MK-2-8                 2   2   2   2   2   2   0   2   2   2   0   0   2   0   0   0   2   0   2   0   0   2   2   0   0   0   2   2   2   2   2   0   2   2   0   0   2   0   2   2   2   2   2   0   2   0   2   2   2   2   0   2   0   0   2   0   0   2   2   0   2   0   2   2   2   2   2   0   0   2   2   0   2   2   2   2   0   2   0   2   0   0   0   0   2   2   0   0   2   2   2   2   2   0   0   0   0   0   0   0   0   0   0   0   0   2   2   0   2   0   0   0   0   2   0   2   0   2   0   2   2   0   0   2   0   2   0   2   0   0   0   0   0   0   2   0   2   0   0   2   2   0   0   2   0   2   2   2   2   2   2   0   2   0   0   2   0   0   0   2   2   2   0   2   0   2   0   0   2   2   2   0   0   2   2   0   0   0   2   0   2   0   0   2   2   2   0   0   0   0   0   2   2   0   0   0   0   2   2   0
 MK-2-9                 2   2   2   2   2   2   0   0   2   2   0   0   2   0   0   0   2   0   2   0   0   2   2   2   0   0   2   2   2   2   2   2   0   2   2   0   2   0   2   2   2   2   2   0   2   2   2   2   2   2   0   2   0   2   2   2   0   2   2   0   0   0   2   2   2   2   2   0   0   2   2   0   2   2   2   2   0   2   0   2   0   0   0   0   2   2   0   0   2   2   2   2   0   0   0   0   0   0   0   0   0   0   0   0   0   2   2   2   2   2   0   0   0   2   0   2   0   2   0   0   2   0   2   2   0   2   0   2   0   0   0   0   0   0   2   0   2   2   0   2   0   2   0   2   0   2   2   2   2   2   2   0   2   0   0   2   0   0   0   2   2   2   0   2   0   2   0   0   2   2   2   0   0   2   2   0   0   0   2   0   2   0   0   0   2   2   0   0   0   0   0   2   2   0   0   0   0   2   2   0
 MK-2-10                2   2   2   2   2   2   0   0   0   2   0   0   2   0   0   0   2   0   2   0   0   2   2   2   0   0   2   2   2   2   2   2   0   2   0   0   2   0   2   0   2   2   2   0   2   2   2   2   2   2   0   2   0   2   2   2   0   2   2   0   0   0   2   2   2   2   0   0   0   2   2   2   2   2   0   2   0   2   0   2   0   0   2   0   2   2   0   0   2   2   2   2   0   0   0   0   0   0   0   0   0   0   0   0   0   2   2   2   2   2   2   2   0   2   0   2   0   2   0   2   2   0   2   2   0   2   0   0   0   0   0   0   0   0   2   0   2   2   0   2   2   2   0   2   0   2   2   2   2   2   2   0   2   0   0   2   0   0   0   2   0   2   0   2   0   2   0   0   2   2   2   0   0   2   2   0   0   0   2   0   2   0   0   0   2   2   0   0   0   0   0   2   2   0   2   0   0   2   2   0
 MK-2-11                2   2   2   0   2   2   0   0   0   2   0   0   2   2   2   0   2   0   2   0   0   2   0   2   0   0   0   2   2   2   2   2   0   2   0   0   2   0   2   0   2   2   2   0   2   2   0   2   2   2   0   2   0   2   0   2   0   2   2   0   0   2   2   2   2   2   2   0   0   2   2   2   2   2   2   2   0   2   0   2   0   0   2   0   2   2   0   0   2   0   2   2   0   0   0   0   0   0   2   0   0   0   2   0   0   0   2   2   0   2   2   2   0   2   0   0   0   2   0   2   2   0   2   2   0   2   0   0   0   0   0   0   2   2   2   0   2   2   0   2   2   2   0   2   0   2   2   2   2   2   2   0   2   0   0   2   0   0   0   2   0   2   0   2   0   2   0   0   2   2   2   0   0   0   2   0   0   0   2   2   2   0   0   0   2   2   0   0   0   0   0   2   2   2   0   0   2   2   2   0
 MK-2-12                2   2   0   0   2   2   0   0   2   2   0   0   2   2   0   0   2   0   2   0   2   2   0   2   0   2   0   2   2   2   2   2   0   2   0   0   0   0   2   0   2   2   2   0   2   2   0   2   2   2   0   2   0   2   0   2   2   2   2   0   2   2   2   2   2   2   2   0   0   2   2   2   2   2   2   2   0   0   0   2   0   0   2   0   0   2   0   0   2   0   2   2   0   0   0   0   0   0   2   0   0   0   2   0   0   2   2   2   0   2   2   2   0   2   0   0   0   2   0   2   2   0   2   2   0   2   0   0   0   2   0   0   2   2   2   0   2   2   0   2   2   0   0   2   0   2   2   2   2   2   2   0   2   0   0   2   2   0   2   2   0   2   0   2   0   2   0   0   2   2   2   0   0   0   2   0   0   0   2   2   2   0   0   0   2   2   0   0   0   0   0   2   2   2   0   0   2   2   2   0
 MK-2-13                2   2   0   0   2   2   0   0   2   2   0   0   2   2   0   0   2   0   0   0   2   2   0   2   0   2   0   2   2   0   0   2   0   2   0   0   0   0   2   2   2   0   2   0   2   2   0   2   2   2   0   2   0   2   0   2   2   2   0   0   2   2   2   0   2   2   2   0   0   2   2   0   2   2   2   2   0   0   0   0   0   0   2   0   0   2   0   0   2   2   2   2   0   0   0   0   0   0   2   0   0   0   2   0   0   2   2   2   0   0   2   2   0   2   0   0   0   2   0   0   2   0   2   0   2   2   0   0   0   2   0   0   2   0   2   0   2   2   0   2   0   0   0   2   0   2   2   2   2   2   2   2   2   0   0   2   2   2   2   0   0   2   0   2   0   2   0   0   2   2   2   0   0   0   2   0   0   0   2   0   0   0   2   0   2   2   0   0   0   2   0   2   2   2   0   0   2   0   2   0
 MK-2-14                2   2   0   0   2   2   0   0   2   2   0   0   0   2   0   0   2   0   0   0   2   2   0   2   0   2   0   0   2   0   0   2   0   2   0   0   2   0   2   2   2   0   2   0   2   2   0   2   2   2   0   2   0   2   0   2   2   2   0   0   2   0   2   0   0   2   2   0   0   2   2   0   2   2   2   2   0   2   0   0   0   0   2   0   0   2   0   0   0   2   2   2   0   0   0   0   0   0   2   0   0   0   2   0   0   2   2   2   0   0   2   2   0   0   2   0   0   2   0   0   2   0   2   0   2   2   0   0   0   0   0   0   2   0   2   0   0   2   0   2   0   2   0   2   0   0   2   2   2   2   2   2   2   0   0   2   2   2   2   0   0   2   0   2   0   2   0   0   2   2   2   0   0   0   2   0   0   0   2   0   2   0   2   0   2   2   0   0   0   2   2   2   2   2   0   0   2   2   2   0
 MK-2-15                2   2   2   0   2   2   0   0   2   2   0   0   0   2   0   0   2   0   0   0   2   2   2   2   2   0   0   0   0   0   0   2   0   2   0   0   2   0   2   2   2   0   2   0   2   2   0   2   2   2   0   2   0   2   2   2   2   2   0   2   2   0   2   0   0   2   2   2   0   2   2   0   2   0   2   2   0   2   0   0   0   0   2   0   0   2   0   0   0   2   2   2   0   0   0   0   0   0   2   0   0   0   2   0   0   2   2   2   0   0   0   2   2   0   2   2   0   2   0   0   2   0   2   0   2   2   0   0   2   0   0   0   2   0   2   0   2   2   2   2   0   2   0   2   0   0   2   2   2   2   2   2   2   0   0   2   2   2   2   0   0   2   0   0   0   2   0   2   2   0   2   0   0   0   2   0   0   0   2   0   2   0   0   0   2   2   0   0   0   2   0   2   2   2   0   0   2   2   2   0
 MK-2-16                2   2   2   0   2   2   0   0   2   2   0   2   0   0   0   0   2   0   0   0   0   2   2   2   0   0   0   0   0   0   0   0   0   2   0   0   0   0   2   2   2   0   2   0   2   2   0   0   2   0   0   2   0   0   2   2   2   2   0   2   2   0   2   0   0   2   2   2   0   0   2   0   2   0   0   2   0   2   0   0   0   2   2   0   2   2   0   0   0   2   2   2   0   0   0   0   0   2   2   0   0   2   2   0   0   2   2   2   0   0   2   2   2   0   0   2   0   2   0   0   2   0   2   0   2   2   0   0   2   0   0   0   2   0   2   0   2   2   2   2   0   0   0   0   0   0   2   2   2   2   2   2   2   0   0   2   2   2   2   0   0   2   0   0   2   2   0   2   2   0   0   0   0   0   0   2   0   0   2   0   0   0   0   0   2   2   0   0   0   2   0   2   2   2   0   2   2   2   2   0
 MK-3-1                 2   2   2   2   0   0   0   2   0   2   0   2   0   0   0   2   0   2   2   0   0   0   0   2   2   2   0   0   0   2   2   0   2   2   2   0   2   0   2   0   2   2   0   2   0   0   0   0   0   0   2   0   0   0   2   0   0   0   0   2   2   2   0   2   2   0   0   0   0   0   2   2   2   2   0   2   2   2   2   0   0   2   2   2   2   0   2   2   2   2   0   2   0   2   2   2   2   2   2   2   2   2   0   2   2   0   0   2   0   0   0   0   0   2   0   2   2   0   2   2   2   0   0   0   0   0   2   2   0   0   0   2   0   0   0   0   2   2   0   0   0   0   2   2   0   2   0   2   0   0   2   2   2   0   0   0   2   2   0   2   2   2   2   0   2   0   2   0   0   2   0   2   0   0   2   2   0   0   2   0   0   0   2   0   2   2   0   2   0   0   0   0   2   2   0   0   0   0   2   2
 MK-3-2                 2   2   2   2   0   0   2   2   0   2   0   2   0   0   0   2   2   2   2   0   0   2   0   2   2   2   0   0   0   0   2   0   2   2   2   0   2   0   2   0   2   2   0   2   2   0   0   0   0   0   2   0   0   0   2   0   0   0   0   2   2   2   0   2   2   0   0   0   0   0   2   2   2   2   2   2   2   2   2   0   0   2   2   2   2   0   2   2   2   2   0   2   0   2   2   2   0   2   2   2   2   0   0   2   2   0   0   2   0   0   0   0   0   2   0   2   2   0   2   2   2   0   0   0   0   0   2   2   0   0   2   0   0   0   0   0   2   0   0   0   0   0   0   2   0   2   0   2   0   0   2   2   2   0   0   0   2   2   0   0   2   2   2   0   2   0   2   0   0   2   0   2   0   0   2   2   0   0   2   0   0   0   2   0   2   2   2   2   0   0   0   2   2   2   0   0   2   2   2   2
 MK-3-3                 2   2   2   2   2   2   2   2   0   2   0   2   0   0   0   2   0   2   2   0   0   2   0   2   2   2   0   0   0   0   2   0   2   2   2   0   2   0   2   0   2   0   0   2   2   0   0   0   0   0   2   0   0   0   2   0   0   0   0   2   2   0   0   2   2   0   0   0   0   0   2   2   2   0   2   2   2   2   2   0   0   2   2   2   2   0   2   2   2   2   0   2   0   2   2   2   0   2   2   2   2   0   0   2   2   0   0   2   0   0   0   0   0   2   0   2   2   0   2   0   2   0   0   0   0   0   2   2   0   0   2   2   0   0   0   0   2   0   0   0   0   0   0   0   0   2   0   2   0   0   2   2   0   0   0   0   2   2   0   0   2   2   2   2   2   0   2   0   0   2   0   2   0   0   0   0   0   0   2   0   0   0   2   2   2   2   2   0   0   0   0   2   2   2   0   0   2   2   2   2
 MK-3-4                 2   2   2   2   2   2   2   2   0   2   0   2   2   0   0   2   0   2   2   0   0   2   0   0   2   2   2   2   0   0   2   0   2   2   2   0   2   0   0   0   2   0   0   2   2   2   0   0   0   0   0   0   0   0   0   0   0   0   0   2   2   0   0   2   2   0   0   0   0   0   2   2   2   0   2   2   2   2   2   0   0   2   2   2   2   0   2   2   2   2   0   2   0   2   2   2   0   2   2   2   2   0   0   2   2   0   0   2   0   0   0   0   0   2   0   2   2   0   2   0   2   0   0   0   2   0   2   2   0   0   2   2   0   0   0   0   2   0   0   0   0   0   0   0   0   2   0   2   0   2   2   2   2   0   0   0   2   2   0   0   2   2   2   0   2   0   2   0   0   2   0   2   0   0   0   0   0   0   2   0   0   0   2   2   2   2   2   2   2   0   0   2   2   2   2   2   2   2   2   2
 MK-3-5                 2   2   2   2   2   2   2   2   0   2   0   2   2   0   0   2   0   2   2   0   2   2   0   0   2   2   2   2   0   0   2   2   2   2   2   0   2   0   0   2   2   0   0   2   2   2   0   0   0   0   0   0   0   2   0   0   0   0   2   2   2   0   0   2   2   0   0   0   0   0   2   2   2   0   2   2   2   2   2   0   2   2   2   2   2   0   2   2   2   2   0   2   0   2   2   2   0   2   0   2   2   0   0   2   2   0   0   2   0   0   0   0   0   2   0   0   2   0   2   0   2   0   0   0   2   0   2   2   0   0   2   2   0   0   0   0   0   0   0   0   0   0   0   0   0   2   0   2   0   2   2   2   0   0   2   2   2   2   0   0   2   2   2   0   2   0   2   0   0   2   0   2   0   0   0   0   2   0   2   0   0   0   2   2   2   2   2   2   2   0   0   2   2   2   2   2   2   2   2   0
 MK-3-6                 2   2   2   2   2   2   2   2   0   2   0   2   2   0   0   2   0   2   2   0   2   2   0   0   2   2   0   2   0   0   2   2   2   2   2   0   0   0   0   2   2   0   0   2   2   2   0   0   0   0   0   0   0   2   0   0   0   0   2   2   0   0   0   2   2   0   0   0   0   0   0   0   2   0   2   2   2   2   2   0   2   2   2   0   2   0   2   0   2   2   0   2   2   2   2   2   0   2   0   2   2   0   0   2   2   0   0   2   0   0   0   2   0   2   0   0   2   0   2   0   2   0   0   0   2   0   2   2   0   0   2   0   0   0   0   0   0   2   0   0   0   0   0   0   0   2   0   2   0   2   0   2   0   0   2   2   2   2   0   0   2   2   2   0   2   2   2   0   0   0   2   2   0   0   0   0   2   0   2   0   2   0   2   2   0   2   2   2   2   0   0   2   2   2   2   2   2   2   2   0
 MK-3-7                 2   0   2   2   2   2   2   2   0   2   0   2   2   0   0   2   0   2   0   0   2   2   0   0   2   2   0   2   0   0   2   2   2   2   2   0   0   0   0   2   0   0   0   2   2   2   0   2   0   2   0   0   0   2   0   0   0   0   2   2   0   0   0   2   2   0   2   0   0   0   0   0   2   0   2   2   0   2   2   0   2   2   2   0   2   0   2   0   2   2   0   2   2   2   2   2   0   2   0   2   2   0   0   0   2   0   0   2   2   0   0   2   0   2   0   0   2   0   0   0   2   0   0   0   0   0   2   2   0   0   2   2   0   0   0   0   0   2   0   2   0   0   0   2   0   2   0   2   0   2   0   2   0   0   2   2   2   2   0   0   2   2   2   0   2   2   2   2   0   0   2   2   0   0   0   0   2   0   0   2   2   0   0   2   0   2   2   2   2   0   0   2   2   2   2   0   2   2   2   0
 MK-3-8                 2   0   2   2   0   2   2   2   0   2   0   2   2   0   0   0   0   2   0   0   2   2   2   0   2   2   0   2   0   0   2   2   2   2   2   0   0   0   0   2   0   0   0   2   2   0   0   0   0   2   2   2   0   2   0   0   0   2   2   2   0   0   0   2   2   0   2   0   0   0   0   0   2   2   2   2   0   2   0   0   2   2   2   0   2   0   2   0   2   2   0   2   2   2   2   2   0   0   2   2   0   0   0   0   2   0   0   2   2   0   0   2   0   2   0   0   2   0   0   0   2   0   0   0   0   0   2   2   0   0   2   2   0   0   0   0   0   2   0   2   0   0   2   2   0   2   0   2   2   2   0   2   0   2   2   2   2   2   0   0   2   2   2   0   2   2   2   2   0   0   2   2   0   0   0   0   2   0   0   2   0   0   0   2   2   2   2   2   2   0   0   2   2   2   0   0   2   2   2   0
 MK-3-9                 2   0   0   2   0   2   2   2   0   2   0   2   2   0   0   0   0   2   0   0   2   2   2   0   2   2   0   2   0   0   2   2   2   2   2   0   0   0   0   2   0   0   0   0   2   0   0   2   0   2   2   2   0   2   0   0   0   2   2   2   0   0   0   2   2   0   2   0   2   0   2   0   2   2   0   2   0   2   0   0   2   2   2   2   2   0   0   2   2   2   0   2   2   0   2   2   0   0   2   2   0   0   0   0   2   0   0   2   2   0   0   2   2   2   0   0   2   0   0   0   2   0   0   0   0   2   2   2   0   0   2   2   0   0   0   0   0   2   0   2   0   0   2   2   0   2   0   2   2   2   0   2   0   2   2   2   2   2   0   0   2   2   2   0   2   2   0   2   0   0   2   2   0   0   0   2   2   0   0   2   0   0   0   2   2   2   2   2   2   0   0   2   2   2   0   0   2   2   2   0
 MK-3-10                2   0   0   2   0   2   2   2   2   2   0   2   2   0   2   0   0   2   0   0   2   2   2   0   2   2   2   2   0   0   2   2   2   0   2   0   0   0   0   0   2   0   0   0   2   0   0   2   0   2   2   2   0   2   0   0   0   2   2   2   0   0   0   2   2   0   2   2   2   0   2   0   2   2   2   0   0   2   0   0   2   2   2   2   2   0   0   2   0   2   0   2   2   0   2   2   0   0   2   2   0   0   0   0   2   0   0   2   2   0   0   2   2   2   0   0   2   0   0   0   2   0   0   0   0   2   2   2   0   2   0   2   0   2   0   0   0   2   0   2   2   0   2   2   0   2   0   2   2   0   0   2   0   2   2   2   2   2   0   0   2   2   2   2   2   2   0   2   2   0   2   2   0   0   2   2   2   0   0   2   0   0   0   2   2   2   2   2   2   0   0   2   2   2   0   2   2   2   2   0
 MK-3-11                0   0   0   2   0   2   2   0   2   2   0   2   2   0   2   0   0   2   0   0   2   2   0   0   2   2   2   2   0   0   2   2   2   2   2   0   0   0   0   0   0   0   0   0   2   0   0   2   2   2   2   2   0   0   0   0   0   2   2   2   0   0   0   2   2   0   2   2   0   0   2   0   2   2   2   0   0   2   0   0   2   2   2   2   2   0   0   2   0   2   0   2   0   2   2   2   0   0   2   2   0   0   0   0   2   0   0   2   2   0   0   0   2   2   0   0   2   0   0   0   0   0   0   0   0   2   2   2   0   2   0   2   0   2   0   0   0   2   0   2   2   0   2   2   0   2   0   0   2   2   0   2   0   2   2   2   2   2   2   0   2   0   2   2   2   0   0   2   2   0   0   2   0   0   2   2   2   0   0   2   0   0   0   2   2   2   2   2   2   0   0   2   2   2   0   2   2   2   2   0
 MK-3-12                0   0   0   2   0   0   2   0   2   2   0   2   2   0   2   0   0   2   0   0   2   0   0   0   2   0   2   0   2   0   2   2   2   2   0   0   0   0   0   0   0   0   0   0   2   0   0   2   2   2   2   0   2   0   0   0   0   2   2   2   0   0   0   2   2   0   2   2   0   0   2   0   2   2   2   0   0   2   0   0   2   2   2   0   2   0   0   0   0   2   0   2   0   2   2   2   0   0   2   2   0   0   0   0   2   0   0   2   2   0   0   0   2   2   0   0   2   0   0   0   0   0   0   0   0   2   2   2   0   2   0   2   2   0   0   0   0   0   0   2   2   0   2   2   0   2   0   0   2   2   0   2   2   2   2   2   2   2   2   0   2   0   2   2   2   2   0   2   2   2   0   2   0   2   2   2   2   0   0   2   0   0   0   2   2   0   2   2   2   0   0   2   2   2   0   2   2   2   2   0
 MK-3-13                0   0   0   2   0   0   0   0   2   2   0   2   2   0   2   0   0   2   0   0   2   0   0   0   2   0   2   0   2   2   2   2   2   2   0   0   0   0   2   0   0   0   0   0   2   0   2   2   2   2   2   0   2   0   0   0   0   2   2   2   0   0   0   2   2   0   2   2   0   0   2   0   2   2   2   0   0   2   0   0   2   2   2   0   2   0   0   0   0   2   0   2   0   2   2   2   0   0   2   2   0   0   0   0   2   0   0   0   2   0   0   0   2   2   2   0   2   0   0   2   0   0   0   0   0   2   2   2   0   2   0   2   2   0   0   0   0   0   0   2   2   0   2   2   2   2   2   0   2   2   0   2   2   2   2   2   2   2   2   0   2   0   2   2   2   0   0   2   2   2   0   2   0   2   2   2   2   0   0   2   0   2   0   2   2   2   2   2   2   0   0   2   2   2   0   2   2   2   2   0
 MK-3-14                0   0   0   2   0   0   0   0   2   2   0   2   2   0   2   0   0   2   0   0   0   0   0   0   2   0   2   0   2   2   2   2   2   2   0   0   0   0   2   0   0   0   0   0   0   0   2   0   0   0   2   0   2   0   2   0   0   2   2   2   0   2   0   2   2   0   2   2   0   0   2   0   0   2   2   0   0   2   0   0   2   2   2   0   2   2   0   0   0   2   0   2   2   2   2   2   0   0   2   2   0   0   0   0   2   2   0   0   2   0   0   0   2   2   2   0   2   0   0   2   0   0   2   0   0   2   2   2   0   2   0   2   0   0   0   2   0   0   2   2   2   0   2   2   2   2   2   0   2   2   0   0   2   2   2   2   2   2   0   0   2   0   2   2   2   2   0   2   0   2   0   2   0   2   2   2   2   0   0   2   0   2   0   2   2   2   2   2   2   0   0   2   2   2   0   2   2   2   2   0
 MK-3-15                0   0   0   2   0   0   2   2   2   2   0   2   2   0   2   0   0   2   0   0   0   0   0   0   2   0   2   0   2   0   2   2   2   2   0   0   0   0   2   0   0   0   0   0   0   0   2   0   0   0   2   0   2   0   2   0   0   2   2   2   0   2   0   2   2   0   2   2   2   0   2   0   0   2   0   0   0   2   0   0   2   2   2   2   2   2   0   2   0   2   0   2   2   2   2   2   0   0   0   2   0   0   0   0   2   2   0   0   2   0   0   0   2   2   2   0   2   0   0   2   0   0   2   0   0   0   2   2   0   2   0   2   0   0   0   2   0   2   2   2   2   0   2   2   2   2   2   0   2   0   0   0   2   2   2   2   2   2   0   0   2   0   2   2   2   2   0   2   0   0   0   2   0   2   2   2   0   0   0   2   2   2   0   2   2   2   2   2   2   0   0   2   2   2   0   2   2   2   2   0
 MK-3-16                0   2   0   2   0   0   2   2   2   2   0   2   2   0   2   0   0   2   0   0   0   0   0   0   2   0   2   2   2   0   2   0   2   2   0   0   0   0   0   2   2   0   0   0   0   0   2   0   0   0   2   0   2   0   2   0   0   2   2   2   0   2   0   2   2   0   2   2   0   0   2   0   0   2   0   0   0   0   0   0   2   2   2   0   2   2   0   2   0   2   0   2   2   2   2   2   0   2   0   2   0   0   0   0   2   2   0   0   2   0   2   0   2   2   2   0   2   0   0   2   0   0   2   0   0   0   2   2   0   2   0   2   0   0   2   2   0   2   2   2   2   0   2   2   2   2   2   0   2   0   0   0   2   2   2   2   2   0   0   0   2   0   2   2   2   2   0   2   0   0   0   2   0   2   0   2   0   0   0   2   2   2   0   2   2   2   2   2   2   0   0   2   2   2   0   2   2   2   0   0
 MK-4-1                 2   0   0   0   2   0   0   0   0   0   0   2   0   2   0   0   2   2   0   2   2   0   2   2   2   2   2   0   2   2   0   2   0   2   2   2   0   2   0   2   2   2   0   2   0   2   2   0   0   0   0   0   2   2   2   0   0   2   0   0   2   0   2   2   2   2   2   2   2   2   2   2   2   0   0   0   2   2   0   2   0   0   2   0   2   0   0   0   0   2   2   0   2   0   0   2   0   2   0   2   0   2   2   0   2   0   0   0   2   0   2   2   0   2   0   0   2   2   2   0   0   2   0   2   0   0   2   0   2   0   0   0   0   0   2   0   0   2   0   0   2   2   0   2   0   2   0   0   2   0   0   0   0   2   0   2   0   2   0   2   0   2   0   2   0   2   0   0   0   0   0   0   0   0   0   2   0   0   0   2   2   0   2   2   2   0   2   0   2   2   0   0   2   0   0   2   0   0   0   2
 MK-4-2                 2   0   0   0   2   0   0   0   0   2   0   2   0   2   0   2   2   2   2   0   2   0   2   2   2   2   0   0   2   2   0   2   0   2   2   2   0   2   0   2   2   2   0   2   0   0   2   0   0   0   0   0   2   0   2   0   0   2   0   0   2   0   2   2   2   2   2   2   2   2   2   0   2   0   0   0   2   2   0   2   0   0   2   0   2   0   0   0   0   2   2   0   2   0   0   2   0   2   0   2   0   2   2   0   2   0   0   0   2   0   2   2   0   2   0   0   2   2   2   0   0   2   0   2   0   2   0   0   2   0   0   0   0   0   0   0   0   0   2   0   2   2   0   2   0   2   0   0   2   0   0   0   0   2   0   2   2   2   0   2   0   2   0   2   0   2   0   0   0   0   0   0   0   0   0   2   0   0   0   2   2   0   2   2   0   0   0   2   2   2   0   0   2   0   0   2   0   0   0   2
 MK-4-3                 2   0   0   2   0   0   0   0   0   2   0   2   0   2   0   2   2   0   2   0   2   0   2   0   2   2   0   0   2   2   0   2   0   2   2   2   0   2   0   2   2   2   0   2   0   0   2   0   0   0   0   2   2   0   2   0   0   2   0   0   2   2   2   2   2   2   2   2   2   2   2   2   2   0   0   0   2   2   0   2   0   0   2   0   2   2   0   0   0   2   2   0   0   0   0   2   0   2   0   2   0   2   2   0   2   0   0   0   2   0   2   2   0   2   0   0   2   0   2   0   0   2   0   2   0   2   0   2   2   0   0   0   0   0   0   0   0   0   2   0   2   2   0   2   0   2   0   0   2   0   0   0   0   2   0   2   2   2   0   2   0   2   0   2   0   2   0   0   0   2   0   0   0   0   0   2   0   0   0   2   2   2   2   2   2   0   2   0   2   2   0   0   2   0   0   0   0   0   0   2
 MK-4-4                 2   0   0   2   0   0   0   0   0   2   0   2   0   2   0   2   2   0   2   0   2   0   2   2   2   2   2   0   2   2   0   2   0   2   2   2   0   2   2   2   2   2   0   2   0   0   2   0   0   0   2   2   2   0   2   0   0   2   0   0   2   2   2   2   2   2   2   2   2   2   2   0   2   2   0   0   2   2   0   2   0   0   2   0   2   2   0   0   0   2   2   0   0   2   0   2   0   2   0   2   2   2   2   0   2   0   0   0   0   0   2   2   0   2   0   0   2   0   2   0   0   2   0   2   0   2   2   2   2   0   2   0   0   0   0   0   0   0   2   0   2   2   0   2   0   0   0   0   2   0   0   0   0   2   0   0   2   2   0   2   0   2   0   2   2   2   0   0   0   2   0   0   0   0   0   2   0   0   0   2   2   2   2   2   2   0   2   0   2   0   0   0   2   2   0   0   0   0   0   2
 MK-4-5                 2   2   0   2   0   0   0   0   0   2   0   2   0   2   0   2   2   0   2   0   2   0   2   2   2   2   2   0   2   2   0   2   0   2   0   2   0   2   2   2   0   2   2   2   0   2   2   2   0   0   2   2   2   0   0   0   0   2   0   2   2   2   2   2   2   2   2   2   0   2   0   0   0   0   0   0   2   2   0   2   0   2   2   2   2   2   0   0   2   2   2   2   2   2   0   0   0   2   0   0   2   2   2   0   2   0   0   0   2   0   2   2   0   2   0   0   2   0   2   0   0   2   0   2   0   2   2   2   2   0   2   2   0   0   0   0   0   0   2   0   2   2   0   2   0   0   2   0   0   0   0   0   0   2   0   0   2   2   0   2   0   2   0   2   2   2   0   0   2   2   2   0   0   0   0   2   0   0   0   2   2   2   2   2   2   0   2   0   2   0   0   0   2   2   0   0   0   2   0   2
 MK-4-6                 2   2   0   2   0   0   0   0   0   2   0   2   0   2   0   2   2   0   2   0   2   0   2   2   2   2   2   0   2   2   0   2   2   0   0   2   0   0   2   2   0   2   2   2   0   2   2   2   0   0   2   0   2   0   0   0   0   2   0   2   2   2   2   2   2   2   0   2   0   0   0   2   0   0   2   0   2   2   0   2   0   2   2   2   2   2   0   0   2   2   2   2   2   2   0   0   2   2   0   0   2   2   2   0   2   0   0   0   2   0   2   2   0   2   0   0   2   0   2   0   2   0   0   2   0   0   2   2   2   0   2   2   0   0   0   2   0   0   2   0   2   2   2   2   0   0   2   0   0   2   0   0   0   2   2   0   2   2   0   2   0   2   0   2   2   2   0   2   2   2   2   0   0   2   0   2   0   0   0   2   2   2   2   2   2   0   2   0   2   0   0   2   2   2   0   0   0   2   0   0
 MK-4-7                 2   2   0   0   0   0   2   0   2   0   0   2   0   2   0   2   2   0   0   0   0   0   0   2   2   2   2   0   2   2   0   2   2   0   0   2   0   0   2   2   0   2   2   2   0   2   0   2   0   0   2   0   2   0   0   2   0   2   0   0   2   0   2   0   2   0   0   2   0   0   0   2   0   0   2   0   2   2   0   2   0   2   2   2   0   2   0   0   2   2   2   2   2   2   0   0   2   2   0   2   2   2   2   0   2   0   0   0   2   0   2   2   0   0   0   2   2   0   2   0   2   0   0   2   0   0   2   2   2   0   2   2   0   0   2   2   0   0   2   0   2   2   2   2   0   0   2   0   0   2   0   0   0   2   2   0   2   2   0   2   0   2   0   2   2   2   0   2   0   2   0   0   0   2   0   2   2   0   0   2   2   2   2   2   0   0   2   0   2   0   0   2   2   2   0   0   0   2   0   0
 MK-4-8                 0   2   0   0   0   0   2   0   0   0   0   2   0   2   0   2   2   0   0   0   0   0   0   2   2   0   2   0   2   2   2   2   0   0   2   2   2   0   2   2   2   2   2   2   0   2   0   2   0   0   2   0   0   0   0   2   0   2   0   0   2   0   2   0   2   0   0   2   0   2   0   2   0   2   2   2   2   2   0   2   0   0   2   2   0   2   0   0   2   2   2   0   2   2   0   0   0   2   0   2   2   2   2   0   2   0   0   0   2   0   2   2   0   0   0   0   0   0   2   0   2   2   0   2   0   0   2   2   2   0   2   0   0   0   2   2   0   0   2   0   2   2   2   2   0   0   2   0   0   2   0   0   2   2   2   0   2   2   0   2   0   2   2   2   0   2   0   2   0   2   0   2   0   2   0   2   2   0   0   2   0   2   2   2   0   0   2   0   2   0   0   2   2   2   2   0   2   2   0   0
 MK-4-9                 0   2   0   2   0   2   2   0   0   0   0   2   0   2   0   2   2   0   0   0   0   0   0   2   2   0   2   0   2   2   2   2   0   0   2   2   2   0   2   2   0   2   2   2   0   2   0   2   0   0   2   0   0   0   0   2   0   2   0   0   2   0   2   0   2   0   0   2   0   2   0   2   0   2   2   2   2   2   0   0   0   0   2   0   0   2   0   0   2   2   2   0   2   2   0   0   2   2   0   2   2   2   2   0   2   0   0   2   2   0   2   2   0   0   0   2   0   2   2   0   0   2   2   2   0   0   2   2   2   0   0   0   2   0   2   2   2   0   2   0   2   2   2   0   0   0   2   0   2   2   0   0   2   2   2   0   2   2   0   2   0   0   0   2   0   2   0   2   0   2   0   2   0   2   2   2   2   0   0   2   0   2   2   2   0   0   0   0   2   0   0   2   2   2   2   0   2   2   0   0
 MK-4-10                0   2   0   2   0   2   2   0   0   0   0   2   0   2   0   0   2   0   0   0   0   0   0   2   2   0   2   0   2   2   2   2   0   0   2   0   2   0   2   2   2   2   2   2   0   2   2   2   0   0   2   0   0   2   0   2   0   2   0   0   2   0   2   0   2   0   0   2   0   2   2   0   0   0   2   2   2   2   0   0   0   0   2   0   0   2   0   0   2   2   2   0   2   2   0   0   2   2   2   2   2   2   2   0   2   0   2   2   2   0   2   2   0   0   0   2   0   2   2   0   0   2   2   2   0   0   2   2   2   0   2   2   0   0   2   2   2   0   2   0   2   0   2   0   0   0   2   0   2   2   0   0   0   2   2   0   2   2   0   2   0   0   2   2   0   0   0   2   0   2   0   2   0   2   2   2   2   0   0   2   0   2   0   2   0   0   0   0   2   2   0   2   2   2   2   0   2   2   0   0
 MK-4-11                0   2   0   2   0   2   2   2   0   0   0   2   0   2   0   0   2   0   0   0   0   0   0   2   0   0   2   0   2   2   0   2   0   0   2   2   2   0   2   2   2   2   2   2   0   2   2   0   0   0   2   0   0   2   0   2   0   2   2   0   2   0   2   0   2   0   0   2   0   2   2   0   0   0   0   2   0   2   0   0   0   2   2   0   0   2   0   0   0   2   2   0   2   2   0   2   2   2   2   2   2   2   2   0   2   0   2   2   2   0   2   2   0   0   0   2   0   2   2   0   0   0   2   2   2   0   2   2   2   0   2   2   0   0   2   2   2   0   2   0   2   0   2   0   0   0   2   0   2   2   0   2   0   2   2   0   2   2   0   2   0   0   2   2   0   0   0   2   0   2   0   2   0   2   2   2   2   0   0   2   0   2   0   2   0   0   0   0   2   0   0   0   2   2   2   0   2   2   0   0
 MK-4-12                0   2   0   2   0   2   2   2   0   0   0   0   0   2   0   0   2   0   0   0   0   0   0   2   0   0   2   0   0   2   0   2   0   0   2   2   2   0   2   2   2   2   2   0   0   2   2   0   0   0   2   0   0   2   0   2   0   2   2   0   2   2   2   0   2   0   0   2   0   2   2   0   0   0   0   0   0   2   0   0   0   2   2   0   0   2   0   0   0   2   2   0   2   2   0   2   2   2   2   0   2   2   2   0   2   2   2   2   2   0   2   2   0   0   0   2   0   0   2   0   0   2   0   2   2   0   2   2   2   0   2   2   0   0   2   2   2   0   2   0   2   0   0   0   0   0   2   0   2   0   0   2   0   2   2   0   0   2   0   2   0   0   2   2   0   0   0   2   0   2   0   2   0   2   2   2   2   2   0   2   0   2   0   2   0   0   0   0   2   0   0   0   2   2   2   2   2   2   0   0
 MK-4-13                0   2   2   2   0   2   2   2   0   0   0   0   0   2   0   0   2   0   0   0   0   0   0   2   0   0   2   0   0   0   0   2   0   0   2   2   2   0   2   2   2   0   2   0   0   2   2   0   0   0   2   0   0   2   0   2   0   2   2   0   0   2   2   0   2   0   0   2   0   2   2   0   0   0   0   0   0   2   0   0   0   2   2   0   0   2   0   0   0   2   2   0   0   2   2   2   2   2   2   0   2   2   2   0   2   2   2   0   0   0   2   2   0   2   0   2   0   0   2   0   0   2   0   2   2   0   0   2   2   0   2   2   2   0   2   2   2   0   2   0   2   0   0   2   0   0   2   0   0   0   0   2   0   2   2   0   0   0   0   2   0   0   2   2   0   0   0   2   0   2   0   2   0   2   2   2   2   2   0   2   0   0   0   2   0   0   0   0   2   0   0   0   2   2   2   2   2   2   0   2
 MK-4-14                0   2   2   0   0   2   2   2   0   0   0   0   0   2   0   0   2   0   2   0   0   0   0   2   0   0   2   0   2   0   0   2   0   0   2   2   2   2   2   2   2   0   2   0   0   2   2   2   0   0   2   0   0   2   0   2   0   2   2   0   0   2   2   0   2   0   0   2   0   0   2   0   0   2   2   0   0   2   0   0   0   2   2   0   0   2   2   0   0   2   2   0   0   2   2   2   2   2   2   0   2   2   2   0   2   2   2   0   0   0   2   2   0   2   0   2   0   0   2   0   0   2   0   2   2   0   0   2   2   0   2   2   2   0   2   2   2   0   0   0   2   0   0   2   0   0   2   0   0   0   0   2   0   2   2   0   0   0   0   0   0   0   2   2   0   2   2   2   0   2   0   2   0   2   2   2   2   2   0   2   0   0   0   2   0   0   0   2   2   0   0   0   2   0   2   2   2   2   0   2
 MK-4-15                0   2   2   0   0   2   2   2   0   0   0   2   0   2   0   0   2   0   2   0   0   0   0   2   0   0   2   0   0   0   0   2   0   0   0   2   2   2   2   0   2   0   0   0   0   2   2   2   0   0   2   0   0   2   0   2   0   2   2   0   0   2   2   0   2   0   2   2   0   0   2   0   0   2   2   0   0   2   0   0   0   2   2   0   0   2   2   0   0   2   2   0   0   2   2   2   2   0   2   0   0   2   2   0   2   2   2   0   0   0   2   2   0   0   0   2   0   0   2   0   0   2   0   2   2   0   0   2   2   0   2   2   2   0   2   2   2   0   0   0   2   0   0   2   0   0   2   0   0   0   0   2   0   2   2   0   0   0   0   0   0   0   2   2   0   2   2   2   0   2   0   2   0   2   2   0   2   2   0   2   0   0   0   2   0   0   0   2   2   0   0   0   2   0   2   2   2   2   0   2
 MK-4-16                2   2   2   0   0   2   2   2   0   0   0   2   0   2   0   0   2   0   2   2   0   0   0   2   0   0   2   0   0   0   0   2   0   0   0   2   2   2   2   0   2   0   0   0   0   2   2   2   0   0   2   0   0   2   0   2   0   2   2   0   0   2   0   0   2   0   2   2   0   0   2   0   0   0   2   0   0   2   0   0   2   2   2   0   0   2   2   0   0   2   0   0   2   2   2   2   2   0   2   0   0   2   2   0   2   2   2   0   0   0   2   2   0   0   0   2   0   0   2   0   0   2   0   2   2   0   0   2   2   0   2   2   2   0   2   2   2   0   0   2   2   0   0   2   0   0   2   0   0   0   0   2   2   2   2   0   0   0   0   0   0   0   2   2   0   2   2   2   0   2   0   2   2   2   2   0   2   2   0   2   0   0   0   2   0   0   0   2   2   0   0   2   2   2   2   2   2   2   0   0
 MK-5-1                 2   0   0   0   0   2   0   0   0   0   2   0   2   0   0   0   0   0   0   2   2   0   0   2   2   0   0   2   0   2   2   0   2   0   0   2   0   2   0   2   0   0   0   0   2   0   2   2   2   0   2   2   2   2   0   2   0   2   0   2   2   0   0   2   2   0   2   2   0   2   0   2   0   0   0   0   0   0   2   0   2   2   2   0   2   2   0   0   0   2   2   2   0   2   2   2   2   0   2   0   2   0   2   0   2   2   0   2   0   2   0   2   0   0   0   2   0   2   0   2   2   0   0   2   0   0   2   0   2   0   2   0   2   0   2   0   2   2   2   0   2   0   2   2   2   0   0   2   2   2   0   2   0   2   0   2   2   2   0   0   0   0   0   2   0   2   0   2   2   2   0   0   2   0   2   0   0   2   0   0   2   2   0   2   2   0   0   2   2   0   2   2   0   2   2   0   2   2   2   2
 MK-5-2                 0   0   0   0   0   2   0   0   0   0   2   0   0   0   0   0   0   0   0   2   2   2   0   2   2   2   0   2   0   0   2   0   0   0   0   2   0   2   0   2   0   0   0   0   0   0   2   2   2   0   2   0   2   2   0   2   0   2   0   2   2   0   0   2   2   0   2   2   0   2   0   0   0   0   0   0   0   0   2   0   2   2   2   0   2   2   0   0   0   2   0   2   0   2   2   2   2   2   2   2   2   0   2   2   2   2   2   2   0   2   2   2   0   0   0   2   0   2   2   2   2   0   0   2   0   0   2   0   2   0   2   0   2   0   2   0   2   2   2   0   2   0   2   0   2   0   0   2   2   0   0   2   0   2   0   2   2   2   0   0   0   0   2   2   0   2   0   2   2   2   0   0   0   0   2   0   0   2   0   0   2   2   2   2   2   0   0   0   2   0   2   2   0   2   2   2   2   2   2   2
 MK-5-3                 0   0   0   0   0   2   0   0   0   0   2   0   0   0   0   0   0   0   0   0   2   2   0   2   2   2   0   2   0   0   2   0   0   0   0   2   0   2   0   0   0   0   0   0   0   0   2   2   0   0   2   0   2   2   0   0   0   2   0   2   2   0   0   2   2   0   2   2   0   0   0   0   0   0   0   0   0   0   2   0   2   2   2   0   2   2   0   0   0   2   0   2   0   2   2   2   2   2   2   2   2   0   2   2   2   2   2   2   0   2   2   2   0   0   0   2   0   2   2   2   2   0   2   2   0   0   2   0   2   0   2   0   2   0   2   0   2   2   2   0   2   2   2   0   2   0   0   2   2   0   2   2   0   2   0   2   2   2   0   2   0   0   2   2   2   2   0   2   2   2   0   0   0   0   2   0   0   2   0   2   2   2   2   2   2   0   0   0   2   0   2   2   0   2   2   2   0   2   2   2
 MK-5-4                 0   0   0   0   0   2   2   0   0   0   2   0   0   0   0   0   0   0   0   2   2   2   0   0   2   2   0   2   0   0   2   2   0   2   0   2   2   2   0   0   0   0   0   2   0   0   2   2   0   0   2   0   2   2   0   0   0   2   0   2   2   0   0   2   2   0   2   2   0   0   0   0   0   0   0   0   0   2   2   0   2   2   2   0   2   2   0   0   0   2   0   2   0   2   2   2   2   2   2   2   2   0   2   2   2   2   2   2   0   2   2   2   0   0   0   0   0   2   2   2   2   2   2   2   0   0   2   0   2   0   2   0   2   0   2   0   2   2   0   0   2   2   2   0   2   0   0   0   2   0   2   0   0   2   2   0   2   2   0   2   2   0   2   2   2   2   0   2   2   2   0   0   0   0   0   2   0   2   0   2   2   2   2   0   2   0   0   0   2   0   2   2   0   2   0   2   0   2   2   2
 MK-5-5                 0   0   0   0   0   2   2   0   0   0   2   2   0   0   0   0   0   0   0   2   2   2   0   0   2   2   0   2   0   0   2   2   0   2   0   2   2   2   0   0   0   2   0   2   0   0   2   2   2   0   2   0   2   2   2   0   0   2   0   0   2   0   0   2   2   0   2   2   0   0   0   0   0   0   0   2   0   2   2   0   2   2   2   0   2   2   0   0   0   2   2   2   2   2   2   2   0   2   2   2   0   0   2   2   2   0   2   2   0   0   2   2   0   0   0   2   2   2   2   2   2   2   2   2   0   0   2   0   2   0   2   0   2   0   2   0   2   2   2   0   2   2   2   0   0   0   0   0   2   0   2   0   0   2   2   0   2   2   0   2   2   0   2   2   2   2   0   2   2   2   0   0   0   2   0   2   0   2   0   2   2   2   2   0   2   0   0   0   2   0   2   2   0   2   0   2   0   2   2   2
 MK-5-6                 0   0   0   0   0   2   2   0   0   0   2   2   0   0   0   0   0   0   0   2   2   2   0   0   2   2   0   2   0   0   2   2   0   2   0   2   2   2   0   0   0   0   0   2   2   0   2   0   2   0   2   0   2   2   2   0   0   0   0   0   2   0   0   2   2   0   2   2   0   0   0   0   0   0   0   2   0   2   2   0   2   2   2   0   2   2   0   0   0   2   2   2   2   2   2   2   0   2   0   0   0   2   2   2   2   0   2   2   0   0   2   2   0   0   0   0   2   2   2   2   2   2   2   2   2   0   2   0   2   2   2   0   2   0   0   0   2   2   2   0   2   2   2   0   0   0   0   0   2   0   2   0   0   2   2   0   2   2   0   0   2   0   2   2   2   2   0   2   2   2   0   0   0   2   2   2   0   2   0   2   2   0   2   0   2   0   0   0   2   0   2   2   0   2   0   2   0   0   2   2
 MK-5-7                 0   0   0   0   0   2   2   0   2   0   2   2   0   0   0   0   0   0   0   2   2   2   0   0   0   2   0   2   0   0   2   0   0   2   0   0   2   2   0   0   0   0   0   2   2   0   2   0   2   0   2   0   2   2   2   2   0   0   0   0   0   0   0   2   2   0   2   2   0   0   0   0   0   0   0   2   0   2   2   0   0   2   2   0   2   0   0   0   0   2   2   2   0   0   2   2   0   2   0   2   0   2   2   2   2   0   2   2   0   0   2   2   0   0   0   0   2   0   2   2   2   2   2   2   2   0   2   0   2   2   2   0   2   2   0   0   2   2   2   0   2   0   2   0   0   0   0   0   2   0   2   0   0   0   2   0   2   2   0   0   2   0   2   0   2   2   0   2   2   2   0   0   0   2   0   2   0   2   0   0   2   0   2   0   2   0   0   0   2   0   2   2   0   2   0   2   0   0   2   2
 MK-5-8                 0   0   0   0   0   2   2   0   2   0   2   2   0   0   0   0   0   0   0   2   2   2   0   0   0   2   0   2   0   0   2   0   0   2   0   2   2   2   0   0   2   0   0   0   2   0   2   0   2   0   2   0   2   2   2   2   0   0   0   0   0   0   0   2   2   0   2   2   0   0   0   0   0   2   0   2   0   2   2   0   2   2   2   0   2   0   2   0   0   2   2   2   0   0   2   2   0   0   0   0   0   2   2   2   2   0   2   2   0   0   2   2   2   0   0   2   2   2   2   0   2   2   2   2   2   0   2   0   2   0   2   0   2   2   0   0   2   2   2   0   2   0   2   0   0   0   0   0   2   0   2   2   0   0   2   0   2   2   0   0   2   0   0   0   2   0   0   2   2   2   0   0   0   2   0   2   0   2   0   2   2   0   2   0   2   0   0   0   2   0   2   2   0   2   0   2   0   2   2   2
 MK-5-9                 0   0   0   0   0   2   2   0   2   0   0   2   0   0   0   0   0   2   2   0   0   2   0   0   0   2   0   2   0   0   2   0   2   2   0   2   0   2   0   0   2   2   0   0   2   0   2   0   2   0   0   0   2   2   2   2   0   2   0   0   0   0   0   2   2   0   0   2   0   0   0   2   0   2   0   2   0   2   2   0   2   2   2   0   2   2   2   0   0   2   2   2   0   0   2   2   0   0   0   0   0   2   2   2   2   0   2   2   0   0   2   2   2   0   0   2   2   2   2   0   2   2   2   2   2   0   2   0   2   0   2   0   2   2   0   0   2   2   2   0   2   2   2   0   0   2   0   0   2   0   2   2   0   2   2   0   2   2   0   0   2   0   0   0   2   0   0   2   2   2   0   0   0   2   0   2   0   2   0   2   2   2   2   2   2   0   0   0   2   0   2   2   0   2   0   2   0   2   2   2
 MK-5-10                0   0   0   0   0   2   0   0   2   0   0   2   0   0   0   2   0   2   0   0   0   2   0   2   0   2   0   0   0   0   2   0   2   2   0   2   0   0   0   0   2   2   0   0   2   0   2   0   2   0   0   0   2   2   2   2   0   2   0   2   0   0   2   2   2   0   0   2   0   0   0   2   0   0   0   2   2   2   0   2   2   2   2   0   2   2   2   0   0   2   2   2   0   2   2   0   0   0   0   0   2   2   2   2   2   0   2   2   0   0   2   2   2   0   0   2   2   2   2   2   2   0   2   2   2   0   2   0   2   0   2   2   2   2   0   0   2   2   2   0   2   2   0   0   0   2   0   0   2   0   2   2   0   2   2   0   2   2   0   2   2   0   0   0   2   0   0   2   2   2   0   0   0   2   0   2   2   2   2   2   0   2   2   2   2   0   0   0   2   0   2   2   0   2   0   0   0   2   2   2
 MK-5-11                0   0   0   0   0   2   0   0   2   0   0   2   0   0   0   2   0   2   0   2   0   2   0   2   0   2   0   0   0   0   0   0   2   2   0   2   0   0   0   0   2   2   0   0   2   0   2   0   0   0   2   0   2   2   0   2   0   2   0   0   0   0   2   0   2   0   0   2   0   0   2   2   0   2   2   2   2   2   0   2   2   2   2   0   2   2   2   0   0   2   2   2   0   2   2   0   0   0   0   0   2   2   2   2   2   0   2   2   0   0   2   2   2   2   0   2   2   2   2   2   2   0   2   2   2   0   2   2   2   0   2   2   0   2   0   0   2   2   2   2   2   0   2   2   0   2   0   0   2   0   2   2   0   2   0   0   2   2   0   2   2   0   0   0   0   0   0   2   0   2   0   0   0   2   0   2   2   2   2   2   0   2   2   2   0   0   0   2   2   0   2   2   0   2   0   0   0   2   2   2
 MK-5-12                0   0   0   0   0   0   0   0   2   0   0   2   0   0   0   2   0   2   0   2   0   2   0   2   0   2   0   2   0   2   0   0   2   2   0   2   0   0   0   0   2   2   0   0   2   0   2   0   0   0   2   0   2   2   0   2   2   2   0   0   2   0   2   0   2   0   0   2   2   0   0   0   0   2   2   2   2   2   0   2   2   2   2   0   0   2   2   0   0   2   2   2   0   2   2   0   0   2   0   0   2   2   0   2   2   0   2   2   0   0   2   2   2   2   0   2   2   2   2   2   2   0   0   2   2   0   2   2   2   0   2   2   0   2   0   0   2   2   2   2   2   0   2   2   0   2   2   0   2   0   2   2   0   2   0   0   2   2   0   2   2   0   0   0   0   0   0   2   0   2   0   0   0   2   0   2   2   2   2   2   0   2   2   2   0   2   0   2   2   0   2   2   0   2   0   0   0   2   2   0
 MK-5-13                0   2   0   0   0   0   0   0   2   0   0   2   0   0   0   2   0   2   0   2   0   2   0   2   0   0   0   0   0   2   0   0   2   2   0   2   0   0   0   0   2   2   0   0   2   0   2   0   0   0   2   0   0   2   0   2   2   2   0   0   2   0   2   0   2   0   2   2   2   0   0   0   0   2   0   2   2   2   0   2   2   0   2   0   0   2   2   0   0   2   2   2   0   2   2   2   0   2   0   0   2   2   0   2   2   0   2   2   0   2   2   2   2   2   0   2   2   2   2   2   2   0   0   2   0   0   2   2   2   0   2   2   0   2   0   0   2   2   2   2   2   0   2   2   0   2   2   0   2   0   2   2   0   2   0   0   2   2   0   0   2   0   0   0   0   0   0   2   0   2   2   2   0   2   0   2   2   2   2   2   2   2   2   0   0   2   0   2   2   2   2   2   0   2   0   0   2   2   2   0
 MK-5-14                0   2   0   2   0   0   0   2   2   0   0   2   0   0   0   0   0   2   0   2   0   0   0   0   0   0   0   2   0   2   0   0   2   2   2   0   0   0   0   0   2   2   0   0   2   0   2   0   0   0   2   0   0   2   2   2   2   0   0   0   2   0   2   0   0   0   2   2   2   0   0   0   0   0   0   2   2   2   0   2   2   0   2   0   0   2   2   0   0   2   2   2   0   2   2   2   0   2   0   2   2   2   0   2   2   0   2   2   0   2   2   2   2   2   0   2   2   2   2   2   2   0   0   2   2   0   0   0   0   0   2   2   0   2   0   0   2   2   2   2   2   0   0   2   0   2   0   0   2   0   2   2   0   2   0   0   2   2   0   0   2   2   0   0   0   0   2   2   0   2   2   2   0   2   0   2   0   0   2   2   2   0   2   0   0   2   0   2   2   2   2   2   0   2   0   0   2   2   2   0
 MK-5-15                0   2   0   2   0   0   0   2   2   0   0   2   2   0   0   0   0   2   0   2   0   0   0   0   0   0   0   2   0   2   2   0   2   2   2   2   0   0   0   0   2   2   0   2   2   0   0   0   0   0   0   0   0   2   2   2   2   0   0   0   0   0   2   0   0   2   2   2   2   0   0   0   0   0   0   2   2   0   0   2   2   0   2   0   0   2   2   0   0   2   2   2   0   2   2   2   0   2   0   2   0   2   0   2   2   0   2   2   0   2   2   2   2   2   0   0   2   2   0   0   2   2   0   2   2   0   0   0   0   0   2   2   0   0   0   0   2   0   2   2   2   0   0   2   0   2   0   0   2   0   2   2   0   2   0   0   2   2   0   0   2   2   0   0   0   0   2   2   0   2   2   2   0   2   0   2   0   0   2   2   2   0   0   0   0   2   0   2   2   2   2   2   0   2   0   0   2   2   2   0
 MK-5-16                0   2   0   2   0   0   0   2   0   0   2   2   2   0   0   0   0   0   0   2   0   0   0   0   0   0   0   2   0   2   2   0   2   2   2   2   0   2   0   0   2   2   0   2   2   0   0   0   0   2   0   0   0   2   2   2   2   2   0   0   2   0   2   0   0   2   2   2   2   0   2   0   0   0   0   2   2   0   0   2   2   0   2   0   0   2   2   2   0   2   2   2   0   2   2   2   2   2   0   2   0   2   0   2   2   0   2   0   0   2   2   2   2   2   0   0   2   2   0   0   2   2   0   2   2   0   0   0   0   2   2   2   0   0   0   2   2   0   2   2   2   0   0   0   0   2   0   0   2   0   2   2   0   2   2   0   2   2   0   0   2   2   0   0   0   0   2   2   0   2   2   2   0   2   0   2   0   0   2   2   2   0   0   0   0   2   0   2   2   2   2   2   0   2   2   0   2   2   2   0
 MK-6-1                 2   2   0   2   0   2   0   2   2   2   0   2   2   0   2   0   0   0   0   2   0   2   0   2   0   0   0   0   2   0   0   0   0   2   0   0   0   0   0   2   0   0   0   0   0   0   0   0   2   0   0   2   2   2   0   2   0   2   0   2   0   0   0   2   2   0   2   2   2   2   0   2   2   2   2   2   0   2   2   2   0   2   2   0   0   2   2   0   2   2   2   0   2   0   0   2   0   2   0   2   2   2   2   0   2   0   0   0   2   2   0   0   2   0   2   2   2   2   0   2   0   2   0   2   2   0   2   2   2   0   0   0   0   2   2   0   0   2   2   0   2   2   2   0   0   0   0   0   0   2   2   0   0   0   2   2   2   2   0   2   0   2   2   0   0   0   2   2   0   0   0   0   0   2   2   0   0   2   2   0   2   0   0   0   0   2   2   2   0   2   2   0   2   2   2   0   0   2   0   2
 MK-6-2                 2   2   0   2   0   2   0   2   2   2   0   2   2   0   2   0   0   0   0   2   0   2   0   2   0   0   0   0   2   0   0   0   0   2   0   2   0   0   0   2   0   2   0   0   0   0   0   0   2   0   0   2   2   2   0   2   0   2   0   2   2   0   2   2   2   0   2   2   2   2   0   2   2   0   2   2   0   2   0   2   0   2   2   0   0   2   2   0   2   2   2   0   2   0   0   2   2   2   0   2   2   0   2   0   2   2   0   0   2   2   0   0   2   2   2   2   2   2   0   2   0   2   0   2   2   2   2   2   2   0   0   0   0   2   2   0   0   2   0   0   2   2   0   0   0   0   0   0   0   2   2   0   0   0   0   2   2   2   0   2   0   2   2   0   0   0   2   2   0   0   0   0   0   2   0   0   0   2   2   0   2   0   0   0   0   2   0   2   0   2   0   0   2   0   2   0   0   2   0   2
 MK-6-3                 2   2   0   2   0   2   0   2   2   2   0   2   2   0   2   0   0   0   0   2   0   2   0   2   2   0   0   0   2   0   0   0   0   2   0   2   0   0   0   2   0   0   2   0   2   0   0   0   2   0   0   2   2   0   0   2   0   2   0   2   2   2   2   2   2   0   2   2   2   2   0   2   2   0   2   2   0   2   0   2   0   2   2   0   0   2   0   0   2   2   2   0   2   0   0   2   2   2   0   2   2   0   2   0   2   0   0   0   2   2   0   0   2   2   2   2   2   2   0   2   0   2   0   2   2   2   2   2   2   0   0   0   0   2   2   0   0   2   0   0   2   2   0   0   0   0   2   2   0   0   2   0   0   0   0   2   2   2   0   2   0   2   2   0   0   0   0   2   0   0   0   0   0   2   0   0   0   2   2   2   2   0   0   2   0   2   0   2   0   2   0   0   2   0   2   0   0   2   0   2
 MK-6-4                 2   2   0   2   0   0   2   2   2   0   0   2   2   0   2   0   0   0   0   2   2   2   0   0   0   0   0   0   2   2   0   2   0   2   0   2   0   0   2   2   0   2   2   0   2   0   0   0   2   0   0   2   2   0   0   2   0   2   0   2   2   2   0   0   2   0   2   2   2   2   0   2   2   0   2   2   0   2   0   0   0   2   2   0   0   2   0   0   2   2   2   0   2   0   0   2   2   2   0   2   2   0   2   0   2   2   0   0   2   2   2   0   2   2   2   2   2   0   0   2   0   2   0   2   2   2   2   2   2   0   0   0   0   2   2   0   0   2   0   2   2   2   2   0   0   0   2   2   0   2   2   0   0   0   0   0   2   2   0   2   0   2   2   0   0   0   0   2   0   0   2   0   0   2   0   0   2   2   2   2   2   0   0   2   0   2   0   2   0   2   0   0   2   0   2   0   0   2   0   2
 MK-6-5                 2   2   0   2   0   0   0   2   2   0   2   2   0   0   2   0   0   0   2   0   2   2   2   0   0   0   0   0   2   2   2   2   0   2   0   2   0   0   2   2   0   2   2   0   2   0   0   0   2   0   0   2   2   0   2   2   0   2   0   2   2   2   0   0   2   0   2   2   2   2   0   0   2   0   2   2   0   2   0   0   0   2   2   0   0   2   0   0   2   0   0   0   2   0   0   2   2   2   0   2   2   0   2   0   2   2   0   0   2   2   2   0   2   2   2   2   2   0   0   2   0   2   0   0   2   2   2   2   2   0   0   0   0   2   2   0   0   2   0   2   2   0   2   0   0   2   2   2   0   2   2   0   0   0   0   0   2   2   0   2   0   2   2   0   0   0   0   0   0   0   2   0   0   2   0   0   2   2   2   2   2   0   0   2   0   2   0   2   0   2   0   2   2   0   2   0   2   2   2   2
 MK-6-6                 2   2   2   2   2   0   0   2   2   0   0   2   0   0   2   2   2   2   2   0   2   2   2   0   0   0   0   0   2   2   2   0   2   2   0   2   0   2   2   2   0   2   2   0   2   0   0   0   2   0   0   2   2   0   2   2   0   2   0   2   0   2   0   0   2   0   2   2   2   2   0   0   2   0   2   2   0   2   0   0   0   2   2   0   0   2   0   0   0   0   0   0   2   0   0   2   2   2   0   2   2   0   2   0   2   2   0   0   2   2   2   0   2   2   0   2   2   0   0   2   0   2   0   0   2   2   2   2   2   0   0   0   0   2   0   0   0   2   0   2   2   0   2   0   0   2   0   2   0   2   2   0   0   0   0   0   2   0   0   2   0   2   2   0   0   0   0   0   0   0   2   0   0   2   0   0   2   2   2   2   2   2   0   2   0   2   0   2   0   2   0   2   2   0   2   0   2   2   2   2
 MK-6-7                 0   2   2   2   2   0   0   2   2   0   0   2   0   0   2   0   2   2   2   0   2   0   2   0   0   0   0   0   2   0   2   2   0   2   2   2   0   2   2   2   0   2   2   0   2   0   0   0   2   0   0   2   2   0   2   2   0   2   0   2   0   2   0   0   2   0   2   2   0   2   0   0   0   0   0   2   2   2   0   0   0   2   2   0   0   2   0   0   2   0   0   0   2   0   0   2   2   2   0   2   2   0   2   0   2   2   0   0   2   2   2   0   2   2   0   2   2   0   0   2   0   2   2   0   2   2   2   2   2   0   0   0   0   2   2   0   2   0   0   2   2   0   2   0   0   2   0   2   0   0   2   0   0   0   0   2   2   0   2   2   0   2   2   0   0   0   0   0   2   0   2   0   0   0   0   2   2   2   2   2   2   2   0   2   0   0   0   2   0   2   0   2   2   0   2   0   2   2   2   2
 MK-6-8                 0   2   2   2   2   0   0   2   2   0   0   2   0   0   2   0   2   2   2   0   2   0   2   0   0   2   0   0   2   0   2   2   0   0   2   2   0   0   2   2   0   2   2   0   2   0   2   0   0   0   0   2   2   0   2   2   0   2   0   2   0   2   0   0   2   0   2   2   2   2   0   2   0   0   0   2   0   2   0   0   0   2   2   0   0   2   0   0   2   0   0   0   2   0   0   2   2   2   0   2   2   0   2   0   2   2   0   0   2   2   2   0   2   2   0   2   2   2   0   2   0   2   2   0   2   2   2   2   2   0   0   0   0   2   2   2   2   0   0   0   2   0   2   0   0   2   0   2   0   0   2   0   0   0   0   2   2   2   2   2   0   2   2   0   0   0   0   0   2   0   2   0   2   0   0   2   2   2   2   2   2   2   0   2   0   0   0   2   0   2   0   2   2   0   2   0   2   2   0   0
 MK-6-9                 0   0   2   2   2   0   0   2   2   0   0   2   0   0   2   0   2   2   2   0   2   0   2   0   0   2   0   0   2   0   2   2   2   0   2   2   0   0   2   2   0   2   2   0   2   0   2   2   0   0   0   2   2   0   2   2   0   2   0   2   0   2   0   0   2   2   2   2   2   2   0   2   0   0   2   2   0   2   2   0   0   2   2   0   0   2   0   0   2   0   0   0   2   0   2   2   2   2   0   2   2   0   2   0   0   2   0   0   2   2   2   0   2   2   0   2   2   2   0   2   2   2   2   0   2   2   2   2   2   0   0   0   0   2   2   2   2   0   0   0   2   0   2   0   0   2   0   0   2   0   2   0   0   0   0   2   2   2   2   2   0   2   2   0   0   0   0   0   2   0   2   0   2   0   2   2   2   2   2   2   2   2   0   2   0   0   0   0   0   0   0   2   2   0   2   0   2   2   0   0
 MK-6-10                0   2   2   2   2   0   2   2   2   0   2   2   2   0   2   0   2   2   0   0   2   0   2   0   2   2   0   2   0   0   2   2   2   0   2   2   0   0   2   0   0   2   2   0   2   0   2   2   0   0   0   2   2   0   0   2   0   2   0   2   0   0   0   0   2   0   2   2   2   2   2   2   0   0   2   0   0   2   2   2   0   2   2   2   0   2   0   0   2   0   0   0   2   0   2   2   2   2   0   2   2   0   2   0   0   2   0   0   2   2   2   0   2   2   0   2   2   2   0   2   2   2   0   0   2   2   2   0   2   0   0   0   0   2   2   2   0   0   0   0   2   0   2   0   0   2   0   0   2   0   2   0   2   0   0   2   2   2   2   2   0   2   2   0   0   0   0   0   2   0   2   0   2   0   2   2   2   0   2   2   2   2   0   2   0   0   0   0   0   0   0   2   2   0   2   0   2   2   0   0
 MK-6-11                0   2   2   0   0   0   0   0   2   0   2   2   2   2   2   0   2   2   0   0   2   0   2   0   2   2   0   2   0   0   2   2   2   0   2   2   0   0   0   0   0   2   2   0   2   0   2   2   0   2   0   2   2   0   2   2   0   2   0   2   0   0   0   0   2   0   2   2   2   2   2   2   0   0   2   0   0   2   2   2   0   2   2   2   0   2   0   0   2   0   2   0   0   0   2   2   0   2   0   2   2   0   2   0   0   2   0   0   2   2   2   0   2   2   0   2   2   2   0   2   0   2   0   0   2   2   2   0   2   0   0   0   2   2   2   2   0   0   0   0   2   0   2   0   0   2   0   0   2   0   2   0   2   0   0   2   2   2   0   2   0   0   2   0   0   0   0   0   2   0   2   0   2   0   2   2   2   0   2   2   2   2   0   2   0   0   0   0   0   0   0   2   2   2   2   0   2   2   0   0
 MK-6-12                0   2   2   0   0   0   0   0   2   0   2   2   2   0   2   2   2   0   0   0   2   0   2   0   2   2   0   2   0   0   2   2   2   0   2   2   0   0   0   0   2   0   2   0   2   0   2   2   0   2   0   2   2   0   2   2   0   0   0   2   0   0   0   0   2   0   2   2   2   2   2   2   2   0   2   0   0   2   2   2   0   2   2   2   0   2   0   0   2   0   2   0   0   0   2   2   0   2   0   2   2   0   2   0   0   2   0   0   2   2   2   0   2   0   0   0   2   2   0   2   0   2   0   0   2   2   2   0   2   0   0   0   2   2   0   2   2   0   2   2   2   0   2   0   0   2   0   0   2   0   2   0   2   0   0   0   2   2   0   2   0   0   2   0   0   0   0   0   2   0   2   0   2   0   2   2   2   0   2   2   2   2   0   2   0   0   0   0   0   0   0   2   2   2   0   0   2   2   0   0
 MK-6-13                0   2   2   0   0   0   0   0   2   2   2   0   2   0   2   2   2   0   0   0   2   0   2   0   2   2   0   2   0   0   2   2   2   0   0   2   0   0   0   0   0   0   2   0   0   0   2   2   0   2   0   2   2   0   2   2   0   0   0   2   0   0   0   2   2   0   2   2   2   2   2   2   0   0   2   0   0   2   2   2   0   2   2   2   0   0   2   0   2   2   2   0   0   0   2   2   0   2   0   2   2   0   2   0   0   0   0   0   2   2   2   0   2   0   0   0   2   2   0   2   0   2   0   0   0   2   2   0   2   0   0   0   2   0   0   2   2   0   0   2   2   0   2   0   0   2   0   0   2   0   2   0   2   0   0   0   2   2   0   2   0   0   2   0   0   0   0   0   2   0   0   0   2   0   2   2   2   2   2   2   2   2   0   2   0   0   0   0   0   0   0   2   2   2   0   0   2   2   0   0
 MK-6-14                0   2   2   0   0   0   0   0   2   2   2   0   2   0   2   2   2   0   0   0   2   0   2   0   2   2   0   2   0   0   2   2   2   0   0   2   0   0   0   0   0   0   2   0   0   0   2   2   0   2   0   2   2   0   2   2   0   0   0   2   0   0   0   2   2   0   2   2   2   2   2   2   0   0   2   0   0   2   2   2   0   2   0   2   0   0   2   0   2   2   2   0   0   0   2   2   0   2   0   2   2   0   0   0   0   0   0   0   2   2   2   0   2   0   0   0   2   2   0   0   0   0   0   0   0   2   2   0   2   0   0   0   2   0   0   2   2   0   0   2   2   0   2   0   0   2   2   0   2   0   2   0   2   0   0   0   2   2   0   2   0   0   2   0   0   2   0   0   2   0   0   0   2   0   2   2   2   2   2   2   2   2   0   2   0   2   0   0   0   0   0   2   2   2   0   0   2   2   0   0
 MK-6-15                0   2   0   0   0   2   2   0   2   2   2   0   2   0   2   2   2   0   0   0   2   0   0   0   2   2   0   2   0   0   2   2   2   0   0   2   0   0   0   0   0   0   2   0   0   0   2   2   2   2   0   2   2   0   2   0   0   0   2   2   2   0   0   2   2   0   2   2   2   0   2   2   0   0   2   0   0   2   2   2   0   2   0   2   0   0   2   0   2   2   2   0   0   0   2   2   0   2   0   2   2   0   0   0   2   2   0   0   2   2   2   0   2   0   0   0   2   2   0   0   0   0   0   0   2   2   2   0   2   0   0   0   0   0   0   2   2   0   0   2   2   0   2   0   0   0   2   0   2   0   2   0   2   0   0   0   2   2   0   2   0   0   0   0   0   0   0   0   2   0   0   0   2   0   0   2   2   2   2   2   2   2   2   2   0   2   0   0   0   0   0   2   2   2   0   0   2   2   0   0
 MK-6-16                0   2   0   0   0   2   2   0   2   2   2   0   2   0   2   2   2   0   0   0   2   0   0   0   2   2   0   0   0   0   2   2   2   0   2   2   0   0   0   2   0   0   0   0   0   0   2   2   2   2   0   0   2   0   2   0   0   2   2   2   2   0   0   2   2   0   2   2   2   0   2   2   0   0   2   0   0   2   0   2   2   2   0   2   0   0   2   2   2   2   2   0   0   0   2   2   0   2   0   2   2   0   0   0   2   2   0   0   0   2   2   0   2   0   0   0   2   2   0   0   0   0   0   0   2   2   2   0   2   0   0   0   0   0   0   2   2   0   0   2   2   0   2   2   0   0   2   0   2   0   2   0   2   0   0   2   2   2   0   2   2   0   0   0   0   0   0   0   2   0   0   2   2   0   0   0   2   2   2   2   2   2   2   2   0   2   0   0   0   2   0   2   2   2   0   0   2   2   2   0
 
!****************************************** Phenotypic Data **********************************************************
!-100.0 is resevred for missing phenotype
SimulatedTrait1        16.3428   13.5949   15.0466   13.6817   14.1068   13.5166   13.8271   14.3364   15.8206   14.9131   13.6805   16.1982   13.6661   14.5230   14.2621   15.2875   14.5954   16.5036   15.3562   16.5520   15.2633   15.2504   15.0246   14.7006   14.5671   16.3021   16.5399   14.8762   13.6276   15.6263   14.2367   15.5139   16.7153   16.2483   15.4365   14.8884   16.2072   14.3537   15.6947   14.2273   13.3226   14.5144   15.7065   14.8914   14.3655   15.7121   14.1288   15.8071   15.1742   16.2330   13.5157   13.9897   14.3414   14.2571   16.1164   15.2182   15.9863   16.4881   16.0182   14.2301   13.7408   15.3038   16.1038   15.5703   16.6302   14.0047   14.5666   14.4902   13.5958   16.5537   16.2970   16.2891   13.9671   15.8366   15.7674   15.4624   16.9091   14.0336   15.4798   16.4068   15.9227   15.3800   16.1669   14.9623   15.8196   14.1896   14.9723   15.3724   16.4231   14.3294   15.9506   14.4447   15.1577   14.4082   16.6032   16.4311   15.4253   16.3087   15.8749   15.7549   15.0162   15.1136   14.2591   15.3018   16.0904   16.3877   14.1024   14.7066   13.9069   15.9447   15.5330   16.2378   16.2940   15.1528   13.7508   15.0596   13.6884   15.8058   13.1485   14.4690   13.9587   13.6183   14.1911   15.0014   15.8025   16.0467   13.9154   16.1962   16.0939   13.7432   13.1943   15.3367   15.5316   15.5365   16.6332   13.8801   14.0580   13.9964   15.4210   16.1772   15.0177   15.4414   16.3967   15.8150   14.4390   14.8151   16.0237   13.7325   15.2301   16.6455   13.0613   14.5112   13.4726   14.9245   16.5847   16.0193   14.2164   15.6973   17.2624   13.1871   13.7030   15.5641   14.7568   13.8809   16.2034   13.5391   15.5565   14.0711   13.4960   13.8177   14.2392   14.2599   15.7288   14.6903   15.9504   15.6616   16.2316   15.7462   13.7156   15.4234   14.5624   13.4421   13.5094   16.1628   15.0606   15.1144   15.9914   15.6725   15.4908   14.2037   16.1333   14.3260   16.4434   15.2495   15.9771   14.8058   14.6201   13.9794   15.6284   14.5361
SimulatedTrait2         9.4288   10.2942    9.4939   10.3153   10.4168   10.4281   10.5996   10.7039    9.1585   10.4083   10.1340    9.1599   10.5342   10.2254   10.6807   10.2209    9.5203    9.0762    9.5715    9.6429   11.3153   11.0351   10.6694    9.8148    9.4750   10.0104    9.6479   10.6489   10.5565    9.3890   10.5712    9.8714    9.2580    9.6932    9.4237    9.7296    9.4822   10.8907    9.2432   10.2255    9.9580   10.4017   10.4176   10.6537   10.1638    9.2966   10.3720    9.4934    9.8393    9.4972   10.3640   10.8664   10.2189   10.4589    9.3226    9.8355    9.3991    9.8782    9.4483   10.2885   10.7152   10.3794    9.5307    9.0816    9.5318   10.9503    9.4930    9.6619   10.2558    9.5606    9.9155   10.0103   10.5897    9.4816   10.8071    9.1437    9.7179   10.0823    9.2866    9.5267    9.2306   10.6534    9.1687   10.3016    9.3716   10.3115    9.7724    9.8437    8.9907   10.4978    9.8085   10.6277    9.3508   10.4094    9.9603    9.4759    9.3175    9.7239   10.1409    9.5587    9.4181    9.5499    9.4415    9.8451    9.2192    9.6255   10.6264    9.2817   10.9443    9.4010   10.1765    9.7234    9.2618    9.6701   10.4707   10.7986   10.5889    9.3257   10.2021   10.7214   10.2883   10.8565   10.1901   10.6010    9.6757    9.1922   10.6265    9.7777    9.4796   10.6708   10.0714    9.3241    9.7561   10.3173    8.9351    9.6252   10.6927   10.3967    9.9273    9.5114    9.3622    9.1836    9.1708    9.0741   10.7390   10.3301    9.1776   11.0691    9.4096    9.1978   10.5710   10.3009   10.7002    9.5333    9.6370    9.8315   10.3544    9.2856    9.8360   11.2669   10.0335    9.6152    9.4296    9.7500    9.4298   10.2393    9.3972   10.8335   10.4022   10.1606   10.5787   10.4855    9.3215    9.7259    9.3938    9.3615    9.7380    9.5088   10.7265   10.1458   10.7088   10.2673   10.4988    9.4817   10.1784   10.6476    9.3827   10.8708    9.4983   10.7432    9.3450   10.6000    9.5711    9.4374    9.5358   10.4456   10.4916   10.6261    9.7297    9.5905
 
