# Supplementary material for: Inclusive Composite Interval Mapping of QTL by Environment Interactions in Biparental Populations
Source: PLoS One. 2015 Jul 10;10(7):e0132414. doi: 10.1371/journal.pone.0132414 (PMC4498613; doi:10.1371/journal.pone.0132414)
Supplement: S6 File — (ZIP) [file pone.0132414.s006.zip › H=0.8/L1/run_00112.met]

!**********************Note: lines staring with "!" are remarks and will be ignored in the program********************
!*********************************General Information**********************************
!Assuming F1 = P1 x P2, populations available in QTL IciMapping are: 
!  1, P1BC1F1 = P1 x F1, the first backcrossing where P1 is used as the recurrent parent;
!  2, P2BC1F1 = P2 x F1, the first backcrossing where P2 is used as the recurrent parent;
!  3, F1DH, F1-derived doubled haploids; 
!  4, RIL or F1RIL, recombination inbred lines through the repeated selfing of F1;
!  5, P1BC1RIL, recombination inbred lines through the repeated selfing of P1BC1F1;
!  6, P2BC1RIL, recombination inbred lines through the repeated selfing of P2BC1F1;
!  7, F2, the selfing generation of F1;
!  8, F3, the selfing generation of F2;
!  9, P1BC2F1, the second backcrossing where P1 is used as the recurrent parent; 
! 10, P2BC2F1, the second backcrossing where P2 is used as the recurrent parent;
! 11, P1BC2RIL, recombination inred lines through the repeated selfing of P1BC2F1; 
! 12, P2BC2RIL, recombination inred lines through the repeated selfing of P2BC2F1; 
! 13, P1BC1F2, the selfing generation of P1BC1F1; 
! 14, P2BC1F2, the selfing generation of P2BC1F1; 
! 15, P1BC2F2, the selfing generation of P1BC2F1; 
! 16, P2BC2F2, the selfing generation of P2BC2F1; 
! 17, P1BC1DH, P1BC1F1-derived doubled haploids; 
! 18, P2BC1DH, P2BC1F1-derived doubled haploids; 
! 19, P1BC2DH, P1BC2F1-derived doubled haploids; 
! 20, P2BC2DH, P2BC2F1-derived doubled haploids; 
   3      !Mapping Population (see remarks above)
   2      !Mapping Function (1 for Kosambi; 2 for Haldane; 3 for Morgan)
   2      !Marker Space Type (1 for intervals; 2 for positions)
   1      !Marker Space Unit(1 for centiMorgans; 2 for Morgan)
   6      !Number of Chromosomes (or Linkage Groups)
 200      !Size of the mapping population
   2      !Number of environments
 
!***************************************** Chromosomes and Linkage Maps **********************************************
!Chromosome                 NumMarkers
-CH1                        16
-CH2                        16
-CH3                        16
-CH4                        16
-CH5                        16
-CH6                        16
!Linkage map (Marker name followed by position or the interval length)
 MK-1-1                1     0.000
 MK-1-2                1    10.000
 MK-1-3                1    20.000
 MK-1-4                1    30.000
 MK-1-5                1    40.000
 MK-1-6                1    50.000
 MK-1-7                1    60.000
 MK-1-8                1    70.000
 MK-1-9                1    80.000
 MK-1-10               1    90.000
 MK-1-11               1   100.000
 MK-1-12               1   110.000
 MK-1-13               1   120.000
 MK-1-14               1   130.000
 MK-1-15               1   140.000
 MK-1-16               1   150.000
 MK-2-1                2     0.000
 MK-2-2                2    10.000
 MK-2-3                2    20.000
 MK-2-4                2    30.000
 MK-2-5                2    40.000
 MK-2-6                2    50.000
 MK-2-7                2    60.000
 MK-2-8                2    70.000
 MK-2-9                2    80.000
 MK-2-10               2    90.000
 MK-2-11               2   100.000
 MK-2-12               2   110.000
 MK-2-13               2   120.000
 MK-2-14               2   130.000
 MK-2-15               2   140.000
 MK-2-16               2   150.000
 MK-3-1                3     0.000
 MK-3-2                3    10.000
 MK-3-3                3    20.000
 MK-3-4                3    30.000
 MK-3-5                3    40.000
 MK-3-6                3    50.000
 MK-3-7                3    60.000
 MK-3-8                3    70.000
 MK-3-9                3    80.000
 MK-3-10               3    90.000
 MK-3-11               3   100.000
 MK-3-12               3   110.000
 MK-3-13               3   120.000
 MK-3-14               3   130.000
 MK-3-15               3   140.000
 MK-3-16               3   150.000
 MK-4-1                4     0.000
 MK-4-2                4    10.000
 MK-4-3                4    20.000
 MK-4-4                4    30.000
 MK-4-5                4    40.000
 MK-4-6                4    50.000
 MK-4-7                4    60.000
 MK-4-8                4    70.000
 MK-4-9                4    80.000
 MK-4-10               4    90.000
 MK-4-11               4   100.000
 MK-4-12               4   110.000
 MK-4-13               4   120.000
 MK-4-14               4   130.000
 MK-4-15               4   140.000
 MK-4-16               4   150.000
 MK-5-1                5     0.000
 MK-5-2                5    10.000
 MK-5-3                5    20.000
 MK-5-4                5    30.000
 MK-5-5                5    40.000
 MK-5-6                5    50.000
 MK-5-7                5    60.000
 MK-5-8                5    70.000
 MK-5-9                5    80.000
 MK-5-10               5    90.000
 MK-5-11               5   100.000
 MK-5-12               5   110.000
 MK-5-13               5   120.000
 MK-5-14               5   130.000
 MK-5-15               5   140.000
 MK-5-16               5   150.000
 MK-6-1                6     0.000
 MK-6-2                6    10.000
 MK-6-3                6    20.000
 MK-6-4                6    30.000
 MK-6-5                6    40.000
 MK-6-6                6    50.000
 MK-6-7                6    60.000
 MK-6-8                6    70.000
 MK-6-9                6    80.000
 MK-6-10               6    90.000
 MK-6-11               6   100.000
 MK-6-12               6   110.000
 MK-6-13               6   120.000
 MK-6-14               6   130.000
 MK-6-15               6   140.000
 MK-6-16               6   150.000
!*********************************** Marker Types ********************************************************************
!Co-dominant marker: When heterozygote F1 is present, P1 is coded as 2, F1 is coded as 1, and P2 is coded as 0; Otherwise, P1 is coded as 2, and P2 is coded as 0. 
!Dominant marker: When heterozygote F1 is present, P1 and F1 are coded as 12, and P2 is coded as 0; Otherwise, P1 is coded as 2, and P2 is coded as 0.  
!Recessive markers: When heterozygote F1 is present, P1 is coded as 2, and F1 and P2 are coded as 10; Otherwise, P1 is coded as 2, and P2 is coded as 0. 
!Missing marker is coded as -1. 
 MK-1-1                 2   0   2   0   2   0   2   2   0   2   0   2   0   2   0   0   2   2   0   2   2   0   2   2   0   0   0   2   0   2   2   2   2   2   2   0   2   2   0   2   0   0   0   2   0   2   2   0   0   0   0   2   2   2   2   2   2   2   0   2   2   0   0   2   0   2   2   0   2   2   2   0   0   0   0   0   0   2   0   0   0   0   0   0   0   0   2   2   2   2   0   0   0   0   0   0   2   0   2   0   0   0   0   0   0   2   0   2   2   2   2   0   2   2   0   0   0   0   2   2   2   2   0   2   2   2   0   2   0   0   2   0   2   0   2   0   2   2   0   0   0   0   0   2   2   2   0   2   2   2   2   2   0   0   2   2   0   0   2   2   2   2   2   2   0   0   0   2   2   0   2   0   0   2   0   0   0   0   2   0   2   0   0   2   0   2   0   2   0   2   0   2   0   2   0   0   2   0   0   0
 MK-1-2                 2   0   2   0   2   0   2   2   0   2   0   2   0   2   2   0   0   2   0   2   0   0   2   2   0   0   0   2   0   2   2   0   2   2   2   0   2   2   0   2   0   0   0   2   0   2   2   0   0   0   0   2   2   2   2   2   2   2   0   2   2   0   0   2   2   2   2   0   2   2   2   2   2   0   0   0   0   0   0   0   0   0   0   0   0   0   2   2   2   2   0   0   0   0   0   0   2   2   2   0   0   0   0   0   0   2   0   2   2   2   2   0   2   2   0   0   2   0   2   2   2   2   0   2   2   2   0   2   0   0   2   0   2   0   2   0   2   2   0   0   0   2   0   2   2   0   0   2   0   2   2   2   0   0   2   2   0   0   0   2   2   2   2   2   2   0   0   2   2   0   2   0   0   2   0   0   0   0   2   0   2   0   2   2   0   2   0   2   0   2   0   2   0   2   0   0   2   0   0   0
 MK-1-3                 2   2   2   0   2   0   0   2   0   2   0   2   0   2   2   0   0   0   2   2   0   0   2   2   2   0   0   2   0   2   2   0   2   2   2   0   2   2   0   2   0   0   0   2   0   2   2   0   0   0   0   2   2   2   2   2   2   2   0   2   2   0   0   2   2   2   0   2   2   2   2   2   2   0   0   0   2   0   0   2   0   0   0   0   0   0   2   2   2   2   0   0   0   0   0   0   0   0   2   2   2   0   0   0   0   2   0   2   2   2   2   0   2   2   0   0   2   0   2   2   2   2   0   2   2   2   0   2   0   0   2   0   2   2   2   0   2   2   0   0   0   2   0   2   2   0   0   2   0   2   2   2   0   0   2   2   0   0   0   2   2   2   2   2   2   0   0   2   2   0   2   0   0   0   0   0   0   0   2   0   2   0   2   2   0   2   0   2   0   0   0   2   0   2   0   0   2   2   0   0
 MK-1-4                 2   2   2   0   2   0   0   2   0   2   0   0   0   2   2   0   0   0   2   2   0   0   2   2   2   0   0   2   0   2   2   0   2   2   2   0   0   2   0   2   0   0   0   2   0   2   2   0   0   0   0   2   2   2   2   2   2   2   0   2   0   0   0   2   2   2   0   2   2   2   2   2   2   0   0   0   2   0   0   2   0   0   0   0   0   2   2   2   2   2   0   0   0   0   0   0   0   0   0   2   0   0   0   0   0   2   0   0   2   2   2   0   2   2   0   0   2   0   2   2   2   2   0   2   2   2   0   2   0   2   2   0   2   2   2   0   2   2   0   0   0   2   0   2   2   0   0   2   0   2   2   0   0   2   2   2   0   0   0   2   2   2   0   2   2   2   0   2   2   0   2   2   0   0   0   0   0   0   2   0   2   0   2   2   0   2   0   2   0   0   0   2   0   2   0   0   2   2   0   0
 MK-1-5                 2   2   2   0   2   0   0   0   0   0   0   0   0   2   2   0   0   0   2   2   0   0   2   0   2   0   0   2   0   2   2   0   0   2   2   0   0   2   0   0   0   0   0   2   0   2   2   0   0   0   0   2   2   2   2   2   2   2   0   2   0   0   0   2   2   2   0   2   2   2   2   0   2   0   0   0   0   0   0   2   0   0   0   0   2   2   2   2   2   2   0   0   0   0   0   0   0   0   0   2   0   0   0   0   0   2   0   0   2   2   2   2   2   0   0   0   0   0   2   2   2   2   0   2   2   2   0   2   0   2   0   0   0   2   2   0   0   2   0   0   0   2   0   2   2   0   0   2   0   2   2   0   0   2   2   2   0   0   0   2   0   2   0   2   2   0   0   2   2   0   2   2   0   0   0   0   0   0   2   0   2   0   2   2   0   2   0   2   0   0   0   2   0   2   0   0   2   0   2   2
 MK-1-6                 2   2   0   0   2   0   0   0   0   0   0   0   0   2   2   0   0   0   2   2   0   0   2   0   2   0   0   2   0   2   2   0   0   2   2   2   0   2   0   0   0   0   0   2   0   2   0   0   0   2   0   0   2   2   0   2   2   0   0   2   0   0   2   2   2   2   0   2   2   2   2   0   2   0   0   0   0   2   0   2   0   0   0   2   2   2   2   2   2   2   0   0   0   0   2   2   0   0   0   2   0   0   0   0   0   2   0   0   2   2   2   2   2   0   0   0   0   0   2   2   2   2   0   2   2   2   0   2   0   2   2   0   0   2   2   0   0   2   0   0   0   2   0   2   2   0   0   2   0   2   2   0   0   2   2   2   0   0   0   2   0   2   2   2   2   0   0   2   2   0   2   2   0   0   0   0   0   0   2   2   2   2   2   2   0   2   0   2   0   0   0   2   0   2   0   0   2   0   0   2
 MK-1-7                 2   2   0   0   2   0   0   2   0   0   0   0   0   0   2   0   0   0   2   2   0   0   2   0   2   0   0   2   0   2   2   2   0   2   2   2   0   2   2   0   0   0   0   2   0   2   2   0   0   2   0   0   0   2   0   0   2   0   0   0   0   0   2   2   2   2   0   2   2   0   2   0   2   2   0   0   0   2   0   2   0   0   0   2   2   2   2   2   2   2   0   0   0   0   2   2   0   0   0   2   0   0   0   0   0   2   0   0   2   2   2   2   2   0   0   0   0   0   2   2   2   2   2   2   0   2   0   2   0   2   2   0   0   2   2   0   0   0   2   0   0   2   0   2   2   0   0   2   0   2   2   0   0   2   2   2   0   0   0   0   0   2   2   2   2   0   0   2   2   0   2   2   0   0   0   2   0   0   2   2   2   2   2   2   0   2   0   2   0   0   0   2   0   2   0   0   0   0   0   2
 MK-1-8                 2   2   0   0   2   0   0   2   0   0   0   2   0   0   2   0   0   0   2   2   0   0   2   0   2   0   0   2   0   2   2   0   0   2   2   2   0   0   2   0   0   0   0   2   0   2   0   0   0   2   0   0   0   2   0   0   0   0   0   0   0   0   2   2   2   2   2   2   2   0   2   2   2   2   0   2   0   2   0   2   0   0   0   2   2   2   2   2   2   2   0   0   0   2   2   0   0   0   0   2   0   0   0   0   0   2   0   0   2   2   2   2   2   0   0   2   0   0   2   2   2   2   0   2   0   2   0   2   0   2   2   0   0   2   2   0   0   0   2   0   0   2   0   2   2   0   2   2   0   2   2   0   0   0   2   2   0   0   0   0   0   2   2   2   2   0   0   2   2   0   2   2   0   0   0   2   0   0   2   2   2   2   2   2   0   2   0   2   2   0   0   2   2   2   0   0   2   0   0   2
 MK-1-9                 2   2   0   0   0   0   0   2   2   0   0   2   0   0   2   2   0   0   2   2   0   0   2   0   2   0   0   2   2   2   2   0   0   2   2   2   0   0   0   2   0   0   0   2   0   2   0   2   0   2   0   0   0   2   2   0   0   0   0   0   0   0   2   2   2   2   2   2   2   0   2   2   2   2   0   2   0   2   2   2   0   0   0   2   2   2   2   2   2   2   0   0   0   2   2   0   0   0   2   2   0   0   0   0   0   2   0   0   2   2   2   2   2   0   0   2   0   0   2   2   2   2   2   2   0   2   0   2   0   2   2   0   2   0   0   0   0   0   2   0   0   2   0   2   2   0   2   2   0   2   2   0   0   0   2   2   0   0   0   0   0   2   2   2   2   0   0   2   2   0   2   2   0   0   0   2   0   0   2   2   2   2   2   2   0   2   0   2   2   0   0   2   2   2   0   0   2   0   0   2
 MK-1-10                2   2   0   0   2   0   0   2   2   0   0   2   0   2   2   0   2   0   2   2   2   0   2   0   2   0   0   2   2   2   2   0   0   2   2   2   0   0   0   2   2   0   0   0   0   2   0   2   0   2   0   0   0   2   2   0   0   0   0   0   0   0   2   2   2   2   2   2   2   0   2   2   2   2   0   2   0   2   2   2   0   0   0   2   2   2   2   2   2   2   0   0   0   0   2   2   0   0   2   2   2   0   0   0   0   2   0   0   2   2   2   2   2   0   0   2   0   0   2   2   2   2   2   2   0   2   0   0   0   2   2   0   0   0   2   2   0   0   2   0   0   2   0   2   2   2   2   2   0   2   2   0   0   0   0   2   0   0   2   0   0   2   2   2   2   0   0   2   2   0   2   2   2   0   0   2   0   0   2   2   2   2   2   2   0   2   0   2   2   0   0   2   2   2   0   0   2   0   0   2
 MK-1-11                2   2   0   0   2   0   0   2   2   0   0   2   0   2   2   0   2   0   2   2   2   0   2   0   2   0   0   2   0   2   2   0   0   2   2   2   0   0   0   2   2   0   0   2   0   2   0   2   0   2   2   0   0   2   0   0   0   0   0   2   0   0   2   2   0   0   2   2   2   0   2   2   2   2   0   2   0   2   2   2   0   2   0   2   2   2   2   2   2   2   0   0   0   0   2   2   0   2   2   2   2   0   0   0   0   2   0   0   2   2   2   2   2   0   0   2   0   2   2   2   2   0   2   2   0   2   0   0   0   2   2   0   0   0   2   2   0   0   2   0   0   2   0   2   2   2   2   2   0   2   2   0   0   0   0   2   0   0   2   0   0   2   2   2   2   0   0   2   2   0   2   2   2   0   0   2   0   0   2   2   2   2   2   2   0   2   0   2   2   0   0   2   2   2   0   0   2   0   0   2
 MK-1-12                2   2   0   0   2   0   2   2   2   0   0   2   0   2   2   0   2   0   2   2   2   0   2   0   2   0   0   2   2   2   2   2   0   2   0   2   0   0   0   2   2   0   0   2   0   2   0   2   0   0   2   0   0   0   2   0   0   0   0   2   0   0   2   2   0   0   2   2   2   0   2   0   2   2   2   2   2   2   2   2   0   2   0   0   2   2   2   2   2   2   0   2   2   0   2   2   0   2   2   2   2   0   0   0   0   0   0   0   2   2   2   2   2   0   0   2   0   2   2   0   2   0   2   2   0   2   0   0   0   2   2   0   0   0   2   2   0   0   2   0   0   2   0   2   2   2   2   2   0   2   2   0   2   0   0   2   0   0   2   2   0   2   2   2   2   0   0   2   2   0   2   2   2   0   0   2   0   0   0   2   2   2   2   2   0   2   0   2   2   0   0   2   2   2   0   0   2   0   0   2
 MK-1-13                2   0   0   0   2   0   2   2   2   0   0   2   0   0   2   0   2   0   2   2   2   0   2   0   2   0   2   0   2   2   2   2   0   2   0   2   0   0   0   2   2   0   0   2   0   2   0   2   0   0   2   0   0   0   2   0   0   2   0   0   0   0   2   2   0   0   2   2   2   0   2   0   2   2   2   2   2   2   2   2   0   2   2   2   2   2   2   2   2   0   0   2   0   0   2   2   0   2   2   2   0   0   0   2   0   0   0   0   2   2   2   2   2   0   0   2   0   2   2   0   2   0   2   2   0   0   0   0   0   2   2   0   0   0   2   0   2   0   2   0   0   2   0   2   2   2   2   2   0   2   2   0   2   0   0   2   0   0   2   2   0   2   2   2   2   0   0   0   2   0   2   2   0   0   0   2   0   0   0   2   2   2   2   2   0   2   0   2   0   0   0   2   2   2   0   0   0   2   0   2
 MK-1-14                2   0   0   0   0   0   0   2   2   0   0   2   0   0   2   0   2   0   2   2   2   0   2   0   2   0   0   0   2   2   2   2   0   2   0   2   0   0   2   2   2   0   0   2   0   2   0   2   0   0   2   0   0   2   2   2   0   2   0   0   0   0   2   2   0   0   2   2   2   0   2   0   2   2   2   2   0   2   2   2   0   2   2   2   0   2   2   2   2   0   0   2   0   0   2   2   0   2   2   0   0   0   0   2   2   0   0   0   2   2   2   2   2   0   0   2   2   2   2   0   2   0   2   2   0   0   0   0   0   2   2   0   0   0   2   2   2   0   2   2   0   2   0   2   2   2   2   2   0   2   2   0   2   0   0   2   0   0   2   2   0   2   2   2   2   0   0   0   2   0   2   2   0   0   0   2   0   0   0   2   2   2   0   2   2   2   0   2   0   0   0   2   2   2   0   2   0   2   0   2
 MK-1-15                2   0   0   0   0   0   0   2   2   0   0   2   0   0   2   0   2   0   2   2   2   0   2   0   2   0   0   0   2   2   2   2   0   2   0   2   0   0   2   2   2   0   0   2   0   2   0   2   0   0   2   0   0   2   2   2   0   2   0   0   0   0   2   2   0   0   2   2   2   0   0   0   2   2   2   2   0   2   2   0   0   2   2   2   0   2   2   2   2   0   0   2   0   0   2   2   0   2   2   0   0   0   0   2   2   0   0   0   2   2   0   2   2   0   0   2   2   2   2   0   2   0   0   2   2   0   0   2   0   2   2   2   0   0   2   2   2   0   2   2   0   2   0   2   2   2   2   2   0   2   2   0   2   2   0   2   0   0   2   0   0   2   2   2   2   2   0   0   0   0   2   2   2   0   0   2   0   0   0   2   2   2   0   2   0   2   0   2   0   0   0   2   0   0   0   2   0   2   0   2
 MK-1-16                2   0   0   0   0   0   0   2   2   0   0   2   2   2   2   0   2   2   0   2   2   0   2   0   2   0   0   0   2   2   2   2   0   2   0   2   0   0   2   0   0   0   2   0   0   2   0   2   0   0   2   0   0   2   2   2   0   2   0   0   0   0   2   2   0   0   2   2   2   0   0   0   2   2   2   2   0   2   2   0   0   2   2   2   0   2   2   2   2   0   0   2   0   0   2   2   0   2   2   0   0   0   0   2   2   0   0   0   0   0   0   0   2   0   0   2   2   2   2   0   2   0   2   2   2   0   0   2   0   0   2   2   0   0   2   2   0   0   2   2   0   2   0   2   2   2   2   2   0   2   2   0   2   2   0   2   0   2   2   0   0   2   2   2   2   2   0   0   0   0   2   2   2   0   0   2   0   0   0   2   2   0   0   2   0   2   0   2   0   2   0   2   0   0   0   2   0   2   0   2
 MK-2-1                 2   0   0   0   0   2   0   2   0   0   0   2   2   2   0   2   0   2   2   2   0   2   2   2   0   0   0   2   0   2   2   0   0   2   2   2   2   0   0   2   2   0   2   2   2   0   0   0   0   0   2   2   2   2   2   2   0   2   0   0   0   2   0   2   2   2   2   2   0   2   0   0   2   0   0   0   2   2   2   2   0   2   0   2   2   2   2   2   0   0   0   0   2   2   0   0   0   2   0   2   2   2   0   0   0   0   0   2   0   0   2   0   2   2   2   2   2   2   2   0   0   0   2   2   0   0   0   2   0   0   2   2   2   0   0   2   0   0   0   2   0   0   0   0   0   0   0   0   2   2   2   0   2   0   2   2   0   2   2   2   2   0   0   0   2   2   0   0   0   2   2   2   0   0   0   2   0   0   2   2   0   2   2   0   2   2   2   2   0   2   0   2   2   2   2   0   2   0   0   2
 MK-2-2                 2   0   0   0   0   2   2   2   0   0   0   2   2   2   0   2   0   2   2   2   0   2   2   2   0   0   0   2   0   2   2   0   0   2   2   2   2   0   0   2   2   0   0   2   2   0   0   0   2   0   2   2   2   2   2   2   0   2   0   0   0   2   0   2   2   2   2   2   0   0   0   0   2   0   0   0   2   2   2   2   0   2   0   2   2   2   2   2   2   0   0   0   2   0   0   0   2   2   2   2   2   2   0   0   0   0   0   2   0   0   2   0   2   2   0   2   2   2   2   0   0   0   2   2   0   0   0   0   0   2   0   2   2   0   0   2   0   0   0   2   0   0   0   0   0   0   0   0   2   2   2   2   2   0   2   2   0   2   2   2   2   0   2   0   2   2   0   0   0   2   2   2   0   0   0   2   0   0   2   2   2   2   2   0   2   2   2   2   0   0   0   0   2   2   2   0   2   0   0   2
 MK-2-3                 2   0   0   0   0   2   0   2   2   0   0   2   2   2   0   2   0   2   2   2   0   2   2   2   2   0   0   2   0   2   2   0   0   2   2   2   2   0   0   2   2   0   0   2   0   0   2   0   2   0   0   2   2   2   2   2   0   2   0   0   0   2   0   2   2   2   2   2   0   0   0   0   2   0   0   0   2   2   2   2   0   2   0   2   2   2   2   2   2   0   0   2   2   0   0   0   2   2   2   2   2   2   0   0   2   0   0   2   0   0   0   0   2   0   0   2   2   2   2   0   2   0   0   2   0   0   0   0   0   2   0   2   2   0   0   2   0   0   0   2   0   0   2   0   0   0   0   0   0   2   2   2   2   2   2   2   0   2   2   2   2   0   2   2   2   2   0   0   0   2   2   2   0   2   0   2   0   0   2   2   2   2   0   0   2   2   2   2   2   0   0   0   2   0   2   0   2   0   0   2
 MK-2-4                 2   0   0   0   0   2   0   2   2   0   0   2   2   2   0   2   0   2   2   2   0   0   2   2   2   0   0   2   0   2   2   0   2   2   2   2   2   0   0   2   2   0   0   2   0   0   2   0   0   0   0   2   2   2   2   2   0   2   0   2   0   2   0   0   2   2   2   2   0   0   2   0   2   0   0   0   2   2   2   2   0   2   0   0   2   0   2   2   2   0   0   2   2   0   0   0   2   2   2   2   2   2   0   0   2   0   2   2   0   0   0   0   2   0   0   2   2   2   2   0   2   2   0   2   0   0   0   0   0   2   0   2   2   2   0   2   0   0   0   2   0   0   2   0   0   0   0   0   0   0   2   2   2   2   2   0   0   2   2   2   2   2   2   2   2   2   0   0   0   2   2   2   0   2   0   2   0   0   2   2   2   2   2   0   2   0   2   2   2   0   0   2   2   0   2   0   2   0   0   2
 MK-2-5                 2   0   0   0   2   2   0   2   2   0   0   2   2   2   0   2   0   2   2   2   0   0   2   2   2   0   2   2   0   2   2   0   2   2   0   2   0   2   2   2   2   0   0   0   0   0   2   0   0   0   0   2   0   2   2   2   0   2   2   2   0   2   0   0   2   0   2   0   0   0   2   0   0   0   0   0   2   2   2   2   0   2   0   0   0   0   2   0   2   0   0   2   2   0   0   2   2   2   2   2   2   2   0   0   2   0   2   2   0   0   0   0   2   0   0   2   2   2   2   0   2   2   0   2   0   2   0   0   0   2   2   2   2   2   2   2   0   0   0   2   0   0   2   0   0   0   0   0   0   0   2   2   2   2   2   0   0   0   0   2   2   2   2   2   2   2   0   0   0   0   2   2   0   2   0   2   0   0   2   2   2   2   2   0   2   0   2   2   2   0   0   0   2   0   0   0   2   0   0   2
 MK-2-6                 2   0   2   0   2   2   0   2   2   0   0   2   2   2   0   2   0   2   2   2   0   0   2   2   2   0   2   2   0   2   2   0   2   2   0   2   0   2   2   2   2   0   0   2   2   0   0   0   0   0   0   0   0   2   2   2   0   2   2   2   0   2   0   0   2   0   2   0   0   0   2   0   0   0   0   0   2   2   2   2   2   2   0   0   0   0   2   0   2   0   0   2   2   0   0   2   2   2   2   2   2   2   0   0   2   0   2   2   2   0   0   2   0   0   0   2   2   0   2   0   2   2   0   2   0   2   0   0   0   2   0   2   2   2   0   2   0   0   0   0   0   0   2   0   2   0   0   0   0   0   2   2   2   2   2   0   0   2   2   2   2   2   2   2   2   2   2   0   0   0   2   2   0   2   2   2   0   0   0   2   2   2   2   0   2   0   2   2   2   0   0   0   2   0   0   0   2   0   0   2
 MK-2-7                 2   2   2   0   2   2   0   2   2   0   0   0   2   2   0   2   0   2   2   2   0   0   2   2   2   0   2   2   0   2   2   0   2   2   0   2   0   2   2   2   2   0   0   2   2   0   0   0   2   0   0   0   0   2   2   2   2   2   2   2   0   0   0   0   2   0   2   0   0   0   2   0   0   0   0   0   2   2   2   2   2   2   2   0   0   0   2   0   2   0   0   2   2   0   0   2   2   0   0   2   2   2   0   0   2   0   2   2   2   0   0   2   0   0   0   2   2   0   2   0   2   2   0   2   0   2   0   2   0   2   0   2   2   2   0   2   0   0   0   0   0   0   2   0   2   0   2   0   2   0   2   2   2   0   2   0   0   2   2   2   2   2   2   2   2   2   2   0   0   0   0   2   0   0   2   2   0   0   0   2   2   2   2   0   2   0   2   2   2   0   0   0   2   0   0   0   2   0   0   2
 MK-2-8                 2   2   2   0   2   2   0   2   2   0   0   0   2   2   0   2   0   2   2   2   0   2   2   0   2   0   2   2   0   2   2   0   2   2   0   2   0   2   2   2   2   0   0   2   2   0   0   0   2   0   0   0   0   0   2   2   2   0   2   2   0   0   0   0   2   0   2   0   0   0   2   0   0   0   0   0   2   2   2   2   2   2   2   2   0   2   2   0   2   0   0   2   2   0   0   2   2   0   0   2   2   2   2   0   2   0   2   2   2   0   0   2   0   0   0   2   2   0   2   0   2   2   0   2   0   2   0   2   0   2   0   2   2   2   0   2   0   0   0   2   0   0   2   0   2   0   2   0   2   0   2   2   2   0   2   0   0   2   2   2   2   0   2   2   2   2   2   0   0   2   2   2   0   0   2   2   0   0   0   2   2   2   2   0   2   0   2   2   2   0   0   0   2   0   0   0   2   0   0   2
 MK-2-9                 2   2   2   0   2   2   0   2   2   0   0   0   2   2   2   0   0   2   2   2   0   2   2   0   2   0   2   2   0   2   2   0   2   2   0   0   0   2   2   2   2   0   2   2   2   0   2   0   2   0   2   0   0   0   2   2   2   0   2   0   0   0   0   0   2   0   2   0   0   0   0   0   0   0   0   0   0   2   2   2   2   2   2   2   0   2   2   0   2   0   0   2   0   0   0   2   2   0   0   2   2   2   2   0   2   0   2   0   2   0   0   2   0   0   0   2   2   0   2   0   2   2   0   2   2   2   0   2   0   2   0   2   2   2   0   2   0   0   0   2   0   0   2   0   2   0   2   0   2   0   2   2   2   0   2   0   0   2   2   2   2   0   2   2   2   2   2   0   0   2   2   2   0   0   2   2   0   0   0   2   2   2   2   0   2   0   2   2   2   0   0   0   0   0   0   0   2   0   0   2
 MK-2-10                2   2   0   0   2   2   0   2   2   0   2   0   2   2   2   0   0   2   2   2   0   2   2   0   2   0   2   2   0   2   2   0   2   2   0   0   0   2   2   2   2   0   2   2   2   0   2   0   2   0   0   2   0   0   2   2   0   2   2   0   0   0   0   0   2   0   2   0   0   0   0   2   0   0   0   0   0   2   2   2   2   2   2   2   0   2   2   0   2   0   0   2   2   0   0   2   2   0   0   2   2   2   2   0   0   0   2   0   2   0   0   2   0   0   0   2   2   0   2   0   2   0   0   2   0   2   0   2   0   2   0   0   2   2   0   2   0   0   0   2   0   0   2   2   2   0   2   0   2   0   0   2   2   0   2   0   0   2   2   2   2   0   2   2   2   2   2   0   0   2   2   2   0   0   2   2   2   0   0   2   2   0   2   0   2   2   2   2   2   0   0   0   2   0   0   0   2   0   0   2
 MK-2-11                2   2   2   0   2   2   0   2   2   2   2   0   2   2   2   0   0   2   2   2   0   0   0   0   2   0   2   2   0   2   2   0   2   2   0   0   0   0   2   2   2   2   2   2   2   0   2   0   2   0   0   2   0   0   2   2   0   2   2   0   0   0   0   0   2   0   2   0   0   0   0   2   0   0   0   0   0   2   2   2   2   2   2   2   2   2   2   0   2   0   0   2   2   0   0   2   2   0   0   2   2   2   2   0   0   0   2   0   0   0   0   2   0   0   0   0   2   0   2   0   2   0   0   2   0   2   0   2   0   2   2   2   2   2   0   2   0   0   0   2   0   0   2   2   2   0   2   2   2   0   0   2   2   0   2   2   0   2   2   2   2   0   0   2   2   2   2   0   0   2   2   2   0   0   0   2   2   0   0   2   0   0   0   2   2   0   2   2   2   0   0   0   2   0   0   0   2   0   0   0
 MK-2-12                2   2   2   0   2   2   0   2   2   2   2   0   2   2   2   0   0   2   2   2   0   0   0   0   2   0   2   2   0   2   2   0   2   2   0   0   0   0   2   2   2   2   2   2   2   0   2   0   2   0   0   2   0   0   2   2   0   2   2   0   2   0   0   2   2   0   2   0   0   0   0   2   0   0   2   0   2   2   2   2   0   2   2   2   2   2   0   0   2   0   0   2   2   2   0   2   2   0   2   0   2   2   2   0   0   2   2   0   0   0   0   2   0   0   0   0   2   0   2   0   2   0   0   0   0   2   0   2   0   2   2   2   2   2   0   2   0   0   0   2   0   0   2   2   2   0   2   0   2   2   0   2   2   0   2   2   0   2   2   2   0   0   0   2   2   2   2   0   0   2   2   2   0   0   0   2   2   0   2   2   0   0   0   2   2   0   2   2   2   0   0   0   2   0   0   0   2   0   0   2
 MK-2-13                2   2   2   0   2   2   0   2   2   2   2   0   2   2   2   0   0   2   2   2   0   0   0   0   2   2   2   2   0   2   2   0   2   2   0   0   0   2   2   2   2   2   2   2   2   0   2   0   2   0   0   2   0   0   2   2   0   2   2   0   0   0   0   2   2   0   0   0   0   0   0   2   0   0   2   0   2   2   2   0   0   2   2   2   0   2   0   0   2   0   0   2   2   2   0   2   2   0   2   0   2   2   2   0   0   0   2   0   0   0   0   2   0   0   0   0   2   0   2   0   2   0   0   0   0   2   0   2   0   2   2   2   2   2   0   2   0   0   0   2   0   2   2   0   0   0   2   0   2   2   0   2   2   0   2   2   0   2   0   2   0   0   0   2   0   2   2   0   0   2   2   2   0   0   0   2   2   0   2   0   0   0   0   2   0   0   2   2   2   0   0   0   2   0   0   0   2   0   0   2
 MK-2-14                2   2   2   0   2   2   0   2   2   0   2   0   2   2   0   0   2   2   2   2   2   0   0   0   2   2   2   2   0   2   2   0   2   2   2   0   0   2   2   2   2   2   2   2   2   0   2   2   2   0   0   2   0   0   2   2   0   2   2   0   0   0   0   0   2   0   0   0   0   0   2   2   0   0   2   0   2   2   2   2   0   2   2   2   0   2   0   2   2   0   0   2   2   2   0   2   2   0   2   0   2   2   2   0   0   0   2   0   0   2   0   2   0   0   0   0   2   0   0   0   2   0   0   0   0   2   0   2   0   2   2   2   2   2   0   2   2   0   0   2   0   2   2   0   0   0   0   0   0   2   0   2   2   0   2   0   0   2   0   2   0   2   0   0   0   2   2   0   0   2   0   2   0   0   0   2   2   0   2   0   0   0   0   2   0   0   2   2   2   0   0   0   2   0   0   0   2   0   0   2
 MK-2-15                2   2   2   0   2   2   0   2   2   0   2   0   2   2   0   0   0   2   2   2   0   2   2   0   2   2   0   2   0   2   2   0   2   2   2   0   0   2   0   2   2   2   2   2   0   0   2   2   2   0   0   2   0   0   2   2   0   2   2   0   0   0   0   0   2   0   0   0   0   0   2   2   0   0   2   0   2   2   2   2   0   2   2   2   0   2   0   2   2   0   0   2   2   2   0   2   2   0   2   0   2   2   2   0   0   0   2   0   0   2   0   2   0   0   0   0   2   0   0   0   2   0   0   0   0   2   0   0   0   2   2   2   2   2   0   2   2   0   0   2   0   0   2   0   0   0   0   0   0   0   0   2   2   0   2   0   0   2   0   2   0   2   0   0   2   0   2   0   0   2   0   2   0   0   0   2   2   0   2   0   0   0   0   2   0   0   2   2   2   0   0   0   2   0   0   0   2   0   0   2
 MK-2-16                2   2   2   0   2   2   0   2   2   0   2   0   2   2   0   0   0   2   2   2   0   2   2   0   2   2   0   2   0   2   2   0   2   2   2   0   0   2   0   2   2   0   2   2   2   0   2   2   2   0   0   2   0   0   2   2   0   2   0   0   0   0   2   2   2   2   0   2   0   2   2   2   0   0   2   0   2   2   2   2   0   2   2   2   0   2   0   2   2   0   0   2   2   2   0   2   2   2   2   0   2   2   2   2   0   0   2   2   0   2   0   2   0   0   0   0   2   0   0   0   2   0   0   0   0   2   0   0   0   2   2   2   0   2   0   2   2   0   0   2   0   0   2   0   0   0   0   0   0   0   0   2   2   0   2   0   0   2   0   2   0   2   0   2   2   0   2   0   0   2   0   0   0   0   0   2   2   0   2   0   0   0   2   2   0   0   2   2   2   0   0   0   2   0   0   0   0   0   0   2
 MK-3-1                 0   0   2   0   0   0   2   2   0   0   0   2   2   2   2   2   2   0   2   2   2   2   0   0   0   0   0   2   0   2   2   2   2   2   2   2   0   2   0   2   0   0   2   0   0   0   2   2   2   0   0   2   0   2   2   2   2   0   2   0   2   2   0   2   0   0   2   2   0   0   0   2   2   0   0   2   2   2   2   0   2   2   0   0   2   0   2   0   0   0   2   2   2   0   2   2   2   0   2   0   0   2   2   0   0   2   0   0   2   0   2   2   2   2   2   0   0   0   0   0   2   2   2   2   2   2   0   0   2   0   0   2   0   2   2   2   0   2   2   0   2   0   2   0   0   2   0   0   2   2   0   2   0   2   2   0   0   2   2   0   0   0   2   2   2   0   0   0   0   2   2   2   0   0   0   2   0   0   0   2   2   0   2   0   2   2   0   2   0   2   0   2   2   0   0   2   2   2   2   0
 MK-3-2                 0   0   2   0   0   0   2   2   0   0   0   2   0   2   2   2   2   0   2   2   2   2   2   0   0   2   0   2   0   2   2   2   2   2   2   2   0   2   0   2   0   0   2   2   0   0   0   2   0   0   0   2   0   2   0   0   2   0   0   2   2   2   0   2   0   0   2   0   0   0   0   2   2   0   0   2   2   2   2   0   2   2   0   0   0   0   2   0   0   0   2   2   2   0   2   0   2   0   2   0   0   0   2   0   0   2   2   0   2   0   2   2   2   2   0   0   0   0   0   0   2   2   2   2   0   2   0   0   0   0   0   2   0   2   2   2   0   0   2   0   2   0   2   0   2   2   0   0   2   2   0   2   0   2   2   0   0   2   2   0   0   0   2   0   2   0   0   0   0   2   2   2   0   0   0   2   0   2   0   2   2   0   2   0   2   2   2   2   0   0   0   2   2   0   0   2   2   2   2   0
 MK-3-3                 0   0   2   0   0   0   2   2   0   0   0   2   0   2   2   2   2   0   2   2   2   2   2   0   0   2   0   0   0   2   2   2   2   2   2   2   0   2   0   0   0   0   2   2   2   0   2   2   0   0   0   2   0   2   0   0   2   0   2   2   2   2   0   2   0   0   2   0   2   0   0   2   2   2   0   2   0   2   2   0   2   2   0   0   0   0   2   0   0   0   2   2   2   0   2   0   2   0   2   0   2   0   2   0   2   2   2   0   2   0   2   2   2   2   0   0   0   0   0   0   2   2   2   2   0   2   0   0   0   0   0   2   0   2   2   2   0   0   2   0   2   2   2   0   2   2   2   0   2   0   0   2   0   2   2   0   0   2   2   0   0   0   2   0   2   0   0   0   0   2   0   2   0   0   0   2   0   2   0   2   2   0   2   0   2   2   0   0   0   0   0   0   2   2   0   2   2   2   2   0
 MK-3-4                 0   2   2   0   0   0   2   2   0   0   0   2   0   2   2   2   2   0   2   2   2   2   2   0   0   2   0   2   0   2   0   2   2   2   2   2   0   2   0   2   0   0   2   2   2   0   2   2   0   2   0   2   0   2   0   2   2   0   2   2   2   0   0   0   0   0   2   0   2   0   0   2   2   2   0   2   0   2   2   0   2   2   0   0   0   0   2   0   2   0   2   2   2   0   2   0   2   2   2   0   2   0   2   0   2   2   0   0   2   2   2   2   2   2   0   0   0   0   0   0   2   0   2   2   0   2   0   0   0   0   0   2   0   2   2   2   0   0   2   0   2   2   2   0   2   0   2   0   2   0   0   2   0   2   2   0   0   0   2   0   0   0   2   0   2   0   0   0   0   2   2   2   0   0   0   2   0   2   0   2   2   2   2   0   2   2   0   0   0   0   0   0   2   0   0   2   2   0   2   0
 MK-3-5                 0   2   2   0   0   0   0   2   0   0   0   2   0   2   2   2   2   0   2   2   2   2   2   0   0   2   0   0   0   2   0   2   2   0   2   2   0   2   0   2   0   0   0   2   0   0   2   0   0   2   0   2   0   2   0   2   2   0   0   2   0   0   0   0   2   0   2   0   2   0   2   2   2   2   0   2   0   2   0   2   2   2   0   0   0   0   2   0   2   0   2   2   2   0   2   0   2   2   2   0   2   0   2   0   2   2   2   0   2   2   2   2   2   2   0   0   0   0   0   2   0   0   2   2   0   2   0   0   0   0   0   2   2   2   2   2   0   2   2   0   2   2   2   0   2   2   2   2   2   0   0   2   0   2   2   0   2   0   2   0   0   0   2   0   2   0   0   0   0   0   2   2   0   0   0   2   0   2   0   2   2   2   2   0   2   2   0   0   0   0   0   0   2   0   0   2   2   0   2   2
 MK-3-6                 0   2   2   0   0   0   0   2   0   0   0   0   0   2   2   2   2   0   2   2   2   2   2   0   2   2   2   2   0   0   0   2   2   0   2   2   0   2   0   2   2   0   0   2   0   0   2   0   0   0   0   2   0   2   0   2   2   0   0   2   0   0   0   0   2   0   2   0   2   0   2   2   2   2   0   2   0   2   0   2   2   2   0   0   0   0   2   0   2   0   2   2   2   0   0   0   2   2   2   0   0   0   2   0   0   2   2   0   2   0   2   0   2   2   2   0   0   0   0   2   0   0   2   2   0   2   0   0   0   0   0   2   2   2   2   2   0   2   2   0   2   2   0   0   2   2   2   2   2   0   0   2   2   2   2   0   2   0   2   0   0   0   2   0   0   0   0   0   0   0   2   2   0   0   0   2   0   2   2   2   2   2   2   0   2   2   0   0   0   0   0   0   2   0   0   2   2   0   2   2
 MK-3-7                 0   2   2   0   0   0   0   2   0   2   0   0   0   2   2   2   2   0   2   2   2   2   2   0   2   2   2   2   0   0   0   2   2   0   2   2   0   2   2   2   2   0   0   0   0   0   2   0   0   0   0   0   0   2   0   2   2   0   0   2   0   2   0   0   2   0   2   0   2   0   2   2   2   2   0   2   0   2   0   2   2   2   0   0   0   0   2   0   2   0   2   0   2   0   2   0   2   2   2   0   0   0   2   0   0   2   2   0   0   0   2   0   2   2   2   0   0   0   0   2   0   0   2   2   0   2   2   0   0   0   0   2   2   2   2   2   0   2   2   0   2   2   0   0   2   2   2   2   2   0   0   2   2   2   2   0   0   0   2   0   0   0   2   0   0   0   0   0   0   0   2   2   0   2   0   2   0   2   2   2   0   2   2   0   0   2   0   0   0   0   0   0   2   2   0   2   2   0   2   2
 MK-3-8                 0   2   2   0   0   0   0   2   2   2   0   2   0   2   2   0   2   0   2   2   2   2   2   0   2   2   2   2   0   0   0   2   2   2   2   0   0   2   2   2   2   0   0   0   2   0   2   0   0   0   0   0   0   2   0   2   2   0   0   2   0   2   0   0   2   0   0   0   2   0   2   2   2   2   0   2   0   2   0   2   2   2   0   0   0   0   2   0   2   0   0   0   2   0   2   0   2   2   2   0   0   0   2   0   0   2   2   0   0   0   2   2   2   2   0   0   2   0   0   2   0   0   2   2   0   2   2   0   0   0   0   2   2   2   2   0   0   2   2   0   2   2   0   0   2   2   2   2   2   0   0   2   2   0   2   0   0   0   2   0   0   0   2   0   0   2   2   0   0   0   2   2   0   2   0   0   0   0   2   2   0   2   2   0   0   2   0   0   0   0   0   0   2   2   0   2   2   0   2   2
 MK-3-9                 0   2   2   0   0   0   0   2   2   2   0   2   0   2   2   0   2   0   2   0   2   2   2   0   2   2   2   2   0   0   2   2   2   2   2   0   0   2   2   2   2   0   0   0   2   0   2   0   0   0   0   0   0   2   0   2   2   0   0   2   0   0   0   0   2   0   0   0   2   0   2   2   2   2   0   2   0   2   0   2   0   0   0   0   0   0   0   0   2   0   0   0   2   0   2   0   2   2   2   0   0   0   2   0   0   2   2   0   0   0   2   2   2   2   0   0   2   0   0   2   0   0   2   2   0   2   2   0   0   2   0   2   2   2   2   0   0   0   2   0   2   2   0   0   2   2   2   2   2   0   0   2   2   0   2   0   0   2   2   0   2   0   2   0   0   2   2   0   0   0   2   2   0   0   0   2   0   0   2   2   0   2   2   0   0   2   0   0   0   2   0   0   2   2   2   2   2   0   2   0
 MK-3-10                0   2   2   0   0   0   0   2   2   2   0   2   0   2   2   0   2   0   2   0   2   2   2   0   2   2   2   2   0   0   2   2   2   2   2   0   0   2   2   2   2   0   0   0   2   0   2   0   0   0   0   0   0   2   0   2   2   0   0   2   0   0   0   0   2   0   0   0   2   0   2   0   2   2   0   2   0   2   0   2   0   0   0   0   0   0   0   0   2   0   0   0   2   0   2   2   2   2   0   2   0   0   0   0   0   2   2   0   0   0   2   2   2   2   0   0   2   0   0   2   0   0   2   2   0   2   2   0   0   2   0   2   2   2   2   0   0   0   2   0   0   2   0   2   2   2   0   2   2   2   0   2   2   0   2   0   2   2   0   0   0   0   2   0   0   2   2   0   0   0   2   2   0   0   0   2   0   2   2   2   2   2   2   0   0   0   2   2   0   2   0   2   2   2   2   2   2   0   2   0
 MK-3-11                0   2   2   2   0   0   0   2   2   2   0   2   0   2   2   0   2   0   2   0   2   2   0   0   2   2   2   2   0   0   2   2   2   2   2   2   0   2   2   0   2   0   2   0   2   0   0   0   0   0   0   0   0   2   0   2   2   0   0   0   0   0   0   0   2   0   0   0   2   0   2   0   2   2   0   2   0   2   0   2   0   0   0   2   0   0   0   0   2   0   0   0   2   0   2   2   2   2   2   2   0   0   0   0   2   2   2   0   2   0   2   2   2   2   0   0   0   0   0   2   0   0   2   2   0   2   2   0   0   2   0   2   2   2   2   0   2   0   2   0   0   2   0   2   2   2   2   2   2   2   0   2   2   0   2   0   2   2   0   0   0   2   2   0   0   2   2   0   0   0   2   2   0   0   2   2   0   2   2   2   2   2   2   0   0   0   2   2   0   2   0   2   2   2   2   0   2   0   2   0
 MK-3-12                0   2   2   2   2   0   0   2   2   0   0   2   0   2   2   0   2   0   2   0   2   2   0   0   2   2   2   2   0   0   2   2   2   2   2   2   0   2   2   0   2   0   2   0   0   0   0   0   0   0   0   0   0   2   0   2   2   0   0   0   0   2   0   0   2   2   0   0   2   0   2   0   2   2   0   2   0   2   2   0   0   0   0   2   0   0   0   0   2   2   0   0   2   0   2   2   2   2   2   0   0   2   0   0   0   2   2   0   2   0   0   2   2   2   0   0   0   0   0   2   0   0   2   2   0   0   2   0   0   2   0   2   2   2   2   0   2   0   2   0   0   2   0   2   2   2   2   2   2   2   2   2   2   0   2   0   0   2   0   0   2   2   2   0   0   2   2   2   0   0   2   0   0   2   2   2   0   2   2   0   2   2   2   0   0   0   2   2   0   0   0   2   2   2   2   0   2   0   2   0
 MK-3-13                2   2   2   2   0   0   0   2   2   0   0   2   0   2   2   0   2   0   2   0   2   2   0   0   2   2   2   2   0   0   0   2   2   2   0   2   0   2   2   0   2   0   2   0   2   0   0   0   2   0   0   0   0   2   0   2   2   0   2   0   0   2   0   0   2   2   0   0   2   0   2   0   2   2   0   2   0   2   0   0   0   0   0   2   0   0   0   0   2   2   0   2   2   0   0   2   2   2   2   0   0   2   0   0   0   0   2   0   0   0   0   2   2   2   0   0   0   0   0   0   0   2   2   2   0   0   2   0   0   2   0   2   2   2   0   2   2   0   2   0   0   0   0   2   2   2   2   2   2   2   2   2   2   0   2   0   0   2   0   0   2   2   2   0   0   2   2   2   0   0   2   0   0   2   2   2   0   0   2   0   0   2   2   0   0   0   2   2   0   0   0   0   2   2   0   0   0   0   2   0
 MK-3-14                2   2   2   0   0   0   0   2   2   0   0   2   0   2   2   0   2   0   2   0   2   2   0   0   2   2   2   2   0   0   0   2   2   2   0   2   0   2   2   0   2   0   2   0   2   0   0   0   2   0   0   0   0   2   2   2   2   0   2   0   0   2   0   0   2   2   0   0   2   0   2   0   2   2   0   2   0   2   0   0   0   0   0   2   0   0   0   0   2   2   0   2   2   0   0   2   2   2   2   0   0   2   0   0   0   0   2   0   0   0   2   2   2   2   0   0   0   0   0   0   0   2   2   2   0   0   2   0   0   2   2   2   2   2   0   2   2   0   2   0   0   0   0   2   2   0   2   2   2   2   2   2   2   0   2   0   0   2   0   0   2   2   2   0   0   2   2   2   0   0   2   0   0   2   2   2   0   0   2   0   0   2   0   0   0   0   2   2   0   0   0   0   2   2   0   0   0   0   2   0
 MK-3-15                2   2   2   0   0   2   0   2   2   0   0   2   0   2   2   0   2   0   0   0   2   2   0   0   2   2   2   0   0   0   0   2   2   2   2   2   2   2   2   0   2   0   2   0   2   0   0   0   2   2   0   0   0   0   2   0   2   0   2   0   0   2   0   2   0   2   0   0   2   0   2   0   2   2   0   2   0   2   0   0   0   0   0   2   0   0   0   0   2   2   0   2   2   0   0   2   2   2   2   0   2   2   0   0   0   0   2   0   0   0   2   2   2   2   0   0   0   0   0   0   0   2   2   0   0   0   2   0   2   2   2   2   2   2   0   2   2   0   0   0   0   0   0   2   0   0   2   2   2   2   2   2   0   0   0   0   0   2   0   0   0   2   0   0   0   2   2   2   0   0   2   2   0   2   2   2   0   2   2   0   0   2   0   0   0   0   2   2   0   2   0   0   0   2   0   0   0   0   2   0
 MK-3-16                2   2   2   0   0   2   0   0   2   0   0   2   0   2   2   0   2   0   0   0   2   2   0   0   2   0   0   0   0   0   0   2   2   2   2   2   2   2   2   0   2   0   2   0   2   0   0   0   2   2   0   0   0   0   2   0   2   0   0   0   0   0   0   2   0   2   0   0   2   0   2   0   2   2   0   2   0   2   0   2   2   0   0   2   0   0   0   0   0   2   0   2   2   2   2   2   2   0   2   0   2   2   0   0   2   0   2   0   0   0   2   2   2   2   0   0   0   0   0   0   0   2   2   0   0   0   2   0   2   2   2   2   2   2   0   2   2   0   0   0   0   0   0   2   0   0   2   2   2   2   2   2   0   0   0   0   0   2   0   0   0   2   0   2   0   2   2   2   0   0   2   2   0   2   2   2   2   2   2   0   0   2   0   0   0   0   2   2   0   2   0   0   0   2   0   0   0   0   2   2
 MK-4-1                 2   2   0   0   2   2   2   2   2   2   2   0   0   2   0   0   2   0   2   2   0   2   0   0   2   0   0   2   2   0   2   2   2   0   0   0   0   0   2   2   0   2   2   0   2   0   2   2   2   0   0   2   0   2   2   2   0   0   2   2   2   0   2   2   2   2   0   0   0   0   0   0   2   0   0   2   0   0   2   2   2   2   0   0   0   2   0   2   0   0   2   2   2   2   0   0   2   0   2   0   2   2   0   0   2   0   2   2   0   0   2   0   0   0   2   2   2   2   2   2   0   2   0   0   0   0   2   2   0   0   0   0   2   0   0   2   2   0   2   2   2   2   0   2   0   0   2   0   0   0   0   2   0   2   2   0   0   2   2   2   2   0   0   2   2   2   0   0   2   2   2   2   0   0   2   0   0   2   0   2   2   2   2   0   0   0   0   2   2   2   2   0   2   2   2   2   0   0   0   0
 MK-4-2                 2   2   0   0   2   2   2   2   2   2   0   0   0   2   0   0   2   2   2   2   0   2   0   0   2   0   0   2   2   2   0   2   2   0   0   0   0   0   0   2   0   2   2   0   2   0   2   2   2   2   0   2   0   2   2   2   0   0   2   2   0   0   2   2   2   2   0   0   2   0   0   0   2   0   0   2   0   0   2   2   2   2   0   0   0   2   0   2   0   0   2   2   0   2   0   0   2   0   2   0   2   2   0   0   2   0   2   2   0   0   2   0   0   0   2   2   2   0   2   2   0   2   0   0   0   0   2   2   0   0   0   0   2   0   0   2   2   0   2   2   2   2   0   2   0   0   2   0   0   2   0   2   2   2   0   0   2   2   2   2   2   0   0   2   2   2   2   0   2   2   0   2   0   0   2   0   0   2   0   2   2   2   2   0   0   0   2   2   2   2   2   0   2   2   2   2   0   0   0   0
 MK-4-3                 2   2   0   0   0   2   0   0   0   2   0   0   0   2   0   0   2   2   2   2   0   2   0   0   2   0   0   2   2   2   2   2   2   0   0   0   0   2   0   2   0   2   2   0   2   0   2   2   2   2   0   2   0   0   2   2   0   0   2   2   0   0   2   2   2   2   0   0   2   0   0   0   2   0   0   2   0   0   2   2   2   2   0   0   0   2   0   2   0   0   2   2   0   0   0   2   2   0   2   0   2   2   2   0   0   0   0   2   0   0   2   0   0   0   2   2   2   0   2   2   0   2   0   0   0   0   2   2   0   0   0   0   2   0   0   2   2   0   2   2   2   2   0   2   0   0   0   0   0   2   0   2   2   2   0   0   0   2   2   2   2   0   0   2   2   2   2   2   2   2   0   2   0   0   2   2   0   2   0   2   2   0   2   0   0   0   2   2   2   2   2   0   2   2   2   2   0   0   0   2
 MK-4-4                 2   2   0   0   0   2   0   0   0   2   0   0   0   2   0   0   2   2   2   2   0   2   2   0   2   0   0   2   2   2   2   2   2   0   0   0   0   2   2   2   0   2   2   2   2   0   0   2   2   2   2   2   0   0   2   2   0   0   2   2   0   0   2   2   2   2   0   0   2   0   0   0   2   0   0   2   0   0   2   2   2   2   0   0   0   2   0   2   2   0   2   2   0   0   0   2   2   0   2   2   2   2   2   0   0   2   0   2   0   0   2   0   0   0   2   2   2   0   2   2   0   2   0   0   0   2   2   2   0   0   0   0   2   0   0   2   2   2   0   2   2   2   0   2   0   0   0   0   0   2   0   2   2   2   0   0   0   2   2   2   0   0   0   2   2   2   2   2   2   2   0   0   0   0   2   2   2   2   0   2   2   0   2   0   0   0   2   2   2   2   0   0   2   2   2   0   0   0   0   0
 MK-4-5                 2   2   0   0   2   2   0   0   0   2   0   0   0   2   0   0   2   0   2   2   0   2   0   0   2   0   0   2   2   2   2   0   2   0   0   0   0   2   2   2   0   2   2   0   2   0   0   2   2   2   2   2   0   2   2   2   0   0   2   2   0   0   2   2   2   2   0   0   2   0   0   0   2   0   2   2   2   0   2   2   2   2   0   2   2   2   0   0   2   0   2   2   0   0   0   2   2   0   2   0   2   2   2   0   0   2   0   2   0   0   2   0   0   0   2   2   2   0   2   2   0   2   0   0   0   2   2   2   0   0   0   0   2   0   0   2   2   2   0   2   2   2   0   2   0   0   0   0   0   2   0   2   0   2   0   0   0   2   2   2   0   0   0   2   2   2   2   2   2   2   0   0   0   0   2   2   0   0   0   2   2   0   2   0   0   0   2   2   2   2   0   0   2   2   2   0   0   0   0   0
 MK-4-6                 2   2   2   0   2   2   0   0   0   2   0   2   2   2   0   0   2   2   2   2   0   2   0   0   2   0   0   2   2   2   2   0   2   0   0   0   0   2   2   2   0   2   2   0   2   0   0   2   2   2   2   2   2   2   0   0   0   0   2   2   2   0   2   2   2   0   0   0   2   0   0   0   2   0   2   2   2   0   2   0   2   2   0   2   2   2   2   0   2   0   2   2   0   0   0   2   2   0   2   0   2   2   2   0   0   0   0   2   0   0   2   0   0   0   2   2   2   0   2   2   0   2   0   0   0   2   2   2   0   0   0   0   2   0   0   2   0   0   0   2   2   2   0   2   0   0   0   0   0   2   0   2   0   2   2   2   0   2   2   0   0   2   0   2   2   2   2   2   0   2   0   0   0   0   0   2   0   0   0   2   2   0   0   0   0   2   2   2   2   2   0   2   2   2   2   0   0   0   0   0
 MK-4-7                 2   2   2   0   2   2   0   0   0   2   2   0   2   2   0   0   2   2   2   2   0   2   0   0   2   0   0   2   2   2   0   0   2   0   0   0   0   2   2   2   0   2   2   0   2   0   0   2   2   2   2   0   2   0   0   2   0   0   2   2   2   0   2   2   2   0   2   0   2   0   0   0   2   0   2   2   2   0   2   2   0   2   2   0   2   2   2   0   2   0   2   2   0   0   0   2   2   0   2   0   2   2   2   0   0   0   0   2   0   0   2   0   0   0   2   2   2   0   0   2   0   2   0   0   0   2   2   2   0   0   0   0   2   0   0   2   0   0   0   2   2   2   0   2   0   0   0   0   0   2   2   2   0   2   2   2   2   2   2   0   0   2   0   0   2   2   2   2   0   2   0   2   0   0   0   2   0   0   0   2   2   2   0   0   0   2   0   2   2   2   0   2   2   2   2   0   0   0   2   0
 MK-4-8                 2   2   2   0   2   2   0   0   0   2   2   0   2   2   0   2   2   2   2   2   0   2   0   0   2   0   0   2   2   2   0   0   2   0   0   0   0   2   2   2   0   2   0   2   2   0   0   2   2   2   2   0   2   0   2   2   0   0   2   2   2   0   2   2   2   0   2   2   2   0   0   0   2   0   2   2   2   0   2   2   0   2   2   0   0   2   2   0   2   2   2   2   0   2   0   2   2   0   2   2   2   2   2   0   0   0   0   2   0   0   2   0   0   0   2   2   2   0   0   2   2   2   0   0   0   2   2   2   0   0   0   0   2   0   0   2   2   2   0   2   0   2   0   2   0   0   0   0   0   2   2   2   0   2   2   2   2   2   2   0   0   2   0   0   2   2   2   2   0   2   0   2   0   0   0   0   0   0   0   2   2   2   0   0   0   2   0   2   2   2   0   2   2   2   2   0   0   0   2   0
 MK-4-9                 0   2   2   0   0   2   2   0   0   2   2   0   2   2   0   2   0   2   2   2   0   2   0   0   2   0   0   2   2   2   0   0   2   0   0   2   0   2   0   2   0   2   0   2   2   0   0   2   2   2   2   0   2   0   2   2   0   0   2   0   2   0   2   2   0   0   0   2   2   0   0   0   2   0   2   2   0   0   2   2   0   2   2   0   0   0   2   0   2   2   2   2   0   2   0   2   2   0   2   2   2   2   2   0   0   2   0   2   0   0   2   0   0   0   2   2   2   0   2   2   2   2   0   0   0   2   2   2   0   0   0   0   2   0   2   2   0   2   0   2   0   2   0   2   0   0   0   0   0   2   2   2   0   2   2   2   2   2   2   0   0   2   0   0   2   2   2   2   0   2   2   2   0   0   0   0   0   0   0   2   2   2   0   0   0   2   0   2   2   2   2   0   2   2   2   0   0   0   2   0
 MK-4-10                2   2   2   0   0   2   2   0   0   2   2   0   2   2   2   2   0   2   2   2   0   2   0   0   2   0   0   2   2   2   0   2   2   2   0   2   0   2   0   2   0   2   0   2   2   0   2   2   2   0   2   0   2   0   2   2   0   0   2   0   2   0   2   2   0   0   0   2   2   0   0   0   2   2   0   2   0   0   2   2   0   2   2   0   0   0   2   2   2   2   2   2   0   0   0   2   2   0   2   2   2   2   2   0   0   2   2   2   0   0   2   0   0   2   2   2   0   0   2   2   2   0   0   0   0   2   2   2   0   0   0   0   0   0   2   0   0   2   0   2   0   2   0   2   0   0   0   0   0   2   2   2   0   2   2   2   2   2   2   0   0   2   2   0   2   2   2   0   0   2   2   2   0   0   0   2   0   2   2   2   2   2   0   0   0   2   0   2   2   2   2   0   2   2   0   0   0   0   2   0
 MK-4-11                2   2   2   0   0   2   2   0   0   2   0   0   0   2   2   2   0   2   2   2   0   2   2   0   0   0   2   2   2   2   0   2   2   2   0   2   0   2   0   2   0   2   0   0   2   0   2   2   2   0   2   0   2   0   2   2   0   2   2   0   2   2   2   0   0   2   2   2   2   0   2   0   2   2   0   0   0   0   2   2   0   2   2   2   2   0   2   2   2   2   2   2   0   0   0   2   2   0   2   2   2   2   2   0   0   0   0   2   0   0   2   0   0   2   2   2   0   2   2   2   2   0   0   0   0   2   2   2   0   0   0   0   0   0   2   0   0   2   0   2   0   2   0   2   0   0   0   0   0   2   2   2   0   2   2   2   2   2   2   0   0   2   2   0   2   0   0   0   0   2   2   2   0   0   0   2   0   2   2   2   2   0   2   2   0   2   0   2   2   2   2   0   2   2   0   0   0   0   2   0
 MK-4-12                2   2   2   0   0   2   2   0   0   2   0   0   0   2   2   2   0   2   2   2   2   2   2   0   0   0   2   2   0   2   0   2   2   2   0   2   0   2   0   2   0   2   0   2   2   0   2   2   2   0   2   0   2   0   2   0   0   2   2   0   2   2   2   0   0   2   2   0   2   0   2   0   2   2   0   0   0   0   2   2   2   2   2   2   2   0   2   0   2   2   2   2   0   0   0   0   2   2   2   2   2   2   2   2   0   0   0   0   2   0   2   0   0   0   2   0   0   2   2   2   2   0   0   0   0   2   2   2   0   0   0   0   0   0   2   0   0   2   0   2   0   2   0   2   0   0   0   0   2   2   2   2   0   2   2   2   2   2   2   0   0   2   2   0   2   2   2   0   0   2   2   2   0   0   0   2   0   2   2   2   2   2   0   2   0   2   0   2   0   2   2   2   2   2   0   0   0   0   2   2
 MK-4-13                0   0   2   0   0   2   2   0   0   0   0   0   0   2   2   2   2   2   2   2   2   2   2   0   0   0   0   2   0   2   0   2   2   2   0   2   0   2   0   2   0   2   0   2   2   0   2   2   2   0   2   0   2   0   2   0   0   2   2   0   2   2   2   0   0   2   2   0   2   0   2   0   2   2   0   0   0   0   0   2   2   2   2   2   2   0   2   0   2   2   2   0   0   0   0   0   2   2   2   2   2   2   2   2   0   0   0   0   2   0   2   0   0   0   2   0   0   2   2   2   2   0   0   0   0   2   2   2   0   2   0   0   0   0   2   0   0   2   0   2   0   2   0   2   0   0   0   0   2   2   2   2   0   2   2   2   2   2   2   2   0   2   2   0   2   2   2   0   0   2   2   2   0   0   0   2   0   2   2   0   2   2   0   2   0   2   0   2   0   2   2   2   2   0   0   0   0   0   2   2
 MK-4-14                2   0   2   0   0   2   2   0   0   0   0   0   2   2   2   2   2   2   2   2   2   2   2   0   0   0   0   2   0   2   2   2   0   2   0   2   0   2   0   2   0   2   0   2   2   0   2   2   2   0   2   0   2   0   2   0   0   2   2   0   2   2   2   0   0   2   2   0   2   0   2   0   2   2   0   0   2   0   0   0   2   2   2   2   2   0   2   0   2   2   2   0   2   0   0   0   2   2   0   2   2   2   2   2   0   0   0   0   2   0   0   0   0   0   0   0   0   2   2   2   2   0   2   0   0   2   2   2   2   2   0   2   0   0   2   0   2   2   0   2   0   2   0   2   0   0   0   0   2   2   2   2   0   2   2   2   0   2   2   0   0   2   2   0   2   2   2   0   0   2   2   2   0   0   0   2   0   2   2   0   2   2   0   2   0   2   0   2   2   2   0   2   2   0   0   0   0   0   2   2
 MK-4-15                2   0   2   0   0   2   2   0   0   2   0   0   2   2   2   2   2   0   2   2   2   0   2   0   0   0   2   2   0   2   0   2   0   2   0   2   0   2   0   2   0   2   0   2   2   0   2   2   2   0   2   0   2   0   2   2   2   2   2   0   2   2   2   0   0   0   2   0   2   0   2   0   2   2   0   0   2   0   0   0   2   2   2   2   0   0   2   0   0   2   2   0   2   2   0   0   2   2   0   2   2   2   2   2   0   0   0   0   2   0   0   0   0   0   0   0   0   2   2   0   2   0   2   0   0   2   2   2   0   2   0   2   0   0   2   0   2   2   0   2   0   2   0   2   0   0   0   0   2   2   2   2   0   2   2   2   0   0   2   0   0   2   2   0   2   2   2   0   2   2   2   2   0   0   2   2   2   2   2   0   2   2   0   2   0   2   0   2   2   2   0   2   2   2   0   0   0   0   2   2
 MK-4-16                2   0   2   0   0   2   2   2   0   2   0   0   2   2   2   2   2   2   2   2   2   0   2   0   0   0   2   2   0   2   0   2   0   2   2   2   0   2   0   2   0   2   0   2   2   0   2   2   2   0   2   0   0   0   2   2   2   2   2   0   2   2   2   0   0   0   2   0   0   0   2   0   2   0   0   0   2   0   2   0   0   2   2   2   0   0   2   0   0   2   2   2   2   2   0   0   0   2   0   2   2   2   0   2   0   0   0   0   2   0   0   0   0   2   0   0   0   2   2   0   2   0   2   0   0   2   2   2   0   2   0   0   0   0   2   0   2   2   0   2   0   0   0   2   0   0   0   0   2   2   2   2   0   0   2   2   0   2   2   0   0   2   2   0   2   2   2   0   2   2   2   2   0   0   2   2   2   2   2   0   2   2   0   2   2   2   0   2   0   2   0   2   2   2   0   0   0   0   2   2
 MK-5-1                 0   0   0   2   0   2   0   2   0   0   2   2   0   2   0   2   0   2   0   0   0   0   2   0   2   2   2   2   2   0   0   2   0   2   2   0   2   2   2   2   2   0   2   0   0   2   2   0   2   0   0   0   2   0   0   2   2   2   2   2   2   2   2   2   0   2   0   0   2   0   0   2   0   0   2   0   0   0   0   0   2   0   2   0   2   0   0   0   0   0   0   2   2   0   2   2   0   2   2   2   0   0   2   2   0   0   0   0   0   2   0   2   0   2   2   0   0   2   0   2   0   2   2   2   0   0   0   2   2   2   0   0   2   2   2   0   0   2   2   0   2   2   0   0   0   2   0   2   0   0   0   0   0   2   2   2   0   0   2   0   2   2   2   0   0   2   2   0   2   0   2   0   0   0   2   2   0   0   0   2   2   2   0   0   2   2   2   2   2   0   2   0   0   2   0   0   0   2   0   0
 MK-5-2                 0   2   0   2   0   2   0   2   0   0   2   2   2   2   0   2   0   0   0   0   0   0   2   0   2   2   2   0   2   0   0   2   0   2   2   0   2   2   2   2   2   0   2   0   0   2   2   0   2   0   0   0   2   0   0   2   2   2   2   2   2   2   2   2   0   2   0   0   2   0   0   0   0   0   2   0   0   0   0   0   2   0   2   0   2   0   0   0   0   0   2   2   2   0   2   2   0   2   2   2   0   0   2   2   0   0   2   0   2   2   0   2   0   2   2   0   0   2   0   2   0   2   2   2   0   0   0   2   2   2   2   0   2   2   2   0   2   2   0   0   2   2   0   2   0   2   0   2   0   0   0   0   0   2   2   2   0   0   2   0   2   2   2   2   0   2   2   0   0   0   2   0   2   0   2   2   0   0   2   2   2   0   0   0   2   0   2   2   2   0   2   0   0   2   0   0   0   0   0   0
 MK-5-3                 2   2   0   2   0   2   0   2   0   0   0   2   2   2   0   2   2   2   0   0   0   0   2   0   2   2   2   0   0   0   0   2   0   2   2   0   2   2   2   2   2   2   2   0   0   2   2   0   2   0   2   2   2   0   0   2   2   2   2   2   0   2   2   0   0   2   0   0   2   0   0   0   2   0   2   0   0   0   0   0   2   0   2   0   2   0   0   0   0   0   2   2   2   0   2   2   0   2   2   2   0   0   2   0   0   0   2   0   0   2   0   2   0   2   2   0   0   2   0   2   0   2   2   2   0   0   2   2   2   2   2   0   2   2   2   2   2   2   0   0   2   2   0   2   0   2   0   0   2   0   0   0   0   2   2   2   0   0   2   0   2   2   2   2   0   2   2   0   0   0   2   0   2   0   2   2   0   2   2   2   2   0   0   0   2   0   2   2   2   0   2   0   0   2   0   0   0   0   0   0
 MK-5-4                 2   2   0   2   0   2   0   2   0   0   0   2   2   2   0   2   2   2   2   0   0   0   2   0   2   2   2   0   0   0   0   2   0   2   2   0   2   0   2   2   0   2   2   0   0   2   2   0   2   0   2   2   2   0   0   2   0   2   0   2   0   2   0   0   0   2   0   0   2   0   0   0   2   0   0   0   0   0   0   0   0   0   2   0   2   0   0   0   0   0   2   2   2   0   0   2   0   2   2   2   2   0   2   0   0   0   2   0   0   2   0   2   0   2   2   0   0   2   0   2   2   2   2   2   0   0   2   2   2   2   0   0   2   2   2   0   0   2   0   0   2   2   0   2   0   2   0   0   2   0   0   2   0   2   2   0   0   0   2   0   2   2   2   0   0   2   2   0   0   0   2   0   2   0   2   2   0   2   2   2   2   0   0   0   2   0   0   2   2   0   2   0   0   2   0   0   0   0   0   0
 MK-5-5                 2   2   2   2   2   2   2   0   0   0   0   0   2   2   0   2   2   2   2   0   0   0   2   2   2   2   2   0   0   0   0   2   0   2   2   0   0   2   2   2   0   0   2   0   0   2   2   0   2   0   2   2   0   2   0   2   0   0   0   0   0   2   0   0   0   2   2   0   0   0   0   0   2   0   0   0   2   0   0   0   0   0   2   0   2   0   0   0   0   2   2   2   2   0   0   2   0   2   2   0   2   0   2   0   0   0   2   0   0   2   0   2   0   2   2   0   0   2   0   2   2   2   2   2   0   0   2   2   2   2   0   0   2   2   2   2   2   2   0   0   2   2   0   2   0   2   0   0   2   0   0   2   0   2   2   0   0   0   2   0   2   2   2   0   2   2   2   0   0   0   2   0   2   0   2   2   0   2   2   2   2   0   0   0   2   0   0   2   2   0   2   2   0   2   0   0   0   0   0   2
 MK-5-6                 2   2   0   2   2   2   2   0   0   0   0   0   2   2   2   2   2   2   2   0   0   0   2   2   2   2   2   0   2   0   0   2   0   2   2   2   0   2   2   0   0   0   2   2   0   2   2   0   0   0   0   2   2   2   0   2   0   0   0   0   0   2   0   0   0   2   2   0   2   0   0   0   2   2   0   0   2   0   0   0   0   2   2   0   2   0   0   0   0   0   2   0   2   0   2   2   0   2   2   0   2   0   2   2   0   0   2   0   2   2   0   2   2   2   2   0   0   2   2   2   2   2   2   0   0   0   2   2   2   2   0   0   2   2   2   2   2   0   0   2   2   2   0   2   2   2   0   0   2   0   0   2   0   2   2   0   0   0   2   0   2   2   2   0   2   2   2   0   0   0   2   0   2   0   2   2   0   2   2   2   2   0   0   0   2   0   0   2   2   0   2   2   0   2   0   0   0   0   0   2
 MK-5-7                 2   2   0   2   2   2   2   0   0   0   0   0   2   2   2   2   2   2   2   0   0   0   2   2   2   2   2   0   2   0   0   2   0   2   2   2   0   2   2   0   0   0   2   2   0   0   2   0   0   2   0   2   2   2   0   2   0   0   0   2   0   2   0   0   0   2   2   0   2   2   0   0   2   2   0   0   2   0   0   0   0   2   2   0   2   2   0   0   0   0   2   0   2   0   2   0   0   2   2   0   2   0   2   2   0   2   0   0   2   2   0   2   2   2   2   0   0   2   2   0   2   2   2   0   2   2   2   2   2   2   2   0   2   2   2   2   2   0   2   2   2   2   0   2   2   2   0   0   2   0   2   2   0   2   2   2   0   0   2   2   2   2   2   0   2   2   2   0   0   0   2   0   2   0   2   2   0   2   0   2   2   0   0   2   2   0   2   2   2   0   2   0   0   2   0   2   0   0   0   2
 MK-5-8                 2   2   0   2   2   0   2   0   0   0   0   0   2   2   2   2   2   2   2   0   2   0   0   0   2   2   2   0   2   0   0   2   0   2   2   2   0   2   2   0   2   0   2   0   0   0   0   0   0   2   2   2   2   2   0   2   0   0   0   2   0   2   2   0   2   2   2   2   2   2   0   0   2   2   2   0   2   0   0   0   0   2   2   0   2   0   0   0   0   0   2   0   2   0   2   0   0   0   2   0   2   0   2   2   0   2   0   0   2   2   0   2   2   2   2   0   0   2   2   0   2   2   2   0   2   2   2   2   2   0   2   0   2   2   2   0   2   0   2   2   2   0   0   2   2   2   0   2   2   0   2   2   0   2   2   2   0   0   2   2   2   2   0   0   2   2   2   0   0   0   2   0   2   0   0   2   0   2   0   2   2   0   0   2   2   0   2   2   2   2   2   0   0   0   0   2   0   0   0   2
 MK-5-9                 2   2   0   2   0   0   2   0   0   0   0   2   2   2   0   2   0   2   0   0   2   0   0   2   2   2   2   0   2   0   0   2   0   2   2   2   0   2   2   0   2   0   2   0   0   0   0   0   0   2   2   2   2   2   0   2   0   0   0   0   0   2   2   0   0   2   2   2   2   2   0   0   2   2   0   0   2   0   0   0   0   2   2   2   2   2   2   0   0   0   2   0   2   0   2   0   2   0   2   0   2   0   2   2   0   0   0   0   2   2   0   2   2   2   2   0   0   2   2   0   2   2   2   2   2   2   2   2   2   0   0   0   2   2   2   2   2   0   2   2   2   0   0   2   2   2   2   2   2   0   2   2   0   2   2   2   0   2   2   2   2   0   0   0   2   2   2   0   0   0   2   0   2   0   0   2   0   2   0   2   2   0   0   2   2   0   2   2   2   2   0   0   0   0   0   2   0   0   0   2
 MK-5-10                2   2   2   2   2   0   2   0   0   2   0   2   2   2   0   2   0   2   0   0   0   2   0   2   2   2   2   0   2   2   0   2   0   2   2   2   0   2   2   0   2   0   2   0   0   0   0   0   0   2   2   2   2   2   0   2   0   0   0   0   0   2   2   0   0   2   2   2   2   2   0   2   2   0   0   0   2   0   2   0   0   2   0   2   2   2   2   0   0   0   2   0   2   0   2   0   2   0   2   0   2   0   2   2   2   2   0   0   2   2   0   2   2   2   0   0   0   2   2   0   2   2   2   2   0   2   2   2   2   0   0   0   2   2   2   2   2   0   2   2   2   0   0   2   2   2   0   2   2   0   2   0   0   0   2   0   0   2   2   2   2   0   0   0   2   2   2   0   0   0   2   2   2   0   2   2   2   2   0   2   2   0   0   2   2   0   2   0   2   2   0   0   0   0   0   2   0   0   0   2
 MK-5-11                2   2   2   2   2   0   2   0   0   2   0   2   2   2   0   2   0   2   0   0   0   2   0   2   2   0   2   0   2   2   0   2   0   2   2   2   2   2   2   0   2   0   2   0   0   0   0   0   0   0   2   2   2   2   0   2   0   0   2   0   2   2   2   0   0   0   2   2   2   2   0   2   2   0   0   0   2   0   2   0   0   2   0   2   0   2   2   0   0   0   0   0   2   0   2   0   2   0   2   0   2   0   2   2   2   2   0   0   2   2   0   2   2   2   0   0   0   2   2   2   2   2   2   2   0   2   2   2   2   2   0   0   2   2   2   2   0   0   2   2   2   0   2   2   2   2   0   2   2   0   2   0   0   0   2   0   2   2   2   2   2   0   0   0   2   2   2   0   0   0   2   2   2   0   2   2   2   2   0   2   2   0   2   2   2   0   2   2   0   2   0   0   0   0   0   2   0   0   0   2
 MK-5-12                2   2   2   2   2   0   0   0   2   0   0   2   2   2   0   2   0   2   0   0   0   2   0   2   2   0   2   0   2   2   0   2   0   2   2   2   2   2   2   0   2   0   2   0   2   0   2   0   0   2   2   2   2   2   2   2   0   0   2   0   2   2   2   0   0   0   2   2   2   2   0   2   2   0   0   2   2   0   2   0   0   2   0   2   0   2   2   0   0   0   0   0   2   0   2   0   2   0   2   0   2   0   0   2   2   2   0   0   2   2   0   0   2   2   0   0   0   2   2   2   2   2   2   2   0   2   0   2   2   2   0   0   2   2   2   2   2   0   2   0   2   2   2   2   2   2   0   2   2   0   2   0   0   2   2   0   0   2   0   0   2   0   0   0   2   2   2   0   0   0   2   2   2   0   2   2   2   2   0   2   0   0   2   2   2   0   2   2   0   2   0   0   0   0   0   2   0   0   0   2
 MK-5-13                2   2   0   2   2   0   0   2   2   0   0   2   2   2   0   2   0   2   0   0   0   2   0   2   2   0   2   2   2   2   0   2   0   2   2   2   2   0   2   0   2   0   2   2   2   0   2   0   0   2   2   2   2   0   2   2   0   0   2   0   2   0   2   0   0   0   2   2   2   2   0   2   2   0   0   0   2   0   2   0   0   2   0   2   0   2   2   0   0   0   0   0   2   0   2   2   2   0   2   0   2   0   0   2   0   2   0   0   2   2   0   0   2   2   2   0   0   2   0   2   2   2   2   2   0   2   0   2   2   2   0   0   2   2   2   2   2   0   2   0   2   2   2   0   2   2   0   2   2   0   0   0   0   2   2   0   0   2   0   0   2   0   0   0   2   2   2   0   0   0   2   2   2   0   2   2   2   2   0   2   2   0   2   0   2   0   0   2   0   2   0   0   0   0   0   2   0   0   2   2
 MK-5-14                0   2   2   2   2   0   0   2   0   0   0   2   2   2   2   2   0   2   0   0   0   2   0   2   2   0   2   2   0   2   0   2   0   2   2   2   2   0   2   0   2   2   2   2   2   0   2   0   0   2   2   2   2   0   2   2   0   2   2   0   2   0   2   0   0   0   2   2   2   2   0   2   2   0   0   0   2   0   2   0   0   0   0   2   0   2   2   0   0   0   0   0   2   0   2   2   2   2   2   0   2   0   0   2   0   2   2   0   2   2   0   0   2   2   2   0   2   2   0   2   2   2   2   2   0   2   0   2   2   2   0   0   2   2   2   2   2   0   2   0   2   2   2   0   2   2   0   2   2   0   0   0   0   2   2   0   0   2   0   0   0   0   0   0   2   2   2   0   0   0   2   2   2   0   2   0   2   2   0   2   2   0   2   0   0   0   0   2   0   2   0   0   2   0   0   2   0   0   0   2
 MK-5-15                0   2   2   2   2   2   0   2   0   0   0   0   2   2   2   2   0   2   0   0   0   2   0   2   2   0   2   2   0   2   0   2   0   2   2   2   2   0   2   0   2   2   2   2   2   0   2   0   0   0   2   2   2   0   2   2   0   2   2   2   2   0   2   0   0   0   2   0   2   2   0   2   2   0   0   0   2   0   2   0   0   2   0   2   0   2   2   0   0   0   0   0   2   0   2   2   2   2   2   0   2   0   0   2   0   2   2   0   2   2   0   0   2   2   2   0   2   2   0   2   2   2   2   2   0   2   0   0   2   2   0   0   2   2   2   2   2   0   2   0   2   2   2   0   2   2   0   2   2   0   0   2   0   2   2   0   0   2   0   0   0   0   0   2   2   2   2   0   0   0   2   2   2   0   2   0   2   2   0   0   2   0   0   0   0   0   0   2   0   2   0   0   0   2   0   2   0   0   0   2
 MK-5-16                0   2   2   2   2   2   0   2   0   0   2   0   2   2   2   2   0   0   0   0   0   2   0   2   2   0   2   2   0   0   0   2   0   2   0   2   2   0   2   0   2   2   0   2   2   0   2   0   0   0   2   2   0   2   2   2   0   2   2   2   2   0   2   0   0   0   2   0   2   2   0   0   2   0   0   0   2   0   2   2   0   2   0   2   0   2   2   2   2   0   0   0   2   0   2   2   0   2   0   0   2   0   0   2   0   2   2   0   2   0   0   0   2   2   2   2   2   2   0   2   2   2   2   2   2   2   0   2   2   2   0   0   2   2   2   2   2   0   2   2   2   2   2   0   2   2   0   0   0   0   0   2   0   0   2   0   0   2   0   0   0   0   0   2   2   2   2   0   0   0   2   2   0   0   2   0   2   2   2   0   2   0   0   0   0   0   0   2   0   2   0   0   0   2   0   2   0   0   0   0
 MK-6-1                 0   0   2   2   2   2   0   2   0   2   2   2   2   2   0   2   2   0   0   0   2   0   0   0   0   0   2   2   2   0   0   0   0   2   2   0   2   2   2   0   2   2   2   0   0   2   0   0   2   2   0   0   2   0   2   2   0   2   2   2   0   2   0   2   0   0   2   2   2   0   2   2   0   0   0   2   0   2   2   2   0   0   0   2   0   2   0   0   2   0   2   0   0   2   2   2   2   0   2   0   0   2   0   0   2   0   0   0   0   0   0   0   0   2   0   2   0   0   2   2   2   2   0   0   2   0   2   2   0   0   2   0   2   0   0   2   0   0   2   2   2   0   2   2   2   2   0   2   2   2   0   0   0   0   0   0   0   0   0   0   2   0   0   0   0   0   0   0   0   0   2   2   2   2   2   0   0   0   2   0   2   0   2   2   2   2   0   0   2   0   0   2   2   0   2   0   0   2   2   0
 MK-6-2                 0   0   2   2   0   2   0   2   0   2   2   2   0   0   0   2   2   0   0   0   2   0   0   0   0   0   2   2   2   0   0   0   0   2   2   0   2   2   2   0   2   2   0   0   2   2   0   2   2   2   0   0   2   0   2   2   0   2   2   2   0   2   0   2   0   0   2   2   2   0   2   2   0   0   0   2   0   2   2   0   0   0   0   2   0   2   0   0   2   0   0   0   0   2   2   2   2   0   2   0   0   2   0   0   2   0   2   0   0   0   0   2   0   2   0   2   0   0   0   2   2   2   2   0   2   2   0   2   0   0   2   0   2   2   0   2   2   0   0   2   2   0   2   0   2   2   0   2   2   2   0   0   0   0   0   0   0   0   0   0   2   0   0   0   0   2   0   0   0   0   2   2   0   2   2   0   0   0   2   0   2   0   2   0   0   2   0   0   2   0   0   2   2   0   2   0   2   2   0   0
 MK-6-3                 0   0   2   2   0   0   0   2   0   2   0   2   0   0   0   2   2   0   0   0   0   0   0   0   0   0   2   2   2   0   2   0   0   2   2   2   2   2   2   2   2   2   0   0   2   2   0   2   2   2   0   0   2   0   2   2   0   2   2   2   0   2   0   2   0   0   2   2   2   0   2   2   0   0   0   2   0   2   2   0   0   0   0   2   0   2   0   0   2   0   0   0   0   0   2   2   2   0   2   0   0   2   0   0   2   0   2   0   0   0   0   2   0   2   0   2   0   0   0   2   2   2   2   0   2   2   0   2   0   0   0   0   2   2   0   2   0   0   0   2   2   2   2   0   2   2   0   2   2   2   0   0   0   0   0   0   0   0   0   0   2   0   0   0   0   2   0   0   0   0   2   2   0   2   0   2   0   0   2   0   2   0   2   2   0   2   0   0   2   0   0   2   2   0   2   0   2   2   0   0
 MK-6-4                 0   0   2   2   0   0   0   2   0   0   2   2   0   2   0   2   2   0   0   0   0   0   0   0   0   0   2   2   2   0   2   0   0   2   2   0   2   2   2   2   2   2   0   0   2   2   2   2   2   2   0   0   2   0   2   2   0   2   2   2   2   2   0   2   0   0   2   2   2   0   2   2   0   0   0   2   0   2   0   0   0   0   2   2   0   2   0   2   2   0   0   0   0   0   2   2   2   0   2   0   2   2   0   0   2   2   2   0   0   0   0   0   2   2   0   2   0   0   0   2   2   2   2   0   2   2   0   2   0   0   0   0   0   2   0   2   0   0   0   2   2   2   2   0   2   2   0   2   2   2   0   0   0   0   0   0   2   0   0   0   2   0   0   0   0   2   0   0   0   0   2   2   0   2   0   2   0   0   2   0   2   0   2   2   0   2   0   0   2   0   0   2   2   0   2   0   2   2   2   0
 MK-6-5                 0   0   2   2   2   0   0   2   2   0   2   2   0   2   0   0   2   0   2   0   0   0   0   2   0   2   2   2   2   0   2   0   0   2   2   0   2   2   2   2   2   2   0   0   2   2   0   2   2   2   0   2   2   0   2   0   0   2   2   2   2   2   0   0   0   0   2   2   2   0   2   2   0   0   0   2   0   2   0   0   0   0   2   2   0   2   0   2   2   0   0   0   0   0   2   0   2   0   2   0   2   2   0   0   2   0   2   0   2   0   0   0   2   2   0   2   0   0   0   2   2   2   2   0   2   2   0   2   0   0   0   0   0   2   0   2   0   0   0   2   2   2   2   2   2   2   0   2   2   2   0   0   0   0   0   0   2   0   0   0   2   0   0   0   0   2   0   0   0   0   2   2   0   2   0   0   0   2   2   0   2   2   2   2   0   2   0   0   2   2   0   0   2   2   2   2   2   2   2   0
 MK-6-6                 0   0   2   2   2   0   0   2   0   0   2   2   0   2   0   2   2   0   0   2   0   0   0   2   0   2   2   2   2   0   2   0   0   2   2   0   2   2   2   2   2   2   0   0   2   2   2   2   2   2   0   2   2   0   2   2   0   2   2   2   0   2   0   2   0   0   2   2   0   0   2   2   0   0   0   2   0   2   0   0   0   0   0   2   0   2   0   0   2   0   0   0   0   2   2   0   2   0   2   2   2   2   0   0   2   0   2   0   2   0   0   0   2   2   0   2   0   0   0   2   0   0   2   0   2   2   0   2   0   0   0   0   0   2   0   2   0   0   0   2   2   2   0   2   2   2   0   2   2   2   0   0   0   0   0   0   2   2   0   0   2   0   0   0   0   0   0   0   2   0   2   2   0   2   2   0   0   2   2   2   2   2   2   2   0   2   0   0   2   2   0   0   2   2   2   2   2   2   2   0
 MK-6-7                 0   0   2   2   2   0   0   2   0   0   2   2   0   2   2   2   2   0   0   2   0   2   0   2   0   0   2   2   2   0   2   0   0   2   2   0   2   2   2   2   2   2   0   0   2   2   2   2   2   2   0   2   2   0   2   2   0   2   2   2   0   2   0   2   0   2   2   2   0   0   2   2   0   0   0   2   0   2   0   0   0   0   2   2   0   2   0   0   2   0   0   0   0   2   2   0   0   0   0   2   2   2   0   0   2   0   2   0   2   0   0   0   2   2   2   2   0   0   0   2   0   0   2   0   2   0   2   2   0   0   0   0   0   2   0   2   0   0   2   0   2   2   0   2   2   0   0   2   2   2   0   0   0   2   0   0   0   2   0   0   2   0   0   0   0   0   0   0   2   0   2   2   0   2   2   0   0   2   2   2   2   2   2   2   0   2   0   0   2   2   0   0   2   2   2   2   2   2   2   0
 MK-6-8                 0   0   2   2   2   0   2   2   0   0   2   2   0   0   2   2   2   0   0   2   0   2   0   0   0   0   2   2   2   0   2   0   0   2   2   0   2   2   2   2   2   2   2   0   2   2   2   2   2   2   0   0   2   2   2   2   0   2   2   2   0   2   0   0   0   2   2   2   0   2   0   2   0   0   0   2   0   2   2   0   0   0   0   2   0   2   2   0   2   0   0   0   0   2   2   0   0   0   0   2   2   2   0   0   2   0   2   0   2   0   0   0   2   2   2   0   0   0   2   2   0   0   2   0   2   0   2   2   2   0   0   0   0   0   0   2   0   0   2   0   2   2   0   2   2   0   2   2   2   2   0   0   0   2   0   0   0   2   0   0   2   0   0   0   0   0   0   0   2   0   2   2   0   2   2   0   0   2   2   0   0   2   2   2   0   2   0   0   2   0   0   0   2   2   2   2   2   2   2   0
 MK-6-9                 0   0   2   0   2   0   2   0   0   0   2   2   0   0   2   2   2   0   0   2   0   2   0   0   0   0   2   2   2   0   2   0   0   2   2   0   2   2   2   2   2   2   2   0   2   2   2   2   2   2   0   0   2   2   0   2   0   2   2   0   0   2   0   0   0   2   0   2   0   2   0   2   0   0   0   2   0   2   2   2   0   0   0   0   0   2   2   0   2   0   0   0   0   2   2   0   0   2   0   2   2   0   0   0   2   2   0   0   0   0   0   0   2   2   2   0   0   0   2   2   0   0   2   0   2   0   2   2   2   0   0   0   0   0   0   2   0   0   2   2   2   2   0   2   2   0   2   2   2   2   0   0   0   2   0   0   0   2   0   0   2   0   2   0   0   0   0   0   2   0   2   2   0   2   2   0   0   2   0   0   0   2   2   2   0   2   0   0   2   0   0   0   2   2   2   2   2   2   2   0
 MK-6-10                0   0   2   0   2   0   2   2   0   0   0   2   0   0   2   2   2   0   0   0   0   2   0   2   0   0   2   2   0   0   2   0   0   2   2   0   2   0   2   2   2   2   2   0   2   2   2   2   2   0   0   0   2   2   0   2   0   2   0   0   0   2   0   0   0   2   0   2   0   2   0   2   2   0   0   2   0   2   2   2   0   0   0   0   0   2   2   0   2   0   0   2   0   2   2   2   0   2   0   0   2   0   0   0   2   2   0   0   0   0   0   0   2   2   2   0   0   0   2   2   0   0   0   0   2   0   2   2   2   0   0   2   0   0   0   2   0   0   2   2   2   2   0   2   2   0   2   2   2   2   0   0   0   2   0   0   0   2   2   0   0   0   2   0   0   0   0   0   2   0   2   2   0   2   2   0   0   2   0   0   0   2   2   2   0   2   0   0   2   0   0   0   2   2   2   2   0   2   2   0
 MK-6-11                0   0   2   0   2   0   2   0   0   0   0   2   0   0   2   2   2   0   0   0   0   2   0   2   0   0   2   2   0   0   2   2   0   2   2   0   2   2   2   2   2   2   0   0   2   2   2   2   2   0   0   0   2   2   0   2   0   2   0   0   0   2   0   0   0   2   0   2   0   2   0   2   2   0   0   2   0   2   2   2   0   0   0   0   0   0   2   0   2   2   0   2   0   2   2   2   0   2   0   0   2   0   0   0   2   2   0   0   0   0   0   0   2   2   2   0   0   0   2   2   0   0   0   0   2   0   2   2   2   2   0   2   0   0   0   2   0   0   2   2   2   2   0   2   2   0   2   2   2   2   0   0   0   2   2   0   0   2   2   0   0   0   2   0   0   0   0   0   2   2   2   0   0   2   2   0   0   2   0   0   0   2   2   2   0   2   0   0   2   0   0   0   2   2   2   2   0   2   2   0
 MK-6-12                0   0   2   0   2   0   2   2   0   0   0   2   0   0   2   2   2   0   0   0   2   0   0   2   0   0   2   2   0   2   2   2   0   2   2   0   2   0   2   2   2   2   0   0   2   2   2   2   2   0   2   0   2   2   0   2   0   2   0   0   0   2   0   2   0   2   0   2   0   2   0   2   2   0   0   2   0   0   2   2   0   2   0   0   0   0   2   0   2   2   0   2   0   2   2   2   0   0   0   0   2   0   0   0   2   2   0   0   0   0   0   0   2   2   2   0   0   2   0   2   0   0   0   0   2   0   2   2   2   2   0   2   0   0   0   2   0   0   2   2   2   0   0   2   2   2   2   2   2   2   0   0   2   2   2   0   0   2   2   0   0   0   2   0   0   0   0   2   2   0   2   0   0   2   2   0   0   2   0   0   0   2   2   2   0   2   2   0   0   0   0   0   0   2   2   2   2   2   2   0
 MK-6-13                0   0   2   0   2   0   2   2   0   0   0   2   0   0   0   2   2   0   0   0   2   0   0   2   0   0   2   2   0   0   2   2   0   2   2   0   2   0   2   2   2   2   0   2   2   2   2   2   2   0   2   0   2   2   0   2   0   0   0   0   0   2   0   2   0   2   0   2   0   2   2   2   2   0   0   2   0   0   2   2   0   2   0   0   0   0   2   0   2   2   0   2   0   2   2   2   0   0   0   0   0   0   0   0   2   0   0   0   0   0   0   0   2   2   2   0   2   2   0   2   0   0   0   0   2   0   2   2   2   2   0   2   0   0   0   2   0   0   2   2   2   0   0   2   2   2   2   2   2   2   0   0   2   2   2   0   2   2   2   0   0   2   2   0   0   0   0   2   2   0   2   0   0   2   2   0   0   2   0   0   0   2   0   2   2   2   2   0   0   0   0   0   0   2   2   2   2   0   0   0
 MK-6-14                2   0   2   0   2   0   2   2   0   0   0   2   0   2   0   2   2   0   2   0   2   0   0   2   0   0   2   2   0   0   2   2   0   2   2   0   2   0   2   2   2   2   0   2   2   2   2   2   2   2   0   0   2   2   0   2   0   2   0   0   0   2   0   2   0   2   0   2   2   2   2   2   2   0   0   2   0   0   2   2   0   2   0   0   0   0   2   0   2   2   0   2   0   2   2   2   0   0   0   0   0   0   0   0   2   0   0   0   0   2   0   0   2   2   2   0   2   2   0   2   0   0   2   0   2   0   2   2   2   2   0   2   0   0   0   2   0   2   2   0   2   0   0   2   0   2   2   2   2   2   0   0   2   2   2   0   2   2   2   0   0   2   2   0   0   0   0   2   2   0   2   0   0   2   0   0   2   2   0   2   2   2   0   2   2   2   2   0   0   0   0   0   0   2   2   2   2   0   0   0
 MK-6-15                2   0   2   0   2   0   2   2   0   0   0   2   0   0   0   2   2   0   2   0   2   0   0   2   0   0   2   2   0   0   2   2   0   2   2   0   2   0   2   2   2   0   0   2   0   2   2   2   2   2   0   0   2   2   0   2   0   2   0   0   0   2   0   0   0   2   0   2   2   2   2   2   2   0   0   2   0   0   2   2   0   0   0   0   0   0   2   0   2   2   0   2   0   2   2   2   0   0   2   0   0   0   0   0   2   2   2   0   0   2   0   0   2   2   0   0   2   2   0   2   0   0   2   0   2   0   2   0   2   2   0   2   0   0   0   2   0   2   2   2   2   0   0   2   0   2   2   2   2   2   0   0   2   2   2   0   2   2   2   0   0   2   2   0   0   0   0   2   2   0   2   0   0   2   0   0   0   2   0   2   2   2   0   2   2   2   2   0   0   0   2   0   2   2   2   2   2   2   2   0
 MK-6-16                2   0   2   0   2   0   2   2   0   0   0   2   2   0   2   2   2   0   2   0   2   0   0   0   0   0   2   2   0   0   2   2   0   2   2   0   2   0   2   2   2   0   0   2   0   2   2   2   2   2   0   0   2   2   0   2   0   2   0   0   0   2   0   0   0   0   0   0   2   2   2   2   2   0   0   2   0   0   2   0   0   0   2   0   0   0   2   0   2   2   0   2   0   2   2   2   0   0   0   0   2   0   0   0   2   2   2   0   0   2   0   0   2   2   0   0   2   2   0   2   0   0   0   0   2   0   2   0   2   2   0   2   2   0   0   2   0   2   2   2   2   2   0   2   0   2   2   2   2   2   2   0   2   2   2   0   2   2   2   0   0   2   2   0   0   0   2   2   2   0   2   0   0   2   0   0   0   2   0   2   2   2   0   2   2   2   0   0   0   0   2   0   2   2   2   2   2   2   2   2
 
!****************************************** Phenotypic Data **********************************************************
!-100.0 is resevred for missing phenotype
SimulatedTrait1        16.0803   16.1522   14.7509   14.0731   15.8081   13.6193   14.6687   15.2425   14.0703   14.8919   14.0434   15.4679   13.5685   14.7427   15.7916   14.2701   13.6558   13.9343   16.2043   15.9371   13.5388   14.6059   15.3628   15.0450   16.1648   13.5048   14.5696   16.5159   13.4130   15.7686   16.7301   14.2151   15.6748   15.3105   16.1637   14.8708   15.0739   16.3987   15.4958   15.0142   14.5849   13.8718   13.5814   16.0593   14.6674   15.4822   15.8095   13.5772   13.9240   14.7118   13.3961   14.6791   16.2604   17.0582   15.0483   15.7106   15.6357   15.6605   13.1878   14.1721   14.7095   13.0777   14.1788   16.7437   15.7734   15.4314   13.9814   16.5698   16.2479   15.2919   16.0953   14.2904   16.4621   15.0020   13.9279   14.4531   15.1740   15.0745   13.9353   15.9449   14.0598   15.2052   14.0541   15.0423   14.0037   15.4770   15.4047   15.5825   15.6246   15.9356   13.6683   14.1426   14.8768   13.6686   14.3051   14.8396   13.3885   13.6259   15.4823   16.0526   14.7128   14.4477   14.5821   13.9757   13.9729   15.9321   13.7015   13.6605   16.0176   15.5446   16.2470   15.4599   15.5119   14.7620   13.3678   13.9241   15.6107   13.5350   16.0890   16.5919   16.1816   15.7921   14.9441   15.5205   14.7939   16.0356   13.9960   16.1957   13.9086   14.9783   16.1275   13.6748   15.0178   15.7351   16.0884   14.2149   15.5608   14.5092   14.9718   14.2870   14.4677   16.4140   13.9850   15.6318   16.7665   14.1884   14.0549   16.5468   13.5476   15.7204   14.9577   13.9203   14.6488   15.1949   15.7280   16.5906   14.0742   14.1220   12.9815   15.1344   15.2181   15.9541   14.8197   15.4896   15.9952   15.3202   14.5615   16.1034   16.5331   13.9647   15.7602   14.9753   13.8699   13.9087   14.1859   14.8940   14.0337   13.2717   15.9908   14.4961   16.0648   15.3971   15.8466   16.8815   13.2908   15.5653   13.8730   16.3600   13.7039   14.1393   14.8084   16.2037   14.1200   16.3803   14.7119   13.6649   17.0685   14.7479   13.8950   14.5495
SimulatedTrait2         9.3989    9.4327    9.2904   10.6780    9.5898   10.3202   10.0636    9.5801   10.6331    9.4294   10.6857    9.4681   10.5316    9.5112    9.2395   10.8686   10.5019   10.7255    9.1114    9.1608   10.4688   10.7134    9.5105    9.5420    9.4566   10.0721   10.6143    9.6672   10.4682    9.7992    9.8390   10.8476    9.5551    9.5545    9.2628   10.3777    9.6741    9.2895   10.2923    9.1313   10.2608   10.5170   10.2381    9.3716   10.1663    9.6413    8.9360   10.4871   10.4696   10.0978   10.1736    9.6813    9.5240    9.4840    9.2593    9.4692    9.0337    9.4493   10.1651    9.2707    9.6382   10.6558   10.1050    9.3699    9.3510    9.3698   10.1197    9.5251    9.3798    9.4307    9.6708    9.6906   10.0682   10.2597   10.5989   10.5856    9.5442   10.1878   10.6316    9.3520   10.5436   10.1894   10.4559   10.7550   10.5511   10.9158    9.1553    9.7259    9.6729    9.3561   10.5563   10.2536   10.4417   10.5626   10.8269   10.3628   10.5710   10.3331    9.4573    9.0567   10.1825   10.4157   10.5902   10.8230   10.2173    9.4625   10.1497   10.1165    9.4292   10.0112    9.2799   10.5987    9.1521    9.5490   10.5340   10.5976    9.7764   10.3026    9.3956    9.3019    9.3291    9.4352   10.2703    8.9572    9.3747    9.5039   10.4168    9.6824   11.0257   10.2696    9.3762   10.6444    9.4713    9.8713    9.5638   10.5426    9.3990    8.8280   10.5227   10.6146   10.3623    9.5868   10.4973    9.7074    9.6439   10.5703   10.7818    9.2701   10.3721    9.1004   10.2035   10.3728   10.2142   10.1008    9.7579    9.4592   10.8074   10.5527   10.5718    9.4371    9.4426    9.6373   10.8011    9.4087    9.2832    9.4669   10.6352    9.9058    9.3902   11.0984    9.4619   10.7476   10.6920   10.4065   10.1347   10.5888   10.3771   10.5651    9.2770   10.4284    9.8642   10.3551    9.5987    9.0838   10.2198    9.2880   11.1668    9.6072   10.8142   10.3405   10.6453    9.8936   10.7932    9.7483   10.7016   10.3584    9.6897    9.2665   10.6617   10.1445
 
