# Supplementary material for: Inclusive Composite Interval Mapping of QTL by Environment Interactions in Biparental Populations
Source: PLoS One. 2015 Jul 10;10(7):e0132414. doi: 10.1371/journal.pone.0132414 (PMC4498613; doi:10.1371/journal.pone.0132414)
Supplement: S6 File — (ZIP) [file pone.0132414.s006.zip › H=0.8/L1/run_00113.met]

!**********************Note: lines staring with "!" are remarks and will be ignored in the program********************
!*********************************General Information**********************************
!Assuming F1 = P1 x P2, populations available in QTL IciMapping are: 
!  1, P1BC1F1 = P1 x F1, the first backcrossing where P1 is used as the recurrent parent;
!  2, P2BC1F1 = P2 x F1, the first backcrossing where P2 is used as the recurrent parent;
!  3, F1DH, F1-derived doubled haploids; 
!  4, RIL or F1RIL, recombination inbred lines through the repeated selfing of F1;
!  5, P1BC1RIL, recombination inbred lines through the repeated selfing of P1BC1F1;
!  6, P2BC1RIL, recombination inbred lines through the repeated selfing of P2BC1F1;
!  7, F2, the selfing generation of F1;
!  8, F3, the selfing generation of F2;
!  9, P1BC2F1, the second backcrossing where P1 is used as the recurrent parent; 
! 10, P2BC2F1, the second backcrossing where P2 is used as the recurrent parent;
! 11, P1BC2RIL, recombination inred lines through the repeated selfing of P1BC2F1; 
! 12, P2BC2RIL, recombination inred lines through the repeated selfing of P2BC2F1; 
! 13, P1BC1F2, the selfing generation of P1BC1F1; 
! 14, P2BC1F2, the selfing generation of P2BC1F1; 
! 15, P1BC2F2, the selfing generation of P1BC2F1; 
! 16, P2BC2F2, the selfing generation of P2BC2F1; 
! 17, P1BC1DH, P1BC1F1-derived doubled haploids; 
! 18, P2BC1DH, P2BC1F1-derived doubled haploids; 
! 19, P1BC2DH, P1BC2F1-derived doubled haploids; 
! 20, P2BC2DH, P2BC2F1-derived doubled haploids; 
   3      !Mapping Population (see remarks above)
   2      !Mapping Function (1 for Kosambi; 2 for Haldane; 3 for Morgan)
   2      !Marker Space Type (1 for intervals; 2 for positions)
   1      !Marker Space Unit(1 for centiMorgans; 2 for Morgan)
   6      !Number of Chromosomes (or Linkage Groups)
 200      !Size of the mapping population
   2      !Number of environments
 
!***************************************** Chromosomes and Linkage Maps **********************************************
!Chromosome                 NumMarkers
-CH1                        16
-CH2                        16
-CH3                        16
-CH4                        16
-CH5                        16
-CH6                        16
!Linkage map (Marker name followed by position or the interval length)
 MK-1-1                1     0.000
 MK-1-2                1    10.000
 MK-1-3                1    20.000
 MK-1-4                1    30.000
 MK-1-5                1    40.000
 MK-1-6                1    50.000
 MK-1-7                1    60.000
 MK-1-8                1    70.000
 MK-1-9                1    80.000
 MK-1-10               1    90.000
 MK-1-11               1   100.000
 MK-1-12               1   110.000
 MK-1-13               1   120.000
 MK-1-14               1   130.000
 MK-1-15               1   140.000
 MK-1-16               1   150.000
 MK-2-1                2     0.000
 MK-2-2                2    10.000
 MK-2-3                2    20.000
 MK-2-4                2    30.000
 MK-2-5                2    40.000
 MK-2-6                2    50.000
 MK-2-7                2    60.000
 MK-2-8                2    70.000
 MK-2-9                2    80.000
 MK-2-10               2    90.000
 MK-2-11               2   100.000
 MK-2-12               2   110.000
 MK-2-13               2   120.000
 MK-2-14               2   130.000
 MK-2-15               2   140.000
 MK-2-16               2   150.000
 MK-3-1                3     0.000
 MK-3-2                3    10.000
 MK-3-3                3    20.000
 MK-3-4                3    30.000
 MK-3-5                3    40.000
 MK-3-6                3    50.000
 MK-3-7                3    60.000
 MK-3-8                3    70.000
 MK-3-9                3    80.000
 MK-3-10               3    90.000
 MK-3-11               3   100.000
 MK-3-12               3   110.000
 MK-3-13               3   120.000
 MK-3-14               3   130.000
 MK-3-15               3   140.000
 MK-3-16               3   150.000
 MK-4-1                4     0.000
 MK-4-2                4    10.000
 MK-4-3                4    20.000
 MK-4-4                4    30.000
 MK-4-5                4    40.000
 MK-4-6                4    50.000
 MK-4-7                4    60.000
 MK-4-8                4    70.000
 MK-4-9                4    80.000
 MK-4-10               4    90.000
 MK-4-11               4   100.000
 MK-4-12               4   110.000
 MK-4-13               4   120.000
 MK-4-14               4   130.000
 MK-4-15               4   140.000
 MK-4-16               4   150.000
 MK-5-1                5     0.000
 MK-5-2                5    10.000
 MK-5-3                5    20.000
 MK-5-4                5    30.000
 MK-5-5                5    40.000
 MK-5-6                5    50.000
 MK-5-7                5    60.000
 MK-5-8                5    70.000
 MK-5-9                5    80.000
 MK-5-10               5    90.000
 MK-5-11               5   100.000
 MK-5-12               5   110.000
 MK-5-13               5   120.000
 MK-5-14               5   130.000
 MK-5-15               5   140.000
 MK-5-16               5   150.000
 MK-6-1                6     0.000
 MK-6-2                6    10.000
 MK-6-3                6    20.000
 MK-6-4                6    30.000
 MK-6-5                6    40.000
 MK-6-6                6    50.000
 MK-6-7                6    60.000
 MK-6-8                6    70.000
 MK-6-9                6    80.000
 MK-6-10               6    90.000
 MK-6-11               6   100.000
 MK-6-12               6   110.000
 MK-6-13               6   120.000
 MK-6-14               6   130.000
 MK-6-15               6   140.000
 MK-6-16               6   150.000
!*********************************** Marker Types ********************************************************************
!Co-dominant marker: When heterozygote F1 is present, P1 is coded as 2, F1 is coded as 1, and P2 is coded as 0; Otherwise, P1 is coded as 2, and P2 is coded as 0. 
!Dominant marker: When heterozygote F1 is present, P1 and F1 are coded as 12, and P2 is coded as 0; Otherwise, P1 is coded as 2, and P2 is coded as 0.  
!Recessive markers: When heterozygote F1 is present, P1 is coded as 2, and F1 and P2 are coded as 10; Otherwise, P1 is coded as 2, and P2 is coded as 0. 
!Missing marker is coded as -1. 
 MK-1-1                 0   0   0   2   2   2   0   2   0   2   0   0   0   0   2   0   0   2   0   0   0   0   0   0   0   2   2   2   0   2   0   0   0   0   0   0   0   2   2   2   0   2   2   2   0   2   2   2   0   2   0   2   2   0   2   0   2   2   0   2   0   2   2   2   0   0   0   0   0   2   0   2   2   0   0   2   2   2   0   2   0   2   0   0   2   2   2   2   0   2   0   0   2   2   2   2   0   0   0   2   2   0   0   0   2   2   0   2   2   2   0   0   2   0   0   2   2   0   0   0   0   2   2   0   2   2   2   0   0   0   0   2   0   2   2   2   2   2   0   0   2   0   0   0   2   2   2   2   2   0   2   2   2   0   2   0   0   0   0   0   2   0   0   2   2   0   0   0   2   0   0   2   2   2   2   0   2   2   0   2   2   2   0   2   2   2   0   0   0   0   0   2   0   2   0   2   0   0   0   2
 MK-1-2                 2   0   0   2   2   2   0   2   0   2   0   0   0   0   2   0   0   2   0   0   0   0   0   0   2   2   2   2   0   2   0   0   0   0   0   0   0   2   2   0   2   2   2   2   0   2   2   2   0   2   0   2   2   0   2   0   2   2   0   0   0   2   2   2   2   0   0   0   0   2   0   2   2   0   0   2   2   2   0   2   0   2   2   0   2   2   2   2   0   2   0   0   2   0   2   0   0   0   0   0   2   2   0   0   2   2   0   2   2   0   0   0   2   0   0   2   2   0   0   0   0   2   2   0   2   2   2   2   0   0   0   2   0   2   2   2   2   2   2   0   2   0   0   2   2   2   2   2   2   0   2   2   2   0   2   0   0   2   0   0   2   2   0   2   2   0   0   0   2   0   0   2   2   2   2   0   2   2   2   2   2   2   0   2   2   2   0   0   0   0   0   0   0   2   0   2   0   2   0   0
 MK-1-3                 2   0   0   0   2   2   0   2   0   0   0   0   0   0   2   0   0   2   0   0   0   0   0   0   2   2   2   2   0   2   0   0   0   0   0   0   0   2   2   0   2   2   2   2   0   2   0   2   0   2   0   2   2   0   2   0   2   2   0   0   0   2   2   2   2   0   0   0   2   2   2   2   2   2   0   2   2   2   0   2   0   2   2   0   2   2   2   2   0   2   0   0   2   0   2   2   0   0   0   0   2   2   0   0   2   2   0   0   2   0   0   0   2   0   0   2   2   0   0   0   0   2   2   0   2   2   2   2   0   0   0   2   0   2   0   2   2   2   2   0   2   0   2   2   2   2   2   2   2   0   2   2   2   0   0   0   0   2   0   0   2   2   0   0   0   0   0   0   2   0   0   2   2   2   2   0   2   2   2   2   2   2   0   2   2   0   0   0   0   0   0   0   0   2   2   2   0   2   0   0
 MK-1-4                 2   0   0   0   2   2   0   2   0   0   0   0   2   0   0   0   0   2   0   0   0   0   0   0   2   2   2   2   0   2   0   0   0   0   0   0   0   2   2   0   2   2   2   2   2   2   2   2   0   2   0   2   2   0   2   0   2   2   0   0   0   0   2   2   2   0   0   0   2   2   2   2   2   2   0   2   2   2   0   2   0   2   2   0   2   2   2   2   0   2   0   0   2   0   2   2   0   0   0   0   2   0   0   0   2   2   0   0   2   2   0   2   2   0   0   2   2   0   0   0   0   2   2   0   2   2   2   2   0   0   0   0   0   2   0   2   2   2   2   0   2   0   2   2   2   2   2   2   0   0   2   2   2   0   0   0   0   0   0   0   2   2   0   0   0   0   0   0   2   0   0   2   2   2   2   0   2   2   2   2   2   2   0   0   2   0   0   0   0   0   0   0   0   2   2   0   0   2   0   0
 MK-1-5                 2   0   0   0   2   2   0   2   0   0   0   0   2   0   0   0   0   2   0   0   0   0   0   0   2   2   2   2   0   2   0   0   0   0   0   2   0   2   0   0   2   2   2   2   2   2   2   2   0   2   0   2   2   2   2   0   0   2   0   0   0   0   0   2   2   0   0   0   2   2   2   2   2   2   0   2   2   2   0   2   0   2   2   0   2   2   2   0   2   2   0   0   2   0   2   2   0   0   0   0   2   0   0   0   2   2   0   0   2   2   0   2   2   0   0   2   2   0   0   0   0   2   2   0   2   2   0   2   0   0   0   0   0   2   0   2   2   2   2   0   2   0   2   2   2   2   0   0   0   2   2   0   2   0   0   0   0   0   0   0   2   2   2   0   0   0   0   0   2   0   0   2   2   2   2   0   2   2   2   2   2   2   0   0   2   0   0   0   0   0   0   0   0   0   2   0   0   2   0   0
 MK-1-6                 0   0   0   0   2   2   0   2   0   0   0   0   2   0   0   0   0   2   0   2   0   0   0   0   2   2   2   0   0   2   0   0   0   2   0   2   0   2   0   0   2   2   2   2   2   2   2   2   0   0   0   2   2   2   2   0   0   0   2   2   0   0   0   2   2   0   0   0   2   2   2   0   2   2   0   2   2   2   0   2   2   2   2   2   2   0   2   0   2   2   0   0   2   0   2   2   0   0   0   0   0   0   0   0   2   2   0   0   2   2   0   2   2   0   0   2   0   0   0   0   0   2   2   0   0   2   0   2   0   2   0   0   0   2   0   2   2   2   2   0   2   0   2   2   2   2   0   2   0   2   2   0   2   0   0   0   0   0   0   0   2   2   2   0   0   0   0   0   2   0   0   2   2   2   2   0   2   2   2   2   2   2   0   0   2   0   2   0   0   0   0   2   0   0   0   0   0   2   0   0
 MK-1-7                 0   0   0   0   2   2   0   2   0   0   0   0   2   0   0   2   0   2   0   2   0   0   0   2   2   2   2   0   0   2   0   0   2   2   2   2   0   2   2   0   2   2   2   2   2   2   2   2   0   0   0   2   2   2   2   0   0   0   2   2   0   0   0   2   2   0   0   2   2   0   2   0   2   0   0   0   2   2   2   2   2   2   2   2   2   0   2   0   0   2   0   0   2   0   2   2   0   0   0   0   0   0   0   0   2   2   0   0   2   0   0   2   2   0   0   2   2   0   0   0   0   2   2   0   0   2   2   2   0   2   0   0   0   0   2   2   2   2   2   0   2   0   2   2   2   2   0   2   0   2   2   0   2   0   0   0   2   0   2   0   2   2   2   0   0   2   0   0   2   0   0   2   2   0   2   0   2   2   2   2   2   0   0   0   2   0   2   0   0   0   2   2   0   0   0   0   0   2   0   0
 MK-1-8                 0   0   0   0   2   2   0   2   0   0   2   0   2   0   0   2   2   0   0   2   2   0   0   2   2   2   2   0   0   2   0   0   2   2   2   2   0   2   2   0   2   2   2   2   2   2   2   2   0   0   2   2   2   2   2   0   0   0   2   0   0   0   0   2   2   0   0   2   2   0   2   0   2   0   0   0   2   2   2   2   2   0   2   2   2   0   2   0   0   2   0   0   2   0   2   2   0   0   0   0   0   0   0   2   2   2   0   0   2   0   0   2   2   0   0   2   0   2   0   0   0   2   0   0   0   2   2   2   0   2   2   0   2   0   2   2   2   0   2   0   2   0   2   2   2   0   0   2   0   2   2   0   2   0   0   0   2   0   2   0   2   2   2   0   0   2   0   0   2   0   0   2   2   0   2   0   2   2   2   2   2   0   0   0   2   2   2   0   0   0   2   2   0   2   0   0   0   2   0   0
 MK-1-9                 0   0   0   0   2   2   0   2   0   0   2   0   2   0   0   2   2   0   0   2   2   0   0   0   2   2   0   0   0   2   0   0   2   2   2   2   0   2   2   0   2   2   2   2   2   2   2   2   0   0   2   2   2   2   2   0   0   2   2   0   0   0   0   2   2   0   0   2   2   0   2   0   2   0   0   0   2   2   2   2   2   0   2   2   2   0   2   0   0   2   2   2   0   0   2   2   0   0   0   0   0   0   0   2   2   2   0   0   2   0   0   2   2   0   0   2   0   2   0   0   0   2   2   0   0   2   2   2   0   2   2   0   2   0   2   2   2   0   2   0   2   0   2   0   2   0   0   2   2   2   2   0   2   0   0   0   2   0   2   0   2   2   0   0   0   2   0   0   2   0   0   2   2   0   0   0   2   2   2   2   2   0   0   0   2   2   2   0   0   2   2   2   0   2   0   0   0   2   0   0
 MK-1-10                0   2   0   0   2   2   0   2   0   0   2   0   2   0   2   2   2   0   0   2   2   0   0   0   2   2   0   0   0   2   0   0   2   2   2   2   0   2   2   0   2   2   2   2   2   2   2   2   0   0   2   2   2   2   2   0   0   0   0   0   0   0   0   2   2   2   0   2   2   0   2   0   2   0   0   0   2   2   2   2   2   0   2   2   2   0   2   0   0   2   2   2   0   0   2   2   0   2   0   0   0   0   2   2   2   2   0   0   2   0   0   2   2   0   2   2   0   2   0   0   0   2   2   0   0   2   2   2   0   2   2   0   0   0   2   2   2   2   2   0   2   0   2   0   2   0   0   2   2   2   2   0   2   0   0   2   2   0   2   0   2   2   0   0   0   2   0   0   0   0   0   2   2   0   0   0   2   2   2   2   2   0   0   2   2   0   2   2   0   2   2   2   0   2   2   2   0   2   0   0
 MK-1-11                0   2   2   0   2   2   0   2   0   2   2   0   2   0   2   2   0   2   0   2   2   0   0   0   2   2   0   0   0   2   0   0   2   2   2   2   0   0   0   0   2   2   2   2   2   2   0   2   2   0   0   2   2   2   2   0   2   0   0   0   0   0   0   2   2   2   0   2   2   0   2   2   2   0   0   0   2   2   2   2   2   0   2   2   2   2   2   0   0   2   2   2   0   0   2   2   0   2   0   0   0   0   2   2   2   2   0   0   2   0   0   2   0   0   2   2   0   2   0   0   0   2   2   0   2   2   2   2   0   2   0   0   2   2   2   2   2   2   2   0   2   0   2   0   2   0   0   2   2   0   2   0   2   0   0   2   2   0   2   0   2   2   0   0   0   2   0   0   0   0   0   2   2   0   0   0   2   2   2   2   2   0   2   2   2   2   2   2   0   2   2   2   0   2   2   2   2   2   0   0
 MK-1-12                0   2   2   0   2   2   0   2   0   2   2   0   2   0   2   2   0   2   0   2   2   0   0   0   2   2   0   2   0   2   0   0   2   2   2   2   0   0   0   0   0   2   2   2   2   2   0   0   2   0   0   0   2   2   2   0   2   0   0   0   2   0   0   2   2   2   0   2   2   2   2   2   2   0   0   0   2   2   2   2   2   2   2   2   2   2   2   0   2   2   2   2   0   0   2   2   2   2   0   2   0   0   2   2   2   2   0   0   2   0   0   2   0   0   2   2   0   2   0   0   0   2   2   0   2   0   2   2   0   2   0   0   2   2   2   2   2   2   2   0   2   0   2   0   2   0   0   2   2   2   2   0   2   0   0   2   2   0   2   0   2   2   0   0   2   2   0   0   2   0   0   2   2   0   0   0   2   2   2   2   2   0   2   2   2   2   2   2   0   0   2   2   0   2   0   2   2   2   0   0
 MK-1-13                0   2   2   0   2   2   0   2   0   2   2   2   2   0   0   2   0   2   0   2   2   0   0   0   2   2   0   2   0   2   0   0   2   0   2   2   0   0   2   0   0   2   2   2   2   2   0   2   2   0   0   0   2   2   2   0   2   0   0   0   2   2   0   2   2   0   0   2   2   2   2   2   2   0   0   0   2   2   2   2   2   2   2   2   2   2   2   0   2   2   2   2   0   0   2   2   2   2   0   2   0   0   2   2   2   2   0   0   2   0   2   2   0   0   2   2   0   2   0   0   0   2   2   2   2   0   2   0   2   2   0   0   0   2   2   0   2   2   2   0   2   0   2   2   2   0   0   2   2   2   2   0   2   0   0   2   2   0   2   0   0   2   2   0   2   2   0   0   0   0   0   2   2   0   0   0   2   2   2   2   2   0   2   2   0   2   2   2   0   0   2   2   0   2   0   2   2   2   0   2
 MK-1-14                0   2   2   0   2   2   0   2   0   2   2   2   2   0   0   2   0   0   0   2   2   0   0   0   2   2   0   2   0   2   2   0   2   0   2   2   0   2   2   2   2   2   2   2   0   2   0   0   2   0   0   0   2   0   2   0   2   0   0   0   2   2   0   0   2   0   0   2   2   0   2   2   2   0   0   0   2   2   2   0   2   2   2   2   2   2   2   0   2   0   2   2   0   0   2   2   2   2   0   2   0   0   2   2   2   2   0   0   2   0   2   2   0   0   2   2   0   2   0   2   0   2   0   2   2   0   2   0   2   2   2   0   0   2   2   0   2   2   2   0   2   0   0   2   2   0   0   2   2   2   2   0   2   0   0   2   2   0   2   0   0   2   2   0   2   2   0   0   0   0   0   2   2   0   0   0   2   2   2   2   2   0   2   2   0   2   2   2   0   0   0   2   0   2   0   2   2   0   0   2
 MK-1-15                0   2   2   0   2   2   2   2   0   2   2   2   2   0   0   2   0   0   0   2   2   0   0   0   2   2   0   2   0   0   2   0   2   0   2   0   0   2   2   2   2   2   2   2   0   2   0   2   2   0   0   0   2   0   2   0   2   0   0   0   2   2   0   0   2   2   0   2   2   2   2   2   2   0   0   0   2   2   2   0   2   2   2   2   2   0   2   0   2   0   2   0   0   0   2   2   2   2   0   0   0   0   2   2   2   2   0   0   0   2   2   2   0   0   2   2   0   2   2   2   0   2   0   2   2   2   2   0   2   2   2   0   0   2   2   2   2   2   2   0   0   0   0   2   0   0   0   2   2   0   2   0   2   0   2   2   2   0   2   2   0   2   2   0   2   2   0   0   0   0   0   2   2   0   0   0   2   2   2   2   2   0   2   2   2   2   0   2   2   0   0   2   0   2   0   2   0   0   0   0
 MK-1-16                0   2   0   0   2   2   2   0   2   2   2   2   2   0   0   2   0   0   0   2   2   0   0   0   2   2   0   2   0   0   2   0   0   2   2   0   0   2   2   2   2   2   2   2   0   2   0   2   2   0   0   2   2   0   2   0   2   0   2   0   2   2   0   0   2   2   0   2   2   2   0   2   2   0   0   0   2   2   2   0   2   2   0   2   2   0   2   0   2   0   2   0   0   0   2   2   2   2   2   0   0   0   2   2   2   2   0   0   0   2   0   2   0   0   2   0   0   2   2   2   2   2   0   2   2   2   2   0   0   2   2   0   2   0   2   0   2   2   0   0   0   0   0   2   0   0   0   2   2   0   2   0   2   2   2   2   2   0   2   2   0   2   0   0   2   0   0   0   0   0   0   2   2   0   0   0   0   0   2   2   2   2   2   2   2   2   0   2   0   0   0   0   2   2   0   2   0   0   0   0
 MK-2-1                 0   2   0   2   0   2   0   2   0   2   0   2   0   2   0   2   2   0   0   0   0   2   2   0   0   0   2   2   2   0   2   0   2   0   0   2   0   0   2   2   2   2   2   0   0   2   2   2   2   0   0   0   2   0   2   2   0   2   2   0   2   2   0   0   0   2   2   2   2   0   2   0   0   0   0   2   0   2   0   2   0   0   0   0   0   0   0   2   2   2   0   0   2   0   0   0   2   2   2   0   2   2   0   0   0   2   2   2   2   2   2   0   0   0   0   0   2   0   2   2   0   2   2   2   0   0   0   0   2   0   2   2   0   2   2   2   0   0   2   2   0   2   0   2   2   2   0   0   2   2   2   0   2   0   2   0   2   2   0   2   2   2   2   2   2   0   2   2   0   2   2   2   0   0   2   0   2   0   2   0   0   0   2   0   2   0   0   0   0   2   2   0   2   0   2   2   2   2   2   2
 MK-2-2                 0   2   0   2   0   2   0   2   0   2   2   2   0   2   2   2   2   0   2   0   0   0   2   0   0   0   2   2   2   0   2   0   2   0   0   2   0   2   2   2   0   2   2   0   0   2   2   2   2   0   0   0   0   0   2   2   0   2   2   0   2   2   0   0   0   2   0   2   2   0   0   0   0   0   0   2   0   2   0   2   0   0   0   0   0   0   0   2   2   2   0   0   2   0   0   0   2   0   2   0   2   2   0   0   0   0   2   2   2   2   2   0   0   0   0   0   0   0   2   2   0   2   2   2   0   2   0   0   2   0   2   2   0   2   2   2   0   0   2   2   0   2   0   2   2   2   0   0   2   2   2   0   2   0   2   2   2   2   0   2   2   2   2   2   2   0   2   2   0   2   2   2   0   0   2   0   2   0   2   0   0   0   0   0   2   0   0   2   0   2   2   0   2   0   2   2   2   2   2   2
 MK-2-3                 0   2   0   2   0   2   0   2   0   2   0   2   0   2   2   2   2   0   2   0   2   0   2   0   0   0   2   2   2   0   0   0   2   2   0   0   0   2   2   0   0   2   2   0   0   2   2   2   2   0   0   0   0   0   2   0   0   2   2   0   2   2   0   2   0   2   0   2   2   0   0   0   0   0   0   2   0   2   0   2   0   0   0   0   0   0   0   0   2   2   0   0   2   0   0   0   2   0   2   0   2   2   0   0   0   0   2   2   2   2   2   0   0   0   0   0   0   2   2   2   0   2   2   2   0   2   0   0   2   0   2   2   0   2   2   2   0   0   2   2   0   2   0   2   2   2   0   0   2   2   2   0   2   0   2   2   2   2   0   2   2   2   2   2   2   0   2   2   2   2   2   2   0   0   0   0   2   0   2   0   0   0   0   0   2   0   2   2   0   2   2   0   0   2   2   2   2   2   2   2
 MK-2-4                 0   2   0   2   0   2   0   2   0   2   0   2   2   2   2   2   2   0   2   0   2   2   2   0   0   0   2   2   2   0   0   0   2   2   0   0   0   2   2   0   0   2   2   0   0   0   2   2   2   0   0   0   0   0   2   0   2   2   2   0   2   0   0   2   0   2   2   2   2   2   0   0   0   2   0   2   0   2   0   2   0   0   0   0   0   0   2   0   0   2   0   0   2   0   0   0   2   0   2   0   0   2   2   0   0   0   2   2   0   2   2   2   0   0   0   0   0   2   2   2   0   2   2   2   0   2   0   0   2   0   0   2   0   2   2   2   0   0   0   2   0   2   0   2   2   2   0   0   2   2   2   0   2   0   0   2   2   2   0   2   2   2   2   2   2   0   0   2   2   2   2   2   0   0   0   0   2   0   2   2   0   0   2   2   2   0   0   2   2   2   2   0   0   2   2   2   2   2   2   2
 MK-2-5                 0   2   0   2   0   2   0   2   0   2   2   0   2   2   2   2   2   0   2   0   2   2   0   0   0   0   2   2   2   0   0   0   2   2   0   2   0   0   2   0   0   0   2   0   0   0   2   2   2   0   0   0   2   0   2   0   2   2   2   0   2   0   0   2   0   2   2   2   2   2   0   0   0   2   0   2   0   2   0   2   0   0   0   0   0   0   2   0   0   2   0   0   2   0   0   0   0   2   2   0   0   2   2   0   0   0   2   0   0   2   2   2   0   0   0   0   0   2   2   2   0   2   2   2   0   2   0   0   2   0   0   2   0   2   2   2   0   0   2   2   0   2   0   0   2   2   0   0   0   0   2   0   2   0   0   2   2   2   0   2   2   2   2   2   2   0   0   2   2   2   2   2   0   0   0   0   2   2   2   2   0   0   2   2   2   2   0   2   2   2   0   0   0   2   2   2   2   2   2   2
 MK-2-6                 0   2   2   2   0   0   0   2   2   2   2   0   2   2   2   2   2   0   2   2   2   2   0   0   0   0   2   2   2   0   0   0   2   2   0   2   0   2   2   0   0   0   0   0   0   0   2   2   2   0   0   0   2   2   2   0   2   2   2   0   2   0   0   2   2   2   2   2   2   2   2   0   0   2   2   2   2   2   0   2   0   0   0   0   2   0   0   0   0   2   0   0   2   0   0   0   0   0   2   0   0   2   2   0   0   2   2   0   0   2   2   2   0   0   0   0   0   2   2   2   0   2   2   2   0   2   0   0   2   0   0   2   0   2   2   2   0   2   2   2   0   2   0   0   2   2   0   0   0   0   0   0   2   0   0   0   2   0   0   0   2   2   2   2   2   0   0   2   2   0   2   2   0   0   0   0   2   2   2   2   0   0   2   2   2   2   0   2   2   2   0   0   0   2   2   2   2   2   0   2
 MK-2-7                 0   2   2   0   0   0   0   2   2   2   2   0   2   2   2   2   2   0   2   2   2   2   0   0   0   0   2   2   2   0   0   0   2   2   0   2   0   2   2   0   0   2   0   0   0   2   2   2   0   0   0   0   0   2   2   0   2   2   2   0   2   2   0   2   2   2   2   2   2   2   2   0   0   2   2   2   2   2   0   0   0   2   0   0   2   2   0   0   0   2   2   0   2   2   0   0   0   0   0   0   0   2   2   0   0   2   2   0   0   2   2   2   0   2   0   0   0   2   2   2   2   2   2   2   0   2   0   0   0   0   0   2   0   2   2   2   0   2   2   2   0   2   0   0   2   2   0   2   0   0   0   0   2   0   0   0   2   0   0   0   2   2   0   2   2   0   0   0   2   2   0   2   2   2   0   0   2   2   2   2   0   0   0   2   2   2   0   2   2   2   2   0   0   2   2   2   2   2   0   2
 MK-2-8                 0   2   2   0   0   0   0   2   2   2   2   0   2   2   2   2   0   0   2   0   2   2   0   0   0   0   2   0   2   0   0   0   2   0   0   2   0   2   0   0   0   2   0   0   0   2   2   2   2   0   0   2   0   2   0   0   2   0   2   0   2   2   0   2   2   2   2   0   2   2   2   0   0   2   0   2   2   2   2   0   0   2   0   0   2   2   0   0   0   2   2   0   2   2   0   0   0   0   0   0   2   2   2   0   0   2   2   0   0   2   2   2   2   2   0   0   0   2   2   2   2   2   2   2   0   2   0   0   0   0   0   2   0   2   2   2   0   2   2   2   0   2   0   0   2   2   0   2   0   0   0   0   2   0   0   0   2   2   0   0   2   0   0   2   2   0   0   0   2   2   0   2   2   2   0   0   2   2   2   2   0   0   0   2   2   2   0   2   2   2   2   0   2   2   2   2   2   2   0   2
 MK-2-9                 2   2   2   2   0   0   0   2   2   0   2   0   2   2   2   2   0   0   2   0   2   2   0   0   0   0   2   0   2   2   2   0   2   0   0   2   0   2   0   0   0   2   2   0   0   2   2   2   2   0   2   2   0   2   2   2   2   0   2   0   2   2   0   2   0   2   2   0   2   2   2   0   0   2   0   2   2   2   0   0   0   2   0   0   2   2   0   0   0   2   2   0   2   2   0   0   0   0   0   0   2   2   2   0   0   2   2   0   0   2   2   2   2   2   2   0   0   2   0   2   2   2   2   2   0   2   0   0   0   0   0   2   0   2   2   2   0   2   2   2   0   2   0   0   2   2   0   2   0   0   0   2   2   0   0   0   2   2   0   0   2   0   0   2   2   0   0   0   2   2   0   2   2   2   0   0   2   2   2   2   0   0   0   0   2   0   0   2   2   2   2   0   2   2   2   2   2   0   0   2
 MK-2-10                2   2   2   0   0   0   0   2   0   0   2   0   2   2   2   2   2   0   2   0   2   2   0   0   0   0   0   0   2   2   2   0   2   0   0   2   0   2   0   2   0   0   2   0   0   2   2   2   2   0   2   2   0   2   2   2   2   0   2   0   2   2   2   2   0   2   2   0   2   2   0   0   0   2   0   2   2   2   0   0   0   2   0   0   2   2   0   0   0   2   2   2   2   2   0   0   0   0   0   0   2   2   2   0   0   2   2   0   0   2   2   2   2   2   2   0   0   0   2   2   2   0   2   2   0   2   0   0   0   0   0   2   0   2   2   2   2   2   2   2   0   2   0   0   2   2   0   2   0   0   0   2   2   0   0   0   2   2   0   0   2   0   0   2   2   0   0   0   2   2   0   2   2   2   2   0   2   2   2   2   0   0   0   0   2   0   2   2   2   2   2   0   2   2   0   2   2   0   0   2
 MK-2-11                2   2   2   0   0   0   0   2   0   0   2   0   2   2   2   2   2   0   2   0   2   2   0   0   0   0   0   0   0   2   2   0   0   0   0   2   0   2   0   2   2   0   2   0   0   0   2   2   2   0   2   2   0   2   2   2   2   0   2   2   2   2   2   2   0   2   2   0   2   2   0   0   0   2   0   2   2   2   0   0   0   2   0   2   2   2   0   0   0   2   2   2   2   0   0   0   0   0   0   0   2   2   2   0   0   2   2   0   0   2   2   0   2   2   2   0   0   0   2   2   2   0   2   2   0   2   0   0   0   0   2   2   0   2   2   2   2   2   2   2   0   2   0   0   2   2   0   2   0   0   0   2   2   0   0   0   2   2   0   0   2   0   0   2   0   0   0   2   2   2   0   2   2   2   0   0   2   2   2   2   0   0   0   0   2   0   2   2   2   2   2   0   2   2   2   2   2   0   0   2
 MK-2-12                2   2   2   0   0   0   0   2   0   0   2   0   2   2   2   2   2   0   2   0   2   2   0   0   0   0   0   0   0   0   2   0   0   0   0   2   0   2   0   2   2   0   2   0   0   0   2   2   2   0   2   2   0   2   2   2   2   0   2   2   2   2   2   2   0   2   2   0   2   2   0   2   0   2   0   0   2   2   0   0   0   2   0   2   2   2   0   0   0   0   2   2   2   0   0   0   0   0   0   0   2   2   2   2   0   2   2   0   0   2   2   0   2   2   2   0   0   0   2   2   2   0   2   2   0   0   0   0   2   0   2   2   0   2   2   2   2   2   2   2   0   2   2   0   2   2   0   2   0   0   0   2   2   0   0   0   2   2   0   0   2   0   0   2   0   0   0   2   2   2   2   2   2   2   0   0   2   2   2   0   2   0   0   0   2   0   2   2   2   2   2   0   2   2   2   2   2   0   0   2
 MK-2-13                2   2   2   0   0   0   0   2   0   0   2   0   2   2   2   2   2   2   2   0   2   2   0   0   0   0   0   0   0   0   2   0   0   0   0   0   0   2   0   2   2   0   2   0   0   0   2   2   2   0   2   2   0   2   2   2   2   0   2   2   0   2   2   2   0   2   2   0   2   2   0   2   0   2   2   0   2   2   0   0   0   2   0   2   2   2   0   0   0   0   2   2   2   0   0   0   0   0   0   0   2   2   2   2   0   2   2   0   0   2   2   0   2   2   2   0   0   0   2   2   2   0   2   2   0   2   0   2   2   0   2   0   0   2   2   2   2   2   2   0   0   2   2   0   2   2   0   2   2   0   0   2   0   0   0   0   2   2   0   0   2   0   0   2   0   0   0   2   0   2   2   0   2   2   0   0   2   2   2   2   2   0   0   0   2   0   2   2   2   2   2   2   2   2   2   2   2   0   0   2
 MK-2-14                2   2   2   0   0   0   0   2   0   0   0   2   2   2   2   2   2   2   2   0   2   2   0   0   0   0   0   0   0   0   2   0   2   0   0   0   0   2   0   0   2   0   2   0   0   0   2   0   2   0   2   2   0   0   2   2   2   0   2   2   0   2   2   2   0   2   2   0   2   2   0   2   0   2   2   0   2   2   0   0   0   0   0   0   2   2   2   0   0   0   2   2   2   0   0   0   0   0   0   0   2   2   2   2   0   2   2   2   0   2   2   0   2   2   2   0   0   0   2   2   2   0   2   2   2   0   0   2   2   0   2   0   2   2   2   2   2   2   0   0   0   2   2   0   2   2   2   2   2   0   0   0   0   2   0   0   2   2   0   0   2   0   2   2   0   0   0   0   0   2   0   0   2   2   0   0   2   2   2   2   2   0   0   0   2   0   2   2   0   2   2   2   2   2   2   2   2   0   0   2
 MK-2-15                2   2   2   0   0   0   0   2   0   0   0   0   2   2   0   2   2   2   2   0   0   0   0   0   2   0   0   0   2   0   2   0   0   0   0   0   0   2   0   0   0   0   2   0   0   0   2   0   2   0   2   2   0   0   2   2   2   0   2   0   0   2   2   2   0   2   2   0   2   2   0   2   0   2   2   0   2   2   0   0   0   0   0   2   2   2   2   0   0   0   2   2   2   0   0   0   0   0   0   0   2   2   2   2   0   2   2   2   0   0   2   0   2   2   2   0   0   0   2   2   2   0   2   2   2   0   0   2   2   0   2   0   2   2   2   2   2   2   2   0   0   2   2   0   2   2   2   2   2   0   0   0   0   2   0   0   2   2   2   0   2   0   2   2   0   0   0   0   0   2   0   0   2   0   0   0   2   2   2   2   2   2   0   0   2   0   2   2   2   2   2   2   2   2   2   2   2   0   0   2
 MK-2-16                2   0   0   0   0   2   0   2   2   0   0   2   2   2   0   2   2   2   2   0   2   0   0   0   0   2   2   0   2   0   2   0   0   0   0   0   0   2   0   0   0   0   2   0   0   0   2   2   0   2   2   2   0   0   2   2   0   0   0   0   0   2   2   2   0   2   2   0   2   2   0   2   0   2   2   0   2   2   2   0   2   0   0   0   2   2   2   0   0   0   2   2   2   0   0   0   2   0   2   0   0   2   2   2   0   2   2   2   0   0   0   0   2   2   0   0   0   0   2   2   0   0   2   2   2   2   0   2   2   0   2   0   2   2   2   2   2   2   2   0   0   2   2   0   0   2   2   2   2   0   0   0   0   2   0   2   2   2   2   2   2   0   2   0   0   0   2   0   0   2   0   0   2   0   0   0   2   2   2   2   2   2   2   0   2   0   2   2   2   2   2   2   2   2   2   2   2   0   0   2
 MK-3-1                 0   0   2   0   0   2   0   0   0   2   0   2   0   0   2   2   0   2   2   0   0   0   2   0   0   0   2   0   0   2   0   2   0   2   2   2   0   0   0   0   0   2   2   2   2   2   2   2   0   2   0   0   0   2   2   0   0   0   0   2   2   2   2   0   2   2   0   2   0   0   0   2   0   0   0   0   0   2   0   2   0   2   0   0   2   0   0   2   2   2   0   2   0   0   2   2   0   2   2   2   2   2   0   0   0   2   2   0   0   2   0   2   0   0   2   2   0   0   2   0   2   0   2   0   0   2   2   0   0   0   0   2   2   2   0   0   2   2   0   0   2   0   2   2   0   0   2   0   2   0   0   0   2   2   2   0   0   0   0   0   2   2   2   0   0   2   2   2   0   0   2   2   2   2   0   0   2   0   0   0   0   2   2   0   0   0   0   0   2   0   2   2   2   0   2   2   2   0   2   2
 MK-3-2                 0   0   2   0   0   0   0   0   0   2   0   2   0   0   2   2   0   0   2   0   0   0   2   0   0   0   0   0   0   2   0   2   0   2   2   0   0   0   0   0   0   2   0   2   2   2   2   2   0   2   0   0   0   2   2   0   2   0   0   2   2   2   2   0   0   2   0   2   0   0   0   2   0   0   0   0   0   2   0   0   2   2   0   2   2   0   2   2   2   0   2   0   0   0   2   2   0   2   0   2   2   2   0   0   0   2   2   0   0   2   0   2   0   0   0   2   0   0   2   0   2   0   2   0   0   2   2   2   0   0   0   2   0   2   0   0   2   2   0   0   0   0   2   0   0   0   2   0   2   0   0   0   2   2   2   0   0   0   0   0   2   2   2   2   0   2   2   2   0   0   2   2   2   2   0   0   2   0   0   0   0   2   2   0   0   0   2   2   2   0   2   0   2   0   2   2   2   0   2   2
 MK-3-3                 0   0   2   0   0   0   0   0   0   2   2   2   0   0   2   0   0   0   2   0   0   0   2   0   0   2   0   2   0   0   2   2   0   2   2   0   0   0   0   0   0   2   0   2   2   2   2   2   0   0   0   0   0   2   2   0   2   0   0   2   2   2   2   2   0   2   0   2   0   0   0   2   2   0   0   0   0   2   0   0   2   2   0   2   2   0   2   2   2   0   2   0   0   2   2   0   0   2   0   2   2   2   0   0   0   2   0   0   0   2   0   0   0   0   0   2   0   0   2   0   2   0   2   0   0   2   2   2   0   0   0   2   0   2   0   0   2   2   0   2   0   0   2   0   2   0   2   2   2   0   0   0   2   2   2   0   0   0   0   0   2   2   2   2   0   2   2   2   0   0   2   2   2   2   0   0   2   0   0   0   0   2   2   0   2   0   2   2   2   2   2   0   0   0   2   2   2   0   2   2
 MK-3-4                 0   0   2   0   0   0   0   0   0   2   2   2   0   0   2   0   0   0   2   0   0   0   0   0   0   0   0   2   0   0   2   2   0   2   2   0   0   0   0   0   2   2   0   2   2   2   2   2   0   0   2   2   0   2   2   0   2   0   0   2   2   2   2   2   0   2   0   2   0   0   0   2   2   0   0   0   0   2   0   2   2   2   0   2   2   0   2   2   0   0   2   0   0   2   2   0   0   2   0   2   2   2   2   0   0   2   0   0   2   0   0   0   0   0   2   2   0   0   2   0   2   0   2   0   0   2   0   2   0   0   0   2   0   2   0   0   2   2   0   2   2   2   2   2   2   0   2   2   2   0   0   0   2   2   2   0   0   0   0   0   2   2   2   2   0   2   2   2   0   0   2   2   2   2   2   0   2   2   0   2   0   2   2   0   2   0   2   2   2   2   2   0   0   0   2   2   2   0   2   2
 MK-3-5                 0   0   2   0   0   0   0   0   0   2   2   2   0   0   0   0   0   0   0   0   0   0   2   0   0   2   0   2   2   2   2   2   0   2   2   0   0   0   0   0   2   2   0   0   2   2   2   2   0   0   2   2   0   0   2   0   2   0   0   2   2   2   2   2   0   2   0   2   0   0   0   2   2   0   2   0   0   2   0   2   2   2   0   0   2   0   2   2   0   0   2   2   0   2   2   0   0   2   0   2   2   2   2   0   0   2   0   0   0   0   0   0   0   0   2   2   0   0   2   0   2   0   0   0   0   2   0   2   0   2   0   2   0   2   0   0   2   2   0   2   2   2   2   2   2   0   0   2   2   2   0   0   2   2   2   0   2   0   0   0   2   0   2   2   0   2   2   2   2   0   2   2   2   2   2   0   2   2   0   2   0   2   0   0   0   0   2   2   2   2   2   0   0   0   2   2   2   0   2   2
 MK-3-6                 0   0   2   0   0   0   0   0   2   2   2   2   0   2   0   0   0   0   0   0   0   0   2   0   0   2   0   2   2   2   2   2   2   2   2   0   0   0   0   0   2   2   0   0   2   2   2   2   0   0   2   0   0   0   2   0   2   0   0   0   2   2   2   2   0   2   0   2   0   0   0   2   2   0   2   0   0   2   0   2   2   2   0   0   2   0   2   2   0   0   2   2   0   2   2   0   0   2   0   2   2   2   2   0   0   2   0   0   0   0   0   0   0   0   2   2   0   2   2   0   2   0   0   2   0   2   0   2   0   2   0   2   0   2   0   0   2   2   0   2   2   2   2   2   2   0   0   2   2   2   0   0   2   2   2   0   2   0   0   0   2   0   2   2   0   2   2   2   2   0   0   2   2   0   2   0   2   2   0   2   0   2   0   0   0   0   2   2   2   2   2   0   0   0   2   2   0   0   2   2
 MK-3-7                 0   0   2   0   0   0   0   0   2   2   2   2   0   0   0   0   2   0   2   0   2   0   2   0   0   0   0   2   2   2   0   2   2   2   2   0   0   0   0   0   2   2   2   0   2   2   2   2   0   0   2   0   0   0   2   0   2   0   0   0   2   2   2   2   0   2   0   2   0   0   0   2   2   0   2   0   0   2   0   2   0   2   2   0   2   2   2   2   0   0   2   2   0   0   2   2   0   2   0   2   0   2   2   0   0   2   0   0   0   0   0   0   0   0   0   2   0   2   2   0   2   0   0   2   0   2   0   2   0   2   0   2   0   2   0   0   2   2   0   2   0   2   2   2   2   0   0   2   2   2   0   0   2   2   2   0   2   0   0   0   2   0   2   2   0   2   2   2   2   0   2   2   0   0   0   0   2   2   0   2   0   2   0   0   2   0   2   2   2   2   2   2   0   0   2   2   0   0   2   2
 MK-3-8                 0   0   2   0   0   0   0   0   0   2   2   2   0   0   0   0   2   0   2   0   2   0   2   0   0   0   0   2   0   2   0   2   2   2   2   0   0   2   0   0   2   2   2   0   2   2   2   2   0   2   2   0   0   0   2   0   2   0   0   0   2   2   2   2   0   2   0   2   2   0   0   2   2   0   2   0   0   2   0   2   0   0   2   0   0   2   2   2   0   0   2   2   0   0   2   2   0   2   0   2   0   2   2   0   0   2   0   2   0   0   2   0   0   0   0   0   0   2   2   0   2   0   2   2   0   2   0   2   0   2   0   2   0   2   2   2   2   2   0   2   0   2   2   2   2   0   0   2   2   2   0   0   2   2   2   0   2   0   0   0   2   0   2   2   0   2   0   2   2   2   2   0   0   0   0   0   2   0   0   2   0   2   0   0   2   0   2   2   2   2   2   2   0   0   2   2   0   0   2   2
 MK-3-9                 0   0   2   0   0   0   2   2   0   2   2   2   0   0   2   0   2   2   2   0   0   0   2   0   0   0   0   2   0   2   2   2   2   2   2   0   2   2   0   0   2   2   2   0   2   2   2   2   0   2   2   0   0   0   2   0   2   0   0   0   0   2   2   0   0   2   2   2   2   0   0   2   2   0   2   0   0   0   0   0   0   0   0   0   0   2   2   0   0   0   2   2   0   0   2   2   0   0   0   2   0   2   2   0   0   2   0   2   0   0   2   0   0   0   0   0   0   2   2   0   2   0   2   2   0   2   0   2   0   2   0   2   0   2   2   2   0   2   0   2   0   2   2   2   2   0   0   2   2   2   0   0   2   2   0   0   2   0   2   0   2   0   2   2   0   2   0   2   2   2   2   0   0   0   0   0   2   0   0   2   0   2   0   0   2   0   2   2   2   2   0   2   0   2   2   2   0   0   0   2
 MK-3-10                0   0   2   0   0   0   2   2   0   2   2   2   0   0   2   0   2   2   2   0   0   2   2   0   0   0   0   2   0   2   2   2   2   2   2   2   2   2   2   0   2   2   0   0   2   2   2   2   0   2   2   0   0   0   2   0   2   0   0   0   0   2   2   0   0   2   2   2   2   0   0   0   2   0   2   0   0   0   0   0   0   0   0   0   0   2   2   0   2   0   2   2   2   0   0   2   0   0   0   2   0   0   2   0   0   2   2   2   0   0   2   0   0   0   0   2   0   2   2   0   2   0   2   2   2   2   0   2   0   2   2   2   0   2   2   2   0   2   0   2   0   2   0   2   2   0   0   2   2   2   0   0   2   2   0   0   2   0   2   2   2   0   2   2   0   2   0   2   2   2   2   0   0   2   0   0   2   2   2   2   0   2   0   0   2   0   0   0   2   2   0   2   0   2   2   2   0   0   0   2
 MK-3-11                0   0   2   0   2   0   2   2   2   2   2   2   0   0   2   0   2   2   2   0   0   2   2   0   0   0   2   2   0   2   2   2   2   2   2   2   2   2   2   0   0   2   0   0   2   2   2   2   2   0   2   0   0   0   2   2   2   0   0   2   0   2   2   0   2   2   2   2   2   0   0   0   2   2   2   2   0   0   0   0   0   0   0   0   0   2   0   0   2   0   2   2   2   0   0   2   0   0   0   2   0   0   2   0   0   2   2   2   0   0   2   0   0   0   0   2   2   2   2   0   2   2   2   2   2   2   0   0   0   2   0   2   0   2   2   2   0   2   0   2   0   2   0   2   2   0   0   2   2   2   0   0   2   2   0   0   2   0   2   2   2   0   0   2   0   2   0   2   2   2   2   0   0   2   0   0   2   2   2   0   0   2   0   0   2   0   0   0   2   2   0   2   0   2   2   2   0   0   2   2
 MK-3-12                0   0   2   2   2   0   2   2   2   2   2   2   2   0   0   0   2   2   2   0   0   2   2   2   2   0   2   2   0   2   2   2   2   2   2   2   2   2   2   0   0   0   0   0   2   2   2   2   0   0   2   2   0   0   2   2   2   2   0   2   0   0   2   0   2   2   0   2   2   0   0   0   2   2   2   2   0   0   0   0   0   2   0   0   0   2   0   0   0   0   2   2   2   0   0   2   0   2   0   2   0   0   2   0   0   2   0   2   0   0   2   2   0   0   2   2   2   2   2   0   2   2   2   2   2   2   0   0   0   0   0   2   0   2   2   2   0   2   0   2   0   2   2   2   2   0   0   2   2   0   2   0   2   0   0   0   2   0   2   2   2   0   0   2   0   2   0   2   2   2   0   0   0   2   0   2   2   2   2   0   0   2   0   0   2   0   0   0   2   2   0   2   0   2   2   2   0   0   2   2
 MK-3-13                0   0   2   2   2   0   2   2   2   2   2   0   2   2   2   0   2   2   2   0   0   2   0   2   0   0   2   2   0   2   2   2   2   2   2   2   2   2   2   0   0   0   0   0   2   2   2   2   0   0   2   2   0   0   2   2   2   0   0   2   0   0   2   0   0   2   2   2   2   0   0   0   2   2   2   0   0   0   0   0   2   2   0   0   0   2   0   0   0   0   2   2   2   0   2   2   0   2   0   2   0   0   2   0   2   2   0   2   0   0   2   2   0   2   2   2   2   2   2   0   2   0   2   2   2   2   0   0   2   0   0   0   0   2   2   2   0   2   0   2   0   0   2   2   2   0   0   2   2   0   2   0   2   2   0   0   2   0   2   2   2   0   0   2   0   2   0   2   2   2   2   0   0   2   0   2   2   0   2   0   0   2   2   0   2   0   0   0   2   2   0   2   0   2   2   2   0   0   2   2
 MK-3-14                0   0   2   0   2   0   2   2   0   2   2   0   2   2   2   0   2   2   2   0   0   2   2   2   0   0   2   2   0   2   2   2   2   2   2   2   2   2   2   0   0   0   0   0   2   2   0   2   0   0   2   2   0   2   0   2   2   0   2   2   0   0   2   0   0   2   2   2   2   0   0   0   2   2   2   2   0   0   0   0   2   2   0   0   0   2   2   0   0   0   2   0   2   0   2   0   2   2   0   2   0   0   2   0   2   2   0   2   0   0   2   2   0   2   2   2   0   2   2   0   2   0   2   2   2   2   0   0   2   0   0   0   0   0   2   2   2   2   0   2   0   0   2   2   2   0   0   0   2   0   2   0   0   2   0   0   2   0   2   2   2   0   0   2   0   2   0   2   2   0   2   0   0   2   2   2   2   2   2   0   0   2   2   0   2   0   0   0   2   2   2   2   0   2   2   0   2   0   2   2
 MK-3-15                0   0   0   0   2   0   2   2   0   2   2   2   2   2   2   0   2   2   2   0   0   2   2   2   0   0   2   2   0   2   2   2   2   0   2   2   2   2   2   0   0   0   0   0   2   2   0   2   0   0   0   0   0   2   0   2   2   0   2   2   0   0   0   0   0   2   2   2   2   0   0   0   2   2   2   2   0   0   0   0   2   2   0   0   0   2   2   0   0   0   2   0   2   2   2   0   2   2   0   2   2   0   2   2   2   2   0   0   0   0   2   2   0   0   2   2   0   2   0   0   2   0   2   2   2   2   0   2   2   0   0   0   0   0   2   2   2   2   0   2   0   0   2   2   2   0   0   0   0   0   2   0   0   2   0   2   2   0   2   2   2   0   0   2   0   2   0   2   2   0   2   0   0   2   2   2   2   2   0   0   0   2   2   0   0   0   0   0   0   2   2   0   0   2   2   0   2   0   2   2
 MK-3-16                0   0   0   0   2   0   2   2   0   2   2   2   2   2   2   2   2   2   2   2   0   2   2   2   0   0   2   2   2   2   2   0   2   0   2   2   2   2   2   0   0   0   0   0   2   2   0   2   2   0   0   0   0   2   0   2   2   0   2   2   0   0   0   0   0   2   2   2   2   2   0   0   2   2   2   2   0   0   0   0   2   2   2   0   0   2   2   0   0   0   2   0   2   2   2   0   2   2   0   2   2   0   2   2   2   2   0   0   0   0   2   2   0   0   2   2   0   2   0   0   2   0   2   2   2   2   0   2   2   0   0   0   0   0   2   2   2   0   0   2   0   0   2   2   2   0   0   0   0   0   2   0   0   2   0   2   2   2   2   2   2   0   0   2   0   2   0   2   2   0   2   0   0   2   2   2   0   2   0   0   0   2   0   0   0   0   2   0   0   2   2   0   0   2   2   0   2   2   2   2
 MK-4-1                 2   2   0   2   0   2   0   2   0   2   0   0   2   2   2   0   0   2   2   2   2   2   0   0   0   2   0   2   0   2   0   0   2   2   0   2   2   2   2   0   2   2   2   2   2   2   0   0   2   2   2   2   0   2   2   0   0   0   0   2   2   0   2   0   0   2   2   2   2   2   0   0   0   0   0   2   2   0   2   2   0   0   0   2   2   2   2   0   2   0   2   0   2   0   2   0   2   2   2   0   2   2   2   0   2   0   2   0   2   0   0   2   0   2   0   0   0   0   2   2   2   0   2   0   2   0   2   2   0   0   0   0   2   0   2   2   2   2   2   2   0   0   2   2   0   0   2   0   2   2   0   0   2   0   2   2   0   2   0   0   0   2   0   0   0   2   2   2   0   2   2   0   0   0   2   2   2   2   2   2   2   0   2   0   0   2   0   0   2   0   2   0   0   2   0   0   0   0   2   0
 MK-4-2                 2   2   0   2   0   2   0   2   0   2   0   0   2   0   2   0   2   2   2   2   2   2   0   2   0   2   2   2   0   2   0   0   2   2   0   0   2   2   2   0   2   2   2   2   2   2   0   0   2   2   2   2   0   0   2   0   0   0   0   2   2   0   2   0   0   2   2   2   2   2   0   0   0   2   0   2   2   2   0   2   0   0   0   2   2   2   2   2   2   0   2   0   2   0   2   0   2   2   0   0   2   0   2   0   2   0   2   0   2   0   0   2   0   2   0   0   0   0   2   0   2   0   2   0   2   2   2   2   0   0   0   0   2   0   2   2   2   2   2   2   0   0   2   2   0   0   2   0   2   2   0   0   2   0   2   2   0   2   0   0   0   2   2   0   2   2   2   2   0   2   2   0   2   0   2   2   2   2   2   2   2   0   2   2   0   2   0   0   2   2   2   2   0   2   0   0   0   0   2   0
 MK-4-3                 2   2   0   2   0   2   0   2   0   2   0   0   2   0   2   0   2   2   0   2   2   2   0   2   0   2   2   2   0   2   0   0   2   2   2   2   2   2   2   0   2   2   0   2   2   2   0   2   2   2   2   2   0   0   2   0   0   0   0   2   2   0   2   0   2   0   2   2   2   2   0   0   2   2   0   2   2   2   0   2   0   0   0   2   2   2   2   2   0   0   2   0   2   0   2   0   2   2   0   2   2   0   2   0   0   0   2   0   2   0   0   2   0   2   0   0   0   0   2   0   2   0   2   0   2   2   2   2   0   0   0   0   2   2   2   2   2   2   2   2   0   0   2   2   0   0   2   0   2   2   0   0   2   0   2   2   0   2   0   0   0   2   2   0   2   2   2   2   0   0   2   0   2   2   0   2   2   2   2   0   2   0   2   2   0   2   0   0   2   2   2   2   0   2   0   0   0   0   2   0
 MK-4-4                 2   0   0   2   0   2   0   2   0   2   0   0   2   0   2   2   2   2   0   2   2   2   0   2   0   2   2   2   0   2   0   0   2   0   2   2   2   2   2   0   2   2   0   2   2   2   0   2   2   2   2   2   0   0   2   0   0   0   0   2   2   0   2   0   2   2   2   2   0   2   0   0   2   2   0   2   0   2   2   2   0   0   0   2   2   2   2   2   0   0   2   0   2   0   2   0   2   2   0   2   2   0   2   2   0   0   0   0   2   0   0   2   0   2   0   0   0   0   2   0   2   0   2   0   0   2   2   2   0   0   2   0   2   2   0   2   2   2   2   0   0   0   2   2   0   0   2   0   2   2   0   2   2   0   2   2   0   0   0   2   0   2   2   2   2   2   2   2   0   0   2   0   2   2   0   2   2   2   2   0   2   0   2   2   0   2   0   0   0   2   2   2   2   2   0   0   0   2   2   0
 MK-4-5                 2   0   2   2   2   2   0   2   0   2   2   0   2   2   2   0   2   2   0   2   2   2   0   2   0   2   2   2   0   0   0   0   2   0   2   2   0   2   2   0   2   2   0   2   2   0   0   2   2   2   2   2   0   0   0   0   0   0   0   2   0   0   2   0   2   2   2   2   0   2   0   0   2   2   0   2   0   2   2   2   2   0   2   2   2   2   2   2   0   0   2   0   2   0   2   0   2   2   0   2   2   0   2   2   0   0   0   0   2   0   0   2   0   2   0   0   0   0   2   0   2   0   0   0   0   2   0   2   0   2   2   0   2   2   0   2   2   2   2   0   0   0   2   2   0   0   2   0   2   0   0   2   2   0   2   2   0   0   0   2   0   0   2   2   0   2   2   0   0   0   2   0   2   2   0   2   2   2   0   0   2   0   2   2   0   2   0   0   0   2   2   2   2   2   0   0   0   0   2   0
 MK-4-6                 2   0   2   2   2   2   0   2   0   2   2   2   2   2   0   0   0   2   0   2   2   2   0   2   0   2   2   2   0   2   0   2   2   0   2   2   0   2   2   0   2   0   0   2   2   0   0   2   2   2   0   0   0   0   0   0   0   0   0   2   2   0   2   0   2   2   2   2   0   2   0   2   2   2   0   2   0   2   2   2   2   0   2   2   2   2   2   0   0   0   2   0   2   0   2   0   2   2   0   2   2   0   2   2   0   0   0   0   2   0   0   2   0   2   0   0   0   0   2   0   2   0   0   0   0   2   0   0   2   2   2   0   2   0   0   2   2   2   2   0   0   0   2   2   0   0   2   0   2   2   0   0   2   0   0   2   0   0   0   2   0   0   2   2   0   2   2   0   0   0   2   0   2   2   0   2   2   2   0   0   2   0   2   2   0   2   0   0   0   2   0   0   2   0   0   0   0   0   2   2
 MK-4-7                 2   0   2   2   2   2   0   2   0   2   0   2   2   2   0   0   0   2   2   2   2   2   0   2   0   2   2   2   0   2   0   2   2   0   2   2   0   2   0   0   2   0   0   2   2   0   0   2   2   2   0   0   0   0   2   0   0   0   0   2   2   0   2   2   2   2   2   2   0   2   0   2   0   2   0   2   0   2   2   2   2   0   2   0   2   2   2   0   0   0   2   0   2   0   2   0   2   2   0   2   2   0   2   2   0   0   0   0   2   0   0   2   0   2   0   2   0   0   0   0   2   0   0   0   0   2   2   0   2   2   2   0   0   0   0   2   2   2   2   0   0   0   2   2   0   0   2   0   2   2   0   0   0   0   0   2   0   0   0   2   0   0   2   2   0   2   2   0   0   0   2   0   0   2   0   0   0   2   0   0   2   0   2   2   2   2   0   0   0   2   0   0   2   0   0   0   0   0   2   2
 MK-4-8                 0   0   2   2   2   0   0   2   0   2   0   2   0   2   0   0   0   2   2   2   2   2   0   0   0   2   2   2   0   2   0   2   2   0   2   2   0   2   0   0   0   2   2   2   2   0   0   2   2   2   0   0   0   2   2   0   0   2   0   2   2   0   0   2   2   2   0   2   0   2   0   2   0   2   0   2   0   2   2   2   2   0   2   0   2   2   2   0   2   0   2   0   2   0   2   0   2   2   0   2   2   0   2   2   0   0   0   0   2   0   2   2   0   2   0   2   0   0   0   0   2   0   0   0   0   0   2   0   2   2   2   0   0   2   0   2   2   2   2   2   2   0   2   2   0   2   2   0   2   0   0   0   0   0   0   2   0   0   0   2   0   0   2   2   0   2   2   2   2   0   2   0   0   2   0   0   0   2   0   2   2   0   2   2   2   2   0   0   0   2   0   0   2   0   0   0   0   0   2   2
 MK-4-9                 0   0   0   2   2   0   2   2   0   2   0   2   0   2   0   0   0   2   2   0   2   2   0   0   0   2   0   2   0   2   0   2   2   0   2   0   0   2   0   0   0   2   2   2   0   0   0   2   2   2   0   0   0   2   2   0   0   2   0   2   2   0   0   2   2   2   0   2   0   0   0   2   0   2   0   2   0   2   2   2   2   0   2   0   2   2   2   0   2   0   2   0   2   2   2   0   2   2   2   2   2   0   2   2   0   2   0   0   2   0   2   0   0   2   0   2   0   0   0   0   2   0   0   2   0   0   2   0   2   2   2   0   0   2   0   0   2   2   2   2   2   0   2   2   0   2   2   0   2   0   0   0   0   0   0   2   0   0   2   2   0   0   2   2   0   2   2   0   2   0   2   0   0   2   0   0   0   2   0   2   2   0   2   2   2   0   0   0   0   2   0   0   2   0   0   0   0   0   2   2
 MK-4-10                0   0   0   2   2   0   2   2   0   2   0   2   0   2   0   0   0   2   0   2   2   2   0   0   0   2   0   2   0   2   0   2   2   0   2   0   0   2   2   0   0   2   2   2   0   0   0   2   2   2   0   0   0   2   2   0   0   0   0   2   2   0   2   2   2   2   0   2   0   0   0   2   0   2   0   2   0   0   2   2   2   0   2   0   2   2   2   0   2   0   2   0   2   2   2   0   2   2   2   2   2   0   2   2   0   2   0   0   2   0   2   0   0   0   0   2   0   0   0   0   2   0   0   2   0   0   2   2   2   2   2   0   0   2   0   0   2   0   2   2   2   2   2   2   0   2   2   0   2   2   0   0   0   0   0   2   0   0   2   2   0   0   2   2   0   2   2   2   2   2   2   0   0   2   0   0   0   2   0   2   2   0   2   0   2   0   0   2   0   2   0   0   2   0   0   0   2   0   2   0
 MK-4-11                0   0   0   2   2   0   2   2   0   2   0   0   2   2   2   0   0   2   0   2   2   2   0   0   0   2   2   2   0   2   0   2   2   0   2   0   0   2   2   2   0   2   2   2   0   0   0   2   2   2   0   0   0   2   2   0   0   0   0   2   2   0   2   2   2   2   0   2   0   0   2   2   0   2   0   2   0   0   2   0   2   0   2   0   2   2   2   0   2   0   2   0   2   2   2   0   0   2   2   2   2   0   2   2   0   2   0   0   2   0   2   0   0   0   0   2   0   0   0   2   2   0   0   2   0   0   2   2   2   2   2   0   0   2   0   0   2   0   2   2   2   2   2   2   0   2   2   0   2   2   0   0   0   0   2   2   0   0   0   2   0   0   2   2   0   2   2   2   0   2   2   0   0   0   0   0   0   2   0   2   2   0   2   0   2   0   0   2   0   2   0   0   2   0   0   0   2   0   2   0
 MK-4-12                0   0   0   0   2   0   2   2   0   2   0   0   2   2   2   0   0   2   2   2   2   2   0   0   0   2   2   2   0   2   0   2   2   0   2   0   0   2   2   2   0   2   2   2   0   0   0   2   2   2   0   0   0   2   2   0   2   0   0   2   0   2   2   2   2   2   0   2   0   2   2   2   0   2   0   0   0   0   2   0   2   0   2   0   2   2   2   0   0   0   2   2   2   2   2   0   0   2   2   2   2   0   0   2   0   2   0   0   2   0   2   0   0   0   0   2   0   0   0   2   2   0   0   2   0   0   2   0   2   2   2   0   0   2   0   2   2   0   2   2   2   2   2   2   0   2   2   0   2   2   0   0   0   0   0   2   0   0   0   0   0   0   2   2   0   2   2   2   0   2   2   0   0   2   0   0   0   2   0   2   2   0   0   0   2   0   0   2   2   2   0   2   2   0   0   0   2   0   0   0
 MK-4-13                0   0   0   0   2   0   2   2   0   2   0   0   2   0   2   0   0   2   2   2   2   2   0   0   2   2   2   0   0   2   0   2   2   0   2   0   0   2   2   2   0   2   2   2   0   0   2   2   2   2   0   0   0   2   0   0   0   0   0   2   2   2   2   2   2   2   0   2   0   2   2   2   0   2   0   0   0   0   2   2   0   0   2   0   2   2   2   0   2   0   2   2   2   2   2   0   0   2   2   2   2   0   0   0   2   2   0   0   2   0   2   0   0   0   0   2   0   2   0   2   2   0   0   0   2   0   2   0   2   0   2   0   0   2   0   2   0   0   2   2   2   2   2   2   0   2   2   0   2   2   0   0   0   0   2   0   0   0   0   0   0   0   2   2   0   2   2   2   0   2   2   0   0   0   0   0   0   2   0   2   2   0   0   0   2   0   0   2   2   0   0   2   0   0   2   0   0   2   0   0
 MK-4-14                0   2   0   0   2   0   2   2   0   2   0   0   0   0   2   0   0   2   0   2   2   0   0   0   2   2   2   0   0   2   0   2   2   0   2   0   0   2   2   2   0   2   2   2   0   0   2   2   2   2   0   0   0   2   0   0   0   0   0   2   0   2   2   2   2   2   0   0   0   2   2   2   0   2   0   0   0   0   2   2   0   0   2   0   2   2   2   0   2   0   2   2   2   2   2   0   0   2   2   2   2   0   0   0   2   2   0   0   2   0   2   0   0   0   0   2   0   2   0   2   2   2   0   0   0   0   2   0   2   0   2   2   2   2   0   2   0   0   2   0   2   2   2   2   0   0   2   0   2   2   0   0   0   0   2   0   0   0   0   0   0   0   2   2   0   2   2   2   0   2   2   0   2   0   0   0   0   2   0   0   2   0   0   0   2   0   2   2   2   0   2   2   0   0   2   0   0   2   0   0
 MK-4-15                0   2   0   0   2   0   2   2   0   2   0   0   0   0   2   2   0   2   0   2   2   0   0   0   0   2   2   0   0   2   0   2   2   0   2   0   0   2   2   0   0   2   2   2   2   0   2   2   2   2   0   0   0   2   0   0   0   2   0   2   0   2   2   2   2   2   0   0   0   2   2   2   0   2   0   0   0   0   2   2   0   0   2   0   2   0   2   0   2   0   2   2   2   0   2   0   0   2   2   2   2   0   0   0   2   2   0   0   2   2   2   0   0   2   0   2   0   0   0   2   2   2   0   0   0   0   2   0   2   0   2   0   2   2   0   2   0   0   2   0   2   2   2   2   0   0   2   0   2   0   0   0   0   0   2   0   0   0   0   0   0   2   2   2   0   2   0   2   0   0   2   0   2   0   0   0   0   2   2   0   2   0   0   0   2   2   2   2   2   0   2   2   0   0   0   0   0   2   0   0
 MK-4-16                0   0   0   0   0   2   2   0   0   2   0   0   0   0   2   0   0   2   0   0   2   2   0   0   0   2   2   0   0   2   0   2   2   0   2   0   0   2   2   0   2   2   0   2   2   0   2   2   2   2   0   0   0   2   0   0   0   2   0   2   0   2   2   2   2   2   0   0   0   2   2   2   0   0   0   0   2   0   0   0   0   0   2   0   2   0   2   0   2   0   2   2   2   0   2   0   0   2   2   2   2   0   0   0   2   0   0   0   2   2   2   0   0   0   0   2   0   0   0   2   2   2   0   0   0   0   2   0   0   0   2   0   2   0   2   2   0   0   2   2   2   2   2   2   0   0   0   0   2   0   0   0   0   0   2   0   0   0   0   0   0   2   2   0   0   2   2   2   0   2   2   0   2   2   0   0   0   2   2   0   2   0   0   0   2   2   2   2   2   0   0   2   0   0   2   0   0   2   0   0
 MK-5-1                 0   2   0   0   2   0   0   0   2   0   0   0   2   0   2   0   2   0   2   0   0   2   0   0   0   0   2   0   0   0   0   2   2   0   0   2   0   2   0   2   2   0   0   0   2   0   2   2   2   0   0   2   2   2   0   0   0   0   2   0   0   0   0   0   0   0   2   2   0   0   0   0   0   0   0   2   2   2   2   2   2   0   0   0   2   0   0   2   2   2   2   2   2   2   2   2   2   2   0   2   2   2   0   0   0   0   2   2   2   0   2   2   0   0   2   0   0   2   2   2   2   0   0   2   2   2   0   0   2   2   2   0   2   0   2   2   0   2   2   2   0   2   0   2   0   2   0   2   2   0   2   2   0   0   0   0   2   0   2   0   0   2   0   2   2   2   0   2   0   0   2   0   0   2   2   2   2   2   2   2   0   2   0   2   0   0   2   0   2   0   0   0   2   2   2   2   2   0   2   0
 MK-5-2                 0   2   0   0   2   0   0   0   2   0   0   0   2   0   2   2   2   0   2   0   0   2   0   0   0   0   2   0   0   0   0   2   2   0   0   2   0   2   0   2   2   0   0   2   2   0   2   2   0   0   0   2   2   2   0   0   0   0   2   0   0   0   2   0   0   0   2   2   0   0   0   0   0   0   0   2   2   2   2   2   0   0   0   0   2   0   2   2   2   2   2   2   0   2   2   2   2   2   0   2   2   2   0   0   2   0   2   2   2   0   2   2   0   0   2   0   0   2   2   2   2   0   2   2   2   2   0   0   2   2   2   2   2   0   2   2   0   2   2   2   0   2   0   0   2   2   0   2   2   0   2   2   0   2   0   0   2   0   2   2   0   0   0   2   2   2   0   2   0   0   2   2   0   2   2   2   2   2   2   2   0   2   0   2   0   0   2   0   2   0   0   0   2   2   2   2   2   0   2   0
 MK-5-3                 2   2   0   0   2   0   0   0   2   0   0   0   2   0   2   2   2   0   2   0   0   2   0   0   0   0   2   0   0   0   0   2   2   0   0   0   0   0   0   2   2   0   0   2   2   0   2   2   0   0   0   2   2   2   0   0   0   0   0   0   0   0   2   0   0   0   2   2   0   0   0   0   0   0   0   0   2   0   0   2   0   0   0   0   2   0   0   2   2   2   2   0   2   2   2   2   0   2   0   2   2   2   0   0   2   0   2   2   2   0   2   2   0   0   2   0   0   2   2   2   2   0   2   2   2   2   0   0   2   2   0   2   2   0   2   2   0   2   2   2   0   2   0   0   2   2   2   2   2   0   2   2   0   2   0   0   0   0   2   2   0   0   2   2   2   2   0   2   0   0   2   2   0   2   2   2   2   2   2   0   0   2   2   2   0   0   2   0   2   0   2   0   2   2   2   2   2   0   2   0
 MK-5-4                 2   2   0   2   2   0   0   2   2   0   0   0   2   0   0   2   2   0   0   0   0   2   0   0   0   0   2   0   0   0   0   2   2   0   0   0   0   0   0   0   2   0   0   2   2   0   2   2   0   0   0   2   2   2   0   0   0   0   0   0   0   0   0   0   0   0   2   2   0   0   0   0   2   2   0   0   2   0   0   2   0   0   0   0   2   0   0   2   2   2   2   2   2   2   2   2   2   2   0   2   2   2   2   0   2   0   2   2   2   0   2   2   0   0   2   0   0   2   2   2   2   0   2   2   2   2   0   0   2   2   0   2   2   0   0   2   0   0   0   2   0   2   0   0   2   2   2   2   2   0   2   2   0   2   2   0   0   0   2   2   0   0   2   2   2   2   0   2   0   0   2   2   0   2   2   2   2   2   2   0   0   2   2   2   2   0   2   2   2   0   2   2   2   2   2   2   2   0   2   0
 MK-5-5                 2   2   0   2   2   0   0   2   2   0   0   0   2   0   0   2   2   0   0   0   0   2   2   0   0   0   2   0   0   2   0   2   2   0   0   0   0   0   0   2   2   0   0   2   2   0   2   2   0   0   0   2   2   2   0   0   0   0   0   0   0   2   0   0   0   0   0   2   0   0   0   0   2   2   0   0   2   2   0   2   0   2   0   0   2   0   0   2   2   2   2   2   2   2   2   2   2   2   0   2   2   2   2   0   2   0   2   2   2   2   2   2   0   0   2   0   0   2   2   0   2   0   2   2   2   2   0   0   0   2   0   2   2   0   0   2   0   0   0   2   0   2   0   0   2   0   2   2   2   0   0   2   0   2   2   0   0   2   2   2   0   0   2   2   2   2   0   2   0   0   2   2   0   2   2   2   2   2   2   0   0   2   2   2   2   0   2   2   2   0   2   2   2   2   2   2   2   0   2   0
 MK-5-6                 2   2   0   2   2   0   0   2   2   0   0   0   2   0   0   2   2   0   0   0   0   0   2   0   0   0   2   0   0   2   0   2   2   0   0   0   0   0   0   2   2   0   0   2   2   0   0   2   0   0   0   2   2   2   0   0   0   0   0   0   0   2   0   0   0   0   0   2   0   0   0   0   2   2   0   2   2   2   0   2   0   2   0   0   2   0   0   0   2   2   2   2   2   2   2   2   2   2   2   0   2   2   2   0   2   0   2   0   2   2   2   2   0   0   2   0   0   0   2   0   2   0   2   2   0   2   0   0   0   2   0   2   2   0   0   2   0   2   0   2   0   2   2   2   2   2   2   2   2   0   0   2   0   2   2   0   0   2   2   2   0   0   2   2   2   2   0   2   0   0   2   2   0   2   2   2   2   2   2   0   0   2   2   2   2   0   2   2   2   2   2   0   0   2   0   0   2   0   2   0
 MK-5-7                 2   2   0   2   2   0   0   0   2   0   0   0   2   0   0   2   2   0   0   0   0   0   2   2   0   0   2   0   0   2   0   2   2   0   0   0   0   0   0   2   2   0   0   2   2   0   0   2   0   0   0   2   2   2   0   0   0   0   0   0   2   2   0   0   0   0   0   2   0   0   0   0   2   2   0   2   2   2   0   2   0   0   0   0   2   0   0   0   2   2   2   2   2   2   0   2   0   2   2   0   2   2   2   0   0   0   2   0   0   2   0   2   0   0   2   0   0   0   2   2   2   0   2   2   0   2   0   0   0   2   0   2   2   0   0   2   0   2   0   2   0   2   0   2   2   2   2   2   2   0   0   2   0   2   2   0   0   2   2   0   0   0   2   2   2   2   0   2   0   0   2   2   2   2   2   0   2   0   2   0   0   2   2   2   2   0   2   2   2   2   2   0   0   0   0   0   0   0   2   0
 MK-5-8                 2   2   0   2   2   0   0   0   2   0   0   0   2   0   0   2   2   0   0   0   0   0   2   2   0   0   2   0   0   2   0   2   2   2   0   0   0   0   0   2   2   2   2   2   2   0   0   2   0   0   0   2   2   2   0   0   0   0   0   0   2   2   0   0   0   0   0   2   0   0   0   0   2   0   0   2   2   2   0   2   0   0   0   0   2   0   0   2   2   2   2   2   2   2   0   2   0   2   2   0   2   2   2   0   0   0   2   0   0   2   0   2   0   2   2   0   0   0   2   2   2   0   2   2   0   2   0   0   2   2   0   2   2   0   0   2   0   2   0   2   0   2   0   2   2   2   2   2   0   0   0   2   0   2   2   0   0   2   2   0   0   0   0   2   0   2   0   2   0   0   0   2   2   2   2   0   2   0   2   0   0   2   2   2   2   0   2   2   0   2   2   0   0   0   0   2   0   2   2   0
 MK-5-9                 2   2   0   0   0   0   0   0   2   0   0   0   2   0   0   2   2   0   0   0   0   0   2   2   0   0   2   0   0   2   0   2   2   2   0   0   0   0   2   2   2   2   2   0   0   0   0   2   0   0   0   0   2   2   2   0   0   0   0   0   2   2   0   0   0   0   0   2   0   0   0   0   2   0   0   2   2   2   0   2   0   0   0   0   2   0   0   2   2   2   2   2   2   2   0   0   0   2   0   0   0   2   2   2   0   0   0   0   0   2   0   2   0   2   2   0   0   0   2   2   2   0   2   0   0   2   0   0   0   2   2   2   2   0   0   2   0   2   0   2   0   2   0   2   2   2   2   2   0   0   0   2   0   2   2   2   0   2   2   0   0   2   2   2   0   2   0   0   2   0   0   2   2   2   2   0   0   0   0   0   0   2   2   2   2   0   0   2   0   2   2   0   0   0   0   2   0   2   2   0
 MK-5-10                2   2   0   0   0   0   0   0   2   0   2   0   2   0   0   2   2   0   2   0   0   0   2   2   0   0   2   0   0   0   2   2   2   0   2   0   0   0   2   2   2   2   2   0   0   0   0   2   0   0   2   0   2   2   2   0   0   0   2   0   2   2   0   0   0   0   0   0   0   0   0   0   2   0   0   2   2   2   0   0   2   0   0   0   2   0   0   2   2   2   2   2   2   2   0   0   2   2   0   0   0   2   2   2   0   0   0   0   0   2   0   2   0   2   2   0   0   0   2   0   2   0   2   0   0   2   0   0   0   2   2   2   2   0   2   2   2   2   0   2   0   0   0   2   2   2   0   2   0   0   0   2   0   2   2   2   0   2   2   0   0   2   2   2   0   2   0   0   2   0   0   2   2   2   2   2   0   0   0   0   0   2   2   2   2   0   0   2   0   2   2   0   0   0   0   2   2   2   2   0
 MK-5-11                2   2   0   0   0   0   0   2   2   0   2   0   2   0   0   2   2   0   2   0   0   0   2   0   0   0   2   0   2   0   2   0   2   0   2   0   0   0   2   2   2   2   2   0   0   0   0   2   0   0   0   0   2   2   2   0   0   0   2   0   2   2   0   0   0   0   0   0   0   0   0   0   0   0   0   2   2   2   0   2   2   0   0   0   2   2   2   2   2   2   0   2   2   2   0   0   2   2   0   2   0   2   2   2   0   0   0   0   0   2   0   2   0   2   2   0   0   0   0   0   2   0   2   0   0   2   0   0   0   2   2   2   2   0   2   2   2   2   0   2   0   0   0   2   2   2   2   0   2   0   0   2   2   2   2   2   0   2   2   0   0   2   2   2   0   2   0   0   2   0   0   2   2   2   2   2   0   0   2   0   2   2   2   2   2   0   0   2   0   2   2   0   2   0   0   2   2   2   2   0
 MK-5-12                2   2   0   0   0   0   0   2   2   0   2   0   2   0   0   0   2   0   2   0   0   0   2   0   0   0   2   0   2   0   2   0   2   0   2   0   0   0   2   2   2   2   2   0   0   0   0   2   0   0   0   0   2   2   2   0   0   2   2   0   2   2   0   0   0   0   0   0   0   0   0   0   0   0   0   2   2   2   0   2   2   0   0   0   2   2   2   2   2   2   2   2   2   0   0   0   2   2   0   2   0   2   2   2   0   0   0   0   0   2   2   2   0   0   2   0   0   2   0   0   2   0   2   0   0   2   0   0   0   2   2   2   2   0   2   2   2   2   0   2   0   0   0   2   2   2   2   0   2   0   0   2   2   2   2   2   0   2   2   0   0   2   2   2   0   0   0   2   0   0   0   2   0   2   2   0   0   0   2   0   2   2   2   2   2   0   0   2   0   2   2   2   2   0   0   2   2   2   2   0
 MK-5-13                2   2   0   0   0   0   0   2   2   0   2   0   2   0   0   0   2   0   2   0   0   0   2   0   0   0   2   0   2   0   2   0   2   0   2   0   0   0   2   2   2   0   0   0   0   0   0   2   2   0   0   0   0   0   2   0   0   2   2   2   2   0   0   0   0   0   0   0   0   0   0   0   0   0   0   2   2   2   0   2   2   0   0   0   2   2   2   2   2   2   2   2   2   0   2   0   0   2   0   2   0   2   2   2   0   0   2   0   2   2   2   2   0   0   2   2   0   2   0   0   2   0   2   0   0   2   0   0   0   2   2   2   2   0   2   2   2   2   0   2   0   0   0   2   2   2   2   0   2   0   0   2   0   2   2   2   0   2   2   0   2   2   2   2   2   0   0   2   0   0   0   2   0   2   2   0   0   0   2   0   2   2   2   2   2   0   0   2   0   2   2   2   2   0   0   2   2   2   0   0
 MK-5-14                2   2   0   0   0   0   0   2   0   0   2   0   2   0   0   2   2   0   2   0   0   0   2   2   2   2   2   0   2   0   2   0   2   0   2   0   0   0   2   2   2   0   0   0   0   0   0   2   2   0   0   0   0   0   2   0   0   2   2   2   2   0   0   0   0   0   0   0   0   0   0   0   0   2   0   2   2   2   0   2   0   0   0   0   2   2   2   2   2   2   2   2   2   0   2   0   0   2   0   2   0   0   2   2   0   0   2   0   2   0   2   2   0   0   2   2   0   2   0   0   2   0   2   0   0   2   0   0   2   2   2   2   2   0   2   2   2   2   0   2   0   0   0   2   2   2   2   0   2   0   0   2   0   2   2   2   0   2   2   0   2   2   2   2   2   2   0   2   0   0   0   2   0   0   2   0   0   0   2   0   0   2   2   2   2   0   0   2   0   2   2   2   2   0   0   2   2   2   0   0
 MK-5-15                2   2   0   0   0   0   0   2   0   0   2   0   2   0   0   2   2   0   2   0   0   0   2   2   2   2   0   0   2   0   0   0   2   2   2   0   0   2   2   2   2   0   0   0   0   0   0   2   2   0   0   0   0   0   2   0   0   2   2   2   0   0   2   0   0   0   0   0   0   0   0   0   0   2   0   2   2   2   0   2   0   0   0   0   2   2   2   2   2   2   2   2   2   2   2   0   2   2   0   2   2   0   2   2   0   0   2   0   2   0   2   2   0   0   2   2   0   2   2   0   2   0   0   0   0   2   0   0   2   2   2   2   2   0   2   2   2   2   0   2   2   0   0   2   2   2   2   0   2   0   0   0   0   0   0   2   0   2   0   0   2   2   2   2   2   2   0   2   0   0   0   2   0   2   2   0   0   0   2   0   0   2   0   2   2   0   0   2   0   2   2   2   2   2   0   2   2   2   0   0
 MK-5-16                2   2   0   0   0   0   0   2   0   0   2   0   2   0   2   2   2   0   2   0   2   0   2   2   2   2   0   0   2   0   0   0   2   2   2   0   2   0   0   2   2   0   0   0   0   0   0   2   2   0   0   0   0   0   2   0   0   2   2   2   2   0   2   0   0   2   2   0   0   0   0   0   0   2   0   2   2   2   2   2   0   2   0   0   2   2   2   2   2   2   2   2   2   2   2   2   2   2   0   2   2   0   2   2   0   0   2   2   2   2   2   2   0   0   2   2   0   2   2   0   2   0   0   0   0   2   0   0   0   2   2   0   2   0   2   0   2   2   0   2   2   0   0   2   2   2   2   0   2   2   0   0   0   0   0   2   0   2   2   0   2   2   2   2   2   2   2   2   0   0   0   2   0   2   2   0   0   0   2   0   0   2   0   2   2   0   0   2   0   2   2   2   2   2   0   2   2   0   0   2
 MK-6-1                 2   0   0   0   2   0   2   0   2   2   0   2   2   2   0   0   2   2   0   0   2   0   0   2   0   0   2   0   0   2   0   2   0   2   2   0   2   2   0   2   2   0   0   2   0   0   2   2   0   2   0   2   0   0   0   0   0   2   2   0   0   0   2   2   2   0   0   2   2   2   2   2   0   0   2   2   2   2   2   0   0   2   0   0   0   2   2   0   0   2   2   0   0   0   2   2   0   2   2   0   2   0   0   0   0   0   2   0   0   2   2   2   0   2   2   2   0   2   2   0   2   0   2   0   0   0   2   0   2   2   2   0   0   2   0   0   2   0   2   0   0   2   2   2   0   0   0   0   2   2   0   0   0   0   2   0   0   2   0   2   0   0   0   2   2   2   2   2   2   2   0   2   2   2   2   2   2   0   2   2   0   2   0   0   0   0   0   2   0   2   0   0   2   0   0   2   0   0   0   2
 MK-6-2                 2   0   0   0   2   2   2   0   2   2   0   0   2   2   2   0   2   2   0   2   2   0   2   2   0   0   2   0   0   2   0   2   0   2   2   0   0   2   0   2   2   0   0   2   0   0   2   2   0   2   0   0   0   0   0   0   0   2   2   0   0   0   2   2   0   0   0   2   0   2   2   2   0   0   2   2   0   2   2   0   0   2   0   0   2   2   2   0   0   0   2   0   0   0   2   2   0   2   2   2   2   0   2   2   0   0   2   0   0   2   2   2   2   2   2   2   0   2   2   0   0   2   2   0   0   0   2   0   0   2   2   0   0   2   2   0   2   2   2   0   0   2   2   2   0   0   0   0   2   2   0   0   0   2   2   0   0   2   0   2   2   0   0   2   2   2   2   2   2   2   0   2   2   2   2   2   2   0   2   0   0   2   0   0   0   0   0   2   0   0   0   0   2   0   0   2   0   0   0   2
 MK-6-3                 2   2   0   0   2   2   2   0   2   2   0   0   2   2   2   0   2   2   0   0   2   0   2   2   0   0   2   0   2   2   0   2   0   2   2   0   2   2   0   2   0   0   0   2   2   0   2   2   0   2   0   0   0   0   0   0   0   2   2   0   0   0   2   2   0   2   0   2   0   2   2   2   2   0   2   2   0   2   2   0   0   2   0   0   2   2   2   0   0   0   2   0   0   0   2   0   0   2   2   2   2   0   2   2   0   0   2   0   0   2   2   2   2   2   2   2   0   2   2   0   0   2   2   0   0   0   2   0   0   2   2   0   0   2   2   0   2   2   2   0   0   2   2   2   2   0   0   0   2   2   0   2   0   2   2   0   0   2   0   2   2   0   0   2   0   2   2   0   2   2   0   2   2   2   2   2   2   2   2   0   2   2   0   0   0   2   0   2   0   0   0   0   2   2   0   2   0   0   0   2
 MK-6-4                 2   2   2   0   2   2   2   0   2   0   0   0   2   2   2   0   2   2   0   0   2   0   2   2   0   0   2   0   2   2   0   2   0   2   2   0   2   2   0   2   0   0   0   2   2   0   2   2   0   2   0   0   0   0   0   0   0   2   2   0   2   0   2   2   0   2   0   2   0   2   2   2   2   2   2   2   0   2   2   0   0   0   0   0   2   2   2   0   0   0   2   0   0   0   2   0   2   2   2   2   2   0   2   2   0   0   2   0   2   2   2   2   2   2   2   2   2   2   0   0   0   2   2   2   0   2   2   2   2   2   2   0   0   2   2   0   2   2   0   0   0   0   2   2   2   0   0   0   2   2   0   2   0   2   2   0   0   2   0   2   2   0   0   2   0   2   2   0   2   0   0   2   2   0   2   2   2   2   2   0   2   2   0   0   0   2   2   2   0   0   0   0   2   2   0   2   0   0   0   2
 MK-6-5                 0   2   2   0   2   2   2   0   2   0   0   0   2   2   2   0   2   2   0   0   2   2   2   0   0   0   2   0   2   2   0   2   0   2   0   0   2   2   0   2   0   0   0   0   2   0   2   2   0   2   0   0   0   0   0   0   0   2   2   0   0   0   2   2   0   2   0   2   0   2   2   0   2   2   2   2   0   2   2   0   0   2   0   2   0   2   2   0   0   0   2   2   0   0   2   0   2   2   2   2   2   0   2   2   0   0   2   0   0   2   2   2   2   2   2   2   2   2   0   0   0   2   0   2   0   2   2   2   2   2   2   0   0   2   2   0   2   2   0   2   0   0   2   2   2   0   0   0   0   2   0   2   0   2   2   0   0   2   0   2   2   0   0   2   2   2   0   0   2   0   0   2   2   0   2   2   0   2   2   0   2   2   0   0   0   2   2   2   2   0   0   0   2   2   0   2   0   0   0   2
 MK-6-6                 0   2   2   0   2   2   2   0   2   0   0   0   2   2   2   0   0   2   0   0   2   2   2   0   0   2   2   2   2   2   0   2   0   2   0   2   2   2   2   2   0   0   0   0   2   0   2   2   0   2   0   2   0   0   0   0   0   2   2   0   0   0   2   2   2   2   0   2   0   2   2   0   2   2   2   2   0   2   0   0   0   2   0   2   0   2   0   0   0   0   2   2   2   0   2   0   2   2   2   2   2   2   2   2   0   0   2   0   0   2   2   2   2   2   2   2   2   2   0   0   0   2   0   2   0   2   2   2   2   0   2   0   0   2   2   0   2   2   0   2   0   2   2   2   2   0   0   0   0   2   0   2   0   2   0   0   2   2   0   2   2   0   0   2   2   2   0   0   2   0   0   2   2   0   0   2   0   2   2   0   2   2   0   0   0   2   2   2   2   2   0   0   2   2   0   2   2   0   0   2
 MK-6-7                 0   2   2   0   2   2   2   0   2   0   0   0   2   2   0   0   2   2   2   2   2   2   2   0   0   2   2   2   2   2   0   2   0   2   0   0   2   2   0   2   0   0   0   0   2   0   2   2   0   0   0   2   0   0   2   2   0   2   2   0   0   0   2   2   2   2   0   2   0   2   2   2   2   2   2   2   0   2   0   0   0   2   0   2   0   2   0   2   0   0   2   2   2   0   2   0   2   2   2   2   2   2   2   2   0   0   0   2   2   2   2   2   2   2   0   2   0   2   0   0   0   2   0   2   0   2   2   2   2   0   2   2   0   2   2   0   2   2   2   2   0   2   2   2   2   2   0   0   0   2   0   2   0   2   0   0   2   2   0   2   2   0   0   2   2   2   0   0   2   0   0   2   2   0   0   2   0   2   2   2   2   2   0   0   0   2   2   2   2   0   0   0   2   2   0   2   2   0   0   2
 MK-6-8                 0   0   2   0   2   2   2   0   0   0   0   0   2   2   0   0   2   2   2   2   2   2   2   0   0   2   2   2   2   2   0   0   0   2   2   2   2   0   0   2   0   0   0   0   2   0   2   2   0   0   0   2   0   0   2   2   0   2   2   0   0   0   2   2   2   2   0   2   0   2   2   2   2   2   2   2   0   2   0   0   2   2   0   2   2   2   0   2   0   0   2   2   2   0   2   0   0   2   2   2   2   2   2   2   0   0   2   2   2   2   2   2   0   2   0   2   0   2   0   0   0   2   0   2   0   0   2   2   2   0   0   2   0   2   2   2   2   2   2   0   0   2   2   2   2   2   0   0   0   2   0   2   0   2   0   0   0   2   2   2   2   0   2   2   2   2   0   0   2   0   0   2   2   0   0   2   0   2   2   2   2   2   0   0   0   2   2   2   2   0   0   0   2   2   0   2   2   0   0   2
 MK-6-9                 0   0   0   2   2   2   2   0   0   0   2   0   2   2   0   0   2   2   2   2   2   2   2   0   0   2   2   2   2   2   0   0   0   2   2   2   2   0   0   2   0   0   0   0   2   0   2   2   0   0   0   2   0   0   2   2   0   2   2   0   0   0   2   2   2   2   2   2   0   2   2   2   2   2   2   2   2   2   0   0   2   2   0   2   2   2   0   2   0   0   2   2   2   0   2   0   0   0   2   2   2   2   2   2   2   2   2   2   2   2   2   2   0   2   0   2   0   2   0   0   0   2   0   2   0   0   2   2   2   2   0   2   0   2   2   2   2   2   2   2   0   2   2   2   2   2   0   0   0   2   2   2   0   2   0   2   0   2   2   2   2   0   2   2   0   2   0   0   2   0   0   2   2   0   0   2   0   2   2   0   2   2   0   0   0   2   2   2   2   0   0   2   2   2   0   2   2   0   0   2
 MK-6-10                0   0   0   2   2   2   2   0   0   2   2   0   2   2   0   0   0   2   0   2   0   2   0   0   0   2   2   2   2   2   0   0   0   2   2   0   2   0   2   2   2   0   0   0   2   0   2   2   0   0   0   2   0   0   2   2   0   2   2   0   0   0   2   2   2   2   2   2   0   2   2   2   2   2   2   2   2   2   0   0   2   2   0   2   0   2   0   2   0   0   2   2   0   0   2   0   0   2   0   2   2   2   0   2   2   2   2   2   2   2   2   2   0   2   2   2   0   2   0   0   0   2   0   2   2   0   0   2   2   0   0   2   0   2   2   2   2   2   2   0   0   2   2   2   2   2   0   2   0   0   2   2   0   2   0   2   0   2   0   2   2   0   2   2   0   2   0   0   2   0   2   2   2   0   0   2   0   2   0   0   2   0   0   0   0   2   2   2   2   2   0   2   2   2   0   2   2   0   0   2
 MK-6-11                0   0   0   2   0   2   2   0   0   2   2   0   2   2   0   0   0   0   0   0   0   2   0   0   0   0   2   2   2   2   0   0   0   2   2   0   2   0   2   2   2   0   0   0   0   0   2   2   0   0   2   2   0   0   2   2   0   2   2   0   0   0   2   2   2   2   2   2   0   2   2   2   2   2   2   2   2   2   0   0   2   2   0   2   0   2   0   2   0   0   2   2   0   0   2   0   0   2   0   2   2   2   0   2   2   2   2   2   2   2   2   2   0   2   0   2   0   2   0   0   0   2   2   2   2   0   0   2   2   0   0   2   0   0   2   2   2   2   2   0   0   2   2   2   2   2   0   2   0   0   2   2   2   2   0   2   0   2   0   2   2   0   2   2   0   2   0   0   2   0   2   2   2   0   0   0   2   2   0   2   2   2   0   0   0   0   2   2   2   2   2   2   2   2   0   2   2   0   2   2
 MK-6-12                2   0   0   2   0   2   2   0   0   2   2   0   2   2   0   0   0   0   0   0   0   2   0   0   0   0   2   2   2   2   0   0   0   2   2   0   0   0   2   2   2   0   0   0   0   0   2   2   0   0   2   0   0   2   2   2   0   2   2   0   0   0   2   2   2   2   2   2   2   2   2   2   2   2   2   2   2   2   0   0   2   0   0   2   0   2   0   2   0   2   2   2   0   0   2   0   0   2   0   2   2   2   0   2   2   2   0   2   0   2   2   0   0   2   0   0   0   2   0   0   0   0   2   2   0   0   0   2   2   0   0   2   0   0   2   2   2   2   2   0   0   2   2   2   2   2   0   0   0   0   0   0   2   2   0   2   0   2   0   2   2   0   2   2   0   2   0   0   0   0   2   2   2   0   0   0   2   2   0   2   2   2   0   2   0   0   2   2   2   2   2   2   2   2   0   2   2   0   2   2
 MK-6-13                2   0   0   2   0   2   2   0   0   2   0   0   0   0   0   0   0   0   0   2   0   2   0   0   0   0   2   2   2   2   0   2   2   2   0   0   0   0   2   2   2   2   0   0   2   0   2   2   0   0   2   0   0   2   2   2   0   2   2   0   0   0   2   2   2   2   2   2   2   0   2   2   2   2   2   2   2   2   0   0   2   0   2   2   0   2   0   2   0   2   2   2   0   0   2   0   0   2   0   2   2   0   0   2   2   2   0   2   0   2   2   0   2   0   0   0   0   2   0   0   0   0   2   2   0   2   0   2   2   0   0   2   0   0   2   2   2   2   2   0   0   2   2   2   2   0   0   0   0   0   0   0   2   2   2   2   0   2   0   2   2   0   2   2   2   2   0   0   0   0   2   2   2   0   0   2   2   2   0   2   2   2   0   2   0   0   2   2   2   0   2   2   2   2   0   2   2   0   2   2
 MK-6-14                2   0   0   2   0   2   2   2   0   2   0   0   0   0   2   0   0   0   0   2   2   2   0   0   0   0   0   2   2   2   0   2   2   2   0   0   0   0   2   2   2   2   0   0   2   0   2   2   0   2   2   0   0   0   2   2   0   2   0   0   0   0   2   2   2   0   2   2   2   0   2   2   2   2   2   2   2   2   0   0   2   2   2   2   0   0   0   2   0   0   2   2   0   0   2   0   0   2   0   2   2   0   0   2   2   2   0   2   0   2   2   0   2   0   0   2   0   2   0   0   0   2   2   2   0   2   0   2   2   0   0   2   0   0   2   2   0   2   0   0   0   2   2   2   2   0   0   0   0   0   0   0   2   2   2   2   0   2   0   0   2   0   2   2   2   2   0   0   2   0   2   2   2   0   0   2   2   0   0   2   2   0   0   2   0   0   2   2   2   0   2   2   2   2   0   2   2   0   2   2
 MK-6-15                2   0   0   2   2   2   2   2   0   2   0   0   0   0   0   0   0   0   0   2   2   2   0   0   0   0   0   2   2   2   0   2   2   2   0   0   0   0   2   2   2   2   0   0   2   0   2   2   0   2   2   0   0   0   2   2   0   2   0   0   0   0   2   2   2   0   2   0   2   0   2   0   2   2   2   0   2   2   0   0   2   2   0   2   0   0   0   2   0   0   2   2   0   0   2   0   0   2   0   2   2   0   0   2   2   2   0   2   0   2   2   0   0   0   0   2   0   2   2   0   0   2   0   2   0   2   0   2   2   0   0   2   0   0   2   2   0   2   0   2   0   2   2   2   2   0   2   2   0   0   2   0   2   2   2   2   0   2   0   0   2   0   2   2   2   2   0   0   2   2   2   2   2   0   0   2   2   0   0   2   2   2   0   2   0   0   2   2   2   0   0   2   2   2   0   2   2   0   2   2
 MK-6-16                2   0   0   2   2   2   0   2   0   2   0   0   0   0   2   0   0   0   0   2   2   2   2   0   2   0   2   2   2   0   0   2   2   2   0   0   0   0   2   2   2   2   0   0   2   0   2   2   0   2   0   0   0   0   2   2   0   2   0   0   0   2   2   2   2   0   2   0   2   0   2   0   0   2   2   0   0   2   0   0   2   0   0   2   0   2   0   2   0   0   2   2   0   0   2   0   0   2   0   2   2   0   2   2   2   2   0   2   0   2   0   0   0   0   0   2   0   2   2   0   0   2   0   2   0   2   0   2   2   2   0   2   0   0   2   2   0   2   0   2   0   0   2   2   2   0   2   2   0   0   2   0   2   2   2   2   2   2   0   0   2   0   2   2   2   2   0   0   2   2   2   2   2   0   0   2   2   0   0   2   2   2   0   2   0   0   2   2   0   0   0   2   2   2   0   2   2   0   2   2
 
!****************************************** Phenotypic Data **********************************************************
!-100.0 is resevred for missing phenotype
SimulatedTrait1        15.2911   14.3235   14.1113   13.4318   15.9957   15.3430   14.1898   16.1814   14.2851   14.7445   13.4871   14.4774   14.7031   14.5022   13.8570   15.5799   14.0910   16.0069   14.0271   14.6213   14.0074   14.0197   13.3236   13.4215   16.5954   16.4873   16.9466   14.9495   14.0121   16.2215   12.9764   14.6718   14.0966   14.9155   13.7593   14.7547   14.9213   15.0429   14.9405   14.6138   16.1072   15.3098   16.9004   15.8880   14.2041   16.3491   15.5053   15.5351   14.2682   14.9142   13.8220   15.7263   16.3179   16.0505   16.2231   13.8801   14.0250   15.6912   14.1675   14.4059   13.4792   14.4392   15.0055   16.6736   15.7939   14.1750   14.7936   15.8316   16.3532   15.3701   15.7703   13.8763   15.7634   14.8291   14.8541   16.0498   15.2176   16.6007   14.2644   16.1621   14.5829   16.3597   16.4857   15.0896   16.5869   14.9378   16.7731   14.8576   15.1290   15.4073   13.4950   14.0692   16.6619   13.5958   15.8456   15.3670   14.0114   14.1579   13.2941   14.0534   15.0184   15.5473   14.3566   13.9959   15.9838   15.8108   13.6225   14.4449   16.3440   15.3050   13.6148   14.7298   16.2728   14.5423   13.3652   15.5410   15.0978   13.7172   13.9364   13.8915   14.4152   16.6555   15.8566   13.5550   15.0211   16.6985   16.2691   14.9397   14.2116   15.3541   13.7372   15.3901   14.4550   15.2958   14.9441   15.5188   16.4152   16.4475   15.8572   13.8304   15.8348   14.4070   15.3896   16.1797   15.5731   15.8696   14.9951   15.1181   14.7440   15.8257   16.8803   14.8010   16.0466   14.3211   13.8248   14.1619   13.8947   15.0126   14.3814   14.0062   16.0443   16.1335   15.2372   13.5808   14.5151   15.1944   14.2650   14.6542   15.0128   13.9865   14.1743   16.4060   15.9401   15.4397   16.4922   14.1130   16.3713   15.8060   15.6698   16.4583   16.4005   16.4171   13.1137   15.2028   15.5039   14.0450   15.1140   14.4091   13.9429   14.7393   14.5075   14.6028   13.6853   15.3016   15.3191   14.7209   13.9692   16.6261   13.9785   14.3680
SimulatedTrait2         9.4167   10.4888   10.3667   10.5842    9.1861    9.6617   10.2741    9.2619   10.2093   10.3825   10.6071   10.5622   10.5895   10.2650   10.4654   10.3015   10.6588    9.7195   10.7216   10.6035   10.0631   10.6638    9.9960   10.6432    9.1812    9.5579    9.5245    9.5711   10.8346    9.8257   10.2776   10.4207   10.7530   10.8005   10.4689   10.8943   10.7228    9.3917    9.3028   10.7775    9.4370    9.8503    9.4016    9.4535   10.5011    9.4355   10.4022    9.5118   10.2480    9.8913   10.1864    9.9902    9.0801   10.5886    9.9811   10.8546    9.7004    9.5920   10.6032   10.1578   10.8123    9.6855    9.3861    9.0533    9.6286   10.9041   10.2714   10.6011    9.7233    9.5222    9.8094    9.5000    9.1485    9.0288   10.6058    9.5060    9.5344    9.6146   10.6748    9.5892   10.6381    9.5945    9.6243   10.5931    9.4223    9.2233    9.5934    9.3626   10.2263    9.4474   10.7048   10.5342    9.6628   10.6136    9.5430    9.6774   10.2528   10.7208   10.5529   10.4957    9.2536    9.9340   10.5452   10.4044    9.9239    9.1086   10.2108   10.4388    9.8440    9.2164   10.9099   10.6927    9.6859   10.7730   11.1120    9.4118    9.5545   10.7281   10.2407    9.9670   10.4148    9.6179    9.1493   10.4361    9.7878    9.1773    9.4974    9.6342   10.4538   10.2011   10.6701    9.1839   10.5402    9.2853    9.4333    9.6445    9.6183    9.4281    9.5360   10.6284   10.1123   10.4204    9.8195   10.0153    9.4930   10.0177    9.7949   10.0227    9.5949   10.0974    9.2302    9.2128    9.4727   10.5027   10.5672   10.6716   10.8485    9.0831   10.6075   10.5607    9.5866    9.6642   10.4589   10.4986   10.6314   10.8734   10.2447   10.0772    9.6509   10.7619   10.4973    9.6621    9.0711    9.5365    9.5035   10.8403    9.5962    9.3976    9.5052    9.8781    9.2868    9.1472   10.1603    9.5567    9.5798   11.0035   10.3309   10.5886   10.5229   10.3874   10.6539   10.3880   10.7942    9.3424    9.4798    9.1589   10.1670    9.5381   10.0233   10.5453
 
