# Supplementary material for: Inclusive Composite Interval Mapping of QTL by Environment Interactions in Biparental Populations
Source: PLoS One. 2015 Jul 10;10(7):e0132414. doi: 10.1371/journal.pone.0132414 (PMC4498613; doi:10.1371/journal.pone.0132414)
Supplement: S6 File — (ZIP) [file pone.0132414.s006.zip › H=0.8/L1/run_00114.met]

!**********************Note: lines staring with "!" are remarks and will be ignored in the program********************
!*********************************General Information**********************************
!Assuming F1 = P1 x P2, populations available in QTL IciMapping are: 
!  1, P1BC1F1 = P1 x F1, the first backcrossing where P1 is used as the recurrent parent;
!  2, P2BC1F1 = P2 x F1, the first backcrossing where P2 is used as the recurrent parent;
!  3, F1DH, F1-derived doubled haploids; 
!  4, RIL or F1RIL, recombination inbred lines through the repeated selfing of F1;
!  5, P1BC1RIL, recombination inbred lines through the repeated selfing of P1BC1F1;
!  6, P2BC1RIL, recombination inbred lines through the repeated selfing of P2BC1F1;
!  7, F2, the selfing generation of F1;
!  8, F3, the selfing generation of F2;
!  9, P1BC2F1, the second backcrossing where P1 is used as the recurrent parent; 
! 10, P2BC2F1, the second backcrossing where P2 is used as the recurrent parent;
! 11, P1BC2RIL, recombination inred lines through the repeated selfing of P1BC2F1; 
! 12, P2BC2RIL, recombination inred lines through the repeated selfing of P2BC2F1; 
! 13, P1BC1F2, the selfing generation of P1BC1F1; 
! 14, P2BC1F2, the selfing generation of P2BC1F1; 
! 15, P1BC2F2, the selfing generation of P1BC2F1; 
! 16, P2BC2F2, the selfing generation of P2BC2F1; 
! 17, P1BC1DH, P1BC1F1-derived doubled haploids; 
! 18, P2BC1DH, P2BC1F1-derived doubled haploids; 
! 19, P1BC2DH, P1BC2F1-derived doubled haploids; 
! 20, P2BC2DH, P2BC2F1-derived doubled haploids; 
   3      !Mapping Population (see remarks above)
   2      !Mapping Function (1 for Kosambi; 2 for Haldane; 3 for Morgan)
   2      !Marker Space Type (1 for intervals; 2 for positions)
   1      !Marker Space Unit(1 for centiMorgans; 2 for Morgan)
   6      !Number of Chromosomes (or Linkage Groups)
 200      !Size of the mapping population
   2      !Number of environments
 
!***************************************** Chromosomes and Linkage Maps **********************************************
!Chromosome                 NumMarkers
-CH1                        16
-CH2                        16
-CH3                        16
-CH4                        16
-CH5                        16
-CH6                        16
!Linkage map (Marker name followed by position or the interval length)
 MK-1-1                1     0.000
 MK-1-2                1    10.000
 MK-1-3                1    20.000
 MK-1-4                1    30.000
 MK-1-5                1    40.000
 MK-1-6                1    50.000
 MK-1-7                1    60.000
 MK-1-8                1    70.000
 MK-1-9                1    80.000
 MK-1-10               1    90.000
 MK-1-11               1   100.000
 MK-1-12               1   110.000
 MK-1-13               1   120.000
 MK-1-14               1   130.000
 MK-1-15               1   140.000
 MK-1-16               1   150.000
 MK-2-1                2     0.000
 MK-2-2                2    10.000
 MK-2-3                2    20.000
 MK-2-4                2    30.000
 MK-2-5                2    40.000
 MK-2-6                2    50.000
 MK-2-7                2    60.000
 MK-2-8                2    70.000
 MK-2-9                2    80.000
 MK-2-10               2    90.000
 MK-2-11               2   100.000
 MK-2-12               2   110.000
 MK-2-13               2   120.000
 MK-2-14               2   130.000
 MK-2-15               2   140.000
 MK-2-16               2   150.000
 MK-3-1                3     0.000
 MK-3-2                3    10.000
 MK-3-3                3    20.000
 MK-3-4                3    30.000
 MK-3-5                3    40.000
 MK-3-6                3    50.000
 MK-3-7                3    60.000
 MK-3-8                3    70.000
 MK-3-9                3    80.000
 MK-3-10               3    90.000
 MK-3-11               3   100.000
 MK-3-12               3   110.000
 MK-3-13               3   120.000
 MK-3-14               3   130.000
 MK-3-15               3   140.000
 MK-3-16               3   150.000
 MK-4-1                4     0.000
 MK-4-2                4    10.000
 MK-4-3                4    20.000
 MK-4-4                4    30.000
 MK-4-5                4    40.000
 MK-4-6                4    50.000
 MK-4-7                4    60.000
 MK-4-8                4    70.000
 MK-4-9                4    80.000
 MK-4-10               4    90.000
 MK-4-11               4   100.000
 MK-4-12               4   110.000
 MK-4-13               4   120.000
 MK-4-14               4   130.000
 MK-4-15               4   140.000
 MK-4-16               4   150.000
 MK-5-1                5     0.000
 MK-5-2                5    10.000
 MK-5-3                5    20.000
 MK-5-4                5    30.000
 MK-5-5                5    40.000
 MK-5-6                5    50.000
 MK-5-7                5    60.000
 MK-5-8                5    70.000
 MK-5-9                5    80.000
 MK-5-10               5    90.000
 MK-5-11               5   100.000
 MK-5-12               5   110.000
 MK-5-13               5   120.000
 MK-5-14               5   130.000
 MK-5-15               5   140.000
 MK-5-16               5   150.000
 MK-6-1                6     0.000
 MK-6-2                6    10.000
 MK-6-3                6    20.000
 MK-6-4                6    30.000
 MK-6-5                6    40.000
 MK-6-6                6    50.000
 MK-6-7                6    60.000
 MK-6-8                6    70.000
 MK-6-9                6    80.000
 MK-6-10               6    90.000
 MK-6-11               6   100.000
 MK-6-12               6   110.000
 MK-6-13               6   120.000
 MK-6-14               6   130.000
 MK-6-15               6   140.000
 MK-6-16               6   150.000
!*********************************** Marker Types ********************************************************************
!Co-dominant marker: When heterozygote F1 is present, P1 is coded as 2, F1 is coded as 1, and P2 is coded as 0; Otherwise, P1 is coded as 2, and P2 is coded as 0. 
!Dominant marker: When heterozygote F1 is present, P1 and F1 are coded as 12, and P2 is coded as 0; Otherwise, P1 is coded as 2, and P2 is coded as 0.  
!Recessive markers: When heterozygote F1 is present, P1 is coded as 2, and F1 and P2 are coded as 10; Otherwise, P1 is coded as 2, and P2 is coded as 0. 
!Missing marker is coded as -1. 
 MK-1-1                 0   0   0   2   2   0   2   2   2   0   2   2   0   2   0   0   2   0   0   0   2   2   2   0   0   0   0   0   2   0   2   0   2   2   2   2   0   0   0   2   0   2   2   0   2   2   2   0   0   0   2   2   2   0   0   2   2   0   0   2   0   0   2   2   0   0   2   2   2   0   2   0   0   0   0   2   0   0   2   0   2   0   2   0   2   2   2   2   2   0   2   2   0   0   2   0   2   2   0   2   2   2   0   2   2   2   2   0   0   2   2   0   2   0   0   2   2   2   0   0   2   0   2   2   0   2   0   0   0   2   0   2   2   0   0   2   0   2   2   2   2   2   2   0   0   2   0   2   0   2   0   0   2   0   0   0   0   2   2   2   2   0   0   0   0   0   0   2   0   0   2   2   2   0   0   0   2   0   2   2   2   0   2   2   2   2   0   0   2   2   2   2   2   0   0   0   2   2   0   2
 MK-1-2                 0   0   0   2   2   2   2   2   2   0   0   2   0   2   0   0   2   0   0   0   2   2   2   0   0   0   0   0   2   0   2   0   2   2   2   2   0   0   0   2   0   2   2   0   2   2   2   0   0   0   2   2   2   0   0   2   2   0   0   0   0   0   2   2   0   2   2   0   2   0   2   0   0   0   0   2   0   0   2   0   2   0   2   0   2   2   2   2   2   0   2   2   0   0   2   0   2   2   2   2   2   2   0   2   2   2   2   0   0   2   2   0   2   0   0   2   2   2   0   0   2   0   2   2   0   2   0   0   0   2   0   2   2   2   0   2   0   2   2   2   0   2   2   0   0   2   0   2   0   0   0   0   2   0   0   0   0   2   2   2   2   0   0   2   0   2   0   2   0   0   2   2   2   0   0   0   2   0   2   2   2   0   2   2   2   2   0   0   2   2   2   2   2   0   0   0   2   2   0   2
 MK-1-3                 0   0   0   2   2   2   2   2   2   2   0   2   0   2   0   0   2   0   0   0   0   0   2   0   0   0   0   0   2   0   2   0   2   2   2   2   0   0   0   2   0   2   2   0   2   2   2   0   2   0   2   2   2   0   0   2   2   0   0   0   0   0   2   2   0   2   2   0   0   0   2   0   0   0   0   2   0   0   2   0   2   0   2   0   2   2   0   2   2   0   2   2   0   0   2   0   2   2   2   0   2   2   0   2   2   0   2   0   0   2   2   0   2   0   0   2   2   2   0   0   2   0   2   2   0   2   0   0   0   2   0   2   2   2   2   2   0   2   0   2   0   2   2   0   0   2   0   2   0   0   0   0   2   0   0   0   0   2   2   2   2   0   0   2   0   0   0   2   0   0   2   2   2   0   0   0   0   0   2   2   2   0   2   2   2   2   0   0   2   2   2   2   2   0   0   2   0   2   0   2
 MK-1-4                 0   0   0   2   2   2   2   2   2   2   0   2   0   0   0   0   2   0   0   0   0   0   2   0   0   0   2   0   2   0   2   0   2   2   2   2   0   0   0   2   0   2   2   0   2   2   2   0   2   0   2   2   2   0   0   2   2   0   0   0   0   0   2   0   0   2   2   0   0   0   2   2   0   0   0   2   0   0   2   0   2   0   2   0   2   2   0   2   2   0   2   2   0   0   2   2   2   2   2   0   2   2   0   2   0   0   2   0   0   2   2   2   2   0   0   2   0   0   0   2   2   0   2   2   0   2   0   0   0   0   0   2   2   2   2   2   0   2   0   2   0   2   0   0   0   2   0   2   0   0   0   0   0   0   0   0   0   0   0   2   2   2   0   2   0   0   0   0   0   0   2   2   0   0   0   0   0   0   2   2   2   0   2   2   2   2   0   0   2   2   2   2   2   0   0   2   0   2   0   2
 MK-1-5                 0   0   0   2   2   2   2   2   2   2   0   2   0   0   2   0   0   0   0   0   2   2   2   0   0   0   2   0   2   0   2   0   2   2   2   2   0   0   0   2   0   2   2   0   2   2   2   0   2   0   2   2   2   0   0   2   0   0   0   0   0   0   2   0   0   2   2   0   0   0   2   2   0   0   2   2   0   0   2   0   2   0   2   0   2   2   0   0   2   0   2   2   0   0   2   2   2   2   2   0   2   2   0   2   2   0   2   0   0   2   2   2   2   0   0   2   2   0   0   2   2   0   0   0   0   0   0   0   0   0   0   2   2   2   2   2   0   0   0   2   0   2   0   0   0   2   0   2   0   0   0   0   0   0   0   0   0   0   0   2   2   2   0   0   0   0   0   0   0   0   2   0   0   0   0   0   0   0   2   2   2   2   2   2   2   2   0   0   2   0   2   0   0   0   0   2   0   2   0   2
 MK-1-6                 0   0   0   2   2   2   0   2   2   2   0   2   0   0   2   0   0   2   0   0   2   2   2   0   0   0   2   2   0   0   2   0   2   2   2   2   0   0   2   2   0   2   2   0   2   2   2   0   2   0   2   2   2   2   2   2   0   0   0   0   0   0   0   0   0   2   2   0   0   0   2   2   0   0   2   2   0   0   2   0   2   0   2   0   2   2   0   2   2   0   2   2   0   0   2   2   2   2   0   0   2   2   0   2   2   2   0   0   2   0   2   2   0   0   0   2   2   0   0   2   2   0   0   0   0   0   0   0   0   0   0   2   2   2   2   2   0   0   0   2   0   2   0   0   2   0   0   2   0   0   0   0   0   0   0   2   0   0   2   2   2   2   0   0   0   0   0   0   0   0   2   0   0   0   0   0   0   0   2   2   2   2   2   2   0   2   0   0   2   0   2   0   0   0   0   2   0   2   0   2
 MK-1-7                 0   2   0   2   2   2   0   2   2   2   0   2   0   0   2   0   0   2   0   0   2   2   2   0   0   0   2   2   0   0   2   0   2   2   2   2   0   0   2   2   0   2   2   0   2   2   2   0   2   0   2   2   2   2   2   2   0   0   0   0   0   0   0   2   0   2   2   0   2   0   0   2   0   0   2   2   0   0   0   0   2   0   0   0   2   0   0   2   2   0   2   2   0   0   2   2   2   2   0   0   2   2   0   2   2   2   0   0   2   0   2   2   0   0   0   0   2   0   0   2   2   0   0   0   0   0   0   0   0   0   0   2   2   2   2   2   0   0   0   2   0   2   0   0   2   0   0   2   0   0   0   0   2   0   0   2   2   0   2   2   2   0   0   0   0   2   0   0   0   0   2   0   0   0   0   0   0   0   2   2   2   2   2   2   0   0   0   0   2   0   2   0   0   0   0   2   0   2   0   2
 MK-1-8                 0   2   0   2   2   2   0   2   2   2   0   0   2   0   0   0   0   2   0   0   2   2   0   0   0   0   2   2   0   0   2   0   2   2   2   2   0   0   2   2   0   0   0   0   2   2   2   0   2   0   2   2   2   2   2   2   0   0   0   2   2   0   0   2   0   2   2   0   2   0   0   2   2   0   0   2   2   0   0   0   2   0   0   0   2   0   2   2   2   2   2   2   0   0   2   0   0   2   2   0   2   2   0   2   2   2   0   0   2   0   2   2   2   0   0   0   2   0   0   0   2   2   0   0   0   0   0   0   0   2   0   2   2   2   2   2   0   0   0   2   0   2   0   2   2   0   0   2   0   0   0   0   2   0   0   2   2   2   2   2   2   0   0   0   0   2   0   0   0   0   2   2   0   0   0   0   0   0   2   2   2   2   2   2   0   0   0   0   2   0   2   0   0   0   0   2   0   2   0   2
 MK-1-9                 0   2   0   2   2   0   0   2   0   2   0   0   2   2   0   0   2   2   0   0   2   2   0   0   0   0   2   2   0   0   2   2   2   2   2   2   0   0   2   2   0   2   0   0   2   2   2   0   2   0   2   2   2   2   2   2   0   0   0   2   2   0   0   2   0   2   2   0   2   0   0   2   2   0   0   2   2   0   0   0   2   0   0   0   2   0   2   2   2   2   2   2   0   0   2   0   0   2   2   0   2   2   0   2   2   2   0   0   2   0   2   0   2   0   0   0   0   2   0   0   2   2   0   0   0   0   0   0   0   2   0   2   0   2   0   0   0   0   0   2   0   2   0   2   2   0   0   2   2   0   0   0   2   0   0   2   2   2   2   2   0   0   0   0   0   2   0   0   0   0   2   2   0   0   0   0   0   0   2   2   2   2   2   2   0   0   2   0   2   0   2   0   2   2   0   2   0   2   0   2
 MK-1-10                2   2   0   2   2   0   0   2   0   2   0   0   0   2   0   0   2   2   0   0   2   2   0   0   0   0   2   2   0   0   2   2   2   2   2   2   0   0   2   2   2   2   0   0   2   2   0   0   2   0   2   2   2   2   2   2   0   0   0   2   2   0   0   2   0   2   2   0   2   0   0   0   2   0   2   2   2   2   0   0   2   0   0   0   2   0   0   2   2   2   2   2   0   0   2   2   0   2   2   0   2   2   0   2   2   2   0   0   2   0   2   0   2   0   2   0   0   2   0   0   2   2   0   0   0   0   0   0   0   2   2   0   0   2   0   0   0   0   0   2   0   2   0   2   2   0   0   2   2   0   0   0   0   0   0   2   2   2   2   2   0   0   0   0   0   2   0   2   2   0   2   2   0   0   0   0   0   0   2   2   2   2   2   2   0   0   2   0   2   0   2   0   2   2   0   0   0   2   0   2
 MK-1-11                2   2   0   2   2   0   0   2   0   2   0   0   0   2   0   0   2   2   0   0   2   2   0   0   0   0   2   2   0   2   2   2   2   0   2   2   0   0   2   2   2   2   2   0   0   2   0   0   2   0   2   2   2   2   2   2   0   0   0   0   0   0   0   2   0   2   2   0   2   0   0   0   2   0   2   2   2   0   0   0   2   0   0   0   2   0   2   2   2   2   2   2   0   0   0   2   2   2   2   0   2   2   2   2   2   2   0   2   2   0   2   0   2   0   2   0   0   2   0   0   2   2   0   0   0   0   2   0   0   2   2   0   0   2   0   0   0   0   0   2   0   2   0   2   2   0   0   2   2   2   2   2   0   0   0   2   2   2   2   2   0   0   0   0   0   2   0   2   2   0   2   2   0   2   0   2   0   0   2   0   2   2   2   2   0   0   2   0   2   0   2   0   2   2   0   0   0   2   0   2
 MK-1-12                0   2   0   2   2   0   0   2   0   2   0   0   0   2   0   2   2   2   0   0   2   0   0   0   2   0   2   2   0   0   2   2   2   0   0   2   0   2   2   2   2   2   2   0   0   2   2   0   2   0   2   2   2   2   2   2   0   0   0   0   0   2   0   2   0   2   2   0   2   0   0   0   2   2   2   2   2   0   0   0   2   0   0   0   2   0   2   2   2   2   0   2   0   0   0   2   2   2   2   0   0   2   2   2   2   2   0   2   2   0   2   0   2   0   2   0   0   2   0   2   2   2   2   0   0   0   2   0   0   2   2   0   0   2   0   0   0   0   2   2   0   2   2   2   2   0   2   2   2   2   0   2   2   0   0   0   2   2   2   2   0   0   2   0   0   2   2   2   2   0   2   2   0   2   0   2   0   0   2   2   2   2   2   2   0   0   2   0   2   0   2   0   2   2   2   0   0   2   0   2
 MK-1-13                0   2   0   2   2   0   0   2   0   2   0   0   0   2   2   2   2   0   0   2   2   2   0   0   0   0   2   2   0   2   2   2   2   2   0   2   2   0   2   0   2   2   2   0   0   2   2   0   2   0   2   2   2   2   2   2   0   0   2   0   0   2   0   2   0   2   2   0   2   0   0   0   0   0   2   2   2   0   0   0   2   0   0   2   2   2   2   2   2   2   0   2   0   0   0   2   2   0   2   0   0   2   2   0   2   2   0   2   2   0   2   2   2   2   2   0   0   2   0   2   2   2   2   0   0   0   2   0   0   2   2   0   2   2   2   2   0   0   2   2   0   2   2   2   2   0   2   2   0   2   0   2   2   0   0   0   2   2   2   0   0   0   2   0   0   2   2   2   2   0   2   2   0   2   0   0   0   0   2   2   2   2   2   2   0   2   0   0   2   0   2   0   2   2   2   0   2   2   0   2
 MK-1-14                0   2   0   2   2   0   0   2   0   2   0   0   0   2   0   2   2   2   0   2   2   2   0   0   0   0   2   2   2   0   2   2   2   2   0   2   2   0   2   0   2   2   2   0   0   2   0   0   2   0   2   2   0   2   2   2   0   0   2   0   0   2   0   2   0   2   0   0   2   0   0   0   2   0   2   2   0   0   0   0   2   0   0   2   2   0   2   2   2   2   0   2   0   0   0   2   2   0   2   0   0   2   2   0   2   2   0   2   2   0   2   2   2   2   2   0   0   2   0   2   2   2   0   0   0   0   2   0   0   2   2   0   2   2   2   2   0   0   2   2   0   2   2   2   2   0   2   2   0   2   0   0   2   0   2   2   2   0   0   0   0   0   0   0   0   2   2   2   0   0   2   2   0   2   0   0   0   0   2   2   2   2   2   0   2   2   0   0   2   0   2   0   2   2   2   0   2   2   0   2
 MK-1-15                0   2   0   2   2   0   0   2   0   2   0   0   0   2   0   2   2   2   0   2   2   2   0   0   0   0   2   2   2   0   2   2   2   2   0   2   2   0   2   0   2   2   2   0   0   2   0   2   2   0   2   2   0   2   2   2   0   0   2   0   0   2   0   2   0   2   0   2   0   0   0   0   2   0   2   2   0   0   0   2   2   0   0   2   2   0   2   0   2   2   0   2   0   0   0   0   2   0   0   2   0   2   2   0   2   2   0   2   2   0   0   2   2   2   2   0   0   2   2   2   2   2   0   0   0   0   2   0   2   2   2   0   2   2   2   0   2   0   2   2   0   2   2   2   2   0   2   2   0   2   0   0   2   0   2   2   2   0   0   0   0   0   0   0   0   2   2   2   0   0   2   2   2   0   0   0   0   0   2   2   2   2   2   0   2   2   0   0   2   0   2   0   2   0   2   0   2   2   0   2
 MK-1-16                0   2   0   2   2   0   0   2   0   2   0   0   0   2   0   2   2   2   0   2   2   2   0   0   2   0   2   2   2   0   2   2   2   2   0   2   2   0   0   0   0   0   2   0   0   0   0   2   2   0   2   2   2   2   2   2   0   0   2   2   0   2   0   2   0   2   0   2   0   0   0   0   2   0   2   2   0   0   0   2   2   0   2   2   2   0   2   0   2   2   0   2   2   0   0   0   2   0   0   2   0   2   2   0   2   2   0   0   0   0   0   2   2   2   2   0   2   2   0   2   2   2   0   0   0   0   2   0   2   0   2   0   2   2   2   0   2   2   2   2   0   2   0   2   2   0   0   2   0   2   0   0   2   0   0   2   2   0   0   0   0   0   0   0   0   0   2   2   0   0   2   2   2   0   0   0   0   0   0   2   2   2   2   0   2   2   0   0   0   0   2   0   2   2   2   0   2   2   0   2
 MK-2-1                 0   0   0   0   2   2   0   2   2   0   0   0   2   0   2   2   2   0   0   2   2   2   2   2   0   0   2   2   2   0   0   2   2   2   0   2   2   2   0   0   2   2   0   2   2   0   2   2   0   0   0   0   2   2   0   0   0   0   0   0   0   0   0   0   0   2   0   2   2   0   2   2   2   2   2   2   2   2   2   2   2   0   2   2   0   2   2   2   0   2   0   0   0   2   0   0   0   0   0   0   0   0   0   0   0   2   2   2   2   2   2   2   2   2   2   2   2   0   0   2   0   2   2   2   0   2   0   2   2   2   0   2   0   2   2   0   2   0   0   2   0   2   2   0   2   0   2   0   0   2   0   2   2   0   2   0   2   0   2   2   0   2   2   2   2   2   2   2   0   0   2   2   2   2   2   2   0   2   0   2   2   2   0   2   2   2   0   2   0   0   2   2   0   0   0   0   0   0   2   2
 MK-2-2                 0   0   0   0   0   2   0   2   0   0   0   0   2   0   2   2   2   0   0   2   2   2   2   2   0   0   2   2   2   0   0   2   2   2   0   2   2   2   0   0   2   0   2   2   2   0   0   2   0   0   0   0   2   2   0   0   0   0   0   0   0   0   0   0   0   2   0   2   0   2   2   2   2   2   2   2   2   0   0   2   2   0   2   2   0   2   2   2   0   2   0   2   2   2   0   0   0   0   0   0   0   0   0   0   0   2   2   2   2   2   2   2   2   2   2   2   2   0   2   2   0   0   2   2   0   2   0   2   2   2   2   2   0   2   2   0   2   2   0   2   0   2   2   0   2   0   2   0   0   2   2   2   2   0   2   0   2   0   2   2   0   2   2   2   2   2   2   2   0   0   2   2   2   2   2   2   0   2   0   0   2   2   0   2   2   2   2   2   0   0   2   2   2   0   0   0   0   0   2   2
 MK-2-3                 0   0   0   0   0   2   0   2   0   0   0   0   2   0   2   2   2   0   0   2   2   0   2   2   0   0   2   2   2   0   0   2   2   2   0   2   2   2   0   0   0   0   2   2   2   2   2   2   0   0   0   0   2   2   0   0   0   0   0   0   0   0   0   0   0   2   0   2   0   2   2   2   2   0   2   2   2   0   0   2   0   0   2   2   0   2   2   2   0   2   0   2   2   2   0   0   0   0   0   0   0   0   0   2   0   2   2   0   2   2   2   2   2   2   2   2   0   0   2   2   0   0   2   2   0   2   0   2   2   2   2   2   0   2   2   0   0   0   0   2   0   2   2   0   2   0   2   0   0   2   2   2   0   0   2   0   0   0   2   2   0   2   2   2   2   2   2   2   0   0   2   2   2   2   2   2   0   2   0   0   2   0   0   2   2   2   2   2   2   0   2   2   2   0   0   0   0   0   2   2
 MK-2-4                 2   0   0   0   0   2   0   0   0   0   0   2   2   0   2   2   0   0   0   2   2   0   2   2   0   0   2   2   2   0   0   2   2   2   0   2   2   2   2   0   0   0   2   0   2   2   2   0   0   0   0   0   2   2   0   2   0   0   2   0   0   0   0   0   0   2   0   2   0   2   2   2   2   0   2   2   2   0   0   2   0   0   0   2   0   2   2   2   0   0   0   2   2   2   0   0   0   0   0   0   0   0   0   2   0   2   0   0   2   2   0   2   2   2   2   2   0   0   2   2   0   0   2   2   0   2   2   2   2   0   2   2   0   2   2   0   0   0   0   2   0   2   2   0   0   0   2   0   0   2   2   2   2   0   2   0   0   0   2   0   0   2   0   2   2   2   2   2   0   0   2   2   0   2   2   0   2   2   0   0   2   0   0   2   2   2   2   2   2   0   2   2   0   0   2   0   0   0   2   2
 MK-2-5                 2   0   0   0   0   2   0   0   0   0   0   2   2   0   2   2   0   0   0   2   2   0   0   2   0   0   2   2   2   0   0   2   2   2   0   2   2   2   2   0   2   0   2   0   2   2   2   0   0   0   2   0   0   2   0   2   0   0   0   0   0   0   0   0   0   2   0   2   0   2   2   2   2   0   2   2   2   0   0   2   0   0   0   2   0   2   2   2   2   0   0   2   2   2   0   0   0   0   0   0   0   0   0   0   0   0   0   0   2   2   0   2   2   2   2   2   0   0   2   2   0   0   2   2   0   2   2   2   2   0   2   2   0   2   2   0   2   0   0   2   0   2   2   0   0   0   2   0   0   2   2   2   2   0   2   0   0   0   2   0   0   2   0   2   2   2   2   2   0   2   2   2   0   2   2   0   2   2   0   0   2   0   0   2   2   2   2   2   2   0   2   2   2   0   2   0   0   0   2   2
 MK-2-6                 2   0   0   2   0   2   0   0   0   0   0   0   2   0   0   2   0   0   2   2   0   0   0   2   0   0   2   2   2   0   0   2   2   2   0   2   2   2   2   0   2   0   2   0   0   2   2   0   0   0   2   2   0   2   0   2   0   0   0   2   0   2   0   0   0   2   0   2   0   2   2   2   2   0   2   2   2   2   0   2   0   2   0   2   0   2   2   2   2   0   0   2   2   2   0   0   0   0   0   0   0   0   0   0   2   2   0   0   2   0   0   2   2   2   2   2   0   0   2   2   0   0   0   2   0   2   2   2   2   0   2   0   0   2   2   0   2   0   0   2   0   2   2   0   0   0   2   0   0   2   2   0   2   0   2   0   2   0   2   0   0   2   0   2   0   0   2   2   0   2   2   2   0   2   2   0   2   0   0   2   2   0   0   2   2   2   0   2   2   2   2   0   2   0   2   0   0   0   2   2
 MK-2-7                 2   0   0   2   0   2   0   2   0   2   0   0   2   0   0   2   2   0   0   2   0   0   0   0   0   0   2   2   2   0   0   2   2   2   0   2   2   2   2   0   2   0   2   0   0   2   2   0   0   0   2   2   0   2   2   2   0   0   0   2   0   2   0   0   0   2   0   2   0   0   2   2   2   0   2   2   2   2   0   2   2   2   0   2   0   2   2   2   2   0   0   2   2   2   0   0   0   0   0   2   0   0   0   2   2   2   2   0   2   0   0   2   2   2   2   2   0   2   2   2   0   0   0   2   0   2   2   2   0   0   2   0   0   0   2   0   0   0   0   2   0   0   2   0   0   0   0   2   0   2   2   0   2   0   2   0   2   0   2   0   0   2   0   2   0   0   2   2   0   2   2   2   0   2   2   0   2   0   0   2   2   0   0   2   2   2   0   2   2   2   2   0   2   0   2   0   0   0   2   0
 MK-2-8                 2   0   0   2   0   2   0   2   0   2   0   0   2   0   0   0   2   0   0   2   0   2   0   0   0   0   0   2   2   2   0   2   2   2   2   2   2   2   2   0   0   0   0   0   0   2   2   2   0   0   2   2   0   2   2   2   0   0   0   2   0   2   0   0   0   2   0   2   0   0   2   2   2   0   2   2   2   2   0   2   2   2   0   2   0   2   2   2   2   0   0   2   2   2   2   0   0   0   0   2   0   2   0   0   2   2   2   0   2   0   0   2   2   2   2   2   0   2   2   2   0   0   0   2   0   2   2   0   0   0   2   0   0   0   2   0   0   0   0   2   0   2   0   0   0   0   0   2   0   0   2   0   2   0   0   0   2   0   2   0   0   2   0   0   0   0   2   2   0   2   2   2   0   2   2   0   2   0   0   2   2   0   0   2   2   2   0   2   2   2   2   0   0   0   2   0   0   0   2   0
 MK-2-9                 2   0   0   2   0   2   2   2   0   2   0   0   2   0   0   0   2   0   0   0   2   2   0   0   0   0   0   2   2   2   0   2   2   0   2   2   2   0   2   0   0   0   0   0   0   2   2   2   0   0   2   2   0   2   2   2   0   0   0   2   0   2   0   0   0   2   0   0   0   0   2   2   2   0   2   2   2   2   0   2   2   2   0   2   2   2   2   2   2   0   0   0   2   2   2   0   0   0   0   0   0   2   0   0   2   2   2   0   2   0   0   2   2   2   2   2   0   2   2   2   0   0   0   2   0   2   2   0   0   0   2   0   0   0   2   0   0   0   0   0   0   2   0   0   0   0   0   2   0   0   2   0   2   0   0   0   2   0   0   0   0   2   0   0   0   0   0   2   0   2   2   2   2   2   2   0   2   0   0   2   2   0   0   2   2   2   0   2   2   2   2   0   0   0   2   0   0   0   2   0
 MK-2-10                2   0   0   0   0   2   2   2   0   2   0   0   2   0   0   0   2   0   0   0   2   2   0   0   0   0   0   2   2   2   0   2   2   0   2   2   2   0   2   0   0   0   0   0   0   2   2   2   0   2   2   2   0   2   2   0   0   0   0   2   0   2   0   0   0   2   0   0   2   0   2   2   2   0   2   2   2   0   0   2   2   2   0   2   2   2   2   2   2   0   0   0   0   2   2   2   0   0   0   0   0   2   0   0   0   2   2   2   2   0   0   2   2   2   2   2   0   2   2   2   0   0   0   2   0   2   2   2   2   0   2   0   0   0   2   0   0   0   0   0   0   2   0   0   0   0   0   2   2   0   2   0   2   0   0   0   2   0   0   0   2   2   0   0   0   0   0   2   0   2   2   2   2   2   2   0   2   2   0   2   2   0   0   2   2   2   0   2   2   2   2   0   0   2   2   0   0   0   2   0
 MK-2-11                2   0   0   0   0   2   2   2   0   2   0   0   2   0   0   0   2   0   2   0   2   2   0   0   0   0   0   2   2   2   0   2   2   0   2   2   2   0   2   0   0   0   0   2   2   2   2   2   0   2   2   2   0   2   2   0   0   0   0   2   0   2   0   0   0   2   0   0   2   0   0   2   2   0   2   2   2   0   0   2   2   2   0   2   2   2   2   2   2   0   0   0   0   2   2   2   2   0   0   0   0   2   0   0   0   2   2   2   2   0   0   2   2   0   2   2   0   0   2   2   0   0   0   2   0   2   2   0   0   0   2   0   0   0   2   0   2   0   0   0   0   2   0   0   0   2   0   0   2   0   0   2   2   0   0   0   2   2   0   0   2   2   0   0   0   0   0   2   0   2   2   2   2   2   2   0   2   2   0   2   2   0   0   2   2   2   0   2   2   2   2   0   0   2   2   0   0   0   2   0
 MK-2-12                2   0   0   0   0   2   2   2   0   2   0   0   2   0   0   2   2   0   2   0   2   2   0   0   0   0   0   2   2   2   0   2   2   0   2   2   0   0   2   0   0   0   0   2   2   2   2   2   0   2   2   2   0   2   2   0   0   0   0   0   0   2   0   0   0   2   0   0   2   0   0   2   0   0   2   2   2   0   0   2   2   2   0   2   2   2   2   2   2   0   0   0   0   0   2   0   2   0   0   0   0   2   0   2   0   2   2   0   2   0   0   2   2   0   2   2   0   0   2   2   0   0   0   2   0   2   2   0   0   0   2   0   0   0   2   0   2   0   0   0   0   2   2   0   2   2   0   2   2   0   0   2   2   0   0   0   2   2   0   0   2   2   0   0   0   0   0   2   0   2   0   2   2   2   2   0   2   2   0   2   2   2   0   2   0   0   2   2   0   2   2   0   2   2   2   0   0   0   2   2
 MK-2-13                2   0   0   0   0   2   2   2   0   0   2   0   2   0   0   2   2   0   2   0   2   2   0   0   0   0   0   0   2   2   0   2   2   0   2   0   2   0   2   0   0   0   0   2   0   2   2   2   0   0   2   2   0   2   2   0   0   0   0   0   0   2   0   0   0   2   0   0   2   0   0   2   0   0   2   2   2   0   0   2   2   2   0   2   2   2   2   2   2   2   0   0   0   2   2   0   2   0   0   0   0   2   0   2   0   2   2   0   2   2   2   2   2   0   2   2   0   0   2   2   0   0   0   2   0   2   2   0   0   0   2   0   0   0   2   0   2   0   0   0   2   2   2   0   2   2   0   2   2   0   0   2   2   0   0   0   2   2   0   0   2   2   0   0   0   0   0   2   0   2   0   2   2   2   2   0   2   2   0   2   2   2   0   2   0   0   2   2   0   2   2   0   2   2   2   2   0   2   2   2
 MK-2-14                2   0   0   0   0   0   2   2   0   0   2   0   2   0   0   2   2   0   2   0   2   2   0   0   0   0   0   2   2   0   0   2   2   0   2   0   2   0   2   0   0   0   0   2   2   2   2   2   0   0   2   0   0   2   2   0   0   0   0   0   0   0   0   0   0   2   0   0   2   0   0   2   2   0   2   2   2   0   0   2   2   2   0   2   2   2   2   2   2   2   0   0   0   2   2   0   2   0   0   0   0   0   0   2   0   2   2   0   2   0   2   2   2   0   2   2   0   0   2   2   0   2   0   2   2   2   2   0   2   0   2   0   0   0   0   0   2   2   2   0   2   2   0   0   2   2   0   2   2   0   0   0   2   2   0   0   2   2   0   0   2   0   0   0   0   0   0   2   0   2   0   2   2   0   0   0   2   2   0   2   2   2   0   2   0   0   2   2   0   2   2   0   2   2   2   2   0   2   2   2
 MK-2-15                2   0   0   0   0   2   0   2   0   0   2   0   2   0   0   2   2   0   2   0   2   2   0   0   2   0   0   2   2   0   0   2   2   0   2   0   2   0   2   0   0   0   0   2   2   2   2   2   0   0   2   0   2   2   2   0   0   0   0   0   0   0   0   0   0   2   0   0   2   0   0   2   2   0   2   2   2   0   0   2   2   2   0   2   2   2   2   2   2   2   0   0   0   2   2   0   2   0   0   0   0   0   2   2   2   0   2   0   2   0   0   2   2   0   2   2   0   0   2   2   0   2   0   2   2   2   2   0   2   0   2   0   0   0   0   0   2   2   2   0   2   2   0   2   2   2   0   2   2   0   0   0   2   2   0   2   0   2   0   2   2   0   0   0   0   0   0   2   0   2   0   2   2   2   0   0   2   2   0   2   0   2   0   2   0   0   2   0   0   2   2   2   0   2   2   2   0   2   2   2
 MK-2-16                2   0   0   0   0   0   0   2   0   0   2   0   2   0   0   2   2   0   0   0   2   2   0   0   2   0   0   0   2   0   0   0   2   0   2   0   2   0   2   0   0   0   0   2   2   2   2   2   0   2   2   0   2   2   2   0   0   0   0   0   0   0   0   2   0   2   0   0   2   0   0   0   2   0   2   2   2   0   0   2   2   0   0   2   2   2   2   2   2   2   0   0   0   2   2   0   2   0   0   0   0   0   2   2   0   0   0   0   2   0   0   2   2   0   2   2   0   0   0   2   0   2   2   2   2   2   2   0   2   0   2   0   0   0   0   0   2   0   2   0   2   2   0   0   2   2   0   2   2   2   2   0   2   2   0   2   2   2   0   2   2   0   0   0   0   2   0   2   2   2   0   2   2   2   2   0   2   2   0   2   2   0   0   2   0   0   2   2   0   2   2   2   0   0   2   2   0   2   2   2
 MK-3-1                 0   0   2   2   0   0   0   0   2   2   2   0   0   0   0   2   2   2   2   2   0   2   0   0   2   0   2   2   0   2   2   2   2   0   0   0   0   0   0   2   0   0   2   0   0   2   0   0   0   0   0   0   0   2   0   2   2   2   2   0   0   0   2   0   0   2   2   0   2   0   0   0   2   2   2   2   0   2   0   2   0   2   0   0   0   0   0   0   2   2   0   0   2   0   2   2   2   0   0   2   0   2   2   2   0   2   0   0   2   0   0   0   0   0   0   0   2   2   0   2   2   2   0   2   0   0   0   0   0   0   2   0   2   0   0   2   0   2   0   0   2   0   2   0   0   0   0   2   0   0   0   0   0   2   2   0   0   0   0   2   0   2   0   2   0   0   0   2   2   0   2   2   0   0   0   0   0   0   0   2   0   0   0   2   0   2   2   2   2   2   2   0   0   0   0   2   2   0   2   2
 MK-3-2                 0   0   2   2   0   2   0   0   2   0   2   0   0   0   0   2   2   2   2   2   0   2   0   0   2   0   2   2   0   2   2   2   2   0   2   0   0   2   0   2   0   0   2   0   0   2   0   0   0   0   2   0   0   0   0   0   2   2   0   0   0   0   2   0   2   2   2   0   2   0   0   0   2   2   2   2   0   2   0   2   2   2   0   0   0   0   2   0   2   2   0   0   2   0   2   2   2   0   2   2   0   0   2   2   0   2   0   0   2   0   0   0   0   0   0   0   2   2   0   2   2   2   0   2   0   0   0   0   0   0   2   0   2   0   0   2   0   2   0   0   0   0   2   2   0   0   0   2   0   0   0   0   0   0   2   0   0   0   0   2   0   2   2   2   0   0   0   2   2   0   2   0   0   0   0   0   0   0   0   2   0   0   0   2   0   2   2   2   2   2   2   0   0   2   0   2   0   0   2   2
 MK-3-3                 0   0   2   0   0   2   0   2   2   0   2   0   2   0   0   2   2   2   2   0   2   2   0   0   0   0   2   2   0   2   2   2   2   0   2   2   0   2   0   2   0   0   2   0   0   2   0   0   2   0   2   0   0   0   0   0   2   2   0   0   0   0   2   2   2   2   2   0   0   0   0   0   2   2   2   2   0   2   0   2   2   2   0   0   0   0   2   0   0   2   0   0   0   0   2   2   2   0   2   2   0   0   2   2   0   2   0   0   2   0   0   0   0   0   2   0   2   2   0   2   0   2   0   2   0   0   0   2   0   0   2   0   2   0   0   2   0   2   0   2   0   0   2   2   2   0   0   2   0   0   0   0   0   0   2   0   0   0   0   2   2   2   2   0   0   0   0   2   2   2   2   0   0   0   0   0   0   0   2   2   0   0   0   0   0   2   2   2   0   2   2   0   0   2   0   0   0   0   2   2
 MK-3-4                 0   0   2   0   0   2   0   2   2   2   2   0   2   0   0   2   2   2   2   0   2   2   0   0   0   0   2   2   0   2   2   2   2   0   2   0   0   2   0   2   0   0   2   0   0   2   0   0   2   0   0   0   0   0   0   0   2   2   0   0   2   0   2   2   2   2   0   0   0   0   0   2   2   2   0   2   0   2   0   2   2   2   0   2   0   0   2   0   0   2   0   0   0   0   2   2   2   2   2   2   0   0   2   2   0   2   0   0   2   2   0   0   0   0   2   0   2   2   0   2   2   0   0   2   0   0   0   2   0   0   2   0   2   0   0   2   0   2   0   2   0   0   2   2   2   0   0   2   2   0   0   0   0   0   2   0   0   0   0   2   2   0   0   0   0   0   0   2   2   2   2   0   0   0   0   0   0   0   2   2   0   0   0   0   2   0   2   2   0   2   2   0   0   2   0   0   0   0   2   2
 MK-3-5                 0   0   2   0   0   2   0   2   2   2   2   0   2   0   0   0   2   2   2   0   2   2   0   0   0   0   2   2   0   2   2   2   2   0   2   0   0   2   0   2   2   0   2   2   0   0   2   2   2   0   0   0   0   0   0   0   0   2   0   0   2   0   2   2   2   2   0   0   0   0   2   2   2   2   0   2   2   2   0   2   0   2   0   0   0   2   2   0   0   0   0   0   0   0   2   2   2   2   2   2   0   0   2   2   0   2   0   0   2   2   0   0   0   0   2   0   2   2   2   2   2   0   0   2   0   0   0   2   0   0   2   0   2   2   0   2   0   2   0   2   0   0   2   2   2   0   0   2   2   0   2   0   0   0   2   0   0   0   0   2   0   0   0   0   0   0   0   2   2   2   2   0   0   0   0   2   0   0   2   2   2   0   0   0   2   0   2   2   0   2   2   0   0   0   0   0   0   0   2   0
 MK-3-6                 0   0   2   0   0   2   0   0   2   2   2   0   2   0   0   0   0   2   2   0   2   2   0   0   0   0   2   2   2   2   2   2   2   0   2   0   0   2   0   2   0   0   2   2   0   2   2   2   2   0   0   0   0   0   0   0   0   2   0   0   2   0   2   0   2   0   0   0   0   0   0   0   2   2   0   2   2   2   0   2   0   2   0   0   0   2   2   0   0   0   0   0   0   0   2   2   2   2   2   2   0   0   2   2   0   2   0   0   0   2   0   0   0   0   2   0   2   2   2   2   2   2   0   2   2   0   0   2   0   0   2   0   2   2   0   2   0   2   0   2   0   0   2   2   0   0   0   2   2   0   2   0   0   0   2   0   0   0   0   2   0   0   2   0   0   2   0   2   2   2   2   0   0   0   0   2   0   0   2   2   2   2   0   0   2   0   2   2   0   2   2   0   0   0   0   0   0   2   2   0
 MK-3-7                 0   0   2   0   0   2   2   0   0   2   2   0   2   0   0   0   0   2   2   0   2   2   0   0   0   0   2   2   2   2   2   2   0   0   2   0   0   2   0   2   0   0   2   2   0   2   2   2   2   0   0   2   0   0   0   2   0   2   0   0   2   2   2   0   0   0   0   0   0   0   2   0   0   2   0   2   2   2   0   2   0   2   0   0   0   0   2   0   0   0   0   0   0   0   2   2   0   2   2   2   0   0   2   2   0   2   0   0   0   2   2   0   0   2   2   0   2   2   2   2   2   2   0   2   0   0   0   2   0   0   2   0   2   2   0   2   0   2   0   2   0   0   2   2   0   0   0   2   2   0   2   0   0   0   2   0   0   0   2   2   2   0   2   0   0   2   0   2   2   0   2   0   0   0   0   2   0   2   2   2   2   2   2   0   2   0   2   2   0   2   2   0   0   0   0   0   0   2   2   2
 MK-3-8                 2   0   2   0   0   2   2   0   0   2   2   0   2   0   0   0   0   2   2   0   2   2   0   0   0   0   2   0   2   0   2   2   0   0   2   2   0   2   0   2   0   0   2   2   0   0   0   2   0   2   0   2   0   2   2   2   0   2   0   0   2   2   2   0   0   0   0   0   0   2   2   0   0   2   0   2   2   2   0   2   0   2   0   0   0   0   2   0   2   0   0   0   2   0   0   2   0   2   2   2   0   0   2   2   0   2   0   0   0   2   2   0   0   2   2   0   0   2   2   2   2   2   0   2   0   0   0   2   0   0   2   0   2   2   0   2   0   2   0   2   0   0   2   2   2   0   0   0   2   0   2   2   0   0   2   0   0   0   2   2   0   0   2   0   0   2   0   2   2   0   0   0   0   0   0   2   2   0   2   2   2   2   2   0   2   0   0   0   0   2   2   0   0   0   0   0   0   2   2   2
 MK-3-9                 2   0   0   0   0   2   2   0   0   0   2   0   2   0   0   0   0   2   2   0   2   2   0   0   2   2   2   0   2   0   2   2   0   0   2   2   0   2   0   2   0   0   2   2   0   0   2   2   2   2   0   2   0   2   2   2   0   2   0   0   2   2   2   0   0   0   0   2   0   2   2   0   0   2   0   2   2   2   0   0   0   2   0   2   0   0   2   0   2   0   0   0   2   0   0   2   0   2   2   2   0   0   0   2   0   2   0   0   2   2   2   0   0   2   2   0   0   2   2   2   2   2   0   2   0   0   0   2   0   0   2   0   2   2   0   2   0   2   0   2   0   0   2   2   2   0   0   0   2   0   2   2   0   0   2   0   2   0   2   2   0   0   2   0   0   2   0   2   2   0   0   0   0   2   0   2   2   0   2   2   2   2   2   0   2   0   0   0   0   2   2   0   0   0   0   0   0   2   0   2
 MK-3-10                0   2   0   0   2   2   2   0   0   0   2   0   2   0   0   0   0   2   2   0   2   2   0   0   2   2   2   0   2   0   2   2   0   2   0   2   0   0   0   2   0   0   0   2   0   0   2   2   2   2   0   0   0   2   2   2   0   2   0   0   2   2   2   2   0   0   0   2   0   2   2   0   0   0   0   2   2   2   0   2   0   2   2   2   0   0   2   0   2   0   0   0   2   2   0   0   0   0   2   2   0   0   0   2   0   2   0   0   2   2   2   0   0   2   2   0   0   2   2   2   2   2   0   0   0   0   0   2   0   0   2   0   2   2   0   0   0   2   0   2   0   0   2   2   2   0   0   0   2   0   0   2   0   0   2   0   2   0   2   2   0   0   0   0   0   2   0   2   2   0   0   0   0   2   0   2   2   0   2   2   2   2   2   0   2   0   0   0   0   2   2   0   0   0   0   0   0   2   0   2
 MK-3-11                0   2   0   0   2   2   2   0   0   0   2   2   0   0   0   0   0   2   2   0   2   2   0   0   2   2   2   0   2   0   2   2   0   0   0   2   0   0   0   2   0   0   2   2   2   0   2   2   0   2   2   0   0   2   2   0   0   2   0   0   2   2   2   0   0   2   0   2   0   2   2   0   0   0   0   2   2   2   0   2   0   2   2   2   0   0   2   0   2   0   0   0   2   0   0   0   0   0   2   2   2   0   0   2   0   2   0   0   2   2   2   0   0   2   2   0   0   2   2   2   2   2   0   0   0   0   0   2   2   0   2   0   2   2   0   0   0   2   0   0   0   0   2   2   2   0   0   0   2   0   0   0   0   0   2   0   2   2   2   2   0   0   0   0   0   2   0   2   2   0   0   0   0   2   0   2   2   0   2   2   2   2   2   0   2   0   0   0   2   2   2   0   0   0   0   0   2   2   0   2
 MK-3-12                0   2   0   0   2   2   2   0   0   0   2   2   0   0   0   2   0   2   2   0   2   2   0   0   2   2   2   2   2   0   0   2   0   2   0   2   0   0   0   2   0   0   2   2   2   0   2   2   0   0   2   0   2   2   0   0   0   2   0   0   2   2   2   0   0   2   0   0   0   2   2   0   0   0   0   2   2   2   2   2   0   2   2   2   0   0   2   0   0   0   0   0   2   0   0   2   0   0   2   2   2   0   0   2   2   2   0   0   2   2   2   0   2   2   2   0   0   2   2   2   2   2   0   0   0   0   0   2   2   0   2   0   2   2   0   0   0   2   2   0   0   2   2   2   2   0   0   0   2   0   0   0   2   0   2   0   2   2   2   0   0   0   0   0   2   2   0   2   2   2   0   0   0   2   0   0   2   0   2   2   2   2   2   0   2   0   0   0   2   2   0   2   0   0   0   0   2   2   0   2
 MK-3-13                2   2   0   0   2   2   2   2   2   0   2   2   0   0   0   2   0   2   0   0   2   0   0   0   2   2   2   2   2   0   0   2   0   2   0   2   0   0   0   2   0   2   2   2   2   0   2   2   0   0   2   0   2   2   0   0   0   2   0   0   2   2   2   0   0   2   0   0   0   2   2   0   0   0   0   2   2   2   2   0   2   2   0   2   0   0   2   0   0   2   0   0   0   0   0   2   0   0   2   2   2   0   2   2   2   2   0   2   2   2   2   0   2   2   2   2   0   0   2   2   2   2   0   0   2   0   0   2   2   0   2   0   2   2   0   0   0   2   2   0   0   2   2   2   2   0   0   0   2   2   0   0   2   0   2   0   2   2   2   0   0   0   0   0   2   2   0   2   2   2   0   0   0   2   0   0   2   0   2   2   2   2   2   0   0   0   2   0   2   2   0   2   0   0   0   0   2   2   2   2
 MK-3-14                2   2   0   0   2   2   2   2   2   0   2   2   0   0   0   2   0   2   0   0   2   0   0   0   2   2   0   2   2   0   0   2   0   2   0   2   0   2   0   2   0   2   2   2   2   0   2   2   0   0   2   0   0   0   0   0   0   2   0   2   2   2   2   0   0   2   0   0   0   2   2   0   0   0   0   2   2   2   2   0   2   2   0   2   0   0   2   0   0   2   0   0   0   0   0   2   0   0   2   2   2   0   2   2   2   2   2   2   2   0   2   2   2   2   2   2   0   0   0   2   2   2   0   0   2   0   0   2   2   2   2   0   2   2   0   0   0   2   2   0   0   2   0   2   2   0   0   0   2   2   0   0   2   0   2   0   2   2   2   0   0   2   0   0   2   2   0   2   2   2   0   0   0   2   0   0   2   0   2   2   2   2   2   0   0   0   2   0   2   0   0   2   0   0   0   0   2   2   2   2
 MK-3-15                2   2   0   0   2   2   2   2   2   0   2   0   0   0   0   2   2   2   0   0   2   0   0   0   2   2   0   2   2   0   0   2   0   2   0   2   0   2   0   2   0   2   2   2   2   0   2   0   0   0   2   0   0   0   0   0   0   2   0   2   2   2   2   0   2   2   0   0   0   2   2   2   0   0   0   2   2   0   2   0   2   2   0   2   0   0   0   0   0   2   2   0   0   0   0   2   0   0   2   2   2   2   0   2   2   2   2   2   2   0   2   2   2   2   0   2   0   0   0   2   2   2   0   0   2   0   0   2   2   2   2   0   2   2   0   0   0   2   2   0   0   2   0   2   2   0   0   0   2   2   0   0   2   0   2   0   2   2   2   0   0   2   0   0   2   2   0   2   2   0   0   0   0   2   0   0   2   0   2   2   2   2   2   0   0   0   2   0   2   0   0   2   0   0   2   0   2   2   0   2
 MK-3-16                2   2   0   0   2   2   2   2   2   0   2   0   0   0   0   2   2   2   0   0   2   0   0   2   2   2   0   2   2   0   0   2   0   2   0   2   0   2   0   2   0   2   0   2   2   0   0   0   0   0   2   0   0   0   0   0   0   2   0   0   2   2   2   0   2   2   0   0   0   2   2   2   0   0   0   2   2   0   2   0   0   2   0   2   0   0   0   0   0   2   2   0   0   0   0   2   0   0   2   2   2   2   0   2   2   2   2   2   2   0   2   2   2   2   0   2   0   0   0   2   2   2   0   2   2   0   0   2   2   2   2   0   2   2   0   0   0   2   2   0   0   2   0   2   2   0   0   0   2   2   0   0   2   0   2   0   2   2   2   0   0   2   0   0   2   2   0   2   2   0   0   0   0   0   0   2   2   0   2   2   2   2   2   0   0   0   2   0   0   0   0   2   0   0   0   0   2   2   0   2
 MK-4-1                 2   2   0   0   0   2   0   2   0   0   2   0   2   0   2   0   2   0   2   2   0   0   0   2   2   0   0   2   2   0   0   0   0   0   0   0   0   0   2   0   2   2   0   2   2   0   2   0   0   0   0   2   2   0   0   2   0   0   0   0   0   0   0   0   0   0   2   0   2   0   2   2   2   0   2   2   0   2   0   0   2   2   0   2   0   0   2   0   2   2   2   2   0   0   2   2   2   2   0   0   0   0   0   2   0   2   2   0   0   0   2   0   0   2   0   2   2   2   0   2   2   2   2   0   2   0   0   2   2   0   2   2   0   2   0   2   0   0   2   0   0   0   0   0   2   0   0   0   2   2   2   0   0   0   2   0   0   0   2   2   2   0   2   0   2   2   2   0   2   0   0   0   2   0   2   0   2   2   0   0   2   2   2   0   2   2   0   2   0   2   2   2   0   2   2   0   2   0   0   0
 MK-4-2                 0   2   0   0   0   2   0   2   0   0   2   0   2   0   2   0   2   0   2   2   0   0   0   2   2   0   0   2   0   0   0   0   0   0   0   0   0   0   2   0   2   2   0   2   2   0   2   0   0   0   0   2   2   0   0   2   0   0   0   0   0   0   0   0   0   0   2   0   2   0   0   2   2   0   2   2   0   2   0   0   2   2   0   2   0   0   2   0   2   2   2   2   0   0   2   2   2   2   0   2   0   0   0   0   0   2   2   0   0   0   2   0   0   2   0   2   2   0   0   2   2   2   2   0   2   0   0   2   2   0   2   2   0   2   0   2   0   0   2   2   2   0   0   0   2   0   0   0   2   2   0   0   0   0   2   0   0   0   2   2   2   0   2   0   2   2   2   0   2   0   0   2   2   0   2   0   2   2   0   0   2   2   2   0   2   2   0   2   0   2   2   2   0   2   2   0   2   0   0   2
 MK-4-3                 0   2   0   0   0   0   0   2   0   0   2   0   2   2   2   0   2   0   2   2   0   0   0   2   0   0   0   2   0   0   0   0   0   2   0   0   0   0   2   2   2   2   0   2   2   0   2   0   0   0   0   2   2   0   0   2   0   0   0   0   0   0   0   0   0   0   0   0   0   0   2   2   2   0   2   2   0   2   0   0   2   2   0   2   0   0   2   0   0   2   2   2   0   0   2   0   2   2   0   2   0   0   0   0   0   2   2   0   2   0   2   0   0   2   0   2   2   0   0   2   0   2   2   0   2   0   0   2   2   0   0   2   0   2   0   2   0   0   2   2   2   0   0   0   2   0   0   0   2   2   0   0   0   0   2   0   0   0   2   2   2   0   2   2   2   0   2   0   2   0   0   2   2   0   2   0   2   2   0   0   2   2   2   0   2   2   2   2   0   2   2   2   0   2   2   0   2   0   0   2
 MK-4-4                 0   2   0   0   0   0   2   2   0   0   2   0   2   2   2   0   2   0   2   2   0   0   0   2   0   0   0   2   0   0   0   0   2   2   0   0   2   0   2   2   2   2   0   2   2   0   2   0   0   0   0   2   2   0   0   2   0   0   0   2   0   0   0   0   0   0   0   0   0   0   2   2   2   0   2   2   0   2   0   0   2   2   0   2   0   0   2   0   0   2   2   2   0   2   2   0   2   2   0   0   0   2   0   0   0   2   2   2   2   2   2   0   0   2   0   2   2   0   0   2   0   2   2   0   2   0   0   2   2   0   0   2   0   2   0   2   0   0   2   0   2   0   0   0   2   2   0   0   2   2   0   0   0   2   2   0   0   0   2   2   2   0   2   2   2   0   2   0   2   0   0   2   2   2   2   0   2   2   0   0   2   2   2   0   2   2   2   2   0   2   2   2   0   2   2   0   2   0   2   2
 MK-4-5                 0   2   0   0   0   0   0   2   0   0   2   0   2   0   2   0   2   0   2   2   0   0   0   2   0   0   0   2   0   0   0   2   2   2   0   0   2   0   2   2   0   2   0   2   2   0   2   0   0   0   0   2   2   0   0   2   0   0   0   2   2   0   2   0   2   0   0   0   0   0   2   2   2   0   2   2   0   0   0   0   2   2   0   0   0   0   2   0   0   2   2   2   0   2   2   0   2   2   0   0   0   2   0   0   0   2   2   2   2   2   2   0   0   2   0   2   2   2   0   2   0   2   2   0   2   0   0   2   0   0   0   2   0   2   0   2   0   0   2   0   2   0   0   0   2   2   0   2   2   2   0   0   0   0   2   0   0   0   2   2   2   0   2   0   0   0   2   0   2   2   0   2   2   2   2   0   2   2   0   0   2   2   2   0   0   2   2   2   0   2   2   2   0   2   0   0   2   0   2   2
 MK-4-6                 0   2   2   0   0   0   0   2   0   0   2   0   2   0   2   0   2   0   2   2   0   0   0   2   0   0   0   2   0   0   0   2   2   2   0   0   2   0   2   2   0   2   2   2   2   0   2   0   2   0   0   2   2   0   0   2   0   0   0   2   0   0   2   0   2   2   0   0   0   0   2   2   2   0   2   2   0   0   2   2   2   0   0   0   0   2   2   0   0   0   2   2   0   2   2   0   2   2   2   0   2   2   0   0   0   2   2   2   2   2   2   0   0   2   2   2   2   2   0   2   0   2   2   0   2   0   0   2   0   0   2   2   0   2   0   2   0   2   2   0   2   0   0   0   2   2   0   2   0   2   0   0   0   0   0   0   0   2   0   2   2   0   2   0   0   0   2   0   2   2   0   2   0   2   2   0   2   2   0   0   2   2   2   0   0   2   2   2   2   2   2   2   0   2   0   0   2   0   2   2
 MK-4-7                 0   2   2   0   0   0   0   0   0   0   2   0   2   0   2   0   2   0   2   2   0   0   0   2   0   0   0   2   0   0   0   2   2   2   0   0   2   0   2   2   0   2   2   2   2   0   2   0   2   0   0   2   2   0   0   2   0   0   2   2   0   0   2   0   2   2   0   2   0   0   2   2   2   2   2   2   2   0   2   2   2   0   0   0   2   2   2   2   0   0   2   2   0   2   2   0   2   2   2   0   2   2   0   0   0   0   2   2   2   2   2   0   0   2   2   0   2   2   0   2   0   2   0   0   2   0   0   2   0   0   2   2   0   0   0   2   0   2   2   0   2   0   0   0   0   2   0   2   0   0   0   0   0   0   0   0   0   2   0   2   2   0   2   0   0   0   2   0   2   2   0   2   0   0   2   0   2   2   0   2   2   2   2   2   0   2   0   2   2   2   2   2   0   2   0   0   2   0   2   0
 MK-4-8                 0   2   2   0   0   0   0   2   0   2   2   0   2   0   2   0   2   0   2   2   0   0   0   2   0   0   0   2   2   0   0   2   2   2   0   0   2   0   2   2   2   2   2   2   0   0   2   0   2   0   0   2   2   0   0   2   0   0   2   2   0   0   2   0   2   2   0   2   0   0   2   2   2   2   2   2   2   0   2   2   2   0   0   0   2   2   0   2   0   0   2   2   0   2   2   0   2   2   2   0   2   2   0   0   0   0   2   2   2   2   2   0   0   2   2   2   2   2   0   2   0   2   0   0   2   0   0   2   0   0   2   2   0   0   0   0   0   2   2   2   2   0   2   2   0   2   0   2   2   0   0   0   0   0   0   2   0   2   0   2   2   2   0   0   0   0   0   0   2   2   0   2   0   0   2   0   0   2   0   2   2   2   2   2   2   2   2   2   2   2   2   2   0   2   0   0   2   0   2   0
 MK-4-9                 2   2   2   0   0   0   0   2   2   2   0   0   2   0   0   0   2   0   2   2   0   0   0   2   0   0   0   2   2   0   0   2   2   2   0   0   2   0   2   2   2   2   2   2   0   0   2   0   2   0   0   2   2   0   0   2   0   0   2   0   0   0   2   0   2   2   0   2   0   0   2   0   2   2   2   2   2   0   2   0   2   0   0   0   2   2   0   2   0   0   2   2   0   2   0   0   2   2   2   0   2   2   0   0   0   0   2   2   2   2   2   0   0   2   2   2   2   2   0   2   0   0   0   0   2   0   0   2   2   2   2   2   0   0   0   0   2   0   2   2   2   0   2   2   0   2   0   2   2   0   0   0   0   0   0   2   0   2   0   2   2   2   0   0   0   0   0   0   2   2   0   2   0   2   2   0   0   2   0   2   2   2   2   0   2   2   2   2   2   2   2   2   0   2   0   0   2   2   2   0
 MK-4-10                2   2   2   0   0   0   0   2   2   0   0   2   2   0   0   0   2   0   2   2   0   0   0   2   2   0   0   2   2   0   0   2   2   2   0   0   2   0   2   2   2   2   2   2   0   0   2   0   0   2   0   2   2   0   0   2   0   0   2   0   0   0   2   0   2   2   0   2   0   0   2   0   2   2   2   2   2   0   2   2   2   0   0   0   2   2   2   2   0   0   2   2   0   2   0   0   2   2   2   0   2   2   0   0   2   2   2   2   2   2   2   0   0   2   2   2   2   2   0   2   0   0   0   0   2   0   0   2   2   2   2   2   0   2   0   0   2   0   2   2   2   2   0   2   2   2   0   2   2   2   0   0   0   0   0   2   0   2   0   2   2   2   0   0   0   0   0   0   2   2   0   2   0   2   2   0   0   2   0   2   2   0   2   0   2   2   2   2   2   2   2   2   2   2   0   0   0   2   2   0
 MK-4-11                2   2   0   0   0   0   0   2   2   0   0   0   2   2   0   0   2   0   0   2   0   0   2   0   2   0   0   2   2   0   0   2   2   2   0   0   2   0   0   2   2   2   2   2   0   0   2   0   0   2   0   2   2   2   0   2   0   0   2   0   0   2   2   0   2   2   0   2   2   0   2   2   2   2   2   2   2   0   2   2   2   0   0   0   2   2   2   2   0   0   2   2   0   2   0   0   2   2   2   0   2   2   0   0   2   2   2   0   2   2   2   0   0   2   2   2   2   2   0   2   0   0   0   0   2   2   0   2   2   2   2   2   0   2   0   0   2   0   2   2   2   2   0   0   2   2   0   2   2   2   0   0   0   0   0   2   0   2   0   2   2   2   0   0   0   0   0   0   2   2   0   2   0   2   2   2   0   2   0   2   2   2   2   0   2   2   2   2   2   2   2   2   2   0   0   0   0   2   2   0
 MK-4-12                2   2   0   0   0   0   0   2   2   0   0   0   2   2   0   0   0   0   0   2   0   0   2   0   2   0   0   2   2   0   2   2   2   2   0   0   2   0   0   2   2   2   2   2   0   0   2   0   0   2   0   2   2   2   0   2   0   0   2   0   0   2   2   0   2   2   0   2   2   0   0   2   2   2   0   2   2   0   2   2   2   0   0   0   2   2   2   2   0   0   2   2   2   2   0   0   2   0   2   0   2   2   0   0   2   2   2   0   2   2   2   0   2   2   0   2   2   2   0   2   0   0   2   0   2   2   0   2   0   2   2   2   0   2   0   0   2   0   0   2   2   0   0   0   2   2   2   2   2   0   2   0   2   0   2   2   0   2   0   0   2   2   0   0   0   0   0   0   2   2   0   2   0   2   0   2   0   2   0   2   2   2   2   0   2   2   2   2   2   2   2   2   2   0   0   0   0   2   2   2
 MK-4-13                0   2   0   0   0   0   0   2   2   0   0   0   2   2   0   0   0   0   0   2   0   2   2   0   2   0   0   2   2   0   2   2   2   2   0   0   2   0   0   2   2   2   2   2   0   0   2   0   0   2   0   2   2   0   0   0   0   0   2   0   0   2   2   0   2   2   0   2   2   2   0   2   2   2   0   0   2   0   2   2   2   0   0   0   2   2   2   2   0   0   2   2   2   2   0   0   2   0   2   0   0   2   0   0   2   2   2   0   2   2   2   0   2   2   0   2   0   2   0   2   0   0   2   0   2   2   0   2   0   2   2   2   0   2   0   0   2   0   0   2   2   0   0   0   2   2   2   2   2   0   0   0   2   0   0   0   0   2   0   2   2   2   0   0   0   0   0   2   2   2   0   2   2   2   0   2   2   2   0   2   2   2   2   0   2   2   2   0   2   2   0   2   2   0   0   0   0   2   2   2
 MK-4-14                0   2   0   0   2   0   0   2   2   0   0   0   2   2   0   0   0   0   0   2   0   2   2   0   2   0   0   0   2   0   2   2   2   2   0   0   2   0   0   2   2   2   2   2   0   0   0   0   2   0   0   2   2   0   0   0   2   0   2   0   0   2   0   0   2   2   0   2   2   2   0   2   2   2   0   0   0   0   2   2   2   0   0   2   2   2   2   2   0   0   2   2   2   0   0   0   2   0   2   0   0   2   0   0   2   2   2   0   0   2   2   0   2   2   0   2   0   2   0   2   0   0   0   0   2   2   0   2   0   2   2   2   0   2   0   0   2   0   0   2   2   0   0   0   2   2   2   2   2   0   0   0   2   0   0   0   0   2   0   2   2   2   0   0   0   0   2   2   2   2   0   2   2   0   0   2   2   2   0   2   2   2   2   0   2   2   2   0   2   2   0   2   2   0   0   0   0   2   2   2
 MK-4-15                0   2   0   0   2   0   0   2   2   0   0   0   2   2   0   0   0   0   0   2   0   2   2   0   2   0   0   0   2   0   2   2   2   2   0   0   2   0   0   2   2   2   2   0   0   2   0   0   2   0   0   0   2   2   0   0   2   0   2   2   0   2   2   0   0   2   2   2   2   2   0   2   0   2   0   0   0   0   2   2   2   0   0   2   2   2   2   2   0   0   2   0   2   0   0   0   2   0   2   0   0   2   0   0   2   2   2   0   0   0   0   0   2   2   0   2   0   2   0   2   0   0   0   0   2   2   0   2   0   2   2   2   0   2   2   0   2   0   0   2   2   0   0   0   2   2   2   2   2   0   0   0   2   0   0   0   2   2   0   2   2   2   0   0   0   0   0   2   2   2   0   2   2   0   2   2   2   2   0   0   2   2   2   0   2   2   2   0   2   2   0   2   0   0   0   0   0   2   2   2
 MK-4-16                0   0   0   0   2   0   0   2   2   0   0   0   2   2   0   0   0   2   0   0   0   2   2   0   2   0   0   0   2   0   2   2   2   2   0   0   2   0   0   2   2   2   2   0   0   2   0   0   2   0   2   0   0   2   0   0   2   0   2   2   0   2   2   0   0   2   2   2   2   2   0   2   0   2   0   0   0   0   2   2   2   0   0   2   2   2   2   2   0   0   2   0   0   0   2   0   2   0   2   0   0   2   0   0   2   2   2   0   0   0   0   0   2   2   0   2   0   0   0   2   0   0   2   0   2   2   0   0   0   2   0   0   0   2   2   0   2   0   2   2   2   0   0   0   2   2   2   2   2   0   0   0   2   0   0   2   0   2   2   2   2   2   0   0   0   0   0   2   2   2   0   0   2   0   2   2   2   2   0   0   0   2   2   0   2   2   2   0   0   2   0   2   0   0   0   0   0   2   2   2
 MK-5-1                 2   0   2   0   0   0   2   2   2   2   2   0   0   2   2   2   0   0   2   0   2   0   2   0   2   2   0   0   0   0   0   0   2   2   2   0   2   2   2   0   2   2   0   2   0   0   0   2   0   0   2   0   2   2   2   2   0   0   2   0   0   0   2   0   0   0   2   0   0   0   0   0   0   2   2   0   0   0   2   0   0   2   2   0   2   0   2   0   2   0   0   2   0   0   0   0   0   0   0   0   0   2   0   2   2   2   2   0   0   0   0   0   2   2   0   2   2   0   2   2   0   2   2   2   2   2   0   2   2   0   2   0   2   2   2   0   0   2   0   0   2   0   0   2   2   0   2   0   2   2   0   0   2   2   0   2   2   0   0   2   2   0   0   0   0   2   0   2   0   0   2   0   2   0   2   0   0   2   2   2   0   0   2   0   0   2   0   0   2   2   2   0   0   2   2   0   0   2   0   2
 MK-5-2                 2   0   2   0   0   0   2   2   2   2   2   0   0   2   2   2   2   0   2   0   2   0   2   0   2   0   0   0   0   0   0   0   2   2   2   2   2   2   2   0   2   2   0   2   0   0   0   2   0   0   0   0   2   2   0   2   0   0   2   0   0   0   2   0   0   0   2   0   0   0   0   0   0   2   2   0   0   2   2   0   0   2   2   0   2   0   0   0   2   0   2   2   0   0   0   0   0   0   0   2   2   0   2   0   2   2   0   0   0   0   0   0   2   2   0   2   2   0   2   2   0   2   2   2   0   2   0   2   2   2   2   0   2   2   2   0   0   2   2   0   2   2   0   2   2   0   2   2   2   2   0   0   2   2   0   2   2   0   0   2   2   0   2   0   0   2   0   0   0   2   2   0   2   0   2   0   0   2   2   2   0   0   2   0   0   2   0   0   2   2   2   2   0   2   2   0   0   2   0   2
 MK-5-3                 2   0   0   0   0   0   0   2   2   2   0   0   0   0   2   2   2   0   2   0   2   0   2   0   2   0   0   0   0   0   0   0   2   2   2   2   0   2   2   0   2   2   0   2   0   0   0   2   0   2   0   0   2   2   0   2   0   0   2   0   0   0   2   0   0   0   2   0   0   0   0   0   0   2   0   0   0   2   2   0   0   2   2   0   2   0   0   0   2   0   2   2   0   0   0   0   0   0   0   2   2   0   2   0   2   2   0   0   0   0   0   0   2   2   0   2   2   0   2   2   0   2   2   2   0   2   0   2   2   0   2   0   2   2   2   0   0   2   2   0   2   0   0   2   2   0   2   2   2   0   2   2   2   0   0   2   2   2   0   2   2   2   2   0   0   2   0   0   0   2   2   0   2   0   2   0   0   2   2   0   0   0   2   0   0   2   0   0   0   2   2   2   0   2   2   0   0   2   0   0
 MK-5-4                 2   0   0   0   0   0   0   2   2   2   0   0   0   0   2   2   2   0   2   0   2   0   2   0   0   0   0   0   0   0   0   0   2   2   2   2   0   2   2   0   2   2   0   2   0   0   0   2   2   2   0   0   2   2   0   2   0   0   2   0   0   0   2   0   0   0   2   0   0   0   0   0   0   2   0   0   0   2   2   0   0   2   2   0   2   0   0   0   2   0   2   2   0   0   0   0   2   0   0   0   2   0   2   0   0   2   0   0   0   0   0   0   2   2   0   2   2   0   2   2   0   2   2   2   0   2   0   2   2   0   0   0   2   2   2   0   0   2   2   0   2   0   0   2   2   0   2   2   2   0   2   2   2   0   0   2   2   2   0   2   2   2   2   0   0   2   0   0   0   2   2   0   0   2   2   0   0   2   2   0   0   0   2   0   0   2   2   2   0   2   2   0   0   2   2   0   0   2   0   0
 MK-5-5                 2   0   0   0   0   2   0   0   2   2   2   0   0   0   2   2   0   0   2   0   2   0   2   0   0   0   0   0   2   0   0   0   2   2   2   2   0   2   2   0   2   2   0   0   0   0   0   2   2   0   0   0   2   2   0   2   0   0   2   0   0   0   2   0   0   2   2   0   2   0   0   0   0   2   0   0   0   2   2   0   0   0   2   0   2   0   2   0   2   0   2   2   0   0   0   0   2   0   0   0   2   2   2   2   0   2   0   0   0   0   0   0   2   0   0   2   2   0   0   2   0   2   2   2   0   2   2   2   2   2   0   0   2   2   2   0   0   2   2   0   2   0   0   2   0   0   2   2   2   0   2   0   2   0   0   2   2   2   2   0   2   2   2   0   0   2   0   0   0   0   2   0   0   2   2   0   0   2   2   0   0   0   2   0   0   2   2   2   2   2   2   0   0   2   0   0   0   2   0   0
 MK-5-6                 2   0   2   0   2   2   0   0   2   0   2   0   0   2   2   2   0   0   2   0   2   0   2   2   0   0   0   0   2   0   0   0   2   2   2   2   0   2   0   0   2   2   0   0   0   0   0   2   2   0   0   0   2   2   0   2   0   0   2   0   0   0   2   0   0   2   2   0   0   0   0   0   0   2   0   0   0   2   2   0   2   0   2   0   2   0   2   0   2   0   2   2   0   0   2   0   2   0   0   0   2   2   2   2   0   2   0   0   0   0   0   0   2   0   0   2   2   2   0   2   0   2   2   2   0   2   2   2   2   2   0   0   2   2   2   0   0   2   2   0   2   0   0   2   0   0   2   0   2   0   0   0   2   0   0   2   2   2   2   0   0   0   0   0   0   2   0   0   0   0   2   0   0   0   2   0   0   0   2   0   0   0   2   0   0   2   2   2   2   2   2   0   0   2   0   0   0   2   0   0
 MK-5-7                 2   0   2   0   2   2   0   0   2   0   2   0   2   2   2   2   0   0   2   0   2   0   2   2   0   0   0   0   2   0   2   0   2   2   2   2   0   0   0   0   2   2   0   0   0   0   0   2   2   0   0   0   2   2   0   2   0   0   2   0   0   0   2   0   0   0   2   0   0   0   0   0   0   2   0   0   0   2   2   2   0   0   2   0   0   0   2   0   2   0   0   2   0   0   2   0   2   0   0   0   2   2   2   0   0   2   0   0   0   0   0   0   2   2   2   2   2   2   0   2   0   2   0   2   0   2   2   2   2   0   2   0   2   2   2   0   0   2   2   2   2   0   0   2   0   0   2   0   2   0   0   0   2   0   0   2   2   2   2   0   0   0   0   2   2   2   2   0   0   0   2   0   0   0   2   0   0   0   2   0   0   0   2   0   0   2   2   0   2   2   2   0   0   2   0   0   0   2   0   0
 MK-5-8                 2   0   0   0   2   2   2   0   2   0   2   0   2   0   0   2   0   0   2   2   2   0   2   2   0   0   0   0   2   0   2   0   2   2   2   2   0   0   0   0   2   2   0   0   0   0   0   2   2   0   0   2   0   2   0   2   0   0   2   0   0   2   2   2   0   0   2   0   0   0   0   0   0   0   0   2   0   2   2   2   0   0   2   0   2   0   2   0   2   0   0   2   0   0   2   0   2   0   0   0   2   2   2   2   0   2   0   0   0   2   0   2   2   2   2   2   2   2   0   2   0   2   2   0   0   2   2   2   2   0   0   0   2   2   2   0   0   2   2   2   2   0   0   2   2   2   2   0   0   0   0   0   0   0   0   2   2   2   2   0   0   0   0   2   2   2   2   0   0   0   2   2   0   0   2   0   2   0   2   0   0   0   2   2   0   2   2   0   2   2   2   0   0   2   0   0   0   2   0   0
 MK-5-9                 2   0   0   0   2   2   2   0   2   0   2   0   2   0   0   2   0   0   2   2   2   0   2   2   0   0   0   0   0   0   2   0   2   2   2   2   0   0   0   0   2   2   0   0   0   0   0   2   2   0   0   2   0   2   0   2   0   0   2   0   0   2   2   2   0   0   2   0   0   0   0   0   0   0   0   2   0   0   2   2   0   0   2   0   2   0   2   0   2   0   0   2   0   0   2   0   2   0   2   0   2   2   0   2   0   2   2   0   0   2   2   2   2   2   2   2   2   2   0   2   0   2   2   0   0   2   2   2   2   0   0   0   2   2   2   0   0   2   2   2   2   0   0   2   2   2   2   2   0   0   0   0   0   0   0   2   2   2   2   0   0   0   0   2   2   2   2   0   0   0   2   2   0   0   2   0   2   0   2   0   0   0   2   0   0   2   2   0   2   2   2   0   0   2   0   0   0   2   0   2
 MK-5-10                2   0   0   0   2   0   2   0   2   0   2   0   2   0   2   2   0   0   2   2   2   0   2   2   0   0   0   0   0   0   2   0   2   2   2   2   0   0   2   0   2   2   0   0   0   0   0   2   2   2   0   2   0   2   0   0   0   0   0   0   0   2   2   2   0   2   2   0   0   0   0   0   0   0   0   2   0   0   2   2   0   0   2   0   2   0   2   0   2   0   2   0   0   0   2   0   2   0   2   0   2   2   0   2   0   2   2   0   0   2   2   0   2   2   2   2   0   2   2   2   0   2   2   2   0   2   2   2   2   0   0   0   2   2   2   0   2   2   2   2   2   2   0   2   2   2   2   2   0   0   0   0   0   0   0   2   2   2   2   0   0   0   0   2   2   2   2   0   0   0   2   2   0   0   2   2   2   0   0   0   0   0   2   0   0   2   2   0   2   2   2   0   0   2   0   0   0   2   0   2
 MK-5-11                2   0   0   0   2   2   2   0   0   2   2   0   2   0   2   0   0   0   2   2   2   2   2   0   0   0   0   0   2   0   2   0   2   2   2   2   0   0   2   0   2   2   0   0   0   0   0   2   2   2   0   2   2   2   0   0   0   0   0   0   0   2   2   0   2   2   2   0   0   0   2   0   0   0   0   2   0   0   2   2   0   0   2   0   2   0   2   0   2   0   2   0   0   0   2   0   2   0   2   0   2   2   0   2   0   2   0   0   0   2   2   0   2   2   2   2   0   2   2   2   0   2   2   2   0   2   2   2   2   2   0   0   2   2   2   0   2   2   2   2   2   2   0   2   2   2   2   2   0   0   0   0   0   0   0   0   2   0   2   0   0   0   0   0   2   2   2   0   0   0   2   2   0   0   0   2   2   0   0   0   0   2   2   0   2   2   2   0   2   2   2   0   0   2   0   0   0   2   0   2
 MK-5-12                2   0   0   0   2   2   2   0   0   2   2   0   2   2   2   0   0   0   2   2   2   2   2   0   0   0   0   0   0   0   2   2   2   2   2   2   0   0   2   0   2   0   0   0   0   0   0   2   2   2   0   2   2   2   2   2   0   0   0   0   2   2   2   0   2   2   2   0   0   0   0   0   0   0   0   2   2   0   2   2   0   0   2   0   2   2   2   0   0   2   0   0   0   0   2   2   2   0   2   0   2   2   0   2   0   2   0   0   2   2   2   0   2   0   2   2   0   2   2   2   0   2   2   0   0   2   0   2   2   2   2   0   0   2   2   0   2   2   2   2   2   2   0   2   2   2   2   2   0   2   0   0   0   0   0   0   2   2   2   0   0   0   0   0   2   2   2   0   0   0   2   2   0   0   0   2   2   0   0   0   0   2   2   0   0   2   2   0   2   2   2   2   0   2   2   0   0   2   0   2
 MK-5-13                2   0   0   2   0   2   2   0   0   2   2   0   2   2   2   0   0   0   2   2   2   2   2   0   0   0   0   2   0   0   2   2   0   2   2   2   0   0   2   0   2   0   0   2   0   0   2   2   2   2   0   2   2   2   2   2   0   0   0   0   2   2   2   0   2   2   2   0   0   0   0   0   0   0   0   2   2   2   2   2   0   0   2   0   2   2   2   0   0   2   0   0   0   0   2   2   2   0   2   0   2   2   2   2   0   2   0   0   2   2   2   0   2   0   0   0   0   2   2   2   0   2   2   0   0   2   0   2   2   2   2   0   0   2   2   0   2   2   2   2   2   2   0   2   2   2   0   2   0   2   0   0   2   0   0   2   2   2   2   0   0   0   0   0   2   2   2   0   0   0   2   2   0   0   0   2   2   2   0   0   0   2   2   0   0   2   2   0   0   2   2   2   0   2   2   0   0   2   0   2
 MK-5-14                2   0   0   2   0   2   2   0   0   2   2   0   2   2   2   0   0   0   2   2   2   2   2   0   0   0   0   2   0   0   2   2   0   2   2   2   0   0   2   0   2   0   0   2   0   0   2   2   2   2   0   2   2   2   0   2   0   0   0   0   0   2   2   2   2   0   2   0   0   0   0   0   0   0   0   2   2   2   2   2   0   0   2   0   2   2   2   0   0   0   0   0   2   2   2   2   2   0   2   0   2   2   2   2   0   2   0   0   2   2   2   0   2   0   0   0   0   2   2   2   0   2   2   2   0   2   0   2   2   2   2   0   0   2   2   0   2   2   2   2   2   2   0   2   2   2   0   2   0   2   0   0   2   0   0   2   2   2   2   0   0   0   2   2   2   2   2   0   0   2   2   2   0   0   2   0   2   2   0   2   0   2   2   0   0   2   2   0   2   2   2   2   0   2   2   0   0   2   0   2
 MK-5-15                2   0   0   2   0   2   2   0   0   2   2   0   2   2   2   0   0   0   0   2   2   0   2   0   0   2   0   2   0   0   2   2   0   2   2   2   0   0   2   0   2   0   0   2   0   2   2   2   2   2   0   2   2   2   0   2   0   0   0   0   0   2   2   0   2   0   2   2   0   0   2   0   2   0   0   2   2   2   2   2   0   0   0   0   2   2   2   0   0   0   0   0   2   2   2   2   2   0   2   0   2   2   2   2   0   2   0   0   2   2   2   0   2   0   0   0   0   2   2   2   2   2   2   2   0   0   0   2   2   2   2   0   2   2   2   0   2   2   0   2   2   0   0   2   2   2   0   0   0   2   0   2   2   0   0   2   2   2   2   0   0   0   0   2   2   2   2   0   0   2   2   2   0   0   2   2   2   2   0   2   0   2   2   0   0   2   2   0   2   0   2   2   0   2   2   0   2   2   0   2
 MK-5-16                2   0   0   2   0   2   2   0   0   2   2   0   2   2   2   0   0   0   0   2   2   0   0   0   0   2   0   2   0   0   2   2   0   2   2   2   0   2   2   0   2   0   0   0   0   2   2   0   2   2   0   2   2   2   0   2   0   0   0   0   0   2   2   0   2   0   2   2   0   0   2   0   2   0   0   2   2   2   2   2   0   0   0   0   0   2   2   0   0   0   0   0   2   2   2   2   2   0   0   0   0   0   2   2   0   2   0   0   2   2   2   0   2   0   0   2   0   2   2   2   2   0   2   2   0   0   0   2   2   2   0   0   2   2   2   0   2   2   0   2   2   0   0   2   2   2   0   0   0   2   0   2   2   2   0   2   2   2   2   2   0   0   2   2   2   0   2   0   2   2   2   2   0   0   2   0   2   2   0   2   0   0   2   0   0   2   2   0   2   0   2   2   0   2   2   0   2   2   0   2
 MK-6-1                 2   0   0   2   2   0   0   2   2   2   0   0   0   2   2   0   2   0   2   2   0   2   2   0   2   0   2   0   2   2   0   2   0   2   0   0   0   0   0   2   0   0   0   2   0   2   0   2   0   2   0   2   0   2   0   2   2   0   0   0   2   0   2   2   2   0   0   0   2   2   0   2   2   0   2   2   0   0   0   2   2   2   2   2   2   0   2   0   0   2   2   2   0   0   2   0   0   0   0   0   2   2   0   2   2   2   0   2   0   0   0   2   2   0   0   2   0   2   0   0   0   0   2   2   0   2   2   2   0   2   0   2   0   2   2   2   0   2   0   0   2   2   0   0   0   0   2   2   2   2   2   2   0   0   2   2   2   2   0   0   0   0   2   0   0   2   2   0   2   0   2   0   0   2   0   2   0   0   2   0   0   2   0   2   0   2   0   2   0   2   0   2   2   0   0   2   0   2   2   2
 MK-6-2                 2   2   0   0   2   0   0   2   2   2   0   0   0   2   0   0   2   0   2   2   0   2   2   0   2   0   2   0   2   2   0   2   0   2   0   0   0   0   0   2   0   0   0   2   0   2   0   2   0   2   0   2   0   2   2   2   2   0   0   0   2   0   0   2   2   0   0   0   2   2   0   2   2   0   2   0   2   0   0   2   2   0   2   0   2   2   2   0   0   2   2   2   0   2   2   0   0   2   0   0   2   2   0   2   2   0   0   2   0   0   0   2   2   0   0   2   0   0   0   0   0   0   2   2   2   2   2   2   0   2   0   2   0   2   0   2   0   2   0   0   2   2   0   0   0   0   2   2   2   2   2   2   0   0   2   2   2   2   0   0   0   0   2   0   0   2   2   0   2   0   2   2   0   2   0   2   0   0   2   2   2   2   0   2   0   2   0   2   0   2   0   2   2   0   0   2   2   2   2   2
 MK-6-3                 2   2   0   0   2   2   0   2   2   2   0   2   0   2   0   0   2   0   2   2   0   2   2   0   2   0   2   0   0   2   0   2   0   2   0   0   0   0   0   2   0   0   0   2   2   0   0   2   0   2   0   2   0   2   2   2   2   0   0   0   2   0   0   2   2   0   0   0   2   2   0   2   0   0   0   0   2   0   0   2   2   0   2   0   2   0   2   0   0   2   2   2   0   2   2   2   0   2   0   0   0   2   0   2   2   0   0   2   0   0   0   2   2   0   0   2   0   0   0   0   0   0   2   2   2   2   0   2   0   2   0   2   0   2   0   2   0   2   0   0   2   2   0   0   0   0   2   2   2   2   2   2   0   0   0   2   2   2   2   0   0   0   2   0   0   0   2   0   2   0   2   2   0   2   0   2   0   2   2   2   2   2   0   2   0   2   0   2   0   2   0   2   2   2   2   2   0   2   2   2
 MK-6-4                 0   2   0   0   2   2   0   2   2   2   2   2   0   2   0   0   2   0   2   2   0   2   2   0   2   2   2   0   0   2   0   2   0   2   0   0   0   0   0   2   0   0   0   2   2   0   0   2   0   2   0   2   0   2   2   2   0   2   0   0   2   0   0   2   0   0   2   0   2   2   0   2   0   0   0   0   2   0   0   2   2   0   2   2   2   0   2   0   0   2   2   2   0   2   2   2   0   2   0   0   0   2   0   2   2   0   0   2   0   0   0   2   2   0   0   2   0   2   0   0   0   0   2   2   2   2   0   2   0   2   0   2   0   2   0   2   0   2   0   0   2   2   0   0   0   0   2   0   2   2   2   2   0   0   0   2   2   2   0   0   2   0   2   0   0   0   2   0   2   0   2   2   0   2   0   2   0   2   2   0   2   2   0   0   0   0   0   2   0   2   0   2   2   2   2   2   0   2   2   0
 MK-6-5                 0   2   0   0   2   2   2   2   2   2   2   0   0   2   0   0   2   0   2   2   0   2   2   0   2   2   2   0   0   2   0   2   0   2   0   0   0   0   0   2   0   0   0   2   2   0   0   2   2   2   0   2   0   2   2   0   2   2   0   0   2   0   0   2   0   0   2   0   2   2   0   2   0   0   0   0   0   2   0   2   2   0   2   2   2   0   2   0   0   2   2   2   0   2   2   2   0   2   0   0   0   2   0   2   0   0   0   2   0   0   0   2   2   0   0   2   0   2   0   0   0   0   2   2   2   2   0   2   0   2   0   2   0   2   0   0   0   0   0   0   2   0   0   2   0   0   2   2   2   2   2   2   0   0   0   2   2   2   0   0   2   0   2   0   0   0   0   0   2   0   2   2   0   2   0   2   0   2   2   0   2   2   0   0   0   0   0   0   0   2   0   2   2   2   2   2   0   2   2   0
 MK-6-6                 0   0   0   2   2   2   2   2   2   2   2   0   0   2   0   0   2   0   2   2   0   2   2   0   2   2   2   0   0   2   0   2   0   0   0   0   0   0   0   2   0   0   0   2   2   0   0   2   2   2   0   2   0   2   2   0   2   2   0   0   2   0   0   2   0   0   2   0   2   2   0   2   0   0   0   0   0   2   0   2   2   0   2   2   2   2   2   0   0   2   2   2   0   2   2   2   0   2   0   0   0   2   0   2   0   0   0   2   2   2   0   2   2   0   0   2   0   2   0   0   0   0   0   2   2   2   0   2   0   2   2   2   0   2   0   0   0   0   0   0   2   0   0   2   0   0   2   2   2   2   2   2   0   0   0   2   2   2   0   0   2   0   2   0   0   0   0   0   2   0   2   2   0   2   0   2   0   2   2   0   2   2   0   0   0   0   2   2   0   2   0   2   2   2   2   2   0   2   2   0
 MK-6-7                 0   0   0   2   2   2   2   2   2   2   2   0   0   2   0   0   2   0   2   2   2   2   2   0   2   2   2   0   0   0   0   2   0   0   0   0   0   0   0   2   0   0   0   2   2   0   0   2   2   2   0   2   0   0   2   0   2   2   0   2   2   0   0   2   0   0   2   0   2   0   0   2   0   0   0   0   0   2   0   2   0   0   2   2   2   2   2   0   0   2   2   2   0   2   2   2   2   2   0   0   0   2   0   2   0   0   0   2   2   2   0   2   2   0   0   2   0   2   0   0   0   0   0   2   2   0   0   2   0   2   2   2   0   2   0   0   0   0   0   2   2   0   2   2   0   0   2   2   2   2   2   2   0   0   0   2   2   2   0   0   2   0   2   0   0   0   0   2   2   0   2   2   0   2   0   2   0   2   2   2   2   2   2   0   2   2   2   2   0   2   0   2   2   2   2   2   0   2   2   0
 MK-6-8                 0   2   2   2   2   2   2   2   2   0   2   2   0   2   0   0   2   0   2   2   2   2   2   0   0   2   2   2   0   0   0   2   0   0   0   0   0   0   0   0   0   2   0   2   2   2   2   2   2   2   0   2   0   2   2   0   2   2   0   2   2   0   0   2   2   0   0   0   2   0   0   2   0   0   0   0   0   2   0   2   0   0   2   2   2   2   2   0   0   2   2   2   0   0   2   2   2   2   0   0   0   2   0   0   2   0   0   0   2   2   0   2   2   2   2   2   0   2   2   0   2   0   0   2   2   2   0   2   0   0   2   2   0   2   0   0   0   0   0   2   2   0   2   2   0   0   2   2   2   2   2   2   0   0   0   2   0   2   0   0   2   0   2   0   0   0   0   2   2   0   2   2   0   2   0   2   0   2   2   2   2   2   2   0   2   2   2   2   0   2   0   2   2   2   2   2   0   2   2   2
 MK-6-9                 0   2   2   2   2   2   2   2   2   0   2   2   0   2   0   0   2   0   2   2   2   2   0   0   0   2   2   2   0   0   0   2   0   0   0   0   0   0   0   0   0   2   0   2   2   2   2   2   2   2   0   2   0   2   2   0   2   2   0   2   2   0   0   2   2   0   0   2   2   0   0   2   0   2   0   0   0   2   0   2   0   0   2   2   2   2   2   0   0   2   2   2   0   0   2   2   2   2   0   0   0   2   0   0   2   0   2   0   2   2   2   2   2   2   2   2   0   2   2   0   2   0   0   2   2   2   0   0   2   0   2   2   0   2   0   0   0   0   0   2   2   0   2   2   2   0   2   2   2   2   0   2   0   0   0   2   0   2   0   2   2   2   2   0   0   0   0   2   2   0   2   0   0   2   0   0   0   2   2   2   2   2   2   0   0   2   2   2   0   0   0   2   2   2   2   2   2   2   2   2
 MK-6-10                0   2   2   0   2   0   2   2   2   0   0   2   0   2   0   0   2   0   2   2   2   2   0   0   0   2   2   2   0   0   0   2   0   0   0   0   0   0   0   0   0   2   0   2   2   2   0   2   2   2   0   2   0   2   2   0   2   2   0   2   2   2   0   2   2   0   0   2   2   0   0   2   0   2   0   0   0   0   0   2   0   0   2   2   0   2   2   0   0   2   2   0   2   0   2   2   2   2   0   0   0   2   0   0   2   0   0   0   0   2   2   2   2   2   2   2   0   2   2   2   2   2   0   2   2   2   0   0   2   0   2   2   0   2   0   0   0   0   2   2   2   0   2   2   2   0   2   2   2   2   0   2   0   2   0   2   0   2   0   2   2   2   2   0   0   2   0   2   2   0   2   0   0   2   0   0   0   2   2   2   2   2   0   0   0   2   2   2   0   0   0   2   2   0   2   2   2   2   2   2
 MK-6-11                0   2   2   0   2   0   2   2   2   0   0   0   0   2   2   0   2   0   0   0   2   0   0   0   0   2   2   2   2   0   0   2   0   0   0   0   0   0   0   0   0   0   0   2   2   2   0   2   2   2   0   2   0   2   2   0   2   2   0   2   2   2   2   2   2   0   2   2   2   0   0   0   0   2   2   2   0   0   0   2   0   0   2   0   0   2   2   0   0   2   2   0   2   0   2   2   0   2   0   0   0   2   0   0   2   0   0   0   0   2   2   2   2   2   2   2   0   2   2   2   2   2   2   2   2   2   0   0   0   0   2   2   0   2   2   0   0   0   2   2   2   0   2   2   2   0   2   2   2   2   0   0   0   2   0   2   0   2   0   2   2   2   2   0   0   2   0   2   2   0   2   0   2   2   0   0   0   2   2   2   0   2   0   0   2   2   2   2   2   0   0   0   2   0   2   2   2   2   2   2
 MK-6-12                0   2   2   0   2   0   2   0   2   0   0   0   0   0   2   2   2   0   0   0   2   0   0   0   0   2   2   2   2   0   0   2   0   0   0   0   0   0   2   0   0   0   0   2   0   2   0   2   2   2   2   2   0   2   2   0   2   2   0   0   2   0   2   2   2   0   2   2   2   0   2   0   0   2   2   2   0   0   0   2   0   2   2   0   0   2   2   0   0   2   2   0   2   0   2   2   0   2   0   0   0   2   2   0   2   0   0   0   0   2   2   2   0   2   2   2   0   2   2   2   2   2   2   0   2   2   0   0   0   0   2   2   0   2   2   0   0   0   2   2   2   0   2   0   2   2   0   0   2   2   0   0   0   0   2   0   0   2   2   0   2   2   2   0   2   2   0   2   2   0   2   0   2   2   0   2   0   2   2   2   0   2   0   0   0   2   2   2   2   0   0   0   2   0   2   2   2   2   2   2
 MK-6-13                0   2   0   0   0   0   2   0   2   0   0   0   0   2   2   2   2   0   0   0   2   0   0   0   0   2   2   2   2   0   0   2   0   0   0   0   0   0   2   0   0   0   0   2   0   2   0   2   2   2   0   2   0   2   2   0   0   2   0   0   2   0   2   2   2   0   2   2   2   0   2   0   0   2   2   2   0   0   0   2   0   2   2   0   0   2   2   0   2   2   2   0   2   0   2   2   0   2   0   0   0   2   2   0   2   0   0   0   0   0   0   2   0   2   2   2   0   2   2   2   2   2   2   0   2   2   0   0   0   0   2   2   0   2   2   2   0   0   2   2   2   0   2   0   2   2   0   0   2   2   0   2   0   0   2   0   0   2   2   0   2   2   2   0   2   2   0   2   0   2   2   0   2   0   0   2   0   2   2   2   0   0   0   0   0   2   2   2   2   0   0   0   2   2   2   0   2   2   2   0
 MK-6-14                0   2   0   0   0   0   2   0   0   0   0   2   0   2   2   2   2   0   2   0   2   0   0   0   0   2   2   2   0   2   0   2   0   0   0   0   0   2   2   0   0   0   0   2   0   2   0   2   2   2   0   2   0   2   2   0   0   2   0   0   0   0   2   2   2   0   2   2   2   2   2   0   0   2   2   2   0   0   0   2   0   0   2   0   0   2   2   0   2   2   2   0   2   0   2   2   0   2   0   0   0   2   2   0   2   2   0   0   0   0   0   2   0   2   2   2   0   2   0   2   2   2   2   0   2   0   0   0   0   0   2   2   0   2   2   2   2   0   2   2   2   0   2   0   2   2   0   0   2   0   0   2   0   0   2   0   0   2   2   0   2   2   2   0   2   2   0   2   0   2   2   2   2   0   2   2   0   2   2   2   0   0   0   0   0   2   2   2   2   0   0   0   2   2   2   0   0   2   2   2
 MK-6-15                2   2   0   0   2   0   2   0   0   0   0   2   0   2   0   0   2   0   2   0   2   0   0   0   0   2   0   2   0   2   0   2   0   0   2   0   0   2   2   0   0   0   0   2   0   2   0   2   2   2   0   2   0   2   2   2   0   2   0   0   0   0   2   2   2   0   2   2   2   2   2   0   0   2   2   2   0   0   0   2   0   2   2   0   0   2   2   2   2   2   2   2   2   0   2   2   0   2   0   0   0   2   2   2   2   2   2   0   0   0   0   2   0   2   2   2   0   2   0   2   2   2   2   0   2   2   0   0   0   0   2   2   0   2   2   2   2   0   2   2   2   0   2   0   2   2   0   0   2   0   0   2   0   0   2   2   0   2   2   0   2   2   2   0   2   2   0   2   2   2   2   0   2   0   2   2   0   2   2   2   0   0   0   0   0   2   2   2   2   0   0   0   2   2   2   0   0   2   2   2
 MK-6-16                2   2   0   0   0   0   2   0   0   0   0   2   2   2   2   0   2   0   2   0   0   0   0   0   2   0   0   2   0   2   0   2   0   0   2   0   0   2   2   0   0   0   0   2   0   2   0   2   2   2   0   2   0   2   2   2   0   2   0   0   0   0   2   2   2   0   2   2   2   2   2   0   0   2   0   0   0   0   0   2   0   2   2   0   2   2   2   2   2   2   2   0   2   0   0   0   0   2   0   0   0   2   0   2   2   2   2   0   0   0   2   2   0   2   2   0   0   2   0   2   2   0   0   2   2   0   0   0   0   0   2   2   0   2   0   2   2   0   2   2   2   0   2   0   2   2   2   0   2   2   0   2   0   0   2   2   0   2   2   0   2   2   2   0   2   2   0   2   2   2   2   0   2   0   2   2   0   2   2   2   0   0   0   0   0   2   2   2   2   0   0   0   2   0   2   0   2   2   2   2
 
!****************************************** Phenotypic Data **********************************************************
!-100.0 is resevred for missing phenotype
SimulatedTrait1        13.8443   13.6753   13.8087   16.1518   16.2526   15.5554   14.5692   15.7214   15.3419   14.7278   13.5573   15.7648   13.7215   13.7404   15.2971   13.5844   14.6733   14.6474   13.6100   14.5877   14.9740   14.7094   16.0263   14.2149   13.7419   14.5017   14.8541   15.3552   14.5270   13.5984   15.8213   13.7243   15.8601   16.1599   16.3913   15.0679   13.7369   14.2325   15.2167   16.0514   14.1251   16.3062   15.5885   13.2300   16.3219   15.8751   16.4366   14.1173   16.1584   13.1077   16.1110   14.8359   16.3564   15.3582   15.4476   16.0757   14.2462   13.1356   13.7996   13.5375   13.6926   14.3959   15.0986   15.2330   13.4632   16.2377   16.0260   13.9822   14.3784   13.2633   15.0184   16.0859   13.7942   14.5429   15.2753   16.6135   14.3384   13.5918   14.5334   14.1415   15.9948   14.2784   16.9550   13.5937   15.8268   15.1348   13.3628   15.9932   15.2850   14.3701   16.9532   16.1728   13.3573   14.5080   16.1246   15.9371   16.2906   16.0651   15.4281   13.6691   16.7782   16.0651   13.5515   16.6070   16.2333   14.7310   14.5843   14.1689   14.7297   14.9764   15.7731   15.1817   15.6256   14.8799   14.4536   15.0684   16.5025   15.6811   14.3835   15.6997   15.3617   14.3632   14.5337   14.7015   14.8073   15.2197   14.5001   14.2549   14.1327   15.1042   14.4131   16.3467   16.1064   15.3798   15.9593   15.8055   14.4323   15.2160   14.2107   16.8894   13.6787   15.9956   14.4524   13.9105   14.7525   14.9077   13.4588   16.1562   13.6462   13.2011   14.5507   13.3973   14.7354   14.3322   14.1748   14.9545   13.6414   15.4255   15.2527   16.6053   15.3127   15.1761   13.8148   14.6179   14.3237   14.3794   14.2935   13.6778   14.3160   13.6524   15.1831   14.6496   14.2076   13.5116   13.8195   14.4064   14.4713   13.6890   16.1495   15.8160   16.5207   14.9673   16.0112   16.1923   15.0943   15.8330   14.2019   13.7174   16.4718   14.9487   15.8870   15.3243   14.9723   13.6670   13.9733   15.9372   14.4253   15.9434   13.5271   15.5665
SimulatedTrait2        10.5354   10.1627   10.2765    9.3839    9.2295    9.3205    9.6144    9.4464    9.9479    9.6873   10.5499    9.4992   10.6100   10.5619   10.1178   10.7530    9.4053    9.9671   10.7967   10.4011   10.4451   10.2172    9.6260   10.2446   10.6595   10.7408   10.2688   10.5336    9.1334   10.2311    9.7287   10.3445    9.3618    9.0388    9.1360    9.6072   10.3235   10.4839   10.4779    9.5609   10.6408    9.4322    9.5091   10.5347    9.5013   10.1114    9.4375   11.0709    9.4512   10.3659    9.6789    9.3476    9.6207   10.9200   10.4297    9.7115    9.8601   10.6891   10.3403   10.8022   10.3301   10.5428    9.5191    9.5937   10.7255    9.1886    9.3544   10.4978   10.8957   11.1944    9.6064    9.8473   10.2624   10.8981   10.5065    9.6755   10.0934   10.6521    9.3131   10.6244    9.7079   10.6166    9.6646   10.7096    9.0887    9.5185   10.5419    9.5954    9.6615   10.6163    9.0826    9.5989    9.9087   10.1735    9.3747    9.6058    9.4386    8.8421    9.5302   10.7620    9.6275    9.5338   10.3280    9.9741    9.3062   10.7859    9.0497   10.5623   10.7265    9.4158    9.3746    9.4451    9.5269   11.0415   10.3487    9.5146    9.8477    9.5872   10.6256    8.9308    9.8892   10.5937    9.6345    9.4790   10.7614    9.5750   10.9092   10.4186   10.6266    9.7978   10.5092    9.7344    9.7372    9.9678    9.9250    9.5517   10.7369    9.6534   10.2220    9.6336   10.4159    9.5610    8.9481   10.3198   10.0558    9.9975   10.5057    9.2950   10.7715   10.5698   10.3616   10.1994   10.5826   10.3366   11.0335   10.2899   10.4459    9.2185   10.4378   10.0611    9.5473   10.6796   10.5660    9.3812   10.6636   10.5096   10.5182   10.4634   10.6287   10.6273    9.3729    8.9144   10.4178   10.2252   10.6929   10.7473   10.2720   10.2297    9.4904    9.8037    9.4395   10.2859    9.7366    9.1395    9.1354    9.7820   10.1206   10.5071    8.8845    9.4887    9.6690    9.5728    9.6273   10.8071   10.4458    9.3180   10.7757   10.2949   10.5508    9.4693
 
