# Supplementary material for: Inclusive Composite Interval Mapping of QTL by Environment Interactions in Biparental Populations
Source: PLoS One. 2015 Jul 10;10(7):e0132414. doi: 10.1371/journal.pone.0132414 (PMC4498613; doi:10.1371/journal.pone.0132414)
Supplement: S6 File — (ZIP) [file pone.0132414.s006.zip › H=0.8/L1/run_00115.met]

!**********************Note: lines staring with "!" are remarks and will be ignored in the program********************
!*********************************General Information**********************************
!Assuming F1 = P1 x P2, populations available in QTL IciMapping are: 
!  1, P1BC1F1 = P1 x F1, the first backcrossing where P1 is used as the recurrent parent;
!  2, P2BC1F1 = P2 x F1, the first backcrossing where P2 is used as the recurrent parent;
!  3, F1DH, F1-derived doubled haploids; 
!  4, RIL or F1RIL, recombination inbred lines through the repeated selfing of F1;
!  5, P1BC1RIL, recombination inbred lines through the repeated selfing of P1BC1F1;
!  6, P2BC1RIL, recombination inbred lines through the repeated selfing of P2BC1F1;
!  7, F2, the selfing generation of F1;
!  8, F3, the selfing generation of F2;
!  9, P1BC2F1, the second backcrossing where P1 is used as the recurrent parent; 
! 10, P2BC2F1, the second backcrossing where P2 is used as the recurrent parent;
! 11, P1BC2RIL, recombination inred lines through the repeated selfing of P1BC2F1; 
! 12, P2BC2RIL, recombination inred lines through the repeated selfing of P2BC2F1; 
! 13, P1BC1F2, the selfing generation of P1BC1F1; 
! 14, P2BC1F2, the selfing generation of P2BC1F1; 
! 15, P1BC2F2, the selfing generation of P1BC2F1; 
! 16, P2BC2F2, the selfing generation of P2BC2F1; 
! 17, P1BC1DH, P1BC1F1-derived doubled haploids; 
! 18, P2BC1DH, P2BC1F1-derived doubled haploids; 
! 19, P1BC2DH, P1BC2F1-derived doubled haploids; 
! 20, P2BC2DH, P2BC2F1-derived doubled haploids; 
   3      !Mapping Population (see remarks above)
   2      !Mapping Function (1 for Kosambi; 2 for Haldane; 3 for Morgan)
   2      !Marker Space Type (1 for intervals; 2 for positions)
   1      !Marker Space Unit(1 for centiMorgans; 2 for Morgan)
   6      !Number of Chromosomes (or Linkage Groups)
 200      !Size of the mapping population
   2      !Number of environments
 
!***************************************** Chromosomes and Linkage Maps **********************************************
!Chromosome                 NumMarkers
-CH1                        16
-CH2                        16
-CH3                        16
-CH4                        16
-CH5                        16
-CH6                        16
!Linkage map (Marker name followed by position or the interval length)
 MK-1-1                1     0.000
 MK-1-2                1    10.000
 MK-1-3                1    20.000
 MK-1-4                1    30.000
 MK-1-5                1    40.000
 MK-1-6                1    50.000
 MK-1-7                1    60.000
 MK-1-8                1    70.000
 MK-1-9                1    80.000
 MK-1-10               1    90.000
 MK-1-11               1   100.000
 MK-1-12               1   110.000
 MK-1-13               1   120.000
 MK-1-14               1   130.000
 MK-1-15               1   140.000
 MK-1-16               1   150.000
 MK-2-1                2     0.000
 MK-2-2                2    10.000
 MK-2-3                2    20.000
 MK-2-4                2    30.000
 MK-2-5                2    40.000
 MK-2-6                2    50.000
 MK-2-7                2    60.000
 MK-2-8                2    70.000
 MK-2-9                2    80.000
 MK-2-10               2    90.000
 MK-2-11               2   100.000
 MK-2-12               2   110.000
 MK-2-13               2   120.000
 MK-2-14               2   130.000
 MK-2-15               2   140.000
 MK-2-16               2   150.000
 MK-3-1                3     0.000
 MK-3-2                3    10.000
 MK-3-3                3    20.000
 MK-3-4                3    30.000
 MK-3-5                3    40.000
 MK-3-6                3    50.000
 MK-3-7                3    60.000
 MK-3-8                3    70.000
 MK-3-9                3    80.000
 MK-3-10               3    90.000
 MK-3-11               3   100.000
 MK-3-12               3   110.000
 MK-3-13               3   120.000
 MK-3-14               3   130.000
 MK-3-15               3   140.000
 MK-3-16               3   150.000
 MK-4-1                4     0.000
 MK-4-2                4    10.000
 MK-4-3                4    20.000
 MK-4-4                4    30.000
 MK-4-5                4    40.000
 MK-4-6                4    50.000
 MK-4-7                4    60.000
 MK-4-8                4    70.000
 MK-4-9                4    80.000
 MK-4-10               4    90.000
 MK-4-11               4   100.000
 MK-4-12               4   110.000
 MK-4-13               4   120.000
 MK-4-14               4   130.000
 MK-4-15               4   140.000
 MK-4-16               4   150.000
 MK-5-1                5     0.000
 MK-5-2                5    10.000
 MK-5-3                5    20.000
 MK-5-4                5    30.000
 MK-5-5                5    40.000
 MK-5-6                5    50.000
 MK-5-7                5    60.000
 MK-5-8                5    70.000
 MK-5-9                5    80.000
 MK-5-10               5    90.000
 MK-5-11               5   100.000
 MK-5-12               5   110.000
 MK-5-13               5   120.000
 MK-5-14               5   130.000
 MK-5-15               5   140.000
 MK-5-16               5   150.000
 MK-6-1                6     0.000
 MK-6-2                6    10.000
 MK-6-3                6    20.000
 MK-6-4                6    30.000
 MK-6-5                6    40.000
 MK-6-6                6    50.000
 MK-6-7                6    60.000
 MK-6-8                6    70.000
 MK-6-9                6    80.000
 MK-6-10               6    90.000
 MK-6-11               6   100.000
 MK-6-12               6   110.000
 MK-6-13               6   120.000
 MK-6-14               6   130.000
 MK-6-15               6   140.000
 MK-6-16               6   150.000
!*********************************** Marker Types ********************************************************************
!Co-dominant marker: When heterozygote F1 is present, P1 is coded as 2, F1 is coded as 1, and P2 is coded as 0; Otherwise, P1 is coded as 2, and P2 is coded as 0. 
!Dominant marker: When heterozygote F1 is present, P1 and F1 are coded as 12, and P2 is coded as 0; Otherwise, P1 is coded as 2, and P2 is coded as 0.  
!Recessive markers: When heterozygote F1 is present, P1 is coded as 2, and F1 and P2 are coded as 10; Otherwise, P1 is coded as 2, and P2 is coded as 0. 
!Missing marker is coded as -1. 
 MK-1-1                 0   2   2   2   0   2   0   2   2   2   2   0   0   0   0   2   2   0   0   2   0   0   2   2   2   0   2   0   2   0   2   2   2   0   0   0   2   0   0   2   2   2   2   2   0   2   2   0   0   0   0   0   2   0   2   2   2   0   0   0   0   2   0   2   0   0   2   2   2   2   0   2   2   0   2   2   0   2   2   0   2   2   0   2   2   2   2   2   0   2   0   0   0   2   2   0   2   2   0   0   0   0   0   0   2   2   0   2   2   0   0   0   0   0   0   0   2   0   2   0   0   2   0   2   2   2   0   2   2   2   2   0   2   0   0   2   0   2   2   0   2   0   0   2   2   0   0   2   2   0   0   0   2   2   2   2   2   0   0   0   0   2   0   2   0   0   0   2   2   0   0   0   2   0   0   2   0   2   0   0   0   0   0   0   2   0   0   0   0   0   2   2   2   2   0   2   0   0   0   0
 MK-1-2                 0   2   2   2   0   2   0   2   2   2   2   0   0   0   0   2   2   0   0   0   0   0   2   2   2   0   0   0   2   0   2   2   2   0   0   0   2   0   0   2   2   2   2   2   0   2   2   0   0   2   0   0   2   0   2   2   2   0   0   0   0   2   0   2   0   0   2   2   0   2   0   2   2   0   2   2   0   2   2   0   2   2   0   2   2   2   2   2   0   0   0   0   0   2   2   0   2   2   0   0   0   2   0   2   2   2   0   2   0   0   0   0   0   0   0   0   2   0   2   0   0   2   0   0   2   2   0   2   2   2   2   0   2   0   0   2   0   2   2   0   2   0   0   2   2   0   2   2   0   0   0   0   2   2   2   2   2   0   0   0   0   0   0   0   0   0   0   2   2   0   0   0   2   0   0   2   2   2   0   0   0   2   0   0   2   0   0   0   0   2   2   2   2   2   2   2   0   0   0   0
 MK-1-3                 2   2   2   2   0   0   0   2   2   2   2   0   0   0   0   2   2   0   0   0   0   0   0   2   2   0   0   2   2   0   2   2   2   0   0   0   2   0   0   2   2   2   2   0   0   2   2   0   0   2   0   0   2   0   2   2   2   0   0   0   0   2   0   2   0   0   2   2   2   2   0   2   2   0   2   2   0   2   2   0   2   2   0   2   2   2   0   2   0   0   0   0   0   2   2   0   2   2   0   0   0   0   0   2   2   2   0   2   0   0   0   0   0   0   2   2   2   0   2   0   0   2   0   0   2   2   0   2   2   2   2   0   2   0   0   2   0   2   2   0   2   0   0   2   2   0   2   2   0   0   2   0   2   2   2   2   2   0   0   0   0   0   0   0   0   0   0   2   2   0   2   0   2   0   0   2   2   2   0   0   0   2   0   0   2   2   0   0   0   2   2   2   2   2   2   2   0   0   0   0
 MK-1-4                 2   2   2   2   0   0   0   2   2   2   2   0   0   0   0   2   2   0   0   0   0   0   0   2   0   0   2   2   2   0   2   2   2   0   0   2   2   0   0   2   2   2   2   0   0   2   2   0   0   2   0   0   2   0   2   2   2   0   0   0   0   2   0   2   0   0   2   2   2   2   0   2   2   0   2   2   0   2   0   0   2   2   0   2   2   2   0   2   0   0   0   0   0   2   2   2   0   2   0   0   0   0   0   2   2   2   2   2   0   0   0   0   0   0   2   2   2   0   2   0   0   0   0   0   2   2   0   2   2   2   2   2   2   0   0   2   0   2   2   2   2   0   0   2   2   0   2   0   0   0   2   0   2   2   2   2   2   0   0   0   2   0   0   0   0   0   0   2   2   0   2   0   2   0   0   2   0   2   0   0   0   2   0   0   2   2   0   0   0   2   2   2   2   2   2   2   0   0   0   0
 MK-1-5                 2   2   0   2   0   0   2   0   2   2   2   0   0   0   0   2   2   0   0   0   2   0   0   2   0   0   2   2   2   0   2   2   2   0   0   2   0   0   0   2   2   2   2   0   2   2   2   0   0   0   0   0   2   0   2   2   2   0   0   0   2   0   0   2   0   0   2   2   2   2   0   2   0   0   2   2   0   2   0   0   2   2   2   2   2   2   0   2   0   0   0   0   0   2   2   2   0   2   0   0   0   0   0   2   2   2   2   2   0   0   0   2   0   0   0   2   2   0   2   0   0   0   0   0   2   0   0   2   2   2   2   2   0   0   0   2   0   2   2   2   2   2   0   2   2   0   2   0   0   0   2   0   2   2   2   2   2   2   0   0   2   0   0   0   0   2   2   2   2   0   2   0   2   2   0   2   0   2   2   0   0   2   0   0   0   2   0   0   0   2   2   2   2   2   2   0   0   0   0   0
 MK-1-6                 2   2   0   0   0   0   2   0   2   0   0   2   0   0   0   2   0   0   0   0   0   0   2   2   0   2   2   2   2   0   0   2   2   0   0   2   0   0   0   2   2   2   0   0   2   2   2   0   0   0   0   0   2   0   2   2   0   0   0   0   2   0   0   0   0   0   2   0   2   2   2   2   2   0   2   2   0   2   0   0   2   2   2   2   2   2   0   2   0   2   0   0   2   2   2   2   2   2   2   0   2   0   0   2   2   2   2   2   0   0   0   2   2   0   0   2   2   0   2   0   0   0   0   0   2   0   0   2   2   2   2   2   0   0   0   2   0   0   2   2   2   2   0   2   2   2   0   0   0   0   2   0   0   2   2   2   2   2   0   0   2   0   0   0   0   0   2   2   2   0   0   0   2   2   0   2   0   2   2   0   0   2   0   0   0   2   2   0   0   2   2   2   2   2   2   2   0   0   0   0
 MK-1-7                 0   0   0   0   0   0   2   0   0   0   0   2   0   0   0   2   0   0   0   0   0   0   2   2   0   2   2   0   2   0   0   2   2   0   0   2   0   2   0   2   2   2   0   0   2   2   2   0   0   0   2   0   2   2   2   2   0   0   0   0   2   0   0   0   0   0   2   0   2   2   2   2   2   0   2   2   0   2   2   0   2   2   2   0   2   2   0   2   0   2   0   0   2   2   2   2   2   2   2   0   2   0   0   2   2   2   2   2   0   0   0   2   2   0   0   0   2   0   2   0   0   0   0   0   2   0   2   2   2   2   2   2   0   0   0   2   0   0   2   2   2   2   0   2   2   2   0   2   0   0   2   0   0   2   2   2   2   0   0   0   2   0   0   0   0   0   2   2   2   0   0   0   2   2   0   2   0   0   2   0   0   2   0   0   0   2   2   0   0   2   2   2   2   2   2   2   2   0   0   0
 MK-1-8                 0   0   0   0   0   0   2   0   0   0   0   2   0   0   0   2   0   0   0   0   0   0   2   2   2   2   2   0   2   2   0   2   2   0   0   2   0   2   0   2   0   2   0   0   2   2   2   0   0   0   2   0   2   0   2   2   0   0   0   0   2   0   0   0   2   0   2   0   2   2   2   2   2   0   2   2   0   2   2   0   0   2   2   0   2   0   0   2   0   2   0   0   2   2   2   2   2   2   2   0   2   0   0   2   2   2   2   2   0   0   0   2   2   0   0   0   2   0   2   0   0   0   0   0   2   0   2   2   0   2   2   2   2   0   0   2   0   0   2   2   2   2   0   2   2   2   0   2   2   0   2   0   0   2   2   2   2   0   0   2   2   0   0   0   0   0   2   2   2   0   2   0   2   0   0   2   0   0   2   0   0   2   0   0   0   0   2   0   0   0   2   2   2   2   2   2   2   0   0   0
 MK-1-9                 0   0   0   0   0   0   2   0   0   2   0   2   0   0   0   2   0   0   2   0   0   0   2   2   2   2   2   0   0   2   0   2   2   0   2   2   0   0   0   2   0   2   0   0   0   0   2   2   0   0   2   0   2   0   2   2   0   0   2   0   2   0   0   0   2   0   0   0   2   2   2   2   2   0   2   2   2   2   2   0   2   2   2   0   2   2   0   2   0   2   0   0   2   2   2   2   0   2   2   0   2   2   0   2   2   2   2   2   0   0   0   2   2   0   0   0   2   0   2   0   0   0   0   0   2   0   2   2   0   2   2   2   2   0   0   2   0   0   2   0   2   2   0   2   2   0   0   2   2   2   2   0   0   2   2   2   2   0   0   2   0   0   0   0   0   0   2   2   2   0   2   0   2   0   0   2   0   0   2   0   0   2   0   0   0   0   2   2   0   0   2   2   2   2   2   2   2   2   0   0
 MK-1-10                0   0   0   0   0   0   2   0   0   2   0   2   0   0   0   2   0   0   2   0   0   2   2   2   2   2   2   0   0   2   0   2   2   0   2   2   0   0   0   2   0   2   0   0   0   0   2   2   0   0   2   0   2   0   2   2   0   0   2   0   2   0   0   0   2   0   2   0   2   2   2   0   2   0   2   2   0   2   2   0   2   2   2   0   2   2   0   0   0   2   0   0   2   0   2   2   0   2   0   0   2   2   0   2   2   2   2   2   2   0   0   2   2   0   0   0   2   0   2   0   0   0   0   0   2   0   2   2   0   2   0   2   2   0   0   2   0   0   2   0   2   2   0   2   2   0   0   2   2   2   2   0   0   2   2   2   2   0   0   2   0   0   0   2   2   0   2   2   2   0   2   0   2   0   0   2   0   0   2   0   0   2   0   0   0   2   0   2   0   0   2   0   2   2   2   2   2   2   0   2
 MK-1-11                0   0   2   0   0   0   0   0   0   2   2   2   0   0   0   2   0   2   0   0   0   2   2   2   2   2   2   0   0   2   0   2   0   0   2   0   0   0   0   0   2   2   2   0   0   0   2   2   0   0   2   0   2   0   2   2   0   0   2   0   2   0   0   0   2   0   2   0   2   2   2   0   0   2   2   2   0   2   2   0   2   2   0   0   2   2   0   0   0   2   0   0   0   0   2   2   0   2   0   0   2   2   0   2   2   2   2   2   2   0   0   2   2   0   0   0   2   0   2   0   0   0   0   0   2   0   2   2   0   2   0   2   2   0   0   2   0   0   2   0   2   2   0   2   2   0   0   2   0   2   2   0   0   2   2   2   2   0   0   2   0   0   0   2   2   0   2   2   2   0   2   0   2   0   2   2   0   0   2   0   0   2   0   0   0   2   0   2   0   0   2   0   2   2   0   2   2   2   0   2
 MK-1-12                0   0   2   0   0   0   0   0   0   2   2   2   0   0   0   0   0   2   0   0   0   2   2   2   2   2   0   0   2   2   0   2   0   2   2   0   0   0   0   0   2   2   2   0   0   0   2   2   0   0   2   0   2   0   2   2   2   0   2   0   2   0   0   0   2   0   2   0   2   2   2   0   0   2   2   2   2   2   2   0   2   2   0   0   2   2   0   0   0   2   0   0   0   0   2   2   0   2   0   0   2   2   0   2   2   2   2   2   2   0   0   2   2   0   0   0   2   0   2   2   0   0   0   0   2   0   2   2   0   2   0   2   2   2   0   2   2   0   0   2   2   2   0   2   2   0   0   2   0   2   2   0   0   2   2   2   2   0   0   2   0   0   0   2   2   0   2   2   2   2   2   0   0   0   2   2   0   0   2   0   0   2   0   0   0   2   0   2   0   2   2   0   2   2   0   2   2   2   0   2
 MK-1-13                0   0   2   0   0   0   0   0   2   0   2   0   0   0   0   0   2   2   0   0   0   2   2   2   2   2   0   0   2   2   0   0   0   2   0   0   0   0   0   0   2   2   2   0   0   2   2   2   0   2   2   0   2   0   2   2   2   2   2   0   2   0   0   0   2   0   2   0   2   2   2   0   0   2   2   2   2   2   2   0   2   2   0   0   2   2   0   0   0   0   0   0   0   0   2   2   2   2   0   0   2   2   0   2   0   2   2   0   2   0   0   2   2   0   2   0   2   0   2   2   0   0   2   0   2   0   2   0   0   2   0   2   2   2   0   2   2   0   0   2   2   2   0   2   2   0   0   2   2   2   0   0   0   2   2   2   2   0   0   2   0   0   0   2   2   0   2   2   2   2   2   0   0   0   2   2   0   0   2   0   0   2   0   0   0   2   0   2   0   2   0   0   2   2   0   0   2   2   0   2
 MK-1-14                0   2   2   0   0   0   0   0   0   2   2   0   0   2   0   0   2   2   0   0   0   0   2   2   2   2   0   0   2   2   0   0   0   2   0   0   0   0   0   0   2   2   2   0   0   2   2   2   0   0   2   0   2   0   2   2   2   2   2   0   2   0   0   0   2   0   2   0   2   2   2   0   0   2   2   2   2   2   2   0   2   2   0   0   2   2   0   0   0   2   0   0   0   0   2   2   2   0   0   0   2   2   2   2   0   2   2   0   2   0   0   2   2   0   2   0   2   0   2   2   0   2   2   0   0   0   2   0   0   2   0   2   2   2   2   2   2   0   0   2   2   2   0   2   2   0   0   2   2   0   0   2   0   2   2   2   2   0   0   2   0   0   0   2   2   0   2   2   2   2   2   0   0   0   2   2   0   0   0   0   0   2   0   0   2   2   0   2   0   0   0   0   2   2   0   0   2   2   0   2
 MK-1-15                0   2   2   0   0   0   0   0   0   0   2   0   0   2   2   0   2   2   0   0   0   0   2   0   2   2   0   0   2   2   0   0   0   2   0   0   2   0   0   0   2   2   2   2   0   2   2   2   0   0   0   0   2   0   2   2   2   2   2   0   2   2   0   0   2   0   2   0   2   2   2   2   0   2   2   2   0   2   2   0   2   2   0   0   2   2   0   0   0   2   0   0   0   0   2   2   2   0   0   0   2   2   2   2   0   2   2   0   2   0   0   2   2   0   0   0   2   0   2   2   0   2   2   0   0   0   2   0   0   2   0   2   2   2   0   2   2   0   0   2   2   2   0   2   2   0   0   0   2   0   0   2   0   2   2   2   0   0   2   2   0   0   0   2   2   0   0   2   2   2   2   2   0   0   2   2   0   0   2   0   0   0   2   0   2   2   0   2   2   0   0   0   2   2   0   0   2   2   0   2
 MK-1-16                0   2   2   0   0   0   0   0   0   0   2   0   0   2   2   0   2   2   0   0   0   0   2   0   2   2   0   0   2   2   0   0   0   2   0   2   2   0   2   0   2   2   2   2   0   2   2   2   0   0   2   0   2   0   2   2   2   2   2   2   2   2   0   0   2   0   0   0   2   2   2   0   0   2   2   2   0   2   2   0   2   2   0   0   2   0   0   0   0   2   0   0   0   0   2   2   2   0   0   0   0   2   2   2   0   2   2   0   2   0   0   2   0   2   0   0   2   2   2   2   0   2   2   0   0   0   2   0   0   0   2   2   0   2   0   2   2   0   2   2   2   0   0   2   2   0   0   2   2   0   0   0   0   2   0   2   0   0   2   2   0   0   0   2   2   2   0   2   0   2   0   2   0   0   2   2   0   2   2   0   0   0   2   0   2   2   0   2   2   0   0   0   2   2   0   0   2   0   0   0
 MK-2-1                 2   0   2   0   0   2   2   0   0   0   0   2   0   0   0   2   0   2   0   0   0   0   0   0   0   0   0   0   2   2   0   2   2   2   0   2   2   2   0   2   0   2   0   0   0   0   0   0   0   2   0   2   0   0   2   0   2   0   0   2   2   2   2   2   2   0   2   2   0   2   0   2   0   2   2   2   0   0   0   2   0   2   0   0   0   0   2   0   0   0   0   0   2   2   0   0   2   0   0   0   2   2   2   0   2   2   0   0   0   0   0   2   2   0   2   2   0   0   0   0   2   2   2   0   0   2   2   2   0   0   2   0   0   0   0   0   0   0   2   0   0   0   0   2   2   2   0   0   0   0   2   2   2   0   0   2   2   0   0   2   2   2   2   0   0   0   2   2   0   0   2   2   2   0   0   0   2   2   2   0   2   0   2   2   2   0   0   0   0   2   0   2   2   0   0   2   2   2   0   0
 MK-2-2                 2   0   2   0   0   2   2   0   0   0   0   2   0   0   0   2   0   2   0   0   0   0   2   0   0   0   0   0   2   2   0   2   0   2   0   2   2   2   0   2   2   2   2   0   0   0   0   0   2   2   0   2   0   0   2   2   2   0   0   2   2   2   2   2   2   0   2   0   0   2   0   2   0   2   2   2   0   0   0   2   0   2   2   0   0   0   2   2   0   0   0   0   2   2   0   0   2   0   0   0   0   2   2   0   2   2   2   0   0   0   0   2   2   2   2   2   0   0   0   0   2   2   2   0   0   2   2   2   0   0   2   0   2   0   0   0   0   2   2   0   2   0   0   2   2   2   0   0   2   0   2   2   2   0   2   2   2   0   0   2   2   2   2   0   0   0   2   2   0   0   2   2   2   0   2   0   2   2   2   0   2   0   2   2   2   0   0   0   0   2   0   2   2   0   0   2   2   2   0   0
 MK-2-3                 2   0   0   0   0   2   2   0   0   0   0   2   0   2   0   2   0   2   0   0   0   0   2   0   0   2   0   0   0   2   0   2   0   0   0   2   2   2   0   0   2   2   2   0   0   0   0   0   2   2   0   2   0   0   2   2   2   0   0   2   2   0   2   2   2   0   2   0   2   2   0   2   0   2   2   2   0   0   0   2   0   2   2   0   0   0   2   2   2   0   0   2   2   2   0   2   2   0   0   2   0   2   2   0   2   2   2   0   0   0   0   2   2   2   2   2   0   0   0   0   2   0   2   0   0   2   2   2   0   0   2   0   2   0   2   0   2   0   2   0   2   0   0   2   2   2   0   0   2   0   0   2   2   0   2   2   2   0   0   2   2   2   2   0   0   0   2   2   0   0   2   2   2   0   2   0   2   2   2   0   0   2   0   2   2   2   0   0   0   2   0   2   2   0   0   2   0   2   0   0
 MK-2-4                 2   0   0   0   0   2   2   0   0   0   0   2   0   2   0   2   0   2   0   0   0   2   2   0   0   2   0   2   0   2   0   2   0   2   0   2   2   0   0   0   2   2   2   2   2   0   0   0   2   2   0   2   0   0   2   2   2   0   0   2   2   0   2   0   2   0   2   2   2   2   0   0   0   2   2   2   0   0   0   2   0   2   2   0   0   0   2   2   2   0   0   2   2   2   0   2   2   0   0   2   0   2   2   0   2   2   2   0   0   0   0   2   2   2   2   2   0   0   0   0   0   0   2   0   0   0   2   2   0   2   2   0   2   0   2   2   2   0   2   0   2   0   0   2   2   2   0   0   2   0   0   2   2   0   2   2   2   0   0   2   2   2   2   0   0   0   2   2   0   0   2   2   2   0   2   0   2   0   2   0   0   2   0   2   2   0   0   0   0   2   0   2   2   0   0   2   0   2   0   0
 MK-2-5                 0   0   0   2   0   2   2   0   0   0   0   2   2   2   0   2   0   2   0   0   0   2   2   0   0   2   0   2   0   2   0   2   0   2   0   2   2   0   0   0   2   0   0   2   2   0   0   0   2   2   0   2   0   0   2   2   2   0   0   2   2   0   2   2   2   0   2   2   2   0   0   0   0   2   2   2   0   2   0   2   0   2   2   0   0   0   2   2   2   0   0   2   2   2   0   2   2   0   0   2   0   2   2   0   2   2   2   2   0   0   0   2   0   2   2   2   0   0   2   2   0   0   2   0   0   0   2   2   0   2   2   0   2   0   0   2   2   0   2   2   2   0   0   2   0   2   0   2   0   0   2   2   0   0   0   2   2   0   0   2   2   2   2   0   0   0   2   2   0   0   2   2   2   0   2   0   2   0   2   2   0   2   0   2   2   0   0   0   0   2   0   2   2   0   0   2   0   2   0   0
 MK-2-6                 0   2   0   2   0   2   2   2   0   0   0   2   2   2   0   2   0   2   0   0   0   2   2   0   0   2   0   2   0   0   0   2   0   0   0   2   2   0   0   2   0   0   0   2   2   0   0   0   2   2   0   2   0   2   2   2   2   2   0   2   2   0   0   2   0   0   2   0   2   0   0   0   0   2   2   2   0   2   0   2   0   0   2   0   2   0   2   2   2   0   0   2   2   2   0   2   2   0   0   2   0   2   2   0   2   2   2   2   0   0   0   2   0   2   2   2   0   2   2   2   0   0   2   0   2   0   2   2   0   2   2   0   2   0   0   2   2   0   2   2   2   0   0   2   0   2   0   2   0   2   2   2   0   0   0   0   2   0   0   2   2   2   2   0   0   0   2   2   0   0   2   2   2   0   2   0   2   0   2   2   0   2   2   2   2   0   0   0   0   2   0   2   2   0   0   2   0   2   0   0
 MK-2-7                 0   2   0   2   0   2   2   2   0   2   0   2   2   2   0   0   0   2   0   0   0   2   2   0   0   2   0   0   0   2   0   2   0   0   2   2   2   0   0   2   0   0   0   2   0   0   0   0   2   0   0   2   0   2   0   2   2   2   0   2   2   0   0   2   0   0   2   0   2   0   0   0   0   2   2   2   0   2   0   2   0   0   2   0   2   0   2   2   2   0   0   2   0   2   0   0   2   0   0   2   0   2   2   0   2   2   2   2   0   2   0   2   0   0   2   2   0   2   2   2   0   0   2   0   2   0   2   2   0   2   2   2   2   0   0   2   2   0   2   2   2   0   0   2   0   2   0   2   2   2   2   2   0   0   2   0   2   2   2   2   2   2   0   2   0   0   2   2   0   0   2   0   2   0   2   0   2   0   2   2   0   0   2   2   2   0   0   0   0   2   0   2   0   0   0   2   0   2   0   0
 MK-2-8                 0   2   0   2   2   2   2   2   0   2   2   2   2   2   0   0   0   2   0   0   0   2   2   0   0   0   0   2   0   2   0   2   0   0   2   2   2   0   0   2   2   0   0   2   0   0   0   0   2   0   0   2   0   2   0   2   2   2   0   2   2   0   0   2   0   0   0   0   2   0   0   0   0   2   2   2   0   2   0   2   0   0   2   0   2   0   2   2   2   0   0   2   0   0   0   0   2   0   0   2   0   2   2   0   2   2   2   2   2   2   0   2   2   0   2   2   0   2   2   2   0   0   2   0   2   0   2   2   0   2   2   2   0   2   0   2   2   0   2   2   2   0   0   2   0   2   2   2   2   2   2   2   0   0   2   0   2   2   2   0   2   2   2   2   0   0   2   2   2   0   2   0   0   2   2   0   2   0   0   2   0   0   2   2   2   0   0   0   0   0   0   2   0   0   0   0   0   2   0   0
 MK-2-9                 0   2   0   2   2   2   2   2   0   0   2   2   2   2   0   0   0   2   0   0   0   0   2   0   0   0   0   2   0   0   0   2   0   0   2   2   2   0   0   0   2   0   0   2   2   0   0   0   2   0   0   0   0   2   0   2   2   2   0   2   2   0   0   2   0   0   0   0   2   0   2   0   0   2   2   2   0   2   0   2   0   0   2   0   2   0   2   2   2   0   0   2   0   0   0   0   2   0   0   2   0   2   2   0   2   2   2   2   2   2   0   2   2   0   2   2   0   2   2   2   0   0   0   0   2   0   0   2   0   2   2   2   0   2   0   2   0   0   2   2   2   0   2   2   0   2   2   2   2   2   2   2   0   2   2   0   2   2   2   0   2   2   2   0   0   0   2   2   2   0   0   0   0   2   2   2   2   0   0   2   0   0   2   2   2   0   0   0   0   0   0   2   0   0   0   0   0   2   0   0
 MK-2-10                0   2   0   2   2   2   2   2   0   0   2   2   2   2   0   2   0   0   0   0   0   0   2   0   0   2   0   0   0   0   0   2   0   0   2   2   2   0   0   0   2   0   0   2   2   0   0   0   2   0   0   0   0   2   0   2   2   2   2   0   2   0   0   2   0   0   0   0   2   0   2   0   0   2   2   2   0   2   2   0   0   0   2   0   2   0   2   2   2   0   0   2   0   0   0   0   2   0   0   2   0   2   2   0   2   2   2   2   2   2   0   0   2   0   2   2   0   2   2   2   0   0   0   0   2   0   0   0   0   2   2   2   0   2   0   2   0   0   2   2   2   0   2   2   0   2   2   2   2   0   2   2   0   2   2   0   2   2   0   0   2   2   2   0   0   0   2   2   2   0   0   0   0   2   2   2   2   0   0   2   0   0   2   2   2   0   0   0   0   0   0   0   0   0   0   0   0   2   0   0
 MK-2-11                0   2   0   2   2   2   2   2   0   0   2   2   2   2   0   2   0   2   0   0   2   0   2   2   0   2   0   0   0   0   0   2   0   0   2   2   2   0   2   0   0   0   0   2   2   0   0   0   2   0   0   0   0   2   0   2   2   2   2   0   0   0   2   2   0   0   0   0   2   0   2   0   0   2   0   2   0   2   2   0   0   0   2   2   0   0   2   2   2   0   0   0   0   0   0   0   2   0   0   2   0   2   2   0   2   2   2   2   2   0   0   0   2   0   2   2   0   2   2   2   0   0   0   0   2   0   0   0   0   2   2   0   2   2   0   2   2   0   2   2   2   0   2   2   0   2   2   2   2   0   0   2   0   0   0   0   2   2   0   0   2   2   2   0   0   2   2   2   2   0   0   0   0   2   2   2   2   0   0   2   0   2   2   2   2   0   0   0   0   0   0   0   2   0   0   0   0   2   0   2
 MK-2-12                0   2   2   2   2   2   2   2   2   0   0   2   2   2   0   2   0   0   2   0   2   0   0   2   0   2   2   0   0   0   0   0   0   0   2   0   2   0   2   0   2   0   2   2   0   0   0   0   2   0   0   0   0   2   0   2   2   2   2   0   0   0   2   2   0   0   0   0   2   2   0   0   0   2   0   2   0   2   2   0   0   0   2   2   2   0   2   2   2   0   0   0   0   0   0   0   2   0   0   2   0   2   2   0   2   2   2   2   2   0   0   0   2   0   2   2   0   2   2   2   0   0   0   2   2   0   0   0   2   2   2   0   2   2   0   2   2   0   2   2   2   0   2   2   0   2   2   2   0   0   0   2   0   0   0   0   2   2   0   0   2   2   2   0   0   2   2   2   2   0   0   0   2   2   2   2   2   0   0   2   0   2   2   2   2   0   0   0   0   0   0   0   2   0   2   0   0   2   0   2
 MK-2-13                0   2   2   2   2   2   2   2   2   0   0   2   2   2   0   2   0   0   2   0   2   0   0   2   0   2   2   0   0   0   0   0   2   0   2   0   2   0   2   0   2   0   2   0   0   0   0   0   2   0   0   0   0   2   2   2   2   2   2   0   0   0   2   2   0   2   0   2   2   0   0   0   0   2   0   2   0   0   2   0   0   0   2   2   2   0   2   2   2   2   0   0   0   0   0   0   2   0   0   2   0   2   2   0   2   2   2   2   2   0   0   0   2   0   2   2   2   2   2   2   0   2   0   2   2   0   0   2   2   2   2   0   2   2   0   2   2   0   2   0   2   0   2   2   0   2   2   2   0   2   0   2   0   0   0   2   2   2   0   0   2   2   2   0   0   2   2   2   2   0   0   0   2   2   2   2   2   2   0   0   0   2   2   2   2   0   2   0   0   0   0   0   2   2   2   0   0   0   0   2
 MK-2-14                0   0   2   2   2   2   2   2   2   0   0   2   2   2   2   2   0   0   2   0   2   0   0   2   0   2   0   0   0   0   0   0   2   0   2   0   0   0   2   0   2   0   2   0   0   0   0   0   2   0   2   0   0   2   2   2   2   2   2   0   0   0   2   2   0   2   0   2   2   0   0   0   0   2   0   2   0   0   2   0   0   0   2   2   2   0   2   2   2   2   0   0   0   0   0   0   2   2   0   2   0   2   2   0   2   2   2   2   2   0   0   2   2   2   0   0   2   2   2   2   0   0   0   2   2   0   0   2   2   2   2   0   2   2   0   2   2   0   2   0   2   0   2   2   0   2   2   2   0   2   0   0   0   0   0   2   2   2   0   0   2   2   2   0   0   2   2   2   2   0   0   0   2   2   2   2   2   2   0   0   0   2   2   2   2   0   2   0   0   0   0   0   2   2   2   2   0   0   0   2
 MK-2-15                0   0   2   2   2   2   2   2   2   2   0   2   0   2   2   2   2   2   2   0   2   0   0   2   0   2   0   0   0   2   0   0   2   2   2   0   0   0   2   0   2   0   2   0   0   0   0   0   2   0   2   0   0   2   2   2   2   2   0   0   0   0   0   2   0   2   2   2   2   0   2   0   0   2   0   0   0   0   2   2   0   2   2   2   2   0   0   2   2   0   2   0   0   0   0   0   2   2   0   2   0   2   2   0   2   2   2   2   2   0   0   2   2   2   0   0   2   0   2   2   0   0   0   2   2   0   0   2   0   2   2   0   2   2   0   2   0   0   2   0   2   2   2   0   0   2   2   2   0   2   0   0   0   0   0   2   2   2   0   0   2   2   2   0   0   2   2   2   2   2   0   0   2   2   2   2   2   2   0   0   0   2   2   2   2   0   2   2   0   0   0   0   2   2   2   2   0   0   2   2
 MK-2-16                0   0   2   2   2   2   2   2   2   2   0   2   0   2   2   2   2   2   2   0   2   0   0   0   0   2   0   0   0   2   0   0   2   2   2   0   0   0   2   0   0   0   2   0   0   2   2   0   2   0   2   0   0   2   2   2   0   2   0   0   0   0   0   2   0   2   2   2   2   0   2   2   0   2   0   0   0   0   2   0   0   0   2   2   2   0   0   2   2   0   2   0   0   0   0   0   0   2   0   2   0   2   2   0   2   2   2   2   2   2   0   0   2   2   0   2   2   0   2   2   0   0   0   2   2   0   0   2   0   2   0   0   2   2   0   2   0   0   2   0   0   2   2   0   0   2   2   2   0   2   0   0   0   2   0   2   2   2   0   0   2   2   2   0   0   2   0   2   2   0   0   0   2   2   2   2   2   2   0   0   0   2   2   2   2   0   2   2   0   0   0   2   2   2   2   2   0   0   2   2
 MK-3-1                 2   0   0   0   2   0   2   0   2   0   2   2   0   0   0   0   0   2   2   0   0   2   2   0   0   2   2   0   0   2   0   2   2   0   2   2   0   0   2   0   2   0   2   0   0   0   2   2   2   0   2   0   2   0   2   0   0   2   0   2   2   0   0   2   2   2   2   0   0   2   0   2   0   0   2   0   0   0   0   2   2   0   2   0   2   2   0   0   0   2   2   0   2   2   0   0   2   2   2   2   0   0   0   2   0   2   2   2   0   2   0   0   2   0   2   2   0   2   0   0   0   0   0   0   2   2   2   2   2   2   2   2   2   2   0   0   0   0   0   0   2   0   2   2   0   2   2   2   2   0   2   0   0   2   0   2   0   2   2   2   0   0   0   2   2   0   0   0   2   0   2   2   2   2   2   2   2   2   0   2   0   0   2   2   0   2   0   2   0   2   0   2   2   0   0   2   0   0   0   2
 MK-3-2                 2   0   2   0   2   0   2   0   2   0   2   2   0   0   0   0   0   2   0   0   0   2   2   0   2   2   2   0   0   2   0   2   2   0   2   2   0   0   0   0   2   0   2   0   0   0   2   2   0   0   2   0   2   0   2   0   0   2   0   2   2   0   0   2   2   2   2   0   0   2   0   2   0   0   2   0   0   0   0   0   2   0   2   0   2   2   0   0   0   2   2   0   2   2   0   2   2   2   2   2   0   0   0   2   0   0   2   2   0   2   0   0   2   0   2   2   0   2   0   0   0   2   0   0   2   0   2   2   2   2   2   2   2   2   0   0   0   0   0   2   2   0   2   2   0   2   2   2   2   0   2   0   0   2   0   2   0   2   2   2   0   2   0   2   2   2   0   0   2   0   2   2   2   2   2   2   2   0   0   0   0   0   2   0   0   2   0   2   2   0   2   2   2   0   0   2   0   0   2   0
 MK-3-3                 2   0   2   0   2   0   2   0   2   2   2   2   0   0   0   0   0   2   0   0   0   2   2   0   2   2   2   0   2   2   0   2   2   0   2   2   2   0   0   0   2   2   2   0   0   0   2   2   0   0   2   0   2   0   2   0   2   2   0   2   2   0   0   0   0   0   2   0   0   2   0   2   0   0   2   0   0   0   0   0   2   0   0   0   2   2   0   2   0   2   2   0   2   2   0   2   2   2   2   2   0   0   0   2   0   0   2   2   2   2   0   0   2   0   0   2   0   2   0   0   0   2   0   2   2   2   2   2   2   2   0   2   2   2   0   0   2   0   0   2   2   0   2   2   0   0   2   2   2   0   2   0   0   2   0   2   0   2   0   2   0   2   0   2   2   2   0   0   2   0   2   2   2   2   0   2   2   0   0   0   0   0   0   0   0   2   0   2   2   0   2   2   2   0   0   2   0   0   2   0
 MK-3-4                 2   0   2   0   2   0   2   0   2   2   2   2   0   0   0   0   0   2   0   0   0   2   2   0   2   0   2   0   2   2   0   2   2   0   2   2   2   2   0   2   2   2   2   0   0   0   2   2   0   0   2   0   2   0   2   2   2   0   0   2   2   0   0   0   0   0   2   0   0   2   0   2   2   0   2   0   0   0   0   0   2   0   0   0   2   2   0   2   0   2   2   0   2   2   0   2   2   2   2   2   0   0   0   2   0   0   2   2   2   2   0   0   2   0   0   2   0   2   0   0   0   0   0   0   2   2   2   2   2   2   0   2   2   2   0   0   2   0   0   0   0   0   2   2   0   0   2   2   2   0   0   0   0   2   0   2   0   2   0   2   0   2   0   2   2   2   0   0   2   0   2   2   2   2   0   2   2   0   0   0   0   0   0   0   0   2   0   2   2   0   2   2   2   0   0   0   0   0   2   0
 MK-3-5                 2   0   2   0   2   0   2   0   0   2   2   2   0   0   0   0   0   2   0   0   0   0   0   2   2   0   0   0   2   2   0   2   2   0   2   2   2   2   0   2   2   2   2   2   0   0   2   2   0   0   0   0   0   0   2   2   2   0   0   2   2   0   0   0   0   0   2   0   2   2   0   2   2   0   2   0   0   0   0   0   2   0   0   0   2   2   0   0   0   2   2   0   2   2   0   2   2   0   2   2   0   0   0   2   0   0   0   2   2   2   0   0   2   0   0   2   0   0   0   0   0   0   0   0   2   2   2   2   2   2   0   0   2   2   0   0   2   0   0   0   0   0   2   2   0   0   0   2   2   0   0   0   0   2   0   2   0   2   0   2   0   2   0   2   2   2   2   0   2   0   2   2   2   2   0   2   2   0   0   0   0   0   0   0   0   2   0   2   2   0   2   2   2   0   2   0   0   0   2   0
 MK-3-6                 2   0   2   0   2   0   2   0   0   2   0   2   0   0   0   0   0   2   0   0   0   0   0   2   2   0   0   0   2   2   0   2   2   2   0   2   2   2   0   2   2   2   2   2   0   0   2   2   0   0   0   0   0   2   2   2   2   0   2   2   2   0   0   0   0   0   2   0   2   0   2   2   2   0   2   0   0   0   0   0   2   0   0   2   2   2   0   0   0   2   2   0   2   2   2   0   2   0   0   2   0   0   2   2   0   0   0   2   2   2   0   0   2   0   0   2   0   0   0   0   0   0   0   0   2   2   2   2   2   2   0   0   2   2   0   2   2   0   2   0   0   0   2   2   0   0   0   2   2   0   0   0   0   2   0   2   0   2   0   2   0   2   0   2   0   2   2   0   2   0   2   2   2   2   0   2   2   0   0   0   0   0   0   0   0   2   0   2   2   0   2   2   2   2   2   0   0   0   2   0
 MK-3-7                 2   0   2   0   2   0   2   0   0   0   0   2   0   0   0   0   2   2   0   0   2   2   0   2   2   0   0   0   2   2   0   2   2   2   0   2   2   2   0   2   2   2   2   2   0   2   2   2   0   0   0   0   0   2   2   2   2   2   2   2   0   0   0   2   0   0   2   0   2   2   2   2   2   2   2   0   0   0   0   0   2   0   0   2   2   2   0   0   0   2   2   0   2   0   2   2   2   0   0   2   0   0   2   2   0   0   0   0   2   2   0   0   2   0   0   2   0   0   0   0   0   0   0   0   2   2   2   2   2   2   0   0   2   2   0   2   0   0   2   0   0   0   2   0   0   0   0   0   2   0   0   0   2   2   0   2   0   0   0   2   0   2   0   2   0   2   2   0   2   0   2   2   2   2   0   2   2   0   2   0   0   2   0   0   0   2   0   2   2   0   2   2   0   0   2   0   0   0   2   0
 MK-3-8                 2   0   2   0   2   2   2   0   0   0   0   2   0   0   0   0   2   0   0   0   2   2   0   0   2   0   0   0   2   2   0   2   2   0   0   2   2   2   0   2   2   2   0   0   0   2   2   2   0   0   0   0   2   2   2   2   2   2   2   2   2   0   2   2   0   0   2   0   2   2   2   2   0   2   2   0   0   0   0   0   2   0   0   2   2   2   2   0   0   2   2   0   2   0   2   0   2   0   0   2   0   2   0   2   0   0   0   0   2   0   0   0   2   0   0   2   0   0   0   0   0   0   0   0   2   2   2   2   2   2   2   0   2   2   0   2   0   0   2   0   0   0   2   0   0   0   0   0   2   0   0   0   2   2   0   2   0   0   0   2   0   2   0   2   0   2   2   0   2   0   2   2   2   2   0   2   2   2   2   2   0   0   0   0   0   2   0   0   2   2   2   2   0   2   2   0   0   0   2   0
 MK-3-9                 2   0   2   0   2   2   2   0   0   0   0   2   0   0   0   0   2   2   0   0   2   2   2   0   2   0   0   2   2   2   0   2   2   0   0   2   2   2   0   2   2   2   0   0   0   2   0   2   0   0   0   0   0   2   0   2   2   2   2   2   2   0   2   0   0   0   2   0   2   2   2   2   0   2   2   0   0   0   0   0   2   0   0   0   2   2   2   0   0   0   2   0   2   0   0   0   2   0   0   2   0   2   0   0   0   0   0   0   2   0   0   0   2   0   0   2   0   0   0   0   0   0   0   0   2   2   2   2   2   2   2   0   2   2   0   2   0   0   2   0   0   0   2   2   0   0   0   0   2   0   0   0   2   2   0   2   0   0   0   2   0   2   0   2   0   2   0   0   2   0   2   2   2   2   0   2   2   2   0   2   0   0   0   0   0   2   0   0   2   2   2   2   0   2   2   0   0   2   2   0
 MK-3-10                2   0   2   0   0   2   2   0   0   0   0   2   0   2   0   0   2   2   0   0   2   2   2   0   2   0   0   2   2   2   0   2   2   0   0   2   2   2   0   2   2   2   0   0   0   2   0   2   2   0   0   0   0   2   0   2   2   2   2   2   2   0   2   0   0   0   2   0   2   2   2   2   0   2   2   0   0   0   0   0   2   0   0   0   2   2   0   0   0   0   2   0   2   0   0   0   2   0   0   2   0   2   0   0   0   0   0   0   2   2   2   2   2   2   0   2   0   0   0   0   0   0   0   0   2   2   2   2   2   2   0   0   2   2   0   2   0   0   2   2   0   2   2   2   0   0   0   2   2   0   0   0   2   2   0   2   0   0   0   2   0   2   0   2   0   2   0   0   2   0   2   2   2   2   0   2   2   2   0   2   0   0   0   0   0   2   0   2   2   2   2   2   0   2   2   0   2   2   2   2
 MK-3-11                2   0   2   0   0   2   2   0   0   0   2   2   0   0   0   0   2   2   0   2   2   2   2   0   2   0   0   2   2   2   0   2   2   2   0   2   2   2   0   2   2   2   0   0   2   2   0   0   2   0   0   0   0   2   0   2   2   2   0   0   2   2   2   0   0   0   2   0   2   0   2   2   0   2   2   0   0   0   0   0   2   0   0   0   2   2   0   0   0   0   2   0   2   2   2   0   0   0   0   2   0   2   0   0   0   0   0   0   2   2   2   2   0   2   0   2   0   0   0   0   0   0   0   0   2   2   2   2   2   2   2   2   2   2   0   2   0   0   2   2   0   2   2   2   0   0   0   2   2   0   0   0   2   2   0   2   0   0   0   2   0   2   0   2   2   2   0   2   2   0   2   2   2   2   0   2   0   2   0   0   0   2   0   0   0   2   0   2   2   2   2   2   0   2   2   0   2   2   2   2
 MK-3-12                2   0   2   0   0   2   2   0   0   0   2   2   0   0   0   2   2   2   0   0   2   2   2   0   2   0   0   2   2   2   0   2   2   0   0   2   2   2   2   2   2   2   0   0   2   2   0   0   2   0   0   0   0   2   0   2   2   2   0   0   2   2   2   0   0   0   2   0   2   0   2   2   0   2   2   0   0   0   0   0   2   0   0   0   2   2   0   0   0   0   2   0   2   2   2   2   0   2   2   2   0   2   0   0   0   0   2   0   2   2   2   2   0   2   0   0   0   0   0   0   0   0   0   2   2   0   2   2   2   2   2   2   2   2   0   2   0   0   2   2   0   2   2   2   0   0   0   2   2   0   2   0   2   2   0   0   2   0   0   0   0   2   0   2   0   2   0   2   2   0   2   2   2   0   0   2   0   2   2   2   0   2   0   0   0   2   0   2   2   2   2   2   0   2   2   0   2   2   2   2
 MK-3-13                2   0   2   0   2   2   2   0   0   0   2   2   0   0   2   2   2   2   0   2   2   2   2   0   2   0   2   0   2   2   0   0   2   0   0   2   2   2   2   2   0   2   0   0   2   2   0   0   2   0   0   0   0   2   0   2   2   2   0   0   2   2   2   0   0   0   2   0   2   0   2   2   2   2   0   0   0   0   0   0   2   0   0   0   2   2   0   0   2   0   2   0   2   2   0   2   0   2   2   2   0   2   0   2   0   0   2   0   2   2   2   2   0   2   0   2   0   0   0   0   2   0   0   2   2   0   2   2   2   2   2   2   2   2   0   2   0   0   2   0   0   2   2   2   2   0   0   2   2   0   2   0   2   2   0   0   2   2   0   0   0   2   0   2   0   2   0   2   0   0   2   2   0   0   0   2   0   2   2   2   0   2   0   2   0   2   0   2   2   2   2   2   0   2   2   0   2   2   0   2
 MK-3-14                2   0   2   0   2   2   2   0   0   0   0   2   0   0   2   2   2   2   0   2   2   2   0   0   2   0   0   2   2   2   0   0   2   0   0   2   0   2   2   2   0   2   0   0   2   2   0   0   2   0   0   0   0   2   0   2   2   2   0   0   2   2   2   2   0   2   2   0   2   0   0   2   2   2   0   2   0   0   0   0   2   0   0   0   2   0   0   0   2   0   2   0   2   2   0   2   0   2   2   2   0   2   0   2   0   0   2   0   2   2   2   2   0   2   0   2   0   0   0   2   2   0   0   2   2   0   2   2   2   2   2   2   2   2   2   2   2   0   2   0   0   2   2   2   2   0   0   2   2   0   2   0   2   2   0   0   2   2   0   0   0   0   0   2   2   2   0   2   0   0   2   2   0   0   0   2   0   2   0   2   0   2   0   2   0   2   0   2   2   2   0   2   0   2   2   0   2   2   0   2
 MK-3-15                0   0   2   0   2   2   2   0   0   0   0   2   0   0   2   2   2   2   0   2   2   0   0   0   2   0   0   2   2   2   0   0   2   0   0   2   0   2   2   2   2   2   0   0   2   2   0   0   2   0   0   0   0   2   0   2   0   2   0   0   0   2   2   2   2   2   2   0   2   0   0   2   2   2   0   2   0   0   0   2   2   0   0   0   2   0   0   0   2   0   2   0   2   2   0   2   0   2   2   0   0   2   0   2   0   0   2   0   2   2   2   2   0   2   2   2   0   0   0   2   2   0   0   2   2   0   2   2   0   2   2   2   2   2   2   2   2   0   2   0   0   2   2   2   2   0   0   2   2   0   2   0   2   2   0   0   2   2   0   0   2   0   0   2   2   2   0   2   0   0   2   2   0   0   0   2   2   2   0   2   0   2   0   2   0   2   0   2   2   2   0   2   0   2   2   0   2   2   0   2
 MK-3-16                0   0   2   0   2   2   2   0   2   0   0   2   0   0   2   0   2   2   2   2   0   0   0   0   2   0   0   0   2   0   0   0   2   0   2   2   2   2   2   2   2   2   0   0   2   2   0   0   2   0   2   0   0   2   0   2   0   2   0   0   0   2   2   2   2   2   2   0   2   0   0   0   2   2   0   2   0   0   0   2   2   0   0   0   2   0   0   0   2   0   2   0   2   2   0   2   0   2   0   0   0   2   0   2   0   0   2   0   2   0   2   2   0   2   2   2   0   0   0   2   2   0   0   2   2   0   2   2   0   2   2   2   2   2   2   0   2   0   2   0   0   0   0   2   2   0   0   0   2   0   2   0   2   2   0   0   2   2   0   0   2   0   0   2   2   0   2   2   0   0   2   2   0   0   0   2   2   2   2   2   2   2   2   2   0   2   0   2   2   2   0   2   0   2   2   0   0   2   2   2
 MK-4-1                 0   0   0   2   0   0   0   2   0   0   2   0   0   0   0   2   2   2   0   2   2   0   2   0   2   0   0   0   0   0   2   0   2   0   0   2   2   2   2   0   2   0   2   2   0   0   0   2   0   2   2   2   2   2   0   2   2   0   2   0   0   0   2   2   2   0   2   2   0   0   2   2   0   2   0   0   2   2   0   2   2   2   2   2   0   2   0   0   0   2   2   0   2   0   0   0   0   0   2   0   2   2   0   0   2   0   0   2   0   2   2   0   2   2   0   0   2   2   2   2   2   2   2   2   2   0   2   2   0   0   2   0   2   0   0   2   2   2   2   0   2   2   0   2   2   2   2   2   0   0   0   0   0   0   2   0   2   2   0   0   2   2   2   0   2   2   2   2   0   0   2   0   0   2   0   2   2   2   2   0   0   2   2   2   2   2   2   2   2   2   2   0   2   0   2   0   2   2   2   2
 MK-4-2                 0   0   0   2   0   0   0   2   0   0   2   0   0   0   0   0   0   2   0   2   2   0   2   2   2   0   0   0   0   0   2   0   2   0   0   2   2   2   2   0   2   0   2   2   0   0   0   2   0   2   2   2   2   2   2   2   2   0   2   0   0   0   2   2   2   0   2   2   0   0   2   2   0   2   2   0   2   2   2   2   2   2   0   2   0   2   0   0   0   2   2   0   2   0   0   0   0   0   2   0   2   2   0   0   2   0   0   2   0   2   2   0   2   2   0   0   2   2   2   2   2   2   2   2   2   2   2   2   2   0   2   0   2   0   2   2   2   2   2   0   2   2   0   2   2   2   2   2   0   0   0   0   0   0   2   0   2   2   0   0   2   0   2   0   2   2   2   2   0   0   2   0   0   2   0   2   2   2   2   0   0   2   2   2   2   0   2   2   2   2   2   0   2   0   0   0   2   2   2   2
 MK-4-3                 2   0   2   2   2   0   0   2   0   0   2   0   0   0   0   0   0   2   0   2   2   0   2   2   2   0   0   0   0   0   2   0   2   0   0   2   2   2   2   0   0   0   2   2   0   0   0   2   0   2   2   2   0   2   2   2   2   0   2   0   0   0   2   2   2   0   2   2   0   0   2   2   0   2   2   0   2   2   2   0   2   2   0   2   0   2   0   2   0   2   2   2   2   0   0   0   0   0   2   0   2   0   0   0   2   2   0   2   0   2   2   0   2   2   0   0   2   2   2   2   2   2   2   2   2   2   2   2   2   2   2   0   2   0   2   2   2   2   2   0   2   2   0   0   2   2   2   2   0   2   2   0   0   0   2   0   2   2   0   0   0   2   2   0   2   2   2   2   2   0   2   2   0   2   0   2   2   2   2   0   0   2   2   2   2   0   2   2   2   2   2   0   2   0   0   0   2   2   2   2
 MK-4-4                 2   0   2   2   2   0   0   2   0   0   2   0   0   0   0   0   0   2   0   2   2   0   2   2   2   0   0   0   0   0   2   0   2   0   0   2   2   2   2   0   0   0   2   2   0   0   0   2   0   2   2   2   0   2   2   2   2   0   2   0   0   0   2   2   2   0   0   2   0   0   0   2   0   2   2   0   2   2   2   0   2   2   0   2   0   2   0   2   0   2   2   2   2   0   0   0   0   0   2   0   2   0   0   0   2   2   0   2   0   2   2   0   2   2   0   0   2   2   2   2   2   2   2   2   2   2   0   0   2   2   2   0   2   0   2   2   2   2   2   0   2   2   0   0   2   2   2   0   0   2   2   0   0   0   2   0   2   2   0   2   0   2   2   0   2   2   2   2   2   0   2   2   0   2   0   2   2   2   2   0   0   2   2   2   0   0   2   2   2   2   2   0   2   0   0   2   2   2   2   2
 MK-4-5                 2   0   2   2   2   0   0   2   0   0   2   0   0   0   0   0   0   2   0   2   2   0   2   2   2   0   0   0   0   0   2   0   2   0   2   2   2   2   2   0   0   0   2   2   0   0   2   2   0   2   2   2   0   2   2   2   2   0   2   0   0   2   2   2   2   0   0   2   0   0   0   2   0   2   2   0   2   0   2   0   2   2   0   0   0   0   2   2   0   2   2   2   0   0   0   0   0   2   2   0   2   0   2   0   2   2   0   2   0   2   2   0   0   0   0   0   2   2   2   2   2   2   2   0   2   2   0   2   2   2   2   0   0   0   2   2   0   0   2   0   2   0   0   0   2   2   2   0   0   0   0   0   0   0   2   2   2   2   0   2   2   2   2   0   2   2   2   2   2   0   2   0   0   0   2   2   2   2   2   0   0   2   2   2   0   0   0   2   2   2   0   0   0   0   0   2   2   2   2   2
 MK-4-6                 2   0   2   2   2   0   0   2   0   2   2   0   2   0   0   0   0   2   0   2   2   0   2   2   2   0   0   2   0   0   0   0   2   0   2   2   2   2   2   0   0   0   2   2   0   0   2   2   0   2   2   2   0   2   2   2   2   0   2   0   0   2   2   2   2   2   2   2   2   0   0   2   2   2   2   0   2   0   2   0   2   2   0   0   0   0   2   2   0   2   2   2   0   0   0   0   0   2   2   2   2   0   2   0   2   0   0   2   0   2   2   0   0   0   0   0   2   2   0   2   2   2   2   0   2   2   0   2   2   2   2   0   0   0   2   2   0   0   2   0   2   0   0   0   2   2   2   0   0   0   0   0   0   0   2   2   2   2   0   2   2   2   2   2   2   2   2   2   2   2   2   0   2   0   2   2   2   2   2   0   0   2   2   2   0   0   0   2   0   2   2   0   0   0   0   2   2   0   2   2
 MK-4-7                 2   0   2   2   2   0   0   2   0   2   2   0   0   2   0   0   0   2   0   0   2   0   2   2   2   0   0   2   0   0   0   0   2   2   2   2   2   2   2   0   0   0   2   2   0   2   2   2   0   0   2   2   0   2   2   0   2   0   2   2   0   2   2   0   2   2   2   2   0   0   0   2   2   0   0   0   0   0   2   0   2   0   0   0   0   0   2   2   0   2   2   2   0   0   0   0   0   2   2   2   2   0   2   0   2   0   0   2   0   2   2   0   0   0   0   0   2   2   0   2   2   0   2   0   2   2   0   2   2   2   2   0   0   0   2   0   0   0   2   0   0   0   0   0   2   2   2   2   0   0   0   2   0   0   2   2   2   2   0   0   2   2   2   2   2   2   2   2   2   2   2   0   2   0   2   2   2   2   2   0   0   0   2   2   2   0   2   2   0   2   2   0   0   2   2   2   2   0   0   2
 MK-4-8                 2   0   2   2   2   0   0   2   0   2   2   0   0   2   0   0   0   2   0   0   0   2   2   2   2   0   0   0   0   0   0   0   2   2   0   2   2   2   2   0   2   0   2   2   2   2   2   2   0   0   2   2   0   2   0   0   2   0   2   2   0   2   0   0   2   2   2   2   0   0   0   2   2   0   0   0   0   0   2   0   2   0   0   0   2   0   2   2   0   2   0   2   0   2   0   0   0   2   2   2   2   0   2   2   2   0   0   0   0   2   2   0   0   0   2   0   2   2   0   2   2   0   0   0   2   2   0   2   2   2   0   0   0   0   2   0   0   0   0   0   0   0   0   0   2   2   2   2   0   0   2   2   0   0   0   2   2   0   0   0   2   2   0   2   0   2   2   2   2   2   2   0   2   0   2   2   0   2   2   0   0   0   2   2   2   0   2   2   0   2   2   2   0   2   2   0   2   0   0   2
 MK-4-9                 2   0   2   2   2   0   2   2   0   2   2   2   0   2   0   0   0   2   0   0   0   2   2   2   2   0   0   0   0   0   0   0   2   2   0   2   2   0   2   0   2   0   0   2   2   2   2   0   0   0   2   2   0   2   0   0   2   0   2   2   0   2   0   0   0   2   2   2   0   2   0   2   2   0   0   0   2   2   2   0   0   0   0   0   2   0   2   0   0   2   0   0   0   2   0   0   0   2   2   2   2   0   2   2   2   0   0   0   0   2   2   2   0   0   2   0   2   2   0   2   2   0   0   0   2   2   0   2   2   2   0   0   0   0   2   0   0   0   0   0   0   0   0   0   2   2   2   2   0   0   2   2   0   0   0   2   2   0   0   0   2   2   0   2   0   0   2   2   2   0   2   0   2   0   2   2   0   2   2   0   0   0   2   2   2   0   2   2   0   0   2   2   0   2   2   0   2   0   0   0
 MK-4-10                2   0   2   2   0   0   2   0   0   2   2   2   0   2   0   0   0   0   0   2   0   2   2   2   2   0   0   2   0   0   0   0   2   2   0   2   2   0   2   0   0   2   0   2   2   2   2   0   0   0   2   2   0   2   0   0   2   0   2   2   0   2   0   0   0   0   2   2   0   2   2   2   2   0   2   0   2   2   2   0   0   0   0   0   2   2   0   0   0   2   0   0   0   2   0   0   0   2   2   2   0   0   0   2   2   0   0   0   0   2   2   2   0   0   2   0   0   2   0   2   2   0   0   0   2   2   0   2   2   2   0   0   2   0   2   0   0   0   0   0   2   0   0   0   2   2   2   2   0   0   2   2   2   0   0   2   2   0   0   0   2   2   0   2   2   0   2   2   2   0   2   0   2   0   2   2   2   2   2   2   0   0   2   2   2   0   0   2   0   0   2   2   0   2   2   0   2   0   0   0
 MK-4-11                2   0   2   0   0   0   2   0   0   2   2   0   0   2   0   0   2   0   0   2   0   0   2   2   2   2   0   2   0   0   0   2   2   2   0   2   2   0   2   0   0   2   0   2   2   2   2   0   0   2   2   2   0   2   0   0   2   0   2   2   0   2   0   0   0   0   2   2   0   2   2   2   0   0   2   0   2   2   2   0   0   0   0   0   2   2   0   0   0   2   0   2   0   2   0   0   0   2   2   2   2   0   0   2   2   0   0   0   0   2   2   2   0   0   2   0   0   2   0   2   2   0   0   0   2   2   0   2   2   2   0   0   2   0   2   0   0   0   0   0   2   0   0   0   2   2   2   2   0   0   2   2   2   0   0   0   2   0   0   0   2   2   0   2   2   0   2   2   2   0   2   0   2   0   2   2   2   2   2   2   0   0   2   2   0   0   0   2   0   0   2   2   2   2   2   0   2   0   2   0
 MK-4-12                2   0   2   0   0   0   0   0   0   2   2   0   0   0   0   0   2   0   0   0   0   2   2   2   2   0   0   2   0   0   0   2   2   2   2   2   2   0   0   0   0   2   0   2   2   2   0   0   0   2   2   2   0   2   2   0   2   0   2   2   0   2   0   0   0   0   2   2   0   2   2   2   0   0   2   0   2   2   2   0   0   0   0   0   2   2   0   2   0   2   0   2   0   2   0   0   2   2   2   0   2   0   0   2   2   0   0   0   0   2   2   2   0   0   2   0   0   2   0   2   2   0   0   0   2   2   0   2   2   2   0   2   2   0   2   2   0   0   0   0   2   0   0   0   0   2   2   2   0   0   2   2   2   0   0   0   0   0   0   2   2   2   0   2   2   0   2   2   2   0   2   0   2   0   0   2   2   2   2   2   0   0   2   2   0   0   0   2   0   0   2   2   2   2   2   0   2   0   2   0
 MK-4-13                2   0   2   0   0   0   0   0   0   2   2   0   0   0   0   2   2   0   0   0   0   2   2   2   2   0   0   0   2   0   0   2   2   2   2   2   2   0   0   0   0   0   0   2   2   2   0   0   0   0   2   2   0   2   2   2   2   0   2   2   2   2   0   0   2   0   2   2   0   2   2   2   2   0   2   2   2   2   2   0   0   0   0   0   0   2   0   2   0   2   0   2   2   2   0   0   2   2   2   0   2   2   0   2   0   0   0   0   0   2   2   2   0   0   2   0   0   2   0   2   2   0   0   2   2   2   0   2   0   2   0   2   2   0   2   2   0   0   0   0   2   0   2   0   0   2   2   0   2   2   0   0   2   0   2   0   2   0   0   2   2   2   0   2   2   0   2   2   2   2   2   0   2   0   0   2   2   2   0   2   0   0   2   2   0   0   0   2   0   0   0   2   2   2   2   0   2   0   0   2
 MK-4-14                2   0   2   0   2   0   0   0   0   2   2   0   0   0   0   2   2   0   0   0   0   2   2   2   2   0   0   0   2   0   0   2   2   2   2   2   2   0   0   0   0   2   0   2   2   2   0   0   0   0   2   2   0   2   2   2   2   0   2   2   2   2   0   0   2   0   2   0   0   2   2   2   2   0   2   2   2   2   2   0   0   0   0   2   0   2   0   0   0   2   2   0   2   2   0   0   0   2   2   0   0   2   0   2   0   0   0   0   0   2   2   2   0   0   2   0   2   2   0   2   0   0   0   2   2   2   0   2   2   2   0   2   2   0   2   2   0   0   0   0   2   0   2   0   0   2   2   0   2   2   0   0   2   0   2   0   2   0   0   2   2   2   0   0   2   0   2   2   2   2   2   0   0   0   0   2   2   2   2   2   0   0   2   2   0   0   0   2   0   0   0   2   2   2   2   0   2   0   0   0
 MK-4-15                2   0   2   0   2   0   0   0   0   2   2   0   0   0   0   2   2   0   0   0   0   2   2   0   0   0   0   0   2   0   2   2   2   2   2   2   2   0   0   0   0   2   0   2   2   2   0   0   0   2   2   2   0   2   2   2   2   0   2   2   2   2   0   0   2   0   2   0   0   2   2   2   2   2   2   2   2   2   2   0   0   0   0   2   0   2   0   0   0   2   2   0   2   2   0   0   0   2   2   0   0   2   0   2   0   0   0   0   2   2   2   2   0   0   2   0   2   0   0   2   0   0   0   2   2   0   0   2   2   2   0   2   2   0   2   0   2   0   0   0   2   0   2   0   0   2   2   0   0   2   0   0   2   0   2   0   2   0   0   2   2   2   0   0   2   0   2   2   2   2   2   0   0   0   2   2   2   2   2   2   0   0   2   2   0   0   0   2   0   0   0   2   2   2   2   0   2   0   0   2
 MK-4-16                2   0   2   0   2   0   0   0   0   2   2   0   0   0   0   2   2   0   0   0   0   0   2   0   0   0   0   0   2   0   2   2   0   2   2   2   2   0   0   0   0   2   0   2   2   2   0   0   0   2   2   2   0   0   2   0   2   0   2   2   2   2   0   0   2   2   2   0   0   2   2   2   2   2   2   2   2   2   2   0   0   2   2   2   0   2   0   0   0   2   2   0   2   2   0   0   2   2   2   0   2   2   0   2   0   0   0   0   0   2   2   2   0   0   2   0   2   0   0   2   0   0   0   0   2   0   0   2   2   2   0   2   2   0   2   0   2   0   2   0   2   0   2   0   0   2   2   0   0   2   0   0   2   2   2   0   2   0   2   2   2   2   0   0   2   0   0   0   2   2   2   0   0   0   2   2   2   2   2   2   0   2   2   0   0   0   0   2   2   0   0   2   2   2   2   0   2   0   0   2
 MK-5-1                 2   0   2   2   2   2   2   0   0   0   2   2   2   2   2   0   2   2   0   0   0   2   2   0   2   2   0   0   0   2   0   0   0   2   2   0   0   0   2   0   2   2   0   2   0   0   0   0   0   0   2   2   2   2   0   0   2   0   0   2   2   0   2   2   0   0   2   2   2   2   2   2   0   0   2   0   0   0   2   0   0   2   2   2   2   2   0   2   0   0   2   0   0   2   0   0   2   2   0   2   2   2   2   2   0   0   0   0   0   2   2   2   0   2   2   0   0   0   2   0   0   0   2   0   2   2   0   0   2   2   0   0   0   0   0   0   2   0   2   0   2   0   0   2   2   0   2   0   2   0   0   2   0   0   0   2   0   0   2   2   2   0   0   0   0   2   0   0   2   0   2   0   0   0   2   2   2   2   0   2   0   2   0   0   0   2   2   0   2   0   2   2   0   0   0   2   2   0   0   2
 MK-5-2                 2   0   2   2   2   2   2   0   0   0   2   2   2   2   2   0   2   2   0   0   0   2   2   0   2   2   0   0   0   2   0   0   0   2   2   0   0   0   2   2   2   2   0   2   0   0   0   0   0   2   2   2   2   0   0   0   2   0   0   2   2   0   2   0   0   0   2   2   0   2   2   2   0   0   2   0   2   0   2   0   0   2   2   2   2   2   0   2   0   0   0   0   0   2   0   0   2   2   0   2   2   2   2   2   2   0   0   0   0   2   2   2   0   2   2   0   0   0   2   0   0   0   2   0   2   2   0   0   2   0   2   0   2   0   0   2   2   0   2   0   0   0   0   2   2   0   2   0   2   0   0   2   0   0   0   2   0   0   2   2   2   2   0   0   0   2   0   0   2   0   2   0   0   0   2   2   2   0   2   2   0   2   0   0   0   2   2   0   2   0   2   2   2   0   0   2   2   0   0   2
 MK-5-3                 2   0   2   0   2   2   2   0   0   0   2   2   2   2   2   0   2   2   2   0   0   2   2   0   0   2   0   0   0   2   0   0   0   2   2   0   2   0   2   2   2   2   0   2   0   0   0   0   0   2   2   2   2   2   0   0   0   0   0   2   2   0   2   0   2   0   2   0   0   2   2   0   0   0   2   0   2   0   2   0   0   2   2   0   2   0   0   0   0   0   2   0   0   2   0   0   2   2   0   2   2   2   2   0   2   0   0   0   0   2   2   2   0   2   2   0   0   0   2   0   2   0   2   0   2   2   0   0   2   0   2   0   2   0   0   2   2   0   2   2   0   0   0   2   2   0   2   0   2   0   0   2   0   0   0   2   0   0   2   2   2   2   0   0   0   2   0   0   2   0   2   0   0   0   2   2   2   0   2   2   0   2   0   0   0   2   2   0   2   0   2   2   2   0   0   2   2   0   0   2
 MK-5-4                 2   2   2   0   2   2   2   0   0   0   2   0   0   2   2   0   2   0   2   0   0   2   2   0   2   0   0   0   0   2   0   0   0   2   2   0   2   0   2   2   2   2   2   2   0   0   0   0   0   2   2   2   2   0   0   0   0   0   0   2   2   0   2   0   2   0   2   2   0   2   2   0   0   0   2   0   2   0   2   0   0   2   2   0   0   0   0   2   2   0   2   0   0   2   0   0   2   2   0   2   2   2   2   0   2   0   0   0   0   2   2   2   0   2   2   0   0   0   2   0   0   0   2   0   2   2   2   2   2   2   2   0   2   2   0   2   2   0   2   2   0   0   0   2   2   0   2   0   2   0   0   2   0   0   2   2   2   0   2   2   2   2   0   2   0   2   0   0   2   0   2   0   0   0   2   2   2   0   2   2   0   0   0   0   0   2   2   0   2   0   2   2   2   0   0   2   0   0   0   2
 MK-5-5                 2   2   2   0   2   2   0   0   0   0   2   0   0   2   2   0   2   2   2   0   0   2   2   0   2   0   0   2   0   2   0   0   0   2   2   2   2   0   2   2   2   2   2   2   0   0   0   0   2   2   2   2   2   0   0   0   0   0   0   2   2   0   2   0   2   0   2   2   0   2   0   0   0   0   2   0   2   0   2   0   0   2   2   2   0   0   0   0   2   2   2   0   0   2   0   2   2   2   0   2   2   2   2   0   2   0   0   2   0   2   2   2   0   2   2   0   0   0   2   2   0   0   2   0   2   2   2   2   2   2   2   2   2   0   0   2   2   0   2   2   2   0   0   2   2   0   2   0   2   0   0   2   0   0   2   2   2   0   2   2   2   2   0   2   0   2   0   0   0   0   2   0   0   0   2   2   2   0   2   2   0   2   0   0   0   2   2   2   2   2   2   2   0   0   2   0   0   0   0   2
 MK-5-6                 0   2   2   2   2   0   0   0   0   0   2   0   0   2   2   0   2   2   2   0   0   2   2   0   2   0   0   2   0   2   0   0   2   2   0   2   2   0   2   0   2   2   2   2   0   0   0   2   2   2   2   2   2   0   0   0   0   0   0   2   2   0   2   0   2   0   0   2   0   2   0   0   0   2   2   0   2   2   2   0   0   0   2   2   0   2   0   0   2   0   2   0   0   2   0   2   2   2   0   2   2   0   2   0   2   0   2   2   0   0   2   2   2   0   2   0   0   0   2   2   0   0   2   0   2   2   2   2   2   2   2   2   2   0   0   0   2   0   2   2   2   0   0   2   2   0   2   0   2   0   0   2   2   0   2   0   2   0   2   2   2   2   2   2   0   2   0   0   0   0   2   0   2   0   0   0   2   0   0   2   0   0   0   0   0   2   0   2   2   2   2   2   0   2   2   0   2   0   0   2
 MK-5-7                 0   0   2   2   2   0   0   0   0   0   2   0   0   2   2   0   2   2   2   0   0   2   2   0   0   0   0   2   0   2   0   0   2   0   2   2   2   0   2   0   2   2   0   2   0   0   0   2   2   2   2   2   2   2   0   0   0   0   0   2   2   0   2   0   0   0   0   2   0   2   0   0   0   2   2   0   2   2   2   0   0   0   2   2   0   2   0   0   2   0   2   0   2   2   0   2   2   2   0   2   2   0   2   0   2   0   2   0   0   0   0   2   2   0   2   0   0   0   2   2   0   0   2   0   2   2   2   2   2   2   0   2   2   0   0   0   2   0   0   2   2   0   0   2   2   0   2   0   2   0   0   0   2   0   0   0   2   0   0   2   2   2   2   2   0   2   0   0   0   0   2   0   2   0   0   0   2   0   2   2   0   0   0   0   0   2   0   2   0   0   2   0   0   0   2   0   2   0   0   2
 MK-5-8                 0   0   2   2   2   0   0   0   0   0   2   0   0   2   2   0   0   2   0   0   0   2   0   0   0   0   0   2   2   2   0   0   2   0   2   2   2   0   2   0   2   2   0   2   0   0   0   0   2   0   2   2   0   2   2   0   0   0   0   2   2   0   2   0   0   0   0   2   0   0   0   2   0   2   0   0   2   2   2   0   0   0   2   2   0   2   0   0   2   0   2   0   0   2   0   2   2   2   0   2   0   0   2   0   2   0   2   2   0   0   0   2   2   0   2   0   0   0   2   2   0   0   2   0   2   2   2   2   2   2   2   2   2   0   0   0   2   0   0   2   2   0   0   2   2   0   2   0   2   0   0   0   2   0   0   0   2   0   0   2   2   2   2   2   0   2   0   0   0   0   2   0   2   0   0   0   0   0   2   2   0   0   0   0   0   2   0   2   0   0   2   0   0   0   2   0   2   2   0   2
 MK-5-9                 0   0   2   2   2   0   0   2   0   0   2   2   0   2   2   0   0   2   0   2   0   2   0   0   0   0   0   2   2   2   0   0   2   0   0   2   2   0   2   0   2   2   0   2   0   0   0   0   2   0   2   2   0   2   2   0   0   0   0   2   2   0   2   2   0   0   0   2   0   0   0   2   0   2   0   0   2   2   2   0   0   0   2   2   0   2   0   0   2   0   2   0   0   2   0   0   2   2   2   2   0   0   2   0   2   0   2   2   0   0   0   2   2   0   2   0   0   0   2   0   0   0   2   0   2   2   2   2   2   2   2   2   2   0   0   0   2   0   0   2   2   2   0   2   2   0   2   0   2   0   0   0   2   0   2   2   2   0   0   2   2   2   2   2   0   2   0   2   0   0   2   0   2   0   2   0   0   0   2   2   0   0   2   0   0   2   2   2   0   2   2   0   0   0   2   0   2   0   2   2
 MK-5-10                0   0   2   0   2   0   0   2   0   0   2   2   0   0   2   0   0   2   0   2   0   2   0   0   0   0   0   2   2   2   0   0   2   0   0   2   0   0   2   0   2   2   0   2   0   0   2   0   2   0   2   2   2   2   2   0   0   0   0   2   2   0   2   2   0   0   0   2   0   0   0   2   0   2   0   0   2   2   2   0   0   0   2   2   0   2   0   0   2   0   2   2   0   2   0   0   0   2   0   2   0   0   2   0   2   0   2   2   0   0   0   2   2   0   2   0   0   0   2   0   0   0   2   0   2   2   2   2   2   2   2   2   2   0   0   0   2   0   0   2   2   2   0   2   2   0   2   0   2   0   0   0   2   0   2   0   2   0   0   2   2   2   2   2   0   2   0   2   0   0   0   2   2   0   2   0   0   0   2   2   0   0   2   0   0   2   2   2   0   2   2   0   0   0   2   0   2   0   2   0
 MK-5-11                0   0   2   0   2   0   2   2   0   0   2   2   2   0   2   0   0   2   0   0   0   2   0   0   2   0   0   2   2   2   0   0   2   0   0   2   0   0   2   0   2   2   0   0   0   0   2   0   2   2   2   2   2   2   2   0   0   0   0   2   2   0   2   2   0   0   0   0   0   0   0   0   2   2   0   0   2   2   2   0   0   0   2   2   0   2   0   0   2   0   2   2   0   2   0   0   0   2   0   2   0   0   0   0   2   0   2   2   0   0   0   2   0   0   2   0   0   0   2   0   0   0   2   2   2   2   2   2   2   2   2   2   2   0   0   0   2   0   0   2   2   2   0   2   2   0   2   0   2   0   0   0   2   0   2   0   2   0   0   2   2   2   2   2   0   2   0   2   0   0   0   2   2   0   2   0   0   0   2   0   0   0   0   0   0   2   2   0   0   2   2   0   0   0   2   0   2   0   2   0
 MK-5-12                0   0   0   0   2   0   0   2   2   0   2   0   2   0   0   2   0   2   0   0   2   2   0   0   2   0   0   2   0   2   0   0   2   0   0   2   0   0   0   2   2   2   0   0   0   0   2   0   2   2   2   2   2   0   2   0   0   0   0   2   2   0   2   2   0   0   0   0   2   0   2   0   2   2   0   0   2   2   2   0   0   0   2   2   0   2   0   0   0   0   2   2   0   2   0   0   0   2   0   2   0   0   0   0   2   0   2   2   0   0   0   2   0   0   2   2   2   0   2   0   0   0   2   2   2   2   2   2   2   2   2   2   2   0   0   0   0   0   0   2   2   2   2   2   2   0   2   0   2   0   0   0   2   0   2   0   2   0   0   2   2   2   2   0   0   2   0   2   0   0   0   2   2   0   2   2   0   0   2   0   0   2   0   0   0   2   2   2   0   0   2   2   0   2   2   0   2   0   2   0
 MK-5-13                0   0   0   0   2   0   0   2   2   0   2   2   2   0   0   2   0   2   0   0   2   2   0   2   2   0   0   2   0   2   0   0   0   0   0   2   0   0   0   2   2   2   0   0   0   0   0   0   2   2   2   2   2   0   2   0   0   0   2   2   2   0   2   2   0   0   0   0   2   0   2   2   2   2   0   0   2   2   2   0   0   0   2   2   0   0   0   0   0   0   2   2   0   2   2   2   0   2   2   2   0   0   0   0   2   0   2   2   0   0   0   2   0   0   2   2   2   0   2   0   0   2   2   2   2   2   2   2   2   2   2   2   2   0   0   0   0   0   0   2   2   2   2   2   0   0   2   0   2   0   0   0   2   0   2   0   2   0   0   2   2   2   0   2   0   2   0   2   0   2   0   2   2   0   2   2   0   0   2   0   0   2   0   0   0   2   2   2   0   0   2   2   0   2   2   0   2   0   2   0
 MK-5-14                0   2   0   0   2   0   0   2   2   2   0   2   2   0   0   2   0   0   0   0   2   2   0   2   2   0   2   2   2   2   0   0   0   2   0   2   0   0   0   2   2   2   0   0   0   0   0   0   2   2   2   2   0   0   2   0   0   0   2   2   0   0   2   2   0   0   0   0   2   0   2   2   2   2   0   0   2   2   0   2   0   2   2   2   0   0   0   0   0   0   2   2   0   2   2   2   0   2   2   2   0   2   0   0   2   0   2   2   2   0   0   2   0   0   2   2   2   0   2   0   0   2   2   2   2   2   2   0   2   2   2   2   2   0   0   0   0   2   0   2   2   2   2   2   0   0   2   2   0   0   0   0   2   0   2   0   2   0   0   2   0   2   2   2   0   2   0   2   0   2   0   2   2   0   2   2   0   0   2   2   0   0   0   0   0   2   2   2   0   0   2   2   0   2   2   0   2   0   2   0
 MK-5-15                0   2   0   0   2   0   0   2   2   2   0   0   2   0   0   2   0   0   0   2   2   2   0   2   2   0   2   2   2   2   0   2   0   2   0   2   0   2   0   2   2   2   2   0   0   0   0   0   2   2   0   2   2   0   2   0   0   0   0   2   0   0   2   0   0   0   0   0   0   0   2   2   2   2   0   0   2   2   0   2   0   2   2   2   0   0   0   0   0   0   2   2   0   2   2   2   0   2   2   0   0   2   0   0   2   0   2   2   2   0   2   2   0   0   2   2   0   0   0   0   0   2   2   2   2   0   2   0   2   2   2   2   2   0   0   0   0   2   0   2   2   2   2   0   0   0   2   2   0   0   2   0   2   0   0   0   2   0   0   2   0   2   2   2   0   2   0   2   0   2   0   2   2   0   2   2   0   0   2   2   0   0   0   0   0   2   2   2   0   0   2   2   0   2   2   0   2   0   2   0
 MK-5-16                0   2   0   0   2   0   0   2   2   2   0   0   2   0   0   2   0   0   0   2   2   0   0   2   2   0   2   2   2   2   0   2   0   2   0   2   0   0   0   2   2   2   2   0   2   2   0   0   2   2   0   2   2   0   2   0   0   0   0   2   0   0   2   0   0   0   0   0   0   0   2   2   2   2   0   2   0   2   0   2   0   0   2   2   0   0   0   2   0   0   2   2   0   2   2   2   0   2   2   0   0   2   0   0   2   0   2   2   2   0   2   2   0   2   2   2   0   0   0   0   2   2   2   2   2   0   2   2   2   2   2   2   2   0   0   0   0   2   0   2   2   2   2   0   0   0   2   2   0   0   2   0   2   0   0   0   2   0   2   2   0   0   2   2   0   2   0   2   0   2   0   2   2   2   2   0   0   0   2   2   0   0   0   0   0   2   2   0   0   0   2   2   0   2   2   0   2   0   2   0
 MK-6-1                 0   0   0   2   2   0   0   2   2   2   0   0   0   0   0   0   2   2   0   0   2   0   0   2   2   0   0   2   2   0   2   2   0   0   0   0   0   2   2   2   2   0   0   2   2   2   0   2   0   0   0   2   2   2   2   0   2   2   0   2   2   2   0   2   2   2   0   2   2   0   0   2   0   0   2   0   0   2   0   0   2   0   0   0   2   0   0   2   0   0   2   2   2   2   2   0   2   2   0   0   2   2   0   2   0   2   0   2   2   0   2   0   2   0   2   0   2   0   0   0   2   0   0   0   0   0   0   2   2   2   2   2   0   2   2   0   2   0   2   0   0   0   0   0   0   2   2   0   2   0   2   0   0   0   2   2   2   2   2   2   0   0   0   2   2   2   2   2   0   2   0   0   0   2   2   2   0   2   2   0   2   2   0   2   2   0   0   2   2   2   0   2   2   0   2   2   2   2   0   2
 MK-6-2                 0   0   0   2   2   0   0   2   2   2   0   0   0   0   0   0   2   2   0   0   2   0   0   2   2   2   0   2   2   0   2   2   0   0   0   0   0   2   2   2   2   0   0   2   2   0   0   2   0   0   0   2   2   2   2   0   2   2   0   2   2   2   2   2   0   2   0   2   0   0   0   2   0   2   2   0   0   2   0   0   0   0   0   0   2   0   0   2   0   0   2   2   2   2   2   0   2   2   0   0   0   2   0   2   0   2   0   2   2   0   2   0   2   0   0   0   0   0   0   0   0   0   0   0   0   0   0   0   2   0   2   2   0   2   0   0   2   0   0   0   0   0   0   0   0   2   0   2   2   2   2   0   0   0   2   2   2   2   2   2   0   0   0   2   2   2   2   2   0   2   0   0   0   2   2   2   0   2   2   0   2   2   0   0   2   0   0   2   2   2   0   2   2   0   2   2   2   2   0   2
 MK-6-3                 0   0   2   2   2   0   0   2   2   0   0   0   0   2   0   0   2   2   0   0   2   0   0   2   2   0   2   2   2   2   2   2   0   0   0   0   0   2   2   2   2   0   0   0   0   0   0   2   0   0   2   2   2   2   2   0   2   0   0   2   2   2   2   2   0   2   0   2   0   0   0   2   0   2   2   0   0   2   0   0   0   0   0   0   2   0   2   2   0   0   2   2   2   2   2   0   2   2   0   0   0   2   0   2   0   2   0   2   2   0   2   0   2   0   0   0   2   0   0   0   0   0   0   0   0   0   0   0   2   0   2   2   0   2   0   0   2   0   0   0   0   0   0   0   0   2   0   2   2   2   0   0   0   0   2   2   2   2   2   2   2   0   0   2   2   2   2   2   0   2   0   0   0   2   2   0   0   2   2   0   2   0   0   0   2   0   0   2   0   2   0   2   2   0   0   0   2   2   0   2
 MK-6-4                 0   0   2   2   2   0   0   2   0   0   0   0   0   2   0   2   2   2   0   0   2   0   0   2   0   0   2   0   2   2   2   2   0   0   0   0   0   2   2   2   2   0   0   0   0   0   0   0   0   0   2   2   2   2   2   0   0   0   0   2   2   2   2   0   0   2   0   2   0   0   0   2   0   2   2   0   0   2   0   0   0   0   0   0   2   0   2   2   0   0   2   2   0   2   2   0   2   2   0   0   0   2   0   2   0   2   0   2   2   0   2   0   2   2   0   0   0   0   0   0   0   0   0   0   0   0   0   0   2   0   2   2   0   2   0   0   2   0   0   0   0   0   0   0   0   2   0   2   2   2   0   0   0   0   2   2   2   2   2   2   2   0   0   2   2   0   2   2   0   2   0   2   0   2   2   0   0   2   2   0   2   0   0   0   2   0   0   2   2   2   2   2   2   0   0   0   2   2   0   2
 MK-6-5                 0   0   2   2   0   0   0   2   0   0   2   2   0   2   0   2   0   2   0   2   2   0   0   2   0   0   2   0   2   2   2   2   0   0   0   0   0   2   2   2   2   0   0   0   0   2   0   0   0   2   2   0   2   2   2   2   0   0   0   2   2   2   2   0   0   2   0   2   0   0   0   2   0   2   2   0   0   2   2   0   0   0   0   0   2   0   2   2   0   0   2   2   0   2   2   0   0   2   0   0   2   2   0   2   0   2   0   2   2   0   2   0   2   2   0   0   2   0   0   2   0   0   0   0   0   0   0   0   2   0   2   2   0   2   0   2   2   0   0   0   2   0   0   0   2   2   0   2   2   2   0   0   0   0   2   2   2   2   2   2   2   0   0   2   2   0   2   2   0   2   2   2   0   2   0   0   0   2   2   0   2   0   0   0   2   0   2   2   2   2   2   2   2   0   0   0   2   2   0   2
 MK-6-6                 0   0   2   2   0   0   0   2   0   0   0   2   0   2   0   2   0   2   0   2   2   0   0   2   0   0   2   0   2   2   2   2   0   2   2   0   0   2   2   2   2   0   0   0   0   2   0   0   0   2   2   0   2   2   2   2   0   0   0   2   2   2   2   0   2   2   0   2   0   0   0   0   0   2   2   2   2   2   2   0   0   0   0   0   0   0   2   2   0   0   0   2   0   2   2   0   2   2   0   2   2   2   0   2   0   2   0   2   2   0   2   0   2   2   0   0   2   0   0   2   0   0   0   0   0   0   0   0   2   0   2   2   0   0   0   0   2   0   0   0   2   0   0   0   2   2   0   2   2   2   0   0   0   0   2   2   2   2   2   2   2   0   0   2   2   0   2   2   0   2   2   2   0   2   0   0   0   2   2   0   2   0   0   0   0   0   2   2   2   2   2   2   2   0   0   0   2   2   0   2
 MK-6-7                 0   0   2   2   2   2   0   0   0   2   0   2   0   2   0   2   2   2   0   2   2   0   0   0   0   0   0   0   0   2   2   2   0   2   2   0   0   2   0   2   2   0   0   0   2   2   0   0   0   2   2   0   2   2   2   2   0   0   0   0   0   2   2   0   2   2   0   2   2   0   0   0   0   2   0   2   0   2   2   0   0   0   0   0   0   0   2   2   0   0   0   2   0   2   2   0   2   2   0   2   2   2   0   2   0   2   0   2   2   0   2   0   2   2   0   2   2   0   0   2   0   0   0   0   0   0   0   0   2   0   2   2   0   0   0   0   2   0   0   0   2   0   2   0   2   2   0   2   2   2   0   0   0   0   0   2   2   2   2   2   2   0   0   2   2   0   0   0   0   2   2   0   0   2   0   0   0   2   2   0   2   0   0   0   0   0   2   2   2   2   2   2   0   0   0   0   2   2   0   0
 MK-6-8                 0   0   2   2   0   2   0   0   0   2   2   2   0   2   0   2   2   2   0   2   2   0   0   0   0   0   0   0   0   2   2   2   2   2   0   0   2   2   0   2   2   0   0   0   2   2   0   0   0   2   2   2   2   2   2   2   0   0   0   0   0   2   2   0   2   2   0   2   0   0   0   0   0   2   2   2   2   2   2   0   0   0   0   0   0   0   2   2   2   0   0   2   0   2   2   0   2   2   0   2   2   2   0   2   0   2   0   2   2   0   2   0   2   2   2   2   2   0   0   2   0   0   0   0   0   0   2   0   2   0   2   2   0   0   0   0   2   0   0   0   2   0   2   2   0   2   0   2   0   2   0   0   0   0   0   2   2   2   2   2   2   0   0   2   2   0   0   0   0   2   2   0   0   0   0   0   0   2   2   0   2   2   0   0   0   0   2   0   0   2   2   2   0   0   0   0   2   2   0   0
 MK-6-9                 0   0   2   2   0   2   0   0   0   2   0   0   0   2   0   2   0   0   0   2   2   0   0   0   0   0   0   0   0   2   2   2   2   2   0   0   2   2   0   2   2   0   0   2   2   2   0   0   0   2   0   2   2   2   2   2   0   0   0   0   0   2   2   0   2   2   0   2   0   0   0   0   0   2   2   2   2   2   2   2   0   0   0   0   0   0   2   2   2   0   0   2   0   2   2   0   2   2   0   2   2   2   0   2   0   2   0   2   2   2   2   0   2   2   2   2   2   0   0   2   0   0   0   0   0   0   2   0   0   0   2   2   0   0   0   0   2   0   0   0   2   0   2   2   0   2   0   2   0   0   2   0   0   0   0   2   2   2   0   2   2   0   0   2   2   0   0   0   0   2   2   0   0   0   0   0   0   2   2   0   2   2   0   0   0   0   2   2   0   2   2   2   0   0   0   2   2   2   0   0
 MK-6-10                0   0   2   2   0   2   0   0   0   2   0   2   0   2   0   0   0   0   0   2   2   2   0   0   0   0   0   0   0   2   2   2   2   2   0   0   2   2   0   2   2   0   0   2   2   2   0   0   0   2   0   0   2   2   2   2   0   0   0   0   0   2   2   0   0   2   0   0   0   0   0   0   0   2   2   2   2   0   2   2   0   0   0   0   0   0   2   0   2   0   0   0   0   2   2   0   2   2   0   0   2   2   0   2   0   2   2   2   2   2   2   0   2   2   2   2   2   0   0   2   0   0   0   0   0   2   0   0   0   0   2   2   0   0   0   0   2   0   0   0   2   0   2   2   0   2   0   2   0   0   2   0   0   0   0   2   0   2   0   2   0   0   0   2   2   0   0   0   0   0   2   0   0   0   0   0   0   2   2   0   2   2   0   0   0   0   2   2   0   2   2   2   0   2   0   2   2   2   0   0
 MK-6-11                0   0   2   2   0   2   0   0   0   0   0   2   0   2   2   0   0   0   0   2   2   2   0   0   0   0   2   0   0   2   2   2   2   2   2   0   2   2   0   0   2   0   2   2   0   2   0   0   0   2   0   0   2   2   2   0   0   0   0   0   0   2   2   0   2   2   2   0   0   0   0   0   0   2   2   2   0   0   2   2   0   0   0   0   0   0   2   0   2   0   0   0   0   2   2   0   2   2   0   0   2   2   2   2   0   2   2   2   2   2   2   0   2   2   2   2   2   0   0   2   0   0   0   0   0   2   2   0   2   0   0   2   0   0   0   0   2   0   0   2   2   0   2   2   0   2   0   2   0   0   2   2   0   0   0   2   0   2   0   2   0   0   0   2   2   0   0   0   0   0   2   0   0   0   0   0   0   0   2   0   2   2   0   0   0   0   2   2   0   2   2   2   0   2   0   2   2   2   2   0
 MK-6-12                0   0   2   2   0   2   0   0   0   0   0   2   0   0   2   0   0   0   0   2   2   2   0   0   0   0   2   0   0   2   2   2   2   2   2   0   2   2   0   0   2   0   0   2   0   2   0   0   0   2   0   0   2   2   0   0   0   0   0   0   2   2   2   0   2   2   2   0   2   2   0   2   0   2   2   2   0   0   2   2   0   0   0   0   0   2   2   0   2   0   0   0   0   2   2   0   0   2   0   0   2   2   2   0   0   2   2   2   2   2   2   0   2   2   2   2   2   0   0   2   0   2   0   0   0   2   2   0   2   0   0   2   0   0   0   2   0   0   2   2   0   2   2   2   0   2   2   2   0   0   2   2   0   0   0   0   0   2   0   2   0   0   0   2   0   0   0   0   0   0   2   0   0   0   0   0   0   0   2   0   2   2   0   0   0   0   2   2   0   2   2   2   0   2   0   2   2   2   2   0
 MK-6-13                0   0   2   2   0   0   0   0   0   0   0   2   0   0   2   2   2   0   0   2   2   2   0   0   2   0   2   0   0   2   2   0   2   2   2   0   2   2   2   0   2   0   0   0   0   0   0   0   0   2   0   0   2   2   0   0   0   0   2   0   2   2   2   0   2   2   2   2   2   2   0   2   0   2   2   2   0   2   2   2   0   0   0   0   0   2   2   0   2   0   0   0   0   2   2   0   0   2   0   0   2   2   2   0   0   2   2   2   0   2   2   0   2   2   2   2   2   0   2   2   0   2   0   0   0   2   2   0   2   0   2   2   0   0   0   0   0   0   2   2   0   2   2   2   0   2   2   2   0   0   2   2   0   2   0   0   0   2   0   2   0   0   0   2   2   0   0   0   0   0   2   0   0   2   0   0   0   0   2   0   0   2   0   0   0   0   2   2   0   0   2   2   0   2   0   2   2   2   2   0
 MK-6-14                2   0   2   2   0   0   0   0   0   0   0   2   0   0   2   2   2   0   0   2   2   2   0   2   2   0   2   0   0   2   0   0   2   2   2   0   2   2   2   0   2   0   0   0   0   0   0   0   2   2   0   0   2   2   0   0   0   0   2   2   2   2   2   0   0   2   2   2   2   0   0   2   0   2   2   2   0   2   2   2   0   0   0   2   2   0   2   0   2   0   0   0   0   2   2   0   2   0   0   0   0   2   2   0   0   2   2   2   0   2   2   0   2   2   2   0   2   0   2   2   0   2   0   0   0   2   2   0   2   0   2   2   0   0   0   0   0   0   2   2   2   2   2   2   0   2   2   2   0   0   2   2   0   2   0   0   0   0   2   2   0   0   0   0   2   0   0   0   0   0   0   0   0   2   0   0   2   0   2   0   0   2   0   0   0   0   2   2   0   0   2   2   0   2   0   2   2   2   2   0
 MK-6-15                2   0   2   2   0   0   0   0   0   0   0   2   0   0   2   2   2   0   0   2   2   2   0   2   2   0   2   0   0   2   0   0   2   2   2   0   2   2   2   0   2   0   0   0   0   0   0   0   2   2   0   0   2   2   2   0   0   0   2   2   2   2   2   0   0   2   2   2   2   0   0   2   0   2   2   2   0   0   0   0   0   0   0   2   2   0   2   0   2   0   0   0   0   2   2   0   2   0   0   0   2   2   2   0   0   2   2   2   0   2   2   0   2   2   2   0   2   0   2   0   0   2   0   0   0   2   2   0   2   2   2   2   0   0   0   0   0   2   2   2   2   2   2   2   0   2   2   2   0   0   2   2   0   2   0   0   2   0   2   2   0   0   0   0   2   0   0   0   0   0   0   0   0   2   0   0   0   0   2   0   0   2   0   0   2   0   0   2   0   2   0   2   0   2   0   2   2   2   2   0
 MK-6-16                2   0   0   2   0   0   0   2   0   0   0   2   0   0   2   2   2   0   0   2   2   2   0   2   2   0   2   0   0   2   2   0   2   2   2   2   2   2   2   0   2   0   0   0   2   0   0   0   2   2   0   0   2   2   2   2   2   2   2   2   2   2   2   0   0   2   0   2   0   0   0   2   2   2   2   2   2   0   0   0   0   0   0   2   2   0   2   0   2   2   0   0   0   2   2   0   0   0   0   0   2   2   2   0   0   2   2   2   2   2   2   0   2   2   2   0   2   2   2   0   0   2   2   0   0   2   2   0   2   2   2   2   0   0   0   0   0   0   2   2   2   2   2   2   0   2   2   2   0   0   2   2   0   2   2   0   2   0   2   2   0   0   0   0   2   0   0   0   0   0   0   0   0   2   2   0   0   0   2   0   0   2   0   0   2   0   0   2   0   0   0   2   0   0   0   2   2   2   2   0
 
!****************************************** Phenotypic Data **********************************************************
!-100.0 is resevred for missing phenotype
SimulatedTrait1        14.7193   15.4050   15.4464   14.5468   13.2870   13.4957   15.5962   14.5407   15.5167   14.7083   15.8152   15.3214   13.5343   14.4054   13.3031   15.8383   15.1971   13.3643   14.1141   13.6547   14.6476   13.6510   14.8366   16.1696   13.8712   14.9066   15.5843   16.1319   15.7570   13.9185   15.2996   16.0173   15.7344   13.3595   13.3719   16.5512   15.6571   13.7934   14.3119   15.5693   15.9234   15.7912   14.2878   13.7140   14.7675   16.2158   15.6713   14.1462   13.5753   14.3091   14.7103   13.9705   16.2842   13.3971   16.2462   15.8242   14.7713   14.5267   13.9369   13.7802   14.5773   14.9268   14.0523   15.5654   13.7856   14.4998   15.9484   14.9164   15.1238   16.1252   14.1317   15.4974   15.8067   13.9230   16.1438   15.7926   14.8681   15.3738   13.6731   14.6322   17.3630   16.2267   15.1949   16.2494   16.5445   16.0439   12.9226   15.9559   13.8236   14.6550   15.0286   14.5527   14.6775   16.4214   16.5485   15.4168   16.0895   15.5854   15.0934   14.2741   15.6449   13.8908   13.7532   16.3314   15.8926   16.1051   15.7141   15.8855   13.7029   13.5793   13.6763   14.9161   14.4804   14.0123   14.6470   14.9986   15.9891   14.0310   15.9931   14.1101   13.5316   14.6566   13.9941   14.3450   15.6337   14.1492   14.5407   16.0652   15.8182   15.7230   15.9567   16.0530   15.0797   13.5302   14.5032   16.1730   13.4570   15.3318   15.9604   14.7655   15.7847   15.4513   14.2194   15.8100   15.3235   15.3556   15.0989   14.7016   13.3003   14.0550   15.7457   13.0161   14.2153   16.2311   16.0386   16.3191   16.3782   15.6255   14.1558   13.9425   15.1140   14.1893   13.8534   13.8369   14.0477   14.2290   14.8912   15.6334   15.6909   13.3588   14.6245   14.3998   16.4112   14.9234   13.3407   16.3572   13.4161   16.0229   14.8347   14.1175   13.3535   16.5690   14.1421   14.0761   15.8640   15.1233   14.4538   14.9015   13.2602   15.9974   17.1008   16.4439   15.6797   15.9729   16.5751   15.6687   13.9096   13.9348   13.9347   14.4771
SimulatedTrait2         9.6598    9.3785    9.9784    9.5531   10.4743   10.3486   10.4345    9.6968    9.7813    9.7231    9.5900   10.4607   10.2724   10.7451   10.8250    9.8486    9.3407   10.3247   10.2902   10.2149   10.5051   10.4670   10.1245    9.6576   10.5342   10.0587   10.7463    9.7218    9.8208   10.3610    9.6143    9.4674    9.4740   10.3969   10.5156    9.5777    9.7717   10.2259   10.8401    9.3816    9.2924    9.5786    9.6010   10.2999   10.5738    9.6043    9.5330    9.7518   10.7859    9.4588   10.8820   10.2905    9.5405   10.6991    9.5095    9.5957    9.4973   10.5347   10.7237   10.3045   10.0398    9.5457   10.2502    9.7028   10.7071   10.8633    9.4122    9.5797    9.3548    9.4315    9.8293    9.7450    9.4753   10.0508    9.0569    9.3738   10.5714    9.3708   10.4544   10.3192    9.4937    9.9227   10.3280    9.3977    9.6220    9.1490   10.4241    9.2452   10.3865   10.5418   10.7043   10.4295   11.0473    9.2300    9.3661   10.4688    9.1591    9.4719   10.3926   10.1752   10.2486   10.7010   10.6246    9.4211    9.1503    9.7621    9.5986    9.5332   10.3528   10.2656   10.6575   10.3941   10.4879   10.2039    9.3254    9.5550    9.3288   10.7268    9.5148   10.7403   10.3006    9.5228   10.6155   10.5995    9.3901    9.1624   10.4970    9.3032    9.3513    9.4351    9.6491    9.3182    9.5610   10.9950   10.7870    9.1461   10.0471    9.9137    9.1785   10.5572    9.6584   10.6530   10.9368    9.7603    9.4025   10.2858    9.9645    9.7151   10.7445   10.7280    9.5681   10.7806    9.8476    9.9393    9.5972    9.3416    9.6316   10.6759   10.7258   10.1003   10.4573   10.7532   10.7038   10.6129   10.4988   10.5558   10.7132    9.4755    9.2147   10.4531    9.3743   10.6965    8.9859   10.6864   10.1764    9.3989   10.2125    9.2560   10.2822   10.7593   10.1665    9.3449   10.3308   10.3551    9.2841    9.8389   10.8129   10.9723   10.0189    9.4511    9.0394    9.0692    9.8314    9.2084    9.7423    9.8321   10.2669   10.5551   10.5806   10.8584
 
