# Supplementary material for: Inclusive Composite Interval Mapping of QTL by Environment Interactions in Biparental Populations
Source: PLoS One. 2015 Jul 10;10(7):e0132414. doi: 10.1371/journal.pone.0132414 (PMC4498613; doi:10.1371/journal.pone.0132414)
Supplement: S6 File — (ZIP) [file pone.0132414.s006.zip › H=0.8/L1/run_00116.met]

!**********************Note: lines staring with "!" are remarks and will be ignored in the program********************
!*********************************General Information**********************************
!Assuming F1 = P1 x P2, populations available in QTL IciMapping are: 
!  1, P1BC1F1 = P1 x F1, the first backcrossing where P1 is used as the recurrent parent;
!  2, P2BC1F1 = P2 x F1, the first backcrossing where P2 is used as the recurrent parent;
!  3, F1DH, F1-derived doubled haploids; 
!  4, RIL or F1RIL, recombination inbred lines through the repeated selfing of F1;
!  5, P1BC1RIL, recombination inbred lines through the repeated selfing of P1BC1F1;
!  6, P2BC1RIL, recombination inbred lines through the repeated selfing of P2BC1F1;
!  7, F2, the selfing generation of F1;
!  8, F3, the selfing generation of F2;
!  9, P1BC2F1, the second backcrossing where P1 is used as the recurrent parent; 
! 10, P2BC2F1, the second backcrossing where P2 is used as the recurrent parent;
! 11, P1BC2RIL, recombination inred lines through the repeated selfing of P1BC2F1; 
! 12, P2BC2RIL, recombination inred lines through the repeated selfing of P2BC2F1; 
! 13, P1BC1F2, the selfing generation of P1BC1F1; 
! 14, P2BC1F2, the selfing generation of P2BC1F1; 
! 15, P1BC2F2, the selfing generation of P1BC2F1; 
! 16, P2BC2F2, the selfing generation of P2BC2F1; 
! 17, P1BC1DH, P1BC1F1-derived doubled haploids; 
! 18, P2BC1DH, P2BC1F1-derived doubled haploids; 
! 19, P1BC2DH, P1BC2F1-derived doubled haploids; 
! 20, P2BC2DH, P2BC2F1-derived doubled haploids; 
   3      !Mapping Population (see remarks above)
   2      !Mapping Function (1 for Kosambi; 2 for Haldane; 3 for Morgan)
   2      !Marker Space Type (1 for intervals; 2 for positions)
   1      !Marker Space Unit(1 for centiMorgans; 2 for Morgan)
   6      !Number of Chromosomes (or Linkage Groups)
 200      !Size of the mapping population
   2      !Number of environments
 
!***************************************** Chromosomes and Linkage Maps **********************************************
!Chromosome                 NumMarkers
-CH1                        16
-CH2                        16
-CH3                        16
-CH4                        16
-CH5                        16
-CH6                        16
!Linkage map (Marker name followed by position or the interval length)
 MK-1-1                1     0.000
 MK-1-2                1    10.000
 MK-1-3                1    20.000
 MK-1-4                1    30.000
 MK-1-5                1    40.000
 MK-1-6                1    50.000
 MK-1-7                1    60.000
 MK-1-8                1    70.000
 MK-1-9                1    80.000
 MK-1-10               1    90.000
 MK-1-11               1   100.000
 MK-1-12               1   110.000
 MK-1-13               1   120.000
 MK-1-14               1   130.000
 MK-1-15               1   140.000
 MK-1-16               1   150.000
 MK-2-1                2     0.000
 MK-2-2                2    10.000
 MK-2-3                2    20.000
 MK-2-4                2    30.000
 MK-2-5                2    40.000
 MK-2-6                2    50.000
 MK-2-7                2    60.000
 MK-2-8                2    70.000
 MK-2-9                2    80.000
 MK-2-10               2    90.000
 MK-2-11               2   100.000
 MK-2-12               2   110.000
 MK-2-13               2   120.000
 MK-2-14               2   130.000
 MK-2-15               2   140.000
 MK-2-16               2   150.000
 MK-3-1                3     0.000
 MK-3-2                3    10.000
 MK-3-3                3    20.000
 MK-3-4                3    30.000
 MK-3-5                3    40.000
 MK-3-6                3    50.000
 MK-3-7                3    60.000
 MK-3-8                3    70.000
 MK-3-9                3    80.000
 MK-3-10               3    90.000
 MK-3-11               3   100.000
 MK-3-12               3   110.000
 MK-3-13               3   120.000
 MK-3-14               3   130.000
 MK-3-15               3   140.000
 MK-3-16               3   150.000
 MK-4-1                4     0.000
 MK-4-2                4    10.000
 MK-4-3                4    20.000
 MK-4-4                4    30.000
 MK-4-5                4    40.000
 MK-4-6                4    50.000
 MK-4-7                4    60.000
 MK-4-8                4    70.000
 MK-4-9                4    80.000
 MK-4-10               4    90.000
 MK-4-11               4   100.000
 MK-4-12               4   110.000
 MK-4-13               4   120.000
 MK-4-14               4   130.000
 MK-4-15               4   140.000
 MK-4-16               4   150.000
 MK-5-1                5     0.000
 MK-5-2                5    10.000
 MK-5-3                5    20.000
 MK-5-4                5    30.000
 MK-5-5                5    40.000
 MK-5-6                5    50.000
 MK-5-7                5    60.000
 MK-5-8                5    70.000
 MK-5-9                5    80.000
 MK-5-10               5    90.000
 MK-5-11               5   100.000
 MK-5-12               5   110.000
 MK-5-13               5   120.000
 MK-5-14               5   130.000
 MK-5-15               5   140.000
 MK-5-16               5   150.000
 MK-6-1                6     0.000
 MK-6-2                6    10.000
 MK-6-3                6    20.000
 MK-6-4                6    30.000
 MK-6-5                6    40.000
 MK-6-6                6    50.000
 MK-6-7                6    60.000
 MK-6-8                6    70.000
 MK-6-9                6    80.000
 MK-6-10               6    90.000
 MK-6-11               6   100.000
 MK-6-12               6   110.000
 MK-6-13               6   120.000
 MK-6-14               6   130.000
 MK-6-15               6   140.000
 MK-6-16               6   150.000
!*********************************** Marker Types ********************************************************************
!Co-dominant marker: When heterozygote F1 is present, P1 is coded as 2, F1 is coded as 1, and P2 is coded as 0; Otherwise, P1 is coded as 2, and P2 is coded as 0. 
!Dominant marker: When heterozygote F1 is present, P1 and F1 are coded as 12, and P2 is coded as 0; Otherwise, P1 is coded as 2, and P2 is coded as 0.  
!Recessive markers: When heterozygote F1 is present, P1 is coded as 2, and F1 and P2 are coded as 10; Otherwise, P1 is coded as 2, and P2 is coded as 0. 
!Missing marker is coded as -1. 
 MK-1-1                 2   2   0   2   2   2   0   2   2   2   2   2   0   0   0   0   2   0   2   0   2   0   0   2   2   2   2   2   2   0   2   2   0   0   0   0   0   2   2   0   0   2   0   2   2   0   2   0   2   0   0   0   2   0   2   0   0   2   2   2   0   2   0   0   2   0   2   2   0   0   0   0   0   0   2   0   2   2   0   0   2   2   0   0   2   2   2   0   0   0   2   2   0   0   2   2   2   0   0   2   0   0   2   2   0   0   0   0   0   2   0   0   0   0   0   2   2   2   2   0   0   2   0   2   2   0   2   2   0   0   2   0   2   2   0   0   0   2   0   2   0   2   0   2   2   0   2   0   0   2   2   2   2   0   0   0   0   0   0   0   0   2   2   2   2   2   0   2   0   0   0   0   0   2   2   0   2   2   0   2   2   2   0   0   2   2   0   2   0   0   0   2   0   2   2   2   2   2   0   0
 MK-1-2                 2   0   0   2   2   2   0   2   2   2   2   0   0   2   0   0   2   0   2   0   2   0   0   2   2   2   2   0   2   0   2   2   0   0   0   0   0   2   2   0   0   2   0   2   2   0   2   0   2   0   0   0   2   0   2   0   0   2   2   2   2   2   0   0   2   0   2   2   0   0   0   0   0   0   2   0   2   2   0   0   2   2   0   0   2   2   2   2   0   0   2   2   0   0   2   2   2   2   0   2   2   0   2   2   0   0   0   0   0   2   0   0   0   0   0   2   0   2   2   0   2   2   2   2   2   0   2   2   0   0   2   0   2   0   0   0   0   2   0   2   0   2   0   2   2   0   2   2   0   2   2   2   2   0   0   0   0   0   0   0   0   2   2   2   0   2   0   2   0   0   0   0   0   2   2   0   2   2   0   0   2   2   0   0   2   0   0   2   0   0   0   2   0   0   2   2   2   2   2   0
 MK-1-3                 2   0   0   2   2   2   0   0   2   2   2   0   0   2   0   0   2   2   0   0   2   0   0   2   2   2   2   0   2   0   2   2   0   0   0   0   0   2   2   0   0   2   0   2   2   0   2   0   2   0   0   2   2   0   2   0   0   2   2   2   2   2   0   0   2   0   2   2   0   2   0   2   0   0   2   0   2   0   0   0   0   2   0   0   0   2   2   2   0   0   2   2   0   0   2   2   2   2   0   2   0   0   2   2   0   0   0   0   0   2   0   0   0   0   2   2   0   2   2   0   0   2   2   2   2   0   2   2   0   0   2   2   2   0   0   0   0   2   0   2   0   2   0   2   0   0   2   0   0   2   2   2   2   0   0   0   0   0   0   0   0   2   2   0   0   0   0   2   2   0   0   0   0   2   2   0   2   2   0   0   2   2   0   0   2   0   0   2   0   0   0   2   2   0   2   2   2   2   2   0
 MK-1-4                 2   0   0   2   2   2   0   0   2   2   2   0   0   2   2   0   2   2   0   0   2   0   0   2   2   2   2   0   2   0   2   2   0   0   0   2   0   2   2   0   0   2   2   2   0   0   2   0   2   0   0   2   2   0   0   0   0   2   2   2   2   2   0   0   2   0   2   2   0   2   2   0   0   2   2   0   2   0   0   0   0   2   0   0   0   2   2   2   0   0   0   0   0   0   2   2   2   2   0   2   0   0   2   2   0   0   0   0   0   2   0   0   0   0   2   2   0   2   2   2   2   2   2   2   2   0   2   2   0   0   2   2   2   0   0   0   0   2   0   2   0   2   0   2   0   0   2   2   0   2   2   2   2   0   2   0   0   0   0   0   0   2   2   0   0   0   0   2   0   0   0   0   0   2   2   0   2   2   0   0   0   2   0   0   2   0   2   2   0   0   0   2   2   0   2   2   2   2   0   0
 MK-1-5                 2   0   0   2   2   2   0   0   2   2   2   0   0   2   2   0   2   2   0   2   0   0   0   2   0   2   2   0   2   0   2   2   0   2   0   2   2   2   2   0   0   2   2   2   2   2   2   0   2   0   0   2   2   2   0   0   0   2   0   2   2   2   0   0   2   0   2   2   0   2   2   0   2   0   2   0   0   0   0   0   0   2   0   0   0   0   2   2   0   0   0   2   0   0   2   2   2   0   0   2   0   0   2   2   0   0   0   0   0   2   0   0   0   2   2   2   0   2   2   2   2   2   2   2   2   0   2   0   0   0   2   2   2   0   0   0   0   0   0   2   0   2   0   2   0   0   0   2   0   2   0   2   2   2   2   0   0   0   0   0   0   2   0   0   0   0   0   2   2   0   0   0   0   2   2   0   2   2   0   0   0   2   0   0   2   0   0   2   0   0   0   2   2   0   2   2   2   2   0   0
 MK-1-6                 0   0   0   2   2   2   0   0   2   2   2   0   2   2   2   0   2   2   0   2   2   0   0   2   0   2   2   0   2   0   2   2   0   2   0   2   2   2   2   0   0   2   2   2   2   2   2   0   2   0   0   2   2   2   0   0   0   0   0   2   0   2   0   0   2   0   2   2   0   2   2   0   2   2   2   0   0   0   0   0   0   0   0   0   0   0   2   2   0   0   0   2   0   0   2   2   2   0   0   0   0   0   2   2   2   0   0   0   0   0   0   0   0   2   2   2   0   2   2   2   2   2   2   2   2   0   2   0   0   0   0   2   2   0   2   0   0   0   0   2   0   2   0   2   0   0   0   2   0   2   0   2   2   2   2   0   0   0   0   0   0   2   0   0   0   0   0   2   2   0   0   0   0   2   2   0   2   2   0   0   0   2   0   0   0   0   0   2   0   0   0   2   2   0   2   2   2   2   0   0
 MK-1-7                 0   2   2   2   2   2   0   2   2   2   2   0   2   2   2   0   2   2   0   2   2   0   0   2   0   2   2   0   2   0   2   2   0   2   0   2   0   2   2   0   0   0   2   2   2   2   2   2   2   0   0   2   2   2   2   0   0   0   0   0   0   2   0   0   2   2   2   2   2   2   2   0   2   2   2   0   0   0   0   0   0   0   0   0   0   0   2   2   0   0   0   2   0   2   2   2   2   0   0   0   0   0   2   0   0   0   2   0   0   0   0   0   0   2   2   2   0   0   2   2   2   2   2   2   2   0   2   0   2   2   2   2   2   0   2   0   0   0   0   2   0   2   0   0   0   0   0   2   0   2   0   2   2   2   2   0   0   0   0   0   0   2   0   0   0   0   0   2   2   0   0   0   0   2   2   0   2   2   0   0   0   2   2   0   0   0   0   2   0   0   0   0   2   0   2   2   2   2   2   0
 MK-1-8                 0   2   2   2   2   2   0   2   2   2   2   0   0   2   2   0   2   2   0   2   2   0   0   2   2   2   2   0   2   0   2   2   0   2   0   2   0   2   0   0   0   0   2   2   2   2   2   2   2   0   0   2   2   2   2   0   0   0   0   0   0   0   0   0   2   2   2   2   2   2   2   0   2   0   2   0   2   0   2   0   0   0   0   0   0   0   2   2   2   0   0   0   0   2   0   2   2   0   0   0   0   0   2   0   0   2   2   0   2   0   0   0   0   2   2   2   0   0   0   2   2   2   0   2   2   0   2   0   2   2   2   2   2   0   2   0   0   0   0   2   0   2   0   0   2   0   0   2   0   2   0   2   2   2   2   2   0   0   0   0   0   2   0   0   2   0   2   2   2   0   0   0   0   2   0   0   2   2   0   0   0   0   2   0   2   2   2   2   0   2   0   0   2   0   2   2   2   2   2   0
 MK-1-9                 0   0   2   2   2   2   0   2   2   0   2   0   0   0   2   0   2   2   0   2   2   0   0   2   2   2   0   0   2   0   2   2   0   2   0   2   0   2   0   0   0   0   2   2   2   2   2   2   2   0   0   2   2   2   2   0   0   0   0   0   0   0   0   0   2   2   2   2   2   2   2   0   2   0   2   0   2   2   2   0   0   0   0   0   0   0   2   2   2   2   0   0   0   2   2   2   2   0   0   0   0   0   2   0   0   2   2   0   2   0   0   0   0   2   2   2   0   0   0   2   2   2   0   0   2   2   2   0   2   2   2   2   2   0   2   0   0   0   0   2   0   2   0   0   2   0   0   2   0   2   0   2   2   2   0   0   0   0   2   0   0   2   0   0   2   0   2   2   2   0   0   0   0   2   0   0   2   2   0   0   0   0   2   2   2   0   2   2   0   2   0   0   2   2   2   0   0   2   2   0
 MK-1-10                0   0   2   2   2   2   0   2   0   0   2   0   2   0   2   0   2   2   0   2   2   0   0   0   2   2   0   0   2   0   2   2   2   2   2   2   0   2   2   0   0   0   2   2   2   2   2   2   2   0   0   2   0   2   2   0   0   0   0   0   0   0   0   0   2   2   2   2   2   2   2   0   2   0   2   0   2   2   2   0   0   0   0   0   0   0   2   2   2   2   0   0   0   2   2   2   2   0   0   0   0   0   2   2   0   2   2   2   0   0   0   0   0   2   2   2   0   2   0   2   0   2   0   0   2   2   2   0   2   2   2   2   2   2   2   0   2   0   0   2   0   2   0   0   2   0   0   2   0   2   0   2   2   2   0   0   0   0   2   0   0   2   0   0   2   0   2   2   2   0   0   0   0   2   0   0   2   2   0   0   0   0   2   2   2   0   2   2   0   2   0   0   2   2   2   0   0   2   2   0
 MK-1-11                0   0   2   2   2   2   0   2   0   0   2   0   2   0   2   0   0   2   2   2   2   0   0   0   2   2   0   0   2   0   2   2   2   0   2   2   0   2   2   0   0   0   0   0   2   2   2   2   2   0   0   2   0   2   2   0   0   0   0   0   0   0   0   0   2   2   2   2   2   2   2   0   2   0   0   0   2   2   2   0   0   0   0   0   0   0   2   2   2   0   0   0   0   2   2   2   2   0   0   0   0   0   2   2   0   2   2   2   0   0   0   2   0   2   2   2   0   2   0   2   0   2   2   2   0   2   2   0   2   2   2   2   2   2   0   0   2   0   0   2   0   2   0   0   2   0   0   2   2   2   0   2   2   2   0   0   0   0   2   0   0   2   0   0   2   0   2   2   2   0   0   0   0   2   0   0   2   2   0   0   0   0   2   2   2   0   2   2   0   2   0   0   2   2   2   0   0   2   2   0
 MK-1-12                0   0   0   2   2   2   0   2   0   2   2   2   2   0   2   0   0   2   2   2   2   0   2   0   0   2   0   0   2   0   2   2   0   0   2   2   0   2   2   0   0   0   0   0   2   2   2   2   2   2   0   2   0   2   0   0   0   2   0   0   0   0   0   0   2   2   2   2   2   2   2   0   0   0   0   0   2   2   2   0   0   0   0   0   0   0   2   2   2   0   0   0   0   2   2   2   2   0   0   2   0   0   2   2   0   2   2   2   0   0   0   2   0   2   2   0   0   2   0   2   0   2   2   2   0   0   2   2   2   2   2   2   2   2   0   0   2   0   2   2   2   2   0   0   2   0   0   2   2   2   0   2   2   2   0   0   0   0   2   0   0   2   0   2   2   0   2   2   2   0   0   0   0   2   0   0   2   2   0   0   2   0   0   2   2   0   2   2   0   2   0   0   0   2   0   0   2   2   2   0
 MK-1-13                0   0   0   2   0   2   0   2   0   2   2   0   2   0   2   0   0   2   2   2   2   0   2   0   0   2   2   2   2   0   2   2   0   0   2   2   0   2   2   0   0   2   0   0   2   2   2   2   2   2   0   2   0   2   2   0   0   2   0   0   0   0   0   0   2   2   2   2   2   2   2   0   0   0   0   0   2   2   0   0   0   0   0   0   0   0   2   2   0   2   0   0   2   2   2   2   2   0   2   2   0   0   2   2   2   2   0   2   0   0   0   2   0   2   2   0   0   2   2   0   0   2   2   0   0   0   2   2   2   2   2   2   2   2   0   0   0   0   2   2   2   2   0   0   2   0   0   2   0   2   0   2   2   0   0   0   0   0   2   2   0   2   0   2   2   0   2   2   2   0   0   0   0   0   0   0   2   2   0   0   2   0   0   0   2   0   0   2   2   2   0   0   0   0   0   0   0   2   0   0
 MK-1-14                0   0   0   2   0   2   0   2   0   2   2   0   2   0   2   0   0   0   2   2   2   0   2   0   0   2   0   2   0   0   2   2   2   0   2   2   0   2   2   2   0   2   0   0   2   2   2   2   2   2   0   2   2   2   0   0   2   2   0   0   0   0   0   2   0   2   2   0   2   2   2   0   0   0   0   0   2   2   0   0   0   0   0   0   0   0   2   2   0   2   0   2   2   2   2   0   0   0   2   2   0   0   2   2   0   2   0   2   0   0   0   2   0   2   2   0   0   2   0   2   0   2   2   0   0   0   0   2   2   2   2   2   2   2   0   0   0   0   2   2   0   0   0   0   0   0   0   0   0   2   0   2   2   0   0   2   2   0   2   2   0   2   0   2   2   0   2   2   2   0   0   2   0   0   0   0   2   2   0   0   2   0   0   0   2   0   0   2   2   2   0   2   0   0   0   0   0   2   0   2
 MK-1-15                0   0   0   2   0   2   0   2   0   2   2   0   2   0   2   0   0   0   2   2   0   0   2   0   0   2   0   0   0   0   2   2   2   0   2   2   0   2   0   2   0   2   2   0   2   2   2   2   2   2   0   2   2   2   0   0   2   2   0   0   0   2   2   2   0   2   2   0   2   2   2   0   2   0   0   0   2   2   0   0   0   0   0   0   0   0   2   2   0   2   0   2   2   2   2   0   0   0   2   2   2   0   2   2   0   2   0   0   0   0   0   2   0   2   2   0   0   2   0   2   0   2   2   0   0   0   0   2   2   2   2   2   2   0   0   0   0   2   2   2   0   2   0   0   0   0   0   0   0   2   0   0   2   0   0   2   2   0   0   2   0   2   0   2   2   0   2   0   2   0   0   2   2   0   0   0   2   2   0   0   2   0   0   2   2   0   0   2   2   2   0   0   0   0   0   0   0   2   0   2
 MK-1-16                0   0   0   2   0   2   0   2   2   2   2   0   2   0   2   0   0   0   2   2   0   0   2   0   0   2   0   0   2   0   2   2   2   0   2   2   0   2   0   2   0   2   0   2   2   2   2   2   2   2   0   0   2   2   0   0   2   2   0   0   0   0   2   2   2   0   2   0   2   2   2   0   2   0   0   0   2   2   0   0   0   0   0   0   0   0   2   2   0   2   0   0   2   2   2   0   0   0   0   0   2   2   2   2   0   2   0   0   0   0   0   2   0   2   2   2   2   2   0   2   0   2   2   0   0   0   0   2   2   2   0   2   2   0   0   0   0   2   0   2   0   2   0   0   0   0   0   0   0   2   0   0   2   0   0   2   2   0   0   2   2   2   0   2   2   0   2   0   0   0   0   2   2   0   0   0   2   2   0   0   2   0   2   2   2   0   0   2   2   2   0   0   0   0   0   0   0   2   0   2
 MK-2-1                 0   2   2   2   2   2   2   2   2   2   2   2   2   0   2   2   2   0   0   2   0   2   0   0   0   2   2   2   0   2   2   2   2   2   2   0   0   0   0   2   0   2   2   0   2   0   0   0   2   2   2   0   0   2   2   0   2   2   0   2   0   0   0   2   2   2   2   2   0   2   0   2   0   2   2   0   0   0   2   0   0   0   0   0   0   2   0   2   0   0   2   0   0   2   2   2   0   2   2   2   2   0   0   2   2   0   0   0   0   0   2   0   2   0   2   0   0   0   2   2   0   0   0   0   2   2   0   2   2   2   2   2   0   0   2   0   2   2   0   0   0   0   0   2   0   0   0   0   0   0   0   0   0   2   2   2   2   2   2   0   0   2   2   0   0   2   0   0   2   0   0   2   0   2   2   2   2   0   0   2   2   0   2   2   2   0   0   0   0   2   2   2   0   2   2   0   2   0   0   0
 MK-2-2                 0   2   2   2   2   2   2   0   2   2   2   2   2   0   2   2   2   0   0   2   0   2   0   0   0   0   2   2   0   2   2   2   2   2   2   0   0   0   0   2   2   2   2   0   0   0   0   0   2   2   0   0   0   2   2   0   2   2   0   2   2   0   0   2   0   2   2   2   0   2   0   2   0   2   2   0   0   0   2   0   0   2   2   0   0   2   0   2   0   0   0   0   0   2   2   2   0   2   2   0   0   0   0   2   2   0   0   0   0   0   2   2   2   0   2   2   0   0   2   2   0   0   0   0   2   2   0   2   2   2   2   2   0   0   2   2   2   2   0   0   0   0   0   2   0   0   0   2   0   0   0   0   0   2   2   2   2   0   2   2   0   2   2   0   0   2   0   0   0   0   0   2   0   2   2   2   2   0   0   2   2   0   2   2   2   0   0   0   0   2   2   0   0   2   2   0   2   0   0   0
 MK-2-3                 0   2   2   2   2   0   2   0   2   2   2   2   2   0   2   2   2   0   0   2   0   2   0   0   0   0   2   2   2   2   2   2   2   2   2   0   0   0   0   2   2   2   2   0   0   0   0   0   2   2   2   0   0   2   2   2   2   2   2   2   2   0   0   2   0   2   2   2   0   2   0   2   0   2   2   0   0   0   2   0   0   2   2   0   0   0   2   2   0   0   0   0   0   2   2   2   0   2   0   0   0   0   2   2   0   0   0   0   0   0   2   2   2   0   2   2   0   0   2   2   0   0   0   0   2   2   0   2   2   2   2   2   0   0   2   2   2   2   0   0   0   0   2   2   0   0   0   2   0   0   0   0   0   2   2   2   2   0   2   0   0   2   2   0   0   2   0   0   0   0   0   2   0   2   2   2   2   0   0   2   0   2   2   2   2   0   0   0   0   2   2   0   0   2   2   2   2   0   2   0
 MK-2-4                 2   2   2   2   2   0   2   0   2   2   0   0   2   0   2   0   2   0   0   2   0   2   0   0   2   0   2   2   2   2   2   2   2   2   2   0   0   2   0   2   2   2   2   0   2   0   0   0   2   2   2   0   0   2   2   2   2   2   2   2   2   0   0   2   0   2   2   2   0   2   0   2   0   2   2   0   0   0   2   0   0   2   2   0   0   2   2   2   0   0   0   0   0   2   2   2   0   2   0   0   0   0   2   2   0   2   0   0   0   0   2   2   2   0   2   2   0   0   2   2   0   0   0   0   2   2   0   2   2   2   2   2   0   0   2   2   2   2   0   0   0   2   2   0   0   0   0   2   0   0   0   0   0   0   2   0   2   0   2   0   0   2   2   0   0   2   0   0   0   0   0   2   0   0   2   2   2   0   0   2   0   2   0   2   0   2   0   0   0   2   2   0   0   2   2   2   2   0   2   2
 MK-2-5                 2   2   2   2   2   0   2   0   2   2   0   0   2   0   2   0   2   0   0   2   0   2   0   0   2   0   2   2   2   2   2   2   2   2   2   2   0   2   0   2   2   2   2   0   2   0   0   0   2   2   0   0   0   2   2   0   2   2   2   2   2   0   0   2   0   2   2   2   0   2   0   2   0   2   2   0   0   2   2   0   0   2   2   0   0   2   0   2   0   2   0   0   0   0   2   2   2   2   0   0   0   0   2   2   0   2   0   2   0   0   2   2   2   0   2   2   0   0   2   2   0   0   0   0   2   2   0   0   0   2   0   2   0   0   2   0   2   2   0   2   0   2   2   0   0   0   0   2   0   0   0   0   0   0   2   0   2   0   2   0   0   2   2   0   0   2   0   0   0   0   0   2   0   0   2   2   2   0   0   2   0   2   0   2   0   2   0   0   0   2   2   0   0   2   2   2   2   0   2   2
 MK-2-6                 2   2   2   0   2   0   2   0   2   2   0   2   0   0   2   0   2   0   0   0   0   2   0   0   0   2   0   2   2   2   2   2   2   2   2   2   0   2   0   2   2   2   2   0   2   0   0   0   2   2   0   0   0   2   2   0   2   2   2   2   2   0   0   2   0   2   2   2   0   2   0   2   0   2   2   0   0   2   2   0   0   2   2   0   0   2   0   2   0   2   0   0   0   0   0   2   2   2   0   0   0   0   2   0   0   2   0   0   0   0   2   2   2   0   2   2   2   0   2   2   0   0   0   0   2   2   0   0   0   2   2   2   0   0   2   0   2   0   2   2   0   2   2   0   0   0   0   2   0   0   0   0   0   0   2   0   2   0   2   0   0   2   2   0   0   2   2   2   0   0   0   2   0   0   2   2   2   0   2   2   0   2   2   2   0   2   0   0   0   2   2   0   2   2   2   2   2   0   2   2
 MK-2-7                 2   2   2   0   2   0   2   0   2   2   0   2   0   0   2   0   2   0   0   0   0   2   2   0   0   2   2   2   2   2   2   2   2   2   2   2   0   2   0   2   2   2   2   0   2   0   2   0   2   2   0   0   0   2   2   0   2   2   2   2   2   0   0   2   2   2   2   2   0   2   0   2   0   2   2   0   0   2   2   0   0   2   2   0   0   2   0   2   0   2   0   0   0   0   0   2   2   2   0   0   0   0   2   0   0   2   0   0   0   0   2   2   2   0   2   2   2   0   2   2   0   0   0   0   2   2   0   0   0   2   2   0   0   0   2   0   2   0   2   2   0   2   2   2   0   0   0   2   2   0   0   0   0   0   2   0   2   0   2   0   0   2   2   0   0   0   2   2   0   0   0   0   0   0   2   2   2   0   2   2   0   2   2   2   0   2   0   0   0   2   2   0   2   2   2   2   2   0   2   0
 MK-2-8                 2   2   2   0   2   0   2   0   2   2   0   2   0   0   2   0   2   0   0   0   2   2   2   2   0   2   2   2   2   2   2   2   2   2   2   2   2   0   0   2   0   2   2   0   2   2   2   0   2   2   0   0   0   2   2   0   2   2   2   2   2   0   2   2   2   2   2   2   0   2   0   2   0   2   2   0   0   0   2   0   0   2   2   0   0   2   0   2   0   2   0   0   0   2   0   2   2   2   0   0   0   0   2   0   0   2   0   0   0   0   2   2   2   2   2   2   2   0   2   0   0   0   0   0   2   2   0   0   2   2   2   2   0   0   2   0   0   0   2   2   0   2   2   2   0   0   0   2   2   0   0   0   0   0   0   0   2   0   2   0   0   2   2   0   0   0   2   2   0   2   0   0   2   0   2   2   2   0   2   0   0   2   2   2   0   2   2   0   0   2   2   0   2   2   0   0   2   0   2   0
 MK-2-9                 2   2   2   2   2   0   2   0   2   2   0   2   0   0   0   0   2   0   0   0   2   2   2   2   0   2   2   2   2   2   2   2   2   2   2   2   2   0   0   2   2   2   0   0   2   2   2   2   2   2   0   0   0   2   0   0   0   2   0   2   2   0   2   2   2   2   2   2   0   2   0   2   0   0   0   0   0   0   2   0   0   0   0   0   0   2   2   2   0   2   0   0   0   2   0   2   2   2   0   0   0   0   2   0   0   2   0   0   0   0   2   2   2   2   0   2   2   0   2   0   0   0   0   0   2   2   0   0   2   2   2   2   0   2   2   0   0   2   2   2   0   2   2   2   0   0   0   2   2   0   0   0   0   0   0   0   2   0   2   0   0   2   2   0   0   0   2   2   0   2   0   0   2   2   2   0   2   0   2   0   0   2   2   2   2   2   2   0   0   2   2   0   2   2   2   0   2   0   2   2
 MK-2-10                2   2   2   2   2   0   2   0   2   0   0   2   0   0   0   0   2   0   0   0   2   2   2   2   0   2   2   2   2   2   2   2   2   2   2   2   2   0   0   0   2   2   0   0   2   2   2   2   2   2   0   0   0   2   0   0   0   2   0   2   2   0   2   2   0   2   2   2   0   2   2   2   0   0   0   0   0   0   2   0   2   0   0   0   0   2   2   2   0   2   0   2   2   2   0   2   2   2   0   0   0   2   2   0   0   2   0   0   0   0   2   2   2   2   0   0   2   0   2   0   0   0   0   0   2   2   0   0   2   2   2   2   0   2   2   0   0   2   2   2   0   2   2   2   0   0   0   2   2   2   0   0   0   0   0   0   2   0   0   0   0   2   0   0   0   0   0   2   0   2   0   0   2   2   2   0   0   0   2   0   0   2   2   2   2   2   0   0   0   2   2   0   2   2   2   2   2   0   2   2
 MK-2-11                2   2   2   2   2   0   2   2   2   0   0   2   2   0   0   0   2   0   0   0   2   2   2   2   2   2   2   2   2   2   0   2   2   2   2   2   2   0   0   0   2   2   0   0   2   2   2   2   2   2   0   0   0   2   0   0   0   2   0   2   0   0   0   2   0   2   2   0   0   2   2   2   2   2   0   0   0   0   2   0   2   0   0   0   0   2   2   2   0   0   0   2   2   0   0   2   2   2   0   0   0   2   2   0   0   2   0   0   0   0   0   2   2   2   0   0   2   0   2   0   0   0   0   0   2   2   0   0   2   2   2   2   0   2   2   0   0   2   2   0   0   2   2   2   0   0   0   2   2   2   2   0   2   0   0   0   0   0   0   0   0   2   0   0   2   0   0   2   0   2   0   0   2   2   0   0   0   0   2   0   0   2   2   2   2   2   2   0   2   2   2   0   2   2   2   2   0   2   2   2
 MK-2-12                2   2   2   2   2   0   2   2   0   0   0   2   2   0   0   0   2   0   0   0   2   0   0   2   2   2   2   2   0   2   0   0   2   2   2   2   2   0   0   0   2   2   0   0   2   2   2   2   2   2   0   0   0   2   2   0   0   2   0   2   0   0   0   2   2   2   2   0   2   2   2   2   2   2   0   0   0   0   2   0   0   0   0   0   2   2   2   2   0   0   0   2   2   0   0   2   2   2   0   0   2   2   2   0   0   2   0   0   0   0   0   2   0   2   2   0   2   0   2   0   0   0   0   0   2   2   0   0   2   2   2   2   0   2   2   0   0   2   2   0   0   2   2   2   0   0   0   2   2   2   2   0   2   0   2   0   0   0   0   0   2   2   0   0   2   0   0   2   0   2   0   0   2   2   0   0   0   0   2   2   0   2   2   2   2   2   2   0   2   2   2   0   2   2   2   2   0   2   2   2
 MK-2-13                2   2   2   2   2   0   2   2   0   0   0   0   2   0   0   0   2   0   0   0   2   0   0   2   2   2   2   2   0   2   0   0   2   2   2   2   2   0   0   2   2   2   0   0   0   2   2   2   2   2   0   0   0   2   2   0   0   2   0   2   0   0   0   2   2   2   2   0   0   2   2   2   2   2   0   0   0   2   2   0   0   0   0   0   2   0   2   2   0   2   0   2   2   0   2   2   2   2   0   0   2   2   2   0   0   2   0   0   0   0   0   2   0   2   0   0   2   0   2   0   0   0   0   2   2   2   0   0   2   2   2   2   2   2   2   0   0   2   2   0   0   2   2   2   0   0   0   2   2   2   2   0   0   0   2   0   0   0   2   0   2   2   0   0   2   0   0   2   0   2   0   0   2   2   0   2   2   2   0   2   0   2   2   2   2   2   2   2   2   2   2   2   2   2   2   2   2   2   2   2
 MK-2-14                2   2   2   2   2   0   0   2   0   0   0   2   2   2   0   0   2   0   0   0   2   0   0   2   2   2   2   2   0   2   2   0   2   2   0   2   2   0   0   2   2   2   0   0   0   2   2   2   0   2   0   0   0   2   2   0   0   0   0   2   0   0   0   0   2   2   2   0   0   2   2   2   2   2   0   0   0   2   2   0   0   0   0   0   2   0   2   2   2   2   0   0   2   0   0   2   2   2   0   0   2   2   2   0   0   2   0   0   0   0   0   2   0   2   0   0   2   0   2   0   0   0   0   2   2   2   0   0   2   2   0   2   2   2   2   0   0   0   0   0   0   2   2   2   0   0   0   2   2   2   2   0   2   0   2   0   2   0   2   0   2   2   2   0   2   0   0   2   0   0   0   0   2   2   0   2   2   2   0   2   0   2   2   2   2   2   0   2   2   2   2   2   2   2   2   2   2   2   0   0
 MK-2-15                2   2   2   2   2   0   0   2   2   0   2   2   2   2   0   2   2   2   0   0   2   0   0   2   0   2   2   2   2   2   2   0   2   2   0   2   2   0   0   2   2   0   0   0   0   2   2   2   0   2   2   0   0   2   2   0   0   0   0   2   0   0   0   0   2   0   2   0   0   2   2   0   2   2   0   0   0   2   2   2   0   0   0   0   2   0   2   2   2   0   0   0   2   0   0   2   2   2   0   0   0   2   2   0   0   2   0   0   2   0   0   2   0   2   0   0   2   0   2   0   0   0   0   2   2   2   0   0   2   2   0   2   2   2   2   0   0   0   0   0   0   2   2   2   0   0   0   2   2   2   2   0   2   0   2   0   2   0   2   0   2   2   2   0   0   0   0   2   0   0   0   0   2   2   0   2   2   2   0   2   0   2   2   0   2   2   0   2   2   2   2   2   0   2   2   2   2   2   0   0
 MK-2-16                2   2   2   0   2   0   0   2   2   0   2   2   0   2   2   2   2   2   0   0   2   0   0   2   2   2   2   2   2   2   2   0   2   2   0   2   2   0   0   2   2   0   0   2   0   2   2   2   2   2   2   2   2   2   2   0   0   0   0   2   2   0   0   0   2   0   2   0   0   2   2   0   2   2   0   0   0   2   2   2   0   0   0   2   2   0   2   2   2   0   0   0   2   0   0   2   2   2   0   0   0   2   2   0   0   2   0   0   0   0   0   2   0   2   0   0   2   0   2   0   0   0   0   2   2   2   0   0   2   2   0   2   2   0   2   0   0   0   0   0   0   2   0   2   2   0   0   2   0   2   2   0   2   0   2   0   2   0   2   0   2   2   0   0   0   0   0   2   0   0   0   0   2   2   0   2   2   2   0   2   0   2   2   0   2   2   0   0   2   0   2   2   0   2   0   2   2   2   2   0
 MK-3-1                 0   0   2   2   2   2   2   2   2   0   2   0   0   0   2   2   2   0   2   0   0   0   0   2   2   2   0   0   0   0   2   0   2   0   2   2   2   0   0   0   0   0   2   2   0   0   0   2   2   0   0   2   2   2   0   0   0   0   0   2   0   2   2   2   0   0   0   0   2   2   0   0   0   0   2   2   2   2   0   0   2   0   0   2   0   0   0   0   2   0   2   0   2   0   0   0   2   2   0   0   2   2   0   0   0   0   2   2   2   0   0   2   0   2   2   0   0   2   0   0   0   0   0   0   0   0   2   0   2   0   2   2   0   2   2   2   0   2   2   0   2   0   2   0   2   2   0   2   2   2   0   2   2   0   2   2   0   0   2   0   0   2   2   2   0   0   0   2   2   0   0   0   0   2   2   2   0   0   0   0   0   2   2   2   0   2   0   0   2   2   0   2   0   2   0   2   2   2   0   2
 MK-3-2                 0   0   0   2   2   2   2   2   2   0   0   0   0   0   2   2   0   2   2   0   2   2   0   2   2   2   0   0   0   0   2   2   2   0   2   2   2   0   0   0   0   0   2   2   0   0   0   2   2   0   0   2   2   2   0   0   0   0   0   2   0   2   2   2   0   0   0   0   2   2   0   0   0   0   2   2   2   2   0   0   2   0   0   2   0   0   0   0   2   0   2   0   2   2   0   0   2   2   0   0   2   2   0   0   0   0   2   2   2   0   0   2   0   2   2   0   0   2   0   0   0   0   0   0   0   0   2   0   2   0   2   2   0   2   2   0   2   2   2   0   2   0   0   0   2   0   0   2   2   2   0   2   2   0   2   2   2   0   2   0   0   2   2   2   0   0   0   2   2   0   0   0   0   2   2   2   0   0   0   2   0   0   2   2   0   2   2   0   2   2   0   0   0   2   0   2   0   2   0   2
 MK-3-3                 0   0   0   2   2   2   2   2   2   0   0   0   2   0   2   2   0   2   2   0   2   2   0   2   0   2   0   0   2   0   2   2   2   0   2   2   2   2   0   0   0   2   2   2   0   0   0   2   2   0   0   2   2   2   0   0   0   0   0   2   0   2   2   0   2   0   0   0   2   2   0   0   0   0   2   2   2   2   0   0   2   0   0   2   0   0   0   0   2   0   2   2   2   2   2   2   2   2   0   0   2   2   0   2   0   0   2   2   2   0   0   2   0   2   2   0   0   2   0   0   2   0   0   0   2   0   2   0   2   0   2   2   0   2   2   0   2   2   2   0   2   2   0   0   2   0   0   2   2   2   2   2   2   0   2   2   2   0   2   0   0   2   2   0   0   2   0   2   2   2   0   0   0   2   2   2   0   0   0   2   0   0   2   2   0   2   2   2   0   2   0   0   0   2   0   2   0   2   0   2
 MK-3-4                 0   0   0   2   2   2   2   2   2   0   0   0   2   2   2   2   2   2   2   0   0   2   0   2   0   2   0   0   2   0   2   2   2   0   2   2   2   2   0   0   2   2   0   2   0   0   0   2   2   0   0   2   0   2   0   0   0   0   2   2   0   2   2   0   2   0   0   0   2   2   0   0   2   0   2   2   2   2   0   0   2   0   0   2   0   0   0   0   2   0   2   2   2   2   2   2   2   2   0   2   0   2   0   2   0   2   2   2   2   0   0   0   0   2   2   0   0   2   0   0   2   0   0   0   2   0   2   0   2   0   2   2   0   2   2   0   2   2   0   0   2   2   0   0   2   0   0   2   2   2   2   2   2   0   2   2   2   0   2   0   0   2   2   0   0   2   2   2   2   2   0   0   0   2   2   2   0   0   0   2   0   0   2   2   0   2   2   2   2   2   0   0   0   2   0   2   0   2   0   2
 MK-3-5                 0   0   0   2   2   2   2   2   2   0   0   0   0   2   2   2   2   2   2   0   0   0   0   2   0   2   0   0   2   0   2   2   2   0   2   2   2   2   0   0   2   2   0   2   0   0   0   2   0   0   0   2   0   2   0   0   0   0   2   2   0   2   2   0   2   0   0   0   2   2   0   2   0   0   2   2   2   2   0   0   2   0   0   2   0   0   0   0   2   2   0   2   2   2   2   2   2   0   0   2   0   2   0   2   2   0   2   2   2   0   0   0   0   2   2   0   0   2   0   0   0   0   0   0   2   0   2   0   2   0   2   2   0   2   2   0   2   2   0   0   2   2   0   0   2   0   0   2   0   2   2   2   2   0   2   2   2   0   2   0   0   2   2   2   0   2   2   2   2   2   0   0   0   2   2   2   0   0   0   2   0   0   2   2   0   2   2   2   2   2   0   0   0   2   0   2   0   2   0   2
 MK-3-6                 0   0   0   2   2   2   0   0   2   0   0   0   0   2   2   0   2   2   2   0   2   0   0   0   0   0   0   0   2   0   2   2   2   0   2   0   2   2   0   0   2   2   0   2   0   0   0   2   0   0   0   2   0   2   0   0   2   0   2   2   0   2   2   2   2   2   2   0   2   2   0   2   2   0   2   2   2   2   0   0   2   0   0   2   0   0   0   0   2   2   0   0   2   2   2   2   2   0   0   0   0   2   0   2   2   2   2   0   0   0   0   2   0   2   2   0   0   2   0   0   0   0   2   0   2   0   2   0   2   0   2   2   0   2   2   0   2   2   0   0   2   2   0   0   2   0   2   2   0   2   2   0   2   0   2   0   2   0   2   0   0   2   2   2   0   2   2   0   0   2   0   0   0   2   2   2   0   2   0   2   0   0   2   2   0   2   2   2   2   2   0   0   0   2   0   2   0   0   0   0
 MK-3-7                 0   0   0   2   2   2   0   0   2   0   0   0   0   2   2   2   2   2   2   0   2   2   0   2   0   0   0   0   2   2   2   2   0   0   2   0   2   0   2   0   2   2   0   2   0   0   0   2   0   0   0   2   0   2   0   0   2   0   2   0   0   2   0   2   2   2   2   0   2   2   0   0   2   0   2   0   2   0   0   0   2   2   0   2   0   0   0   0   2   2   0   0   2   2   2   0   2   0   0   0   0   2   0   2   2   2   2   0   0   0   0   2   0   2   2   0   0   2   0   0   0   0   2   0   2   0   2   0   2   0   2   2   0   2   2   2   2   2   0   0   2   2   0   0   2   0   0   2   0   2   2   0   2   0   2   0   2   0   2   0   0   2   2   2   0   2   2   0   0   2   0   0   0   0   2   2   0   2   0   2   0   0   2   0   0   2   2   2   2   2   0   0   0   2   0   2   0   2   0   0
 MK-3-8                 0   0   0   0   2   2   2   0   0   2   0   0   0   2   2   2   2   2   2   0   2   2   0   2   0   0   0   0   2   0   2   2   0   2   2   0   2   0   2   2   2   2   0   2   2   0   0   2   0   0   2   2   0   2   0   0   2   0   2   0   0   2   0   2   2   2   2   2   2   2   0   0   2   0   0   2   0   0   2   0   2   2   0   2   0   0   0   0   2   2   0   0   2   2   0   0   2   0   0   0   0   2   0   2   2   2   0   0   0   0   0   2   2   2   2   0   0   2   0   0   0   0   2   0   2   0   2   0   2   0   2   2   0   2   0   2   2   2   0   0   2   2   0   0   2   0   0   2   0   2   2   0   2   0   2   0   2   0   2   0   0   2   2   2   0   2   2   0   0   2   0   0   0   0   2   2   0   2   0   2   0   0   2   0   0   2   2   2   2   2   0   0   0   2   0   2   2   2   0   0
 MK-3-9                 0   0   0   0   2   2   2   0   0   2   0   0   0   2   2   2   2   2   0   0   2   2   0   2   0   0   0   0   2   0   0   2   0   2   2   2   2   0   2   2   2   2   0   2   2   0   0   2   0   0   2   2   0   2   0   0   2   0   2   2   0   0   0   2   2   2   0   2   2   2   0   0   2   0   0   2   0   0   2   0   2   2   0   2   0   0   0   0   2   2   0   0   2   2   0   2   2   0   0   0   0   2   0   2   2   2   0   0   0   0   0   2   2   2   2   2   0   2   0   0   0   0   2   0   2   0   2   0   2   2   0   2   0   0   0   2   2   0   0   0   2   2   0   0   2   0   0   2   0   2   2   0   0   0   2   0   2   0   2   0   0   2   0   2   0   2   2   0   0   2   0   0   0   0   2   2   0   2   0   2   0   0   0   0   0   2   2   2   2   2   2   0   0   2   0   2   2   0   2   2
 MK-3-10                0   0   0   0   2   2   2   0   0   0   0   0   0   2   2   2   2   2   0   0   0   2   0   2   0   0   0   0   2   0   0   2   0   2   0   2   0   0   2   2   2   2   0   2   2   2   0   2   0   0   0   0   0   2   0   0   2   0   2   2   0   0   0   2   2   2   0   2   2   2   2   0   2   0   0   2   0   0   2   0   2   2   0   2   0   0   0   0   2   2   0   0   2   2   0   2   2   0   0   0   0   2   0   2   2   2   0   0   0   0   0   2   2   0   2   2   0   2   0   0   0   0   2   0   2   0   2   0   2   2   0   0   0   0   0   2   2   0   2   2   2   0   0   0   2   0   0   2   0   2   2   0   0   0   2   0   2   0   2   0   0   2   0   2   0   2   2   0   0   2   0   0   0   0   2   2   0   0   0   2   0   0   0   0   0   2   2   2   2   2   0   0   0   2   0   2   2   0   2   0
 MK-3-11                0   0   0   0   2   2   0   0   0   2   0   0   0   2   2   2   2   2   0   2   0   2   0   2   0   0   0   0   2   0   0   2   0   2   0   2   0   0   2   0   2   2   0   2   2   2   0   2   0   0   2   0   0   2   0   0   2   0   2   2   0   0   0   2   2   0   0   2   0   2   2   0   2   0   2   2   0   2   2   0   2   2   0   2   0   0   0   2   2   2   0   0   2   0   0   2   2   0   0   0   0   2   0   2   2   2   0   0   0   0   0   2   0   0   2   2   0   0   0   0   0   0   2   0   2   0   2   0   2   2   0   0   0   0   0   2   2   0   2   2   2   0   0   0   2   2   0   2   0   2   2   2   2   0   2   0   2   0   2   0   0   2   0   2   2   2   2   0   0   2   0   0   0   2   0   2   0   0   0   2   0   0   0   0   0   2   0   2   2   2   0   0   0   2   0   2   2   0   2   0
 MK-3-12                0   0   2   0   2   2   0   0   0   0   0   0   0   2   2   2   2   2   0   0   0   0   2   2   0   0   0   0   2   0   0   2   0   2   2   0   0   2   2   0   2   2   0   2   2   2   0   0   0   0   2   0   0   2   0   0   2   0   2   2   0   2   0   2   2   0   0   2   0   2   2   0   2   0   2   2   2   2   2   0   2   2   0   2   0   0   2   2   2   2   0   0   2   0   0   2   2   0   0   0   0   2   0   2   2   2   0   0   0   0   0   0   0   0   2   2   0   2   0   0   0   0   2   0   2   0   2   0   2   2   0   0   0   2   0   2   2   0   2   2   2   0   0   0   2   2   0   2   0   2   2   2   2   0   2   0   2   0   2   0   0   2   0   2   2   2   2   0   0   2   0   0   0   2   0   2   0   0   0   2   0   0   0   0   0   2   0   2   0   2   0   0   0   2   0   2   2   0   2   2
 MK-3-13                0   0   2   0   2   2   0   0   0   0   0   2   0   2   2   2   2   2   0   2   0   0   2   2   0   0   0   0   2   0   0   2   0   2   2   2   0   2   2   0   2   2   2   2   2   2   2   0   0   0   2   0   0   2   2   0   0   0   2   2   0   2   0   2   2   0   0   2   0   0   2   0   2   0   2   2   2   2   2   0   2   2   0   2   0   0   2   0   2   0   0   0   2   0   0   2   2   0   2   0   0   2   2   0   2   2   0   0   0   0   0   2   0   0   2   2   0   2   0   0   0   2   0   0   2   0   2   0   2   2   0   0   0   2   0   2   2   0   2   2   2   0   0   0   2   2   2   2   0   2   2   0   2   0   2   0   2   0   2   0   0   2   0   2   2   2   2   0   0   2   0   0   0   2   0   2   0   0   0   2   0   0   0   0   0   2   0   2   0   2   2   0   0   2   0   2   2   0   2   2
 MK-3-14                0   0   2   2   2   2   0   0   0   0   0   2   0   2   2   2   2   2   0   2   0   2   2   0   0   0   0   0   2   0   0   2   0   2   2   2   0   2   2   0   2   2   2   2   2   2   2   0   0   0   2   0   0   2   2   2   0   2   2   2   0   2   0   0   2   0   0   2   0   0   0   0   2   0   2   2   0   2   2   0   2   2   0   2   2   0   0   0   2   0   0   0   2   0   0   2   2   0   2   0   0   0   2   0   2   0   0   0   2   0   0   2   0   0   2   0   0   2   0   0   0   2   0   0   2   0   2   0   2   2   0   2   0   0   0   2   2   0   0   2   2   0   2   2   2   2   2   2   0   2   2   0   2   0   0   0   2   0   2   0   0   2   0   2   2   0   2   0   0   2   0   0   0   0   0   2   0   0   0   2   0   0   0   0   0   2   0   2   0   2   2   0   0   2   0   2   2   0   2   2
 MK-3-15                0   0   2   2   2   2   0   0   0   0   2   2   0   2   2   2   2   2   0   2   0   2   2   0   0   0   0   0   2   0   0   0   0   2   0   2   0   2   2   0   0   2   2   2   2   2   2   0   0   0   2   0   0   2   2   2   0   2   0   2   2   2   0   0   2   0   0   2   0   0   0   0   2   0   2   2   0   2   2   0   2   2   0   2   2   0   0   0   2   0   0   0   2   0   0   0   2   2   2   0   0   0   2   0   2   0   0   2   2   0   0   2   0   0   2   0   0   2   0   0   0   2   0   0   2   0   2   0   0   2   0   2   0   0   0   0   2   0   0   2   2   2   2   2   2   2   2   2   0   2   2   0   2   0   0   0   2   0   2   0   0   0   0   2   2   0   2   0   0   2   0   0   0   0   0   2   0   0   0   2   0   0   2   0   0   0   0   2   0   2   2   0   0   2   0   2   2   0   0   2
 MK-3-16                0   0   2   2   0   2   0   0   0   0   2   2   0   2   2   2   2   2   0   2   0   2   2   0   0   0   0   2   2   0   0   0   0   2   0   2   0   2   0   0   0   2   2   2   2   2   2   0   0   0   2   0   0   2   0   2   2   2   0   0   2   2   0   0   2   0   0   2   0   0   0   0   2   0   2   2   0   2   0   0   2   2   0   2   2   0   0   0   2   0   2   0   2   0   0   0   2   2   2   0   0   0   2   0   2   0   0   2   2   0   0   2   0   0   2   0   0   2   0   0   0   2   0   2   2   0   2   0   0   2   2   2   0   0   0   0   0   0   0   2   2   2   2   2   2   0   2   0   2   2   2   0   2   0   0   0   2   0   0   2   2   0   0   2   2   0   2   0   0   2   0   0   0   0   0   2   0   0   2   2   0   0   0   0   0   0   0   2   0   2   2   0   0   2   0   2   2   0   0   2
 MK-4-1                 2   2   2   2   0   0   0   2   0   0   2   0   2   0   0   0   0   0   0   0   0   2   2   2   0   2   2   2   2   2   0   2   2   2   2   0   2   0   0   2   2   2   2   0   0   2   0   0   2   0   2   0   2   2   0   2   0   0   0   2   0   2   0   0   2   2   0   0   2   0   0   0   2   2   2   2   0   2   2   2   0   2   2   2   2   0   2   0   2   2   0   2   2   0   2   2   0   0   2   0   0   0   2   0   0   2   0   2   0   0   2   0   0   0   0   0   0   2   2   0   2   0   0   2   2   0   0   0   0   0   0   0   0   0   2   2   0   0   2   2   2   0   2   2   0   0   0   2   2   0   2   2   2   2   2   2   2   0   0   0   0   0   2   0   2   2   0   0   2   2   2   2   0   2   2   2   2   2   0   2   0   2   0   0   0   2   0   2   0   2   0   0   0   2   0   0   2   0   0   0
 MK-4-2                 2   2   2   2   0   0   0   2   0   0   2   0   2   0   0   0   0   0   0   0   0   2   2   2   2   2   2   0   2   2   0   2   2   2   2   0   2   0   0   2   2   2   0   0   0   2   0   0   2   0   2   0   2   2   0   2   0   0   0   2   2   2   0   0   2   2   0   0   2   0   0   0   2   2   2   2   2   2   2   2   0   2   0   2   2   0   2   0   2   2   0   2   2   0   2   2   0   0   2   0   0   0   2   0   0   2   0   0   0   0   2   0   0   0   2   0   0   2   2   0   2   0   0   2   0   0   0   0   0   0   0   0   0   2   2   2   0   0   2   2   2   0   2   2   0   0   0   2   2   0   2   2   2   2   2   2   2   0   2   0   0   0   0   0   2   2   0   0   0   2   2   0   0   2   2   2   2   2   0   2   0   2   0   0   0   2   0   2   0   2   0   0   0   2   0   0   2   2   0   0
 MK-4-3                 2   2   2   2   0   0   0   2   0   0   2   0   2   2   0   0   0   0   0   0   0   2   2   2   2   2   2   0   2   2   0   2   2   2   2   0   2   0   0   2   2   2   0   0   0   2   0   0   2   0   2   0   2   2   0   2   0   0   0   2   2   2   0   0   2   2   0   0   0   0   0   0   2   2   2   2   0   2   2   2   0   2   0   2   2   0   2   0   2   2   0   2   2   0   2   2   0   0   2   0   0   0   2   0   0   2   0   0   0   0   2   0   0   0   2   2   0   2   2   2   2   0   2   2   0   0   0   0   0   0   0   0   0   2   2   2   0   2   2   2   2   0   2   2   0   0   0   2   2   0   2   2   2   0   2   2   2   0   2   0   0   0   0   0   2   2   0   0   0   2   2   0   0   2   2   2   2   2   0   2   0   0   0   0   0   2   0   2   0   2   0   0   0   2   0   0   2   2   0   0
 MK-4-4                 2   2   2   2   0   0   0   2   0   0   2   2   2   2   2   0   0   0   0   0   0   2   0   2   2   2   2   0   2   2   0   2   2   2   2   0   2   0   0   2   2   2   0   0   0   2   0   2   2   0   2   0   2   2   0   2   0   2   0   2   2   2   0   0   0   2   0   0   0   0   0   0   2   2   0   2   0   2   2   2   0   2   0   2   2   0   2   0   0   2   0   2   2   0   2   2   0   0   2   0   0   0   2   0   0   0   0   0   0   0   0   0   0   0   2   2   0   2   2   0   2   0   2   2   0   0   0   0   0   0   0   2   2   2   2   2   0   2   0   2   2   0   2   2   0   0   0   2   2   0   2   2   2   0   2   0   2   0   2   0   2   0   0   0   2   2   0   0   0   2   2   0   0   2   0   2   2   2   0   2   0   0   0   0   0   2   0   2   0   2   2   0   2   2   0   0   2   2   0   0
 MK-4-5                 2   2   2   2   0   0   0   2   0   0   2   2   0   2   2   0   0   0   0   0   0   2   0   2   2   2   2   0   2   2   0   2   2   2   2   0   2   0   0   2   2   2   0   0   0   2   0   2   0   0   2   0   2   2   0   2   0   2   0   2   2   2   0   0   0   2   0   2   2   0   0   0   2   2   0   2   0   2   2   2   0   2   0   2   2   0   2   0   0   2   0   2   2   0   2   2   0   0   2   0   0   0   2   0   0   0   0   0   0   0   0   0   0   0   2   2   0   2   2   2   2   0   2   2   0   0   0   0   0   0   0   2   2   2   0   2   0   2   2   2   2   0   2   2   0   0   0   2   2   0   2   2   2   0   2   0   2   2   2   2   2   0   0   0   2   2   0   0   0   2   2   0   0   2   0   2   2   2   0   2   0   0   0   0   0   2   0   2   0   2   2   0   2   2   0   0   2   2   0   0
 MK-4-6                 2   2   2   2   0   0   0   2   0   2   2   2   0   2   2   0   0   0   0   0   0   2   0   0   2   2   2   0   2   2   0   2   2   2   2   0   2   0   0   0   2   2   0   0   0   2   0   0   0   0   2   0   2   2   0   2   0   2   0   2   2   2   0   0   0   2   0   2   2   0   0   0   2   2   0   2   0   2   2   0   2   2   0   2   0   0   2   0   2   2   0   2   0   0   2   2   0   2   2   0   0   0   2   0   2   0   0   0   0   0   0   2   0   0   2   2   0   2   2   2   2   0   2   0   0   0   0   0   0   0   0   0   2   2   0   0   0   2   2   2   2   0   2   2   0   0   0   2   2   0   0   2   2   0   2   0   2   2   2   0   2   0   0   0   2   2   2   0   0   2   2   0   0   0   0   2   2   2   0   2   0   0   0   0   0   2   0   0   0   2   2   0   0   0   0   0   2   2   0   0
 MK-4-7                 2   2   2   2   0   0   0   2   0   0   2   2   0   2   2   0   0   0   2   0   0   0   0   0   0   2   2   0   2   2   0   2   0   2   2   0   2   2   0   0   2   2   0   0   0   2   0   0   2   0   2   0   2   2   0   2   0   2   0   2   0   2   0   0   0   2   0   0   2   0   0   0   2   2   2   2   0   0   2   0   0   0   0   2   0   0   2   0   2   2   0   2   0   0   0   2   0   2   2   0   0   0   2   0   2   0   0   0   0   0   0   2   0   0   2   2   0   2   2   2   2   0   2   0   0   0   0   0   0   0   0   0   2   2   0   0   0   2   2   2   2   0   2   2   0   2   0   2   2   0   0   2   2   0   2   0   2   2   2   0   2   0   0   0   2   2   2   0   0   2   0   0   0   0   0   2   2   2   0   2   0   0   0   0   0   2   0   0   0   2   2   0   0   0   0   0   2   2   0   0
 MK-4-8                 2   2   2   2   0   0   0   2   0   0   2   2   0   2   2   0   0   0   2   0   0   0   0   0   0   2   2   0   2   2   0   2   0   2   2   0   2   2   2   0   2   2   0   0   0   2   0   0   2   2   2   0   2   2   0   2   0   2   0   2   0   0   2   0   0   2   0   2   2   0   0   0   2   2   2   2   0   0   2   0   0   0   0   2   0   0   2   0   2   2   0   2   0   2   0   2   0   2   2   0   2   0   2   2   2   0   0   0   0   0   0   2   0   0   2   2   0   0   2   2   2   0   2   0   0   0   0   0   0   2   0   0   2   2   0   0   2   2   2   2   2   0   2   2   0   2   0   2   0   0   0   0   2   0   2   0   2   2   2   0   2   0   0   0   2   2   2   0   0   2   0   0   2   0   0   2   2   2   0   2   0   0   0   0   0   0   0   0   0   2   2   0   0   0   0   0   2   0   0   0
 MK-4-9                 2   2   2   2   2   0   0   2   0   0   2   2   0   2   2   0   0   2   2   0   0   0   0   2   0   2   2   0   2   2   0   2   0   2   2   0   2   2   2   0   2   2   0   0   0   2   0   2   2   2   2   0   2   0   0   2   2   2   0   2   0   0   2   0   0   2   0   2   2   0   0   2   2   2   2   2   0   0   2   0   0   0   0   2   0   0   2   0   2   2   0   2   0   2   0   2   0   2   2   0   2   0   2   2   2   0   0   0   0   0   0   2   0   0   2   2   0   0   2   2   2   0   2   2   0   0   0   0   0   2   0   0   2   2   0   0   2   2   2   2   2   0   2   0   0   2   0   2   0   0   0   0   2   0   2   0   2   2   2   0   2   2   0   0   2   2   2   0   0   2   0   2   2   2   0   2   2   2   0   0   2   0   0   2   0   0   0   0   0   2   2   0   2   0   0   0   2   0   0   0
 MK-4-10                2   2   2   2   2   0   0   2   0   2   2   2   0   2   2   0   0   2   2   0   0   0   0   2   0   2   2   0   2   2   0   2   0   0   2   2   2   2   2   0   2   2   0   0   0   2   0   2   0   0   0   0   2   0   0   2   2   2   0   2   0   0   2   0   0   2   0   2   2   0   0   2   2   2   0   2   0   0   2   0   0   0   0   2   0   0   2   0   2   2   0   2   0   2   2   2   0   2   2   0   2   0   2   2   2   0   0   0   2   0   0   2   0   0   2   2   2   0   2   2   2   0   2   2   0   0   0   0   0   2   0   0   2   2   0   0   2   2   2   2   2   0   2   0   0   2   0   2   0   0   0   0   2   0   2   0   2   2   2   0   2   2   0   0   2   2   0   0   0   2   2   2   2   2   0   2   2   2   0   0   2   0   0   2   0   2   0   0   0   2   2   0   2   0   0   0   2   0   0   0
 MK-4-11                2   2   2   2   0   2   0   2   0   2   2   2   0   2   2   0   0   2   2   0   2   2   0   2   2   0   2   0   2   2   0   2   0   0   2   2   2   2   2   0   2   2   0   0   0   2   2   2   0   0   0   0   2   0   0   2   2   2   0   2   0   2   2   0   0   2   0   2   0   0   0   2   2   2   0   2   0   0   2   0   0   0   0   2   0   0   2   0   2   2   0   2   0   2   2   2   0   0   2   0   2   0   2   2   2   0   0   2   0   0   0   2   0   0   2   2   2   0   2   2   2   0   2   0   0   0   0   0   0   2   2   0   2   2   0   0   2   2   2   2   0   0   2   0   0   2   2   2   0   0   0   0   2   0   2   0   2   2   2   0   2   2   0   0   2   0   0   0   0   2   2   2   2   2   0   0   2   0   0   0   2   0   0   2   0   2   0   0   0   2   2   0   2   0   0   0   2   0   0   0
 MK-4-12                2   2   2   2   0   2   0   2   0   2   2   2   0   2   2   0   0   2   2   0   0   2   2   2   0   0   2   0   2   2   0   2   0   0   2   2   2   2   2   0   2   2   0   0   0   2   0   2   0   0   0   0   2   0   2   2   2   2   0   2   0   2   0   0   0   2   0   2   0   0   0   2   2   2   2   2   0   0   2   0   0   0   0   2   0   0   2   0   2   0   0   2   2   2   2   2   0   0   2   0   2   0   2   2   2   0   0   2   0   0   0   2   0   0   2   2   2   0   2   2   2   0   0   0   0   2   0   0   0   2   0   0   2   2   0   0   2   2   2   2   0   0   2   0   0   2   2   2   0   0   0   2   2   0   2   0   2   2   2   0   2   2   0   0   2   0   0   0   0   2   2   2   2   2   2   0   2   0   0   0   2   0   0   2   0   2   0   0   0   2   2   0   0   0   0   0   2   0   2   0
 MK-4-13                2   2   2   0   0   2   0   2   0   2   2   2   0   0   2   0   0   2   2   0   0   2   2   2   2   0   2   0   2   2   0   2   0   0   2   2   2   0   2   0   2   2   0   2   0   2   0   2   2   2   0   2   2   0   2   2   2   2   0   2   0   2   0   0   0   2   0   2   0   0   0   2   2   2   0   2   0   0   2   0   0   0   0   2   0   0   2   2   0   0   0   2   2   2   0   0   0   0   2   0   2   0   2   2   2   0   0   2   0   0   0   2   0   0   2   2   2   0   2   2   2   0   0   0   0   2   0   0   2   2   0   0   2   2   0   0   2   2   2   2   2   0   0   0   0   2   2   2   0   0   0   2   2   2   2   0   2   2   2   0   2   2   2   0   2   0   0   0   0   0   2   2   2   2   2   0   2   0   2   0   2   0   0   2   0   2   0   0   0   2   2   0   0   0   0   0   2   0   2   0
 MK-4-14                2   2   0   0   2   2   0   2   0   2   2   2   0   0   2   0   2   2   2   0   0   2   2   2   2   0   2   0   2   2   0   2   0   0   2   2   0   0   2   0   2   2   0   0   0   0   0   2   2   2   2   2   2   0   2   2   2   0   0   2   2   2   0   0   0   2   0   2   0   0   0   2   2   2   0   2   0   0   2   0   0   0   0   2   0   0   2   2   0   0   0   2   2   2   0   0   0   0   2   0   2   2   2   2   2   0   0   2   0   2   0   2   0   0   2   2   2   0   2   2   2   2   0   0   0   2   2   0   2   2   0   0   2   2   0   0   2   2   2   2   2   0   0   0   0   2   2   2   0   0   0   2   2   2   2   0   2   0   2   2   2   2   2   0   0   0   0   0   0   0   0   2   2   2   2   0   2   0   2   0   2   0   0   2   0   2   2   0   2   0   2   0   0   0   0   2   2   0   2   0
 MK-4-15                2   2   0   0   2   0   0   2   0   2   2   2   0   0   2   0   2   2   2   0   0   2   2   2   2   0   2   0   2   2   0   2   0   0   2   2   0   2   2   0   2   2   0   0   2   0   0   2   2   2   2   2   2   0   2   2   2   2   0   2   2   2   0   0   0   2   0   2   0   0   0   2   2   2   2   2   0   0   2   0   0   0   0   2   0   0   2   2   0   0   0   2   2   0   0   0   0   0   2   0   2   2   2   0   2   0   0   2   0   0   0   2   0   0   2   2   2   0   2   2   2   2   0   0   0   0   2   0   2   2   0   0   2   2   0   0   2   2   0   2   2   0   0   0   0   0   2   2   0   0   0   2   2   2   0   0   2   0   2   2   2   2   2   0   0   0   0   0   0   0   0   2   2   2   2   0   2   0   2   0   2   0   0   2   0   2   2   0   2   0   2   2   0   0   0   2   2   0   2   0
 MK-4-16                2   2   2   0   2   0   0   2   0   2   2   2   0   0   2   0   2   2   2   2   0   2   2   2   2   0   0   0   2   0   0   2   2   0   2   2   2   0   2   0   2   2   0   0   0   0   0   0   2   2   2   2   2   0   2   2   2   2   0   2   2   2   0   0   2   2   0   2   0   0   0   2   2   2   2   2   0   0   2   0   0   0   0   0   0   0   2   2   0   0   2   2   2   0   0   0   0   0   2   0   2   2   2   0   2   0   0   2   0   0   0   2   0   0   0   2   2   0   2   2   2   2   2   0   0   2   2   0   2   2   2   0   2   2   0   0   2   2   0   2   2   2   0   0   0   0   2   2   0   0   0   2   2   2   0   0   2   0   2   2   2   2   0   0   0   0   0   0   2   0   0   0   2   2   2   0   2   0   2   0   2   0   0   2   0   2   0   0   2   0   2   2   0   0   0   2   2   0   2   0
 MK-5-1                 0   0   0   0   0   0   2   0   0   0   2   2   0   0   2   0   0   2   0   2   0   2   0   2   0   0   2   2   2   0   0   2   0   0   2   2   2   2   2   0   0   2   0   0   0   2   2   2   2   2   2   0   0   0   0   2   2   2   0   2   0   2   0   0   0   0   2   2   2   0   2   0   0   0   2   0   2   0   0   2   2   0   2   2   0   2   2   0   2   0   0   2   0   0   0   2   2   0   2   0   2   0   0   2   2   2   0   2   0   0   2   2   0   2   2   2   2   0   0   2   0   2   2   2   2   0   2   2   0   2   2   0   0   0   0   2   0   0   2   0   0   0   0   0   2   2   0   2   0   2   0   2   0   2   0   2   0   0   0   0   2   2   0   2   2   2   0   2   0   0   0   2   0   2   2   0   2   2   0   0   0   0   2   0   0   2   0   0   0   2   2   2   0   2   0   0   0   0   2   0
 MK-5-2                 0   0   0   0   0   0   2   0   0   0   2   2   0   0   2   0   0   2   2   2   0   2   0   2   0   0   2   2   2   0   0   2   0   0   2   2   2   2   2   0   0   2   2   0   0   2   2   2   2   2   2   0   0   0   0   2   2   2   0   2   0   2   0   0   0   0   2   2   2   0   2   0   0   0   2   0   2   0   0   2   2   0   0   2   0   2   2   0   2   2   0   2   0   0   0   2   2   0   2   0   0   0   0   2   2   2   0   2   0   0   2   2   0   2   2   2   0   2   0   2   0   2   2   2   2   0   2   0   0   2   2   0   0   2   0   2   0   0   2   2   0   0   0   2   2   0   0   2   0   2   0   0   0   2   0   2   0   0   0   0   0   2   0   2   2   2   0   2   0   2   0   2   0   2   2   0   2   2   0   0   0   0   2   0   0   2   0   0   0   2   2   2   2   2   0   0   0   0   2   0
 MK-5-3                 0   0   0   0   0   0   2   0   0   0   2   2   2   0   2   0   0   2   2   2   0   2   0   2   0   0   2   2   2   0   0   2   0   0   2   0   2   2   2   0   0   0   2   0   0   2   2   2   2   2   2   0   0   0   0   2   0   2   0   2   0   0   2   0   0   0   2   2   2   0   2   0   0   0   2   0   2   2   0   2   2   0   0   2   0   2   2   0   2   2   0   2   0   0   0   0   2   0   2   0   0   0   0   2   2   2   0   0   0   0   0   2   0   2   0   2   0   2   2   2   0   2   2   2   2   0   2   0   0   2   2   0   0   0   0   2   2   0   2   2   0   2   0   2   2   0   0   2   0   2   0   0   0   2   0   0   0   0   0   0   0   2   0   2   2   2   0   2   0   0   0   0   0   0   2   0   2   2   0   0   0   0   2   0   2   2   2   0   0   2   2   2   2   2   0   0   0   0   2   0
 MK-5-4                 0   0   0   0   2   0   2   0   0   0   2   2   2   0   0   0   0   2   2   2   2   2   0   2   0   0   2   2   2   0   0   2   0   0   2   0   2   2   2   0   0   0   2   0   0   2   2   2   2   2   2   0   0   2   0   2   0   2   0   2   0   2   2   0   0   0   2   2   2   0   2   0   2   0   2   0   2   2   0   2   2   0   2   2   0   2   2   0   2   2   0   2   0   0   0   0   2   0   2   0   0   0   0   2   0   2   0   0   0   0   0   2   0   2   0   2   0   2   2   2   0   2   2   2   2   0   0   0   0   2   2   0   0   0   0   2   2   0   2   2   0   2   2   2   2   0   0   2   0   2   0   0   0   2   0   0   0   0   0   0   0   2   0   2   2   2   0   2   0   0   0   0   0   0   2   0   2   2   0   0   0   0   2   0   2   2   2   2   0   2   2   2   2   2   0   0   0   0   2   0
 MK-5-5                 0   0   0   0   2   0   2   0   0   0   2   2   2   0   0   0   0   2   2   2   2   0   0   0   0   0   0   2   2   0   0   2   0   0   2   2   2   0   2   2   0   0   2   0   0   2   2   0   2   2   2   0   0   2   0   2   0   2   0   2   0   2   2   2   0   0   2   2   2   0   2   0   2   0   2   0   2   2   0   2   2   0   2   2   0   2   2   0   2   2   0   2   0   0   0   2   2   0   2   0   0   0   0   2   0   2   2   0   0   0   2   2   0   2   0   2   0   2   2   2   0   2   2   2   2   2   0   0   0   2   2   2   0   0   0   0   2   2   2   2   0   2   2   2   2   0   0   2   0   2   0   0   0   2   0   0   0   2   0   0   0   2   0   2   2   2   0   2   0   2   0   0   0   0   2   0   2   2   0   0   0   0   2   0   2   2   0   2   0   2   2   2   2   2   0   0   0   0   2   2
 MK-5-6                 0   0   0   0   0   0   2   0   2   0   2   2   0   0   0   0   0   0   2   2   2   0   0   0   0   0   0   2   2   0   0   2   0   0   2   2   2   0   2   2   2   0   2   0   0   2   2   0   2   2   2   0   0   2   2   2   0   2   2   2   0   2   2   2   0   0   2   2   2   0   2   0   2   0   2   0   2   2   0   2   2   0   2   2   0   2   0   0   2   2   0   2   0   0   0   2   2   0   2   0   0   0   0   2   0   0   0   0   0   0   2   2   0   2   0   2   0   2   2   2   0   2   2   2   2   0   0   0   0   2   2   0   0   0   0   0   2   2   0   2   0   2   2   2   2   0   0   2   0   2   0   0   0   0   0   0   0   2   0   0   0   2   0   2   0   2   0   2   0   2   0   0   0   2   2   0   2   2   0   0   0   0   2   2   2   2   0   2   0   2   2   2   2   2   0   0   0   0   2   2
 MK-5-7                 0   0   0   0   0   0   2   2   2   0   0   2   0   0   0   0   0   0   2   2   2   0   0   0   0   0   0   2   0   0   0   2   0   0   0   2   2   0   2   2   2   0   2   0   0   2   2   0   2   2   2   0   0   2   2   2   0   2   2   0   2   2   2   2   0   0   2   2   2   0   2   0   2   2   2   0   2   0   0   2   0   2   2   2   0   2   0   0   2   2   0   2   0   0   0   2   0   2   2   0   0   0   0   2   0   0   0   0   0   0   2   2   0   2   0   2   0   0   2   2   0   2   2   2   2   0   0   0   0   2   2   0   0   0   0   0   2   2   2   2   0   0   2   2   2   0   0   2   0   2   0   0   2   0   0   0   0   2   0   0   0   2   0   2   2   2   0   2   2   2   0   0   0   2   2   0   2   2   0   0   0   0   0   2   2   2   0   2   0   2   2   2   2   2   0   0   0   2   2   2
 MK-5-8                 0   0   0   0   0   2   2   2   2   0   0   2   0   0   0   0   0   0   2   2   2   0   0   0   0   0   0   2   0   0   0   0   0   0   0   2   2   0   2   2   2   0   2   0   0   2   2   0   2   2   2   0   0   2   2   2   0   2   2   2   2   2   2   2   0   0   2   2   2   0   2   0   2   2   2   2   2   0   0   2   0   2   2   2   0   2   0   0   2   2   0   2   0   0   0   2   0   2   2   0   0   0   0   2   0   0   0   0   0   0   2   0   0   2   0   0   0   0   2   2   0   2   2   2   2   0   0   0   0   2   2   0   0   0   0   0   2   2   2   2   0   0   2   2   2   0   0   2   2   2   0   0   2   0   0   0   0   2   0   0   0   2   0   2   2   0   0   2   0   2   0   0   0   2   2   0   2   2   0   0   0   0   0   2   2   0   2   2   0   2   2   2   2   2   0   0   0   2   2   2
 MK-5-9                 0   0   0   2   0   2   2   2   2   0   0   2   0   0   0   0   0   0   2   2   2   0   0   0   0   0   2   2   0   0   0   0   0   0   0   2   2   0   2   0   2   0   2   2   0   2   2   2   2   2   2   0   0   2   2   2   0   0   2   2   2   2   2   2   0   0   0   2   2   0   2   2   2   2   2   2   2   0   0   2   0   2   2   0   0   2   0   0   2   2   0   2   0   0   0   2   2   2   2   0   0   2   0   2   0   0   0   0   0   0   0   0   0   2   0   0   0   0   2   2   0   2   2   2   2   0   0   0   0   2   2   0   0   0   0   0   2   2   2   2   0   0   2   2   2   0   0   2   2   2   0   0   2   0   0   0   0   2   0   0   0   2   0   2   0   0   0   2   0   2   0   0   0   2   2   0   2   2   0   2   2   0   0   2   2   2   2   2   0   2   2   2   0   2   0   0   0   2   2   2
 MK-5-10                2   0   0   2   0   2   2   2   2   0   0   2   0   0   0   0   0   0   2   2   2   0   0   0   0   0   2   0   0   0   0   0   0   0   2   2   2   0   2   0   2   0   0   2   0   2   2   0   2   2   2   0   0   2   2   0   0   0   2   2   2   2   2   2   2   2   0   2   2   0   2   2   2   2   2   0   2   0   0   2   0   2   2   0   0   2   0   0   2   2   0   2   0   0   0   2   2   2   0   0   0   2   0   2   0   2   0   0   0   0   0   0   0   2   2   2   0   0   2   2   0   0   2   2   2   0   2   0   2   2   2   0   0   0   0   0   2   2   0   2   0   0   2   2   2   0   0   2   2   2   0   0   2   0   0   0   0   2   0   2   0   2   0   2   2   0   0   2   0   2   0   0   0   2   0   0   2   2   0   2   2   0   0   2   2   2   2   2   0   2   2   2   0   2   0   0   0   0   2   2
 MK-5-11                0   0   0   2   0   2   2   2   2   0   0   2   0   0   0   0   0   0   2   2   2   0   0   0   0   0   2   0   0   0   2   0   0   0   2   2   2   0   2   0   2   0   0   2   0   0   2   0   2   2   2   0   0   2   2   0   0   0   2   2   0   2   2   2   2   2   0   2   2   0   2   2   2   2   2   0   2   0   0   2   0   0   0   0   0   2   2   0   2   2   0   0   0   0   0   2   2   2   0   0   2   2   0   0   0   2   0   2   0   0   0   0   0   2   2   2   0   0   2   2   0   0   2   0   2   0   2   0   0   2   2   0   0   0   0   0   2   2   0   2   0   0   2   2   2   0   0   2   0   2   0   2   2   0   0   0   0   2   0   0   0   2   0   2   2   0   0   2   2   2   2   0   0   2   2   0   2   2   0   2   0   0   0   2   2   0   2   2   0   2   2   2   0   2   0   2   0   0   2   2
 MK-5-12                0   0   0   2   0   2   2   2   2   0   0   2   0   0   0   2   0   0   2   2   2   0   0   0   0   0   2   2   0   0   2   0   0   2   2   2   2   0   2   0   2   0   0   0   2   0   2   0   2   2   2   0   0   0   2   0   2   0   2   0   0   2   2   2   2   2   0   0   2   0   2   2   2   2   2   0   2   0   0   2   0   0   0   0   0   2   2   0   2   2   0   0   0   0   0   2   2   2   2   0   2   2   0   0   0   2   0   0   0   0   0   0   0   2   2   2   0   2   2   2   0   0   2   0   2   0   2   0   0   2   2   0   2   0   0   0   2   0   2   2   0   0   2   2   0   0   0   2   0   2   0   2   2   2   0   0   0   2   0   0   0   0   0   2   2   0   0   2   2   2   2   0   0   2   2   0   2   2   0   2   0   0   0   2   2   2   2   2   0   2   2   0   0   2   0   0   0   0   2   2
 MK-5-13                2   0   0   2   0   2   2   2   2   0   0   2   0   2   0   2   0   0   2   2   2   0   0   0   0   2   0   2   0   0   2   0   0   2   2   2   2   0   2   0   2   2   0   0   2   0   2   0   2   2   2   0   0   0   2   2   2   2   2   0   0   2   2   2   2   2   0   0   2   2   2   2   2   2   2   2   2   0   0   2   0   0   0   0   0   2   2   2   2   2   0   0   0   0   0   2   2   2   2   0   2   0   0   2   0   0   0   0   0   0   0   0   0   0   0   2   0   0   2   2   2   0   2   2   2   0   0   2   0   2   2   0   2   0   2   0   2   0   2   2   0   0   0   2   0   0   0   2   0   2   0   2   2   2   0   0   0   2   0   0   0   0   0   2   2   0   0   2   2   2   0   0   2   2   2   0   2   2   0   2   0   0   0   0   2   2   2   2   0   2   2   0   0   2   0   0   0   0   2   2
 MK-5-14                2   0   0   2   0   2   2   2   2   0   0   2   0   2   0   2   0   0   2   2   2   0   0   0   0   2   0   2   0   0   0   0   0   2   2   2   2   0   2   0   2   2   0   0   2   0   2   0   2   2   2   0   0   0   2   2   0   2   2   0   0   2   0   0   2   2   0   0   2   0   2   2   2   2   2   0   0   2   0   2   2   0   0   0   0   2   2   2   2   2   0   2   0   0   0   2   2   2   2   0   0   2   0   2   0   0   0   0   0   0   0   2   0   0   0   2   2   0   2   0   0   2   0   2   2   0   0   2   0   2   2   0   2   0   2   0   2   0   2   2   0   0   0   2   0   0   0   2   0   2   2   2   2   0   0   0   0   2   0   0   0   0   0   2   2   0   0   2   2   0   0   0   0   2   2   2   0   2   0   2   0   0   0   0   2   2   2   2   0   2   2   0   0   2   0   0   0   0   2   0
 MK-5-15                2   0   2   2   0   2   2   2   2   0   0   0   0   2   0   2   0   0   2   2   0   2   0   0   0   2   0   2   0   0   0   0   0   2   2   2   2   2   2   0   2   2   0   0   0   0   2   0   2   0   2   0   0   0   2   2   0   2   2   0   0   2   0   2   2   2   0   2   0   0   2   2   2   2   2   0   0   2   0   0   2   0   0   0   0   0   2   2   2   2   0   2   0   0   0   0   2   2   0   0   0   2   0   2   0   0   0   2   0   0   0   2   0   0   0   2   2   0   0   0   0   0   0   2   2   0   0   2   0   2   2   2   2   0   0   0   2   0   2   2   0   0   0   2   0   0   0   2   2   2   2   0   2   0   0   0   0   2   0   0   0   0   0   2   2   0   0   2   2   0   0   0   0   2   2   2   2   2   0   0   0   0   0   0   2   2   2   2   0   2   2   0   0   2   0   2   0   0   2   0
 MK-5-16                2   0   2   2   0   2   2   0   2   0   0   0   0   2   0   2   0   0   2   2   0   0   2   0   0   2   0   2   0   0   0   0   0   2   2   2   2   2   2   0   2   2   0   0   0   0   2   0   2   2   2   0   0   0   2   2   0   2   2   0   0   0   0   2   2   2   0   2   0   2   2   2   0   2   2   2   0   2   0   0   2   0   0   0   0   0   2   2   2   0   0   2   0   0   0   0   2   2   0   0   2   2   0   2   0   0   0   2   0   0   0   2   0   0   0   2   2   0   0   0   0   0   0   2   2   0   0   2   0   2   2   2   0   0   0   0   2   0   2   2   0   0   0   0   0   0   0   2   0   2   0   0   0   0   0   0   0   2   0   0   0   0   0   2   2   0   0   2   2   0   0   0   0   2   2   2   2   2   2   0   0   0   0   0   2   2   2   2   2   2   2   0   0   2   0   2   0   0   2   2
 MK-6-1                 0   2   0   2   2   0   2   0   0   2   2   0   2   2   0   0   2   0   2   0   0   0   0   2   0   0   2   0   2   0   2   0   2   0   0   2   0   2   0   2   0   2   2   2   0   2   0   2   0   0   0   2   2   2   2   2   0   2   2   2   0   2   2   0   0   2   2   0   0   2   0   0   2   0   0   0   0   2   2   0   2   2   2   0   0   0   0   2   0   0   2   0   0   0   2   0   0   0   0   0   0   2   2   0   2   2   2   2   0   0   0   0   0   2   0   2   2   0   2   0   0   2   2   0   2   0   2   2   2   0   0   0   2   2   2   2   2   2   0   0   2   0   0   2   0   0   0   2   0   2   2   2   2   0   2   0   0   0   0   0   0   2   0   2   0   0   2   2   0   0   0   0   0   0   2   0   0   2   0   2   2   0   2   0   2   0   2   2   2   0   2   2   2   2   0   0   2   0   2   2
 MK-6-2                 0   2   0   0   2   0   2   0   0   2   2   0   2   0   0   0   2   0   2   0   0   0   0   2   0   0   0   0   2   0   2   0   0   0   0   2   0   2   0   2   0   2   2   2   0   2   0   2   0   0   0   2   2   2   0   2   0   2   2   2   0   2   2   0   0   2   2   0   2   2   0   2   2   0   0   0   0   2   2   0   2   2   2   0   0   0   0   2   2   2   2   0   0   0   2   0   0   0   0   0   0   0   2   0   2   2   0   2   0   0   0   0   0   2   0   2   2   0   2   0   0   2   2   2   0   0   2   2   2   0   0   0   2   2   2   2   2   2   0   0   2   0   0   2   0   0   0   2   0   2   2   2   2   0   2   0   0   0   0   0   0   2   2   2   0   0   2   2   0   0   0   0   0   0   2   0   0   0   0   2   0   0   2   0   2   0   2   2   2   0   2   2   2   2   0   0   2   0   2   2
 MK-6-3                 0   0   0   0   0   0   2   2   0   0   2   0   2   0   0   2   2   0   2   0   0   0   0   2   2   0   0   0   2   0   2   0   0   2   2   2   0   2   0   2   0   2   2   2   0   2   2   2   0   2   0   2   2   2   0   2   0   2   2   2   0   0   2   0   0   0   2   0   2   2   0   2   0   0   0   2   0   2   2   0   2   2   2   0   2   0   0   2   2   2   2   2   0   0   0   0   0   0   0   0   0   0   2   0   2   2   2   2   0   0   0   0   0   2   0   2   2   0   2   0   0   2   2   2   0   2   2   2   2   0   0   0   2   2   2   2   2   2   0   0   2   0   0   2   0   0   0   2   0   2   2   2   2   0   2   2   0   0   0   2   0   2   2   2   0   0   2   2   0   0   0   2   0   0   2   0   2   0   0   2   0   0   0   0   2   0   2   0   0   0   2   2   2   0   0   0   0   0   2   2
 MK-6-4                 0   0   2   0   0   0   2   2   0   0   2   0   2   0   0   2   2   0   2   0   2   0   2   2   2   0   0   2   2   0   2   0   0   2   2   0   0   2   0   2   0   2   2   2   0   2   2   2   0   2   0   2   2   2   0   2   0   2   2   2   0   0   2   0   0   0   2   0   2   2   2   2   0   0   0   2   0   2   2   0   2   0   2   0   2   0   0   0   2   2   2   2   0   0   0   2   0   0   2   0   0   0   2   2   2   2   2   2   0   0   0   0   0   2   0   2   2   0   2   0   0   2   2   0   0   2   2   2   2   0   0   0   2   2   2   2   2   0   0   0   2   0   0   2   0   0   0   2   0   2   2   2   2   0   2   2   0   2   0   2   0   2   2   2   0   0   2   2   0   0   0   2   0   0   2   0   2   0   0   2   0   0   0   0   2   0   2   0   0   0   2   2   2   0   0   0   0   0   2   2
 MK-6-5                 0   0   2   0   0   0   2   2   0   0   2   0   2   0   2   2   0   2   2   0   2   2   2   2   2   0   0   2   2   0   2   0   0   2   2   0   2   2   0   2   0   2   2   2   0   2   2   0   0   2   0   2   2   2   0   2   2   2   2   2   0   0   2   0   0   0   2   0   2   2   2   2   2   0   0   2   0   2   0   0   2   0   2   0   0   0   0   2   0   2   2   2   0   0   0   0   0   2   2   0   0   0   2   2   2   2   2   2   0   2   0   0   0   2   0   2   2   0   2   2   0   2   2   0   0   2   2   2   2   0   0   0   2   0   2   2   2   0   0   0   2   0   0   2   0   0   2   2   0   0   2   2   2   0   2   2   0   2   0   2   2   2   2   2   0   0   2   2   0   0   0   2   0   0   2   0   2   0   0   2   0   0   0   0   2   0   2   0   0   0   2   2   2   0   0   0   2   0   2   2
 MK-6-6                 0   2   2   0   0   0   0   2   0   0   2   0   2   0   2   2   0   2   2   0   2   0   2   2   2   2   0   2   2   2   2   0   0   2   0   0   2   2   0   2   2   2   2   2   0   2   2   0   0   2   0   2   2   2   0   2   2   2   2   2   0   0   2   0   0   0   0   0   2   2   2   2   2   0   0   2   0   2   0   0   2   0   0   0   0   0   0   2   2   2   2   2   0   0   0   0   0   2   0   0   0   0   2   2   2   2   2   2   0   2   0   0   0   2   0   2   2   0   2   2   0   2   2   0   2   2   2   2   2   0   0   0   2   0   0   2   2   0   0   0   2   0   0   0   0   0   2   0   0   0   2   2   2   0   2   2   0   2   0   2   2   2   0   2   0   0   2   2   0   0   0   2   0   0   2   2   2   0   0   2   0   0   0   2   2   0   2   0   0   0   2   2   2   0   0   0   2   0   2   2
 MK-6-7                 0   2   2   0   0   0   2   2   0   2   2   0   2   2   2   2   0   2   2   0   2   0   2   2   2   2   0   2   2   0   0   0   0   2   0   0   2   2   0   0   2   2   0   2   0   2   2   0   0   2   0   2   2   2   0   2   2   2   2   2   0   0   2   0   0   0   0   0   2   2   0   2   2   0   0   2   0   2   0   0   2   0   0   0   0   0   0   2   2   0   2   2   0   2   0   0   0   2   0   0   0   0   2   2   2   2   2   2   0   2   0   2   0   2   0   2   2   0   2   2   0   2   2   0   2   2   2   2   2   0   0   0   2   0   0   2   0   0   0   0   2   0   0   0   2   0   2   0   0   0   2   0   2   0   2   2   0   2   0   2   2   2   0   2   0   0   2   0   0   0   0   0   0   0   2   2   2   0   0   2   0   0   0   2   2   0   2   0   0   0   2   2   0   2   0   0   2   0   2   2
 MK-6-8                 0   2   2   0   0   2   2   2   0   0   2   0   2   2   2   2   0   2   2   2   2   0   2   2   2   2   0   2   2   0   0   0   0   2   0   0   2   2   0   0   2   2   0   2   0   2   2   0   0   2   0   2   2   2   0   2   0   0   2   2   0   0   2   0   0   0   0   0   2   0   0   2   2   0   0   2   0   2   2   0   2   0   2   0   0   0   0   2   2   0   2   2   0   2   0   0   0   2   0   0   0   0   2   2   2   2   2   2   0   2   0   2   0   2   0   2   2   0   2   2   0   2   2   0   2   2   2   2   2   0   0   0   2   2   0   2   0   0   0   0   2   0   0   0   2   0   2   0   2   2   2   0   2   0   2   2   0   2   0   2   2   2   2   0   0   0   2   0   2   0   0   0   0   0   2   2   2   0   0   2   0   0   2   2   2   0   2   2   0   0   2   2   0   2   0   0   2   0   2   2
 MK-6-9                 0   2   2   0   2   2   2   2   0   0   2   0   2   2   2   2   0   2   2   2   2   0   2   2   2   2   0   2   2   2   0   0   2   2   0   0   0   2   0   0   2   2   0   2   0   2   2   0   2   0   0   2   2   0   0   2   0   0   2   0   0   0   2   0   0   0   0   2   2   2   0   2   2   0   0   2   0   2   2   2   2   0   2   0   0   2   2   2   0   0   2   2   0   2   0   0   0   2   0   0   0   0   0   2   2   0   2   2   2   2   0   2   0   2   0   2   2   0   2   0   0   0   2   0   2   2   2   2   0   0   0   0   2   2   0   2   2   0   0   0   2   0   0   0   2   0   0   0   0   2   2   0   2   0   2   2   0   2   0   0   2   2   2   0   0   0   2   0   2   2   0   0   2   0   2   2   2   0   0   2   0   0   2   2   2   0   2   2   0   0   2   0   0   0   0   0   2   0   2   2
 MK-6-10                0   2   2   0   2   2   2   2   0   0   2   0   2   2   2   0   0   2   2   2   0   0   2   2   2   2   0   2   2   2   0   0   2   2   0   2   0   2   0   0   2   2   0   2   0   2   2   0   2   2   0   2   2   0   0   2   0   0   2   2   0   0   2   0   0   0   0   2   2   2   0   2   2   0   2   2   2   0   2   2   0   0   2   0   0   2   2   2   0   0   2   2   2   2   2   0   0   2   2   2   0   0   0   2   2   0   2   2   2   2   0   2   0   2   0   2   2   0   2   0   0   0   2   2   2   0   2   2   0   0   0   0   2   2   0   2   2   0   0   0   2   0   0   0   2   0   0   2   0   2   0   0   2   0   0   2   0   2   0   0   2   0   2   0   2   0   2   0   2   2   0   2   2   0   2   2   2   0   2   0   0   2   2   0   2   0   2   2   0   0   2   0   0   0   0   0   2   0   2   2
 MK-6-11                0   2   2   0   2   2   2   2   0   0   2   0   2   2   0   0   0   2   2   2   0   0   2   2   2   0   0   2   2   2   0   0   2   2   0   0   2   2   2   0   2   2   0   2   0   0   2   0   2   2   0   2   2   0   0   2   0   0   0   2   0   0   2   0   0   0   0   2   2   0   0   2   2   0   2   2   2   0   0   2   0   0   2   0   0   2   2   0   0   2   2   2   2   0   2   0   0   2   2   2   0   0   0   2   2   0   2   2   2   2   0   2   0   0   0   2   2   0   2   2   0   2   2   0   2   0   2   2   0   0   0   0   0   2   0   2   2   0   0   0   2   0   0   0   2   0   0   2   0   2   0   0   2   0   0   2   2   2   0   0   2   0   2   0   2   0   2   0   0   2   0   2   2   0   2   2   2   0   2   0   0   2   2   0   2   0   0   2   0   2   2   0   0   0   0   2   2   0   2   2
 MK-6-12                0   2   2   0   2   2   2   2   0   0   2   0   2   2   0   0   0   2   2   2   0   0   0   2   2   0   0   0   2   2   0   0   2   2   0   0   2   2   2   0   2   2   0   2   0   0   2   0   2   2   0   2   2   0   0   2   0   0   0   2   0   0   2   0   0   0   0   2   2   0   0   0   2   0   2   2   2   0   0   0   0   0   2   0   0   2   2   0   0   2   2   2   0   0   2   0   0   2   2   2   0   0   0   2   2   0   2   2   2   2   0   2   0   2   0   2   2   0   2   2   0   0   2   0   0   0   0   2   0   0   0   0   0   0   0   2   2   0   0   0   2   0   0   0   2   0   2   2   0   0   0   0   2   0   2   2   2   2   0   0   2   0   2   0   2   0   2   0   0   2   2   2   2   0   2   2   2   0   2   0   0   2   2   0   2   0   0   2   0   0   2   0   0   0   0   2   2   0   0   2
 MK-6-13                0   2   2   0   2   2   2   2   0   0   2   0   2   2   0   0   0   2   2   2   0   0   0   2   2   0   0   0   2   2   0   0   0   2   0   0   2   2   2   0   2   2   0   2   0   0   2   0   2   2   0   2   2   0   0   2   0   0   0   2   2   0   2   0   0   0   0   2   2   0   0   0   0   0   2   2   2   0   0   0   0   0   2   0   0   2   2   0   0   2   2   2   0   0   2   0   0   2   2   2   0   0   0   2   2   2   2   2   2   2   0   2   0   2   0   2   2   0   2   2   0   0   2   0   0   0   2   2   0   0   0   0   0   2   0   2   2   0   0   0   2   0   0   0   0   0   2   2   0   0   0   0   2   0   2   2   2   2   0   0   0   2   2   0   2   0   2   0   0   2   2   2   2   0   2   2   2   0   2   0   0   2   2   0   2   0   0   2   0   0   2   0   0   0   0   2   0   0   0   2
 MK-6-14                0   2   0   0   0   2   2   2   0   0   2   0   2   2   0   0   0   2   2   2   0   0   0   2   2   0   2   0   2   2   0   0   0   2   0   0   2   2   0   0   2   2   2   2   0   0   2   0   2   2   0   2   2   0   0   2   0   0   0   2   2   0   2   0   0   0   0   2   2   2   0   0   0   0   2   2   0   2   0   2   0   0   2   0   0   2   2   0   2   2   2   2   0   0   2   0   0   2   2   2   0   2   0   2   2   2   2   2   2   2   2   2   0   2   0   0   2   0   2   2   0   0   2   0   0   0   2   2   0   0   0   0   0   0   0   2   2   0   0   0   2   0   2   0   0   0   2   2   0   0   0   0   2   0   2   2   2   2   0   0   0   0   2   0   2   0   2   0   0   2   2   2   2   0   2   2   2   0   2   0   2   2   2   0   2   0   0   2   0   0   2   0   2   0   0   2   0   0   0   2
 MK-6-15                0   2   2   0   0   2   2   2   0   0   2   0   2   2   0   0   0   2   2   2   0   0   0   2   2   0   2   0   0   2   0   0   0   2   0   0   2   2   0   0   2   2   2   2   0   0   0   0   2   2   0   2   2   0   0   2   0   0   0   2   2   0   2   2   0   0   0   2   2   0   0   0   0   0   2   2   0   2   2   2   0   0   2   0   0   2   2   0   2   2   0   0   0   0   0   0   0   2   2   2   0   2   0   2   2   2   2   2   2   2   2   2   0   2   2   2   2   0   2   2   0   0   0   0   2   2   0   2   2   0   0   0   0   0   0   2   2   0   0   0   2   0   2   0   0   0   2   2   0   0   0   0   2   2   2   2   2   2   0   0   0   0   2   0   0   0   2   2   0   2   0   2   2   0   2   2   2   0   2   0   2   2   2   2   2   0   0   2   0   0   2   0   2   2   0   2   2   0   0   2
 MK-6-16                0   2   2   0   0   0   2   2   2   0   2   0   2   2   2   0   0   0   2   2   0   0   0   2   2   0   2   0   0   2   0   0   0   2   0   0   2   2   0   0   2   2   2   2   0   2   0   2   2   2   0   2   2   0   0   2   0   0   2   2   2   0   2   2   0   0   0   2   2   0   0   0   0   0   2   2   0   2   2   2   0   0   2   0   0   2   2   0   2   2   0   0   0   0   0   0   0   2   2   2   0   2   0   2   2   2   2   2   0   2   2   2   0   0   2   2   2   0   2   2   0   0   0   2   2   2   0   2   2   0   0   0   0   0   0   2   2   0   0   0   2   0   2   0   0   0   2   2   0   0   0   0   2   2   2   2   0   2   0   0   0   0   2   0   0   0   2   2   0   2   0   2   2   0   2   2   0   0   2   0   2   2   2   2   2   0   0   2   0   0   2   0   2   2   0   2   2   0   0   2
 
!****************************************** Phenotypic Data **********************************************************
!-100.0 is resevred for missing phenotype
SimulatedTrait1        15.1365   15.3176   14.1104   16.1284   15.5483   15.7991   13.7487   14.2662   15.9596   16.1325   16.0580   13.5266   15.8152   16.0831   16.6046   14.5282   16.4558   15.0702   14.8611   15.8691   16.5860   14.2118   14.1711   15.8553   14.7387   16.3297   16.8929   14.3410   16.6467   14.0353   15.5548   15.5987   14.0507   14.7844   13.5558   15.1670   14.1500   15.4336   15.7887   13.8437   13.8918   15.2227   16.0314   16.7313   16.4458   15.3968   15.3718   15.5267   16.1261   14.0429   14.1611   15.6362   15.7660   15.0131   14.7778   13.6658   13.8957   15.2330   15.8092   15.7924   16.0009   15.9504   13.9799   14.5397   15.4715   15.3088   16.9442   16.6814   15.1425   16.7977   16.2183   14.9912   14.9802   14.5504   15.6584   14.0120   15.2938   14.0381   14.4299   13.9618   14.2670   15.0404   14.1768   13.7533   14.0540   14.8544   16.2517   16.0912   13.7214   14.3349   15.2586   14.3346   14.0003   14.1812   15.9193   16.2408   15.4337   14.5921   14.1495   15.5040   13.8243   13.9516   16.3266   16.2464   14.8364   13.8668   14.1152   13.8799   14.4378   15.1108   13.7094   13.6314   13.9279   14.7000   16.8776   16.0835   13.8394   15.8435   15.9809   15.4089   16.9877   16.1228   16.0558   16.3602   16.0074   14.1564   16.2397   15.1172   14.5464   14.4285   14.7695   16.3101   16.1649   13.2500   14.5524   13.5745   14.5187   15.2671   13.4780   15.7497   13.8241   16.1450   14.4098   15.5564   14.0051   13.2866   14.2083   14.4992   14.9343   16.0591   14.6518   15.7621   15.8284   14.7989   15.2708   14.0964   14.1671   13.3424   14.7799   13.8726   14.2420   16.1379   15.4451   14.1782   13.7835   13.5696   14.1346   15.8445   15.6128   13.8283   14.4501   13.9729   13.5453   16.4478   15.4556   14.5203   16.3821   16.1802   14.4697   13.5078   14.4876   15.7244   15.4299   12.9924   14.7492   13.9914   15.0949   16.5173   13.7616   13.4346   13.8235   16.7271   15.8490   14.0234   15.9820   16.1458   15.1905   15.7887   15.7367   14.4854
SimulatedTrait2         9.1289   10.4760   10.0801    9.4664   10.0088    9.6355   10.4638   10.7574    9.2567    9.4869    9.0412   10.9144   10.4080    9.7459    9.5581   10.7612    9.4571    9.6698   11.0814   10.3107    9.8059   10.4468   10.9950    9.7242    9.3995    9.2912    9.3503   10.5292    9.2773   10.1982    9.3602    9.8612   10.8256   10.3900   10.7298    9.1976   10.7356    9.7706    9.6297   10.3129   10.8201    9.1277    9.9387    9.6304    9.6933   10.5410    9.1980   10.6011    9.1950   10.5042   10.6297    9.6219    9.3893   10.9424   10.5352   10.5741   10.0601    9.7389    9.2928    9.4456    9.6972    9.2275   10.0531   10.5404    9.7593   10.6532    9.1296    9.8337   10.5065    9.2937    9.6750    9.5974   10.5941   10.7860    9.1906   10.3105    9.3869   10.7234   10.6033   10.8929   10.6534    8.8063   10.6921   10.2518   10.4056    9.5668    9.6841    9.3404   10.1383   10.6617    9.4899   10.2878   10.7163   10.5613    9.5274    9.5922    9.1718    9.5935   10.3988    9.1763   10.4056   10.7562    9.2996    9.7860   10.1996   10.5612   10.5714   10.6263   10.0742    9.4042   10.6675   10.3971   10.6001   10.3831    9.7293    9.8354   10.2630    9.6362    9.4077    9.7895    9.6551    9.9609    9.5534    9.8124    9.6872   10.5159    9.5209    9.4134   10.6505   10.5024    9.4278    9.1171    9.4662   10.6393   10.7006   10.8301   10.0732    9.5857   10.3208    9.8328   10.1383    9.2712   10.3680    9.6897   10.7154   10.7524    9.5293   10.4074   10.8024    9.8385    9.9048    9.2555    9.2891   10.8408   10.3256   10.5843   10.0294   10.4041   10.4439   10.7239   10.1050    9.4096    9.5371   10.5034   10.3684   10.4766    9.8603    9.7024    9.5460   10.5335   10.3425   11.1064   10.5618    9.0730    9.2794   10.2998    9.2894    9.2144   10.8675   10.4725    9.5254    9.7722   10.5659   10.5971    9.7573   10.6746    9.4129    9.7302   10.2092   10.1701   10.0405    9.9063    9.4385   10.2903    9.9514    8.9600    9.7474    9.2919    9.6558   10.6730
 
