# Supplementary material for: Inclusive Composite Interval Mapping of QTL by Environment Interactions in Biparental Populations
Source: PLoS One. 2015 Jul 10;10(7):e0132414. doi: 10.1371/journal.pone.0132414 (PMC4498613; doi:10.1371/journal.pone.0132414)
Supplement: S6 File — (ZIP) [file pone.0132414.s006.zip › H=0.8/L1/run_00117.met]

!**********************Note: lines staring with "!" are remarks and will be ignored in the program********************
!*********************************General Information**********************************
!Assuming F1 = P1 x P2, populations available in QTL IciMapping are: 
!  1, P1BC1F1 = P1 x F1, the first backcrossing where P1 is used as the recurrent parent;
!  2, P2BC1F1 = P2 x F1, the first backcrossing where P2 is used as the recurrent parent;
!  3, F1DH, F1-derived doubled haploids; 
!  4, RIL or F1RIL, recombination inbred lines through the repeated selfing of F1;
!  5, P1BC1RIL, recombination inbred lines through the repeated selfing of P1BC1F1;
!  6, P2BC1RIL, recombination inbred lines through the repeated selfing of P2BC1F1;
!  7, F2, the selfing generation of F1;
!  8, F3, the selfing generation of F2;
!  9, P1BC2F1, the second backcrossing where P1 is used as the recurrent parent; 
! 10, P2BC2F1, the second backcrossing where P2 is used as the recurrent parent;
! 11, P1BC2RIL, recombination inred lines through the repeated selfing of P1BC2F1; 
! 12, P2BC2RIL, recombination inred lines through the repeated selfing of P2BC2F1; 
! 13, P1BC1F2, the selfing generation of P1BC1F1; 
! 14, P2BC1F2, the selfing generation of P2BC1F1; 
! 15, P1BC2F2, the selfing generation of P1BC2F1; 
! 16, P2BC2F2, the selfing generation of P2BC2F1; 
! 17, P1BC1DH, P1BC1F1-derived doubled haploids; 
! 18, P2BC1DH, P2BC1F1-derived doubled haploids; 
! 19, P1BC2DH, P1BC2F1-derived doubled haploids; 
! 20, P2BC2DH, P2BC2F1-derived doubled haploids; 
   3      !Mapping Population (see remarks above)
   2      !Mapping Function (1 for Kosambi; 2 for Haldane; 3 for Morgan)
   2      !Marker Space Type (1 for intervals; 2 for positions)
   1      !Marker Space Unit(1 for centiMorgans; 2 for Morgan)
   6      !Number of Chromosomes (or Linkage Groups)
 200      !Size of the mapping population
   2      !Number of environments
 
!***************************************** Chromosomes and Linkage Maps **********************************************
!Chromosome                 NumMarkers
-CH1                        16
-CH2                        16
-CH3                        16
-CH4                        16
-CH5                        16
-CH6                        16
!Linkage map (Marker name followed by position or the interval length)
 MK-1-1                1     0.000
 MK-1-2                1    10.000
 MK-1-3                1    20.000
 MK-1-4                1    30.000
 MK-1-5                1    40.000
 MK-1-6                1    50.000
 MK-1-7                1    60.000
 MK-1-8                1    70.000
 MK-1-9                1    80.000
 MK-1-10               1    90.000
 MK-1-11               1   100.000
 MK-1-12               1   110.000
 MK-1-13               1   120.000
 MK-1-14               1   130.000
 MK-1-15               1   140.000
 MK-1-16               1   150.000
 MK-2-1                2     0.000
 MK-2-2                2    10.000
 MK-2-3                2    20.000
 MK-2-4                2    30.000
 MK-2-5                2    40.000
 MK-2-6                2    50.000
 MK-2-7                2    60.000
 MK-2-8                2    70.000
 MK-2-9                2    80.000
 MK-2-10               2    90.000
 MK-2-11               2   100.000
 MK-2-12               2   110.000
 MK-2-13               2   120.000
 MK-2-14               2   130.000
 MK-2-15               2   140.000
 MK-2-16               2   150.000
 MK-3-1                3     0.000
 MK-3-2                3    10.000
 MK-3-3                3    20.000
 MK-3-4                3    30.000
 MK-3-5                3    40.000
 MK-3-6                3    50.000
 MK-3-7                3    60.000
 MK-3-8                3    70.000
 MK-3-9                3    80.000
 MK-3-10               3    90.000
 MK-3-11               3   100.000
 MK-3-12               3   110.000
 MK-3-13               3   120.000
 MK-3-14               3   130.000
 MK-3-15               3   140.000
 MK-3-16               3   150.000
 MK-4-1                4     0.000
 MK-4-2                4    10.000
 MK-4-3                4    20.000
 MK-4-4                4    30.000
 MK-4-5                4    40.000
 MK-4-6                4    50.000
 MK-4-7                4    60.000
 MK-4-8                4    70.000
 MK-4-9                4    80.000
 MK-4-10               4    90.000
 MK-4-11               4   100.000
 MK-4-12               4   110.000
 MK-4-13               4   120.000
 MK-4-14               4   130.000
 MK-4-15               4   140.000
 MK-4-16               4   150.000
 MK-5-1                5     0.000
 MK-5-2                5    10.000
 MK-5-3                5    20.000
 MK-5-4                5    30.000
 MK-5-5                5    40.000
 MK-5-6                5    50.000
 MK-5-7                5    60.000
 MK-5-8                5    70.000
 MK-5-9                5    80.000
 MK-5-10               5    90.000
 MK-5-11               5   100.000
 MK-5-12               5   110.000
 MK-5-13               5   120.000
 MK-5-14               5   130.000
 MK-5-15               5   140.000
 MK-5-16               5   150.000
 MK-6-1                6     0.000
 MK-6-2                6    10.000
 MK-6-3                6    20.000
 MK-6-4                6    30.000
 MK-6-5                6    40.000
 MK-6-6                6    50.000
 MK-6-7                6    60.000
 MK-6-8                6    70.000
 MK-6-9                6    80.000
 MK-6-10               6    90.000
 MK-6-11               6   100.000
 MK-6-12               6   110.000
 MK-6-13               6   120.000
 MK-6-14               6   130.000
 MK-6-15               6   140.000
 MK-6-16               6   150.000
!*********************************** Marker Types ********************************************************************
!Co-dominant marker: When heterozygote F1 is present, P1 is coded as 2, F1 is coded as 1, and P2 is coded as 0; Otherwise, P1 is coded as 2, and P2 is coded as 0. 
!Dominant marker: When heterozygote F1 is present, P1 and F1 are coded as 12, and P2 is coded as 0; Otherwise, P1 is coded as 2, and P2 is coded as 0.  
!Recessive markers: When heterozygote F1 is present, P1 is coded as 2, and F1 and P2 are coded as 10; Otherwise, P1 is coded as 2, and P2 is coded as 0. 
!Missing marker is coded as -1. 
 MK-1-1                 2   0   0   0   0   0   0   2   2   0   0   2   2   2   0   0   2   2   2   0   0   2   2   2   2   2   0   2   0   0   2   2   0   0   2   0   0   0   2   0   2   0   0   0   2   0   0   2   2   0   2   2   2   0   2   2   0   0   0   2   2   2   2   2   2   0   2   0   0   2   2   2   2   0   2   2   2   2   2   2   2   0   2   0   2   2   2   2   2   0   2   0   0   2   2   0   0   0   0   2   0   0   2   2   0   0   2   2   2   0   2   0   0   0   0   0   0   0   2   2   2   0   0   2   2   0   2   0   2   2   0   0   2   2   2   0   2   2   0   0   0   2   2   0   0   0   0   0   0   2   0   0   2   2   2   0   0   0   0   2   2   2   0   2   0   2   2   2   0   0   2   0   2   2   2   2   2   0   2   2   2   0   0   0   0   2   0   2   2   0   0   0   0   2   0   0   2   2   2   0
 MK-1-2                 2   0   0   0   0   0   0   0   2   0   0   2   2   2   0   0   2   2   0   0   0   2   2   2   2   0   0   0   0   0   2   2   0   0   2   0   0   0   2   0   2   0   0   0   2   0   0   2   2   0   2   2   2   0   2   2   0   0   0   2   2   2   2   2   0   0   2   0   0   2   2   2   2   0   2   2   0   2   0   0   2   2   2   0   2   2   2   2   2   0   2   0   0   2   2   0   0   0   0   2   2   0   2   2   0   0   0   2   2   0   2   0   0   0   0   0   2   0   2   2   2   0   0   2   2   0   2   0   2   2   0   2   2   2   2   0   2   2   0   0   0   2   2   2   0   0   0   0   0   2   0   0   2   2   2   0   0   0   0   2   2   2   0   2   2   2   2   2   0   0   2   0   2   2   2   2   2   0   2   0   2   0   0   0   0   2   0   0   2   0   0   0   0   2   0   2   2   2   2   0
 MK-1-3                 2   0   0   0   0   0   0   2   2   0   2   2   2   2   0   0   2   2   0   0   0   2   2   2   2   0   0   0   0   0   2   2   0   0   2   0   0   0   2   2   2   0   0   0   2   0   0   2   2   0   2   2   0   0   2   2   0   0   0   2   2   2   2   2   0   0   2   0   0   2   2   2   2   0   2   2   2   2   0   0   2   2   0   0   2   2   2   2   2   0   2   0   0   2   2   0   0   0   2   2   2   0   2   2   0   0   0   0   2   0   2   0   0   0   0   0   2   0   2   0   2   0   0   2   2   2   2   0   0   2   0   2   2   2   0   0   2   0   0   0   0   2   2   2   0   0   0   0   0   2   0   0   0   2   2   0   0   0   0   2   2   2   2   2   2   2   2   2   0   0   2   0   2   2   2   0   2   0   2   0   2   2   2   0   0   2   2   0   2   2   0   0   0   2   0   2   2   2   0   0
 MK-1-4                 2   0   0   0   0   0   0   2   2   0   2   2   2   2   2   0   2   2   0   0   0   2   2   2   2   0   2   0   0   0   2   2   0   0   2   0   0   0   2   2   2   0   2   0   2   0   0   2   0   0   2   2   0   0   2   2   0   0   0   2   2   2   2   2   0   0   2   0   2   2   2   2   2   0   2   2   2   2   0   0   0   0   0   0   2   2   2   2   2   0   0   0   0   2   2   0   0   0   2   2   2   0   2   2   0   0   0   0   2   0   0   0   2   0   2   0   2   0   2   0   2   0   0   2   2   0   2   0   0   2   0   2   2   2   0   0   2   0   0   0   0   2   2   2   0   2   0   0   0   2   2   0   0   2   2   0   0   0   0   0   2   2   2   2   2   2   2   2   0   0   0   0   2   0   2   0   2   2   2   0   2   2   2   0   0   2   2   0   2   2   0   0   0   2   0   2   2   2   0   0
 MK-1-5                 2   0   0   0   0   0   0   2   2   0   2   2   2   2   2   0   2   2   2   0   0   2   2   2   2   0   2   0   0   0   2   2   2   2   2   0   0   0   2   2   0   0   2   0   2   0   0   2   0   0   2   0   0   0   2   2   0   0   0   0   2   2   2   2   0   0   2   0   2   2   2   0   0   0   2   2   2   2   0   0   0   0   0   0   2   2   2   2   2   2   0   0   0   2   2   0   0   0   2   2   2   0   2   2   0   0   0   0   2   0   0   0   2   0   2   0   2   0   2   0   2   0   0   2   2   0   2   0   0   2   0   2   0   2   0   2   2   0   0   0   0   2   2   2   0   2   0   0   2   2   2   0   0   2   0   0   0   0   0   0   0   2   2   2   2   2   0   2   0   0   2   0   2   0   2   0   2   2   2   0   2   2   2   0   0   2   2   2   2   2   0   0   0   0   0   2   2   2   0   0
 MK-1-6                 2   0   0   0   0   0   0   2   2   0   2   2   2   2   2   0   2   2   2   0   0   2   2   0   2   0   2   0   2   0   2   0   2   2   2   0   0   0   2   2   0   2   2   2   0   0   0   2   0   0   2   0   0   0   2   2   2   0   0   0   2   2   2   2   0   0   2   2   2   0   2   0   0   0   2   2   2   0   0   0   0   0   0   0   2   2   2   2   2   2   0   0   0   2   2   0   0   0   2   0   2   0   2   2   0   0   0   0   2   0   0   0   2   0   2   0   2   2   2   2   2   0   0   2   2   0   2   0   0   2   0   2   0   2   0   0   2   0   0   0   0   2   2   2   0   2   0   0   2   2   2   0   0   2   0   2   0   0   0   0   0   2   0   2   2   2   0   2   0   0   2   0   2   0   2   0   2   2   2   2   2   2   0   0   0   2   0   2   2   2   2   0   0   0   0   2   2   2   0   0
 MK-1-7                 2   0   0   0   0   0   0   2   2   0   2   2   2   2   2   2   2   2   2   0   0   2   2   0   2   0   0   0   2   0   2   0   2   2   2   0   0   0   2   0   0   2   2   2   0   0   0   2   0   0   2   0   0   0   2   2   2   2   0   0   2   2   2   2   0   0   2   2   2   0   2   0   0   0   2   2   2   0   0   0   0   2   0   0   0   2   2   2   0   2   0   0   2   2   2   0   0   0   2   0   2   0   2   2   0   0   0   0   2   0   0   0   2   0   2   0   0   2   2   2   2   0   0   2   2   0   2   0   0   2   0   2   0   2   0   0   2   0   0   0   0   2   2   2   0   2   0   0   2   2   2   0   0   2   0   2   0   0   0   0   0   2   0   2   2   2   0   2   0   0   2   0   2   0   2   0   2   2   2   2   2   0   0   0   0   2   0   0   2   2   2   0   0   0   0   2   0   2   0   0
 MK-1-8                 2   0   0   0   0   0   0   2   2   0   2   2   2   2   2   2   2   2   2   0   0   0   2   2   2   0   0   0   2   2   2   0   2   2   2   0   0   0   2   0   0   2   2   2   0   0   0   2   0   0   2   0   0   0   2   2   2   2   0   0   2   2   2   2   0   0   2   2   2   2   2   0   0   0   2   2   2   0   0   0   0   2   0   0   0   2   2   2   0   2   0   0   2   2   2   0   0   0   0   0   2   0   2   2   0   0   0   0   2   2   0   0   2   0   2   0   0   2   2   2   2   0   0   2   2   0   2   0   0   2   0   0   0   2   0   2   2   2   0   0   0   2   2   2   0   2   0   0   2   0   2   0   0   2   0   2   0   0   0   0   0   2   0   2   2   2   0   2   0   2   2   2   2   0   2   0   2   2   2   2   2   0   0   0   0   2   0   2   2   2   2   0   0   0   0   2   0   2   0   0
 MK-1-9                 2   0   0   0   0   0   0   2   2   0   2   2   2   2   2   0   2   2   2   0   0   0   2   2   2   0   0   0   2   0   2   0   2   2   2   0   0   0   2   0   0   0   2   2   0   0   0   2   0   0   2   0   0   0   2   0   0   2   0   0   2   2   2   2   0   0   2   2   2   2   2   0   0   0   0   2   2   2   0   2   0   2   0   0   0   2   2   2   0   2   0   0   2   0   2   0   0   0   0   0   2   0   2   2   0   0   0   0   0   0   0   0   2   0   2   0   0   2   2   2   2   0   0   2   2   0   2   0   0   2   0   0   0   2   0   0   2   2   0   0   0   2   2   2   0   2   0   0   0   0   2   0   0   2   0   2   0   0   0   0   0   2   0   2   2   2   0   2   0   2   2   2   0   0   2   0   2   0   2   2   2   0   0   0   0   2   0   2   2   2   2   0   0   0   0   2   0   0   2   0
 MK-1-10                2   0   0   0   0   0   2   2   2   0   2   2   2   2   2   0   0   0   0   0   0   2   2   2   0   0   0   0   2   2   2   0   2   2   2   0   0   2   2   0   0   0   2   2   0   2   0   2   0   0   2   0   0   0   2   2   0   2   0   0   2   2   2   2   0   0   2   2   2   2   2   0   0   0   0   2   2   2   0   2   0   2   0   0   2   2   2   2   0   2   0   2   2   0   2   0   0   0   0   0   2   0   0   2   0   0   0   0   0   2   0   0   0   0   2   0   0   2   2   2   2   0   0   2   2   0   2   0   0   0   0   0   0   2   0   0   2   2   0   0   0   2   2   2   0   2   0   0   0   0   2   0   0   2   0   2   0   0   0   0   0   2   0   2   2   2   0   2   0   2   0   2   0   0   2   0   2   0   2   2   0   0   0   0   0   2   0   2   2   2   2   0   0   0   0   0   0   0   2   0
 MK-1-11                2   0   0   0   0   0   2   2   2   0   2   2   2   2   2   0   0   0   0   0   0   2   0   2   0   0   0   0   2   2   2   0   2   2   0   0   0   2   2   0   0   2   2   2   0   2   0   2   0   0   2   0   0   0   2   2   0   2   0   0   2   2   2   2   0   0   2   2   2   2   0   2   0   0   2   0   2   2   0   2   0   2   0   0   2   0   2   2   0   2   0   2   2   0   2   0   0   0   2   0   2   0   0   2   0   0   0   0   0   2   0   0   0   0   2   0   0   2   2   0   2   0   0   2   2   0   2   0   0   0   0   0   0   0   0   0   2   2   0   0   0   2   2   2   0   2   2   0   0   0   0   0   0   2   0   2   0   0   0   0   0   2   0   0   2   2   0   0   0   2   2   2   2   0   2   0   2   0   2   2   0   0   0   0   2   2   0   2   2   2   2   0   0   2   0   0   2   0   2   0
 MK-1-12                2   0   0   0   0   0   2   2   2   0   2   2   2   2   2   0   0   0   0   0   0   2   0   2   0   0   0   0   2   2   2   2   2   2   0   0   0   2   2   2   0   0   2   2   0   2   0   2   0   0   2   0   0   0   2   0   2   2   0   2   2   2   2   2   2   0   2   2   2   2   0   2   0   0   2   0   2   2   0   2   2   2   2   0   0   0   2   0   0   2   0   2   2   2   2   2   0   0   2   0   2   0   0   2   0   0   0   0   0   2   0   0   2   0   2   2   2   2   2   0   2   0   0   2   2   0   2   0   0   0   0   0   0   2   0   0   2   2   0   0   0   2   2   2   0   2   2   0   0   0   0   0   0   2   0   2   2   0   0   0   0   2   0   0   2   2   0   2   0   2   2   2   2   0   2   0   2   0   2   2   0   0   0   0   2   0   0   2   2   2   2   0   0   2   0   2   2   2   2   0
 MK-1-13                2   0   0   0   0   0   2   2   2   0   2   2   2   0   2   0   0   0   0   0   0   2   0   2   0   0   0   0   2   2   2   2   2   2   0   0   0   2   2   2   0   0   2   2   0   2   0   2   0   0   0   0   0   0   2   0   2   2   0   2   0   2   2   2   2   0   2   2   2   2   0   2   0   0   2   0   2   2   0   2   2   2   2   0   0   0   2   0   0   2   0   2   2   2   2   0   0   0   2   0   2   0   0   2   0   0   0   0   0   2   0   0   2   0   2   0   2   2   2   0   2   2   0   2   0   0   2   0   0   0   2   0   0   2   0   0   0   2   0   0   0   0   2   2   0   0   2   0   0   0   2   0   2   2   0   2   2   0   0   0   0   2   0   0   2   2   0   2   0   2   2   2   2   0   2   0   2   0   2   2   0   0   0   0   2   0   0   2   2   2   2   0   0   2   0   2   2   2   0   0
 MK-1-14                2   0   0   0   0   0   2   2   2   0   2   2   2   0   2   0   0   0   2   0   0   2   0   0   0   0   0   2   2   2   2   2   2   0   0   2   0   2   2   2   0   0   2   2   0   2   0   2   0   0   0   0   0   0   2   0   2   2   0   2   0   2   2   2   2   2   2   2   2   2   0   2   0   0   2   0   2   2   0   2   2   2   2   0   0   0   2   0   0   0   0   2   2   2   2   0   0   0   2   0   2   2   0   2   0   2   0   0   0   2   0   2   2   0   2   0   2   2   2   0   2   0   0   0   0   0   0   0   0   0   2   0   0   2   0   0   0   2   0   0   0   0   2   2   0   0   0   0   0   0   2   0   2   2   0   2   2   0   0   0   0   2   0   0   2   2   0   2   0   2   2   2   2   0   2   0   2   0   2   2   0   0   0   0   2   0   0   2   2   2   0   0   0   2   0   2   2   2   2   0
 MK-1-15                0   0   0   0   0   0   2   2   2   0   2   2   0   0   2   0   0   0   2   0   0   2   0   0   0   0   0   0   2   2   2   2   2   0   0   2   2   2   2   2   0   2   2   2   0   2   0   2   0   0   0   2   0   0   2   0   2   2   0   2   0   2   2   2   2   2   0   0   2   2   0   2   0   0   2   2   2   2   0   2   2   0   2   0   0   0   2   2   0   0   0   2   2   2   2   0   2   0   2   0   2   2   0   2   0   2   0   2   0   2   0   2   2   0   2   0   2   2   2   0   2   0   0   0   0   0   0   0   0   0   2   0   2   2   0   0   0   2   0   2   0   0   2   2   0   0   0   0   0   0   2   0   2   2   0   2   2   0   0   0   0   2   0   0   2   2   0   2   0   2   2   2   2   0   2   0   0   0   2   2   0   0   0   0   2   0   0   2   0   0   0   0   2   2   0   2   2   2   0   0
 MK-1-16                0   0   2   2   0   0   2   2   2   2   2   2   0   0   2   0   2   0   2   0   0   2   0   0   0   0   0   0   2   2   2   2   2   0   0   2   0   2   2   2   0   2   2   2   0   2   0   0   0   0   0   2   0   0   2   0   2   0   0   0   0   2   2   2   2   2   0   0   2   2   0   2   0   0   2   2   2   2   0   2   2   0   2   0   0   0   2   2   0   0   0   2   2   2   2   0   0   0   2   0   2   2   0   2   0   2   0   2   0   2   2   2   2   2   2   0   2   2   2   0   0   0   0   0   0   0   0   2   0   0   2   0   2   2   2   0   0   2   0   2   0   0   2   2   0   0   0   0   0   0   2   0   2   2   0   0   2   0   0   0   0   2   0   0   2   2   0   2   0   2   0   2   2   0   2   0   0   0   2   0   0   0   0   0   2   0   0   2   0   0   0   0   2   2   2   2   2   2   2   0
 MK-2-1                 0   0   0   2   2   2   0   0   2   2   2   0   2   0   0   0   0   2   0   0   0   0   2   0   0   2   2   2   0   0   2   2   0   2   0   2   2   2   0   0   0   0   0   0   2   0   0   0   0   0   0   2   2   0   2   2   0   2   0   0   0   2   2   2   2   2   0   0   2   2   2   0   0   2   2   0   2   0   2   2   2   0   0   2   2   0   2   2   2   0   0   0   0   0   0   2   0   0   0   2   0   0   2   2   0   0   0   0   0   0   0   2   2   0   0   2   0   2   0   0   2   0   0   0   0   2   0   2   2   2   2   0   2   0   0   2   0   0   2   0   0   0   0   2   0   2   2   2   2   0   2   2   2   2   0   0   0   0   0   0   0   0   2   2   0   2   0   2   0   2   2   0   2   0   0   2   2   2   0   2   2   0   2   0   0   2   0   2   2   0   2   0   0   0   0   0   2   2   2   0
 MK-2-2                 0   0   2   2   2   2   0   0   0   0   2   0   2   0   0   0   0   2   0   0   0   0   2   0   0   2   2   2   0   0   2   2   0   2   0   2   2   2   0   0   2   0   2   0   2   0   0   0   0   0   0   2   2   0   2   2   0   2   0   0   0   2   2   2   2   2   0   0   2   0   2   0   0   2   2   0   2   0   2   2   2   0   0   2   2   2   0   2   2   0   0   0   0   0   0   2   0   0   0   2   0   0   2   2   0   0   0   0   0   0   0   2   2   0   0   2   0   2   0   0   2   2   0   2   0   2   0   2   2   2   2   0   2   0   0   2   0   2   2   2   0   0   0   2   0   2   2   2   2   0   2   2   2   0   0   2   0   0   0   0   0   0   2   2   0   2   0   2   0   2   2   0   2   0   0   2   2   2   0   2   2   2   2   0   0   2   0   2   2   0   2   0   0   0   0   0   2   2   0   0
 MK-2-3                 0   2   2   2   2   0   0   0   0   0   2   0   0   0   0   0   0   2   0   2   0   2   2   0   0   2   2   2   2   0   2   2   0   2   0   2   2   2   0   0   0   0   2   2   2   0   0   0   0   2   0   2   0   0   0   2   0   2   0   0   0   2   2   2   2   2   0   0   2   0   2   0   0   2   2   0   0   2   2   2   2   0   0   2   2   2   0   2   2   0   0   0   0   0   2   2   0   0   0   2   0   0   2   2   0   0   0   0   0   0   0   2   2   0   0   2   2   2   2   0   2   2   2   2   0   0   0   2   2   2   2   0   2   0   0   2   0   2   2   2   0   0   0   2   0   2   2   2   2   0   2   2   2   0   0   2   0   0   0   0   0   2   0   2   0   2   0   2   2   2   2   0   2   0   0   2   2   0   0   2   2   2   2   0   0   2   0   2   2   0   2   0   0   2   0   0   2   2   0   0
 MK-2-4                 0   2   2   2   2   0   0   0   0   0   0   0   0   0   0   0   0   2   0   2   2   2   2   0   0   2   2   0   0   0   2   2   0   2   0   2   2   2   2   0   0   0   2   2   2   0   0   0   0   2   0   2   0   0   0   2   0   2   0   0   0   2   0   2   2   2   2   0   2   0   2   0   0   2   2   0   0   2   2   2   2   0   0   2   2   2   0   2   2   0   0   0   2   0   2   2   0   0   0   2   0   2   2   2   0   2   0   0   0   0   0   2   2   0   0   2   2   2   2   0   2   2   2   0   0   0   0   2   2   0   2   0   2   0   0   0   0   2   2   0   0   0   0   2   0   2   2   2   2   2   2   2   2   0   2   2   0   0   0   0   0   2   0   2   2   2   0   2   2   2   2   0   2   2   0   2   2   0   0   2   2   2   2   0   0   2   0   2   2   0   0   0   0   2   0   0   2   2   0   2
 MK-2-5                 0   2   2   2   2   0   0   0   0   0   0   0   0   0   0   0   2   0   0   2   0   2   2   0   0   2   2   0   0   0   2   2   0   2   0   2   2   2   2   0   0   0   2   2   2   0   0   2   2   2   0   2   0   0   0   0   2   2   0   0   0   2   0   0   2   2   2   0   0   0   2   0   0   2   2   2   0   2   2   0   2   0   0   2   2   2   0   2   2   0   0   0   2   0   2   2   0   0   0   2   0   2   2   2   0   2   0   0   0   0   0   2   2   0   0   2   2   2   2   0   2   0   2   0   0   0   0   2   2   0   2   2   2   0   0   0   0   0   2   0   0   0   0   2   0   2   2   2   2   2   2   2   2   0   2   2   0   0   0   0   0   2   0   2   2   2   0   2   0   2   2   0   0   2   0   2   2   0   2   0   2   2   2   0   0   2   0   0   2   0   0   0   0   2   2   0   2   2   0   2
 MK-2-6                 0   2   2   2   2   0   0   0   0   0   2   0   0   2   0   0   2   2   0   2   0   2   0   0   0   2   2   0   0   2   2   2   0   0   0   2   0   2   2   0   0   0   2   2   2   0   0   2   2   2   0   2   0   0   0   0   2   2   0   2   0   2   0   0   2   2   2   0   0   0   2   0   0   2   2   2   0   2   2   0   2   0   0   2   2   2   0   2   2   0   2   2   2   0   2   2   0   0   0   2   2   2   2   2   2   2   0   0   0   0   0   0   2   0   0   2   2   2   2   0   2   0   2   0   0   0   0   2   2   0   2   2   2   0   0   0   0   0   2   2   0   0   0   2   0   2   2   2   2   2   2   2   2   0   2   0   0   0   0   0   0   2   0   2   2   2   0   2   0   2   2   0   0   2   0   2   2   0   2   0   2   2   2   2   0   2   0   0   2   2   0   0   0   2   2   0   0   2   0   2
 MK-2-7                 0   2   2   2   2   0   0   0   0   0   2   0   0   2   0   0   0   2   0   2   0   2   0   0   0   2   2   0   0   2   2   2   0   0   0   2   0   2   2   0   0   2   2   2   2   0   0   2   2   2   0   2   0   0   0   0   2   0   0   2   0   2   0   0   2   2   2   0   0   0   2   2   0   2   2   2   0   2   2   0   2   0   0   2   2   2   0   2   0   0   2   2   2   0   2   2   0   0   0   2   2   0   2   2   2   2   0   0   0   0   0   0   0   0   0   2   2   2   2   2   0   0   2   0   0   0   0   2   2   2   2   2   2   2   0   0   0   0   2   0   0   0   0   2   0   2   0   2   2   2   2   2   0   0   2   0   0   0   0   0   0   2   0   2   0   2   2   2   0   2   2   0   0   2   0   2   2   0   2   2   2   2   2   2   0   2   0   0   2   2   0   0   0   2   2   0   0   2   0   2
 MK-2-8                 0   2   2   2   2   0   0   2   0   0   2   0   0   2   2   0   2   2   0   2   0   2   0   0   0   2   2   0   0   2   0   2   0   0   0   2   0   2   2   0   0   0   2   2   2   0   0   2   2   2   0   2   0   0   2   0   2   2   0   2   0   2   0   0   2   2   2   0   0   0   2   2   0   2   2   2   0   2   2   0   2   2   0   0   2   2   0   2   0   0   2   2   2   0   2   2   0   0   0   2   2   0   2   2   2   2   0   0   0   0   0   0   0   0   0   2   2   2   2   2   0   0   0   0   0   0   0   2   2   2   2   2   2   2   0   0   0   0   2   0   0   0   0   2   2   2   2   2   2   2   2   2   0   0   0   0   0   0   0   0   0   2   0   2   0   2   2   2   0   2   2   0   0   2   0   2   2   2   2   2   2   2   2   2   0   2   0   0   2   0   0   0   0   2   2   0   0   2   0   2
 MK-2-9                 0   2   2   2   2   0   0   2   0   0   2   0   2   2   0   2   2   2   0   2   0   2   0   0   0   2   2   0   0   2   0   2   0   0   2   2   0   2   2   2   0   0   2   2   2   0   0   2   2   2   0   2   2   2   2   0   2   2   0   2   0   2   0   0   2   2   2   0   2   0   2   2   2   2   2   2   0   2   2   0   2   2   0   0   0   2   0   2   0   0   0   2   2   2   0   2   0   0   2   2   2   0   2   2   2   2   0   0   0   0   0   0   2   0   0   0   2   2   2   2   0   0   2   0   0   0   0   2   2   2   2   2   2   0   2   0   2   0   2   0   0   0   0   0   2   2   0   2   0   2   0   2   0   0   2   0   0   0   0   0   2   2   0   2   0   2   2   2   0   2   2   0   0   0   0   2   2   2   0   2   0   2   2   2   0   2   0   0   2   0   0   0   0   2   2   0   0   2   2   2
 MK-2-10                0   2   0   2   2   2   0   2   0   0   2   0   2   2   0   2   2   2   0   2   0   2   0   2   0   2   2   0   0   2   0   2   0   0   2   2   0   2   2   2   0   0   2   2   2   0   0   2   2   0   0   2   2   2   2   0   2   2   0   2   0   0   0   0   2   2   2   0   2   0   2   2   2   2   2   2   0   2   2   0   2   2   0   0   0   2   0   2   0   0   0   2   2   2   0   0   0   0   2   2   2   0   2   2   2   2   0   0   0   0   0   0   2   0   0   0   2   2   2   2   0   2   2   0   0   0   0   2   0   2   2   2   2   0   2   0   2   0   2   0   0   2   0   0   2   2   0   2   0   2   0   2   0   0   2   0   0   0   0   0   2   2   2   2   0   2   2   2   0   2   2   0   0   0   0   2   2   2   0   2   0   2   2   2   0   2   0   0   0   0   0   0   0   2   2   0   0   2   2   2
 MK-2-11                0   2   0   2   2   2   0   0   2   0   2   0   2   0   0   2   2   2   2   2   0   2   0   2   0   2   2   0   0   0   2   2   0   0   2   2   2   2   2   2   0   0   2   2   2   0   0   2   2   0   0   2   2   2   2   0   0   2   0   2   2   2   0   0   2   2   2   0   2   0   2   2   2   2   0   2   0   2   2   0   0   2   0   0   0   2   0   2   0   0   0   2   2   2   0   0   0   0   2   0   2   0   2   2   2   2   0   0   0   0   2   0   2   0   0   0   2   2   2   0   0   2   2   0   0   2   0   2   0   2   2   2   2   2   2   0   2   0   0   0   0   2   0   0   2   2   0   2   0   2   0   2   0   0   2   0   0   0   0   0   0   2   0   2   0   2   2   2   0   2   2   2   0   0   0   2   2   2   0   2   2   2   2   2   0   2   0   0   0   0   0   2   0   2   2   0   0   2   0   2
 MK-2-12                0   2   0   2   2   2   0   0   2   0   2   0   0   0   0   0   2   2   0   2   0   2   0   2   0   2   2   0   0   0   2   2   0   0   2   2   2   2   2   0   0   0   2   2   2   0   0   2   2   0   0   2   2   2   2   0   0   2   0   2   2   2   2   0   2   2   2   0   2   0   0   2   2   2   0   2   0   2   2   0   0   2   0   0   0   2   0   2   0   0   0   2   0   2   0   0   0   0   2   0   0   0   0   2   0   2   0   0   0   0   2   0   2   0   0   0   2   2   2   0   0   2   2   0   0   2   0   2   0   2   2   2   0   2   2   0   2   0   0   0   0   2   0   0   2   2   2   2   0   0   0   0   0   0   2   2   0   0   2   2   0   2   2   2   2   2   2   2   0   2   2   2   0   0   0   2   2   2   2   2   2   2   2   2   0   0   0   0   0   0   0   2   0   2   2   0   0   2   0   2
 MK-2-13                0   2   0   2   2   2   0   0   2   0   2   0   0   0   0   0   2   2   0   2   0   2   0   2   0   2   2   0   0   0   2   2   0   0   2   2   2   2   2   0   0   0   2   2   2   2   0   0   2   0   0   2   2   2   2   0   2   2   0   2   2   2   2   0   2   2   0   0   2   0   0   2   2   2   0   2   0   2   2   0   0   2   0   0   0   2   0   2   0   0   2   2   2   2   0   0   2   0   2   0   0   0   0   2   0   0   0   0   0   0   2   0   0   0   0   0   2   2   2   0   2   2   2   0   0   2   0   2   2   0   2   0   2   0   2   0   0   0   0   0   0   2   0   0   0   2   2   2   0   0   0   0   0   0   2   2   0   0   2   2   0   0   2   2   2   2   2   2   0   2   2   2   0   0   0   2   2   2   2   0   2   2   2   2   0   0   2   0   0   0   0   2   0   2   2   0   0   2   0   2
 MK-2-14                0   2   0   2   2   2   2   0   0   0   2   0   0   0   0   0   2   2   0   2   0   2   0   2   0   0   2   0   0   0   2   2   0   2   2   2   0   2   2   0   0   2   2   2   2   2   0   0   2   0   0   2   2   2   0   0   2   2   0   2   2   2   2   0   0   2   0   0   2   0   0   2   2   2   0   2   0   2   2   0   0   2   0   0   0   2   0   2   0   0   2   2   2   2   0   0   2   0   2   0   0   0   0   2   0   2   0   0   0   2   2   0   0   0   0   0   2   2   2   0   2   2   2   0   0   2   2   2   2   0   2   0   2   0   2   0   0   0   0   0   0   0   0   0   0   2   0   2   0   0   0   0   0   0   2   2   0   0   2   0   2   0   2   2   2   0   2   2   2   2   0   2   0   2   0   2   2   2   2   0   2   0   2   2   0   0   2   0   0   0   0   2   0   0   2   0   0   2   0   2
 MK-2-15                0   2   0   2   2   2   0   0   0   0   2   0   0   2   0   2   2   2   0   2   0   2   0   2   0   0   2   0   0   0   2   2   0   2   0   2   0   2   0   0   0   2   2   2   2   2   0   0   2   0   0   2   2   2   0   2   2   2   0   2   2   2   2   0   0   2   0   0   2   0   0   2   2   2   0   2   0   2   2   0   0   2   0   0   0   2   0   2   0   0   2   2   2   0   0   0   2   0   2   0   0   0   0   2   2   2   0   0   0   2   2   0   0   0   0   0   2   2   0   0   2   2   2   0   2   2   2   2   2   0   0   0   2   0   2   0   0   0   0   0   0   0   0   0   2   2   0   2   0   0   2   0   0   0   2   2   0   0   2   0   2   0   2   2   2   0   2   0   2   0   0   2   0   2   0   2   2   2   2   0   2   0   2   2   0   0   2   2   0   0   0   2   0   0   2   0   0   2   0   2
 MK-2-16                0   2   0   2   2   2   0   0   0   0   0   0   0   2   0   2   2   2   0   2   2   2   0   2   2   0   2   0   0   0   2   2   0   2   0   2   0   2   0   0   0   2   0   2   2   2   0   0   2   0   0   2   2   2   0   2   2   2   0   2   2   2   0   0   0   2   2   0   2   0   0   2   2   0   0   2   0   2   2   0   0   2   0   0   0   2   0   2   0   0   2   2   2   0   0   0   2   0   2   0   0   0   0   2   2   2   0   0   0   0   2   0   0   0   0   2   2   2   0   0   2   2   2   0   2   2   2   2   2   0   0   0   2   2   2   0   0   0   0   0   0   0   0   0   2   2   0   2   0   0   2   0   0   2   2   2   0   0   2   0   2   0   2   2   2   0   2   0   2   0   0   2   0   2   0   2   2   2   2   0   2   0   2   2   0   0   2   2   0   0   0   2   0   0   2   0   0   2   0   2
 MK-3-1                 0   0   0   0   0   2   2   2   2   0   2   0   0   0   2   0   2   0   0   0   2   0   2   2   2   2   0   0   0   0   2   2   0   2   0   2   2   2   0   2   0   0   0   2   0   0   0   2   2   2   0   2   0   0   0   0   2   2   0   0   2   0   2   2   2   2   0   2   0   0   2   0   0   0   2   0   2   2   0   2   2   0   2   0   0   2   0   2   2   2   2   2   2   2   2   0   0   2   0   0   0   0   2   0   2   2   2   2   0   0   2   0   0   2   0   2   0   2   0   0   2   2   0   0   2   0   0   0   0   0   2   2   2   0   2   2   2   2   0   2   0   0   0   2   0   2   2   0   2   0   2   0   0   0   2   0   2   2   0   2   2   2   0   2   2   0   0   0   2   0   2   0   2   0   2   0   0   0   2   2   2   0   0   2   0   2   0   2   2   0   0   0   0   2   2   0   2   2   2   0
 MK-3-2                 0   0   0   0   0   2   2   2   2   0   2   0   2   0   2   0   2   0   0   0   0   0   2   0   2   2   0   0   0   0   2   2   2   2   0   2   2   2   0   2   0   0   0   2   2   0   0   2   2   2   0   2   0   0   0   0   2   2   0   0   2   0   2   2   2   2   0   2   0   2   0   0   0   0   2   0   2   2   0   2   2   0   2   0   0   2   0   2   2   2   2   2   2   2   2   0   0   2   0   0   0   0   2   0   2   2   2   2   2   0   2   0   0   2   0   2   0   2   0   0   2   0   2   0   2   0   0   0   0   0   2   2   2   0   2   2   2   2   0   2   0   0   0   2   0   2   2   0   2   0   2   2   0   0   2   0   2   2   0   2   2   2   2   2   2   0   0   0   2   0   2   0   2   0   2   0   0   0   2   2   2   0   0   2   0   2   2   2   2   0   0   0   0   2   2   0   2   2   2   0
 MK-3-3                 0   0   0   0   0   2   2   2   2   0   2   0   2   0   2   0   0   0   2   0   0   0   2   0   2   2   0   0   0   0   2   0   2   2   0   2   2   2   0   2   0   0   0   2   2   0   0   2   2   2   0   2   0   0   0   0   2   2   0   0   2   2   2   2   2   0   0   2   0   2   0   0   0   0   2   0   2   2   0   2   2   0   2   0   0   2   0   2   2   2   2   2   2   2   2   0   0   2   0   0   0   0   2   0   2   2   2   2   2   2   2   0   2   2   0   2   0   2   0   2   2   0   2   0   2   0   0   0   0   0   2   2   2   0   2   2   2   2   0   2   0   0   0   2   0   2   2   0   2   0   2   2   0   2   2   0   2   2   0   2   2   2   2   2   2   0   0   0   0   0   2   0   2   0   0   0   0   2   2   2   2   2   0   2   0   2   2   2   2   0   0   0   0   2   2   0   2   2   2   0
 MK-3-4                 0   0   0   0   0   0   2   2   2   0   2   0   2   0   2   0   0   0   2   0   0   0   2   0   2   2   0   0   0   0   2   0   2   2   0   2   2   2   0   0   2   0   0   2   2   0   0   2   2   2   0   2   0   0   0   0   2   2   0   0   2   2   0   2   2   2   0   2   0   2   2   0   0   0   2   0   2   2   0   2   2   0   0   0   0   2   0   2   2   2   2   0   2   2   2   0   0   2   0   0   0   2   2   0   2   2   2   0   2   0   2   0   2   2   0   2   0   2   0   0   2   0   2   0   2   0   2   0   0   0   2   2   2   2   0   2   2   2   2   2   0   0   0   2   0   2   2   0   0   0   2   2   0   2   2   2   2   0   0   2   2   2   2   2   2   0   0   0   0   0   2   0   2   0   0   0   0   2   2   2   2   2   0   2   0   2   2   2   2   0   0   0   0   2   0   0   2   2   2   0
 MK-3-5                 0   0   0   2   0   0   2   2   2   0   2   0   2   0   2   0   0   2   2   0   2   0   2   0   2   2   0   0   0   0   2   0   2   2   0   2   2   2   0   0   2   0   0   0   2   0   0   2   2   2   0   2   0   0   2   0   2   2   0   0   0   2   0   2   2   2   0   2   0   2   2   0   0   0   2   0   2   2   0   2   2   0   0   0   0   2   0   2   2   2   2   0   2   2   2   0   0   2   0   0   0   2   2   0   2   2   2   0   2   0   2   0   2   2   0   0   0   2   0   0   2   0   0   0   2   0   2   0   0   2   0   2   2   2   0   2   2   0   2   2   2   0   0   2   0   0   2   0   0   0   2   0   0   2   2   2   2   0   0   2   2   2   2   2   2   0   0   0   0   2   2   0   2   0   0   2   0   2   2   2   2   2   0   2   0   2   0   2   2   0   0   0   0   2   0   0   2   2   2   0
 MK-3-6                 2   0   0   2   0   0   0   0   0   0   2   0   2   0   2   0   0   2   2   0   2   0   2   0   2   2   0   0   0   0   2   0   2   2   0   0   0   2   0   0   2   0   0   0   2   0   0   2   0   2   0   2   0   0   2   0   0   2   0   0   0   2   0   2   2   2   0   2   0   2   2   0   0   0   0   0   2   2   0   2   2   0   0   0   0   2   0   2   2   0   2   0   2   2   2   0   0   2   0   0   0   2   2   0   0   2   2   0   2   0   2   0   2   2   0   0   0   2   0   2   2   0   0   0   2   0   2   0   0   0   0   2   2   2   0   2   2   0   2   2   2   0   0   2   0   0   0   0   0   0   2   2   0   2   2   2   2   0   2   0   2   2   2   2   2   0   0   0   2   2   2   0   2   0   0   2   0   2   2   2   0   0   0   2   0   2   0   2   0   0   0   0   0   2   0   0   2   2   2   0
 MK-3-7                 2   0   0   2   0   0   0   0   0   0   2   0   2   0   2   0   0   0   2   0   2   0   0   0   2   2   0   0   2   0   2   0   2   2   2   0   0   2   0   0   2   0   0   0   2   0   0   2   0   2   0   2   0   2   2   0   2   2   0   0   0   2   0   2   2   2   0   2   0   2   2   0   0   0   0   0   2   2   0   2   2   0   0   0   0   2   0   2   2   0   2   0   2   2   0   0   0   2   0   0   0   2   2   0   0   2   2   0   2   0   2   2   2   2   0   0   0   2   0   2   0   0   0   0   2   0   2   0   0   0   0   2   2   2   0   2   2   0   2   2   2   0   0   2   0   0   0   0   0   0   2   2   0   0   2   2   2   0   0   0   2   0   2   2   0   0   0   2   2   2   2   0   2   0   0   2   0   2   2   0   0   0   0   2   0   2   0   2   0   0   0   0   0   2   0   0   2   0   2   0
 MK-3-8                 2   0   0   2   2   2   0   0   0   0   2   0   0   0   2   0   0   0   2   2   2   0   0   0   2   2   0   0   2   0   2   0   2   2   2   0   0   2   0   0   0   0   0   0   2   0   0   2   2   2   0   2   0   2   2   0   0   2   0   0   0   2   0   0   2   2   0   2   0   2   2   0   0   0   0   0   2   2   0   2   2   0   0   2   0   2   0   2   2   0   2   0   2   2   0   2   2   2   0   0   0   2   0   2   0   2   0   0   2   0   2   0   2   2   0   0   0   0   0   2   0   0   0   0   2   0   2   0   0   0   2   2   2   2   0   2   2   0   2   2   2   0   0   2   0   0   0   0   0   0   2   2   0   2   2   2   2   0   0   0   2   0   2   2   0   0   0   0   2   2   2   0   2   0   0   2   0   2   2   0   0   0   2   2   0   2   0   2   0   0   2   0   0   2   0   0   2   0   2   0
 MK-3-9                 2   0   0   2   2   0   2   0   0   0   2   0   0   0   2   0   0   0   2   2   2   0   0   0   0   2   0   0   2   0   2   0   2   2   0   2   0   2   0   0   0   0   2   0   2   0   0   2   2   2   0   2   0   2   2   0   0   2   0   0   0   2   0   2   2   2   0   2   0   2   2   0   0   0   2   0   0   2   0   0   2   2   0   0   0   2   0   2   0   0   2   0   2   2   0   0   2   0   0   0   0   2   0   2   0   2   0   2   2   0   2   0   2   2   0   0   0   0   0   2   0   0   0   0   2   2   2   0   0   0   2   2   0   2   0   2   2   0   2   2   0   0   0   2   0   0   0   0   0   0   2   0   0   0   2   2   2   0   0   0   2   2   2   2   0   0   0   0   2   2   2   0   2   0   0   2   0   2   2   2   0   0   2   0   0   0   0   2   0   0   2   0   0   2   0   0   2   0   2   0
 MK-3-10                2   0   0   2   2   0   2   0   0   0   2   0   0   0   2   0   0   0   2   2   2   0   0   2   0   2   0   0   2   0   2   0   2   2   0   2   0   2   0   0   0   0   2   0   0   0   0   2   2   2   0   2   0   2   2   0   0   2   0   0   0   2   2   2   2   2   0   0   0   2   0   0   0   0   2   0   0   2   0   0   0   0   0   0   0   2   2   2   0   0   2   0   2   2   0   0   2   0   0   0   0   2   0   2   0   2   0   2   2   0   0   0   2   2   0   0   0   2   0   2   0   2   0   0   2   2   2   0   0   0   2   0   0   2   0   2   2   2   2   2   0   0   0   2   0   0   0   0   2   0   2   0   0   0   2   0   2   0   0   0   2   2   2   2   0   0   0   0   2   2   2   0   2   2   0   2   0   2   2   2   0   0   2   0   0   0   0   2   0   0   2   0   2   2   0   0   2   2   2   0
 MK-3-11                2   0   0   2   0   0   2   0   0   0   2   0   0   0   2   0   0   0   2   2   2   0   0   0   0   2   0   0   2   0   2   0   2   2   2   2   2   2   0   0   0   0   2   0   0   0   0   2   2   2   0   2   0   2   2   0   0   2   2   0   0   2   2   2   2   2   2   0   0   2   0   0   0   0   2   0   0   2   0   0   0   2   0   0   0   2   2   2   0   0   2   0   2   2   0   0   2   0   0   0   2   2   0   2   0   2   0   2   0   0   0   0   0   2   0   0   0   2   0   2   0   2   0   0   2   2   2   0   2   0   2   0   0   2   0   2   2   2   2   2   0   0   0   2   0   0   2   0   2   0   2   0   0   0   2   2   2   0   0   0   2   2   2   2   0   0   0   0   2   2   2   0   2   0   0   2   0   2   2   2   0   0   2   0   0   0   0   2   0   0   2   0   2   2   0   0   2   2   2   0
 MK-3-12                2   0   0   2   0   0   2   0   0   0   2   0   0   0   2   0   0   0   2   2   2   0   0   0   0   2   0   0   0   0   2   0   2   2   2   2   2   2   0   0   0   0   2   0   0   0   0   2   2   2   0   2   0   2   0   0   0   2   2   0   0   2   2   2   2   2   2   0   0   2   0   0   2   0   2   0   0   2   0   0   2   2   0   0   0   2   2   2   0   0   2   0   2   2   0   0   2   0   0   0   2   2   2   2   0   2   0   2   0   0   0   0   0   2   0   0   0   2   2   2   0   2   0   0   2   2   2   0   2   0   2   0   0   2   0   0   2   2   2   2   0   0   0   0   0   2   2   0   2   0   2   0   0   0   0   0   2   0   0   0   2   2   2   2   0   0   0   0   2   2   2   0   2   0   0   2   0   2   2   2   0   0   2   0   0   0   0   2   0   0   2   0   2   2   0   0   2   2   2   0
 MK-3-13                2   0   0   2   0   0   2   0   0   0   2   0   0   0   2   0   0   0   2   2   2   2   0   0   0   2   0   0   0   0   2   0   2   2   2   2   2   2   0   0   0   0   2   0   0   0   0   2   2   2   0   2   0   2   0   0   0   2   2   0   0   2   2   2   2   2   2   0   0   2   0   0   2   0   2   0   2   2   0   2   0   2   0   0   0   2   2   2   0   0   0   0   2   2   2   0   2   0   0   0   0   2   2   2   0   2   0   2   0   0   0   0   0   2   0   0   0   2   0   2   0   2   0   0   2   2   2   0   2   0   2   0   0   2   0   0   2   2   2   2   0   0   0   0   0   2   2   0   2   0   2   0   0   0   0   0   2   0   0   0   2   2   2   2   0   0   2   0   2   2   2   2   2   0   0   2   0   2   2   2   0   0   2   0   0   0   0   2   0   0   2   0   2   2   0   0   2   2   2   0
 MK-3-14                2   0   0   2   0   0   2   0   0   0   2   0   0   0   0   0   0   0   0   2   2   2   0   0   2   2   0   0   0   0   2   0   2   2   2   0   0   2   0   0   2   0   2   0   2   0   0   2   2   2   0   2   0   2   0   0   2   2   2   0   0   2   2   2   2   2   0   0   0   2   0   0   2   0   2   0   0   2   0   2   0   2   0   0   0   2   2   2   0   0   0   0   0   0   2   0   0   0   2   0   2   2   2   2   2   2   0   2   0   0   0   0   0   2   0   0   0   2   0   2   0   0   0   0   2   2   2   0   2   0   2   0   0   2   0   0   2   2   0   2   0   0   0   0   0   2   2   0   2   0   2   0   0   0   0   0   2   0   2   0   2   2   2   2   0   0   2   0   2   2   2   2   2   2   2   2   0   0   2   2   0   0   2   0   0   0   0   2   0   0   2   0   0   2   0   0   2   2   2   0
 MK-3-15                2   0   0   2   0   0   2   0   0   0   2   0   2   0   0   0   0   0   0   2   2   2   0   0   2   2   0   0   0   0   2   0   2   2   2   2   0   0   0   0   2   0   2   0   2   0   0   2   2   2   0   2   0   2   0   0   2   2   2   0   0   2   2   2   2   2   0   0   0   2   0   0   2   0   2   0   0   2   0   2   0   2   0   0   0   2   2   2   2   0   2   0   0   0   2   0   0   0   2   0   2   2   2   2   2   2   0   0   0   0   0   0   0   2   0   0   0   0   0   0   0   2   0   0   2   2   0   2   2   0   2   2   0   2   0   0   2   0   0   2   0   0   0   0   0   2   2   0   2   0   2   0   0   0   0   0   2   0   2   0   0   2   2   2   0   0   0   0   2   2   2   2   2   2   2   2   0   0   2   2   0   0   2   0   0   0   0   2   0   0   2   0   0   2   0   0   2   2   0   0
 MK-3-16                2   0   0   2   0   0   2   0   0   0   2   0   2   0   0   0   0   0   0   0   2   2   0   2   2   2   0   0   0   0   2   0   2   2   2   2   0   0   0   0   2   0   0   0   2   0   0   2   2   2   0   2   0   2   0   0   2   2   2   0   0   0   2   2   2   2   0   0   0   2   0   0   2   0   2   0   0   2   0   2   2   2   2   2   0   2   2   2   2   0   2   0   0   0   2   0   0   0   2   0   2   2   2   2   2   2   0   0   0   0   0   0   0   2   0   0   0   0   0   0   0   2   0   2   2   2   0   2   2   0   2   2   2   2   0   0   2   0   0   2   0   0   0   0   0   2   2   0   2   0   2   0   0   0   0   0   2   0   2   0   0   2   2   2   0   0   0   0   2   2   2   2   2   2   2   2   0   0   2   2   2   0   2   0   0   0   2   2   0   0   2   0   0   2   0   0   2   2   0   0
 MK-4-1                 0   0   0   0   0   2   0   0   0   2   0   0   2   0   2   2   0   0   2   0   0   0   0   2   0   0   0   2   0   0   0   2   2   2   2   0   0   0   2   0   0   2   2   2   0   2   2   0   2   2   2   2   2   0   0   2   2   0   0   0   0   0   2   0   0   2   2   2   2   2   0   2   2   2   2   2   2   2   2   2   0   2   2   2   2   2   2   0   2   0   0   2   2   2   0   2   0   0   2   0   2   0   2   0   2   2   2   0   0   2   2   0   0   2   2   2   2   0   2   0   2   2   0   2   2   2   2   0   0   0   0   0   0   2   0   0   0   0   0   2   0   2   0   0   0   2   0   2   2   0   0   2   2   0   0   2   0   0   0   0   0   2   0   2   0   0   0   2   2   2   2   2   2   2   2   2   2   0   0   2   0   0   2   0   0   0   0   0   0   2   0   0   2   2   2   0   2   0   0   2
 MK-4-2                 0   0   0   0   0   2   0   0   0   2   0   0   2   0   2   2   0   0   2   0   0   2   0   2   0   0   0   2   0   0   0   2   2   2   2   0   0   0   0   0   2   2   2   2   0   2   2   0   2   2   2   2   2   0   0   2   2   0   0   0   0   0   2   2   0   0   2   2   2   2   2   2   2   0   2   2   2   2   2   2   0   2   2   2   2   2   2   0   2   0   0   2   2   2   0   2   0   0   2   0   2   0   0   0   2   2   2   0   0   2   2   0   0   2   2   2   2   0   0   2   2   2   0   2   2   2   2   0   0   0   0   2   0   2   0   0   2   0   2   2   0   2   0   0   0   2   0   2   2   0   0   2   2   0   0   2   0   0   2   0   0   0   0   2   0   0   0   2   2   2   2   2   2   2   2   2   2   0   0   2   0   0   2   2   0   2   0   0   0   2   0   0   2   2   2   0   2   2   0   2
 MK-4-3                 0   0   0   0   0   2   0   0   0   2   0   0   2   0   2   0   0   0   2   0   0   0   0   2   0   0   0   2   0   0   0   2   2   2   2   0   0   0   2   0   0   0   2   2   0   2   2   0   2   2   2   2   0   0   0   2   2   0   0   2   0   0   2   2   0   0   2   2   2   2   2   2   2   0   0   2   2   2   0   2   2   2   2   2   2   0   0   0   2   0   0   2   2   2   0   2   2   0   2   2   2   2   0   0   2   2   2   0   0   2   2   0   0   2   2   0   2   0   0   0   0   0   0   2   0   2   2   0   0   0   2   2   0   2   0   0   2   0   2   2   0   2   0   0   0   2   0   2   2   0   0   2   2   0   0   2   2   0   2   0   0   0   0   2   0   0   0   0   2   2   2   2   2   2   2   2   2   0   0   2   0   0   2   2   0   2   0   0   0   2   0   2   2   2   2   0   2   2   0   2
 MK-4-4                 0   0   0   2   0   2   2   0   0   2   0   0   2   0   2   0   0   0   2   0   0   0   0   2   0   0   0   2   0   0   0   2   2   2   2   0   0   0   2   0   2   0   2   2   0   2   2   0   2   2   2   2   0   0   0   2   2   0   0   2   0   0   0   2   0   0   2   2   2   2   2   2   2   0   0   2   2   2   0   2   2   2   2   2   2   0   0   0   2   0   0   0   2   2   2   2   2   0   2   2   2   2   0   0   2   2   2   0   0   2   2   0   0   2   2   0   2   0   0   0   2   2   0   2   0   2   2   0   0   0   2   2   0   2   0   0   2   0   2   2   0   2   2   0   0   2   0   0   2   0   0   2   2   0   0   2   2   0   0   0   0   0   0   2   0   0   0   0   2   2   2   2   2   2   2   2   2   2   0   2   2   0   2   2   0   2   2   0   0   2   0   2   2   2   2   0   2   0   0   2
 MK-4-5                 0   0   0   2   0   2   2   0   0   0   0   0   2   0   2   0   0   0   2   0   0   0   0   2   0   0   0   2   0   0   2   2   2   2   2   0   0   0   2   0   2   0   2   2   0   2   2   0   2   2   2   2   0   0   0   2   2   0   0   2   0   0   0   2   0   2   2   2   2   2   0   2   2   0   2   2   2   0   0   2   2   0   0   2   2   0   0   0   2   0   0   0   2   2   2   2   2   0   2   2   2   2   0   0   2   0   2   0   0   2   2   2   0   2   2   0   2   0   0   0   2   2   0   2   0   2   0   0   0   0   2   2   0   2   0   0   2   0   2   2   0   2   2   0   0   0   0   0   2   0   0   0   2   0   0   2   2   0   0   0   0   0   0   2   0   0   2   0   2   2   2   2   2   2   2   2   2   2   0   2   2   0   2   2   0   2   2   2   0   2   0   2   2   2   2   0   0   0   0   2
 MK-4-6                 0   0   0   2   0   2   2   0   0   0   0   2   2   0   2   0   0   0   2   0   0   0   0   2   0   0   0   2   0   0   2   2   2   2   2   0   0   0   2   0   2   0   2   2   0   2   2   0   2   2   2   2   2   0   0   2   2   0   0   2   0   0   2   2   0   2   2   2   2   2   0   0   2   0   2   2   2   2   0   2   2   0   2   2   2   0   0   0   2   0   0   0   2   2   2   2   2   0   2   0   2   2   0   0   2   0   2   0   2   2   0   2   0   2   2   0   2   0   2   0   2   2   0   0   0   2   0   0   0   0   2   2   0   2   0   0   2   0   2   2   0   0   2   0   2   0   0   0   2   0   0   2   2   2   0   2   2   2   0   0   2   0   0   2   0   2   2   2   2   2   0   2   2   2   2   2   2   2   0   0   2   2   2   2   0   0   2   2   0   2   2   2   2   2   2   0   0   0   0   0
 MK-4-7                 0   0   0   2   0   2   2   0   0   0   0   2   2   0   2   0   0   0   2   0   0   0   0   2   0   0   0   2   0   0   2   2   2   0   2   0   0   0   2   0   2   0   2   2   0   2   2   0   2   2   0   2   2   0   0   2   2   0   0   2   2   0   2   2   0   2   2   2   2   2   0   0   2   0   2   2   2   2   0   0   2   0   2   2   2   2   0   0   2   2   0   0   2   2   0   2   2   0   2   0   2   2   0   0   2   0   2   0   2   2   0   2   0   2   0   2   2   0   2   0   2   0   0   0   0   2   0   0   0   0   2   0   0   2   0   0   2   0   2   2   0   0   2   0   2   0   0   0   2   0   0   2   2   2   0   2   2   2   0   0   2   0   0   2   0   2   2   2   2   2   0   2   2   2   2   2   2   2   0   0   2   0   2   2   0   0   2   2   0   2   2   2   2   2   2   0   0   0   0   0
 MK-4-8                 2   0   0   2   2   2   2   0   0   2   0   2   2   0   2   0   0   0   2   0   2   0   0   2   0   0   0   2   0   0   2   0   2   0   2   0   2   0   2   0   2   0   2   2   0   2   2   0   2   2   0   2   0   0   0   2   2   0   0   2   2   0   2   2   0   2   2   2   2   2   0   0   2   0   2   2   2   0   0   0   2   0   2   2   2   0   0   0   0   0   0   0   2   2   0   2   2   0   2   0   2   2   0   0   2   0   2   0   2   2   0   2   0   2   0   2   2   0   0   0   2   0   2   0   0   2   0   0   0   0   2   2   2   2   0   2   2   0   2   0   0   0   2   0   0   2   0   0   2   0   0   2   2   0   0   2   2   2   0   0   2   0   0   2   2   2   2   2   2   2   0   2   2   2   2   2   2   2   2   0   2   2   2   2   2   0   2   2   0   2   2   0   2   2   2   0   0   0   0   2
 MK-4-9                 2   0   2   0   2   2   2   0   0   2   0   2   2   0   2   0   0   0   2   2   2   0   0   2   0   0   0   2   0   0   0   0   2   0   2   0   2   0   2   2   2   0   2   2   0   2   2   0   2   2   0   2   0   0   0   2   2   0   0   2   2   0   2   2   0   2   2   0   2   2   0   0   2   0   2   2   2   0   0   0   2   0   2   2   2   0   0   0   0   0   0   0   2   2   0   2   0   0   2   0   2   2   0   0   2   0   2   0   0   2   0   2   0   2   0   2   2   2   0   0   2   0   2   0   0   2   0   0   0   2   2   0   2   0   0   2   2   0   2   0   0   0   2   0   2   2   0   0   2   0   0   2   0   0   0   2   2   2   0   0   2   0   0   0   2   2   2   2   2   2   2   2   2   2   0   2   2   2   2   0   2   2   2   2   2   0   2   2   0   2   2   0   2   2   2   0   0   0   0   2
 MK-4-10                2   0   0   0   2   2   2   0   0   2   0   2   2   0   0   2   0   0   2   2   2   0   0   2   0   0   0   2   0   0   0   0   2   0   2   2   2   2   0   2   2   0   2   2   0   2   0   0   2   2   0   2   0   0   0   2   2   0   0   2   2   0   2   2   0   2   2   0   2   2   0   0   2   0   2   2   2   0   2   0   2   0   2   2   2   0   0   0   0   0   2   0   2   0   0   0   0   0   2   0   2   2   0   2   2   0   2   0   0   2   0   2   0   2   0   2   2   2   2   0   2   0   2   0   0   2   0   0   0   2   2   0   2   0   0   2   2   0   2   0   0   0   2   0   2   2   0   0   2   0   0   2   2   2   0   0   2   2   0   0   2   0   0   0   2   2   2   2   2   2   2   2   2   2   0   2   2   2   2   0   2   2   2   2   2   0   2   0   0   2   2   0   2   2   2   0   0   0   0   2
 MK-4-11                2   0   0   0   2   2   2   0   0   2   0   2   2   0   0   2   0   0   2   2   2   0   0   2   0   0   2   2   0   0   0   0   2   2   0   2   2   2   2   2   2   0   0   2   0   0   0   0   2   2   0   2   0   2   2   2   0   0   0   2   2   0   2   2   0   2   2   0   2   2   0   0   0   0   2   0   2   0   2   0   2   0   2   2   2   0   0   0   0   0   2   0   2   0   0   0   0   0   2   0   2   2   0   2   2   0   2   0   0   2   0   2   0   0   0   2   2   2   0   0   2   0   2   0   0   2   0   0   0   2   2   0   2   2   0   2   0   0   2   0   0   0   2   0   2   2   0   0   2   0   0   0   2   2   0   2   2   2   0   0   2   0   0   0   2   2   2   2   2   2   2   2   2   2   0   2   2   0   2   0   2   2   2   2   2   0   2   2   0   2   2   0   2   2   2   0   0   0   0   2
 MK-4-12                2   0   0   0   2   2   2   0   0   2   0   2   2   0   0   2   0   0   2   2   2   0   0   2   0   0   2   2   0   0   0   0   2   2   0   0   2   2   0   2   2   0   0   2   0   0   0   0   2   2   0   2   2   2   2   2   0   0   0   2   2   0   2   2   0   0   0   0   2   0   0   0   2   0   2   0   2   0   2   0   0   0   2   2   2   0   0   0   0   0   2   0   0   0   0   0   0   0   2   0   2   0   0   2   2   0   2   0   0   2   0   2   0   0   0   2   2   2   0   0   2   0   2   0   0   2   0   0   0   2   2   2   2   2   0   2   0   0   2   0   0   0   2   0   2   2   0   0   2   2   0   2   0   2   0   2   2   2   0   0   2   0   0   0   2   2   2   2   2   2   2   2   2   2   0   2   2   0   2   0   2   2   0   2   2   0   0   2   0   2   2   0   2   2   2   0   0   0   0   2
 MK-4-13                2   2   0   0   2   2   2   2   0   2   0   2   2   0   0   2   0   0   2   2   2   0   0   2   0   2   2   2   0   0   0   0   2   2   0   0   2   2   0   0   2   0   0   2   0   0   0   2   2   2   2   2   2   0   0   2   0   0   0   2   2   0   2   2   0   0   0   0   2   2   0   2   2   2   0   2   2   2   2   0   0   0   2   2   2   0   0   0   0   0   2   0   0   0   0   2   0   0   2   0   2   2   0   2   2   0   2   0   0   2   2   2   0   0   0   2   2   2   0   0   2   0   2   0   0   2   2   0   2   2   2   2   0   2   0   2   0   0   2   0   0   0   2   0   0   2   0   0   2   2   0   2   0   2   0   2   2   0   0   0   2   0   0   0   2   2   2   2   2   2   2   2   2   2   0   2   0   0   2   0   2   2   0   2   2   0   0   2   0   2   2   0   2   2   2   0   0   0   0   2
 MK-4-14                2   2   0   0   2   2   2   2   0   2   0   2   2   0   0   2   0   0   2   2   0   0   0   2   0   2   2   2   0   0   0   0   2   2   0   0   0   2   0   0   2   0   0   0   0   0   0   2   0   2   0   2   2   0   0   2   0   2   0   2   2   0   2   2   2   0   0   0   0   2   0   2   2   2   0   2   2   2   0   0   0   0   2   2   2   0   0   0   0   2   2   0   0   0   0   2   0   0   2   0   2   2   0   2   2   0   2   0   0   2   0   2   0   0   0   2   2   2   0   0   2   0   2   0   0   2   2   0   0   2   0   2   0   2   0   2   0   0   2   0   0   2   2   0   0   2   0   0   2   2   0   2   0   2   0   2   2   0   2   0   2   0   0   0   2   2   2   0   2   2   2   2   2   2   0   2   0   0   2   0   2   2   0   2   2   0   0   0   0   2   2   0   2   2   2   0   0   0   0   2
 MK-4-15                0   2   0   0   2   2   2   2   0   0   0   0   2   0   0   2   2   0   2   2   0   0   0   2   2   2   2   2   0   0   0   0   0   2   0   0   0   2   0   0   2   0   2   0   0   0   0   2   0   2   0   2   2   2   0   2   0   2   0   2   0   0   0   2   2   0   0   0   2   2   0   2   2   2   0   2   2   2   0   0   0   0   2   2   2   0   0   0   0   2   2   0   0   0   0   2   2   0   2   0   0   0   0   2   2   0   2   0   0   2   0   0   0   0   2   2   2   2   0   0   2   0   2   0   0   2   2   0   0   2   0   2   2   2   0   2   0   0   2   0   0   2   2   2   0   2   0   0   2   2   0   2   0   2   0   2   2   0   2   0   2   0   2   0   2   2   2   0   2   2   2   0   2   2   0   2   0   0   2   0   2   2   0   2   2   0   0   0   0   2   0   0   2   2   2   0   0   0   0   2
 MK-4-16                0   2   0   0   2   2   2   2   0   0   0   0   2   0   0   2   2   0   2   2   0   2   0   2   2   2   2   2   0   0   2   0   2   2   0   0   0   2   2   0   2   0   0   0   0   0   0   2   0   2   0   2   2   2   0   2   0   2   0   2   0   0   0   2   2   0   0   0   2   2   0   2   2   2   0   2   2   2   0   0   0   0   0   2   2   0   2   0   0   2   2   0   0   0   0   2   2   0   2   0   0   0   0   2   2   0   2   0   2   2   2   0   0   0   0   2   2   2   2   0   2   2   2   0   0   2   2   0   0   2   0   2   2   2   2   2   0   0   2   0   0   2   0   2   0   2   2   0   2   2   0   2   0   2   0   2   2   0   2   0   2   2   2   0   2   2   2   0   2   2   2   0   2   2   0   2   0   0   2   0   2   2   0   2   2   0   0   0   0   2   0   0   2   2   0   2   0   0   0   2
 MK-5-1                 2   0   2   0   0   2   2   0   2   0   0   0   2   2   2   0   2   0   0   0   2   2   2   0   2   2   2   0   0   2   0   2   2   2   0   2   2   2   0   2   0   0   0   0   0   0   2   2   0   0   2   0   2   0   2   2   2   2   2   0   2   2   0   0   0   2   0   2   2   2   0   0   0   2   0   2   2   0   0   0   0   2   0   0   0   2   0   0   2   2   2   0   0   0   0   2   2   0   2   2   2   0   0   0   2   0   0   2   0   2   0   0   0   2   2   2   0   0   0   0   2   0   0   0   0   0   0   2   2   0   2   2   0   0   0   2   0   2   0   0   2   0   0   0   2   2   0   0   0   2   2   0   2   0   0   0   2   2   2   2   0   0   2   0   0   2   0   0   0   2   0   0   0   2   2   2   0   0   2   0   2   2   0   2   2   2   0   0   2   0   2   2   0   0   0   2   2   2   2   0
 MK-5-2                 0   0   2   0   0   2   2   0   2   0   0   0   2   2   2   0   2   0   2   0   2   2   2   0   2   2   2   0   0   0   0   2   2   2   0   2   2   2   0   2   0   0   0   0   0   0   2   2   0   0   2   0   2   0   2   2   2   2   2   0   2   0   0   0   2   2   0   2   2   0   0   0   0   2   0   2   2   0   0   0   0   2   2   0   0   2   0   0   2   2   2   0   0   2   2   2   2   2   2   2   2   0   0   0   2   0   0   2   0   2   0   0   0   2   2   2   2   0   0   0   2   0   2   0   0   0   0   2   2   0   2   2   0   0   2   0   0   2   0   0   2   0   0   0   2   0   2   0   0   2   2   0   2   0   0   0   2   0   2   2   0   0   2   0   0   2   0   0   0   2   0   0   0   2   2   2   0   0   2   0   2   2   0   0   2   2   0   0   2   0   2   2   2   2   0   2   2   0   2   0
 MK-5-3                 0   0   2   0   0   2   0   0   2   0   0   0   2   2   2   0   2   0   2   0   2   2   0   0   2   2   2   0   0   2   0   0   2   2   0   2   2   2   0   2   0   0   0   0   0   0   2   2   0   0   2   2   0   0   2   0   2   2   2   0   2   0   0   2   2   0   0   2   0   0   0   0   0   2   0   2   2   0   0   0   0   2   2   0   0   2   0   2   0   2   2   2   2   2   2   2   2   2   2   2   2   2   0   0   2   2   2   2   0   2   0   2   0   2   2   2   2   0   0   0   2   0   2   0   0   0   0   2   2   0   2   2   2   0   2   2   0   2   0   0   2   0   0   2   2   0   2   0   0   2   2   0   2   0   0   0   2   0   2   2   0   0   2   0   0   2   0   0   0   2   0   0   0   2   2   2   0   0   2   0   2   2   0   0   2   2   2   0   2   0   2   2   2   2   0   2   2   0   2   0
 MK-5-4                 0   0   2   2   0   2   0   0   2   0   2   0   2   2   2   0   2   0   2   0   2   2   0   0   2   2   2   2   0   2   0   0   2   2   0   2   2   2   0   0   0   0   0   0   0   0   2   2   0   0   2   2   0   0   2   2   2   2   2   0   2   0   0   2   2   0   0   2   0   0   0   0   0   2   0   2   2   0   2   0   0   2   2   2   2   0   0   2   0   2   0   2   2   2   2   2   2   2   2   2   2   2   0   0   2   2   2   2   0   2   0   2   0   2   2   2   2   0   0   0   2   0   2   0   0   0   0   2   0   0   2   2   2   0   2   0   0   2   0   0   2   0   0   2   2   0   2   0   0   2   0   0   2   0   0   0   0   0   2   2   0   0   2   0   0   2   0   0   0   0   2   0   0   2   0   2   0   0   2   0   2   2   0   0   2   2   2   0   2   2   2   2   2   2   0   2   2   0   2   0
 MK-5-5                 0   0   0   2   0   2   0   0   0   0   2   0   2   2   2   0   2   0   2   0   2   2   0   0   2   2   2   0   0   2   0   0   2   2   0   2   2   2   0   0   0   0   2   0   0   0   2   2   0   0   2   2   0   0   2   2   2   2   2   0   0   0   0   2   2   2   0   2   0   0   0   0   0   2   0   2   2   0   2   0   0   2   2   2   2   0   0   2   0   2   0   2   2   0   2   2   0   2   2   2   0   2   0   0   2   2   2   2   0   2   0   2   0   2   2   2   2   0   0   0   2   0   2   2   2   0   0   2   0   0   2   2   2   0   2   0   0   2   0   0   2   0   0   2   2   0   2   0   0   2   0   0   2   2   0   0   0   0   2   2   0   0   2   0   0   2   0   0   0   0   2   0   2   2   2   2   0   0   2   0   2   2   2   0   2   2   0   0   2   2   2   2   2   2   2   0   2   0   2   0
 MK-5-6                 0   0   0   2   0   0   0   0   0   0   2   0   2   2   2   0   2   0   2   0   2   0   0   0   0   2   2   2   0   2   0   0   2   0   0   2   2   2   0   2   0   0   2   0   0   0   0   2   0   0   2   2   0   0   2   2   2   2   0   0   0   0   0   2   2   2   0   2   0   0   2   2   2   2   0   2   2   0   2   0   0   2   2   2   2   0   2   2   2   2   0   2   2   2   2   2   0   2   2   2   0   2   0   0   2   2   2   2   0   2   0   2   0   2   2   0   2   0   2   0   2   0   2   0   2   2   0   2   0   0   2   2   2   0   2   0   0   2   0   2   2   0   0   2   2   0   2   0   0   2   0   0   2   2   0   2   0   0   0   2   0   0   2   0   2   2   0   0   0   0   2   0   2   2   2   2   0   0   2   0   0   2   2   0   2   0   0   0   2   2   2   0   2   2   2   0   2   0   2   0
 MK-5-7                 0   0   0   2   0   0   0   0   0   0   2   2   2   2   2   0   2   0   2   0   2   0   0   0   0   2   2   2   0   2   0   0   2   0   0   2   2   2   0   2   0   0   2   0   0   0   0   2   0   0   2   2   0   0   2   2   2   0   0   0   0   0   0   2   2   2   2   2   0   2   2   2   2   2   0   2   2   2   2   0   0   2   2   2   2   0   2   2   2   2   0   2   2   2   2   2   0   0   2   2   2   2   0   0   2   2   2   2   0   2   0   2   0   2   2   0   2   2   2   0   2   0   2   0   2   2   0   2   0   2   2   2   2   2   2   2   2   2   0   2   2   0   2   2   2   0   2   0   0   2   0   0   2   2   0   2   0   2   0   0   0   0   2   0   2   2   0   0   0   0   0   0   2   0   2   2   0   0   2   0   0   2   2   0   2   0   0   2   2   2   2   0   2   2   2   0   2   2   0   0
 MK-5-8                 0   0   2   2   0   0   0   0   0   2   2   2   2   2   2   0   2   0   2   0   2   0   0   2   0   2   2   0   0   2   0   0   2   0   0   2   2   2   0   2   0   0   2   0   0   0   2   2   0   0   0   2   0   0   2   2   2   0   0   0   0   0   0   2   2   2   2   2   2   2   2   2   2   2   0   2   2   0   2   2   0   2   0   2   0   0   2   2   2   2   0   2   2   2   2   2   2   0   2   2   2   2   0   0   2   2   2   2   0   2   2   2   0   2   2   0   2   2   2   0   2   0   2   0   2   2   0   2   0   2   2   2   2   2   2   2   2   2   0   2   2   0   2   2   0   0   2   0   0   2   0   0   2   2   0   2   0   2   2   0   0   0   2   0   2   2   0   0   0   0   0   0   2   0   2   2   0   2   2   0   0   2   2   0   2   0   0   2   2   2   2   0   2   2   2   0   2   2   0   2
 MK-5-9                 0   0   2   2   0   0   0   2   0   2   2   2   2   2   2   0   2   0   2   2   2   0   0   2   0   2   2   0   0   2   2   0   2   0   0   2   2   2   0   2   0   0   2   0   0   0   2   2   0   0   0   0   0   0   2   2   2   0   0   0   0   0   0   2   2   2   0   2   2   2   2   2   2   2   0   2   2   0   2   2   2   2   0   2   0   0   2   2   2   2   0   2   2   2   0   2   2   2   2   2   2   2   0   0   2   2   2   2   0   2   2   2   0   2   0   0   2   2   2   0   2   0   2   0   2   0   0   2   0   2   2   2   2   2   2   0   2   2   2   2   2   0   2   2   0   0   2   0   0   2   0   0   2   2   0   2   0   2   0   0   0   0   2   0   2   2   0   0   0   2   0   0   0   0   2   2   0   2   2   0   0   2   0   0   0   0   0   2   2   2   2   0   2   2   2   0   2   2   0   2
 MK-5-10                0   0   2   2   0   0   0   0   0   2   2   2   2   0   2   0   2   0   2   2   2   0   0   2   0   2   2   0   0   2   0   0   2   0   0   2   2   2   0   2   0   0   0   0   0   0   0   2   0   0   0   0   0   0   2   2   2   0   2   0   2   2   2   2   2   2   2   2   2   2   2   2   2   2   0   2   2   0   2   2   2   2   0   2   0   0   2   2   0   2   0   2   2   0   0   2   2   2   2   2   2   2   0   2   2   2   2   2   0   2   2   2   0   0   0   0   2   2   2   0   2   0   2   0   2   2   0   2   0   2   2   2   2   0   2   0   2   2   2   2   2   0   2   2   0   0   2   0   0   0   0   0   2   2   0   2   0   2   0   0   0   0   0   0   2   2   0   0   0   2   0   0   0   0   2   0   0   2   2   0   0   2   0   0   0   0   0   2   2   2   2   0   2   0   0   0   2   2   0   2
 MK-5-11                0   0   2   2   0   0   0   0   0   2   2   2   0   0   0   0   2   0   2   0   2   0   0   2   0   2   2   2   0   2   0   2   2   0   0   2   2   2   0   2   0   0   0   0   0   2   0   2   2   0   0   0   0   0   2   2   2   0   2   0   2   0   2   2   0   2   2   2   2   2   2   2   2   2   0   2   2   0   2   2   2   2   0   2   0   0   2   2   2   2   0   2   2   0   0   2   2   0   2   2   2   2   0   2   2   2   2   2   0   0   2   2   2   0   0   0   2   2   2   0   2   0   2   0   2   2   0   2   0   2   2   2   2   0   2   0   2   2   2   2   2   0   2   2   0   0   2   0   2   0   0   0   2   2   0   2   0   2   0   0   0   0   0   0   2   2   0   0   0   0   0   2   0   0   2   0   0   2   2   0   0   0   0   0   0   0   0   2   2   2   2   0   2   0   0   0   2   2   0   2
 MK-5-12                0   2   2   2   0   0   0   0   0   2   0   2   0   0   0   0   2   0   2   0   2   0   0   2   0   0   2   2   0   0   0   2   0   2   0   0   2   2   0   2   2   0   0   0   0   2   0   2   2   0   0   0   0   0   2   2   2   0   0   0   2   0   2   0   0   2   2   2   2   2   2   2   2   2   0   2   2   2   0   2   2   2   0   2   0   0   2   2   2   2   0   2   2   0   0   2   2   0   0   2   2   2   0   0   2   2   2   2   2   0   2   2   2   0   0   0   0   2   2   0   2   0   2   0   2   2   0   2   0   2   2   2   2   0   2   2   2   2   2   2   2   0   2   2   0   0   2   2   2   0   0   0   2   2   0   2   0   2   0   0   0   0   2   0   2   2   0   0   2   0   2   2   0   0   2   0   0   2   2   0   0   0   2   0   0   0   0   2   0   2   2   0   2   0   0   0   2   2   0   2
 MK-5-13                0   2   2   2   0   0   0   2   0   2   0   2   0   0   0   0   2   0   2   0   2   0   0   2   0   2   2   2   0   0   0   2   0   2   2   0   2   2   0   2   2   0   0   0   0   2   0   2   2   2   0   0   0   0   2   2   2   0   0   0   2   0   2   0   0   2   2   2   2   2   2   2   2   2   0   2   2   2   0   2   2   2   2   2   0   0   2   2   2   2   2   2   2   0   0   2   2   0   0   0   2   0   0   0   2   2   2   2   2   0   2   2   2   0   0   0   0   2   2   0   2   0   2   0   2   2   0   2   0   2   2   2   2   0   2   2   2   2   0   2   2   0   2   2   0   0   2   2   2   0   0   0   2   2   0   2   0   2   0   0   0   0   2   0   2   2   0   0   2   0   2   2   0   0   2   0   2   2   2   0   0   0   2   0   0   0   0   2   0   2   2   0   2   0   0   0   2   2   0   2
 MK-5-14                0   2   2   0   0   0   0   2   2   2   0   2   0   0   0   0   0   0   2   0   2   0   0   2   0   2   2   2   0   0   0   2   0   2   2   0   0   2   0   2   2   0   0   0   0   2   0   2   2   2   2   0   0   0   2   0   2   0   0   0   2   0   2   0   0   2   2   2   2   2   2   2   2   2   0   2   2   2   2   2   2   2   2   2   0   0   2   2   2   2   2   2   2   0   2   2   2   0   2   0   2   0   0   0   2   2   2   2   2   0   0   2   2   0   0   0   0   2   2   0   2   2   2   0   0   0   0   2   0   0   2   2   0   0   2   2   2   2   2   2   2   0   2   2   0   0   2   2   2   0   0   0   2   2   0   2   0   2   0   0   0   0   2   0   2   2   0   0   0   0   2   2   0   0   0   2   2   2   2   0   0   0   2   0   0   0   0   2   0   0   2   0   2   0   0   0   2   2   0   2
 MK-5-15                0   2   2   0   0   0   0   0   2   2   0   0   2   0   2   0   0   0   2   0   2   0   0   2   0   2   2   2   0   2   0   2   2   2   2   0   0   2   0   2   2   0   2   0   0   2   0   2   0   2   2   0   0   2   2   0   2   0   0   0   0   0   2   0   0   2   2   2   2   2   2   2   2   2   0   2   2   2   2   2   2   2   2   0   0   0   2   2   2   2   2   2   2   0   0   2   2   0   0   0   2   0   2   0   2   2   0   2   2   0   0   2   2   0   0   0   0   2   2   0   2   2   0   0   0   0   0   2   0   0   2   2   0   0   0   2   2   2   2   2   2   0   2   2   0   0   2   2   2   0   0   0   2   2   0   2   0   2   0   0   0   0   2   0   2   2   0   0   0   0   0   2   2   2   0   2   2   2   2   0   0   0   2   0   0   0   0   2   0   0   2   0   2   0   0   0   2   2   0   2
 MK-5-16                0   2   0   0   0   0   0   0   2   2   0   0   0   0   2   0   0   0   2   0   2   0   0   2   0   0   2   2   2   2   0   2   2   2   0   2   0   2   0   2   2   0   2   0   0   2   0   2   0   0   2   0   0   2   2   0   0   0   0   0   0   0   2   0   0   2   2   2   2   2   2   0   2   2   0   2   2   2   2   2   2   2   2   0   0   0   2   2   2   2   2   2   2   2   0   2   2   0   0   0   2   0   2   0   2   2   0   2   2   2   0   2   2   0   0   0   0   2   2   0   2   2   0   0   0   0   0   2   0   0   2   0   0   0   0   2   2   2   2   2   2   0   2   2   0   0   2   2   2   0   0   0   2   2   0   0   0   2   0   0   0   0   2   0   2   2   0   2   0   0   0   2   2   0   0   2   2   2   2   0   0   0   2   0   0   0   0   2   0   0   2   0   2   0   0   0   2   0   0   2
 MK-6-1                 0   2   0   2   0   2   2   0   2   2   0   2   0   2   0   2   0   2   0   0   0   2   0   0   0   2   0   0   0   0   0   0   2   2   0   2   0   2   2   2   2   0   0   0   0   2   2   0   0   2   0   0   0   0   2   2   0   2   0   0   0   2   0   2   0   2   2   0   0   0   2   2   0   2   2   0   0   0   0   0   2   0   2   2   0   2   2   0   2   0   0   2   2   2   2   0   2   2   0   0   0   0   0   2   0   2   0   2   0   0   0   0   0   0   0   0   0   2   2   0   0   2   2   0   2   2   0   0   2   0   2   2   2   2   0   0   2   2   0   0   0   0   2   2   0   0   0   2   2   0   2   2   0   2   2   2   0   0   2   0   2   2   2   2   2   2   0   2   0   0   2   2   0   0   0   0   0   0   0   2   2   2   2   2   0   0   0   2   2   0   0   2   2   0   2   0   2   2   2   0
 MK-6-2                 0   2   0   0   0   2   2   0   2   2   0   2   0   2   0   2   0   2   0   0   0   0   0   0   0   2   0   0   0   0   2   0   2   2   0   0   0   2   2   2   2   0   0   0   0   2   2   0   0   0   0   0   0   2   2   0   0   2   0   2   0   2   0   2   0   2   2   0   0   0   2   2   0   2   2   0   0   0   0   0   2   0   2   2   0   2   2   0   2   0   0   0   2   2   2   0   0   2   0   0   0   0   0   2   0   2   0   0   0   0   0   0   0   0   2   0   0   2   2   0   0   2   2   0   2   2   0   0   0   0   2   0   2   2   0   0   2   2   0   0   0   0   2   2   0   0   0   2   2   2   2   2   0   0   2   2   0   2   2   0   2   2   2   2   2   2   0   2   0   2   2   2   0   0   0   0   0   0   0   2   2   2   0   2   2   0   0   2   0   0   0   2   2   0   2   0   0   2   2   0
 MK-6-3                 2   2   0   2   0   2   2   0   2   2   0   2   0   2   0   2   0   2   0   0   0   0   0   2   0   2   0   0   0   0   2   0   2   2   0   0   0   2   2   2   2   0   0   0   0   2   2   0   2   0   0   0   0   2   2   0   0   2   0   2   0   2   0   2   0   2   2   0   0   0   2   2   0   2   2   0   0   0   0   0   2   0   2   2   0   2   2   0   2   0   0   0   0   2   2   0   0   2   0   0   0   0   0   2   0   2   0   0   2   0   0   0   0   0   2   0   0   2   2   0   0   2   2   0   2   2   0   0   0   0   0   0   2   0   0   0   2   2   0   0   0   0   2   2   0   0   0   2   2   2   0   2   0   0   2   2   0   2   2   0   2   2   2   2   2   2   0   2   0   0   2   0   0   0   0   0   0   0   0   2   2   2   0   2   2   0   0   2   0   0   0   2   2   0   2   0   0   2   2   0
 MK-6-4                 2   0   2   2   0   2   2   2   0   2   2   2   0   2   0   2   0   2   2   0   0   0   0   2   0   2   0   0   0   0   2   0   2   2   0   0   0   2   2   2   2   0   0   0   0   2   2   0   2   0   0   2   0   2   2   0   0   2   0   2   0   0   0   2   0   2   2   0   0   0   2   2   0   0   2   0   0   2   2   0   2   0   2   2   2   2   2   2   2   0   2   0   0   2   2   0   0   2   0   0   0   0   0   2   0   2   0   0   2   0   0   0   0   0   2   0   0   0   2   0   0   2   2   0   2   2   2   0   0   0   2   0   0   0   0   0   2   2   0   0   2   2   0   2   0   0   0   2   2   2   0   2   0   0   2   2   0   2   2   0   2   2   2   2   2   2   0   2   0   0   0   0   0   0   0   0   0   0   2   2   2   2   0   2   2   0   2   2   0   0   0   2   0   0   2   0   0   2   2   0
 MK-6-5                 2   0   2   2   0   2   2   2   0   2   2   2   0   2   0   2   0   2   2   0   0   0   0   0   0   2   0   0   0   0   2   0   2   0   0   0   0   2   2   2   2   0   0   0   0   2   2   0   2   0   0   2   0   2   2   2   0   2   2   2   0   0   0   2   0   2   2   0   0   0   2   2   0   0   2   0   0   2   2   0   2   0   2   2   2   2   0   2   2   0   2   0   0   2   2   0   0   2   0   0   0   0   0   2   0   2   0   2   2   0   0   0   2   0   2   0   0   0   2   0   0   2   2   0   2   2   2   2   0   0   2   0   0   2   0   0   2   0   0   0   2   2   0   2   0   0   0   0   2   2   0   2   0   0   2   2   0   2   2   0   2   2   2   2   2   2   0   2   0   0   0   0   0   0   0   0   0   0   2   2   2   2   0   2   2   0   2   2   0   0   0   2   0   0   2   0   0   2   2   0
 MK-6-6                 0   0   2   2   0   2   2   0   0   2   2   2   0   2   0   2   2   2   2   0   0   0   0   0   0   2   0   0   2   2   2   0   0   0   0   0   0   2   2   2   2   0   0   2   0   2   2   0   2   0   0   2   0   2   2   2   0   2   2   2   0   2   0   2   0   2   2   0   0   0   2   2   0   0   2   0   0   2   2   0   2   0   2   2   2   2   0   2   2   0   2   0   0   2   2   0   0   2   0   0   0   0   0   2   0   2   0   0   2   0   0   0   2   0   2   0   0   0   2   0   0   0   0   0   0   2   2   2   2   0   0   0   0   2   0   0   2   2   0   0   2   2   0   2   0   0   0   0   0   2   0   2   0   0   2   2   0   2   2   0   2   2   2   2   2   2   0   0   0   2   2   0   0   0   0   0   0   0   2   2   2   2   0   2   2   0   2   2   0   0   0   2   0   0   2   0   0   2   0   0
 MK-6-7                 0   0   2   2   0   2   2   0   0   2   2   2   0   2   0   2   2   2   2   0   0   0   0   0   0   2   2   2   2   2   2   0   0   0   0   0   0   2   0   2   2   0   0   2   2   2   2   0   2   0   0   2   0   2   2   2   0   2   2   2   0   2   0   2   0   2   2   0   0   0   2   2   0   0   2   0   0   0   0   0   0   0   2   2   0   2   0   0   2   0   2   0   0   2   0   0   0   0   0   0   0   0   0   2   0   2   0   0   2   0   0   0   2   0   2   0   0   0   0   2   0   2   0   0   0   2   2   2   2   2   0   0   0   2   0   0   2   2   0   0   2   2   0   2   0   0   0   0   0   2   0   2   0   0   0   0   0   0   2   0   2   2   2   2   2   2   0   0   0   2   2   0   0   0   0   2   2   0   2   2   2   2   0   2   2   0   2   2   0   2   0   2   0   0   2   2   0   2   0   0
 MK-6-8                 0   0   2   2   0   2   2   0   0   2   2   2   0   2   0   2   2   2   2   0   0   0   0   0   0   2   2   2   2   2   2   0   0   0   0   0   0   2   0   2   2   0   0   2   2   2   2   2   2   0   0   2   0   2   2   2   0   2   0   2   0   2   0   2   0   2   2   0   0   0   2   2   0   0   2   0   0   0   0   0   0   0   2   2   0   2   0   0   2   0   2   0   2   2   0   0   0   0   0   2   0   0   0   2   0   2   0   0   2   0   2   0   0   0   2   0   0   2   0   2   0   2   0   0   2   2   2   2   2   2   0   0   0   2   0   0   2   2   0   0   2   2   0   2   0   0   0   0   0   0   0   2   0   0   0   0   0   2   2   0   2   2   2   2   2   2   0   0   0   2   2   2   0   0   2   0   2   0   2   2   2   2   0   2   2   0   2   2   2   2   0   2   0   0   0   2   0   2   0   0
 MK-6-9                 2   0   2   2   0   2   2   0   0   2   2   2   0   2   0   2   2   2   2   0   0   0   0   0   0   2   2   0   0   2   2   2   0   0   2   0   0   2   0   2   2   0   0   2   2   2   2   2   2   0   2   2   2   2   2   2   0   2   0   2   0   2   0   2   0   2   2   0   0   2   2   2   0   0   2   0   0   2   0   2   0   0   2   2   0   2   0   0   2   0   2   0   0   2   2   0   0   0   0   0   2   0   0   2   0   2   0   0   2   0   2   0   0   0   2   0   0   2   0   2   2   2   0   0   2   0   2   2   2   2   0   0   0   0   0   0   2   2   0   0   2   2   0   2   0   0   0   2   0   2   0   2   0   0   0   0   0   2   2   0   2   2   2   2   2   2   0   0   0   2   2   0   0   0   2   0   2   0   2   2   2   2   0   2   2   0   2   2   2   0   0   2   0   0   2   2   0   2   0   0
 MK-6-10                2   0   2   2   0   2   2   0   0   2   2   2   0   2   0   2   2   2   2   0   0   0   0   0   0   2   2   0   0   2   2   2   0   0   2   0   0   2   0   2   2   0   0   2   2   2   0   2   2   0   2   2   2   2   2   2   0   2   0   2   0   0   0   2   0   0   2   0   0   0   2   2   0   0   2   0   0   2   0   2   0   0   2   0   0   2   0   0   2   0   2   0   0   2   2   0   0   0   0   0   2   0   0   2   0   2   0   0   2   0   2   0   2   2   0   0   0   2   0   2   2   2   2   0   2   0   2   2   0   2   0   0   0   2   0   0   2   2   0   0   2   2   0   2   0   0   0   2   0   2   0   2   2   0   0   0   0   2   2   2   2   2   2   0   2   2   0   0   0   2   2   0   0   0   2   0   2   0   2   2   2   2   0   2   0   0   2   2   0   0   0   2   0   0   2   0   0   2   0   0
 MK-6-11                0   0   2   2   0   2   2   0   0   0   2   2   0   0   0   2   2   0   2   0   0   2   0   0   0   2   2   0   0   2   2   2   0   0   2   2   0   0   0   2   2   0   0   2   2   2   0   2   2   0   2   2   2   2   2   2   0   2   0   2   0   0   0   2   0   0   2   2   0   0   2   2   0   0   2   0   0   2   0   2   0   0   2   0   0   2   2   0   2   0   2   0   0   2   2   0   0   0   0   2   2   0   0   2   0   2   2   0   2   0   2   0   2   2   2   0   0   2   0   2   2   2   0   0   2   0   2   2   0   2   0   0   0   2   0   2   0   2   0   0   2   2   0   2   0   0   0   2   0   2   0   2   2   0   0   0   0   0   2   2   2   2   2   0   2   0   2   0   0   2   0   0   0   0   2   0   2   0   2   2   2   0   0   2   0   0   2   2   0   0   0   2   0   0   2   0   0   2   0   2
 MK-6-12                0   0   2   2   0   2   0   0   0   0   2   2   0   0   0   0   2   0   2   0   2   2   2   0   0   2   2   0   2   2   2   2   0   0   2   2   2   0   0   2   2   0   0   2   2   2   0   2   2   0   2   2   0   2   2   2   0   2   0   2   0   0   0   2   0   0   2   2   0   0   2   2   2   0   2   0   0   2   0   2   0   0   2   0   0   2   2   0   2   0   2   0   0   2   2   0   0   0   2   2   2   2   0   2   0   2   2   0   2   0   2   0   2   0   2   0   0   2   0   2   2   2   0   0   2   0   2   2   0   2   0   0   0   2   0   2   0   2   0   0   2   2   0   2   0   0   0   2   0   2   0   2   2   0   0   0   0   2   2   2   2   2   2   0   2   0   0   0   0   2   0   0   2   0   2   0   2   0   2   2   2   0   0   2   0   2   2   2   0   0   0   2   0   0   2   0   0   0   0   2
 MK-6-13                0   0   2   2   0   2   0   0   0   2   2   2   0   0   0   0   2   0   2   0   2   2   2   0   0   2   0   0   2   2   2   2   0   0   2   2   0   0   0   2   2   0   0   2   2   2   0   0   2   0   2   2   0   2   2   2   2   2   2   2   0   0   0   2   0   0   0   2   2   0   2   2   2   0   2   0   0   2   0   2   0   0   0   0   0   2   2   0   2   0   2   0   0   2   2   0   0   0   2   2   2   0   0   2   0   2   2   0   2   0   2   0   2   0   2   0   0   2   0   2   2   2   0   0   2   0   2   2   0   2   0   0   0   2   0   2   0   2   2   0   2   2   0   2   0   0   0   2   0   2   0   2   2   0   0   0   0   2   2   0   2   2   2   0   0   0   2   0   2   2   0   0   0   0   2   0   2   2   2   2   2   2   0   2   2   2   2   2   0   0   0   2   0   2   2   0   0   0   0   2
 MK-6-14                0   0   2   2   2   0   0   0   0   2   2   2   0   0   0   2   2   2   2   0   2   2   2   0   0   0   0   0   2   2   2   2   0   0   2   2   0   0   0   2   2   0   0   2   2   2   0   0   2   0   2   2   0   2   2   2   2   2   2   2   0   0   0   2   0   2   0   2   2   0   2   2   2   0   2   0   0   2   2   2   0   0   0   0   0   2   2   0   2   0   2   0   0   2   0   0   0   0   2   0   2   0   0   2   0   2   2   0   2   0   2   0   2   0   2   0   0   0   0   2   2   2   0   2   2   0   2   2   0   2   0   0   0   2   0   0   0   2   2   0   2   2   2   2   0   0   0   2   0   2   0   2   2   0   0   0   0   2   2   0   2   2   2   0   0   0   2   0   2   2   2   0   0   0   2   0   2   2   2   2   2   2   2   2   2   2   2   2   0   0   0   2   0   0   2   0   0   0   0   2
 MK-6-15                0   0   2   2   2   0   0   0   2   2   0   0   0   0   0   2   0   0   2   0   2   2   0   0   0   0   2   0   2   2   2   2   0   0   2   2   0   0   0   2   2   0   0   2   2   2   0   0   2   0   2   2   2   2   2   2   2   2   2   2   0   0   0   2   0   2   0   2   2   0   2   2   0   0   2   0   0   0   2   2   0   0   0   0   0   2   2   2   2   0   2   0   0   2   0   0   0   0   2   0   2   0   0   2   0   2   2   0   2   0   2   0   2   0   2   0   0   0   2   2   2   2   0   2   2   0   2   2   0   2   0   0   0   0   0   0   0   2   2   0   2   2   2   2   0   0   0   2   2   2   0   0   2   0   0   0   0   2   2   0   0   2   2   0   0   0   0   0   2   2   2   0   0   0   2   0   2   2   2   2   2   2   2   2   2   2   0   2   2   0   0   2   2   0   2   0   2   0   0   2
 MK-6-16                0   0   2   2   2   0   0   0   2   2   0   0   0   0   2   2   0   0   2   0   2   2   0   0   0   0   2   0   2   2   2   2   0   0   2   2   0   0   0   2   2   0   0   2   2   2   0   0   2   0   2   2   0   2   2   0   0   2   2   2   0   0   0   0   0   0   0   2   2   0   2   2   0   0   2   0   0   0   2   2   0   2   0   0   0   2   2   2   2   0   2   0   0   2   0   0   0   0   2   0   2   2   0   2   0   2   2   0   2   0   2   0   2   0   2   0   0   0   2   2   2   2   0   2   2   0   2   2   2   2   0   0   0   0   2   2   0   2   2   0   2   0   2   2   2   0   0   2   2   2   0   0   2   0   0   0   0   2   2   0   0   2   0   0   2   0   0   0   2   2   2   0   0   2   2   0   0   2   2   2   2   2   2   2   2   2   0   2   2   2   0   2   2   0   2   0   2   0   0   2
 
!****************************************** Phenotypic Data **********************************************************
!-100.0 is resevred for missing phenotype
SimulatedTrait1        16.1026   13.5901   14.4209   13.7920   14.0829   14.0744   13.9742   16.2819   15.9526   13.9695   15.7394   15.9253   16.4203   15.4907   15.3544   14.6443   16.6512   15.1187   14.5027   14.1739   14.1256   16.2634   15.9761   14.3698   15.4464   13.3472   14.5923   13.9217   14.3575   13.6733   15.5613   14.7363   15.7422   14.9835   15.5821   14.2555   13.9944   14.2132   15.1743   16.0312   14.5787   14.7465   15.7570   14.7085   15.5913   13.6206   13.7345   16.6136   14.3639   14.3429   16.5357   14.6811   13.7543   14.3311   16.3165   16.6015   15.2083   13.7804   13.8310   15.1388   15.6987   16.0241   16.2267   16.0203   13.7551   13.8967   16.5602   15.0990   14.6577   14.4664   15.8862   15.4446   15.0084   13.3225   15.4550   15.3596   16.0661   15.8843   14.4837   13.1153   13.9504   14.8244   13.8459   13.6828   15.1216   15.6938   16.6658   16.4125   16.5957   15.0750   13.2472   14.4321   13.6584   15.7947   17.5383   13.7211   13.7048   14.1845   16.9077   15.1796   16.6948   14.6592   16.1576   16.2129   14.1909   14.3095   13.5506   13.5167   15.3554   14.3734   13.9729   14.1149   15.5653   14.0564   14.9155   14.2283   16.6565   14.5043   15.7678   14.9185   15.3678   13.3879   14.2013   16.2864   16.2968   13.7788   16.3893   13.2657   13.7225   16.0782   14.4529   16.2190   15.5733   16.0366   14.3638   13.9909   15.6365   13.6344   14.3386   14.1249   13.4308   16.6838   16.0436   16.3766   14.1562   16.5115   14.0504   14.0423   14.8911   15.6877   16.3228   14.9630   14.1918   15.7889   15.1233   15.4027   13.4148   14.1776   13.3181   14.9668   14.3061   15.4683   15.4402   15.5438   15.9793   16.0666   15.0280   15.7239   14.3990   14.3639   14.4585   13.8577   15.8944   14.7648   15.7294   14.0644   15.8835   15.1527   16.7005   15.1638   15.6763   14.4532   14.3770   14.3922   13.5988   15.7700   15.0323   14.2183   15.7047   16.0203   14.5914   12.6778   13.8162   15.1915   14.0988   15.9527   16.1201   15.3906   13.5462   13.3670
SimulatedTrait2         9.4493   10.6408   10.2660   10.8825   10.0401   10.2096   10.7439    9.4919   10.1435   10.5967    9.7287    9.9562    9.8395    9.7831    9.4656   10.3380    9.6897    9.4714   10.9254   10.1447   10.4323    9.9425    9.3649    9.0852    9.2119   10.9485    9.6026   10.3534   10.4464   10.3108    9.4519    9.6722   10.6050   10.4510    9.7632   10.8430   10.9068   10.3215    9.8664    9.5981    9.8831   10.5470    9.4730   10.1306    9.3695   10.2723   10.6319    9.8767   10.4816   10.5992    9.7462    9.3864   10.5441   10.5072    9.3489    9.2663   10.3254   10.4601   10.6903    9.8097    9.2875    9.3527    9.7657    9.6818   10.5466   10.1393   10.0261    9.8957   10.5287    9.3273    9.5620    9.7275    9.6199   10.2837    9.4379    9.4667    9.3602    9.3121   10.2673   10.7913   10.9223   10.2779   10.4725    9.8864    9.5264    9.3600    9.7271    9.6508    9.3362   10.8443   10.3954   10.3550   10.6985    9.0609    9.5851   10.5295   10.6199   10.4667    9.5289    9.5131    9.8036   10.8363    9.3331    9.7611   10.9489   10.6948   10.1948   10.2672    9.4800   10.7724   10.8452   10.6998   10.9948   10.8166   10.2947   10.4678    9.7133   10.6414   10.0039   10.4781    9.8352   10.9686   10.5313    9.4631    9.5676   10.5216    9.7116   10.4343   10.7153    9.3724   10.4551    9.3788    9.8301    9.4471   10.4458   10.9382    9.4456   10.3125   10.2174   10.6598   10.3147    9.7314    9.3601    9.8457   10.2951    9.4590   10.1449    9.6459   10.5517    9.6222    9.2148   10.1755   10.2355    9.3304    8.9426   10.9470   10.0544   10.4781   10.4131    9.3617    9.7430    9.4291    9.4305    9.2394    9.5338    9.5973    9.9733    9.1912   10.5929   10.8724   10.4420   10.7766    9.7162   10.4299    9.7052   10.7968    9.1722    9.6884    8.8988   10.5061    9.1163    9.6534    9.4744   11.0932   10.5747    9.7758    9.6057   10.5848    9.1107    9.5233   10.5535   10.3719   10.1838    9.5089   10.4947    9.2152    9.2472    9.7917   10.3211    9.9912
 
