# Supplementary material for: Inclusive Composite Interval Mapping of QTL by Environment Interactions in Biparental Populations
Source: PLoS One. 2015 Jul 10;10(7):e0132414. doi: 10.1371/journal.pone.0132414 (PMC4498613; doi:10.1371/journal.pone.0132414)
Supplement: S6 File — (ZIP) [file pone.0132414.s006.zip › H=0.8/L1/run_00120.met]

!**********************Note: lines staring with "!" are remarks and will be ignored in the program********************
!*********************************General Information**********************************
!Assuming F1 = P1 x P2, populations available in QTL IciMapping are: 
!  1, P1BC1F1 = P1 x F1, the first backcrossing where P1 is used as the recurrent parent;
!  2, P2BC1F1 = P2 x F1, the first backcrossing where P2 is used as the recurrent parent;
!  3, F1DH, F1-derived doubled haploids; 
!  4, RIL or F1RIL, recombination inbred lines through the repeated selfing of F1;
!  5, P1BC1RIL, recombination inbred lines through the repeated selfing of P1BC1F1;
!  6, P2BC1RIL, recombination inbred lines through the repeated selfing of P2BC1F1;
!  7, F2, the selfing generation of F1;
!  8, F3, the selfing generation of F2;
!  9, P1BC2F1, the second backcrossing where P1 is used as the recurrent parent; 
! 10, P2BC2F1, the second backcrossing where P2 is used as the recurrent parent;
! 11, P1BC2RIL, recombination inred lines through the repeated selfing of P1BC2F1; 
! 12, P2BC2RIL, recombination inred lines through the repeated selfing of P2BC2F1; 
! 13, P1BC1F2, the selfing generation of P1BC1F1; 
! 14, P2BC1F2, the selfing generation of P2BC1F1; 
! 15, P1BC2F2, the selfing generation of P1BC2F1; 
! 16, P2BC2F2, the selfing generation of P2BC2F1; 
! 17, P1BC1DH, P1BC1F1-derived doubled haploids; 
! 18, P2BC1DH, P2BC1F1-derived doubled haploids; 
! 19, P1BC2DH, P1BC2F1-derived doubled haploids; 
! 20, P2BC2DH, P2BC2F1-derived doubled haploids; 
   3      !Mapping Population (see remarks above)
   2      !Mapping Function (1 for Kosambi; 2 for Haldane; 3 for Morgan)
   2      !Marker Space Type (1 for intervals; 2 for positions)
   1      !Marker Space Unit(1 for centiMorgans; 2 for Morgan)
   6      !Number of Chromosomes (or Linkage Groups)
 200      !Size of the mapping population
   2      !Number of environments
 
!***************************************** Chromosomes and Linkage Maps **********************************************
!Chromosome                 NumMarkers
-CH1                        16
-CH2                        16
-CH3                        16
-CH4                        16
-CH5                        16
-CH6                        16
!Linkage map (Marker name followed by position or the interval length)
 MK-1-1                1     0.000
 MK-1-2                1    10.000
 MK-1-3                1    20.000
 MK-1-4                1    30.000
 MK-1-5                1    40.000
 MK-1-6                1    50.000
 MK-1-7                1    60.000
 MK-1-8                1    70.000
 MK-1-9                1    80.000
 MK-1-10               1    90.000
 MK-1-11               1   100.000
 MK-1-12               1   110.000
 MK-1-13               1   120.000
 MK-1-14               1   130.000
 MK-1-15               1   140.000
 MK-1-16               1   150.000
 MK-2-1                2     0.000
 MK-2-2                2    10.000
 MK-2-3                2    20.000
 MK-2-4                2    30.000
 MK-2-5                2    40.000
 MK-2-6                2    50.000
 MK-2-7                2    60.000
 MK-2-8                2    70.000
 MK-2-9                2    80.000
 MK-2-10               2    90.000
 MK-2-11               2   100.000
 MK-2-12               2   110.000
 MK-2-13               2   120.000
 MK-2-14               2   130.000
 MK-2-15               2   140.000
 MK-2-16               2   150.000
 MK-3-1                3     0.000
 MK-3-2                3    10.000
 MK-3-3                3    20.000
 MK-3-4                3    30.000
 MK-3-5                3    40.000
 MK-3-6                3    50.000
 MK-3-7                3    60.000
 MK-3-8                3    70.000
 MK-3-9                3    80.000
 MK-3-10               3    90.000
 MK-3-11               3   100.000
 MK-3-12               3   110.000
 MK-3-13               3   120.000
 MK-3-14               3   130.000
 MK-3-15               3   140.000
 MK-3-16               3   150.000
 MK-4-1                4     0.000
 MK-4-2                4    10.000
 MK-4-3                4    20.000
 MK-4-4                4    30.000
 MK-4-5                4    40.000
 MK-4-6                4    50.000
 MK-4-7                4    60.000
 MK-4-8                4    70.000
 MK-4-9                4    80.000
 MK-4-10               4    90.000
 MK-4-11               4   100.000
 MK-4-12               4   110.000
 MK-4-13               4   120.000
 MK-4-14               4   130.000
 MK-4-15               4   140.000
 MK-4-16               4   150.000
 MK-5-1                5     0.000
 MK-5-2                5    10.000
 MK-5-3                5    20.000
 MK-5-4                5    30.000
 MK-5-5                5    40.000
 MK-5-6                5    50.000
 MK-5-7                5    60.000
 MK-5-8                5    70.000
 MK-5-9                5    80.000
 MK-5-10               5    90.000
 MK-5-11               5   100.000
 MK-5-12               5   110.000
 MK-5-13               5   120.000
 MK-5-14               5   130.000
 MK-5-15               5   140.000
 MK-5-16               5   150.000
 MK-6-1                6     0.000
 MK-6-2                6    10.000
 MK-6-3                6    20.000
 MK-6-4                6    30.000
 MK-6-5                6    40.000
 MK-6-6                6    50.000
 MK-6-7                6    60.000
 MK-6-8                6    70.000
 MK-6-9                6    80.000
 MK-6-10               6    90.000
 MK-6-11               6   100.000
 MK-6-12               6   110.000
 MK-6-13               6   120.000
 MK-6-14               6   130.000
 MK-6-15               6   140.000
 MK-6-16               6   150.000
!*********************************** Marker Types ********************************************************************
!Co-dominant marker: When heterozygote F1 is present, P1 is coded as 2, F1 is coded as 1, and P2 is coded as 0; Otherwise, P1 is coded as 2, and P2 is coded as 0. 
!Dominant marker: When heterozygote F1 is present, P1 and F1 are coded as 12, and P2 is coded as 0; Otherwise, P1 is coded as 2, and P2 is coded as 0.  
!Recessive markers: When heterozygote F1 is present, P1 is coded as 2, and F1 and P2 are coded as 10; Otherwise, P1 is coded as 2, and P2 is coded as 0. 
!Missing marker is coded as -1. 
 MK-1-1                 2   2   0   0   2   0   2   0   0   2   0   2   2   0   0   0   2   2   2   0   2   0   2   2   2   0   0   0   2   2   0   0   2   0   0   2   0   2   0   0   0   2   0   2   0   0   0   0   2   0   0   2   0   2   2   2   2   0   2   0   2   0   0   2   0   0   2   2   2   0   2   2   0   2   2   0   2   2   0   0   0   0   0   0   0   2   2   2   0   0   0   0   0   0   0   2   2   2   0   2   2   0   0   0   0   2   2   0   2   2   2   2   0   0   0   2   0   0   0   0   0   2   0   2   0   0   2   0   2   0   2   0   0   2   0   2   0   2   0   2   2   0   2   0   0   2   2   0   2   0   0   2   2   2   0   2   0   2   2   0   0   0   2   0   0   2   0   2   0   0   2   2   0   2   0   0   0   0   0   2   0   2   2   0   0   2   0   0   2   0   2   2   0   0   2   2   0   0   2   0
 MK-1-2                 2   2   0   0   2   2   2   0   0   2   0   0   2   0   2   0   2   2   2   0   2   0   2   0   2   2   0   0   2   2   0   0   2   0   0   2   2   2   0   0   0   2   2   2   0   0   0   0   0   0   0   2   0   2   2   2   2   0   0   0   2   0   0   2   0   0   2   2   2   0   2   2   0   2   2   0   2   2   0   0   0   0   0   0   0   2   2   2   0   0   0   0   0   0   0   0   0   2   0   2   2   0   0   0   2   2   2   2   2   2   0   2   0   0   0   2   0   0   0   0   0   2   0   2   2   0   2   2   2   2   2   0   0   0   0   2   0   2   0   2   2   0   2   0   0   2   2   2   2   0   0   2   2   2   0   2   0   2   2   0   0   0   2   0   0   2   0   2   0   2   2   2   0   2   0   0   0   0   0   2   0   2   2   0   0   2   0   0   2   2   2   2   2   0   2   0   0   0   2   0
 MK-1-3                 2   2   0   0   0   0   2   0   0   2   0   0   2   0   2   0   2   0   2   0   2   0   0   0   0   2   0   0   2   2   0   0   2   2   0   2   2   2   0   0   0   2   0   2   0   0   0   2   0   0   0   2   0   2   0   2   2   0   0   0   2   2   0   2   0   0   2   2   2   0   2   0   0   0   2   2   2   2   0   0   0   0   0   0   0   2   2   2   0   0   0   0   0   0   2   0   0   2   2   2   2   0   0   0   2   2   2   2   2   2   0   2   2   0   0   2   0   0   0   0   2   2   0   2   0   2   2   2   0   0   2   0   0   0   0   2   0   2   0   2   2   0   2   0   0   2   2   2   2   0   0   2   2   2   2   2   2   2   2   0   0   0   2   0   0   2   0   0   0   2   2   2   0   2   0   0   0   0   0   2   0   2   2   0   0   2   0   0   2   2   2   2   2   0   2   0   0   2   0   2
 MK-1-4                 2   2   0   0   0   0   2   0   0   2   2   0   2   2   2   0   2   0   2   0   2   0   0   0   0   2   0   0   2   2   0   0   2   2   0   2   2   2   0   0   0   0   0   2   0   0   0   2   0   0   0   2   0   2   0   2   2   0   0   0   0   2   0   2   0   0   2   2   2   0   2   0   0   0   2   2   2   2   0   0   0   0   0   2   0   2   2   2   0   0   0   0   0   0   2   0   0   2   2   2   2   0   0   0   2   2   2   2   2   2   0   2   2   0   0   2   0   0   0   0   2   2   0   0   0   2   2   2   0   0   0   0   0   0   0   2   0   2   2   2   2   0   2   2   0   2   2   2   0   0   0   2   0   2   0   2   0   2   2   0   0   0   2   0   0   0   0   0   2   2   0   0   0   2   0   2   2   0   0   2   0   2   2   2   0   2   0   0   2   0   2   2   2   0   2   0   0   2   0   2
 MK-1-5                 2   0   0   0   0   0   2   0   0   2   2   0   2   2   2   0   2   0   2   0   2   0   0   0   2   0   0   0   2   2   0   0   2   2   0   2   0   2   0   0   0   0   0   2   2   0   0   2   0   0   0   2   0   2   0   2   2   0   0   0   0   2   2   2   0   0   2   2   2   0   2   0   0   0   2   0   2   2   0   0   0   0   0   2   0   2   2   2   0   0   0   0   0   0   2   0   2   2   2   2   2   0   0   0   2   2   2   2   2   2   0   2   2   0   0   2   0   2   0   0   2   2   0   0   0   2   2   2   0   0   0   0   0   0   0   2   2   2   2   2   0   2   2   2   0   2   2   2   0   0   2   2   0   2   0   2   0   2   0   0   2   0   2   0   0   0   0   0   2   2   0   0   0   2   0   2   0   0   0   2   0   2   2   2   0   2   0   0   2   0   2   2   2   0   2   0   0   2   0   0
 MK-1-6                 2   0   0   0   0   0   2   0   0   2   2   2   2   0   2   0   2   0   2   0   2   0   0   0   2   0   0   0   2   2   0   0   2   2   0   2   0   2   0   0   0   0   0   2   2   2   2   2   0   0   0   0   0   2   0   2   2   0   0   0   0   2   2   2   2   0   2   2   2   0   2   0   0   0   2   0   2   2   0   0   0   0   0   2   0   0   2   2   0   2   0   0   0   0   2   0   2   2   2   2   2   2   0   0   2   0   2   2   2   2   2   2   2   0   0   2   0   2   0   2   2   2   0   0   0   0   2   2   0   0   0   0   0   0   0   2   2   2   2   0   0   2   2   2   0   2   2   2   0   0   2   2   0   2   0   0   2   0   0   0   2   0   2   0   0   0   0   0   2   0   0   0   0   2   0   2   0   0   2   2   0   2   2   2   0   2   0   0   0   0   2   2   2   0   2   0   0   2   0   2
 MK-1-7                 2   0   0   0   0   0   2   0   0   2   2   2   2   2   2   0   2   0   2   0   2   2   0   0   2   0   2   0   2   2   0   0   0   2   0   2   0   0   0   0   0   0   0   0   2   2   2   2   0   0   0   0   0   2   0   2   2   0   2   0   0   2   2   2   2   0   2   2   2   0   2   0   0   0   2   0   2   2   0   0   0   0   0   2   0   2   2   2   0   2   0   0   0   0   2   0   2   2   2   2   2   2   2   0   2   0   2   2   2   2   2   2   2   0   0   2   0   2   0   2   2   2   0   0   0   0   2   2   0   0   0   2   0   0   0   2   0   2   0   2   0   2   2   2   0   0   2   2   0   0   2   2   0   2   0   0   2   0   0   2   2   0   2   0   0   0   0   0   2   2   2   0   0   2   0   2   0   0   2   2   0   2   0   2   0   2   0   0   0   0   2   2   2   0   2   0   0   2   0   0
 MK-1-8                 2   0   0   0   0   0   2   0   0   2   2   2   2   2   0   0   2   0   2   0   2   2   0   0   2   2   2   0   2   2   0   0   2   2   0   2   0   0   0   0   0   0   0   0   2   2   2   2   0   0   0   0   0   2   0   2   2   0   2   0   0   2   2   2   2   0   2   2   2   0   2   0   0   0   2   2   2   2   0   0   0   0   0   2   0   2   2   2   0   2   0   0   0   0   2   0   2   2   2   2   2   2   2   0   2   0   2   2   2   2   2   2   2   0   0   2   0   2   0   2   2   2   0   0   0   0   2   2   0   2   2   0   0   0   0   2   2   2   0   2   0   2   2   2   0   0   2   2   0   0   2   2   0   2   0   0   2   0   0   2   2   0   2   0   0   0   0   0   2   2   2   0   0   2   0   0   2   0   2   2   0   2   0   2   0   2   0   0   0   0   2   2   0   0   2   0   2   2   2   0
 MK-1-9                 2   0   0   0   0   0   2   0   0   2   2   2   2   2   0   0   2   0   2   0   2   2   0   0   2   2   2   0   2   2   0   0   2   2   0   2   0   0   0   2   0   0   0   0   2   2   2   2   0   0   0   0   0   2   0   2   2   0   2   0   0   2   2   2   2   0   2   2   2   0   2   0   0   0   2   2   2   2   0   0   0   0   0   2   0   2   0   2   0   2   2   0   0   0   2   0   2   2   2   2   2   2   2   0   2   0   2   2   2   2   2   2   2   0   0   2   0   2   0   2   2   2   0   0   0   0   2   2   2   2   2   0   0   0   0   2   2   2   0   2   0   2   2   2   0   2   2   0   0   0   2   2   0   2   0   0   2   0   2   2   2   0   2   0   0   0   0   2   0   2   2   0   0   2   0   0   2   2   2   2   0   2   0   2   0   2   0   0   0   0   2   2   0   0   2   0   2   2   2   0
 MK-1-10                2   0   0   0   0   0   2   0   0   2   2   2   0   2   0   0   2   0   2   0   2   2   2   0   2   2   2   0   2   0   0   0   2   2   0   2   0   0   0   2   0   2   0   2   2   2   2   2   0   0   0   0   0   2   2   2   2   0   2   0   0   2   2   2   2   0   2   2   2   2   2   0   2   0   0   2   2   2   0   0   0   0   0   2   0   2   0   2   0   0   2   0   0   0   2   0   2   2   2   2   2   2   2   0   2   0   2   2   0   2   2   2   2   0   0   2   0   2   0   2   0   2   0   0   0   0   2   2   2   2   2   0   0   0   0   2   2   2   0   2   0   2   2   2   0   2   2   0   0   0   2   2   0   2   0   0   2   0   2   2   2   0   2   2   0   0   0   2   0   2   2   0   0   2   0   2   2   0   2   2   0   2   0   2   0   0   0   0   0   0   2   2   0   0   2   0   2   2   2   0
 MK-1-11                0   0   0   0   0   0   2   2   0   2   2   2   0   2   0   2   2   0   2   0   0   2   2   0   0   2   2   0   2   0   0   2   2   2   0   2   0   0   0   2   0   2   0   2   2   2   2   2   0   2   0   0   0   2   2   2   2   0   2   0   0   2   2   2   2   0   2   2   2   2   2   0   2   0   0   2   2   2   0   0   0   0   0   2   0   2   0   2   0   0   2   0   0   0   2   0   2   2   2   2   2   2   2   0   2   0   2   2   0   2   2   2   2   0   0   2   0   2   0   2   2   0   0   0   0   0   2   0   2   2   2   0   0   0   0   2   2   2   2   2   0   0   2   2   0   2   2   0   0   0   2   0   0   2   0   0   2   0   2   2   2   2   2   2   0   0   0   2   0   2   0   0   0   2   0   2   2   0   2   2   0   2   0   2   0   0   0   0   2   0   2   2   2   2   2   0   2   2   2   0
 MK-1-12                0   0   0   0   0   0   0   2   0   2   2   0   0   2   0   2   2   0   2   0   0   2   2   0   0   2   2   0   2   0   0   0   2   2   0   2   0   0   0   2   0   2   0   2   2   0   2   0   0   2   0   0   0   2   2   2   2   0   2   0   0   2   2   2   2   0   0   2   0   2   2   0   2   0   0   2   2   2   0   0   2   0   0   0   0   2   0   2   0   0   2   2   0   0   2   0   2   2   2   2   2   2   2   2   2   0   2   2   2   2   2   2   2   0   0   2   0   2   0   0   2   0   2   0   2   0   2   0   2   2   2   0   0   0   0   2   2   2   2   2   0   0   2   2   0   2   0   0   0   0   2   0   0   2   0   0   2   2   2   2   2   2   2   2   0   0   0   2   0   2   0   0   0   2   2   2   2   0   2   2   0   0   2   2   0   0   2   2   2   0   2   2   2   2   2   0   2   2   2   2
 MK-1-13                0   2   0   0   0   0   0   2   0   2   2   0   0   2   0   2   2   0   2   0   0   2   2   0   0   2   2   0   2   2   0   2   2   0   2   2   0   0   0   2   0   2   2   2   2   0   2   0   0   2   0   0   2   2   2   0   2   0   2   0   2   2   0   2   2   0   0   2   0   2   2   0   2   0   0   2   2   2   0   0   2   0   2   0   0   2   0   2   0   0   2   2   0   0   2   0   2   2   2   2   2   2   2   2   2   0   2   2   0   2   2   2   2   0   0   2   0   2   0   0   2   0   0   0   2   0   2   0   2   2   2   0   2   0   0   2   2   2   2   2   0   2   2   2   0   0   0   2   0   0   2   0   0   0   0   0   2   0   2   2   2   2   2   0   0   0   0   2   0   2   2   0   2   2   2   2   2   0   2   2   2   0   2   2   0   0   2   2   2   0   2   2   2   2   2   0   2   2   2   2
 MK-1-14                0   2   0   0   0   0   0   2   2   2   2   0   0   2   0   2   2   0   2   0   0   2   2   0   0   2   2   0   2   2   0   2   2   0   2   2   0   0   0   2   0   2   2   2   0   0   2   0   0   2   0   0   2   2   2   0   2   0   2   0   2   2   0   2   2   0   0   2   2   2   2   0   2   0   0   2   2   2   2   0   2   0   2   2   0   2   2   2   0   0   0   2   0   0   2   0   2   0   2   2   0   2   2   2   2   0   2   2   2   2   2   2   2   0   0   2   0   2   0   0   0   0   0   0   2   0   2   2   2   0   2   0   2   2   0   2   0   0   0   2   0   2   2   2   0   0   2   2   0   0   2   2   0   0   0   0   2   0   2   0   2   2   2   0   0   0   0   2   0   2   2   0   2   2   2   2   2   0   2   2   2   0   0   0   0   0   2   2   2   0   2   2   2   2   2   0   2   2   2   2
 MK-1-15                0   2   0   0   0   0   0   0   2   2   2   0   0   2   0   2   2   0   2   0   0   2   2   0   0   2   2   0   2   2   0   2   2   0   2   2   0   0   0   2   0   2   2   2   0   0   2   0   0   2   0   0   2   2   2   0   0   0   2   0   2   0   0   2   2   0   0   2   2   2   2   0   2   0   2   2   2   2   2   0   2   0   2   2   0   2   0   2   0   0   0   2   0   0   2   0   2   0   2   2   0   2   2   2   2   0   2   2   2   2   0   2   2   0   0   2   0   2   0   0   0   0   0   0   2   0   2   2   2   2   2   0   2   2   2   2   0   0   0   2   0   2   2   2   0   0   2   2   0   0   2   2   0   0   0   0   2   0   2   0   2   2   2   0   2   0   0   2   0   2   2   0   2   2   2   2   2   0   2   2   2   0   0   0   0   0   2   2   2   0   2   2   2   2   2   2   2   2   2   2
 MK-1-16                0   2   2   0   0   2   0   0   2   2   2   0   0   2   0   2   2   0   2   0   0   2   2   0   2   2   2   0   2   2   0   2   2   0   2   2   0   0   0   0   0   2   2   2   0   0   2   0   0   2   0   0   2   2   2   2   0   0   2   0   2   0   0   2   2   0   0   2   2   2   2   0   2   0   2   2   2   2   2   0   2   0   2   2   0   2   0   2   0   0   2   2   2   0   2   0   2   0   2   2   0   2   2   2   2   0   2   2   2   2   0   2   2   0   0   2   0   2   0   0   0   0   0   0   2   0   2   2   2   2   2   0   0   2   2   2   0   0   2   2   0   2   2   2   0   0   2   2   0   2   2   0   0   0   0   0   2   0   2   2   2   2   0   0   2   0   0   2   0   2   2   0   2   2   2   2   2   0   2   2   2   0   0   0   0   0   2   2   2   0   2   2   2   2   2   2   2   2   2   2
 MK-2-1                 2   0   2   0   2   0   0   2   2   2   0   0   0   0   2   0   0   0   2   2   0   0   0   2   2   2   0   2   0   2   0   0   2   0   0   0   0   2   0   0   0   0   2   0   2   0   2   2   2   0   0   2   0   0   2   2   2   2   2   0   0   0   0   0   2   2   2   2   2   2   0   0   2   2   0   2   0   2   2   2   2   0   2   2   0   0   0   2   0   0   2   2   0   2   0   0   0   2   0   0   2   2   2   2   2   2   2   2   0   0   2   2   2   2   0   0   2   2   0   0   0   0   2   0   0   0   2   0   2   2   0   0   0   0   0   2   0   2   2   2   0   0   2   2   2   0   2   0   0   0   2   0   0   2   0   0   2   2   0   0   2   0   2   0   2   0   0   0   2   0   2   0   0   2   2   0   2   0   0   2   2   0   2   0   0   0   2   2   0   2   0   2   0   0   2   0   0   0   0   0
 MK-2-2                 2   0   2   0   2   0   0   2   2   2   0   0   0   0   2   2   0   0   2   2   0   0   2   2   0   2   0   2   0   2   0   0   2   0   0   0   0   2   0   0   0   0   2   0   2   0   2   2   2   0   0   2   0   0   2   2   2   0   2   0   0   0   0   0   2   2   2   2   2   2   0   0   2   2   0   2   0   2   2   2   2   0   2   2   0   0   0   2   0   0   2   2   0   2   0   0   0   2   0   2   0   2   2   2   2   0   2   2   0   0   0   2   2   2   0   0   2   2   0   0   0   0   0   0   0   2   2   0   2   0   0   0   2   0   0   2   0   2   2   2   0   0   2   2   2   0   2   0   0   0   2   0   0   2   0   0   2   2   2   0   2   0   2   0   2   0   0   0   0   0   2   0   0   2   2   0   2   0   0   2   2   2   2   2   0   2   2   2   2   2   0   2   0   0   2   0   0   0   0   0
 MK-2-3                 2   0   2   0   2   0   0   2   2   2   0   0   0   0   2   2   0   0   2   2   0   0   2   2   0   2   0   2   0   2   0   0   2   0   0   2   0   2   0   0   0   0   2   0   2   0   2   2   2   0   0   2   0   0   2   2   0   0   0   0   0   0   0   0   0   2   2   2   2   2   0   0   2   2   0   2   0   2   2   2   2   0   2   2   0   0   0   2   0   0   2   2   0   2   0   0   0   2   0   2   0   2   2   2   2   0   2   2   0   0   0   2   2   2   0   0   2   2   0   0   0   0   2   0   0   2   2   0   2   0   0   0   2   0   0   2   0   2   2   2   0   0   0   0   2   0   2   0   2   0   2   0   0   2   0   0   2   2   0   0   2   0   2   0   2   0   0   0   2   2   2   0   0   2   2   0   2   0   0   2   2   2   2   2   0   2   2   2   2   0   0   2   0   0   2   0   0   0   2   0
 MK-2-4                 2   0   2   0   2   0   2   2   2   2   0   0   0   0   2   2   0   2   2   2   0   0   2   2   0   2   0   2   0   2   0   0   2   0   0   2   0   2   0   0   0   0   2   0   2   0   2   2   2   0   0   2   0   0   2   2   0   2   0   0   0   0   0   0   2   2   2   2   2   0   0   0   2   2   0   2   0   2   0   2   2   0   2   0   0   0   0   0   2   0   2   2   0   2   0   2   0   2   0   2   0   2   2   2   0   0   2   2   2   0   0   2   2   0   0   2   2   2   0   0   0   0   2   0   2   2   0   0   2   0   0   0   2   0   0   0   0   2   2   2   0   0   0   0   2   0   2   0   2   0   2   0   0   2   0   0   2   2   0   0   2   0   2   0   2   0   0   0   2   2   2   0   2   2   2   0   2   0   0   2   2   2   2   0   0   2   2   2   2   0   0   2   2   0   2   0   2   0   2   0
 MK-2-5                 2   0   2   0   2   0   2   2   2   2   0   0   0   0   2   0   0   2   2   2   0   0   2   2   0   2   0   2   2   2   0   0   2   2   0   2   0   2   0   0   2   0   2   0   2   0   2   2   2   0   0   2   0   2   2   2   0   2   0   0   2   2   0   0   2   2   2   0   2   0   0   0   0   2   0   2   0   2   0   2   2   0   2   2   2   0   0   2   2   0   2   2   0   2   2   2   0   2   0   2   0   2   2   2   2   0   2   2   2   0   2   2   2   0   0   2   2   2   2   0   0   2   2   0   2   2   0   0   2   0   2   0   2   0   0   0   0   2   2   2   0   0   0   0   2   0   2   0   2   0   2   2   0   2   0   0   2   0   0   0   2   0   2   2   2   0   2   0   2   2   2   0   2   2   2   0   2   0   0   2   2   2   2   0   2   2   2   2   2   0   0   2   2   0   2   0   2   0   2   0
 MK-2-6                 2   0   2   0   0   0   2   2   2   2   0   0   0   0   2   0   0   2   2   2   0   0   2   2   0   2   0   2   2   2   0   0   2   2   0   2   0   2   0   0   2   0   2   0   2   0   0   2   2   0   0   2   0   2   2   2   0   2   0   0   2   2   0   0   2   2   2   0   2   0   0   0   0   2   0   2   0   2   0   2   2   2   2   2   2   0   0   2   2   0   2   2   0   2   2   2   0   0   0   2   0   0   2   2   2   0   2   2   2   0   2   2   2   0   0   2   2   2   0   0   2   2   2   0   2   2   0   0   2   0   2   0   2   0   2   0   0   2   2   2   2   0   2   0   2   0   2   0   2   0   2   2   0   2   0   0   2   2   0   0   2   0   0   2   2   0   2   0   2   2   2   0   2   2   2   0   2   0   0   2   2   2   2   0   2   2   2   2   2   0   0   2   2   0   2   0   2   0   2   0
 MK-2-7                 2   0   2   0   2   0   2   0   2   2   2   0   0   0   2   0   0   2   2   2   0   0   2   2   0   2   0   2   0   2   0   2   2   2   0   2   0   2   0   0   2   0   2   2   2   0   0   2   2   0   0   2   0   2   2   2   0   2   0   2   2   0   0   0   2   2   0   0   2   0   0   0   0   2   0   2   0   2   0   2   2   2   2   2   2   0   0   2   2   0   2   2   0   2   2   2   0   0   0   2   0   0   2   2   2   0   2   2   0   0   2   2   0   0   0   2   2   2   0   0   0   2   2   0   0   2   0   0   2   0   2   0   0   0   2   0   0   2   2   2   2   0   2   0   2   0   0   0   2   0   2   2   2   2   0   0   2   2   2   0   2   0   0   2   2   0   2   0   2   0   2   0   2   2   2   0   2   0   0   2   2   2   2   0   2   2   0   2   2   0   0   0   2   0   2   0   2   0   2   0
 MK-2-8                 2   0   2   0   2   0   2   0   2   0   2   0   0   0   2   0   2   2   2   2   0   0   2   2   0   2   0   0   0   2   0   2   2   2   0   2   0   2   0   0   2   0   2   2   2   0   0   2   2   0   0   2   0   2   2   2   0   2   0   2   2   0   0   0   2   2   0   0   0   0   0   0   0   2   0   2   0   2   2   2   2   2   2   2   2   0   0   2   2   0   2   2   0   2   2   2   0   0   0   2   0   0   2   2   2   0   2   2   0   0   0   2   0   2   0   2   2   2   0   0   0   0   2   0   0   2   0   0   2   2   2   0   0   0   2   0   0   2   2   2   2   0   2   0   2   2   2   0   2   0   2   2   2   2   0   0   0   2   2   2   2   2   2   2   2   0   2   0   2   0   2   0   2   2   0   0   2   0   0   2   2   0   2   0   2   2   0   2   0   0   0   0   2   0   2   2   2   0   2   0
 MK-2-9                 2   0   2   0   2   0   2   0   2   0   2   0   0   2   2   0   2   2   2   2   0   0   2   2   0   2   2   0   0   2   2   2   2   2   0   0   0   2   0   0   2   0   2   2   2   0   0   0   2   0   0   2   0   2   2   2   0   2   0   2   2   0   0   0   2   2   0   0   0   0   0   2   0   2   0   2   2   2   2   2   2   2   2   2   2   0   0   0   2   0   2   2   0   2   2   2   0   0   0   2   0   0   0   2   2   0   0   2   0   0   0   2   0   2   0   2   2   2   0   2   0   0   2   2   0   2   0   0   2   2   2   0   0   0   2   0   0   2   2   2   2   2   2   0   2   2   0   0   2   0   2   0   2   2   2   0   0   2   2   0   2   2   2   2   2   0   2   0   0   0   2   0   2   2   0   0   2   0   0   2   2   0   2   0   2   2   0   2   0   0   0   0   2   0   2   2   2   0   2   2
 MK-2-10                2   0   2   0   2   0   2   0   2   0   2   0   0   2   0   0   2   2   2   2   0   0   2   2   0   2   2   0   0   2   2   0   2   2   0   0   0   0   2   0   2   0   0   2   0   2   0   2   2   0   0   2   0   2   2   2   0   2   2   2   2   0   0   2   2   2   0   0   0   0   0   0   0   2   2   0   2   2   0   2   2   2   2   0   2   0   0   0   2   0   2   2   0   2   2   2   0   0   0   2   0   0   0   2   2   0   2   0   2   0   0   2   2   2   0   2   2   2   0   2   2   0   2   2   2   2   2   0   2   2   2   0   0   0   2   2   0   2   2   2   2   2   2   2   2   2   0   0   2   0   2   0   2   2   2   0   0   2   0   0   0   2   2   0   2   0   2   0   0   0   2   0   2   2   0   0   2   0   0   2   2   0   2   0   2   2   0   2   2   0   0   0   2   0   2   0   2   0   2   2
 MK-2-11                2   0   2   0   2   0   2   0   2   0   0   0   0   0   0   0   2   2   2   2   0   0   2   2   0   2   0   2   0   2   2   0   0   2   0   0   0   0   2   0   2   0   0   0   0   2   0   2   2   0   0   2   0   2   2   2   0   2   2   2   2   2   0   2   2   2   0   0   0   0   0   0   0   2   2   0   2   2   0   0   2   2   2   0   2   0   0   0   2   0   2   2   0   2   2   2   0   2   0   2   0   0   0   2   2   0   2   0   2   0   0   2   2   2   0   2   2   2   0   0   2   2   0   2   0   2   2   0   2   2   2   0   0   0   2   2   0   2   2   2   2   2   2   2   2   2   0   2   2   0   2   0   2   2   2   0   0   2   2   0   0   2   2   0   0   0   2   0   0   0   0   0   2   2   0   0   2   0   0   2   2   0   2   0   2   2   0   2   2   0   0   0   2   0   2   0   2   0   2   2
 MK-2-12                2   0   2   0   2   0   2   0   2   0   2   0   0   0   0   0   2   2   2   2   0   0   2   2   0   2   0   2   0   2   2   0   0   2   0   0   0   0   2   0   2   2   0   0   0   0   0   2   2   0   0   2   0   2   2   0   0   2   2   2   2   2   0   2   0   2   0   0   0   0   0   0   0   2   2   0   2   0   0   0   2   2   2   0   2   2   0   0   2   0   2   2   0   2   2   2   0   2   0   2   0   0   0   2   2   0   2   0   2   0   0   2   0   0   0   2   2   0   0   2   2   2   0   2   0   0   2   0   2   0   0   0   0   0   2   2   0   2   2   2   2   2   2   0   2   2   0   2   2   0   0   0   2   0   2   0   0   2   2   2   0   2   2   0   0   0   2   2   0   0   0   0   2   2   0   0   2   0   2   2   2   2   0   2   2   2   0   2   2   0   0   0   2   0   2   0   2   0   2   2
 MK-2-13                2   0   2   0   2   0   2   0   2   0   2   0   0   0   0   0   2   2   2   0   0   0   2   2   0   2   0   2   0   2   2   0   0   2   0   0   0   0   2   0   2   2   2   0   0   0   0   2   2   0   0   2   0   2   2   0   0   2   2   2   2   2   0   0   0   2   0   0   0   0   0   0   0   2   2   2   2   0   0   0   2   2   2   0   2   2   0   0   0   0   0   2   0   2   2   2   0   2   0   2   0   0   0   2   2   0   2   0   2   0   0   2   0   0   0   2   2   0   0   2   2   2   0   2   0   0   0   0   2   0   0   2   0   0   2   2   0   2   2   2   2   2   2   0   2   2   0   2   2   0   0   0   2   0   2   0   0   2   2   2   0   2   2   0   0   0   2   2   0   0   0   2   2   2   2   2   2   0   2   2   2   2   0   2   2   2   0   2   2   0   0   0   0   0   0   0   2   0   2   2
 MK-2-14                2   0   2   0   2   0   2   0   2   0   2   0   0   0   0   0   2   2   2   0   0   0   2   2   0   2   0   2   0   2   2   0   2   2   0   0   0   2   2   0   2   0   2   0   0   0   0   2   2   0   0   2   0   2   0   0   0   0   2   2   2   2   0   0   0   2   2   2   0   0   0   0   0   2   2   2   2   0   0   0   2   2   2   0   2   2   0   0   0   0   0   2   0   2   2   0   0   2   0   2   0   0   0   2   2   0   2   0   2   0   0   2   0   0   0   2   2   0   0   2   2   2   0   2   0   0   2   2   2   2   0   2   2   0   2   2   0   2   2   0   2   2   2   0   2   2   0   2   2   0   0   0   2   0   2   0   0   2   2   2   0   2   2   0   2   0   2   2   0   0   2   2   2   2   0   2   2   0   0   2   2   2   0   2   2   2   2   2   2   0   0   0   0   0   0   0   2   0   2   2
 MK-2-15                2   0   2   2   2   0   2   0   2   0   2   0   0   0   0   2   2   2   2   0   0   0   2   2   0   2   0   2   0   2   2   0   2   2   0   0   0   0   2   0   2   0   0   0   2   0   0   2   2   0   0   2   2   2   0   0   0   0   0   2   2   0   0   0   0   0   2   2   0   0   0   0   0   2   2   2   0   0   2   0   2   2   2   0   2   2   0   0   0   0   0   2   0   2   2   0   0   2   0   2   2   0   0   2   2   2   2   0   2   2   0   2   2   0   0   2   2   0   0   2   2   2   0   2   0   0   2   2   2   2   2   2   2   0   2   2   0   2   2   0   2   2   2   0   2   2   0   2   2   0   2   0   2   0   2   0   0   2   2   2   0   2   2   0   2   0   2   2   0   0   2   2   2   0   0   2   2   0   2   2   2   2   2   2   2   2   2   2   2   0   0   2   0   0   0   0   2   0   2   2
 MK-2-16                2   0   2   2   2   0   2   0   2   0   2   0   0   0   0   2   2   2   2   0   0   0   2   2   0   2   0   2   0   2   2   2   2   0   0   0   0   0   2   0   2   0   0   0   2   0   0   2   2   2   0   0   2   2   0   0   2   0   0   2   2   0   0   0   0   2   2   2   0   0   2   0   0   2   2   2   0   0   0   0   2   2   2   0   2   0   0   0   0   0   0   2   2   2   2   0   2   2   0   2   2   0   0   2   2   2   2   0   2   2   0   0   2   2   0   2   0   0   0   2   2   2   0   2   0   0   2   2   2   2   2   2   0   0   2   2   0   2   2   0   2   0   2   0   2   2   0   0   2   0   2   0   2   2   2   2   0   2   2   2   0   2   2   0   2   0   2   2   0   0   2   2   2   0   0   2   2   0   2   2   2   2   2   2   2   0   2   0   2   0   0   2   0   0   0   0   2   0   2   0
 MK-3-1                 0   2   2   0   2   0   0   0   2   0   2   2   0   2   0   0   2   2   0   0   0   0   0   2   2   2   0   2   2   0   2   0   0   2   0   0   0   0   2   2   2   0   2   0   2   2   2   0   0   0   0   0   2   2   0   0   0   2   0   0   2   0   0   2   2   0   0   2   2   0   0   2   2   0   2   2   0   0   0   0   0   2   0   2   0   2   2   0   2   0   0   2   0   2   0   2   2   0   2   0   2   2   2   0   2   0   0   2   0   2   2   0   2   2   2   2   2   2   2   0   2   2   2   0   0   0   2   2   2   2   2   2   2   0   0   0   2   2   0   2   0   0   2   0   0   0   2   2   0   0   2   0   0   2   0   2   2   0   2   2   0   0   0   0   0   2   0   0   2   0   0   0   2   0   2   2   0   0   2   0   2   2   0   2   0   0   2   0   0   2   2   2   0   0   0   2   0   2   0   2
 MK-3-2                 0   0   2   0   2   0   0   0   2   0   2   2   0   2   0   0   2   0   0   0   0   0   0   2   2   2   0   2   2   2   2   0   0   2   0   0   0   0   2   2   2   0   2   0   2   2   2   0   0   0   0   0   2   2   0   0   2   2   0   0   2   0   0   2   2   0   0   2   2   0   0   2   2   0   2   2   0   0   0   0   0   2   0   0   2   2   2   0   2   0   0   0   0   2   0   0   2   0   2   0   2   2   2   0   2   0   0   2   0   2   2   0   2   2   2   2   2   2   2   0   2   2   2   0   0   0   2   2   2   2   2   2   2   0   0   0   2   2   0   0   0   0   2   0   0   0   0   2   0   0   2   0   0   0   0   2   2   0   2   2   0   0   0   0   0   2   0   0   2   0   0   0   2   0   0   2   0   0   2   0   2   2   0   2   0   0   2   2   2   2   2   2   0   0   0   2   0   2   0   2
 MK-3-3                 2   0   2   0   0   0   0   0   2   0   2   2   0   2   0   2   2   0   0   0   0   0   0   2   2   2   2   0   2   2   2   0   2   2   0   0   0   0   2   2   2   0   2   0   2   2   2   0   0   0   0   0   2   2   0   0   2   2   0   2   0   0   0   2   2   0   0   2   2   0   0   2   2   0   2   2   0   0   0   0   0   2   0   0   0   2   2   0   2   0   0   0   0   2   0   0   2   0   2   0   2   2   2   0   2   0   0   2   2   2   2   0   2   0   2   2   2   2   2   0   2   2   2   2   2   0   2   2   2   2   2   2   2   0   0   0   2   2   0   0   0   0   2   0   0   0   0   2   0   0   2   0   0   0   0   2   2   0   2   2   0   0   0   0   0   2   0   2   2   2   0   0   2   0   0   2   0   0   2   0   2   2   0   2   0   0   2   2   0   2   2   2   0   0   0   2   0   2   0   2
 MK-3-4                 0   0   2   0   0   0   0   0   2   0   2   2   0   2   0   2   2   0   0   0   0   0   0   2   2   2   2   0   2   2   2   0   2   2   0   0   0   0   2   2   2   0   2   0   0   2   0   0   0   0   0   0   2   2   0   0   2   2   0   2   0   2   0   2   0   0   0   2   0   0   0   2   0   2   2   2   0   0   2   2   0   2   0   0   0   2   2   2   2   2   0   0   0   2   0   0   2   0   2   0   2   2   2   0   2   0   0   2   2   2   0   0   2   0   2   0   2   2   2   0   0   2   0   2   2   0   2   2   2   2   2   2   2   0   0   0   2   2   0   2   0   0   2   0   0   0   0   2   0   2   2   0   0   0   0   2   2   0   2   2   0   0   0   0   0   2   0   2   2   0   0   0   2   0   0   2   0   0   2   0   2   2   0   2   0   0   2   2   0   2   2   2   0   0   0   2   2   2   0   2
 MK-3-5                 0   0   2   0   0   0   2   0   2   0   2   2   0   2   0   2   2   0   0   0   0   0   0   0   2   2   2   2   2   2   2   0   2   2   2   0   0   0   2   2   2   0   2   0   0   2   0   0   0   0   0   0   0   2   0   0   2   2   0   2   0   2   0   2   0   0   0   2   0   0   0   2   0   0   2   2   0   0   0   2   0   2   0   0   0   2   2   2   2   2   0   0   0   2   0   0   0   0   2   0   2   2   2   0   2   0   0   2   2   2   0   0   2   0   2   0   2   2   2   0   0   2   0   2   2   0   2   2   2   2   2   2   2   0   0   0   2   2   0   2   0   0   2   0   0   0   0   0   0   2   2   0   2   0   0   2   2   0   2   2   0   0   0   0   0   2   0   2   2   0   0   2   2   0   0   2   0   0   2   0   2   2   0   0   0   0   2   2   0   2   0   2   0   0   0   0   2   0   0   2
 MK-3-6                 0   2   2   0   0   0   2   0   2   0   2   2   0   2   0   2   2   0   0   0   0   0   2   0   2   2   0   2   2   2   2   0   2   2   2   0   0   0   2   2   2   0   2   0   2   2   2   0   0   0   0   0   0   2   0   0   2   2   0   2   0   2   0   2   0   0   0   2   0   0   0   2   0   0   2   2   0   0   0   2   0   2   0   0   0   2   2   2   2   2   0   0   0   2   0   0   0   0   2   2   2   2   2   0   2   0   0   2   2   2   0   0   2   0   2   0   2   2   0   0   0   2   0   2   2   0   2   2   2   2   2   2   2   0   0   0   2   2   0   2   0   0   2   0   0   0   0   0   0   2   2   2   2   0   0   2   2   0   2   2   0   0   0   0   0   2   0   2   2   0   2   2   2   0   0   0   0   0   0   0   2   0   0   0   0   0   0   0   0   2   0   2   0   2   0   2   2   0   0   2
 MK-3-7                 0   2   2   0   0   0   2   0   2   0   2   2   0   2   0   2   2   0   0   0   0   0   0   0   2   2   0   2   2   2   2   0   2   2   2   0   0   0   2   2   2   0   2   0   2   2   0   0   0   0   0   0   0   2   0   0   2   0   2   2   0   2   0   2   0   0   0   2   0   2   0   2   2   0   2   2   0   0   0   2   0   2   0   0   0   2   2   2   2   0   0   0   0   2   0   0   0   0   2   2   2   2   2   0   2   0   2   2   2   2   0   0   2   0   2   0   2   2   2   0   0   2   0   2   2   0   2   2   2   2   2   2   2   0   2   0   2   2   0   2   0   0   2   0   0   2   0   0   2   2   2   2   2   0   0   2   0   0   2   2   0   2   0   0   0   2   0   2   2   0   2   2   0   0   0   0   0   0   0   0   2   0   0   0   0   0   0   0   0   2   0   0   0   2   0   2   2   0   2   2
 MK-3-8                 0   2   2   0   0   0   2   0   2   2   2   2   0   2   0   2   2   0   0   0   0   0   0   0   2   2   0   2   2   0   2   0   2   2   2   0   0   0   2   2   2   0   2   0   2   2   0   0   0   0   0   0   0   2   0   0   2   0   2   2   0   0   0   2   0   0   0   2   0   2   0   2   2   0   2   2   0   0   0   2   0   2   0   0   0   2   2   2   2   0   2   0   2   2   0   0   0   0   2   2   2   2   2   0   0   0   0   2   2   2   0   0   0   0   0   0   2   2   2   2   0   2   0   2   2   0   2   2   0   2   2   2   0   0   0   0   2   0   0   2   0   0   2   0   2   2   0   0   2   2   2   2   2   0   0   2   2   0   2   2   0   2   0   0   0   2   0   2   2   0   2   2   0   0   2   0   0   0   0   2   2   0   0   0   0   0   0   0   2   2   0   0   0   2   0   2   2   0   2   2
 MK-3-9                 0   0   2   2   0   0   2   0   2   2   2   2   0   0   2   0   2   0   0   0   0   0   0   0   2   2   0   2   2   0   2   0   0   2   2   0   0   0   2   2   2   0   2   0   2   2   0   2   0   0   0   0   0   2   0   0   2   0   2   2   0   0   0   2   0   2   2   2   2   2   0   2   2   0   0   2   2   2   0   2   0   2   0   0   0   2   2   2   0   0   0   0   2   0   0   0   0   0   2   0   2   2   2   0   0   0   0   2   2   2   0   0   0   0   0   0   2   2   2   2   0   2   0   2   2   0   2   2   2   2   2   2   2   0   0   0   2   0   0   2   0   0   2   0   2   2   0   0   2   2   2   2   2   0   0   2   2   0   2   2   0   2   2   0   0   2   0   2   0   0   2   2   0   0   2   0   0   0   0   2   2   0   0   2   0   0   0   0   2   2   0   0   0   2   0   2   2   0   2   2
 MK-3-10                0   0   2   0   0   0   2   0   2   2   2   2   2   0   2   0   2   0   0   0   0   0   0   0   2   2   0   2   0   0   2   0   0   0   2   0   0   0   2   0   2   0   2   0   2   2   0   2   0   0   0   0   0   2   0   0   2   0   2   0   0   0   0   2   0   2   2   2   2   2   0   2   2   0   0   2   0   2   0   2   0   2   0   0   0   2   2   2   0   0   0   0   2   0   2   2   0   0   0   0   2   2   2   0   0   0   0   2   2   2   0   0   0   0   0   0   2   2   2   2   0   2   0   0   2   0   2   2   2   2   2   2   2   0   0   2   2   0   0   2   0   0   2   0   2   2   2   0   2   2   2   2   2   0   0   2   2   0   2   2   0   2   2   0   0   2   0   2   0   0   2   2   0   2   2   0   0   2   0   2   2   0   0   2   0   0   0   0   2   0   0   0   0   2   0   2   2   0   2   2
 MK-3-11                0   0   2   0   0   2   2   0   2   2   2   2   0   0   2   0   2   0   0   0   0   0   0   0   2   2   0   0   0   0   2   0   0   0   2   0   0   0   2   0   2   0   2   0   0   2   0   2   0   0   0   0   0   2   0   2   2   0   2   0   0   2   0   2   2   0   2   2   2   2   0   2   2   0   0   2   0   2   0   2   0   2   2   0   0   0   2   0   0   0   0   0   2   0   2   2   0   0   0   2   2   0   2   0   2   0   0   2   2   2   0   0   0   0   2   0   2   2   2   2   0   2   2   0   2   0   2   2   2   2   2   2   2   0   0   2   2   0   0   2   0   0   2   0   0   2   2   0   2   0   2   2   2   0   0   2   2   0   2   2   0   2   2   0   0   2   0   2   0   0   2   2   0   2   2   0   0   0   0   2   2   0   0   2   0   0   0   0   2   0   0   0   0   0   0   0   2   0   2   2
 MK-3-12                0   0   2   2   0   2   2   0   2   2   2   2   2   0   2   0   2   0   0   0   0   0   2   0   2   2   0   0   0   0   0   0   0   0   2   0   2   0   2   0   2   0   2   0   0   2   0   2   0   2   0   0   0   2   0   2   2   0   2   0   0   2   0   2   2   0   2   2   2   2   0   2   2   0   2   2   0   2   0   2   0   2   2   0   0   0   2   0   0   0   0   0   2   0   2   2   0   0   0   2   2   0   2   0   2   0   0   0   2   2   2   0   0   0   0   2   2   2   2   2   0   2   2   0   2   2   2   2   2   2   2   2   2   0   0   2   2   0   0   0   0   0   2   2   0   2   2   0   2   0   2   2   2   0   0   2   2   0   2   2   0   2   2   2   0   2   2   2   0   0   2   2   0   2   2   0   2   0   0   2   2   0   0   0   0   0   0   0   2   0   0   0   0   0   0   0   2   0   2   2
 MK-3-13                0   0   2   2   0   0   2   0   2   2   2   2   2   0   2   0   2   0   0   0   0   0   2   0   2   2   0   0   0   2   0   0   0   0   2   0   2   0   0   0   2   0   2   0   0   2   0   2   2   2   0   0   0   2   0   0   2   0   2   0   0   2   0   2   2   0   2   2   2   2   0   2   2   0   2   2   0   2   0   2   0   2   2   0   0   0   2   0   0   0   0   0   2   0   2   2   0   0   0   2   2   0   2   0   2   0   0   0   2   2   2   0   0   2   0   2   2   2   2   2   0   2   2   0   2   2   2   2   2   2   2   2   2   0   0   2   2   0   0   0   0   0   2   2   0   2   2   0   2   0   2   2   2   0   0   0   2   0   2   2   0   0   2   2   0   2   0   2   2   0   2   2   0   2   2   0   2   0   0   2   2   0   0   0   0   0   2   0   2   2   2   0   0   0   0   0   2   0   2   2
 MK-3-14                0   0   2   2   0   0   2   0   2   2   2   2   2   0   0   0   2   2   0   0   2   0   2   0   0   2   0   0   0   2   0   0   0   0   2   0   2   0   0   0   2   0   2   0   0   2   0   2   0   2   0   0   0   2   0   0   2   0   2   2   0   2   0   0   0   2   2   2   2   2   0   2   2   0   2   2   0   2   0   2   0   2   2   0   0   0   0   2   0   0   0   0   2   0   2   2   0   0   0   2   2   0   2   0   2   0   0   0   2   2   2   0   0   2   0   2   2   2   2   2   0   2   0   0   0   0   2   2   2   2   2   2   2   0   0   2   2   0   0   0   0   0   2   2   0   0   2   0   2   0   2   2   2   0   0   0   2   0   2   2   0   0   2   2   0   2   0   2   2   0   2   2   0   2   2   0   0   0   0   2   2   0   0   0   0   0   0   0   2   2   2   0   0   0   0   0   2   0   2   0
 MK-3-15                0   0   0   2   0   0   2   0   2   2   2   2   0   0   0   0   2   2   0   0   2   0   2   0   0   2   0   0   0   2   0   0   0   0   2   0   2   0   0   0   2   0   0   0   0   2   0   2   0   2   0   0   0   0   0   0   2   0   2   2   0   2   0   0   0   2   2   2   0   2   0   2   2   0   2   2   2   2   0   2   0   2   2   0   0   0   0   2   0   0   2   0   2   0   2   0   2   0   0   2   2   0   0   0   2   0   0   0   2   2   2   0   0   2   0   2   2   2   2   2   2   2   0   2   0   0   2   2   2   2   2   2   2   0   0   2   0   0   0   0   0   0   2   2   0   0   2   0   2   0   2   2   2   0   0   0   2   0   2   0   0   0   2   2   0   2   0   2   2   0   2   0   0   2   0   0   2   0   0   2   2   0   0   0   0   0   0   0   2   2   0   0   0   0   0   0   2   0   2   0
 MK-3-16                0   2   0   2   0   0   2   0   2   2   2   2   0   0   0   0   2   2   0   0   2   0   2   0   0   2   0   0   0   2   0   2   2   0   2   0   2   0   0   0   2   0   0   0   0   0   0   0   2   2   0   0   0   0   0   0   2   0   2   0   0   2   0   0   0   0   2   2   2   2   0   2   2   0   2   2   2   2   0   0   0   2   0   0   0   0   0   2   0   0   2   0   2   0   2   0   2   0   0   2   2   0   2   0   2   0   0   2   2   2   2   0   0   2   0   0   2   2   2   2   2   2   0   2   0   0   2   2   2   2   0   0   2   0   2   2   2   0   0   0   0   0   2   2   0   0   2   0   2   0   2   2   2   0   0   0   2   0   2   0   0   0   2   2   0   2   0   2   2   0   2   0   0   0   0   0   2   0   0   2   2   0   0   0   0   0   2   0   0   2   0   0   0   0   0   0   2   0   0   0
 MK-4-1                 2   2   2   0   0   0   0   0   0   2   0   0   2   2   2   2   2   2   2   2   0   2   0   0   0   2   0   2   2   2   2   0   0   2   2   0   0   0   2   0   0   2   0   2   2   0   2   0   2   0   2   0   0   0   2   0   0   0   2   2   0   2   2   0   0   0   0   2   2   2   2   2   2   2   2   2   2   2   2   2   0   0   0   2   2   2   0   2   0   2   0   2   0   0   2   0   0   2   0   0   2   2   2   2   0   2   0   2   0   0   2   2   0   0   0   0   0   2   0   2   2   2   2   2   2   2   2   0   2   0   2   2   2   0   0   0   0   0   0   2   0   0   0   2   0   2   0   2   0   2   0   2   2   2   0   2   2   0   0   2   2   2   0   0   0   0   0   2   0   0   2   2   0   0   2   0   0   0   2   0   0   2   0   2   2   2   0   2   2   0   0   2   2   2   2   2   2   0   2   0
 MK-4-2                 2   0   2   2   0   0   0   0   0   2   2   0   0   2   0   2   2   2   2   2   0   2   2   0   0   2   0   2   0   2   2   0   0   0   0   0   2   0   2   0   0   2   2   2   2   0   2   0   2   2   2   0   0   0   2   0   0   2   2   2   0   2   2   0   0   0   0   2   2   2   2   2   2   2   2   2   2   2   2   2   0   0   0   2   2   2   0   2   0   0   2   2   0   0   0   0   0   2   0   0   2   2   2   0   2   2   0   2   0   0   2   2   0   0   0   0   0   2   0   2   2   2   0   2   2   2   2   0   2   0   2   2   2   0   0   0   2   0   0   2   2   0   0   2   0   2   0   2   0   2   0   2   2   2   0   2   2   0   0   2   2   0   0   0   0   0   0   2   0   0   2   2   0   0   2   0   0   0   2   0   0   2   0   2   0   2   0   2   2   0   0   2   2   2   2   2   2   0   2   0
 MK-4-3                 2   2   2   2   2   0   0   0   0   2   0   0   0   0   2   2   2   2   0   2   0   2   2   0   0   2   0   2   0   2   2   0   0   0   0   0   2   0   2   0   0   2   2   2   2   0   2   2   2   2   2   0   0   0   2   0   0   2   2   2   0   0   2   0   0   0   2   2   0   2   2   2   2   2   2   2   2   2   2   2   0   0   0   2   2   2   0   2   2   0   2   2   0   2   0   0   0   2   0   0   2   2   2   0   2   2   0   2   0   0   2   2   0   0   0   0   0   0   0   2   2   2   0   2   2   2   2   0   2   0   2   2   2   0   2   0   2   0   0   2   2   0   0   2   0   2   0   2   2   2   0   2   2   2   0   2   2   0   0   2   2   0   0   0   0   0   0   2   0   0   2   2   0   0   2   2   0   0   2   0   0   2   0   2   0   2   0   2   2   0   0   2   2   2   2   2   2   0   2   0
 MK-4-4                 2   2   0   2   0   0   0   0   0   2   2   0   0   0   2   2   2   2   0   2   0   2   0   0   0   2   0   2   0   2   2   0   0   0   0   0   2   0   0   0   0   2   2   2   2   0   2   2   2   2   2   0   0   0   2   0   0   2   2   2   0   0   2   0   0   0   2   2   0   2   2   0   2   2   2   2   2   0   2   2   0   0   0   2   2   2   0   2   2   0   2   2   0   2   0   0   0   2   0   0   2   2   2   2   2   2   0   2   0   0   2   2   0   0   0   0   0   2   0   2   0   2   0   2   2   2   0   0   2   0   0   2   2   2   2   0   2   0   0   2   2   0   0   2   0   2   0   2   2   2   0   2   2   2   0   2   2   0   0   2   2   0   0   0   0   0   0   2   2   0   2   0   0   0   2   2   0   0   2   0   2   2   0   2   0   2   0   2   2   0   0   2   2   2   2   2   2   0   2   0
 MK-4-5                 2   2   0   2   0   0   0   0   0   2   2   0   0   0   2   2   0   2   0   2   0   2   0   0   0   2   0   2   0   2   2   0   0   0   0   0   2   0   0   2   0   2   0   2   2   0   2   0   2   2   2   0   0   0   2   0   0   2   2   2   2   2   2   0   0   0   2   2   0   2   2   0   2   2   2   2   2   0   2   2   0   0   0   0   2   2   0   2   2   0   2   2   0   2   0   0   0   2   0   0   2   2   0   2   2   2   0   2   0   0   2   2   0   0   0   0   0   2   0   2   0   2   0   2   0   2   0   0   2   0   0   2   0   2   2   0   2   2   0   2   0   0   0   2   0   2   0   2   2   2   0   2   2   2   0   2   2   0   0   2   2   0   0   0   0   0   0   2   2   0   2   0   2   0   2   2   0   2   2   0   2   2   2   2   2   2   0   2   0   0   2   2   2   0   2   2   2   0   2   0
 MK-4-6                 2   2   0   0   0   0   0   0   0   2   2   0   0   0   2   2   0   2   0   2   0   2   0   0   0   2   0   2   0   0   2   0   0   0   0   0   0   0   0   2   0   2   0   2   2   0   2   0   2   2   2   0   0   0   0   0   0   2   2   2   2   2   2   0   0   0   2   2   0   2   2   2   2   2   2   0   2   0   2   2   0   0   0   0   2   2   0   2   2   0   2   2   0   2   0   0   0   2   0   0   2   2   0   0   2   2   0   2   0   0   2   2   0   0   2   0   0   2   0   2   0   0   0   2   0   2   0   0   2   0   0   0   0   2   2   2   2   2   0   2   0   0   0   2   2   2   0   2   2   2   0   2   2   2   0   2   2   0   0   2   2   0   2   0   0   0   0   2   2   2   2   0   0   0   2   2   0   0   2   0   0   0   0   2   2   2   0   2   0   0   2   2   2   0   2   2   2   0   2   0
 MK-4-7                 2   2   0   0   0   0   0   0   0   2   0   0   0   0   2   2   0   2   0   2   0   2   0   0   0   2   0   2   0   0   2   0   0   0   0   0   0   0   0   2   0   2   2   2   2   0   2   0   2   2   2   0   0   0   0   0   0   2   2   2   0   2   2   0   0   0   2   2   0   2   2   2   2   2   2   0   0   0   2   2   0   0   0   0   2   2   0   2   0   0   2   2   0   2   0   0   0   0   0   0   2   2   0   0   0   2   0   2   0   0   2   2   0   0   2   0   0   0   0   2   0   0   2   2   0   2   0   0   2   0   0   0   0   2   2   2   2   2   2   0   0   0   0   2   2   2   0   2   0   2   0   2   2   2   0   2   2   0   0   2   2   0   2   0   0   2   0   2   2   2   2   0   0   0   0   2   0   0   2   0   0   0   0   2   2   0   0   0   0   0   2   2   2   0   2   2   2   2   2   0
 MK-4-8                 2   2   0   0   0   0   0   0   0   2   0   0   0   0   2   2   0   2   0   2   0   2   0   0   0   0   0   2   0   0   2   0   0   0   0   0   0   0   0   2   0   0   2   2   2   0   2   0   2   2   2   0   0   0   0   0   0   2   2   2   0   2   0   0   0   0   2   2   0   2   2   2   0   2   2   0   2   0   0   2   2   0   0   2   2   2   2   2   0   0   2   2   2   2   0   0   0   0   0   0   2   2   2   0   0   2   0   2   0   0   2   2   0   0   2   0   0   0   0   2   0   0   2   2   0   2   2   0   2   0   0   0   0   2   2   2   2   0   2   0   0   0   0   2   2   2   0   2   0   2   0   2   2   2   0   2   2   0   0   2   0   0   2   2   0   2   0   0   2   2   2   0   2   0   0   2   0   0   2   2   0   0   0   2   2   0   0   0   0   0   2   2   2   0   2   0   2   2   2   0
 MK-4-9                 0   2   0   0   0   0   0   0   0   2   0   0   0   0   2   2   0   2   0   2   0   2   0   0   0   0   0   2   0   0   2   0   0   0   0   2   0   0   0   2   0   0   2   2   2   0   2   2   2   2   2   0   0   2   0   0   0   2   2   2   0   2   0   0   0   0   0   2   0   0   2   2   0   2   0   0   2   0   0   2   2   2   0   2   2   2   2   2   0   0   2   2   2   2   0   2   0   0   0   0   2   2   2   2   2   2   0   2   0   0   2   2   0   0   0   0   0   0   0   2   0   0   0   0   0   2   2   0   2   0   0   0   0   2   2   2   2   0   2   0   2   0   0   2   2   0   0   2   0   2   0   2   2   2   2   2   2   0   0   0   0   0   2   2   2   2   0   0   2   2   2   0   2   0   2   0   0   0   2   2   0   0   0   2   2   0   0   0   2   0   2   2   2   2   2   0   2   2   2   0
 MK-4-10                0   2   0   0   0   0   0   0   0   2   0   0   0   0   2   2   0   2   0   2   0   2   0   0   0   0   0   2   0   0   2   0   0   0   0   2   0   0   2   2   0   0   2   2   2   0   2   2   2   0   2   0   0   2   0   0   0   2   2   2   2   2   0   0   0   0   0   2   0   0   2   2   0   2   0   2   2   0   0   2   2   2   0   2   2   2   2   2   0   0   2   2   2   2   0   2   0   0   0   0   2   2   2   2   2   2   0   2   0   0   2   2   0   0   0   0   0   0   0   0   0   0   0   0   0   2   2   0   2   0   0   2   0   2   2   2   2   0   0   0   2   0   0   0   2   0   0   2   0   2   0   0   2   2   2   2   2   0   0   0   0   0   2   2   2   2   2   0   2   2   2   0   2   0   2   0   0   0   2   2   0   0   0   2   2   0   0   0   2   0   2   2   2   2   2   0   2   0   2   0
 MK-4-11                0   2   0   0   0   0   2   0   0   0   0   0   0   0   0   2   0   2   0   2   0   2   0   0   0   2   0   2   2   2   2   0   0   0   0   0   0   0   2   2   0   0   0   2   2   0   2   2   2   0   2   0   2   2   0   0   0   2   2   2   2   2   0   0   0   0   2   0   0   0   2   0   0   2   0   2   2   0   0   2   2   2   0   2   2   2   2   2   0   0   2   2   0   2   0   2   0   0   0   0   2   2   2   2   2   2   0   2   0   0   2   2   0   0   0   0   0   0   0   0   0   0   0   0   0   2   2   0   2   0   0   2   0   2   2   2   2   0   0   0   2   0   0   0   2   0   0   2   0   2   0   0   0   0   2   2   2   0   0   0   0   0   2   2   2   2   2   0   2   2   2   0   2   0   2   0   0   0   2   2   0   0   2   2   2   0   0   0   2   0   2   2   2   2   2   0   2   0   2   0
 MK-4-12                0   2   2   0   0   0   2   2   2   0   0   0   0   0   2   2   0   2   0   2   0   2   0   0   0   2   0   2   2   2   0   0   0   0   0   0   0   0   2   2   0   0   0   2   2   0   2   2   2   2   2   0   2   2   0   0   0   2   2   2   2   2   0   0   0   0   2   0   0   0   0   0   0   2   2   2   2   2   0   2   0   2   0   2   2   2   0   2   0   0   2   2   0   2   0   2   0   2   0   0   2   2   2   2   2   2   0   2   0   0   2   2   2   0   0   0   2   0   0   0   2   0   0   0   2   2   2   0   2   0   0   2   0   2   2   2   2   0   2   2   2   0   0   0   2   0   0   2   0   2   0   0   0   2   2   2   2   0   0   0   0   0   2   2   2   2   2   0   2   2   2   0   2   0   2   0   0   0   2   0   0   0   2   2   2   0   2   0   2   0   2   2   2   2   0   0   2   0   2   0
 MK-4-13                0   2   2   0   0   0   2   2   2   0   0   0   0   0   2   2   0   2   0   2   0   0   0   0   0   0   0   2   0   0   0   0   0   0   0   0   0   0   2   2   0   0   0   2   2   0   2   2   2   2   2   0   2   2   0   2   2   2   2   2   0   2   0   0   0   0   2   0   0   0   0   0   0   2   2   2   2   2   2   2   0   2   0   2   2   2   0   2   0   0   2   2   0   2   0   2   0   2   0   0   2   2   2   2   2   2   0   2   0   0   2   2   2   0   0   0   2   0   0   0   0   0   0   0   2   0   2   0   2   0   0   2   0   2   2   2   2   0   2   2   2   0   0   0   2   0   0   0   0   2   0   0   0   2   2   2   2   0   0   0   0   0   2   0   0   2   2   0   2   2   2   0   2   0   2   2   0   0   2   0   0   0   0   2   2   0   2   0   0   0   2   2   2   2   0   0   2   0   2   0
 MK-4-14                0   2   2   0   0   0   2   2   2   0   0   0   0   0   2   2   0   2   2   2   0   0   0   0   0   0   0   2   0   0   0   0   0   0   0   0   0   0   2   2   0   0   0   2   0   0   2   2   2   2   2   0   2   2   0   2   2   2   2   2   0   2   0   0   0   0   2   0   0   0   2   0   0   2   2   2   0   2   2   2   0   2   0   0   2   2   0   2   2   0   2   2   0   2   0   2   0   0   0   0   2   2   2   2   2   2   0   2   0   0   2   2   2   0   0   0   2   0   0   0   0   0   0   0   2   0   2   0   2   0   2   0   2   2   2   2   2   0   2   2   2   2   0   0   2   0   0   0   0   2   0   0   0   2   2   2   2   0   0   0   0   0   2   2   0   2   2   2   2   2   2   0   2   0   0   2   0   0   2   0   0   0   0   2   0   0   2   0   0   0   2   0   2   0   0   0   2   0   2   0
 MK-4-15                2   2   2   0   0   0   2   2   2   0   0   0   0   0   2   2   2   2   0   0   0   0   0   2   0   0   0   2   0   0   0   0   0   0   0   0   0   0   2   2   0   0   0   2   0   0   2   2   2   2   2   0   2   2   0   2   2   2   2   2   0   0   2   0   0   0   0   0   0   0   2   0   0   2   2   2   0   2   2   2   0   2   0   0   2   2   0   2   2   2   2   2   0   2   0   2   0   0   2   0   2   2   2   0   2   2   0   0   0   0   2   0   2   0   0   2   2   0   0   0   0   0   0   0   2   0   2   0   2   0   2   0   2   2   2   2   2   0   2   2   2   2   0   0   0   0   2   0   0   2   0   0   0   2   2   2   0   0   0   0   0   0   2   2   0   2   2   2   2   0   2   0   2   0   0   2   0   0   2   0   0   0   0   2   0   0   2   0   2   0   2   0   0   0   0   0   2   0   2   0
 MK-4-16                2   2   2   0   0   2   2   2   0   0   0   0   0   0   2   2   2   2   0   0   0   0   0   2   0   0   0   2   0   0   0   0   0   0   0   0   0   0   2   2   0   0   0   2   0   0   2   0   2   2   2   0   0   2   2   2   2   2   2   2   0   0   2   0   0   0   0   0   2   0   2   0   0   2   2   2   0   2   2   2   0   2   0   0   2   2   0   2   2   2   2   2   0   2   0   2   0   0   2   0   2   2   0   0   2   2   0   2   0   0   2   0   2   2   0   2   0   0   0   0   0   2   0   0   2   0   2   0   0   0   2   0   2   2   2   2   2   0   2   2   2   2   0   0   0   0   2   0   0   2   0   0   0   2   2   2   0   0   0   0   0   0   2   2   0   2   2   2   2   0   2   0   2   0   0   2   0   0   2   0   0   0   0   2   2   0   2   0   2   0   2   2   0   2   0   0   2   0   2   0
 MK-5-1                 2   2   2   2   0   0   2   2   0   0   2   0   2   0   0   0   2   2   0   0   2   0   0   2   2   0   2   2   0   2   2   0   0   2   2   2   0   2   0   2   2   2   0   0   2   2   2   0   2   2   0   0   0   2   0   0   2   0   2   2   0   0   0   0   0   2   0   2   0   2   0   0   0   0   2   2   0   2   2   2   0   0   2   2   0   0   0   2   2   0   0   2   0   2   0   0   2   0   0   2   0   2   2   0   0   2   2   2   0   0   0   2   2   2   2   0   2   2   2   0   0   2   2   2   2   0   2   0   0   2   0   0   2   2   2   2   2   2   0   2   0   2   0   2   2   0   0   2   2   0   0   2   2   0   2   2   0   2   2   0   0   0   0   2   0   0   0   2   2   0   0   0   2   0   0   2   0   2   2   0   2   0   0   2   0   2   0   0   0   0   2   0   0   2   2   0   0   2   0   2
 MK-5-2                 2   2   2   2   0   0   2   2   0   0   2   0   2   0   0   0   2   2   0   0   2   0   0   2   2   0   2   2   0   2   2   0   0   2   0   0   0   0   0   2   2   2   0   0   2   2   2   0   2   2   0   0   0   2   0   0   2   2   0   2   0   2   0   0   0   2   0   2   0   2   0   0   0   0   2   2   0   2   2   2   0   0   2   2   0   0   0   2   2   0   0   2   0   2   0   0   2   0   0   2   0   2   2   0   0   2   2   2   0   0   0   2   2   2   2   0   2   2   2   2   0   2   2   2   2   0   0   0   0   2   2   0   2   2   2   2   2   2   0   2   0   2   2   2   2   0   0   2   2   0   0   2   0   0   2   2   0   2   0   0   0   0   0   2   0   0   0   2   2   0   0   0   2   0   0   2   2   2   2   0   2   0   0   2   0   2   0   0   0   0   2   0   0   2   2   0   0   2   0   2
 MK-5-3                 2   2   2   2   2   0   2   2   0   0   2   0   2   0   0   0   2   2   0   0   2   0   0   2   2   0   2   2   0   2   2   0   0   2   2   0   0   0   0   2   2   2   0   0   2   2   2   0   2   2   0   0   0   2   2   0   2   2   0   2   0   2   0   0   0   2   0   2   0   2   0   0   0   0   2   2   0   2   2   0   0   0   0   0   0   0   0   2   2   2   0   2   0   2   0   0   2   0   0   0   0   2   2   0   0   2   2   2   0   0   0   2   2   2   2   0   2   2   0   2   0   2   2   2   2   0   0   0   0   0   2   0   2   2   0   2   2   2   0   2   0   2   2   2   0   0   0   2   2   0   0   2   0   0   2   2   0   2   0   0   0   0   0   2   0   2   0   2   2   0   0   0   0   0   0   2   2   2   2   0   2   0   0   2   2   2   0   0   0   0   2   0   0   2   2   0   0   2   2   2
 MK-5-4                 2   2   2   2   2   0   2   2   0   0   2   0   2   0   0   0   2   2   0   0   2   0   0   0   2   0   2   2   0   2   0   0   0   2   2   0   0   0   0   2   2   2   0   0   2   2   2   0   2   2   2   0   0   0   2   0   2   2   0   2   0   2   0   0   0   2   0   2   0   2   0   0   0   0   2   2   0   2   2   0   0   2   0   0   0   0   0   2   2   2   0   2   0   2   0   0   2   0   0   2   0   2   2   0   0   2   2   2   2   0   0   2   2   2   0   0   0   2   0   2   0   2   2   2   2   0   0   0   0   0   2   0   2   2   0   2   2   0   0   2   0   2   2   0   0   0   0   2   0   0   0   2   0   0   2   2   0   2   0   0   0   0   0   2   0   2   0   2   0   0   0   0   0   2   0   2   0   2   2   0   2   0   0   2   2   2   0   0   0   0   2   0   2   2   2   0   0   2   2   0
 MK-5-5                 2   2   2   2   2   0   2   2   0   2   2   0   2   0   0   0   2   2   0   0   2   0   0   2   2   0   2   2   0   2   0   0   0   2   2   0   0   0   0   2   2   2   2   0   2   2   2   0   2   2   2   0   0   0   2   0   2   2   0   2   0   2   0   0   0   2   0   2   0   2   2   0   0   0   2   2   2   2   2   0   0   2   0   0   0   0   0   2   2   2   0   2   0   2   0   0   2   0   0   2   0   2   2   0   0   0   2   2   2   0   0   2   2   2   2   0   0   2   0   2   2   2   2   2   2   0   0   0   0   0   2   2   2   2   0   2   2   0   0   2   0   0   2   0   0   0   2   2   0   0   0   2   0   0   2   2   0   2   0   0   0   0   0   2   0   2   0   2   0   0   0   0   0   2   0   2   0   0   2   0   2   0   0   2   2   2   0   0   0   2   2   0   0   2   2   0   0   2   2   0
 MK-5-6                 2   2   2   2   2   0   2   0   0   2   2   0   2   0   0   0   2   2   0   0   2   0   0   2   2   2   2   2   0   0   0   0   0   2   2   0   0   0   0   2   0   2   2   0   2   2   2   2   2   2   2   0   0   2   2   0   2   2   0   2   0   2   0   0   0   2   0   2   0   2   2   0   0   2   2   2   2   2   2   0   2   2   0   0   0   0   0   0   0   2   0   2   0   2   0   0   2   0   0   2   0   2   2   0   0   0   0   2   0   0   0   2   0   0   2   0   0   2   0   2   2   2   2   2   2   0   0   0   0   0   2   2   2   0   2   2   2   0   0   2   0   0   2   0   2   0   2   0   0   0   0   2   0   0   0   2   0   2   0   2   0   0   0   2   2   2   0   2   0   0   0   0   0   2   2   2   0   0   2   0   2   0   0   0   2   2   2   0   2   2   2   2   0   2   2   2   0   2   2   0
 MK-5-7                 2   0   2   2   2   0   2   0   0   2   0   0   2   0   0   2   0   2   0   0   2   0   0   2   2   2   0   0   0   0   0   0   0   2   2   2   0   0   2   0   0   2   2   0   2   2   0   2   2   0   2   0   0   0   2   0   2   2   0   2   0   0   2   0   0   2   0   2   0   2   2   0   2   2   2   2   2   0   2   0   2   2   0   0   0   0   0   0   0   2   0   2   0   2   0   0   2   0   0   0   0   2   2   0   0   0   0   2   0   0   0   2   0   0   2   0   0   2   0   0   2   2   2   2   2   0   0   0   0   0   2   2   2   0   2   2   2   0   0   2   0   0   2   2   2   0   2   0   0   0   0   0   0   2   0   2   0   2   0   2   0   0   0   2   2   2   0   0   0   0   0   0   0   2   2   2   0   0   2   0   2   0   2   0   2   2   2   0   2   2   2   2   0   2   2   2   0   0   2   0
 MK-5-8                 2   0   2   2   2   0   2   0   0   2   0   2   2   0   0   0   0   2   0   0   2   0   0   2   0   2   0   0   0   0   0   0   0   2   2   2   0   0   2   0   0   2   2   0   2   2   0   2   2   0   2   0   0   0   2   0   2   2   2   2   0   0   2   0   0   2   0   2   0   2   2   0   2   2   2   2   2   0   2   0   2   2   2   0   0   0   0   2   0   2   0   2   0   0   0   0   2   0   0   0   0   2   2   0   0   0   0   2   0   0   0   2   0   0   2   0   0   2   0   0   2   2   2   2   2   0   0   0   0   0   2   2   2   0   2   2   2   0   0   2   0   0   2   2   2   0   2   0   0   0   0   0   0   2   0   2   0   2   0   2   0   0   2   2   2   2   0   0   0   0   0   0   0   2   2   0   0   0   2   0   2   0   2   0   2   2   2   2   2   2   2   2   0   2   2   2   0   0   0   0
 MK-5-9                 2   0   2   2   2   0   2   0   0   2   0   2   2   2   2   0   0   2   0   0   2   0   0   2   0   0   2   0   0   0   0   0   0   2   2   2   0   2   2   0   0   2   2   0   0   2   0   2   2   0   2   0   0   0   2   0   2   2   2   0   0   2   2   0   2   2   0   2   2   2   0   0   2   2   0   2   2   0   2   2   2   2   2   0   0   0   0   2   0   2   0   2   0   0   0   0   2   0   0   0   0   2   0   0   0   0   0   2   0   0   0   2   0   2   2   0   0   0   0   0   0   2   2   2   2   0   0   0   0   0   2   2   2   0   2   2   2   0   0   2   0   0   2   2   2   0   2   0   0   0   0   0   0   2   0   2   0   2   0   2   0   0   0   2   2   0   0   0   2   0   0   0   0   2   2   0   2   0   2   0   2   0   2   0   2   2   2   0   2   2   2   0   0   2   2   2   0   0   0   0
 MK-5-10                2   0   2   2   2   0   2   2   0   2   0   0   2   0   2   0   0   2   0   0   2   0   0   2   0   0   2   0   0   0   0   0   0   0   2   2   0   2   2   0   0   2   2   0   0   2   0   2   2   0   2   0   0   2   2   0   0   2   2   0   0   2   2   0   2   2   0   2   2   2   0   2   2   2   2   2   2   0   2   2   0   2   2   0   0   0   0   2   0   2   0   2   0   0   0   0   2   0   0   0   0   2   0   0   2   2   0   2   0   0   0   2   0   2   2   0   0   0   0   0   2   2   2   2   2   0   0   0   0   2   2   2   2   0   0   2   2   0   0   2   0   0   2   2   2   0   2   0   0   0   0   0   2   2   0   2   0   2   0   2   0   0   0   2   2   0   0   0   2   2   0   0   0   2   2   0   2   0   2   0   2   0   0   0   2   2   2   0   2   2   2   0   0   2   2   2   0   0   0   0
 MK-5-11                2   0   2   2   0   2   0   2   0   2   2   0   2   0   2   0   0   2   0   0   2   0   0   2   0   0   0   0   0   0   0   0   0   2   0   2   0   2   2   2   0   2   2   0   0   2   0   0   2   0   2   0   0   0   2   0   0   2   2   0   0   2   2   0   2   2   0   2   2   2   0   2   2   2   0   0   2   0   2   0   0   2   0   0   0   0   0   2   0   0   0   2   0   0   0   0   2   0   0   0   0   2   0   0   2   2   0   2   0   0   0   2   0   2   2   0   2   0   2   0   2   2   2   2   2   0   0   0   0   2   2   2   2   0   0   0   2   0   0   2   0   0   0   2   2   0   2   0   0   0   0   0   2   2   0   2   2   2   0   2   0   0   0   2   2   0   2   0   2   2   0   0   0   0   2   0   2   0   2   0   2   0   0   0   2   2   0   0   2   2   2   0   0   0   2   2   0   0   0   0
 MK-5-12                2   0   2   2   2   2   2   0   0   0   2   0   2   0   2   0   0   2   0   0   2   0   0   2   0   0   0   0   2   0   0   0   0   2   0   2   0   2   2   2   0   2   2   0   0   2   0   0   2   0   2   2   0   0   2   0   0   2   2   2   0   2   2   0   2   2   0   2   2   2   0   2   2   2   0   0   2   2   0   0   0   2   0   0   0   0   0   2   0   2   0   2   0   0   0   0   0   0   0   0   0   2   0   0   2   2   0   2   0   0   0   2   0   2   2   0   2   0   2   0   2   2   2   0   2   0   0   0   2   2   2   2   2   0   0   0   2   0   0   2   0   0   0   2   2   2   2   0   0   0   0   0   2   2   0   2   2   2   0   2   0   0   0   2   2   0   2   0   2   0   0   0   0   0   2   0   2   0   2   0   2   0   0   0   2   2   2   0   2   2   2   0   2   0   2   2   0   0   2   2
 MK-5-13                2   2   2   0   2   2   2   0   0   0   0   2   2   2   2   0   0   2   2   0   2   0   2   2   0   0   0   0   2   0   0   0   0   2   0   0   0   0   2   2   0   2   2   0   0   2   0   0   2   0   2   2   0   0   2   0   0   2   2   2   0   2   2   0   0   2   0   2   2   2   0   2   2   2   0   0   2   2   0   0   0   2   0   0   2   0   0   2   0   2   0   2   2   0   0   0   0   0   0   2   0   2   0   0   2   2   0   2   0   0   0   2   0   2   2   0   2   0   2   0   2   2   2   0   2   0   0   0   2   2   2   2   2   0   0   0   2   0   0   2   0   0   0   2   2   2   2   0   0   0   0   0   2   2   0   2   2   2   0   2   0   0   0   2   2   0   2   0   2   0   0   0   0   0   2   0   0   0   2   2   2   0   0   0   2   2   2   0   0   2   2   0   2   0   2   0   0   0   2   2
 MK-5-14                2   2   2   0   2   2   2   0   0   0   0   2   2   2   2   2   0   2   2   0   2   0   2   0   0   0   0   0   2   0   0   0   0   2   0   0   0   0   2   2   0   2   2   0   0   2   0   0   2   2   2   2   0   0   0   0   0   2   2   2   0   2   2   2   2   2   0   2   2   2   0   2   2   2   0   0   2   2   0   0   0   0   0   0   2   0   2   2   0   2   0   2   2   0   0   0   0   0   0   2   0   2   0   0   0   2   2   2   0   0   0   0   0   2   2   0   2   0   2   0   2   2   2   0   2   0   0   0   2   2   2   2   2   0   0   0   2   0   0   2   0   2   0   0   2   2   2   0   0   0   0   0   2   2   0   2   2   2   0   2   0   2   0   2   2   2   2   0   2   0   0   0   2   0   2   0   0   0   2   2   2   0   0   0   2   2   2   0   0   2   2   0   2   0   2   0   0   0   2   2
 MK-5-15                2   2   2   0   2   2   2   0   0   0   0   2   2   2   2   2   2   2   2   0   2   0   2   0   0   0   0   0   2   0   0   0   0   2   0   0   0   0   0   2   0   2   2   0   0   2   0   0   2   2   2   2   0   2   0   0   0   2   2   2   0   2   2   2   2   2   0   0   2   2   0   0   0   2   0   0   2   2   0   0   0   2   0   0   2   0   2   2   0   2   0   2   2   2   0   0   0   0   0   2   0   2   0   0   0   2   2   2   0   2   0   0   0   2   2   0   2   2   2   0   2   2   2   0   2   0   0   0   2   2   0   2   2   2   0   0   2   0   0   2   0   2   0   0   2   2   2   0   0   0   0   0   2   2   0   2   2   2   0   2   0   2   0   2   2   2   2   0   2   0   0   0   2   0   2   0   0   0   2   2   2   0   0   0   2   2   2   0   0   2   2   0   2   0   2   0   0   0   2   2
 MK-5-16                2   2   2   0   0   2   2   0   0   2   0   2   2   0   2   2   2   2   2   0   2   0   2   0   0   0   0   0   2   0   0   0   0   2   0   0   0   0   0   2   2   2   2   0   0   0   0   0   2   2   2   0   0   0   0   0   0   2   2   2   0   2   2   2   0   2   0   0   2   2   0   0   0   2   0   0   0   2   0   0   0   2   0   0   0   0   2   2   0   0   0   2   2   2   0   0   0   0   0   2   0   2   0   0   0   2   2   2   0   2   0   0   2   2   0   0   2   2   2   0   2   0   2   0   2   0   2   0   2   2   0   2   2   2   2   0   2   0   0   2   0   2   0   0   2   2   2   0   0   0   0   0   2   2   0   2   0   2   0   2   0   2   0   2   2   2   2   0   2   0   0   0   2   0   2   0   0   0   2   2   2   0   0   0   2   2   2   2   0   2   2   0   2   0   2   0   0   0   2   2
 MK-6-1                 0   2   2   2   2   2   2   0   2   0   2   0   2   0   0   0   2   2   0   0   0   2   2   2   0   2   2   0   2   0   2   0   2   2   0   2   0   0   0   2   2   0   0   2   0   2   0   0   2   2   0   2   2   0   0   0   0   2   0   2   2   0   2   0   2   0   0   0   0   0   0   0   2   2   0   0   2   0   2   2   2   0   2   2   0   2   0   2   0   2   0   0   2   2   0   2   2   2   0   0   2   0   0   2   0   2   2   0   2   2   2   2   2   2   2   0   0   2   2   2   2   0   2   0   2   0   0   0   0   0   2   2   0   0   2   0   2   2   0   0   2   2   0   0   2   0   0   2   2   2   0   2   0   2   2   2   2   0   0   2   2   2   0   0   0   2   0   2   2   2   2   0   0   0   2   2   0   0   0   2   2   0   2   2   2   0   2   0   0   0   0   2   2   0   2   0   2   0   2   2
 MK-6-2                 0   2   2   2   2   2   2   0   2   0   2   0   2   0   0   0   2   2   0   0   0   0   0   2   0   2   2   0   2   0   2   0   2   2   0   0   0   0   0   2   2   0   0   2   0   2   0   2   2   2   0   2   2   0   0   0   0   0   0   2   2   0   2   0   2   2   0   0   0   0   0   0   2   2   0   0   2   0   2   2   2   0   2   2   0   2   0   2   0   2   0   0   2   0   0   2   2   2   0   2   2   0   0   2   0   2   2   0   2   2   2   2   2   2   2   0   2   2   2   2   2   0   2   0   2   0   0   0   0   0   2   0   0   0   2   0   2   2   0   0   2   2   0   0   2   0   0   2   0   2   0   2   0   2   2   2   2   0   0   2   0   2   0   0   0   2   0   2   2   2   2   0   0   0   2   2   0   2   0   2   2   0   2   2   2   0   2   0   0   0   0   2   2   0   0   0   2   0   2   2
 MK-6-3                 0   2   2   2   2   2   2   0   2   0   2   0   2   0   2   0   2   2   0   0   0   0   0   2   0   2   0   0   2   0   2   0   2   2   0   2   0   0   0   2   2   0   0   2   0   2   0   2   2   2   0   2   2   2   0   0   0   2   0   2   2   0   2   0   2   2   0   0   0   0   0   0   2   2   0   0   2   0   2   2   2   2   2   2   2   2   0   2   0   2   0   0   2   0   0   2   2   2   0   0   2   0   0   2   0   2   2   0   0   2   2   2   2   2   2   0   2   0   2   2   2   0   2   2   2   0   0   0   0   0   2   0   0   2   2   0   2   2   0   0   2   2   0   0   2   0   0   2   0   2   0   2   0   2   0   2   2   0   0   0   0   2   0   0   0   2   0   2   2   2   2   0   0   0   2   2   0   2   0   2   2   0   2   0   2   0   2   0   0   2   0   2   2   0   0   0   2   0   2   2
 MK-6-4                 0   2   2   2   2   2   2   0   2   0   0   0   2   0   2   0   2   2   2   2   0   0   0   2   0   2   0   2   2   2   2   0   2   2   0   2   0   0   0   2   2   0   0   2   0   2   0   2   2   2   0   0   2   2   0   0   0   2   0   0   2   0   2   0   2   2   0   0   0   0   0   0   2   2   0   0   0   0   2   2   2   2   2   0   2   2   0   2   0   0   0   0   2   2   0   2   0   2   0   0   2   0   0   2   0   2   2   0   0   2   2   2   2   2   2   0   2   0   2   2   0   0   2   2   0   0   0   0   0   0   0   0   0   2   2   0   2   2   0   0   2   2   0   0   2   0   0   2   0   2   0   2   0   0   0   2   2   2   2   0   0   2   0   0   0   2   0   2   2   2   2   0   0   0   2   2   0   2   2   0   2   0   2   0   2   0   2   0   0   2   0   2   2   0   0   0   2   2   2   2
 MK-6-5                 2   2   2   2   2   2   2   0   2   0   0   0   2   0   2   0   2   2   2   2   0   0   0   2   0   2   0   2   2   2   0   0   2   0   0   2   0   0   2   2   2   0   0   2   0   2   0   2   2   2   0   0   2   2   2   0   0   2   0   0   2   0   2   0   2   2   0   0   0   0   0   0   2   2   0   0   2   0   2   2   2   2   2   0   2   2   0   2   0   0   0   0   2   2   0   2   0   2   0   0   2   0   2   2   0   2   2   0   0   2   2   2   2   2   2   0   2   0   2   2   0   0   2   2   0   0   2   0   0   0   0   0   0   2   0   0   2   2   0   0   0   2   0   0   2   0   0   2   0   2   0   2   0   0   0   2   2   2   2   0   0   2   0   0   0   2   0   2   2   2   2   0   0   0   2   2   0   2   2   0   2   0   2   0   2   0   2   0   0   2   0   2   2   0   2   0   2   0   2   2
 MK-6-6                 2   2   2   2   2   2   0   0   2   0   0   0   0   0   2   0   2   0   2   2   0   2   0   0   0   2   0   2   2   2   0   2   2   0   0   2   0   0   2   0   2   0   0   2   0   2   0   2   2   2   0   0   2   2   0   0   0   2   0   0   2   2   2   0   2   2   0   0   0   0   0   0   2   2   0   0   2   0   2   2   2   2   2   0   2   2   0   2   0   0   0   0   2   2   0   2   0   2   0   2   0   0   2   2   0   2   2   0   0   2   0   2   2   2   2   0   2   0   2   2   0   0   2   2   0   0   2   0   0   0   0   0   0   2   0   0   2   2   0   0   2   2   0   0   2   2   0   2   0   2   0   2   0   2   0   2   2   2   2   0   0   2   0   0   0   2   0   2   2   2   2   0   0   0   2   2   0   2   2   0   2   0   2   0   2   0   2   0   0   0   0   2   2   0   0   0   0   0   2   2
 MK-6-7                 2   0   2   2   2   2   0   0   2   0   0   0   0   0   2   2   2   0   2   2   0   2   0   0   2   2   0   2   2   2   0   2   2   0   0   2   0   0   2   0   2   0   0   2   0   2   0   2   0   2   0   0   2   0   0   0   0   2   0   0   2   2   2   0   2   2   0   0   0   2   0   0   2   2   0   0   2   0   2   2   2   2   2   2   2   2   0   2   0   0   0   0   2   0   0   2   0   2   2   2   0   0   2   2   0   2   2   0   0   2   0   2   2   2   2   2   2   0   2   0   0   2   2   2   0   0   2   2   0   0   0   0   0   2   0   0   2   2   2   0   2   2   0   0   2   2   0   2   0   2   0   2   0   2   0   2   2   2   2   0   0   2   0   0   0   2   0   2   2   2   2   0   0   0   2   2   0   2   2   0   2   0   2   0   2   0   2   0   0   0   0   2   2   0   0   2   0   0   2   2
 MK-6-8                 2   2   0   2   2   2   0   0   2   0   0   0   0   0   2   2   2   0   2   2   0   2   0   0   2   2   0   2   2   2   0   2   2   0   0   2   0   0   2   0   2   0   2   2   0   2   0   2   0   2   0   0   2   0   0   0   0   2   0   0   2   2   2   0   2   2   0   0   0   2   0   0   2   0   0   0   0   0   2   0   2   2   2   2   2   2   0   2   0   0   0   0   2   0   0   2   0   2   2   2   0   0   2   2   0   2   2   0   0   2   2   2   2   2   2   2   0   0   2   0   0   0   2   2   0   0   2   2   0   2   0   0   0   2   0   0   2   2   0   0   2   2   0   0   2   2   0   2   0   2   0   2   2   2   0   2   2   2   2   0   0   2   2   0   0   2   0   2   0   2   2   0   2   0   2   2   0   2   2   0   2   0   2   0   2   0   2   0   0   0   0   2   2   0   2   2   0   0   2   2
 MK-6-9                 2   2   0   2   2   2   0   0   2   0   0   0   0   0   2   2   2   0   2   2   2   0   2   0   2   2   2   2   2   2   0   2   2   0   0   2   0   0   2   0   2   0   2   2   0   2   0   2   0   2   0   0   0   0   0   0   0   2   0   0   2   0   2   0   0   0   0   0   2   2   0   2   2   0   0   0   0   0   2   0   2   0   2   2   0   2   0   2   0   0   0   0   2   0   0   2   0   2   2   2   0   0   2   2   0   2   2   0   0   2   2   2   2   2   2   2   0   0   0   0   0   0   0   2   0   0   2   2   0   2   0   0   0   2   0   0   0   2   0   0   2   2   0   0   2   2   0   2   0   2   0   2   2   2   0   2   2   2   2   0   0   0   2   0   0   2   0   2   0   2   2   0   2   0   2   2   0   2   2   0   2   2   2   0   2   2   2   0   0   0   0   2   2   0   2   2   0   0   2   2
 MK-6-10                2   2   0   2   2   2   0   0   0   0   0   0   2   0   2   2   0   0   2   2   2   0   2   0   2   2   2   2   2   2   0   2   2   0   0   2   0   0   2   0   2   0   2   2   0   2   0   2   0   2   0   0   0   0   0   0   0   2   0   0   2   0   2   0   0   0   2   0   2   0   0   2   2   0   2   0   2   0   2   0   2   0   2   0   0   0   0   2   0   0   0   0   2   0   0   2   0   2   2   2   2   0   2   2   0   2   2   0   0   2   2   2   2   2   2   2   2   0   0   0   0   0   0   0   0   0   2   2   0   0   2   0   0   2   0   0   0   2   0   0   2   2   0   0   2   2   0   2   0   2   0   2   2   0   0   0   0   2   2   0   0   0   2   0   2   0   0   2   0   2   2   0   2   0   2   2   0   2   2   0   2   2   2   2   2   2   2   0   0   2   0   2   2   0   2   2   2   0   2   2
 MK-6-11                2   2   0   2   2   2   0   0   0   0   0   0   2   2   2   2   0   0   2   2   2   0   0   0   2   2   2   2   2   2   0   2   2   0   0   2   0   0   2   0   2   0   2   0   0   2   0   2   2   0   0   2   0   2   0   0   0   2   0   0   2   0   2   0   0   0   2   0   2   0   0   2   2   0   2   0   2   0   2   0   2   0   2   0   0   2   0   2   0   0   2   0   2   0   0   2   0   2   2   2   2   0   2   2   0   2   2   0   0   2   2   2   2   2   2   2   2   0   2   0   0   0   0   0   2   0   2   2   0   0   2   0   0   2   0   0   0   2   0   0   2   2   0   0   2   2   0   2   0   2   2   2   2   0   0   0   0   2   2   0   0   0   2   0   2   0   0   2   0   2   2   0   0   0   2   2   0   0   2   0   2   2   2   2   2   2   2   0   0   0   0   2   2   0   2   2   2   0   2   2
 MK-6-12                2   2   0   2   2   2   0   0   0   0   0   0   2   0   2   2   0   0   2   2   2   0   0   0   0   2   2   2   2   2   0   2   2   0   0   2   0   0   2   0   2   0   2   0   0   2   0   2   2   0   0   2   0   2   2   0   0   2   0   0   2   0   2   0   0   0   2   0   2   0   0   2   2   0   2   0   2   0   2   0   2   0   2   0   0   2   0   2   0   0   2   0   2   0   0   2   0   2   2   0   2   0   2   2   0   2   2   0   0   2   2   2   0   2   2   2   2   0   2   0   0   0   0   0   2   0   2   2   0   0   2   0   0   2   0   2   0   2   0   0   2   2   0   2   2   2   2   2   0   2   2   2   2   0   0   0   0   2   2   0   0   2   2   2   2   0   0   2   0   2   2   0   0   0   2   2   2   0   2   2   0   2   2   2   2   2   2   0   2   0   0   2   2   0   2   2   2   0   2   0
 MK-6-13                2   2   2   2   0   0   0   0   0   0   0   0   2   0   2   2   2   0   2   2   2   0   0   0   0   2   2   2   0   2   0   2   2   0   0   2   0   0   2   0   0   0   2   0   2   2   0   2   2   0   0   2   2   2   2   0   0   0   0   0   2   0   2   0   0   2   2   0   2   0   0   2   2   0   2   0   2   0   2   0   2   0   2   0   0   2   0   2   0   0   2   0   2   0   0   0   0   2   2   0   2   0   2   2   0   0   0   0   0   2   2   2   0   2   2   2   2   0   2   0   0   0   0   0   2   0   2   2   0   0   2   0   0   2   0   2   0   2   0   0   2   2   0   2   2   2   2   2   0   2   2   2   2   0   0   0   0   2   2   0   0   2   2   2   2   0   2   2   0   2   0   0   0   0   2   2   2   0   2   2   0   2   2   0   2   2   2   0   2   0   0   2   0   0   0   2   0   0   2   0
 MK-6-14                2   2   2   2   0   0   0   0   0   0   0   0   2   0   0   2   2   0   2   2   2   0   0   2   0   2   2   2   0   2   0   2   2   0   0   2   0   0   2   0   0   0   2   0   2   2   2   2   2   0   0   2   2   2   2   0   0   0   0   0   2   0   2   0   0   2   2   0   2   0   0   2   2   0   2   0   2   0   2   0   2   0   2   0   0   2   0   2   2   0   2   0   2   0   0   0   0   2   2   0   2   0   2   2   0   0   0   0   0   2   2   2   0   2   2   2   2   0   2   0   0   0   0   0   2   0   2   2   0   0   2   0   0   2   0   2   0   2   0   0   2   2   2   2   2   2   2   2   0   2   2   2   2   0   0   0   0   2   2   0   0   2   2   2   2   0   2   2   0   2   0   0   0   0   2   2   2   0   0   2   0   2   2   2   2   2   2   0   2   0   0   2   0   0   0   2   0   2   2   0
 MK-6-15                2   2   2   2   2   2   2   0   0   0   2   2   0   0   0   0   2   0   2   2   2   0   0   2   0   2   2   2   0   2   0   2   2   0   0   2   0   0   0   0   0   0   2   0   0   2   2   2   2   0   0   2   2   2   2   0   0   0   0   0   2   2   0   0   0   2   2   0   2   0   0   2   2   0   2   0   0   0   2   0   2   0   2   0   0   2   0   2   0   0   2   0   2   0   2   0   0   2   2   0   2   2   2   2   0   0   0   0   0   2   2   2   0   2   2   2   2   0   2   0   2   0   0   0   2   0   0   2   0   0   2   0   0   2   0   2   0   2   0   0   2   2   2   2   2   2   2   2   0   2   2   2   2   0   0   0   2   2   2   0   0   0   0   2   2   0   2   0   0   2   0   0   0   0   2   2   0   2   0   2   0   2   2   2   2   2   2   0   2   0   0   2   0   0   0   2   0   2   2   2
 MK-6-16                2   2   2   2   2   2   2   0   0   0   2   2   2   0   0   0   2   0   2   2   2   0   0   2   0   2   2   2   0   2   0   2   2   0   0   2   0   0   0   0   0   0   2   0   2   2   2   2   2   0   2   2   2   2   2   0   0   0   0   0   2   2   0   0   0   2   2   0   2   2   0   0   2   0   2   0   0   0   2   0   2   0   2   0   0   2   0   2   0   2   2   0   2   0   2   0   0   2   2   0   2   0   2   2   0   0   0   0   0   2   0   2   0   0   2   2   2   0   2   0   2   0   0   0   2   0   0   2   0   0   2   0   0   2   0   2   0   2   0   0   2   2   2   2   2   2   2   2   2   2   2   2   2   0   0   0   2   2   2   0   0   0   0   2   0   0   2   0   0   2   0   0   2   0   2   2   0   2   0   2   0   2   2   2   2   2   2   0   2   0   0   2   0   0   0   2   0   2   0   2
 
!****************************************** Phenotypic Data **********************************************************
!-100.0 is resevred for missing phenotype
SimulatedTrait1        16.1678   15.0738   13.2277   14.1197   14.1602   14.1531   16.7048   13.4745   13.7797   15.4616   15.8914   15.0960   16.2411   15.3785   16.0827   13.2654   16.0083   13.4446   16.1924   13.2298   16.2788   14.9877   13.4933   13.9217   15.2456   14.6347   14.2024   13.6431   16.0837   15.7703   14.1916   14.5190   16.3139   15.9013   13.9849   16.3769   14.9104   16.1524   13.6073   13.7871   14.2016   13.1896   14.4431   16.7309   15.3345   14.8084   14.8566   16.4207   14.3947   14.1722   13.9833   15.1170   13.8082   15.9983   14.0557   16.3103   16.4867   14.4590   15.1168   13.6638   14.9951   16.4261   14.4257   15.7380   15.6541   13.8087   16.2096   15.8292   15.5441   13.9291   16.1054   13.5892   14.1230   13.5096   17.5383   15.0933   16.0608   15.4404   14.7130   14.6860   14.1890   13.5412   14.5726   15.5845   13.3215   15.0823   16.3494   16.7746   14.1490   15.5929   13.9271   13.7165   13.8956   14.1740   16.2144   13.8091   14.8037   15.6362   16.2275   15.9292   16.6490   15.5664   15.5177   14.2011   16.3538   14.6541   15.9516   16.6138   16.9433   15.9666   16.0606   16.0296   16.0919   13.5104   13.7911   16.7452   14.3391   14.6848   13.9985   15.6164   16.4417   16.5856   13.4859   14.7166   14.1546   15.4806   16.4324   16.5028   14.4146   13.7790   14.8853   15.3441   14.4347   14.0236   13.4891   16.5162   15.6093   15.3441   15.8309   16.0621   14.2201   15.0220   16.2156   15.5526   13.9464   15.6295   16.1446   15.8122   14.7217   13.8018   15.3121   16.0496   15.1712   15.8128   14.3809   14.8385   16.2014   15.5054   14.7299   14.6454   15.0870   14.1684   16.7256   13.8233   14.1529   14.7814   13.8475   14.1893   15.6346   15.8074   15.8059   15.4497   15.2062   15.7548   13.0759   16.2689   14.1079   14.0397   14.8985   15.3722   14.6850   16.0379   15.3760   15.5183   14.3026   15.7936   13.7936   13.7817   15.2161   15.2543   16.5967   15.5608   15.6023   14.3315   16.6492   14.2217   14.9197   16.3983   14.1603   15.7809
SimulatedTrait2         9.3941    9.8976   10.8887   10.4591   10.5704   10.4930    9.4612   10.7798   10.3991    9.3056    9.8063   10.3660    9.2295    9.6812    9.8562   10.7784    9.4437   10.4948    9.5264    9.9468    9.5139   10.8515   10.8536   10.3673   10.7545    9.5328   10.6688   10.4192    9.5937    9.5187   10.7007   10.3042    9.4465    9.6580   10.6772    9.8052    9.2046    9.6575   10.1552   10.4305   10.9297   10.6322   10.0592    9.6130   10.5123   10.5978   10.6353    9.3067   10.3542   10.6699   10.7264    9.7051   10.8687    9.2702   10.7043    9.6396    9.5698   10.4308   10.4833   10.7182    9.4126    9.4422   10.8452    9.6800   10.6361   10.9182    9.7673   10.0248    9.2696   10.9166    9.1776   10.3098   10.2742   10.1815    9.3586    9.9077    9.5918    9.1647   10.8569   10.8926   10.8512   10.9498   10.4695    9.0936   10.4938    9.9382    9.6899    9.7640   10.2467   10.5724   10.4322   10.3436    9.7568   10.6640    9.0306   10.4065   10.2780    9.8348    9.4216    9.2226    9.5015   10.2480   10.4556   10.5933    9.2511    9.4511    9.2861    9.4455    9.5553    9.6559   10.4707    9.6582    9.5570   10.4116   10.4694    9.3808   10.6343   10.4933   10.4400   10.5369    9.9231    9.6138   10.1884    9.9341   10.9762    9.8797    9.6142    9.4186   10.7093   10.3950    9.3350   10.5240   10.8230   10.4218   10.2220    9.2472   10.3369    9.1623    9.4825    9.4038    9.5307   10.5056    9.0921    9.4482   10.3326    9.0553    9.6464    9.5774    9.5576   10.2504   10.1122    9.2970    9.5955    9.7469   10.1993    9.3134    9.2079    9.8438    9.3429   10.8528   10.7477   10.1885    9.1511   10.5513   10.6178    9.2740   10.3863   10.4402   10.7191    9.2779   10.5527    9.2308   10.1706    9.2172   10.8812    9.2697   10.4895   10.4383   10.2055    9.3336   10.5964   10.0084    9.5151    9.5438   10.5476    9.7419   10.6284   10.3328    9.5987    9.0416    9.3840    9.1769    9.6107   10.4756    9.2410   10.6526   10.4809    9.5469   11.0323    9.7487
 
