# Supplementary material for: Inclusive Composite Interval Mapping of QTL by Environment Interactions in Biparental Populations
Source: PLoS One. 2015 Jul 10;10(7):e0132414. doi: 10.1371/journal.pone.0132414 (PMC4498613; doi:10.1371/journal.pone.0132414)
Supplement: S6 File — (ZIP) [file pone.0132414.s006.zip › H=0.8/L1/run_00121.met]

!**********************Note: lines staring with "!" are remarks and will be ignored in the program********************
!*********************************General Information**********************************
!Assuming F1 = P1 x P2, populations available in QTL IciMapping are: 
!  1, P1BC1F1 = P1 x F1, the first backcrossing where P1 is used as the recurrent parent;
!  2, P2BC1F1 = P2 x F1, the first backcrossing where P2 is used as the recurrent parent;
!  3, F1DH, F1-derived doubled haploids; 
!  4, RIL or F1RIL, recombination inbred lines through the repeated selfing of F1;
!  5, P1BC1RIL, recombination inbred lines through the repeated selfing of P1BC1F1;
!  6, P2BC1RIL, recombination inbred lines through the repeated selfing of P2BC1F1;
!  7, F2, the selfing generation of F1;
!  8, F3, the selfing generation of F2;
!  9, P1BC2F1, the second backcrossing where P1 is used as the recurrent parent; 
! 10, P2BC2F1, the second backcrossing where P2 is used as the recurrent parent;
! 11, P1BC2RIL, recombination inred lines through the repeated selfing of P1BC2F1; 
! 12, P2BC2RIL, recombination inred lines through the repeated selfing of P2BC2F1; 
! 13, P1BC1F2, the selfing generation of P1BC1F1; 
! 14, P2BC1F2, the selfing generation of P2BC1F1; 
! 15, P1BC2F2, the selfing generation of P1BC2F1; 
! 16, P2BC2F2, the selfing generation of P2BC2F1; 
! 17, P1BC1DH, P1BC1F1-derived doubled haploids; 
! 18, P2BC1DH, P2BC1F1-derived doubled haploids; 
! 19, P1BC2DH, P1BC2F1-derived doubled haploids; 
! 20, P2BC2DH, P2BC2F1-derived doubled haploids; 
   3      !Mapping Population (see remarks above)
   2      !Mapping Function (1 for Kosambi; 2 for Haldane; 3 for Morgan)
   2      !Marker Space Type (1 for intervals; 2 for positions)
   1      !Marker Space Unit(1 for centiMorgans; 2 for Morgan)
   6      !Number of Chromosomes (or Linkage Groups)
 200      !Size of the mapping population
   2      !Number of environments
 
!***************************************** Chromosomes and Linkage Maps **********************************************
!Chromosome                 NumMarkers
-CH1                        16
-CH2                        16
-CH3                        16
-CH4                        16
-CH5                        16
-CH6                        16
!Linkage map (Marker name followed by position or the interval length)
 MK-1-1                1     0.000
 MK-1-2                1    10.000
 MK-1-3                1    20.000
 MK-1-4                1    30.000
 MK-1-5                1    40.000
 MK-1-6                1    50.000
 MK-1-7                1    60.000
 MK-1-8                1    70.000
 MK-1-9                1    80.000
 MK-1-10               1    90.000
 MK-1-11               1   100.000
 MK-1-12               1   110.000
 MK-1-13               1   120.000
 MK-1-14               1   130.000
 MK-1-15               1   140.000
 MK-1-16               1   150.000
 MK-2-1                2     0.000
 MK-2-2                2    10.000
 MK-2-3                2    20.000
 MK-2-4                2    30.000
 MK-2-5                2    40.000
 MK-2-6                2    50.000
 MK-2-7                2    60.000
 MK-2-8                2    70.000
 MK-2-9                2    80.000
 MK-2-10               2    90.000
 MK-2-11               2   100.000
 MK-2-12               2   110.000
 MK-2-13               2   120.000
 MK-2-14               2   130.000
 MK-2-15               2   140.000
 MK-2-16               2   150.000
 MK-3-1                3     0.000
 MK-3-2                3    10.000
 MK-3-3                3    20.000
 MK-3-4                3    30.000
 MK-3-5                3    40.000
 MK-3-6                3    50.000
 MK-3-7                3    60.000
 MK-3-8                3    70.000
 MK-3-9                3    80.000
 MK-3-10               3    90.000
 MK-3-11               3   100.000
 MK-3-12               3   110.000
 MK-3-13               3   120.000
 MK-3-14               3   130.000
 MK-3-15               3   140.000
 MK-3-16               3   150.000
 MK-4-1                4     0.000
 MK-4-2                4    10.000
 MK-4-3                4    20.000
 MK-4-4                4    30.000
 MK-4-5                4    40.000
 MK-4-6                4    50.000
 MK-4-7                4    60.000
 MK-4-8                4    70.000
 MK-4-9                4    80.000
 MK-4-10               4    90.000
 MK-4-11               4   100.000
 MK-4-12               4   110.000
 MK-4-13               4   120.000
 MK-4-14               4   130.000
 MK-4-15               4   140.000
 MK-4-16               4   150.000
 MK-5-1                5     0.000
 MK-5-2                5    10.000
 MK-5-3                5    20.000
 MK-5-4                5    30.000
 MK-5-5                5    40.000
 MK-5-6                5    50.000
 MK-5-7                5    60.000
 MK-5-8                5    70.000
 MK-5-9                5    80.000
 MK-5-10               5    90.000
 MK-5-11               5   100.000
 MK-5-12               5   110.000
 MK-5-13               5   120.000
 MK-5-14               5   130.000
 MK-5-15               5   140.000
 MK-5-16               5   150.000
 MK-6-1                6     0.000
 MK-6-2                6    10.000
 MK-6-3                6    20.000
 MK-6-4                6    30.000
 MK-6-5                6    40.000
 MK-6-6                6    50.000
 MK-6-7                6    60.000
 MK-6-8                6    70.000
 MK-6-9                6    80.000
 MK-6-10               6    90.000
 MK-6-11               6   100.000
 MK-6-12               6   110.000
 MK-6-13               6   120.000
 MK-6-14               6   130.000
 MK-6-15               6   140.000
 MK-6-16               6   150.000
!*********************************** Marker Types ********************************************************************
!Co-dominant marker: When heterozygote F1 is present, P1 is coded as 2, F1 is coded as 1, and P2 is coded as 0; Otherwise, P1 is coded as 2, and P2 is coded as 0. 
!Dominant marker: When heterozygote F1 is present, P1 and F1 are coded as 12, and P2 is coded as 0; Otherwise, P1 is coded as 2, and P2 is coded as 0.  
!Recessive markers: When heterozygote F1 is present, P1 is coded as 2, and F1 and P2 are coded as 10; Otherwise, P1 is coded as 2, and P2 is coded as 0. 
!Missing marker is coded as -1. 
 MK-1-1                 2   2   0   0   0   2   0   0   2   2   2   0   2   0   2   0   0   2   2   0   0   2   2   2   2   0   0   2   2   2   2   0   2   2   0   0   2   2   0   2   0   0   2   2   2   0   0   0   0   0   0   2   2   0   0   2   0   0   0   0   0   2   2   0   2   0   0   2   2   2   2   0   2   2   2   0   0   2   2   0   0   0   0   0   0   0   2   0   2   0   2   2   0   2   0   0   2   0   2   2   0   2   2   0   2   0   2   2   0   0   2   2   2   2   2   2   0   2   0   2   2   0   2   2   0   0   2   2   0   2   0   0   0   0   2   0   2   2   2   2   0   0   0   0   2   0   2   2   0   2   2   2   0   0   2   0   0   2   0   2   0   2   0   2   2   0   2   2   0   2   2   2   2   0   0   0   2   0   0   0   2   0   0   0   0   0   0   0   2   2   0   0   0   0   0   2   2   0   0   0
 MK-1-2                 2   2   0   0   0   2   0   0   2   2   2   0   2   0   2   0   0   2   2   0   0   2   2   2   2   0   0   2   2   2   2   0   2   2   0   0   2   2   0   2   0   0   2   2   2   2   0   0   0   0   0   2   2   0   0   2   0   0   0   2   0   2   0   0   2   0   2   2   0   2   2   0   2   2   2   0   0   2   2   0   0   0   0   0   0   0   2   0   2   0   2   2   0   2   0   0   2   0   2   2   0   2   2   0   0   0   2   2   0   0   2   0   2   2   2   2   0   2   0   2   2   0   2   2   0   2   2   2   2   2   0   0   0   0   0   0   2   2   2   2   0   2   0   0   2   0   0   2   0   2   2   2   0   0   2   0   0   2   0   2   0   2   0   0   2   2   0   2   0   2   2   2   2   0   0   0   0   0   0   0   2   0   0   0   0   0   0   2   2   2   0   2   2   0   0   2   2   0   0   2
 MK-1-3                 2   2   0   0   0   2   0   2   2   2   2   0   2   0   2   0   0   2   2   0   0   2   2   2   2   0   0   2   2   2   2   0   2   2   0   0   2   2   0   0   0   0   2   2   2   2   0   0   0   0   0   0   2   0   0   2   0   0   0   2   2   2   0   0   2   0   2   2   0   2   2   0   2   2   0   2   0   2   2   0   0   0   0   0   0   0   2   0   2   0   2   2   0   2   0   0   2   0   2   2   0   2   2   0   0   0   2   2   0   0   2   0   2   2   2   2   0   2   0   2   2   0   2   2   0   2   2   2   2   0   2   0   0   0   0   0   2   2   2   2   0   2   0   0   0   0   2   2   0   2   2   2   0   0   2   0   0   2   0   2   0   2   0   0   2   2   0   2   0   2   2   0   2   0   0   0   0   0   0   0   2   0   0   0   0   0   0   2   2   2   0   2   0   0   0   0   2   0   0   2
 MK-1-4                 2   2   0   0   0   0   0   2   2   2   2   0   2   0   2   0   0   2   2   0   0   2   0   2   2   0   0   2   2   2   0   0   2   2   0   0   2   2   0   2   2   0   0   2   2   2   0   0   0   0   0   0   2   0   0   2   0   0   0   2   2   2   2   0   2   0   2   2   2   2   2   0   2   2   0   2   0   2   2   0   0   0   0   2   0   0   2   0   2   0   2   2   0   2   2   0   2   0   2   2   0   2   0   0   2   0   2   2   0   2   2   0   0   2   2   2   0   2   0   2   2   0   2   2   0   2   2   2   2   0   2   0   0   0   0   0   2   2   2   2   0   2   0   0   0   2   2   2   0   0   2   2   0   0   2   2   0   2   0   2   0   2   0   0   2   2   0   2   0   2   2   0   2   0   0   0   0   0   0   0   2   0   0   0   0   0   0   2   2   2   0   2   0   0   0   0   2   0   0   2
 MK-1-5                 2   2   0   0   0   0   0   2   2   2   2   2   2   0   2   0   0   0   2   2   0   2   0   2   2   0   0   2   2   2   0   0   2   2   0   0   2   2   0   2   2   0   0   2   2   2   0   0   0   0   0   0   2   0   0   0   0   2   0   2   2   2   2   0   2   0   2   2   2   2   2   0   2   2   0   0   0   2   2   0   0   0   0   2   0   0   2   0   0   0   2   2   0   2   2   0   2   2   2   2   0   2   2   0   2   0   2   2   0   2   2   0   0   2   2   2   0   2   0   2   0   0   0   2   0   2   2   2   2   2   2   2   0   0   0   0   0   2   2   2   0   2   0   2   0   2   2   2   0   0   2   2   2   0   2   2   0   2   0   2   2   2   0   0   2   2   0   2   0   2   2   0   0   0   0   0   0   0   0   0   2   0   0   0   0   0   0   2   2   2   0   2   0   0   0   0   2   0   0   2
 MK-1-6                 2   2   0   0   0   0   0   2   2   2   2   2   2   0   2   0   0   0   2   2   0   2   0   2   2   0   0   2   2   2   0   0   0   2   0   0   2   2   0   2   2   0   0   2   2   2   0   0   0   0   0   0   2   0   0   0   0   0   0   2   2   0   2   2   2   0   2   2   2   2   2   0   0   2   0   0   0   2   2   2   0   0   2   2   2   0   2   0   0   0   2   2   0   0   2   0   2   2   2   2   0   2   2   0   0   2   2   2   0   0   2   0   0   2   0   0   0   2   0   2   0   0   0   2   0   2   0   2   2   2   2   2   0   0   0   0   2   2   2   2   2   2   0   2   0   2   2   2   0   0   2   2   2   0   2   2   0   2   0   2   0   2   0   0   2   2   0   2   0   0   2   0   0   0   0   0   0   0   0   0   2   2   0   0   0   0   0   2   2   2   2   2   0   0   0   0   0   2   0   2
 MK-1-7                 2   2   0   0   2   0   0   2   2   2   2   0   2   0   2   0   0   0   0   0   0   2   0   2   2   0   0   2   2   2   0   0   0   2   2   0   2   2   0   2   2   0   0   2   0   2   0   0   0   2   0   0   2   0   2   2   0   0   0   0   2   2   2   2   2   0   2   2   2   2   2   0   0   2   0   0   0   2   2   2   0   0   2   2   2   0   2   0   0   0   2   2   0   0   0   0   2   2   2   2   2   2   2   0   0   2   2   0   2   0   2   0   0   2   0   0   2   2   0   2   0   0   0   2   2   2   0   2   2   2   2   2   0   0   0   0   2   2   2   2   2   2   0   2   0   2   0   2   0   0   2   2   2   0   2   2   0   2   0   2   0   2   0   0   2   2   0   0   0   0   2   0   0   0   0   0   0   0   0   0   0   0   0   0   0   0   0   2   0   2   2   2   0   0   0   2   0   2   0   2
 MK-1-8                 2   2   0   0   2   0   0   2   2   2   2   0   0   0   2   0   0   0   2   0   0   2   0   2   2   0   0   2   2   2   0   0   0   0   2   0   2   2   0   2   2   0   0   2   0   2   0   0   0   2   2   0   2   0   2   2   0   0   0   0   2   0   2   2   0   0   2   2   2   2   2   0   0   2   0   0   0   2   2   2   0   0   2   2   2   0   2   0   0   0   2   2   0   0   0   0   2   2   2   2   2   0   2   0   0   2   2   0   2   0   2   0   0   0   0   0   2   2   0   2   2   0   0   0   2   2   0   2   2   2   2   2   0   0   0   2   0   2   2   2   2   2   0   2   0   2   0   2   0   0   2   2   2   0   2   0   2   2   0   2   0   2   0   0   0   2   0   0   0   0   2   0   0   0   0   0   0   0   0   0   0   0   0   0   2   0   0   2   0   0   2   2   0   0   0   2   2   2   0   2
 MK-1-9                 2   2   0   0   2   0   0   2   2   2   2   0   0   0   2   0   0   2   2   0   0   2   0   2   2   0   2   2   2   2   0   0   0   0   2   0   2   2   2   2   2   0   0   2   0   2   0   0   0   2   2   0   0   0   2   2   0   0   0   0   2   0   2   0   2   0   2   2   2   0   2   0   0   2   0   0   0   2   0   2   0   0   2   2   2   0   2   0   0   0   2   2   0   0   0   0   2   2   2   2   2   0   2   0   0   2   2   0   2   0   2   0   0   0   0   0   2   0   0   2   2   0   0   2   2   2   0   0   2   2   2   0   0   0   0   2   0   2   2   2   2   2   0   2   0   2   0   2   0   0   0   2   2   0   2   0   2   2   0   2   0   2   0   0   0   2   0   0   2   0   2   0   0   0   0   0   0   0   0   0   0   0   2   0   2   0   0   2   0   0   2   2   0   0   0   0   2   2   2   2
 MK-1-10                2   2   0   0   2   0   2   2   2   2   2   0   0   0   2   0   0   2   2   0   0   2   0   2   2   0   2   2   2   2   0   0   0   0   0   0   2   2   0   2   2   0   0   2   0   2   0   0   2   2   2   0   0   0   2   2   0   0   0   0   0   0   2   0   2   0   2   0   2   2   2   0   0   2   0   0   0   2   0   2   0   0   2   2   2   0   0   0   0   0   2   0   0   0   0   0   2   2   2   2   0   2   2   0   0   2   2   0   2   0   2   0   0   0   0   0   2   0   0   2   2   0   2   2   2   2   0   0   2   2   2   0   2   0   2   2   0   2   2   2   2   0   0   2   0   2   0   2   0   0   0   2   2   0   2   0   0   2   0   2   0   2   0   0   0   2   0   0   2   0   2   0   0   0   0   0   0   0   0   2   0   0   2   0   2   0   0   2   0   0   2   2   0   0   2   0   2   2   2   2
 MK-1-11                2   2   0   0   2   2   2   2   0   2   2   0   0   0   2   0   0   2   2   0   0   0   0   2   0   0   2   2   0   2   0   0   0   0   0   0   2   0   0   2   2   2   0   2   0   2   0   0   2   2   2   0   0   2   2   2   0   0   0   0   0   2   2   0   2   0   2   0   2   2   2   0   0   2   0   0   0   2   2   2   0   0   2   2   2   0   0   2   2   0   2   2   0   0   0   0   2   2   2   2   0   2   2   0   0   2   2   0   2   0   2   0   0   0   0   0   2   0   0   0   2   0   0   2   2   2   0   0   2   2   2   0   2   0   0   2   0   2   2   2   2   0   2   2   2   2   0   2   0   0   0   2   2   0   2   0   0   2   0   2   2   2   0   0   0   2   0   0   2   0   2   0   0   0   0   0   0   0   0   2   0   2   2   0   2   0   0   2   0   0   2   2   0   0   0   0   2   2   2   2
 MK-1-12                2   2   0   0   2   2   2   0   0   2   0   0   0   0   2   0   0   2   2   0   0   0   0   2   0   2   2   2   0   2   0   0   0   2   0   0   0   0   0   2   2   2   0   2   0   2   2   0   2   2   2   0   0   2   2   2   0   0   0   0   0   2   2   2   2   0   0   0   0   2   2   0   0   2   0   0   0   2   2   2   0   0   2   2   2   0   0   2   2   0   0   2   0   0   0   0   2   2   2   2   0   2   2   0   0   2   2   2   2   0   2   0   0   0   0   2   0   0   0   0   2   0   0   2   2   2   0   0   2   0   2   0   2   0   0   2   0   2   0   2   2   0   2   0   2   2   0   2   0   0   0   2   2   0   0   0   0   2   0   2   2   2   0   2   0   2   2   0   0   0   2   0   0   0   0   0   0   0   0   2   0   2   2   0   2   0   0   2   0   0   0   2   0   0   0   0   2   2   2   2
 MK-1-13                2   2   0   0   2   2   2   0   0   2   0   0   0   0   2   0   0   2   2   2   2   0   0   2   0   2   2   0   0   2   0   0   0   2   0   0   0   0   0   0   2   2   0   2   0   2   2   2   2   2   2   0   0   0   2   2   0   0   0   0   0   2   2   0   2   0   0   0   0   2   2   0   0   2   0   0   0   2   2   2   0   0   2   2   2   0   0   2   2   2   2   2   0   0   0   0   0   2   2   2   0   0   2   0   0   2   2   2   2   2   2   0   0   0   0   2   0   0   0   0   2   0   0   2   2   2   0   0   0   0   2   0   2   0   0   2   0   2   0   2   2   0   2   0   2   0   0   2   0   0   0   2   2   0   0   0   0   2   0   2   0   2   0   2   0   2   2   0   0   0   2   0   0   0   0   0   0   0   0   2   0   0   2   0   2   0   0   0   0   0   0   0   0   2   0   0   2   2   2   2
 MK-1-14                2   2   2   0   2   2   2   0   0   0   0   0   0   0   2   0   0   2   0   2   2   0   0   0   2   2   2   0   0   2   0   0   0   0   0   0   0   0   0   0   2   2   0   2   0   2   2   2   2   2   2   2   0   0   2   2   0   0   0   0   0   2   2   0   2   0   0   0   0   2   2   2   0   2   0   0   0   2   2   2   0   0   2   2   2   0   2   2   2   2   2   2   0   0   0   0   0   2   2   2   0   0   0   0   0   2   0   2   2   2   2   0   2   0   0   2   0   2   0   0   2   0   0   2   0   2   0   0   0   0   2   0   0   0   0   2   0   2   0   2   2   0   2   0   2   0   0   2   0   0   0   2   0   0   0   2   0   2   0   2   2   2   0   2   0   2   2   0   0   0   2   2   0   0   0   0   0   0   0   2   0   0   2   0   2   0   0   0   0   0   0   0   2   2   0   0   2   2   2   2
 MK-1-15                2   2   2   0   2   2   2   0   0   0   0   0   0   0   2   0   0   0   0   0   2   0   0   0   2   2   2   0   0   2   0   0   2   0   2   0   0   0   0   2   2   0   0   0   0   2   2   2   2   2   2   2   2   0   0   2   0   0   0   0   0   2   2   0   0   2   0   0   0   2   2   2   0   2   0   0   0   2   2   2   2   0   2   2   0   0   2   2   2   2   2   2   0   0   2   0   0   2   2   0   0   0   0   0   0   2   0   2   2   2   2   0   2   2   0   2   0   2   2   0   2   0   0   2   0   2   0   0   0   0   2   0   0   0   0   2   0   2   0   2   2   2   2   0   2   0   0   0   0   0   0   2   0   0   0   2   0   2   0   2   2   2   2   2   0   2   2   0   0   0   2   2   0   0   0   0   0   0   0   2   0   0   2   0   2   0   0   0   0   0   0   0   2   2   0   0   2   0   2   2
 MK-1-16                2   2   0   0   0   2   2   0   0   0   0   2   0   0   2   0   0   0   0   0   2   0   0   0   2   2   2   0   0   2   0   2   2   0   2   0   0   0   0   2   2   2   0   0   0   2   2   2   0   2   2   2   2   0   0   2   0   0   0   0   0   2   2   0   0   2   2   0   0   2   2   2   0   2   0   0   0   0   2   2   2   0   0   2   0   0   2   2   2   2   0   2   0   0   2   0   0   0   2   0   0   0   0   0   0   2   0   2   2   2   2   0   2   2   0   2   0   0   2   0   2   0   0   2   0   2   0   0   0   0   2   0   2   0   0   2   0   2   0   2   2   2   2   0   2   0   2   0   0   0   0   2   0   0   0   2   0   2   0   2   2   2   2   2   0   2   2   0   0   0   2   2   0   2   2   0   0   0   0   2   0   0   0   0   2   0   0   2   0   0   0   0   2   2   0   0   2   0   2   2
 MK-2-1                 2   0   2   0   0   2   2   0   2   2   2   0   0   0   2   0   0   0   0   0   0   2   2   2   0   0   2   2   0   0   2   2   0   2   0   0   2   0   0   2   0   0   2   2   2   0   0   0   2   0   2   2   2   2   0   0   0   0   2   2   0   0   2   0   0   2   0   0   0   0   2   0   0   2   2   0   0   2   0   0   2   0   0   2   2   0   2   0   0   2   2   2   0   2   0   0   0   0   2   2   0   2   0   0   2   2   0   2   2   0   0   0   0   2   2   2   0   0   2   0   0   2   0   2   2   0   2   0   2   2   2   2   2   0   0   2   0   2   0   0   0   0   2   0   2   0   0   2   0   2   2   0   2   2   0   0   0   2   0   0   0   2   0   2   2   2   0   0   0   2   0   0   2   2   2   2   0   0   2   0   2   0   0   2   0   0   0   2   0   2   0   2   2   2   2   2   0   2   0   2
 MK-2-2                 2   0   2   0   0   2   2   2   2   2   2   0   0   0   2   0   2   0   0   0   0   2   2   2   0   0   2   0   2   0   2   2   0   2   0   0   2   0   0   2   0   0   2   2   2   0   0   0   2   0   2   2   2   2   0   0   2   0   2   2   0   0   2   0   0   2   0   0   0   2   2   0   0   2   2   0   0   2   0   0   2   2   0   2   2   0   2   0   0   2   2   2   0   2   0   0   2   0   2   2   0   2   0   0   2   2   0   2   2   0   0   0   0   2   2   2   0   2   2   0   0   2   0   2   2   0   2   2   2   2   2   2   2   2   0   2   0   2   0   0   0   0   2   0   2   0   0   2   0   2   2   0   2   0   0   0   0   2   0   0   0   2   0   2   2   2   0   0   0   2   0   0   2   2   2   2   2   0   2   0   0   0   0   2   0   0   0   2   0   2   0   2   2   2   2   2   0   2   0   2
 MK-2-3                 2   2   2   0   0   2   2   2   2   2   0   0   0   0   2   0   2   0   0   0   0   2   2   2   0   0   2   0   2   0   2   2   0   2   0   0   2   0   0   2   0   2   2   2   2   0   0   0   2   0   2   2   2   2   0   0   2   0   2   2   0   0   2   0   0   2   0   0   0   2   2   0   0   2   2   0   0   2   0   0   2   2   0   2   2   0   2   0   0   2   2   0   0   2   0   0   2   2   2   2   0   0   0   0   2   2   0   2   2   0   0   0   0   2   2   2   0   2   0   0   0   2   0   2   2   0   2   2   0   2   0   2   2   2   0   2   0   2   0   0   0   0   2   0   2   0   0   2   0   2   2   0   2   0   0   0   0   2   0   0   0   2   0   2   2   2   0   0   0   0   0   0   2   2   2   2   2   0   2   2   0   0   0   2   0   0   0   2   0   2   0   2   2   0   0   0   2   2   0   2
 MK-2-4                 2   2   2   2   0   2   0   2   2   2   0   0   0   0   2   0   2   2   0   2   0   2   2   2   0   0   2   0   2   0   2   0   0   2   0   0   2   0   0   2   0   2   2   2   2   0   0   0   2   0   2   2   2   2   0   0   2   0   2   2   0   0   2   0   0   2   0   0   0   2   2   0   0   2   2   0   0   2   0   0   2   2   0   2   2   0   2   0   0   2   2   0   0   2   0   0   2   2   2   2   0   2   0   0   2   2   0   0   2   2   2   0   0   2   2   2   0   2   2   0   0   2   0   2   2   0   2   0   0   2   0   2   2   2   0   2   0   2   0   0   0   0   2   0   2   0   0   2   0   2   0   0   2   0   0   0   0   0   0   0   0   2   0   2   2   2   0   0   2   0   0   0   2   2   2   2   2   0   2   2   0   0   0   2   0   0   0   2   0   0   2   2   2   0   0   0   2   2   0   2
 MK-2-5                 2   2   2   2   0   2   0   2   2   2   0   0   0   0   2   0   2   2   0   2   0   2   2   2   0   0   2   0   2   0   2   0   0   2   2   0   0   0   0   2   0   2   2   2   2   0   0   0   2   0   2   2   2   2   0   0   2   0   2   2   0   0   0   0   0   2   0   0   0   2   2   0   0   2   0   0   0   2   0   0   0   2   2   0   2   0   2   0   2   2   2   0   0   2   0   0   0   2   2   2   0   2   0   0   2   2   0   0   2   2   2   2   0   2   2   2   0   2   2   0   0   2   0   2   2   0   2   0   0   2   2   2   2   2   0   2   0   2   0   0   0   2   2   0   2   0   0   2   0   2   2   0   2   0   0   2   2   0   0   0   0   2   0   2   2   0   0   0   0   0   0   0   2   2   2   2   2   0   2   2   0   0   0   2   0   0   0   2   0   0   0   2   2   0   0   0   2   2   0   2
 MK-2-6                 2   2   2   2   0   0   0   2   2   2   0   0   0   0   2   0   2   2   0   2   0   2   2   2   0   0   2   0   2   0   2   0   2   2   2   2   2   0   0   2   0   2   2   2   0   0   0   0   2   0   2   2   2   2   0   0   2   0   2   0   0   0   0   0   0   2   0   0   0   2   2   0   0   2   0   0   0   2   0   0   0   2   2   0   2   0   2   0   2   2   2   0   0   0   0   0   0   0   2   2   0   2   0   0   2   2   0   0   0   2   0   2   0   2   2   2   0   2   0   0   0   2   0   2   2   0   2   2   2   2   2   2   2   2   2   2   0   2   0   0   0   2   0   0   2   0   0   2   0   2   0   0   2   2   0   2   2   0   0   0   0   2   0   2   2   0   0   0   0   0   0   0   2   2   2   2   2   0   2   0   0   0   0   2   0   2   0   2   0   0   0   2   2   2   0   0   2   2   0   2
 MK-2-7                 2   2   2   2   0   0   0   2   2   2   2   0   0   0   2   0   2   2   0   2   0   2   2   2   2   0   2   0   2   0   2   0   2   2   2   2   2   0   0   2   0   0   2   2   0   0   0   0   2   0   2   2   2   2   0   0   2   0   0   0   0   0   0   0   2   2   0   0   0   2   2   0   0   0   0   0   0   2   0   0   0   2   2   0   2   0   2   0   2   2   2   0   0   0   0   0   0   0   2   2   0   2   0   0   2   2   2   0   0   2   0   2   0   2   2   2   0   2   2   0   0   2   0   2   2   0   2   2   2   0   2   2   2   0   2   2   0   2   0   0   0   2   0   0   2   0   0   2   0   2   0   2   2   0   0   0   2   0   0   0   0   2   0   2   2   2   0   0   0   0   2   0   2   2   0   2   2   0   2   0   2   0   0   2   0   2   0   2   0   0   0   2   2   2   0   0   2   2   0   2
 MK-2-8                 2   2   2   2   0   0   0   2   2   2   2   0   0   0   2   0   2   2   0   2   0   2   2   2   2   0   2   0   2   0   2   0   2   2   2   2   2   0   0   0   0   0   2   0   0   0   0   0   2   0   2   2   2   2   0   2   2   0   0   0   0   0   0   0   2   2   2   0   2   2   2   2   0   0   0   0   0   2   0   0   0   2   2   0   2   0   2   0   2   2   0   0   0   0   0   0   0   0   2   2   0   2   0   0   2   0   2   0   0   2   0   2   0   0   2   0   0   2   2   0   0   2   0   2   2   0   2   2   2   0   2   2   2   0   2   2   0   0   0   0   2   2   0   2   0   0   0   2   0   2   0   2   0   0   0   0   2   0   0   0   0   2   0   2   2   2   0   0   0   0   2   0   2   2   0   0   0   0   2   0   2   0   0   2   0   2   0   2   0   0   0   2   2   0   0   0   2   2   0   2
 MK-2-9                 2   2   2   2   0   0   0   0   2   2   2   0   0   0   2   0   2   2   0   2   0   2   2   2   2   0   2   0   2   0   2   0   2   2   2   2   2   0   0   0   0   0   2   0   0   0   0   0   2   0   2   2   2   2   0   2   0   0   0   2   0   2   2   0   2   2   2   0   2   2   2   0   0   0   0   0   0   2   0   0   2   2   2   0   2   0   2   0   2   2   0   0   0   0   0   0   0   0   0   2   0   2   0   0   2   0   2   0   0   2   0   2   0   2   2   0   0   2   2   0   0   2   0   0   2   0   2   0   2   0   2   2   2   0   2   2   2   0   0   0   2   2   0   2   0   0   0   2   0   2   0   2   0   0   2   0   0   0   0   0   0   2   0   2   2   2   0   0   0   0   2   0   0   2   0   2   0   0   2   0   2   2   0   2   0   0   0   2   0   0   0   0   2   0   0   2   2   2   2   2
 MK-2-10                0   2   2   2   0   0   0   0   2   0   2   0   0   0   2   2   2   2   0   2   0   2   2   2   2   0   2   0   2   0   0   0   2   2   2   0   2   0   0   2   0   0   2   0   0   0   0   0   2   0   2   2   2   2   0   2   0   0   0   2   2   2   2   2   2   2   2   0   2   2   0   0   0   0   0   0   0   2   0   0   2   2   2   0   2   0   2   0   2   2   0   0   0   0   2   0   0   2   0   0   0   2   0   0   2   0   2   0   0   2   0   2   2   0   2   0   0   2   2   0   0   2   0   2   2   0   2   0   2   0   2   2   2   0   2   2   2   0   0   0   2   2   0   2   0   0   0   2   0   2   0   2   0   0   2   0   0   0   2   0   0   2   0   2   2   2   0   0   0   0   2   0   0   2   0   2   0   0   2   0   2   2   0   2   2   0   0   0   0   0   0   0   2   0   0   0   2   2   2   2
 MK-2-11                0   2   2   0   0   0   0   0   2   0   2   0   0   2   2   2   2   2   0   2   0   2   2   2   0   0   2   0   2   0   0   0   2   2   2   0   2   0   0   2   2   2   2   0   0   0   0   0   2   0   2   2   0   2   0   2   0   0   0   2   2   2   2   2   2   2   0   0   2   2   2   0   0   0   0   0   0   2   0   2   2   2   0   0   2   0   2   0   2   2   0   0   0   0   2   0   0   2   0   0   0   2   2   0   2   0   2   0   0   2   0   2   2   0   2   0   0   2   2   0   0   2   0   2   2   0   2   0   2   0   0   2   2   0   2   2   2   0   0   0   2   2   0   0   0   2   0   2   2   0   0   2   0   0   2   0   0   0   2   0   2   2   0   0   2   2   0   0   0   0   2   0   0   2   0   2   0   0   2   0   2   2   0   2   2   0   0   0   0   0   0   0   2   0   0   0   2   2   2   2
 MK-2-12                0   0   2   2   2   0   0   0   2   0   2   0   0   2   2   2   2   2   2   2   0   2   0   2   0   0   2   2   2   0   0   0   2   2   2   0   2   0   0   2   0   2   2   0   0   0   0   0   2   0   2   2   0   2   0   2   0   0   0   2   2   2   2   2   2   2   0   0   2   2   2   0   0   0   0   0   0   2   0   2   2   2   0   0   2   0   2   0   2   2   0   0   0   0   2   0   0   2   0   0   0   2   2   0   2   0   0   0   0   2   0   0   2   0   2   0   0   2   2   0   2   2   0   0   2   2   2   0   2   2   0   2   2   0   2   2   2   0   0   0   2   2   0   0   0   2   0   2   2   0   0   2   0   0   2   0   0   0   2   2   2   2   2   2   2   2   0   2   0   0   2   0   0   2   0   2   0   0   2   0   2   2   2   2   2   0   0   0   0   0   2   0   2   0   0   0   2   2   2   2
 MK-2-13                0   0   2   2   2   0   0   0   2   0   2   0   0   2   2   0   2   2   2   2   0   0   0   2   2   0   2   2   0   0   0   0   0   2   2   0   2   0   0   2   0   2   2   0   0   0   0   0   2   0   2   2   0   2   0   0   0   0   0   2   2   2   2   2   2   2   0   0   2   0   2   0   0   2   0   0   0   2   2   2   2   2   0   0   2   0   2   0   2   2   0   0   0   0   0   0   0   2   0   2   0   2   2   0   2   2   0   2   0   0   0   0   2   0   2   0   0   2   2   0   2   0   0   0   2   2   2   0   2   2   0   0   0   0   2   2   2   0   2   2   2   0   0   0   2   2   0   2   2   0   2   2   0   0   2   0   0   0   2   2   2   2   2   2   2   2   0   2   0   0   2   0   0   2   0   2   0   0   2   0   2   2   2   2   2   0   0   0   2   0   2   0   2   0   0   0   2   2   2   2
 MK-2-14                0   0   2   0   2   0   0   0   0   0   2   0   2   2   2   0   2   0   2   2   0   0   0   2   2   0   2   2   0   0   0   0   0   2   2   0   2   0   0   2   2   2   2   0   0   0   0   0   2   0   0   2   0   2   0   2   0   0   0   2   2   2   2   2   2   0   2   0   2   2   2   2   0   2   0   0   0   2   2   2   2   0   0   0   2   0   2   0   2   0   0   0   0   0   0   2   0   2   0   2   0   2   2   0   2   2   0   2   0   0   0   0   2   0   2   0   2   2   2   0   0   0   0   0   2   2   2   0   2   2   0   0   0   0   2   2   2   0   2   2   2   0   2   2   2   0   0   2   2   0   2   2   0   0   2   0   0   0   2   2   0   2   2   2   0   2   0   2   2   0   2   0   0   2   2   0   0   0   2   0   2   2   2   2   2   2   0   0   2   0   2   0   2   2   0   0   0   2   2   2
 MK-2-15                0   0   2   0   2   0   0   0   0   0   2   0   2   2   2   0   2   0   2   2   0   0   0   2   2   0   0   0   0   0   0   0   0   2   2   0   2   2   0   2   2   2   2   0   0   0   0   0   2   0   0   2   2   2   0   0   0   0   2   2   2   2   2   2   2   0   0   2   2   2   2   2   0   2   0   0   0   2   2   2   2   0   0   0   2   0   2   0   2   0   0   0   0   0   0   2   0   2   2   2   0   2   2   0   0   2   0   2   0   0   0   0   2   2   2   0   2   2   2   0   0   0   0   2   2   2   2   0   2   2   0   0   0   2   0   2   2   0   2   2   2   0   2   2   2   0   0   2   2   0   2   2   0   0   2   0   0   0   2   2   0   2   2   2   0   2   0   2   2   0   2   0   0   2   2   0   0   0   2   0   2   2   2   2   2   2   0   0   2   0   2   0   2   2   0   0   2   0   2   2
 MK-2-16                0   0   2   0   2   2   0   0   0   2   2   0   2   2   2   0   2   0   2   2   0   2   0   2   2   0   0   0   0   0   0   0   0   2   2   0   2   2   0   2   2   0   2   0   0   0   0   0   2   2   0   2   2   2   0   0   0   0   0   2   2   2   0   2   2   0   0   2   2   2   2   2   0   2   0   0   0   2   2   2   0   0   0   0   2   0   2   0   2   0   0   0   0   0   0   2   0   2   2   2   0   2   2   0   0   2   0   2   0   0   0   0   2   2   2   0   0   2   2   0   0   0   0   2   2   2   2   0   2   2   0   0   0   2   0   2   2   0   2   2   2   0   2   2   2   0   0   2   0   0   2   2   0   2   2   0   2   0   2   2   2   2   2   2   0   2   0   2   2   0   2   0   0   2   0   0   0   0   2   0   2   0   2   2   2   2   0   0   2   0   0   0   2   2   0   0   2   2   2   2
 MK-3-1                 2   2   2   2   0   2   0   2   0   0   2   2   2   2   0   2   2   0   2   0   2   0   0   0   2   2   0   0   0   0   2   0   0   0   0   0   0   2   2   0   0   2   0   0   2   0   2   2   2   0   2   0   0   2   2   0   0   0   2   0   0   0   0   0   0   2   2   2   2   0   2   2   2   0   0   0   2   0   0   2   2   2   0   2   0   0   0   2   2   0   2   0   0   0   2   0   2   2   0   2   0   0   0   0   2   2   2   0   2   2   0   0   2   0   2   0   2   2   0   2   2   0   0   0   0   0   2   0   2   0   0   0   2   2   2   2   0   0   2   2   0   0   0   0   0   2   0   2   0   2   0   0   2   2   0   2   2   2   2   2   2   2   0   2   0   2   0   2   2   2   2   0   2   2   2   2   2   2   2   0   2   2   2   0   0   0   2   0   0   0   0   0   0   2   2   0   0   0   2   2
 MK-3-2                 2   2   2   2   0   0   0   2   0   0   2   2   2   2   0   0   2   0   2   0   2   0   0   0   2   2   2   0   0   0   2   2   0   0   0   0   0   2   2   0   0   2   0   0   2   0   0   2   2   0   2   0   0   2   2   0   0   2   0   0   0   0   0   0   0   0   2   2   0   0   2   2   2   0   2   0   2   0   0   2   2   2   0   2   2   0   0   2   2   0   2   0   0   0   2   0   2   2   0   2   0   0   0   0   2   2   2   0   2   2   0   0   2   0   2   0   2   2   2   2   2   0   0   0   0   0   2   0   2   0   0   0   2   2   0   2   0   0   2   2   0   0   0   0   0   2   0   2   0   2   0   0   2   2   0   0   2   2   2   0   2   0   0   0   0   2   0   2   2   2   2   0   2   2   2   2   2   2   0   2   2   2   2   0   0   0   2   0   0   0   0   0   0   0   2   2   0   0   2   2
 MK-3-3                 2   2   0   2   0   0   0   2   0   0   2   2   2   2   0   0   2   0   2   0   2   0   0   2   2   2   2   0   0   0   2   2   0   0   0   2   2   2   2   0   0   0   0   0   2   0   2   2   2   0   2   0   0   2   2   0   0   2   0   0   0   0   0   0   0   0   2   2   2   0   2   2   2   0   2   0   0   0   0   2   2   2   2   2   2   0   0   2   2   0   2   0   0   0   2   0   2   2   0   2   0   0   0   0   2   2   2   0   2   2   0   0   2   2   2   0   2   2   2   2   2   0   0   0   0   0   2   0   2   0   0   0   2   2   0   2   0   0   2   0   2   0   0   0   0   2   0   2   0   2   0   0   2   2   0   0   2   2   2   0   2   0   0   0   0   2   0   0   2   2   2   0   0   2   2   2   0   2   0   2   2   0   2   0   2   0   2   0   0   0   0   2   0   0   2   2   0   0   2   2
 MK-3-4                 2   2   0   2   2   0   0   2   0   0   2   2   2   2   0   0   0   0   2   0   2   0   0   2   0   2   2   0   0   0   2   2   0   0   0   0   2   0   2   0   0   0   0   0   2   2   2   2   0   2   0   0   0   2   2   0   0   2   0   0   0   0   0   0   0   0   2   2   2   0   2   2   2   0   2   0   0   0   0   2   0   2   2   2   2   0   0   2   2   0   2   0   0   0   2   0   2   2   0   2   0   0   0   2   2   2   2   0   0   2   0   0   2   2   2   0   2   2   2   0   2   0   0   0   0   0   2   0   2   0   0   2   2   0   0   2   0   0   2   0   2   0   0   0   0   2   2   2   0   2   0   0   2   2   0   0   2   2   2   0   2   0   0   0   0   2   0   2   2   2   2   0   0   2   2   2   0   2   0   2   2   0   2   0   0   0   2   0   0   0   0   2   0   0   2   2   0   0   2   2
 MK-3-5                 2   2   0   2   2   0   0   2   0   0   0   2   2   2   0   0   0   0   2   0   2   0   0   2   2   2   2   0   0   0   2   2   0   0   0   2   2   0   2   0   0   2   0   0   2   2   2   2   2   2   0   0   0   2   0   2   0   2   0   0   0   0   2   0   0   0   2   2   2   0   2   2   2   0   2   0   0   0   0   2   0   2   2   2   2   0   0   2   2   0   0   0   0   0   2   0   2   2   0   2   0   0   0   2   2   2   2   0   0   2   0   0   2   2   2   0   2   2   0   0   2   0   0   0   2   0   0   0   2   0   0   2   2   0   0   2   0   0   0   0   2   0   0   0   0   2   2   2   0   2   0   0   2   2   0   0   2   2   2   0   2   0   0   0   0   2   0   2   0   2   2   2   0   2   2   2   0   2   2   2   2   0   2   2   0   0   2   0   0   0   0   2   0   0   2   2   0   0   2   2
 MK-3-6                 2   2   0   2   2   0   0   2   0   0   0   2   2   0   0   0   0   0   2   0   2   0   0   2   2   2   2   0   0   0   2   2   0   0   0   2   2   0   0   0   0   2   2   2   2   2   2   2   2   2   0   0   0   2   0   2   0   2   0   0   0   2   2   0   0   0   2   2   2   0   2   0   2   0   2   0   0   0   0   2   0   2   2   0   2   0   0   2   2   2   0   0   0   0   2   2   2   2   0   0   0   0   0   2   0   2   2   0   0   0   0   0   2   0   2   0   2   2   0   0   2   0   0   0   2   0   0   0   2   0   0   2   2   2   0   2   0   0   0   2   2   0   0   2   0   0   2   2   0   2   0   0   2   2   0   0   2   2   2   0   2   0   0   0   0   2   2   0   0   2   2   2   0   2   2   2   0   0   2   2   2   0   0   2   0   0   2   0   0   0   0   2   0   0   2   2   0   0   2   0
 MK-3-7                 2   2   0   2   2   0   0   2   0   0   0   2   2   0   0   0   0   0   2   0   2   0   0   2   0   2   0   0   0   2   2   2   0   0   0   2   2   0   0   0   0   2   2   2   2   2   2   2   2   0   2   0   0   2   0   2   0   2   0   0   0   2   2   0   0   0   2   2   2   0   0   0   2   2   2   0   0   0   0   2   0   2   0   0   2   0   0   2   2   2   0   0   0   0   2   2   2   2   0   0   0   0   0   2   0   2   2   0   0   0   0   0   2   0   2   0   2   2   0   0   2   0   0   0   2   0   2   0   2   0   0   2   2   2   0   2   0   0   0   2   0   0   0   2   0   0   2   0   0   2   0   0   2   2   0   2   0   2   2   0   0   0   0   0   0   0   2   0   0   2   0   0   0   2   2   2   0   0   2   2   2   0   0   2   0   0   2   0   0   2   0   2   0   0   2   2   0   0   2   0
 MK-3-8                 2   2   0   2   2   0   0   2   0   0   0   2   2   0   0   0   0   0   2   0   2   0   0   2   0   2   0   0   0   2   2   2   0   0   0   2   2   0   0   0   0   2   2   2   2   2   2   2   2   0   2   0   0   2   0   2   2   2   0   0   0   0   2   0   0   0   2   2   2   0   0   2   2   2   2   2   0   0   0   2   0   2   0   0   0   0   0   2   2   2   0   0   0   0   2   2   2   2   0   0   0   0   0   0   0   2   2   0   0   0   0   0   0   0   0   0   2   2   0   0   2   0   0   0   2   0   2   0   2   0   0   2   2   2   0   2   0   0   0   2   0   2   0   2   0   0   2   0   0   2   0   2   2   2   0   2   0   2   2   0   0   0   0   0   0   0   2   0   0   2   0   0   0   2   2   2   0   0   2   2   2   0   0   2   0   2   2   0   0   2   0   2   0   0   2   2   0   0   2   0
 MK-3-9                 2   2   0   2   2   0   0   2   0   0   0   0   2   0   0   0   0   0   2   0   2   0   0   2   0   2   2   0   0   2   2   2   0   0   0   2   2   0   2   0   2   2   2   2   2   2   2   0   2   2   2   0   0   2   0   2   2   2   0   0   0   0   2   0   0   0   2   2   2   0   0   2   2   2   2   2   0   0   0   2   0   2   0   0   0   0   2   2   2   2   0   0   0   0   2   2   2   2   0   2   0   0   2   0   0   2   2   0   0   0   2   0   0   0   0   0   2   0   0   0   2   0   0   2   0   0   2   0   2   0   0   2   0   2   0   2   0   0   0   2   0   2   0   2   0   0   2   0   0   2   0   2   2   2   2   2   0   0   2   0   0   2   0   0   0   0   2   0   0   2   2   0   0   2   2   2   0   0   2   2   2   0   0   0   0   2   2   0   0   0   0   2   0   0   2   2   0   0   2   0
 MK-3-10                2   2   0   2   2   0   0   0   0   2   0   0   2   0   0   0   0   0   2   0   2   0   0   2   0   2   0   0   0   2   2   2   0   0   0   2   2   0   2   0   2   2   2   2   2   2   2   0   2   2   2   2   0   2   0   2   2   0   0   2   2   0   2   0   0   0   2   2   2   0   0   2   2   2   2   0   0   0   2   0   0   2   0   0   0   0   2   2   0   2   0   0   0   0   2   2   2   2   0   2   0   0   2   0   0   2   2   2   0   0   2   0   0   0   0   0   2   0   0   0   2   0   0   2   0   0   2   0   0   2   0   2   0   2   0   2   0   0   0   2   0   2   0   2   0   0   2   0   0   2   0   2   2   2   2   2   2   0   2   0   0   2   0   0   0   0   2   0   0   2   2   0   0   2   0   2   0   0   2   0   2   0   0   0   0   2   2   0   0   0   0   0   0   0   2   2   0   0   2   0
 MK-3-11                2   2   0   2   2   0   0   0   0   2   0   0   2   0   0   0   0   0   2   0   2   0   0   2   0   2   0   0   0   2   2   2   0   0   0   2   2   2   2   0   2   2   2   2   2   2   2   0   2   2   2   2   2   0   0   2   2   2   0   2   2   0   0   0   0   0   2   2   2   0   2   2   2   2   2   0   0   0   2   0   0   2   0   0   0   0   2   2   0   2   0   0   0   0   2   2   2   0   0   2   0   0   2   0   0   2   2   0   0   0   2   0   0   2   0   0   2   0   0   0   2   0   0   2   0   0   2   0   0   2   0   2   2   2   0   0   2   0   0   2   0   2   0   2   0   2   2   0   0   2   0   2   2   2   2   2   2   0   2   0   0   2   0   0   0   0   2   0   2   2   2   0   0   2   0   2   0   0   2   0   2   0   0   0   0   2   2   0   0   0   0   0   0   2   2   2   0   0   2   2
 MK-3-12                2   2   0   2   2   0   0   0   0   2   0   0   0   0   0   0   0   0   2   0   0   0   0   2   0   2   0   0   0   2   2   2   0   0   0   2   2   2   2   0   0   2   2   2   2   2   2   0   2   2   0   2   2   0   0   2   2   2   0   2   2   0   0   0   0   2   2   2   2   0   2   2   2   2   2   2   0   0   2   0   0   2   0   0   0   0   2   2   0   2   2   0   0   0   2   2   2   0   0   2   0   0   2   0   0   2   2   0   0   0   2   0   0   0   0   0   2   0   0   0   2   0   2   0   0   0   2   0   0   2   0   2   2   2   0   0   2   0   0   2   0   2   0   2   0   2   2   0   0   2   0   2   2   2   2   2   2   0   2   0   0   2   0   0   0   0   2   0   2   0   2   0   2   0   0   2   2   0   2   0   2   0   0   0   2   2   2   2   0   2   0   0   0   0   0   2   0   0   2   2
 MK-3-13                2   2   0   0   2   0   0   0   0   2   0   0   2   0   0   0   0   0   0   0   0   0   0   2   0   2   0   0   0   2   2   2   0   0   0   2   2   2   0   0   0   2   2   2   2   2   2   0   2   2   0   2   2   0   0   2   2   2   0   2   2   0   0   0   0   2   2   2   2   2   2   2   2   2   2   2   0   0   0   2   0   2   0   0   0   0   2   2   0   2   2   0   0   0   2   2   0   0   0   0   0   0   2   0   0   2   2   0   0   0   2   0   0   0   0   0   2   0   0   0   2   0   0   0   0   0   2   0   0   2   0   2   2   2   0   0   0   0   0   0   0   2   0   2   0   2   2   0   0   2   0   2   2   2   2   2   0   0   2   2   0   2   0   0   0   0   2   0   2   0   2   0   0   0   0   0   2   0   2   0   2   0   2   0   2   2   2   2   0   2   0   0   0   0   2   2   0   0   2   2
 MK-3-14                2   2   0   0   2   2   0   0   0   2   0   2   2   0   0   0   0   0   0   0   0   0   0   2   0   2   0   0   0   2   2   2   0   0   0   2   2   2   0   0   0   2   2   2   2   0   2   2   2   2   0   0   2   0   0   2   2   2   0   2   0   0   0   0   0   2   2   2   2   2   2   2   2   2   2   2   0   0   0   2   0   2   0   0   0   0   2   2   0   2   2   0   0   0   2   2   0   2   0   0   0   0   2   0   0   2   2   2   0   0   2   2   0   0   0   0   2   0   0   0   2   2   0   0   0   0   2   0   0   2   0   2   2   2   0   0   0   0   2   0   0   2   2   2   0   2   2   0   0   2   0   0   2   2   2   2   0   0   2   2   0   2   0   0   0   0   2   0   2   0   2   0   0   0   0   2   2   0   2   0   2   0   2   0   2   2   2   0   0   2   0   0   0   0   2   2   0   0   2   2
 MK-3-15                0   2   0   0   0   0   0   0   0   2   0   2   2   0   2   0   0   0   0   0   0   0   0   2   0   2   0   0   0   2   2   0   0   0   0   2   2   2   0   2   0   2   2   2   2   0   2   2   2   2   0   2   2   0   0   2   2   0   0   2   0   2   0   0   0   2   2   2   0   2   2   2   2   2   2   2   0   0   0   2   0   2   0   0   0   0   2   2   0   2   2   0   0   2   2   2   0   0   0   0   0   0   2   0   0   2   2   2   0   0   2   2   0   0   0   2   2   0   2   0   2   2   0   0   0   0   0   0   0   0   0   2   2   2   0   0   2   0   2   0   2   2   2   2   0   2   0   0   0   2   0   0   2   2   2   2   0   0   2   2   0   2   0   0   0   0   2   0   2   0   0   0   0   0   0   2   2   0   2   0   2   0   2   2   2   2   2   0   2   2   0   2   0   0   2   2   0   0   2   2
 MK-3-16                0   2   0   0   0   0   0   0   0   2   0   2   2   0   2   2   0   0   0   0   0   0   0   2   0   0   0   0   2   2   2   0   0   0   0   0   2   2   0   2   0   2   2   2   2   0   2   2   2   2   2   0   2   0   2   2   2   2   0   2   0   2   0   0   0   2   2   2   0   2   0   2   2   2   2   2   2   0   0   2   0   2   0   0   0   0   2   2   0   2   2   0   0   2   2   2   0   0   0   0   0   0   2   0   0   2   0   2   0   0   2   2   2   0   0   2   2   0   2   0   2   2   2   0   0   0   0   0   2   0   2   2   2   2   0   0   2   0   2   0   2   2   2   2   0   2   0   0   0   2   0   0   2   0   2   2   0   0   2   2   0   2   0   0   0   0   2   0   2   0   0   0   0   0   0   2   2   0   2   0   2   0   0   2   2   2   2   0   2   2   0   2   2   0   2   2   0   0   2   2
 MK-4-1                 2   0   0   2   0   0   0   0   0   2   0   0   0   2   0   0   0   0   0   2   0   2   0   2   2   2   0   0   2   0   0   0   2   0   2   2   0   0   2   2   2   0   2   2   2   0   2   2   2   2   0   2   0   0   0   0   2   0   2   2   0   0   0   2   0   2   2   0   2   2   2   2   2   0   0   2   2   2   2   0   0   0   0   0   2   0   2   2   0   2   2   0   2   2   0   2   2   2   0   2   0   2   2   0   0   0   0   0   0   0   0   0   0   0   0   2   2   0   2   2   2   2   0   0   0   2   0   2   0   2   0   2   2   2   0   2   0   2   0   2   2   2   2   0   2   0   2   2   0   0   0   0   0   2   0   2   2   0   0   0   0   2   0   2   2   0   2   2   2   0   2   0   2   2   2   0   0   2   2   0   0   0   0   0   0   0   0   2   0   2   0   2   0   2   0   0   0   0   2   2
 MK-4-2                 0   0   0   2   0   0   0   0   0   2   0   0   0   2   0   0   0   0   2   2   0   2   0   2   2   0   0   0   2   0   0   0   2   0   0   2   0   0   2   2   2   0   2   2   2   0   2   2   2   2   0   2   2   0   0   0   2   0   2   2   0   0   2   2   0   2   2   0   2   2   2   2   2   0   0   2   2   2   2   0   0   0   0   0   2   0   2   2   0   2   2   0   2   2   0   2   2   0   0   2   0   2   2   0   0   0   0   0   0   0   2   0   2   0   0   2   2   0   2   2   2   2   0   0   0   0   0   2   0   2   0   0   2   2   0   2   0   2   0   2   2   2   2   0   2   0   2   2   0   0   2   0   0   0   0   0   2   2   0   0   2   2   0   2   2   0   2   2   2   0   2   0   2   2   2   0   0   2   2   0   0   0   0   0   0   0   0   2   0   2   0   2   0   2   0   0   0   0   2   2
 MK-4-3                 0   0   0   2   0   0   0   0   0   0   0   0   0   2   0   0   0   0   2   2   0   2   0   2   2   0   0   0   2   0   0   0   2   0   0   2   0   0   2   2   2   0   2   2   2   0   2   2   0   2   0   2   2   0   0   0   2   0   0   2   0   0   2   0   0   2   2   0   2   2   0   2   2   0   0   0   2   2   2   0   0   0   2   0   2   0   2   2   0   2   2   0   2   2   0   2   2   0   0   2   0   2   2   0   0   0   0   2   0   0   2   0   2   0   0   2   2   0   2   2   2   2   2   0   0   0   0   0   0   2   0   0   2   2   0   2   0   2   0   2   0   0   2   0   2   0   2   2   0   0   2   0   0   2   0   0   2   2   0   0   2   2   0   2   2   0   2   2   2   0   2   0   2   2   2   0   0   2   2   2   0   2   0   0   0   0   0   2   0   2   0   2   0   2   0   0   0   0   2   2
 MK-4-4                 0   0   0   0   0   0   0   0   0   0   2   0   0   2   0   0   0   0   2   0   0   2   0   0   0   0   2   0   2   0   0   0   2   0   0   2   0   0   2   2   2   0   2   2   2   0   2   2   0   2   0   2   2   0   0   0   2   0   0   2   0   0   2   2   0   2   2   0   2   2   0   2   0   0   0   0   2   2   2   0   0   0   2   0   2   0   2   2   0   2   2   0   2   2   0   2   2   0   0   2   0   2   2   0   0   0   0   2   0   0   2   0   2   0   2   2   2   0   2   0   2   2   2   0   0   0   0   0   0   2   0   0   2   2   0   2   2   2   0   2   0   2   2   0   2   0   2   2   0   0   2   0   0   0   0   0   2   2   0   2   2   2   0   2   2   0   2   2   2   0   2   0   2   2   2   0   2   2   2   2   0   2   0   0   0   0   0   2   0   2   0   2   0   2   0   0   0   0   2   2
 MK-4-5                 0   0   0   0   0   0   0   0   0   0   2   0   0   2   0   0   0   0   2   0   0   2   0   2   0   0   2   0   2   0   0   2   2   0   2   2   0   0   2   2   2   0   2   2   2   2   2   2   0   2   0   2   2   0   0   0   2   0   0   2   0   0   2   2   0   2   2   0   2   2   0   0   0   0   2   0   2   2   2   0   0   0   2   0   2   0   2   2   2   2   2   0   2   2   0   2   2   0   2   2   2   2   2   0   0   0   0   2   0   0   2   0   2   0   0   0   2   0   2   2   2   2   2   2   0   0   0   0   0   0   0   0   0   2   0   2   2   2   0   2   0   2   2   0   2   0   2   2   0   0   2   0   0   0   0   2   2   2   0   2   2   0   0   2   2   0   2   2   2   0   2   0   2   2   2   0   2   2   2   2   0   2   0   0   0   0   0   0   0   2   2   2   0   2   0   0   0   0   2   2
 MK-4-6                 0   0   0   0   0   0   0   0   0   0   2   0   0   2   0   0   0   0   2   0   0   2   0   2   0   0   2   0   2   0   0   2   2   2   2   2   0   0   0   2   2   0   2   2   2   2   2   2   0   0   0   2   2   0   0   0   2   0   0   2   0   0   2   2   0   0   2   0   2   2   0   0   0   0   2   0   2   2   2   0   0   0   2   0   2   0   2   2   2   2   2   0   2   0   0   2   2   0   2   0   2   2   2   0   0   2   0   2   0   0   2   0   2   0   0   2   2   0   2   2   2   2   2   2   0   0   0   0   0   0   2   2   0   2   2   2   2   0   0   2   0   2   2   0   2   0   2   2   0   2   2   0   0   0   0   2   0   2   0   2   2   0   0   2   2   2   2   2   2   0   2   0   2   2   2   0   2   2   0   2   0   2   0   0   0   0   0   0   0   2   2   0   0   2   0   2   0   0   2   0
 MK-4-7                 0   0   0   0   0   0   0   0   0   2   2   0   0   2   0   0   0   0   2   0   0   2   0   2   0   0   2   0   2   0   0   0   2   0   2   2   0   0   0   2   2   0   2   2   2   2   2   2   0   0   0   0   0   2   0   0   2   0   0   2   0   0   0   2   0   0   2   0   2   2   0   0   0   0   2   2   2   2   2   0   0   0   2   0   2   0   2   2   2   2   2   0   2   0   0   2   2   0   2   0   2   0   2   0   0   2   0   0   0   2   2   0   2   0   0   2   0   0   2   2   2   2   0   2   0   0   0   0   0   0   2   2   0   2   2   2   2   0   0   0   0   2   0   0   2   0   2   2   0   2   2   0   0   0   0   2   2   2   2   2   2   2   2   2   2   2   2   2   2   0   2   0   2   2   0   0   2   0   0   2   2   0   0   0   0   0   0   0   0   2   2   2   0   2   0   2   0   0   2   0
 MK-4-8                 0   0   0   0   0   0   0   0   0   2   2   0   0   2   0   0   0   0   2   0   2   2   0   2   0   0   2   2   2   0   0   0   2   0   2   2   0   0   2   0   2   0   2   2   2   2   2   2   0   0   0   0   0   2   0   0   2   0   0   2   2   0   0   2   2   0   2   0   2   2   0   0   0   0   2   2   2   2   2   0   0   0   0   0   2   0   2   2   2   2   2   0   2   0   0   2   2   0   2   0   2   0   2   0   0   2   0   0   0   2   0   0   2   0   0   2   0   0   2   2   2   2   0   0   0   0   0   0   0   0   2   2   2   2   2   0   2   0   0   0   0   0   0   0   2   0   2   2   0   2   2   0   0   0   0   2   2   2   2   2   2   2   0   2   2   2   2   0   2   0   0   0   2   2   0   0   2   0   0   2   0   0   0   0   0   0   0   0   0   2   2   2   0   2   2   2   0   0   2   0
 MK-4-9                 0   0   0   0   0   0   0   0   0   2   2   0   0   2   0   0   2   0   2   0   2   2   0   2   0   0   2   2   2   0   0   0   2   2   2   2   0   0   2   0   2   0   2   2   2   2   2   2   0   0   0   0   0   2   0   0   2   0   0   2   2   0   0   0   2   0   0   0   2   2   0   0   2   2   2   2   2   2   2   0   0   0   0   0   2   2   2   0   2   2   2   0   2   0   0   2   2   0   2   0   2   0   2   0   0   2   0   0   0   2   0   0   2   0   0   2   0   0   2   2   0   2   0   0   0   0   0   0   0   2   2   2   2   2   2   0   2   0   2   0   0   0   0   0   0   0   2   2   0   2   2   0   0   0   0   2   2   2   2   2   2   0   0   2   0   2   0   0   2   0   0   0   2   2   0   0   2   0   0   2   0   0   0   0   0   0   2   0   0   2   2   2   0   2   2   2   0   0   2   2
 MK-4-10                0   0   0   0   0   0   0   0   0   2   2   0   0   2   0   0   2   2   2   0   2   2   0   2   0   2   2   2   2   0   0   0   2   0   2   2   2   0   2   0   0   0   2   2   2   2   2   2   0   0   0   0   0   2   0   0   2   0   0   2   2   0   0   0   2   0   0   0   2   2   0   0   2   2   2   2   0   2   2   0   0   0   2   0   2   2   2   0   2   2   2   0   2   0   0   2   0   0   2   2   2   0   2   2   0   0   0   0   0   2   0   0   2   0   0   2   0   0   2   2   0   2   2   2   0   0   0   0   0   2   2   2   2   2   2   0   2   0   2   0   0   0   0   0   0   0   2   2   0   2   2   0   0   0   0   2   2   2   2   2   2   0   0   2   0   0   0   0   2   0   0   0   2   2   0   0   2   2   0   2   2   2   0   0   2   0   0   0   0   2   2   2   0   2   2   2   0   0   0   0
 MK-4-11                0   0   0   0   0   0   0   0   0   2   2   2   0   2   2   0   2   2   2   0   2   2   0   0   0   2   2   2   2   0   0   0   2   0   2   2   2   0   2   0   0   0   0   2   2   2   0   2   0   0   0   0   0   2   0   0   2   0   0   2   2   0   0   0   2   2   0   0   2   2   0   0   2   2   2   2   2   2   2   0   0   0   2   0   2   2   2   0   2   2   2   2   2   0   0   0   0   2   2   2   2   0   2   2   0   0   0   2   0   0   0   2   2   0   0   2   0   0   2   2   0   2   2   2   0   0   0   0   0   2   2   2   2   2   2   0   2   0   2   2   0   0   0   2   0   2   0   0   0   2   2   0   0   0   0   2   2   2   2   2   2   0   0   2   0   0   0   0   2   0   0   0   2   2   0   2   2   2   0   2   2   2   0   0   2   0   0   0   0   2   2   2   0   2   0   2   0   0   0   2
 MK-4-12                0   0   0   0   0   0   0   0   0   2   2   2   0   2   2   0   2   2   2   0   2   2   0   0   0   2   2   2   2   0   0   0   2   0   2   2   2   0   2   2   2   0   0   2   2   2   0   2   0   0   0   0   0   2   0   0   2   0   0   2   2   0   0   0   2   2   0   0   2   2   2   0   2   2   2   2   2   0   2   0   0   0   2   0   2   2   2   0   2   2   2   2   2   0   2   0   2   2   2   2   2   0   2   2   0   0   0   2   2   2   0   2   2   0   0   2   0   0   2   2   0   2   2   2   0   0   0   2   0   2   2   2   2   2   2   0   2   0   2   2   0   0   0   2   0   2   0   0   0   2   2   2   0   0   0   2   2   2   2   2   2   0   0   2   0   0   0   0   0   0   0   0   2   2   0   2   2   2   0   2   2   2   2   0   2   0   2   0   0   2   2   2   0   2   0   2   0   0   0   2
 MK-4-13                0   0   0   2   0   0   2   0   0   2   2   2   0   2   2   0   2   2   0   0   2   2   0   0   0   2   0   2   2   0   0   0   2   0   2   2   2   0   2   2   2   0   0   2   2   2   0   0   0   0   0   0   0   2   0   2   2   0   0   2   2   0   2   0   2   2   2   0   2   0   2   0   2   2   2   2   2   2   0   2   0   0   2   0   2   0   2   0   2   2   2   2   2   0   2   0   2   2   2   2   0   0   2   2   0   0   2   2   2   2   0   2   0   0   0   2   2   0   2   2   0   2   2   2   0   0   0   2   0   2   2   2   0   2   2   2   2   0   2   2   0   0   0   0   0   2   0   0   0   2   2   2   0   0   0   2   2   2   2   2   2   0   0   2   0   0   0   0   0   0   0   0   2   2   0   2   2   2   0   2   2   2   2   0   2   0   2   0   0   2   2   2   0   2   0   2   0   0   0   2
 MK-4-14                0   0   0   2   0   0   2   0   0   2   2   2   0   2   0   0   2   2   0   0   0   2   2   0   0   2   0   2   2   0   2   0   2   0   2   2   2   0   2   2   0   0   0   2   2   0   0   2   0   0   0   0   0   2   0   2   2   0   0   2   2   0   2   0   0   2   2   0   2   2   2   0   2   2   2   2   2   2   0   2   0   0   2   0   2   0   0   0   2   0   2   0   2   0   2   0   2   2   2   2   0   0   2   2   0   0   2   2   2   2   0   2   0   0   0   2   2   0   2   2   0   2   2   2   0   0   0   2   0   2   2   2   0   2   2   2   2   0   2   2   0   0   0   0   0   2   0   0   0   2   2   2   0   0   0   2   2   2   2   2   2   0   0   2   2   0   0   0   0   0   0   0   2   0   0   2   2   2   0   2   2   2   2   0   2   0   2   0   0   2   2   2   0   2   0   2   0   2   0   2
 MK-4-15                0   0   2   2   0   0   2   0   0   2   2   0   0   2   0   2   2   2   0   0   0   2   2   0   0   2   0   2   2   2   2   0   2   0   2   2   2   0   0   2   0   2   0   2   2   0   0   2   2   0   0   0   0   2   0   2   2   0   0   2   2   0   2   0   0   2   2   0   0   2   2   0   2   0   2   2   2   2   0   2   0   0   2   0   2   0   0   2   2   0   2   0   2   0   2   0   2   2   2   2   0   2   2   2   2   0   2   2   2   2   0   2   0   2   0   2   2   0   0   2   0   2   2   2   0   0   0   2   0   2   2   2   0   2   2   0   2   2   2   2   0   0   0   0   0   2   0   0   0   2   2   2   0   0   0   2   2   2   2   2   0   0   0   2   2   0   0   0   0   0   0   0   2   0   0   2   2   2   0   2   2   2   2   2   2   0   2   2   0   2   2   2   0   2   0   2   0   2   0   2
 MK-4-16                0   0   2   2   0   0   2   0   0   2   2   0   0   2   0   2   2   2   0   0   0   2   2   0   2   0   0   2   2   2   2   0   2   0   2   2   2   0   0   2   0   2   0   2   2   0   0   2   2   0   0   0   0   2   0   2   0   0   0   2   2   0   2   0   0   2   0   0   0   2   0   0   2   0   2   2   2   2   2   2   0   0   2   0   2   0   0   0   2   0   2   0   2   0   2   0   2   2   2   2   0   2   2   2   2   0   0   0   2   0   0   2   0   2   0   2   2   0   0   2   0   2   2   2   0   0   0   2   0   2   2   2   0   2   2   0   2   2   2   2   2   2   0   0   0   2   0   0   0   2   2   0   0   0   0   2   2   2   2   2   0   0   0   2   2   0   0   0   0   0   2   2   2   0   0   2   2   2   0   2   2   2   2   2   2   0   2   2   0   2   2   2   0   2   0   2   0   2   0   2
 MK-5-1                 0   2   0   2   0   2   0   0   2   0   0   2   0   2   0   0   2   0   0   0   2   2   0   0   2   2   2   0   2   2   2   0   2   0   0   0   2   2   0   2   0   0   2   2   0   0   2   0   2   0   2   2   0   0   2   2   2   0   0   2   0   0   2   0   0   2   0   2   2   2   0   2   0   0   0   2   2   2   2   2   0   0   0   2   2   0   2   2   0   0   2   2   0   0   2   2   0   0   2   0   2   2   2   2   0   2   2   0   0   0   0   0   0   2   2   0   0   0   2   0   0   0   2   2   2   2   2   0   0   2   2   2   0   2   0   2   0   2   2   0   0   2   0   0   2   0   0   2   2   2   0   0   0   2   2   2   2   0   0   2   0   2   0   0   0   0   0   2   0   2   2   2   2   0   2   2   2   0   0   0   0   2   0   0   0   0   0   0   2   0   0   0   0   2   2   2   2   2   0   2
 MK-5-2                 0   2   0   2   0   2   0   0   2   0   0   2   0   2   0   0   2   0   0   0   0   2   2   0   2   2   2   0   2   2   2   0   2   0   0   0   2   2   0   2   0   0   2   2   0   0   2   0   2   0   2   2   0   0   2   2   2   0   0   2   0   2   2   0   0   2   0   2   2   2   0   2   0   0   0   2   2   0   2   2   0   0   0   2   2   0   0   2   0   0   2   2   0   0   2   2   0   0   2   0   2   2   2   2   0   2   2   0   0   0   0   0   0   2   2   0   0   0   2   0   0   0   2   2   2   2   2   0   2   2   2   2   0   2   0   2   0   0   2   0   0   2   2   0   2   0   0   2   2   2   0   0   0   0   2   2   2   0   0   2   0   2   0   0   0   0   0   2   0   2   2   2   2   0   2   2   0   0   0   0   0   2   0   0   0   0   0   0   2   0   0   0   0   0   2   2   2   2   0   2
 MK-5-3                 0   2   0   2   0   2   0   2   2   0   0   2   0   2   2   2   2   0   0   0   0   2   2   0   2   2   2   0   2   2   2   0   2   0   0   2   2   2   0   2   0   0   2   2   0   0   2   2   2   2   2   0   2   0   2   2   2   0   2   2   0   2   2   2   0   2   0   2   2   2   0   0   0   2   0   2   2   0   2   0   0   0   0   2   2   2   0   2   0   0   2   2   0   0   2   2   0   0   0   0   2   2   2   2   0   2   2   0   0   0   0   0   0   2   2   0   0   0   2   2   0   0   2   2   2   2   2   2   2   2   2   2   0   2   2   2   0   0   2   0   0   2   2   0   2   0   0   2   2   2   0   0   0   0   2   2   2   0   0   2   0   2   0   0   0   0   0   2   0   2   2   2   2   0   2   0   0   0   0   2   0   2   0   0   0   0   0   0   2   0   0   0   0   0   2   2   2   2   0   2
 MK-5-4                 0   2   0   2   0   2   0   2   2   0   0   2   0   2   2   2   2   0   2   0   0   0   2   0   2   0   2   0   2   2   2   0   2   0   2   2   0   2   0   2   0   0   2   0   0   0   2   2   2   2   2   0   2   0   2   2   2   2   2   2   2   2   2   2   0   2   0   2   2   2   0   0   0   2   0   2   2   0   2   0   2   0   0   2   2   2   0   2   0   0   2   2   0   0   2   2   0   2   0   0   2   2   0   2   0   2   2   0   0   0   0   0   0   2   2   0   0   0   2   2   2   0   2   2   2   2   2   2   2   2   2   2   0   2   2   2   0   0   2   0   0   2   2   0   2   0   0   0   2   0   0   0   2   0   2   2   2   0   0   2   0   2   0   0   0   0   0   0   0   0   2   2   2   0   2   0   0   0   0   0   0   2   0   0   0   2   0   0   0   0   0   0   0   0   0   2   2   2   0   2
 MK-5-5                 0   2   0   2   0   2   0   2   2   0   0   2   0   2   2   2   2   0   2   0   0   2   2   0   2   0   2   0   2   2   2   0   2   0   2   2   0   0   0   2   0   0   2   0   0   0   2   0   2   2   2   0   2   2   2   2   2   2   2   2   2   2   2   2   0   2   0   2   2   2   0   0   0   0   0   2   2   0   0   0   2   0   0   2   2   2   0   2   0   0   2   2   0   0   2   2   0   2   0   0   2   2   2   2   0   2   2   0   0   0   2   0   0   2   2   0   0   2   2   2   2   0   2   2   2   2   2   2   2   2   2   2   0   2   2   2   0   0   2   0   0   2   2   0   2   2   2   0   2   0   0   0   2   0   2   2   2   0   0   2   0   0   2   0   0   0   0   0   0   0   2   2   2   0   2   2   0   0   0   0   0   0   0   0   0   2   0   0   0   2   0   0   0   0   0   2   0   0   0   2
 MK-5-6                 0   2   0   2   0   2   0   2   2   0   0   2   0   2   2   2   2   0   2   0   0   2   2   0   2   2   2   0   2   0   2   0   2   0   2   2   0   0   0   2   0   0   2   0   0   0   2   2   2   2   0   0   2   2   2   2   2   2   2   0   2   2   2   2   0   2   0   2   2   2   0   0   0   0   0   2   2   0   0   0   2   0   0   2   2   2   2   2   0   2   2   2   0   0   2   2   0   2   0   0   2   2   2   2   0   2   2   0   0   0   2   0   0   2   2   0   0   0   2   2   2   0   2   2   2   2   2   2   0   2   2   2   0   2   2   2   0   0   2   0   0   2   2   0   2   2   0   2   2   0   0   0   2   0   2   0   2   0   0   2   0   0   2   0   0   0   0   0   0   0   2   2   2   0   2   2   0   0   0   0   0   0   0   0   0   2   0   0   0   2   0   0   0   0   0   2   0   0   0   2
 MK-5-7                 0   2   0   2   0   0   0   2   2   0   0   2   0   2   2   2   2   0   0   0   0   2   2   0   2   2   2   0   2   0   2   0   2   2   2   2   0   0   0   0   0   0   2   0   0   0   2   2   2   2   0   0   2   2   2   2   2   2   2   0   2   0   2   0   0   2   0   2   2   2   0   0   0   0   0   2   2   0   0   0   2   0   0   2   2   2   2   0   0   2   2   0   0   0   2   2   0   2   0   0   2   2   2   2   0   2   2   0   2   0   2   0   0   2   2   0   0   0   2   2   2   0   2   2   2   2   2   2   0   2   2   2   0   2   0   2   0   2   2   0   0   2   2   0   2   0   0   2   2   0   0   0   2   0   2   0   2   0   0   2   0   0   2   0   0   0   0   0   0   0   2   2   2   0   2   2   0   0   0   0   0   0   0   0   0   2   0   0   0   2   0   0   0   0   0   2   0   0   0   2
 MK-5-8                 0   2   0   2   0   0   0   2   0   0   0   2   0   2   0   2   2   0   0   0   0   2   2   0   2   2   2   0   2   0   2   0   2   2   2   2   0   0   0   0   0   0   2   0   0   0   2   2   2   2   0   0   2   0   2   0   2   2   2   0   2   0   2   0   0   2   0   2   2   0   0   0   0   0   0   2   2   0   0   0   0   0   0   2   2   2   0   0   2   2   2   0   0   0   0   2   0   2   0   2   2   2   0   2   0   2   2   0   2   0   2   0   0   2   2   0   0   0   2   2   2   0   2   2   2   2   2   2   0   2   2   2   0   2   0   2   0   2   0   0   0   2   2   0   2   0   0   2   2   0   0   0   2   0   2   0   0   0   0   2   0   0   2   0   0   0   0   0   0   0   2   2   2   0   2   2   0   0   0   0   0   0   0   0   0   2   0   0   0   0   0   0   2   0   0   2   0   0   0   0
 MK-5-9                 0   2   0   0   0   0   2   2   2   0   0   0   0   2   0   2   2   0   0   0   0   0   2   0   0   0   0   2   0   0   2   2   2   2   0   2   0   0   0   0   0   0   2   0   0   0   2   2   2   2   2   0   2   0   2   0   2   2   2   2   2   0   2   0   2   2   0   2   2   0   0   0   0   0   0   2   2   0   0   0   0   0   0   2   2   2   0   0   2   2   2   0   0   0   0   2   0   2   0   2   2   0   0   2   0   2   2   0   2   0   2   0   0   2   0   0   0   0   2   2   2   0   2   2   2   2   2   0   0   2   2   2   2   2   0   2   0   2   0   0   0   2   2   0   2   2   0   2   2   0   0   0   2   0   2   0   0   0   0   2   0   0   2   0   0   0   0   0   0   0   2   2   0   0   2   0   0   0   0   0   0   0   0   0   0   2   0   0   0   0   0   0   2   0   0   2   0   0   0   0
 MK-5-10                0   2   0   0   0   2   2   2   2   0   0   0   0   2   0   2   2   0   0   0   0   0   2   0   0   0   0   0   0   0   2   2   2   2   0   2   0   0   0   0   0   0   2   0   0   0   0   2   2   2   2   0   2   0   2   0   2   2   0   2   2   0   2   0   2   2   0   2   2   2   0   0   0   0   0   0   2   0   0   0   0   0   0   2   2   2   0   0   2   2   2   0   0   0   0   2   0   2   0   2   2   0   0   2   0   2   2   0   2   0   2   0   0   2   0   0   0   0   2   2   2   0   2   2   2   0   2   0   0   2   2   0   2   2   0   2   0   2   0   0   0   2   2   0   2   2   0   2   2   0   0   0   2   0   2   0   0   0   0   2   0   0   2   0   2   0   0   0   0   0   2   0   0   0   2   0   0   0   0   0   0   0   0   0   0   2   0   0   0   0   0   0   0   0   0   2   0   0   0   0
 MK-5-11                0   2   0   0   0   0   2   2   2   0   0   0   0   2   0   2   2   0   0   2   0   0   2   0   0   0   2   0   0   0   2   2   0   2   0   2   0   0   0   0   0   0   0   0   0   0   0   2   2   2   2   0   0   2   2   0   0   0   0   2   2   0   2   0   2   2   0   2   2   2   2   0   0   0   0   0   2   0   0   0   0   0   0   0   2   2   0   0   2   2   2   0   2   2   0   2   0   2   2   0   2   2   0   2   0   2   2   0   2   2   2   2   2   2   2   0   0   0   2   2   2   0   2   2   2   0   2   0   0   2   2   0   2   2   0   0   0   2   0   0   0   2   2   0   2   2   0   2   2   0   0   0   2   0   2   0   0   0   0   2   0   0   2   0   2   2   0   0   0   0   2   0   0   0   2   2   0   0   0   0   0   0   0   2   0   2   0   0   0   0   2   0   0   0   0   2   0   0   0   0
 MK-5-12                0   2   0   0   0   0   2   2   2   0   0   0   0   2   0   2   2   0   0   2   0   0   2   0   0   0   2   0   0   2   2   2   0   2   2   2   0   0   0   0   0   0   0   0   0   0   0   2   2   2   2   0   0   2   2   0   0   0   0   2   2   0   2   0   2   2   0   2   2   2   2   0   0   0   0   0   2   0   0   0   0   0   0   0   2   0   0   0   2   2   2   0   2   2   0   2   0   2   2   0   2   2   0   2   0   2   2   0   2   2   2   2   2   2   2   2   0   0   2   2   0   0   2   2   2   0   2   0   0   2   2   0   2   2   0   0   2   2   0   0   2   2   0   0   2   2   0   2   2   0   0   0   2   0   2   0   0   0   0   2   0   0   2   0   2   0   0   0   0   0   2   2   0   0   2   2   0   0   0   0   0   0   0   2   2   2   0   0   2   0   0   0   0   0   0   2   0   0   0   0
 MK-5-13                0   2   0   2   0   0   2   2   2   0   0   0   0   2   0   2   2   0   0   2   0   0   2   0   0   0   2   0   0   2   2   2   2   0   2   2   0   0   0   0   0   0   0   0   0   0   0   0   2   2   2   0   0   2   2   0   0   0   0   2   2   0   2   0   2   2   0   0   2   2   0   0   0   0   0   0   0   0   0   0   0   2   0   0   2   0   0   2   2   0   2   0   2   2   0   2   0   2   2   0   2   2   2   2   0   2   2   0   2   2   2   2   2   2   2   2   0   0   2   2   0   0   0   2   2   0   2   2   0   2   2   0   2   2   0   0   2   2   0   0   2   2   0   0   2   2   0   2   2   2   0   0   2   0   2   0   0   0   0   2   0   0   2   0   2   0   0   0   0   0   2   2   0   0   2   0   0   0   0   0   0   0   0   2   0   2   0   0   2   0   0   0   0   0   0   2   0   0   0   0
 MK-5-14                0   2   0   2   0   0   2   2   2   0   0   0   0   2   0   2   2   0   0   2   0   0   2   0   0   0   0   0   0   0   2   2   2   0   2   2   0   0   0   0   0   2   0   2   0   0   2   0   2   0   2   2   0   2   2   0   0   0   0   2   2   2   2   0   0   2   0   2   2   2   0   2   0   0   0   0   0   0   0   0   0   2   0   0   2   0   0   2   2   0   2   0   0   2   0   2   0   2   2   0   2   2   2   2   0   2   2   0   2   2   2   2   2   2   2   2   0   0   2   2   0   0   0   2   0   0   2   0   0   2   0   0   2   2   0   2   0   2   0   0   0   2   0   2   2   0   0   2   2   2   2   0   2   0   2   0   0   0   0   2   0   0   2   0   2   0   0   0   0   0   2   2   0   0   2   0   0   0   0   0   0   0   0   2   0   2   0   0   2   0   0   0   0   0   0   2   0   0   0   0
 MK-5-15                0   2   2   2   0   0   2   2   2   0   0   0   0   2   0   2   2   0   0   2   0   0   2   0   0   0   0   0   0   0   2   2   2   0   2   2   0   0   0   2   0   0   0   2   0   0   2   0   2   2   2   2   0   2   0   0   0   0   0   2   0   2   2   0   0   2   0   2   2   2   0   0   0   0   0   0   0   0   0   0   0   2   0   0   2   0   2   2   2   0   2   0   0   2   0   2   0   2   2   0   2   2   2   2   0   2   2   0   2   2   2   2   2   2   0   2   0   0   2   2   0   0   2   0   0   0   2   0   0   0   0   0   2   2   0   0   0   2   0   2   0   0   0   2   2   0   0   0   2   2   2   0   2   0   2   0   0   0   0   2   0   0   2   0   2   0   0   0   2   0   2   2   0   0   2   0   0   0   0   2   0   0   0   2   0   2   0   0   2   0   0   0   0   0   0   2   0   0   0   0
 MK-5-16                0   2   2   2   0   0   2   2   2   0   0   0   0   2   0   2   2   0   0   2   0   0   2   0   0   0   0   2   0   0   2   2   2   0   2   2   0   0   0   2   0   0   0   2   0   0   2   0   2   2   2   2   0   2   2   0   0   0   0   0   0   2   2   0   2   2   0   2   2   2   0   0   0   0   0   0   0   0   0   0   0   2   0   0   2   0   2   2   2   0   2   2   0   0   0   2   0   2   2   0   2   2   2   2   0   2   0   0   2   0   0   0   2   2   0   0   0   0   2   2   0   0   2   2   0   0   2   0   0   2   0   0   2   2   2   0   2   2   0   2   0   0   0   0   0   0   0   0   2   2   2   0   2   0   2   0   0   0   0   2   0   0   2   0   2   0   2   0   2   0   2   2   0   0   2   2   0   0   0   2   0   0   0   2   0   2   0   0   2   0   0   0   0   0   0   2   0   0   0   0
 MK-6-1                 0   0   2   2   2   2   2   2   2   2   0   0   0   2   2   0   0   0   2   2   0   2   0   0   0   2   2   0   2   0   0   2   2   0   0   0   2   0   2   2   2   2   0   0   0   0   2   0   0   2   0   0   0   0   0   0   2   2   0   0   0   0   2   0   2   2   0   0   2   0   0   0   2   2   2   2   0   0   2   0   0   0   2   2   0   2   2   2   0   0   2   2   2   2   0   2   0   0   0   0   2   2   2   2   2   2   2   2   0   0   2   0   2   0   0   2   2   0   0   0   2   2   2   0   0   0   2   2   2   2   0   2   0   2   0   0   0   0   2   2   2   2   2   2   2   0   2   0   0   0   2   2   2   0   2   2   0   2   0   0   2   0   2   2   0   0   0   2   2   0   0   2   2   0   0   2   0   2   2   0   2   2   2   2   2   2   2   2   2   0   2   2   2   0   2   0   0   0   2   0
 MK-6-2                 0   0   2   2   2   2   2   2   0   2   0   0   0   0   2   2   0   0   0   0   0   2   0   0   0   2   2   0   2   0   0   2   2   0   0   0   2   0   2   2   2   2   0   0   0   0   2   0   2   2   0   0   0   0   0   0   2   2   0   0   0   0   2   2   2   2   0   0   2   0   0   0   2   2   0   2   0   0   2   0   0   0   2   2   0   0   2   2   0   0   2   0   2   2   0   2   0   0   0   0   2   2   2   2   2   2   0   2   0   0   2   0   2   0   0   2   2   0   0   0   2   2   2   0   0   0   2   2   2   2   0   2   0   2   0   0   0   0   2   2   2   2   2   2   2   0   2   0   0   0   2   2   2   0   0   0   0   2   2   0   2   0   0   2   0   0   0   2   2   0   0   2   2   0   0   0   0   2   2   0   2   2   2   2   2   2   2   2   2   0   2   2   2   0   2   0   0   0   2   0
 MK-6-3                 0   0   2   2   2   0   2   2   0   2   0   2   0   0   2   2   0   0   0   0   2   2   0   0   0   2   2   0   2   0   0   2   2   0   0   0   2   0   2   2   2   2   0   0   0   0   2   0   2   2   0   0   0   2   0   0   2   2   0   0   0   2   2   2   2   2   0   0   2   0   2   0   0   2   0   2   0   0   2   0   0   0   2   2   0   0   2   2   0   0   2   0   2   2   0   2   0   0   0   0   2   2   0   2   2   2   2   2   0   0   2   0   2   0   2   2   2   0   0   0   2   2   2   0   0   2   2   2   2   2   0   2   0   0   2   0   0   0   2   2   2   2   0   2   2   0   2   0   0   2   2   0   2   0   0   0   0   2   2   0   2   0   0   2   0   2   0   2   2   0   0   2   0   0   0   0   0   2   2   0   0   2   2   2   2   2   2   2   2   0   2   2   2   0   2   2   0   2   2   0
 MK-6-4                 0   0   2   2   2   0   2   2   0   0   0   2   0   0   2   2   0   0   0   0   2   0   0   0   0   0   2   0   2   0   0   2   2   0   0   0   2   0   2   2   2   2   0   0   0   0   2   0   0   2   0   0   0   2   0   0   2   2   0   0   0   2   2   2   2   2   0   0   2   0   2   0   0   2   0   2   0   0   2   0   0   0   2   2   0   0   0   2   0   0   2   0   2   2   0   2   2   0   0   0   2   2   0   2   2   2   2   2   2   0   2   0   2   0   2   2   2   0   0   0   2   2   2   0   0   2   2   2   2   2   2   2   0   0   2   0   0   0   2   2   2   2   2   2   2   0   2   0   0   0   2   0   2   0   0   0   0   2   2   0   2   0   0   2   0   2   0   2   2   0   0   2   0   0   0   0   0   2   2   0   0   2   2   2   2   2   2   2   2   0   2   2   2   0   2   2   0   2   2   0
 MK-6-5                 0   0   2   2   2   0   2   0   0   0   0   2   0   0   0   2   0   0   0   0   2   0   0   0   0   0   2   0   2   0   0   2   2   0   0   0   2   0   2   2   2   2   0   0   0   0   2   0   2   2   0   0   0   2   0   0   2   2   0   0   0   2   2   2   2   2   0   0   2   0   2   0   0   2   0   2   0   0   2   0   0   0   2   2   0   0   0   2   0   0   2   0   2   0   0   2   2   0   0   0   2   2   0   2   0   2   2   2   2   0   2   0   2   2   2   2   2   2   0   0   2   2   2   0   0   2   2   2   2   2   2   2   0   0   2   0   0   0   2   2   2   0   2   2   2   0   2   2   2   0   2   2   2   0   0   0   0   0   2   0   2   0   0   0   0   2   0   2   2   2   0   2   0   0   0   0   0   2   2   0   0   2   2   2   2   0   2   2   2   0   2   0   2   0   0   2   0   2   2   0
 MK-6-6                 0   0   2   2   2   0   2   0   0   0   0   2   0   0   0   2   0   0   0   0   2   0   0   0   0   0   2   0   0   2   2   0   2   0   0   0   2   0   2   2   2   2   0   0   0   0   2   0   2   2   0   0   0   2   0   0   0   2   0   0   0   2   2   2   2   2   0   0   2   0   2   0   0   0   0   2   0   0   2   0   0   0   2   2   0   0   0   2   0   2   2   0   2   0   0   0   2   0   0   0   2   2   0   0   2   2   2   2   2   0   2   0   2   0   2   2   0   0   2   0   2   2   2   0   0   2   2   2   2   2   2   2   0   0   2   0   0   0   2   2   2   0   2   2   2   0   2   2   2   0   2   2   2   0   0   0   0   0   2   0   2   0   0   0   0   2   0   2   2   0   0   2   0   0   0   0   0   2   2   0   0   2   2   2   2   0   2   2   2   0   2   0   2   0   0   2   0   2   2   0
 MK-6-7                 0   0   2   2   2   0   2   0   0   0   0   2   0   0   0   2   0   0   0   0   2   0   0   0   2   0   2   0   0   2   2   0   0   0   0   0   2   2   2   2   2   2   0   0   0   0   2   2   2   2   0   0   0   2   0   0   0   2   0   0   0   2   2   2   2   0   0   2   2   0   2   0   2   0   0   2   0   0   2   0   0   2   2   2   2   0   0   2   0   2   2   0   2   0   0   0   0   0   0   0   2   2   0   0   2   2   2   2   2   2   2   0   2   0   2   2   2   0   2   0   2   2   2   0   0   2   2   2   2   2   2   2   2   0   2   0   0   2   2   2   2   0   2   2   2   0   2   2   0   0   2   2   2   0   0   2   0   0   2   0   2   0   0   0   0   2   0   2   2   0   0   2   0   0   0   0   0   2   2   0   0   2   2   2   2   0   2   2   2   0   2   0   2   0   0   2   0   2   2   0
 MK-6-8                 0   0   2   2   2   0   0   0   0   0   0   2   0   0   0   2   0   2   0   0   2   0   0   0   2   0   2   2   0   2   2   0   2   0   0   0   0   2   2   2   2   2   2   0   0   0   2   2   2   2   0   0   0   2   0   0   0   2   0   0   0   0   0   2   0   0   0   2   2   0   2   2   2   0   0   2   0   0   2   0   0   0   2   0   2   0   0   2   0   2   2   0   2   0   0   0   0   0   0   0   2   2   0   0   2   2   2   2   2   2   2   0   2   0   2   2   2   0   2   2   0   2   2   0   0   2   2   2   2   2   2   2   0   2   2   0   0   2   2   2   2   0   2   2   2   0   2   2   0   2   2   2   2   0   0   2   0   0   2   2   2   0   0   0   0   2   0   2   2   0   0   2   0   0   0   0   0   2   2   2   0   0   2   2   2   0   2   2   2   0   2   0   2   0   0   2   0   0   0   0
 MK-6-9                 2   0   2   2   2   0   0   0   0   0   2   2   0   0   0   2   0   2   0   0   2   0   0   0   2   0   2   2   0   2   2   0   2   0   0   0   0   2   2   2   2   2   2   0   0   2   2   2   2   0   0   0   0   2   0   0   0   2   0   0   0   0   0   2   0   0   0   2   2   2   2   2   2   0   2   2   0   0   2   0   0   0   2   0   2   0   0   2   0   2   2   2   2   0   0   0   0   2   0   0   0   2   0   0   2   2   2   2   2   2   2   0   2   0   0   2   2   0   2   2   0   2   2   0   0   2   2   2   2   2   2   2   0   2   2   0   0   2   2   2   2   0   2   2   2   2   2   2   0   2   2   2   2   0   0   2   0   0   2   2   2   0   0   0   0   2   0   2   2   0   0   2   0   0   0   0   0   2   2   2   0   0   2   2   2   0   2   2   2   0   2   0   2   0   0   2   0   2   0   0
 MK-6-10                2   0   2   2   2   0   2   2   0   0   2   2   0   0   0   2   0   2   0   0   2   0   0   0   2   0   2   2   0   2   2   0   2   0   0   0   2   2   2   2   2   2   2   2   0   2   2   0   0   0   0   0   0   2   0   2   0   2   0   0   0   0   0   2   0   0   0   2   2   0   2   2   2   0   2   2   0   2   2   0   0   0   2   0   2   0   0   2   0   0   2   2   0   0   0   0   0   2   2   0   0   0   0   0   2   2   2   2   2   2   2   0   2   0   0   2   0   0   2   2   0   2   2   0   0   2   2   2   2   2   2   2   2   2   2   0   0   2   2   2   2   0   2   2   2   2   2   2   0   2   2   2   2   0   0   2   0   0   2   2   2   0   0   0   0   2   0   2   0   0   0   2   0   0   0   0   0   2   2   2   0   0   2   2   2   0   2   2   2   0   2   0   2   0   0   2   0   2   0   0
 MK-6-11                2   0   2   0   2   0   2   2   0   0   2   2   0   0   0   2   2   2   2   0   0   0   0   0   2   0   2   2   0   2   2   0   0   0   0   0   2   2   2   2   2   2   2   2   0   2   2   0   0   0   0   0   0   2   0   2   2   2   0   0   0   0   0   2   0   0   0   2   2   0   2   0   2   2   2   2   0   2   2   2   0   0   2   0   2   0   0   2   0   0   2   2   0   0   0   0   0   2   2   0   0   0   0   0   0   2   2   0   2   2   2   0   2   0   0   2   0   0   2   2   0   2   2   0   0   0   2   2   2   2   2   2   2   2   2   0   0   2   0   2   2   0   2   2   2   2   2   0   0   2   2   0   2   0   0   2   0   2   2   2   2   2   0   0   0   2   2   2   0   0   2   2   0   0   0   0   0   2   2   2   0   2   2   2   0   0   0   2   2   0   2   0   2   0   0   2   0   2   0   0
 MK-6-12                2   0   2   0   2   0   2   2   2   0   0   2   0   2   0   2   0   2   2   0   0   2   0   0   2   0   2   2   0   2   2   0   0   0   0   0   2   2   2   0   2   2   2   0   0   0   2   0   0   0   0   0   0   2   0   2   2   2   2   0   0   0   0   2   2   0   0   2   2   0   2   0   2   2   2   2   0   2   2   2   2   0   2   0   0   0   2   2   0   0   2   2   0   0   0   0   0   2   2   2   0   0   0   0   0   0   2   0   2   2   2   0   2   0   0   2   0   0   2   2   0   2   2   2   0   0   2   2   2   2   2   2   2   2   2   0   2   2   0   2   2   0   2   2   2   2   2   2   0   2   2   0   2   0   0   2   0   2   2   2   2   2   0   0   2   2   2   2   0   0   2   2   0   0   0   0   0   2   2   2   0   2   2   2   0   0   0   2   2   0   2   0   2   0   0   2   0   2   0   0
 MK-6-13                2   0   2   0   0   2   2   2   2   0   0   2   0   2   0   2   0   0   0   0   0   2   0   0   2   0   2   2   0   2   2   0   0   0   0   0   2   2   2   0   2   2   2   0   0   0   2   2   0   2   2   0   0   2   2   2   2   2   2   0   0   0   0   2   0   2   0   2   2   0   2   0   2   2   2   0   2   2   2   2   2   0   2   2   0   0   2   2   0   0   2   2   0   0   0   0   0   0   2   2   0   0   0   0   0   2   0   0   2   2   2   0   2   0   2   0   0   0   0   2   0   2   2   2   0   0   2   2   2   2   2   2   2   2   2   0   2   2   0   2   2   2   2   2   2   2   0   2   0   2   2   0   2   0   0   2   0   2   0   2   2   2   0   0   2   2   2   0   0   0   2   2   0   0   0   0   0   2   2   0   0   2   2   2   0   0   2   2   2   2   0   0   2   2   0   2   0   0   2   0
 MK-6-14                2   2   2   0   0   2   2   2   0   2   0   2   0   0   0   2   0   0   0   2   0   0   0   0   2   0   0   2   2   2   2   0   0   0   0   0   2   2   2   0   2   2   2   0   2   0   2   2   0   2   0   2   0   2   2   2   2   2   0   0   0   0   2   2   0   2   2   2   2   0   2   0   2   2   2   0   2   2   2   2   2   0   2   2   0   0   2   2   0   2   2   2   0   0   0   0   0   0   2   2   2   0   0   0   0   2   0   0   0   2   2   0   2   0   2   0   0   0   0   2   0   2   2   0   0   0   2   2   2   2   2   2   0   2   0   0   2   2   0   2   2   2   2   2   2   2   0   2   0   2   0   0   2   0   0   2   0   2   0   2   0   2   2   0   0   2   2   0   0   0   2   2   0   0   0   0   0   2   2   2   0   2   2   2   0   2   2   2   2   2   0   2   2   2   0   2   0   0   2   0
 MK-6-15                2   0   2   0   0   2   2   2   0   2   0   2   0   0   0   2   0   0   0   0   0   0   0   0   2   0   0   2   2   2   2   0   0   0   0   2   0   2   2   0   2   2   2   0   2   0   2   2   0   2   0   2   0   2   2   2   2   2   0   0   0   0   2   2   0   2   2   2   2   0   2   0   2   2   2   0   2   2   2   2   2   0   2   2   0   0   2   2   0   2   2   2   0   0   0   2   0   2   2   2   0   0   0   0   0   2   0   0   0   2   2   0   2   0   2   2   0   0   0   2   0   2   2   0   0   0   2   2   0   0   2   2   0   2   0   0   2   2   0   0   2   2   2   2   2   2   0   2   0   2   0   2   2   2   0   2   0   2   0   2   0   2   2   0   0   2   2   0   0   2   2   2   0   0   0   0   0   2   2   2   0   2   2   2   0   2   0   2   2   2   0   2   2   2   0   2   0   0   0   0
 MK-6-16                2   0   2   0   0   2   2   0   0   2   0   2   0   0   0   2   0   0   2   0   0   0   0   0   2   0   0   2   2   2   2   0   0   0   0   0   0   2   2   0   2   2   2   0   2   0   2   2   0   0   0   2   0   2   0   2   2   2   0   0   0   0   2   2   0   2   2   2   2   0   2   0   2   2   0   0   2   2   2   2   2   0   2   2   0   0   2   2   0   2   2   2   2   0   0   2   0   2   2   2   0   0   0   0   0   2   0   0   0   0   2   0   2   0   2   0   0   0   0   2   0   2   2   0   2   0   2   2   0   0   2   2   0   2   2   0   2   2   0   0   2   2   2   2   2   2   2   2   0   2   0   0   2   2   0   2   0   2   2   2   0   2   2   0   0   2   2   2   0   2   2   2   0   0   0   0   0   2   2   2   0   0   2   2   0   2   0   2   0   2   0   2   2   2   2   2   0   0   0   0
 
!****************************************** Phenotypic Data **********************************************************
!-100.0 is resevred for missing phenotype
SimulatedTrait1        16.0720   15.4026   14.1577   13.9729   13.5690   14.3033   14.1809   16.4990   15.4674   15.8729   15.7239   15.0897   16.0481   13.3821   15.3501   14.2428   13.9709   14.8964   15.5829   14.4864   13.9927   16.7702   15.7755   15.6535   16.1923   14.5259   13.6835   15.7421   15.8661   15.1449   15.2716   13.4680   15.2846   16.1677   14.2873   14.2582   16.2917   15.8591   14.3483   15.0340   14.6749   14.9621   15.1335   15.5596   16.4123   16.2064   13.6071   13.2139   13.7102   14.4387   13.3330   13.7074   16.1968   13.8414   14.2723   14.2468   13.9945   13.4849   13.2680   16.5125   16.2778   16.0829   15.5255   14.9061   15.9166   13.6133   15.5053   15.9604   16.4212   16.5581   16.9991   14.1517   15.0152   15.8123   13.9252   14.9186   14.0247   15.9897   16.3199   14.8105   13.9042   14.0589   15.3245   16.4290   14.7102   14.2258   15.4668   14.5407   14.1880   13.4080   16.6241   16.3358   14.2206   14.0523   14.6836   13.7364   15.8255   15.2550   16.0138   16.6053   14.4579   16.0206   16.0340   13.5716   14.4443   14.9656   15.8072   15.5858   14.8249   15.1182   16.1754   14.6581   14.0088   15.6188   15.0837   13.9691   13.4763   15.6074   13.3148   16.5496   16.0193   14.0013   15.1223   15.9487   14.9307   15.6072   15.2295   16.3444   15.9069   15.2780   15.5644   15.4390   14.0991   13.5300   14.8628   13.3807   15.9074   15.8229   15.9465   16.1403   14.4567   16.9761   13.5711   15.2093   13.5536   16.6120   16.5609   15.5001   13.7474   15.2520   15.7099   16.3394   14.6411   14.4542   16.5337   15.0876   13.2100   16.3259   14.9281   16.0545   14.5001   15.9427   14.2175   14.5197   16.4021   15.6882   14.2539   16.1722   14.6007   14.8026   15.8045   13.9362   14.7370   13.7933   13.7719   13.7559   14.3542   13.3312   13.9164   14.2509   14.3667   13.6873   13.6647   13.8733   14.9890   14.1019   13.1624   15.5861   15.2032   15.6178   15.1503   16.5376   13.9365   14.1275   14.4148   15.9472   14.7760   14.8665   13.8472   16.7266
SimulatedTrait2         9.6996    9.5921   10.1965   10.1594   10.5043   10.4963   10.2867    9.4325    9.5875    9.6770    9.4696   10.5101    9.6266   10.7377    8.8249   10.3116   10.5159    9.2984    9.6233   10.3311   10.2456    9.2281    9.3194    9.6932    9.3851    9.9518   10.1430    9.5685    9.6778    9.4969    9.5535   10.7179    9.6242    9.2755   10.5764   10.0052    9.2262    9.5473   10.6427   10.6591    9.4378   10.1844    9.4596    9.3848    9.8132    9.2166   10.5486    9.9301   10.4918   10.4417   10.7341   10.2913    9.6621   10.2935   10.6596    9.6884   10.3606   10.6074   10.6499    9.4230    9.5951    9.2215   10.8477   10.5020    9.4741   10.7566    9.9874    9.6388    9.4405    9.4610    9.5029   10.8155    9.6526    9.7540   10.5927    9.7389   10.5900    9.7201    9.3051   10.5318   10.7591   10.4279   10.2608    9.5922   10.2129   10.0995    9.5068   10.1745    9.5627   10.7478    9.4613    9.5607    9.7715    9.7014    9.3862   10.8820    9.7066   10.6048    9.8810    9.6994   10.2517    9.2826    9.3073   10.5105   10.3306   10.8248    9.8094    9.7079   10.6307    9.6687    9.3778   10.6477    9.8504    9.2739    9.3098    9.8314   10.8318    9.4870   10.7814    9.4344    9.5651   10.3394    9.3887    9.6813   10.3457    9.2823    9.8644    9.6203    9.4107   10.4077    9.0352   10.4904   10.9024   10.8833   10.5682   10.3685    9.3015    9.5155    9.3262    9.2600   10.4473    9.2534    9.9718   10.0872   10.3595    9.6231    9.5391    9.2003   10.5496    9.5581    9.5105    9.1742   10.3603   10.6796   10.0146    9.8938    9.8419    9.1600   10.5185    9.6336   10.3989    9.7759   10.6478   10.8838    9.3936    9.4714   10.4088    9.3023   10.7036    9.1822    9.6904   10.4183    9.6859   10.5235   10.3760    9.9690   10.3242   10.3422   10.6073   10.6653    9.8923   10.2736   10.2700   10.4542   10.6544   10.2333   10.0848    9.1545    9.6295    9.6517   10.4517    9.3690   10.8194   10.8690   10.6204   10.6932    9.0043   10.1855   10.6084    9.7039
 
