# Supplementary material for: Inclusive Composite Interval Mapping of QTL by Environment Interactions in Biparental Populations
Source: PLoS One. 2015 Jul 10;10(7):e0132414. doi: 10.1371/journal.pone.0132414 (PMC4498613; doi:10.1371/journal.pone.0132414)
Supplement: S6 File — (ZIP) [file pone.0132414.s006.zip › H=0.8/L1/run_00122.met]

!**********************Note: lines staring with "!" are remarks and will be ignored in the program********************
!*********************************General Information**********************************
!Assuming F1 = P1 x P2, populations available in QTL IciMapping are: 
!  1, P1BC1F1 = P1 x F1, the first backcrossing where P1 is used as the recurrent parent;
!  2, P2BC1F1 = P2 x F1, the first backcrossing where P2 is used as the recurrent parent;
!  3, F1DH, F1-derived doubled haploids; 
!  4, RIL or F1RIL, recombination inbred lines through the repeated selfing of F1;
!  5, P1BC1RIL, recombination inbred lines through the repeated selfing of P1BC1F1;
!  6, P2BC1RIL, recombination inbred lines through the repeated selfing of P2BC1F1;
!  7, F2, the selfing generation of F1;
!  8, F3, the selfing generation of F2;
!  9, P1BC2F1, the second backcrossing where P1 is used as the recurrent parent; 
! 10, P2BC2F1, the second backcrossing where P2 is used as the recurrent parent;
! 11, P1BC2RIL, recombination inred lines through the repeated selfing of P1BC2F1; 
! 12, P2BC2RIL, recombination inred lines through the repeated selfing of P2BC2F1; 
! 13, P1BC1F2, the selfing generation of P1BC1F1; 
! 14, P2BC1F2, the selfing generation of P2BC1F1; 
! 15, P1BC2F2, the selfing generation of P1BC2F1; 
! 16, P2BC2F2, the selfing generation of P2BC2F1; 
! 17, P1BC1DH, P1BC1F1-derived doubled haploids; 
! 18, P2BC1DH, P2BC1F1-derived doubled haploids; 
! 19, P1BC2DH, P1BC2F1-derived doubled haploids; 
! 20, P2BC2DH, P2BC2F1-derived doubled haploids; 
   3      !Mapping Population (see remarks above)
   2      !Mapping Function (1 for Kosambi; 2 for Haldane; 3 for Morgan)
   2      !Marker Space Type (1 for intervals; 2 for positions)
   1      !Marker Space Unit(1 for centiMorgans; 2 for Morgan)
   6      !Number of Chromosomes (or Linkage Groups)
 200      !Size of the mapping population
   2      !Number of environments
 
!***************************************** Chromosomes and Linkage Maps **********************************************
!Chromosome                 NumMarkers
-CH1                        16
-CH2                        16
-CH3                        16
-CH4                        16
-CH5                        16
-CH6                        16
!Linkage map (Marker name followed by position or the interval length)
 MK-1-1                1     0.000
 MK-1-2                1    10.000
 MK-1-3                1    20.000
 MK-1-4                1    30.000
 MK-1-5                1    40.000
 MK-1-6                1    50.000
 MK-1-7                1    60.000
 MK-1-8                1    70.000
 MK-1-9                1    80.000
 MK-1-10               1    90.000
 MK-1-11               1   100.000
 MK-1-12               1   110.000
 MK-1-13               1   120.000
 MK-1-14               1   130.000
 MK-1-15               1   140.000
 MK-1-16               1   150.000
 MK-2-1                2     0.000
 MK-2-2                2    10.000
 MK-2-3                2    20.000
 MK-2-4                2    30.000
 MK-2-5                2    40.000
 MK-2-6                2    50.000
 MK-2-7                2    60.000
 MK-2-8                2    70.000
 MK-2-9                2    80.000
 MK-2-10               2    90.000
 MK-2-11               2   100.000
 MK-2-12               2   110.000
 MK-2-13               2   120.000
 MK-2-14               2   130.000
 MK-2-15               2   140.000
 MK-2-16               2   150.000
 MK-3-1                3     0.000
 MK-3-2                3    10.000
 MK-3-3                3    20.000
 MK-3-4                3    30.000
 MK-3-5                3    40.000
 MK-3-6                3    50.000
 MK-3-7                3    60.000
 MK-3-8                3    70.000
 MK-3-9                3    80.000
 MK-3-10               3    90.000
 MK-3-11               3   100.000
 MK-3-12               3   110.000
 MK-3-13               3   120.000
 MK-3-14               3   130.000
 MK-3-15               3   140.000
 MK-3-16               3   150.000
 MK-4-1                4     0.000
 MK-4-2                4    10.000
 MK-4-3                4    20.000
 MK-4-4                4    30.000
 MK-4-5                4    40.000
 MK-4-6                4    50.000
 MK-4-7                4    60.000
 MK-4-8                4    70.000
 MK-4-9                4    80.000
 MK-4-10               4    90.000
 MK-4-11               4   100.000
 MK-4-12               4   110.000
 MK-4-13               4   120.000
 MK-4-14               4   130.000
 MK-4-15               4   140.000
 MK-4-16               4   150.000
 MK-5-1                5     0.000
 MK-5-2                5    10.000
 MK-5-3                5    20.000
 MK-5-4                5    30.000
 MK-5-5                5    40.000
 MK-5-6                5    50.000
 MK-5-7                5    60.000
 MK-5-8                5    70.000
 MK-5-9                5    80.000
 MK-5-10               5    90.000
 MK-5-11               5   100.000
 MK-5-12               5   110.000
 MK-5-13               5   120.000
 MK-5-14               5   130.000
 MK-5-15               5   140.000
 MK-5-16               5   150.000
 MK-6-1                6     0.000
 MK-6-2                6    10.000
 MK-6-3                6    20.000
 MK-6-4                6    30.000
 MK-6-5                6    40.000
 MK-6-6                6    50.000
 MK-6-7                6    60.000
 MK-6-8                6    70.000
 MK-6-9                6    80.000
 MK-6-10               6    90.000
 MK-6-11               6   100.000
 MK-6-12               6   110.000
 MK-6-13               6   120.000
 MK-6-14               6   130.000
 MK-6-15               6   140.000
 MK-6-16               6   150.000
!*********************************** Marker Types ********************************************************************
!Co-dominant marker: When heterozygote F1 is present, P1 is coded as 2, F1 is coded as 1, and P2 is coded as 0; Otherwise, P1 is coded as 2, and P2 is coded as 0. 
!Dominant marker: When heterozygote F1 is present, P1 and F1 are coded as 12, and P2 is coded as 0; Otherwise, P1 is coded as 2, and P2 is coded as 0.  
!Recessive markers: When heterozygote F1 is present, P1 is coded as 2, and F1 and P2 are coded as 10; Otherwise, P1 is coded as 2, and P2 is coded as 0. 
!Missing marker is coded as -1. 
 MK-1-1                 2   0   0   0   2   2   0   2   2   2   2   0   2   2   0   2   0   0   0   2   2   2   0   2   2   2   0   0   0   0   0   0   2   0   0   2   0   0   0   2   0   0   0   0   2   0   2   0   2   2   0   2   2   2   0   2   0   0   2   2   2   2   0   0   0   2   0   2   0   0   2   0   2   2   0   0   0   2   0   2   0   0   0   2   2   0   0   0   2   2   2   2   2   2   0   2   0   2   2   0   2   2   0   2   2   0   2   2   2   2   0   0   0   2   0   0   0   2   0   2   0   0   0   2   0   2   2   0   0   0   0   2   2   0   0   2   2   2   2   0   0   0   2   0   2   2   0   0   2   2   2   2   2   0   0   0   0   0   0   0   0   2   0   0   2   2   2   0   0   2   2   2   2   2   0   0   2   0   2   0   2   2   0   0   2   2   2   2   2   2   2   0   2   0   0   0   2   0   2   2
 MK-1-2                 2   0   0   0   2   2   0   2   2   2   2   0   2   2   0   2   0   0   0   2   2   2   0   2   2   2   0   0   0   0   0   0   2   0   0   2   0   0   2   2   2   0   0   0   2   0   2   0   2   2   0   2   2   0   0   0   0   0   2   2   0   2   0   2   0   2   0   2   0   0   2   0   2   0   0   0   0   2   0   2   0   0   0   2   2   0   0   2   2   2   0   2   2   2   0   0   0   2   2   0   2   2   0   2   2   0   0   2   2   2   0   0   0   2   0   0   0   2   0   2   0   0   0   2   0   2   2   0   0   0   0   2   2   0   0   2   0   2   2   0   0   0   2   2   2   0   2   0   0   2   2   2   2   0   2   0   0   0   2   0   0   0   0   0   2   2   2   0   0   2   2   2   2   2   0   0   2   0   2   0   2   2   0   0   2   2   0   2   2   2   2   0   2   0   0   0   2   0   2   2
 MK-1-3                 2   0   0   0   2   2   2   2   2   2   2   0   2   2   0   2   0   0   0   2   2   2   0   2   2   2   0   0   0   0   0   0   2   0   0   2   0   0   2   2   2   0   0   0   2   0   2   0   2   2   0   2   2   2   0   2   0   0   2   2   0   2   0   2   0   2   0   2   0   0   2   0   2   0   0   2   2   0   0   2   0   0   0   2   2   0   0   2   0   2   0   2   2   2   0   0   0   2   2   0   2   2   0   2   2   2   0   2   2   2   0   0   0   0   0   0   0   2   0   2   0   0   2   2   0   2   2   0   0   0   0   2   2   0   0   2   0   2   2   0   0   0   2   2   2   0   2   0   0   2   2   2   2   0   2   0   0   0   2   0   0   0   0   0   2   2   2   0   0   0   2   2   2   2   0   0   2   0   2   2   2   2   0   0   0   2   0   2   2   2   2   0   2   0   0   0   2   0   2   2
 MK-1-4                 2   0   2   0   2   0   2   2   2   2   2   2   2   2   0   2   0   0   0   2   2   2   0   2   2   2   0   0   0   0   0   0   0   0   2   2   0   0   2   2   2   0   0   0   2   0   2   0   2   2   0   2   2   2   0   2   2   0   2   2   0   2   2   2   0   2   0   2   0   0   2   0   0   0   0   2   2   0   0   2   0   0   0   2   2   0   0   2   0   2   0   2   2   2   2   0   0   2   2   0   2   2   0   0   2   2   0   2   2   2   0   0   0   0   2   0   0   2   0   2   0   0   2   2   0   2   2   0   0   0   0   2   2   0   0   2   0   2   2   0   0   0   2   2   2   0   2   0   0   2   2   2   0   0   2   0   0   0   2   0   0   0   0   0   2   2   2   0   0   0   0   2   2   2   0   2   2   0   2   0   2   2   0   0   0   2   0   2   2   2   0   0   2   0   2   0   2   0   2   2
 MK-1-5                 2   2   2   0   2   0   2   2   2   0   2   2   2   2   0   2   0   2   0   2   2   2   0   2   2   2   0   0   0   0   0   0   0   0   2   2   0   0   2   2   2   0   0   0   2   0   0   0   2   2   0   2   2   2   2   2   2   0   2   2   0   2   2   2   0   2   0   0   0   0   2   0   0   0   0   2   2   2   0   2   0   0   0   2   2   0   0   2   0   2   2   2   2   2   2   0   0   0   2   0   2   2   0   2   2   2   0   2   2   2   2   0   2   0   2   0   0   0   0   2   0   0   2   2   0   2   0   2   0   0   0   2   2   0   0   2   0   2   2   0   0   0   2   0   0   0   2   0   0   2   2   2   0   0   2   0   2   2   2   0   2   0   0   2   2   2   2   0   0   0   0   2   0   2   0   2   2   0   0   0   2   2   0   0   0   2   0   2   2   2   0   0   2   0   2   0   2   0   2   2
 MK-1-6                 2   2   2   0   2   0   2   2   2   0   2   0   2   2   0   2   0   0   0   2   2   2   0   2   2   2   0   0   0   0   0   0   0   2   2   2   0   0   2   2   2   0   0   0   0   2   0   0   2   2   0   2   2   2   2   2   2   0   2   2   0   2   2   2   0   2   0   0   0   2   2   0   0   0   0   2   0   2   0   2   0   0   0   2   2   0   0   2   0   0   2   2   2   2   2   0   0   0   2   2   2   2   0   2   2   2   0   2   2   2   2   0   2   0   2   0   0   0   2   2   0   0   2   2   0   2   0   2   0   0   0   2   2   0   0   2   2   2   2   0   0   0   2   0   0   0   2   0   0   0   2   2   0   0   2   0   2   2   2   0   2   0   0   2   2   2   2   0   0   2   0   2   0   0   0   2   2   0   0   0   2   2   0   0   0   2   0   2   2   2   0   0   2   0   0   0   2   0   0   2
 MK-1-7                 2   2   2   0   2   0   2   2   2   0   2   0   2   2   0   2   0   0   2   2   0   2   0   2   2   2   0   0   0   2   0   0   0   2   2   2   2   2   2   2   2   0   0   0   2   2   0   0   2   2   0   2   2   2   2   2   2   0   2   2   0   2   0   2   2   2   0   0   0   2   2   0   0   0   0   2   0   2   0   0   0   0   0   2   2   0   2   2   0   0   0   2   2   2   2   0   0   0   2   2   2   2   2   2   2   2   2   2   2   2   2   2   0   0   2   0   0   0   2   2   0   0   2   2   0   2   0   2   0   0   0   0   2   0   0   2   2   2   2   0   0   0   2   0   0   0   2   0   0   0   2   2   2   0   2   0   2   2   2   0   2   0   0   2   2   2   2   0   0   2   0   2   0   0   0   2   2   0   0   0   2   2   0   0   0   2   0   2   2   2   0   0   2   0   0   0   2   2   0   0
 MK-1-8                 2   2   2   0   2   0   2   2   2   0   2   0   2   2   0   0   2   0   2   0   0   2   0   2   2   2   0   0   0   2   0   0   0   2   2   2   2   2   2   2   2   0   2   0   2   0   0   0   2   2   0   2   2   0   2   2   2   0   2   2   0   2   0   2   2   2   0   0   0   2   0   0   0   0   0   2   0   2   0   0   0   0   0   2   2   0   2   2   0   0   0   2   2   2   2   0   0   0   2   2   2   2   2   2   2   2   2   2   2   2   2   2   0   0   2   0   0   0   2   2   0   2   2   2   0   0   0   0   0   0   0   0   2   0   0   2   2   2   0   0   0   0   2   0   0   0   2   0   0   0   0   2   2   0   2   0   2   2   2   0   2   0   0   2   0   2   0   2   2   2   2   2   2   0   0   2   2   0   0   0   2   2   0   0   0   2   0   2   2   2   0   0   2   0   0   0   2   2   0   0
 MK-1-9                 2   2   2   0   2   0   2   2   2   0   2   0   2   2   0   0   2   2   2   0   0   2   0   2   2   2   0   0   0   2   0   2   0   0   2   2   2   2   2   2   2   0   2   0   2   0   0   0   2   2   0   2   2   0   2   0   2   2   2   2   0   2   0   2   0   2   0   2   0   2   0   2   0   0   0   2   2   2   0   2   0   0   0   2   2   2   2   2   0   0   0   2   2   0   2   0   0   0   2   2   2   2   2   2   2   2   2   2   2   2   2   2   0   0   0   2   0   2   2   2   0   2   2   2   0   0   0   0   2   0   0   0   2   0   2   2   2   0   0   0   0   2   2   0   0   0   2   0   0   0   0   2   2   0   2   0   2   2   0   0   2   0   0   0   0   2   0   2   2   2   2   2   2   0   0   2   2   0   0   0   2   2   0   0   0   2   0   2   0   2   0   0   2   0   0   0   2   2   0   0
 MK-1-10                2   2   0   2   2   0   2   2   2   0   2   0   2   0   0   2   2   0   0   0   0   0   0   2   2   2   0   0   0   2   2   2   0   2   2   2   2   2   2   2   2   0   2   0   2   0   0   0   2   2   0   2   2   0   2   2   2   2   2   2   0   2   0   2   0   2   0   0   0   0   0   2   0   2   0   2   2   0   0   2   0   0   0   2   2   2   2   2   0   0   0   2   2   0   2   2   0   0   2   2   2   2   2   2   2   2   2   2   2   2   0   2   0   2   0   2   0   2   2   2   0   2   2   2   0   0   0   0   2   0   0   0   2   2   2   2   2   0   0   0   0   2   2   0   0   0   2   0   2   0   0   2   2   0   2   0   2   2   0   0   2   0   0   0   0   2   0   2   2   2   2   2   2   0   0   2   2   0   0   0   2   2   0   0   0   2   0   0   0   2   0   0   2   0   0   0   2   2   0   0
 MK-1-11                2   2   0   2   2   0   2   2   2   0   2   0   2   0   0   2   2   0   2   0   0   0   0   2   2   2   0   2   0   2   2   2   0   2   2   2   2   2   2   0   2   0   0   0   0   0   0   0   2   2   0   2   2   0   2   2   2   2   2   2   0   2   2   2   0   2   0   0   0   0   0   2   0   2   0   0   0   0   0   2   0   0   0   2   2   2   0   2   0   0   0   2   2   0   2   2   0   0   2   2   2   2   2   2   2   2   2   2   2   2   0   2   0   2   0   0   0   2   2   2   0   0   2   2   0   2   0   0   2   0   0   0   2   2   2   2   2   0   0   0   0   2   2   0   0   0   2   0   2   0   0   2   2   0   2   0   2   2   0   0   2   0   0   0   0   2   0   2   2   2   0   2   2   0   0   2   2   0   0   0   2   2   0   0   0   2   0   0   2   2   0   0   2   0   2   0   2   2   0   0
 MK-1-12                2   2   0   2   2   0   0   2   2   0   2   0   2   2   0   2   2   0   2   0   2   0   0   2   2   2   0   0   0   2   2   2   0   2   2   2   2   2   2   0   2   0   0   0   0   0   0   0   2   2   0   2   2   0   2   2   2   2   2   2   2   2   2   2   0   2   0   0   0   2   0   2   0   2   0   0   0   0   0   0   0   2   0   2   2   2   0   2   0   0   0   2   2   0   2   2   2   0   2   2   2   2   0   2   2   2   2   2   2   2   0   2   0   2   0   0   0   2   2   2   0   0   2   0   0   2   2   0   2   0   0   0   2   2   2   2   2   2   0   0   2   2   2   0   0   0   2   2   2   0   0   2   2   0   2   0   2   2   2   0   2   0   0   0   0   0   0   2   2   2   0   2   2   2   2   2   2   0   0   0   2   2   2   0   0   2   0   0   2   2   0   0   2   0   2   2   2   2   0   0
 MK-1-13                2   2   0   2   2   0   0   2   2   0   2   0   2   0   0   2   2   0   2   0   2   0   0   2   2   2   0   2   2   2   2   2   0   2   2   2   2   2   2   2   2   0   0   0   0   0   0   0   2   2   0   2   2   0   2   2   2   2   2   2   2   2   2   2   0   2   0   0   0   2   0   2   0   2   0   0   0   0   2   0   0   2   0   2   2   2   0   2   0   0   0   2   2   0   2   2   2   0   2   2   2   2   0   2   2   2   2   2   2   2   0   2   2   2   0   0   0   2   2   2   0   2   2   0   0   2   2   0   2   0   0   2   2   2   2   2   2   2   0   0   2   2   0   0   0   0   0   2   2   0   0   2   2   2   2   0   2   0   2   0   0   0   2   0   0   0   0   2   2   2   0   2   2   2   2   2   2   0   0   0   2   2   2   0   0   0   0   0   2   2   0   0   2   0   2   0   2   2   0   0
 MK-1-14                2   2   0   2   2   0   0   2   2   2   2   0   2   0   0   2   0   0   2   0   2   0   0   2   0   2   0   2   2   2   2   2   0   2   2   2   0   2   2   2   2   0   0   0   0   0   0   0   2   2   0   2   2   0   2   2   2   2   2   2   2   2   0   2   0   2   0   0   2   2   0   2   0   2   0   0   0   0   2   0   0   2   0   2   2   2   0   2   0   0   0   2   2   2   2   2   2   0   2   2   2   2   0   2   0   2   2   2   0   2   0   2   2   2   2   0   0   2   2   2   0   2   2   0   0   2   2   0   2   0   2   2   2   2   2   0   2   2   0   0   2   2   0   0   0   0   0   2   2   0   2   0   2   2   2   0   2   0   2   0   0   0   2   0   0   0   2   2   2   2   0   0   0   2   2   2   2   0   0   0   2   2   2   0   0   0   0   0   2   2   0   0   2   0   2   0   2   2   0   0
 MK-1-15                2   2   0   0   2   0   0   2   2   2   2   0   0   0   0   2   0   0   2   2   2   0   0   2   0   2   0   0   2   2   2   2   0   2   2   2   0   2   2   2   2   0   0   2   0   0   0   0   2   2   0   2   2   2   2   2   2   2   2   2   2   2   0   2   0   2   0   0   2   2   0   2   0   2   0   0   0   0   2   0   0   2   0   2   2   2   2   2   0   0   0   2   2   0   2   2   2   0   2   2   2   2   0   2   0   2   2   2   0   2   0   2   2   2   2   0   0   2   2   2   0   2   2   2   0   2   2   0   2   0   2   2   0   2   2   0   2   2   0   0   2   0   0   0   0   0   0   2   2   2   2   0   2   2   2   0   2   0   2   0   0   0   2   0   0   0   2   2   2   2   0   0   0   0   2   2   2   0   0   0   2   2   2   0   0   0   0   0   2   2   0   0   2   0   2   0   2   2   0   0
 MK-1-16                2   0   0   0   2   0   0   2   2   2   2   0   0   0   0   2   0   0   2   2   0   0   0   0   2   2   0   0   2   2   2   2   2   2   2   2   0   2   2   2   2   0   0   2   0   0   0   2   2   2   0   2   2   2   2   2   2   2   2   2   2   2   0   2   0   2   2   0   2   0   0   2   0   2   0   0   0   0   2   0   0   2   0   2   2   2   2   2   0   0   0   0   2   0   2   2   2   0   2   2   2   2   0   2   0   2   2   2   0   0   0   2   2   2   2   2   2   2   2   2   0   2   2   2   0   2   2   0   0   0   2   2   2   0   2   0   2   2   0   0   2   0   0   0   0   0   0   2   2   2   2   0   2   2   2   0   2   0   2   0   0   0   2   0   0   0   0   2   2   2   0   0   0   0   2   2   2   0   0   0   2   2   2   0   0   2   0   0   2   2   0   0   2   0   2   0   2   2   0   0
 MK-2-1                 2   0   2   2   0   2   0   2   2   2   2   2   2   0   0   2   0   2   0   2   2   0   0   2   0   2   2   2   0   0   0   0   2   0   2   2   0   2   0   2   0   2   2   2   0   0   0   2   0   2   2   0   2   2   0   2   0   0   2   2   2   2   2   2   0   0   0   2   2   0   2   0   2   0   0   0   0   2   2   0   2   2   0   0   0   2   0   2   2   2   2   0   2   0   0   2   2   2   0   0   0   2   2   2   2   2   2   2   0   0   0   2   0   2   2   2   0   0   0   0   2   0   0   0   2   0   2   2   0   0   0   0   0   2   2   0   0   2   2   2   2   2   0   2   0   2   0   0   0   2   2   0   0   0   2   0   0   0   0   0   0   0   0   0   0   2   2   2   2   2   2   0   2   2   2   2   0   2   2   2   2   2   0   0   2   0   2   0   2   2   0   0   2   2   0   2   0   0   0   2
 MK-2-2                 2   2   2   2   0   2   0   2   0   2   2   2   2   0   0   2   0   0   2   0   2   0   0   2   0   2   2   2   0   0   0   2   2   0   0   2   0   2   0   2   0   2   2   2   0   0   0   2   0   2   2   0   2   2   0   2   0   0   2   2   2   2   2   2   0   0   2   0   2   0   0   0   2   0   0   0   0   2   2   0   2   2   0   2   2   2   2   2   2   2   2   0   2   0   0   2   2   2   0   0   0   2   0   2   2   2   2   2   0   0   0   2   0   2   2   2   0   0   0   0   2   0   0   0   2   0   2   2   2   0   0   0   0   2   0   0   0   2   2   2   2   2   0   0   0   2   0   0   0   0   2   0   0   0   0   2   0   0   0   0   0   0   0   0   0   2   2   2   0   2   2   0   2   0   2   2   0   2   2   2   2   0   0   0   2   0   2   0   2   2   2   0   0   2   0   2   0   0   0   2
 MK-2-3                 2   2   2   2   0   2   2   2   0   2   2   0   2   0   0   2   0   0   2   0   2   0   0   2   0   2   2   0   0   0   0   2   2   0   2   2   0   2   0   2   0   2   2   2   0   0   0   2   0   2   0   0   2   2   0   2   0   0   2   2   2   2   2   2   0   0   2   0   2   0   0   0   2   0   2   0   0   0   2   0   2   2   2   2   2   2   2   2   2   2   0   2   2   0   0   2   2   0   0   0   0   2   0   2   2   2   2   2   0   0   0   2   0   2   2   2   0   0   0   0   2   0   0   2   2   0   2   2   2   0   0   0   0   0   0   0   0   2   2   2   2   2   0   0   0   2   0   0   0   0   2   0   2   0   0   2   0   0   0   0   0   0   0   0   0   2   2   0   0   0   2   0   2   0   2   2   2   2   2   2   0   0   0   0   2   0   2   0   2   2   2   2   0   2   0   2   0   0   0   0
 MK-2-4                 0   2   2   2   0   2   2   2   0   2   2   0   2   0   0   2   0   0   2   0   2   0   2   2   0   2   2   0   2   0   0   2   2   0   2   2   0   2   0   2   0   0   2   2   0   0   0   2   0   2   0   2   2   2   0   2   2   2   0   2   2   2   2   2   0   0   2   0   2   0   0   0   2   0   2   0   0   0   2   0   2   2   2   2   2   0   2   2   2   0   2   2   2   0   0   2   2   0   0   0   0   2   0   2   2   2   2   0   0   0   2   2   0   2   0   2   0   2   2   0   2   0   0   2   2   0   0   0   2   0   2   0   0   2   0   0   0   2   2   2   2   2   0   0   0   2   0   0   0   0   2   0   2   0   0   2   0   0   0   0   0   0   0   2   0   2   2   0   0   0   2   0   2   0   2   0   2   2   2   2   0   0   0   0   2   0   2   0   2   2   2   2   0   0   0   2   0   0   0   0
 MK-2-5                 0   2   2   2   2   2   2   0   0   2   2   0   0   0   0   2   0   0   2   0   2   0   0   2   0   2   0   0   2   0   0   2   2   2   2   2   0   2   0   2   0   0   2   2   2   0   0   2   0   2   0   2   2   2   0   2   2   2   2   2   2   2   2   2   0   0   2   0   2   2   0   0   2   0   2   0   0   0   2   0   2   2   2   2   2   0   2   2   2   2   0   2   2   0   0   2   2   0   0   0   0   2   0   2   2   2   2   0   0   0   2   2   2   2   0   2   0   2   2   0   2   0   0   2   2   2   0   0   0   0   0   0   0   2   2   0   0   2   2   2   2   2   0   2   0   2   0   0   0   0   2   0   2   0   0   2   0   0   0   0   0   0   0   2   0   2   2   0   0   0   2   0   2   0   2   0   2   2   2   2   0   0   0   0   2   0   2   0   2   2   2   2   0   0   0   2   0   0   0   0
 MK-2-6                 0   2   2   2   2   2   2   0   0   2   2   0   0   0   0   2   2   0   2   0   0   0   0   0   0   0   0   0   2   0   0   2   2   2   2   2   2   2   0   2   0   0   2   2   2   0   0   2   0   2   0   2   2   2   0   2   2   0   2   2   2   2   2   2   2   0   2   0   2   2   0   0   2   0   0   0   0   0   2   0   2   2   2   2   0   2   0   2   2   2   0   2   2   0   0   2   2   0   0   0   0   2   0   2   2   2   2   0   0   0   2   2   2   2   0   0   0   2   2   0   2   0   2   2   2   2   0   0   0   2   2   0   0   2   0   0   0   0   2   2   2   2   0   2   0   2   0   0   0   0   2   2   2   0   0   2   0   0   0   0   0   0   0   2   0   0   2   0   0   0   2   0   2   0   2   0   2   2   2   2   0   0   0   0   2   0   2   0   2   2   2   2   2   2   2   2   0   0   0   0
 MK-2-7                 0   2   2   2   2   0   0   0   0   2   2   0   0   2   0   2   2   0   2   0   0   0   0   0   0   0   0   0   2   0   0   2   2   2   2   2   2   2   0   2   0   0   2   2   2   0   0   2   0   2   0   2   2   2   0   2   2   0   2   2   2   2   2   2   2   0   2   0   2   2   0   0   2   0   0   2   0   0   2   0   2   2   2   2   0   2   0   2   2   2   0   2   2   0   0   2   2   2   0   0   0   2   0   2   2   2   0   0   0   0   2   2   2   2   2   0   0   2   2   0   2   0   0   2   2   2   0   0   2   2   2   0   2   2   0   0   0   0   2   2   2   2   2   2   0   0   0   2   0   2   2   2   2   0   0   2   0   0   0   0   0   0   0   2   0   0   2   0   0   0   2   0   2   0   0   0   2   2   2   2   0   0   0   0   2   0   2   0   2   2   2   2   2   2   2   2   0   0   0   0
 MK-2-8                 0   0   2   2   2   0   0   0   0   2   2   0   0   2   0   2   2   0   2   0   0   0   0   2   0   0   0   0   2   0   2   2   2   2   2   2   2   2   0   2   0   2   2   2   2   0   0   2   0   0   0   2   2   2   0   2   2   0   2   2   2   2   2   2   2   0   2   0   2   2   0   0   2   2   0   2   0   0   0   0   2   2   0   2   0   2   0   2   2   2   0   2   2   0   0   0   2   2   2   0   2   0   0   2   2   2   0   0   0   0   2   2   2   2   2   0   0   2   2   2   2   0   0   2   2   2   0   0   0   2   2   0   2   2   0   0   0   0   2   2   0   2   2   2   2   0   0   2   2   2   2   2   2   0   2   2   0   0   2   0   0   0   0   2   0   0   2   0   0   0   2   0   2   0   0   0   2   2   2   2   0   0   0   0   2   2   2   0   2   2   2   2   2   2   2   2   2   0   2   0
 MK-2-9                 0   0   2   2   2   2   2   0   0   2   2   2   0   2   0   2   2   0   2   0   0   2   0   2   0   0   0   0   2   2   2   2   2   2   2   2   2   2   0   2   0   2   2   2   2   0   0   2   0   0   0   2   2   2   0   2   2   2   2   2   2   2   2   2   2   0   2   0   2   2   0   0   2   2   0   2   0   0   2   0   2   2   0   2   0   2   0   2   2   2   0   2   2   0   0   0   2   2   2   0   2   0   0   2   2   2   0   0   0   0   2   0   2   2   2   0   0   2   2   2   2   0   0   2   2   2   0   0   0   2   2   0   2   2   0   0   0   0   2   2   0   2   2   2   2   0   0   2   2   2   2   2   2   0   2   2   0   0   2   2   0   0   0   2   0   0   2   0   0   0   2   0   2   0   0   0   2   2   2   2   0   0   0   0   2   2   2   2   2   2   2   2   2   2   2   2   2   0   2   2
 MK-2-10                0   0   0   2   2   2   2   0   0   2   2   2   0   0   0   2   2   0   2   0   0   2   2   2   0   0   0   0   2   2   2   2   2   2   2   2   2   0   0   2   0   0   2   2   2   0   2   2   0   0   0   2   2   2   0   2   2   0   2   2   2   2   2   2   2   0   2   0   2   2   0   0   2   2   0   2   2   0   2   0   2   2   0   2   0   2   0   0   2   2   0   2   2   0   2   0   2   2   2   0   2   0   0   0   2   2   0   0   0   0   2   0   0   0   2   0   0   0   2   2   2   0   0   2   2   2   0   0   0   2   2   0   2   2   0   0   0   0   2   0   0   2   2   2   2   0   0   2   2   2   2   2   2   0   2   0   0   0   2   2   0   0   0   2   0   0   2   0   0   2   2   0   2   0   0   0   2   2   2   2   0   0   0   0   2   0   2   2   0   2   2   2   2   2   2   2   2   0   2   2
 MK-2-11                2   0   0   0   0   2   2   0   0   0   2   2   0   0   0   2   2   0   2   0   0   2   0   2   0   0   0   0   2   2   2   2   2   2   2   2   2   0   0   2   0   0   2   2   2   0   2   0   0   0   2   2   0   2   2   2   2   0   2   2   2   2   2   0   2   0   2   0   2   2   0   0   2   2   0   2   2   0   2   0   2   2   2   2   0   2   0   0   2   2   2   2   2   0   2   0   2   2   0   0   2   0   0   0   2   2   0   0   0   0   2   2   0   0   2   0   0   0   2   2   2   0   0   2   2   2   0   0   0   2   2   2   2   2   0   0   0   0   0   0   0   2   2   2   0   0   0   2   2   2   2   2   2   2   2   0   0   0   2   2   0   0   0   2   0   0   2   0   0   0   2   0   2   0   0   0   2   2   0   2   0   0   0   0   2   0   2   2   0   2   2   2   2   2   2   2   2   0   2   2
 MK-2-12                2   0   0   0   2   2   2   0   0   0   2   2   0   2   0   2   2   2   2   0   0   2   0   2   0   0   0   0   2   2   2   2   2   2   2   2   2   0   0   2   2   0   2   2   2   0   2   0   0   0   2   2   0   2   2   2   2   0   2   2   2   2   2   0   2   2   2   0   0   2   0   0   0   2   0   2   2   0   2   0   2   2   2   2   0   2   0   0   2   2   2   2   2   0   2   0   2   2   0   0   2   0   2   0   2   2   0   2   0   0   2   2   0   0   2   0   0   2   2   2   2   0   0   2   2   2   0   2   2   2   2   2   2   2   0   0   0   0   0   0   0   0   2   2   0   0   0   2   2   2   2   0   2   2   2   0   0   2   2   2   0   0   0   2   0   2   2   0   0   0   0   0   2   0   0   0   2   2   2   2   0   0   0   0   0   0   2   2   0   2   2   2   2   2   2   2   2   0   2   2
 MK-2-13                0   0   2   2   0   2   2   0   0   0   2   2   0   2   0   2   2   2   2   0   0   2   0   2   0   0   2   0   2   2   2   2   2   2   2   2   2   0   0   2   2   2   2   2   2   0   2   0   2   0   2   0   0   2   2   2   0   0   2   2   2   2   2   0   2   2   2   0   2   2   0   0   0   0   0   2   2   0   2   0   2   2   2   2   0   2   2   0   2   2   2   0   2   0   2   0   2   2   0   0   2   0   0   0   2   2   0   2   0   0   2   2   0   0   2   0   0   2   2   2   2   0   0   2   2   2   2   2   2   2   2   2   0   2   0   0   0   0   0   0   0   0   0   2   0   0   0   2   2   2   2   0   0   2   2   0   0   2   2   2   0   0   0   2   0   2   0   0   0   0   0   2   2   0   0   0   2   2   2   2   0   0   0   0   0   0   2   2   0   2   2   2   2   2   2   2   2   0   0   2
 MK-2-14                0   0   2   2   0   0   2   0   2   0   2   2   0   2   0   2   2   2   2   0   0   2   0   2   0   0   2   0   2   2   0   2   2   2   2   2   2   2   0   2   2   0   2   2   2   0   2   0   2   0   2   0   0   2   2   2   2   0   2   0   2   2   2   0   0   2   2   2   2   2   0   0   0   0   0   2   2   0   2   0   2   2   2   2   0   2   2   0   2   2   2   0   2   0   2   0   2   0   0   0   2   0   0   0   2   2   0   2   0   0   2   2   0   0   2   0   0   2   2   2   2   0   0   2   2   2   2   2   2   2   0   2   0   2   0   0   2   0   0   0   0   0   0   2   0   0   0   2   2   2   2   0   0   0   2   0   0   2   2   2   0   0   0   2   2   2   0   0   0   0   0   0   2   0   0   0   2   2   2   2   0   0   0   0   0   0   2   2   0   2   2   2   2   2   0   2   2   0   0   2
 MK-2-15                2   0   2   2   2   0   2   0   2   0   2   2   0   2   0   0   2   2   2   0   0   2   2   2   0   0   2   0   2   2   2   2   2   0   0   2   2   2   0   2   2   0   2   2   2   0   2   0   2   0   2   0   0   2   2   2   2   0   2   0   2   0   2   2   0   2   2   2   2   2   0   0   0   0   0   2   2   0   2   0   2   2   2   2   0   2   2   0   2   0   2   0   2   0   2   0   2   0   0   0   2   0   0   0   2   2   0   2   2   0   2   2   0   0   0   0   0   2   2   0   2   0   0   2   2   0   2   2   2   2   0   2   0   2   2   0   2   0   2   0   0   0   0   2   0   0   0   2   2   2   2   0   0   0   2   0   0   2   2   2   0   0   0   2   2   2   0   0   0   0   0   0   2   0   2   0   2   2   0   2   0   0   0   0   0   0   2   2   0   2   2   2   2   2   2   2   2   0   0   2
 MK-2-16                2   0   2   2   2   2   2   2   2   0   2   2   0   0   0   0   2   2   2   0   0   2   0   2   0   0   0   0   2   2   2   2   2   0   0   2   2   2   0   2   2   0   0   2   2   0   2   0   2   0   2   0   0   2   2   2   2   0   2   0   2   0   2   2   0   2   0   2   2   2   0   0   0   0   0   2   2   0   2   0   2   2   2   2   0   2   2   2   2   0   2   0   2   0   2   0   2   0   0   0   0   0   0   0   2   2   0   2   2   0   2   2   0   0   0   0   0   2   2   0   2   0   0   2   2   0   2   2   0   2   0   2   0   2   0   0   2   0   2   0   0   0   0   2   0   0   0   0   2   2   2   0   0   0   2   0   0   0   2   2   0   0   0   2   2   2   0   0   0   0   0   0   2   0   2   0   2   2   0   2   2   0   0   0   2   0   2   2   0   2   2   2   2   2   2   2   2   0   0   2
 MK-3-1                 2   2   0   2   0   2   0   2   0   0   0   2   2   2   0   0   0   2   0   0   0   2   0   0   2   0   0   2   0   2   2   2   0   0   0   2   2   2   0   2   2   0   2   2   2   2   2   2   2   2   2   2   0   0   0   0   0   0   0   0   0   0   0   0   0   2   0   0   0   2   0   0   2   0   2   2   0   2   0   2   0   2   0   2   0   2   0   0   2   2   2   0   2   0   0   0   2   0   2   2   0   2   0   0   2   2   0   0   2   2   0   2   0   2   2   0   0   0   0   0   2   2   0   0   2   0   2   2   0   0   2   0   2   2   2   0   2   2   2   2   2   2   2   2   0   2   0   2   2   2   2   0   2   2   2   2   2   0   2   2   0   0   2   0   0   0   0   2   2   0   2   2   0   2   2   0   0   0   0   2   2   0   2   0   0   0   2   0   2   2   2   0   2   2   0   2   0   0   0   0
 MK-3-2                 2   2   2   2   2   2   0   2   0   0   0   2   2   2   0   0   0   2   0   0   0   2   0   0   2   0   2   2   0   2   2   2   0   0   0   2   2   2   0   2   2   0   0   2   2   2   0   2   2   2   0   0   2   0   0   0   0   0   0   0   0   0   2   0   0   2   2   0   0   2   0   0   2   0   2   2   0   2   0   2   0   2   0   2   0   2   0   0   2   2   2   0   2   0   0   0   2   0   2   2   0   2   2   0   2   0   0   0   2   2   0   0   0   2   2   0   0   0   0   0   2   2   0   0   0   0   2   2   0   0   2   2   2   2   2   0   2   2   2   2   2   2   0   0   2   2   0   2   2   2   2   0   2   2   2   2   2   0   2   0   0   0   2   0   0   2   0   2   2   0   2   2   0   2   2   2   2   0   0   2   2   0   0   0   0   0   2   0   2   0   2   0   2   2   0   2   0   0   0   0
 MK-3-3                 0   2   2   2   2   2   0   2   2   0   0   2   2   2   0   0   0   2   2   2   2   2   0   0   2   0   2   2   0   2   2   2   0   2   2   2   2   2   0   2   2   0   0   2   2   0   0   2   2   2   2   0   0   0   0   0   0   0   0   0   0   0   2   0   0   2   0   0   0   0   0   0   2   0   2   2   0   2   0   2   0   2   2   2   2   2   0   0   2   2   2   0   0   2   0   0   2   0   2   0   0   2   2   0   2   0   0   0   0   2   0   2   0   2   2   0   0   0   0   0   2   2   0   0   0   0   2   2   0   0   2   2   2   2   2   0   2   2   2   2   2   2   0   0   2   2   0   2   2   2   2   0   2   2   2   2   0   0   2   0   0   0   2   2   0   2   0   2   2   0   2   2   0   2   2   2   0   0   0   2   2   0   0   0   0   0   0   0   2   0   2   2   2   2   0   2   2   2   0   0
 MK-3-4                 0   2   2   2   2   2   2   2   2   0   0   2   2   2   0   0   0   2   2   2   2   2   0   0   2   0   2   2   0   2   2   2   0   2   0   2   2   2   0   2   2   0   0   2   2   0   2   2   2   2   2   2   0   0   0   0   0   0   0   0   0   0   2   0   0   2   0   0   0   0   0   0   2   0   2   2   0   2   0   2   0   2   2   2   2   2   0   2   2   2   2   0   2   2   0   0   2   0   0   0   0   2   2   0   2   0   2   0   0   2   0   0   0   2   0   0   2   0   0   0   2   2   0   0   2   0   2   0   2   0   0   2   2   0   0   0   2   2   2   2   2   2   0   0   2   2   0   2   2   0   2   0   0   2   2   2   0   0   2   0   0   0   2   2   0   2   0   2   2   0   2   2   0   2   2   2   0   0   0   2   2   0   0   0   0   0   2   0   2   0   2   2   2   2   0   2   2   2   2   0
 MK-3-5                 0   2   2   0   0   2   2   2   2   0   0   0   2   2   0   0   2   2   2   2   2   2   0   0   2   0   2   2   0   2   0   2   0   0   0   2   2   2   0   2   2   0   0   2   0   0   2   2   2   2   2   0   0   0   0   0   0   0   0   0   2   0   2   0   0   2   0   0   0   0   0   0   2   0   2   2   2   0   2   2   0   2   2   2   2   2   0   2   2   2   2   0   2   2   0   2   2   2   0   0   0   2   2   0   0   0   2   0   0   2   0   0   0   2   0   0   2   0   0   0   2   2   0   0   2   0   2   0   2   0   2   2   0   0   0   0   2   2   2   0   2   2   0   0   2   2   0   2   2   2   0   0   0   2   2   2   0   0   0   0   2   0   2   2   0   2   0   2   2   2   0   2   0   2   2   2   0   0   0   2   0   0   0   0   0   0   2   2   2   0   2   2   2   2   0   2   2   2   2   0
 MK-3-6                 0   2   2   2   2   2   2   2   2   0   0   0   2   2   0   0   2   2   2   2   2   2   0   0   2   0   2   2   0   2   0   2   0   0   0   2   2   2   0   2   2   0   0   2   0   0   2   2   2   2   0   0   0   0   0   0   0   0   0   0   2   0   2   0   0   2   2   0   0   0   2   0   2   0   2   2   2   2   2   2   0   2   2   0   2   2   0   2   2   0   2   0   2   2   0   2   2   2   0   0   2   2   2   0   2   0   2   0   0   2   0   2   0   2   2   0   2   0   0   2   2   2   0   0   2   0   2   0   2   0   2   2   0   0   0   0   0   2   2   0   2   2   0   0   2   2   0   2   2   0   0   0   2   2   2   2   0   0   0   0   2   0   2   2   2   2   0   2   2   2   0   2   0   0   2   2   0   0   0   2   0   0   2   0   0   0   2   2   2   0   2   2   2   2   0   2   2   2   2   0
 MK-3-7                 0   2   2   0   2   2   2   0   2   0   0   0   2   2   0   0   2   2   2   2   2   2   0   2   2   0   0   2   0   2   0   2   0   0   0   2   2   2   0   2   2   0   0   0   0   0   2   2   2   2   0   2   0   0   0   0   0   0   0   2   2   2   2   0   0   2   2   2   0   0   2   0   2   0   2   2   2   2   2   2   0   2   2   0   2   2   0   0   2   0   2   2   2   2   0   2   2   2   2   0   2   2   2   0   2   0   2   0   0   2   0   2   0   2   2   0   2   0   0   2   2   2   0   0   2   0   2   0   2   0   2   2   0   0   0   0   2   2   0   0   0   2   0   0   2   2   2   0   0   0   0   0   2   2   2   2   0   0   0   0   2   0   2   2   0   0   0   2   2   2   0   2   0   0   2   0   2   0   0   2   0   2   2   0   0   0   2   2   2   0   2   2   2   2   0   2   2   2   2   0
 MK-3-8                 0   2   0   0   0   2   2   0   2   0   2   0   2   2   0   0   2   2   2   2   2   2   0   2   0   0   0   2   2   2   2   2   0   0   0   2   2   2   0   2   2   0   0   0   0   0   2   2   2   0   0   2   0   0   0   2   0   0   0   2   2   2   2   0   0   2   2   2   0   0   2   0   2   0   2   2   2   2   2   2   0   2   2   0   2   2   0   0   2   0   2   2   2   2   0   2   2   2   2   0   2   2   2   0   2   2   2   0   0   2   0   2   0   0   2   0   0   0   0   2   2   2   0   0   2   0   2   0   2   2   2   2   0   0   0   0   2   0   0   2   2   2   0   0   2   2   2   0   0   0   0   0   2   2   2   2   0   0   0   0   2   0   2   2   2   0   0   2   2   2   0   2   0   0   2   2   0   0   0   2   0   2   2   0   0   0   2   2   2   0   2   2   2   2   0   2   0   2   2   0
 MK-3-9                 0   2   0   0   0   2   0   0   0   0   2   0   2   2   0   0   2   2   2   2   2   2   0   2   2   0   0   2   2   0   2   2   0   0   0   2   2   2   0   2   2   0   0   0   0   2   2   2   2   0   0   0   0   0   0   2   0   0   0   0   2   2   2   0   0   2   2   0   0   0   2   0   2   0   2   2   2   2   2   0   0   2   2   0   2   2   0   0   2   0   2   2   2   2   0   2   2   2   2   0   2   2   0   0   2   2   2   0   0   2   0   2   0   0   2   0   0   0   0   2   2   2   0   0   2   2   2   0   2   2   2   2   0   2   0   0   0   0   0   2   2   2   0   0   0   2   2   2   0   0   0   0   2   2   2   2   0   0   0   0   0   0   2   2   2   0   0   2   2   2   0   2   2   0   0   2   0   0   0   0   0   2   2   0   0   0   2   2   2   0   2   2   2   2   0   2   0   2   2   0
 MK-3-10                0   2   0   0   0   2   0   0   0   0   0   0   2   2   0   0   2   2   2   2   2   2   0   2   2   0   0   2   2   0   0   2   2   0   0   2   2   2   0   2   2   0   0   0   0   0   2   2   2   0   0   0   0   0   0   2   0   0   0   0   2   2   2   0   0   2   2   0   0   0   2   0   2   0   2   2   2   2   2   0   0   0   2   2   2   2   0   0   2   0   2   2   2   2   2   2   2   2   2   0   2   2   0   0   2   2   2   2   0   2   0   2   0   0   2   0   0   0   0   2   2   2   0   0   2   2   2   0   2   2   0   0   0   2   0   0   0   2   0   2   2   2   0   0   0   2   2   2   0   0   0   0   2   2   0   2   0   0   0   0   2   0   2   2   2   0   0   2   2   2   0   2   2   0   0   2   0   0   0   0   0   2   2   0   0   0   2   2   2   0   2   2   0   2   0   2   0   2   2   0
 MK-3-11                2   2   0   0   0   2   0   0   0   0   0   0   2   2   0   0   2   2   2   2   2   2   0   2   2   0   2   2   2   0   0   2   0   0   2   2   2   2   0   2   0   0   0   0   0   0   2   2   2   2   0   0   0   0   0   2   0   0   0   0   2   2   2   0   0   2   2   0   0   0   2   0   2   0   2   2   0   2   2   0   2   2   2   2   2   2   0   0   2   0   2   2   2   2   2   2   2   2   2   0   2   2   0   2   2   2   2   2   0   2   0   2   0   0   2   0   0   0   0   2   2   2   0   0   2   0   2   2   2   2   0   0   0   2   0   0   2   2   0   2   2   2   0   0   0   2   2   2   0   0   0   0   2   2   0   2   0   0   0   0   2   0   2   2   2   0   0   2   2   2   0   2   2   0   0   2   0   0   0   0   0   2   0   0   0   0   2   0   2   0   2   0   0   2   0   2   0   2   2   0
 MK-3-12                2   2   2   0   0   2   0   0   0   0   0   0   2   2   0   0   2   2   2   2   2   2   0   2   0   0   2   2   2   2   2   2   0   0   2   2   2   2   0   2   0   2   0   0   0   0   2   2   2   2   0   2   2   0   0   0   0   0   2   0   2   2   2   0   0   2   2   0   0   0   0   0   2   0   2   2   0   2   2   0   2   2   2   2   0   0   2   0   2   0   2   2   0   2   2   2   2   0   2   0   2   2   0   2   2   2   2   2   0   2   0   2   2   0   2   0   0   0   0   2   2   2   0   0   2   0   2   2   2   2   0   0   0   2   0   0   2   2   0   2   0   2   0   0   0   2   0   2   0   2   0   0   2   2   0   0   0   0   0   0   2   2   2   2   2   0   0   2   2   2   0   2   2   0   0   2   0   0   0   0   0   2   0   0   0   0   2   0   2   0   2   0   0   2   0   2   2   2   2   0
 MK-3-13                2   2   2   0   2   2   0   0   0   0   0   0   2   2   0   2   0   2   0   0   0   0   0   2   0   2   2   2   2   2   2   2   0   2   2   2   2   2   0   2   0   0   0   0   0   0   2   2   2   2   0   2   2   0   0   0   0   0   2   0   0   2   2   0   0   2   2   0   0   0   0   0   2   0   0   2   0   2   2   2   2   2   2   2   0   0   2   0   2   0   0   2   0   2   2   2   2   0   0   0   2   0   0   2   0   2   2   2   0   2   0   2   2   0   2   0   0   0   0   2   2   2   0   0   0   0   2   2   2   2   0   0   0   2   0   0   2   2   0   0   0   2   0   0   0   2   0   2   0   2   0   2   2   2   0   0   0   2   0   0   2   2   2   0   2   0   0   2   2   2   0   0   2   0   2   2   2   0   2   2   0   2   0   2   2   0   2   0   2   0   2   0   2   2   0   2   2   2   0   0
 MK-3-14                2   2   2   0   2   2   0   0   0   0   0   0   2   2   0   2   0   2   0   0   0   0   0   2   2   2   2   0   2   2   2   2   0   2   2   2   2   2   0   2   0   0   0   0   0   0   2   0   2   2   0   2   2   0   0   0   0   0   2   0   0   2   2   0   0   2   2   2   0   0   0   0   2   0   0   2   0   0   2   0   2   2   0   2   0   0   2   0   2   0   0   2   0   2   2   2   2   0   0   0   0   2   0   2   0   2   0   2   0   0   0   2   2   0   2   2   0   0   0   2   2   2   0   0   2   0   2   2   2   2   0   0   0   2   0   0   2   2   0   0   0   2   0   0   0   2   0   2   0   2   0   2   2   2   0   0   0   2   0   0   2   2   2   0   2   0   0   2   2   2   0   0   2   0   2   2   0   0   2   2   0   2   0   2   2   0   2   0   2   0   2   0   2   2   0   2   2   2   0   0
 MK-3-15                2   2   2   0   2   2   0   2   0   0   0   0   2   2   0   0   0   2   0   0   0   0   0   2   2   2   2   0   2   2   2   2   2   2   2   2   2   2   0   2   0   0   0   0   0   0   2   0   2   2   0   2   2   0   0   0   0   0   2   0   0   2   2   0   0   0   2   2   0   0   0   0   2   0   0   2   2   0   2   0   2   2   0   2   2   0   2   0   2   0   0   2   0   2   2   2   2   0   0   0   0   2   0   2   0   2   0   2   0   0   0   0   2   0   2   2   0   0   0   2   2   2   0   0   2   0   2   2   2   2   0   0   0   2   0   0   2   2   0   0   0   2   0   2   2   2   0   2   0   2   0   2   2   2   0   0   0   2   0   0   2   2   2   0   2   0   0   0   2   2   0   0   2   2   2   2   0   0   2   2   0   2   0   2   2   0   2   0   2   0   2   0   2   2   0   2   2   0   0   0
 MK-3-16                2   2   0   0   2   2   0   0   0   0   0   0   0   2   0   0   0   0   2   0   0   0   0   2   2   0   2   0   2   0   2   2   2   2   2   0   2   2   0   0   0   0   0   0   0   0   0   0   2   2   2   2   2   0   0   0   0   0   2   0   0   2   0   2   0   2   2   2   0   0   0   0   2   0   0   2   2   0   0   0   2   2   0   2   2   0   2   0   2   0   0   2   0   2   2   2   2   0   0   0   0   2   0   2   0   2   0   2   0   0   0   0   2   0   2   0   0   0   0   2   2   2   0   0   2   0   2   0   2   2   0   0   0   2   0   0   2   2   0   0   0   0   0   2   2   2   0   2   0   2   0   2   2   2   0   0   2   2   0   0   2   2   2   0   2   0   0   0   2   2   0   0   2   2   2   2   0   0   2   0   0   2   0   2   2   0   2   0   2   0   2   0   2   2   2   2   2   0   0   2
 MK-4-1                 0   0   0   2   0   2   0   2   2   0   0   2   0   0   2   2   2   2   2   2   2   2   2   2   0   2   2   0   0   2   0   0   2   2   2   0   0   2   2   0   0   2   0   2   0   2   2   2   0   2   0   0   0   2   0   2   0   2   0   2   2   0   2   0   0   0   0   0   2   2   0   2   0   2   0   2   2   2   0   0   2   2   2   0   0   0   2   0   2   2   2   0   0   0   2   2   0   0   0   0   0   0   2   0   2   0   2   2   0   0   2   0   0   0   2   0   0   2   0   0   2   2   2   2   2   2   2   2   0   0   2   0   2   0   0   2   0   2   0   2   2   2   2   2   0   0   2   0   0   2   2   0   0   2   2   2   2   0   2   0   0   0   0   0   2   0   2   0   0   0   2   2   0   0   0   2   2   0   2   2   0   0   2   2   0   0   2   0   0   2   0   0   2   2   2   0   2   0   0   2
 MK-4-2                 0   0   0   2   0   2   0   2   2   0   0   2   0   2   2   2   2   0   2   2   2   2   0   2   0   2   2   0   0   2   2   0   2   2   2   0   0   2   2   0   0   2   0   0   0   2   2   2   0   2   0   0   0   2   0   2   0   2   0   2   2   0   0   2   2   0   0   0   2   2   0   2   2   2   0   2   2   2   0   0   2   2   2   0   0   0   2   0   2   2   2   0   0   0   2   2   0   2   0   0   0   0   2   0   2   0   2   2   0   0   2   0   0   0   2   0   2   2   0   0   2   2   2   2   2   0   2   0   0   0   2   0   0   0   0   2   0   2   0   2   2   0   0   0   0   0   2   0   0   2   2   0   0   0   2   2   2   0   2   0   0   0   0   0   2   0   2   2   0   0   2   2   0   2   0   0   2   0   2   2   0   0   2   2   0   0   0   0   0   2   0   2   2   2   2   0   2   0   0   0
 MK-4-3                 0   0   0   2   2   2   0   2   0   0   2   2   0   2   2   2   2   0   2   2   2   2   0   2   0   2   2   0   0   2   2   0   0   2   2   2   0   2   2   0   0   2   0   0   0   2   2   2   0   2   2   0   0   2   0   2   0   2   2   2   2   0   0   2   2   2   0   0   2   2   0   2   2   2   0   2   2   2   0   2   2   2   0   0   0   0   2   0   2   2   2   0   0   0   2   2   0   0   0   0   0   0   2   0   2   0   2   2   0   0   2   0   0   0   2   0   2   2   0   0   2   2   2   2   2   2   2   0   0   2   2   0   0   0   0   0   0   2   0   2   2   0   0   0   0   0   2   0   0   2   2   0   2   0   2   2   2   2   2   0   0   0   0   0   2   0   2   2   0   2   2   2   0   0   0   0   2   0   2   2   0   0   2   2   0   0   0   0   0   2   0   2   2   2   2   0   2   0   0   0
 MK-4-4                 0   0   0   2   0   2   0   2   0   0   2   2   0   2   2   2   2   0   2   2   2   2   0   2   0   2   2   0   0   2   2   0   0   2   2   2   0   0   2   0   0   2   0   0   0   2   2   2   0   2   2   0   0   2   0   2   0   2   2   2   2   0   0   2   2   2   0   0   2   0   0   2   2   2   0   2   2   2   0   2   2   2   2   0   0   0   2   2   2   2   2   0   0   0   2   2   0   0   2   2   0   0   2   0   2   0   2   2   0   0   2   2   0   0   2   0   0   2   0   0   2   2   2   2   2   2   2   0   0   2   2   0   0   0   0   0   0   2   0   2   2   0   0   2   0   0   2   0   0   2   2   0   2   0   2   0   2   2   2   0   0   0   0   0   0   2   2   2   0   2   0   0   0   0   0   0   2   0   2   2   0   0   2   2   0   0   0   0   0   2   0   2   2   2   2   0   2   0   0   0
 MK-4-5                 0   0   0   2   0   2   0   2   0   0   2   2   0   2   2   0   0   0   2   2   2   2   0   2   0   2   2   0   2   2   2   0   0   2   2   2   0   0   2   0   0   2   0   0   0   2   2   2   0   2   2   0   0   2   0   2   0   2   2   2   2   0   0   2   2   2   0   0   2   0   0   0   2   2   0   2   2   2   0   2   2   2   2   0   0   0   2   2   2   2   2   0   0   0   2   0   0   0   2   2   0   0   0   0   2   0   2   2   0   0   2   2   0   0   2   0   0   2   0   0   2   2   2   2   2   2   2   0   0   2   2   0   0   0   0   0   0   2   0   2   2   0   0   2   0   0   2   0   0   2   2   0   2   0   2   0   2   2   2   0   0   0   0   0   0   2   2   2   0   2   0   0   0   0   0   0   2   0   2   2   0   0   2   2   0   0   0   0   0   2   0   2   2   2   2   0   2   0   0   0
 MK-4-6                 0   0   0   2   2   2   0   2   0   0   2   2   0   2   2   0   0   0   2   2   2   2   0   2   0   2   2   0   2   2   2   0   0   2   2   2   0   0   2   0   0   2   0   0   0   2   2   2   0   2   2   0   0   2   0   2   0   2   2   2   2   0   2   2   2   2   0   0   2   0   0   2   2   2   0   2   2   2   0   2   2   2   2   0   2   2   0   2   2   2   2   0   0   0   2   0   0   0   2   2   0   0   0   0   2   0   2   2   0   0   2   2   0   0   2   0   0   2   0   0   2   2   2   0   2   2   2   0   0   2   2   0   0   0   0   0   0   2   0   2   2   0   0   2   0   0   2   0   0   2   2   0   2   0   2   0   2   2   2   2   2   0   0   0   0   2   2   2   0   2   0   0   0   0   2   0   2   0   2   2   0   0   2   2   2   0   0   0   0   2   0   2   2   2   2   0   2   0   0   0
 MK-4-7                 0   0   2   2   2   2   0   2   0   0   0   2   0   2   2   0   2   0   0   2   2   2   0   2   0   2   2   0   2   2   2   0   2   2   2   2   0   0   2   2   0   2   0   0   0   2   2   2   0   2   2   0   0   2   2   2   0   2   2   2   2   0   2   2   2   2   0   0   2   0   0   2   2   2   0   2   2   2   2   0   2   0   2   0   2   2   0   2   0   2   2   0   0   0   2   2   0   2   2   2   0   0   0   0   2   0   2   2   0   0   0   2   0   0   0   2   0   2   0   0   2   2   2   0   2   2   2   2   2   2   2   0   0   0   0   0   0   2   0   2   0   0   0   2   0   0   2   0   0   2   0   0   2   0   2   0   2   2   2   2   2   0   0   0   0   2   0   2   0   2   0   0   0   0   2   0   0   0   2   2   0   0   2   2   2   0   0   0   0   2   0   2   2   2   2   0   2   0   0   0
 MK-4-8                 2   0   2   2   2   2   2   2   2   0   0   2   0   2   2   0   2   0   2   2   2   2   0   2   0   2   2   0   2   2   2   0   0   2   2   2   0   2   0   2   0   2   0   0   0   2   2   2   0   2   2   0   0   2   2   2   0   2   2   2   2   2   2   2   2   2   0   0   2   0   0   2   2   2   0   2   2   2   2   0   2   0   2   0   2   2   0   2   0   2   2   0   0   0   2   2   0   2   2   2   0   0   2   0   2   0   2   2   0   0   0   2   0   0   0   2   0   2   0   0   2   2   2   0   2   2   2   2   2   0   2   0   0   2   0   2   0   2   0   2   2   0   0   2   0   0   2   0   0   2   0   0   2   2   2   0   2   0   0   2   2   0   0   0   0   2   2   2   0   2   0   0   0   0   2   2   2   0   2   2   0   0   2   2   2   0   2   0   0   2   0   2   2   2   2   0   2   0   0   0
 MK-4-9                 2   0   2   2   2   0   2   2   2   0   2   2   0   2   2   0   2   0   2   2   2   2   0   2   0   2   2   0   2   2   2   0   0   2   2   2   0   2   0   2   2   2   0   0   0   2   2   2   0   2   2   0   0   2   2   2   0   2   0   2   2   2   2   2   2   2   0   0   2   0   0   2   2   2   0   2   2   2   2   0   2   0   2   0   2   2   0   2   0   2   2   0   0   0   2   2   0   0   2   2   0   0   2   0   2   0   2   2   0   0   0   2   0   0   2   0   0   2   0   0   0   2   2   0   2   2   2   2   2   0   2   0   0   2   0   0   0   2   0   2   2   0   0   2   0   0   2   0   0   0   0   2   2   2   2   0   2   0   0   2   2   0   0   2   0   0   2   2   0   2   0   0   0   0   2   2   2   0   2   2   0   0   2   2   2   0   0   0   0   2   2   2   2   2   2   2   2   0   2   0
 MK-4-10                2   0   2   2   2   0   0   2   2   0   2   2   0   2   2   0   2   0   2   2   2   0   0   2   0   2   2   0   2   2   2   0   2   2   2   2   0   2   0   2   2   2   0   0   0   2   0   2   0   2   0   2   2   2   2   2   0   2   0   2   2   2   2   2   2   2   0   0   2   0   0   0   2   2   0   2   2   2   2   0   2   0   2   2   2   0   0   2   0   2   2   0   0   2   2   0   0   0   2   2   0   0   2   0   0   0   2   2   0   0   0   2   0   0   2   0   0   2   0   2   0   2   2   0   2   2   2   2   2   0   2   0   0   2   0   0   0   2   0   0   2   0   0   2   0   0   2   0   0   0   2   2   2   2   2   0   2   0   0   2   2   2   0   2   0   0   2   2   0   2   0   0   0   0   2   2   2   0   2   2   0   0   2   2   2   0   0   0   0   2   2   2   2   2   2   2   2   0   2   0
 MK-4-11                2   0   2   2   2   0   0   2   2   0   2   2   0   0   2   0   2   0   2   0   2   0   0   2   0   2   2   0   2   2   2   0   2   2   2   2   0   2   2   2   2   2   2   0   2   2   0   2   0   2   0   2   2   2   2   2   0   0   2   2   0   2   2   2   2   2   0   2   2   0   0   0   2   2   2   2   2   2   2   0   2   0   2   2   2   0   0   2   0   2   2   0   0   2   2   2   0   0   2   2   0   0   2   0   0   0   2   2   0   0   0   2   0   0   2   0   0   2   0   2   2   2   2   0   2   2   2   2   2   0   2   0   0   2   0   0   0   2   0   0   0   0   0   2   2   0   2   0   0   0   2   2   2   2   2   0   2   0   0   2   2   2   0   2   0   0   2   0   0   2   0   2   0   0   2   2   2   0   2   2   0   0   2   0   2   0   0   0   0   0   2   2   2   2   0   0   0   0   2   0
 MK-4-12                2   0   2   0   2   0   0   2   2   0   2   2   0   0   2   0   2   0   2   0   2   0   0   2   0   2   2   0   2   2   2   2   2   2   2   2   0   2   2   2   2   2   2   0   2   2   0   2   0   2   0   2   2   2   0   2   2   0   2   2   0   2   2   2   2   2   0   2   2   0   0   0   2   2   2   2   2   2   2   0   0   0   2   2   2   0   0   2   0   2   2   0   2   0   2   2   0   0   2   0   0   0   2   0   0   0   0   2   0   0   0   2   0   2   2   0   0   0   0   2   2   2   2   0   0   2   2   2   0   0   2   2   0   2   0   0   0   2   0   0   0   0   0   2   2   0   2   0   0   0   2   2   2   2   0   0   2   0   0   2   2   2   0   2   0   0   2   0   0   2   0   2   0   0   0   2   2   0   2   2   0   0   2   0   2   2   0   0   0   2   2   2   2   2   0   0   0   0   2   0
 MK-4-13                2   0   2   0   2   0   2   2   2   0   2   2   0   0   2   0   2   0   2   0   2   0   0   2   0   2   0   0   2   2   2   2   2   2   2   2   0   2   2   2   2   2   2   0   2   2   0   2   2   2   0   2   2   2   2   0   2   0   2   2   0   2   2   2   2   2   0   2   2   0   0   0   2   2   2   2   2   2   2   0   0   0   2   0   2   0   0   2   0   2   2   0   2   0   2   0   2   0   2   0   0   0   2   0   0   0   0   2   0   0   0   0   0   2   2   0   0   0   0   2   2   2   0   0   0   2   2   2   0   2   2   2   0   2   0   0   0   2   2   0   0   0   0   2   2   2   2   0   0   0   2   2   2   2   0   0   2   0   0   2   2   2   0   2   2   0   2   0   0   2   0   2   0   0   0   2   2   0   2   2   0   0   0   0   2   2   0   0   0   2   2   2   2   2   0   0   0   0   2   0
 MK-4-14                2   0   2   0   2   2   2   2   2   0   2   2   0   0   2   0   2   0   2   0   2   0   0   0   0   2   0   2   2   2   2   2   2   2   2   2   0   2   2   2   2   2   0   2   2   2   0   2   2   0   0   2   2   2   2   2   2   0   2   2   0   2   2   2   2   2   0   2   2   0   0   0   2   0   2   2   2   2   0   0   0   0   2   0   2   0   2   2   0   2   2   0   2   0   2   0   2   0   2   0   0   0   2   2   0   0   0   2   0   0   0   0   0   2   2   0   0   0   0   2   2   2   0   0   0   2   2   2   0   2   2   2   0   0   0   0   0   2   2   0   2   0   0   2   2   2   2   0   0   0   2   2   2   2   0   0   2   0   0   2   2   0   0   2   2   0   2   0   0   2   0   2   0   0   0   2   2   0   0   2   0   0   0   2   2   2   0   0   0   2   2   2   2   2   0   0   0   0   2   0
 MK-4-15                0   0   2   0   2   2   2   2   0   0   2   2   0   0   2   0   2   0   2   0   2   0   0   0   0   2   0   0   2   2   2   2   2   2   2   2   0   2   2   2   2   2   0   2   2   2   0   2   2   0   0   2   2   2   2   2   2   0   2   2   0   2   2   2   2   2   2   2   2   0   0   0   2   0   2   2   0   2   0   0   0   0   0   0   2   0   2   2   0   2   2   0   2   0   2   0   2   0   2   0   0   0   0   2   0   0   0   2   0   0   0   0   0   2   2   0   0   0   0   2   0   2   0   0   0   2   2   2   2   2   2   2   0   0   0   2   0   0   2   0   2   0   0   2   2   2   2   0   0   0   2   2   2   2   0   0   2   0   0   2   2   0   0   2   2   0   2   0   0   2   0   2   2   0   2   2   2   0   2   2   0   0   0   2   2   2   0   0   0   2   2   2   2   2   2   0   0   0   2   0
 MK-4-16                0   0   2   0   2   2   2   2   0   0   2   2   0   0   2   0   2   0   2   0   0   0   0   0   0   2   0   0   2   0   2   2   2   0   0   2   0   2   2   2   2   2   2   2   0   2   0   2   2   0   0   2   2   2   2   2   2   0   2   0   0   2   2   2   2   2   2   0   2   0   0   0   2   0   2   2   0   2   0   0   2   0   0   2   2   0   2   2   0   2   2   0   0   2   0   0   2   0   2   0   0   0   0   0   0   0   0   2   0   0   0   0   0   2   2   0   0   0   0   2   0   2   0   0   0   2   2   2   2   2   2   2   0   0   0   2   0   0   2   0   2   0   0   2   2   2   2   0   0   0   2   2   2   2   0   2   2   2   0   2   2   0   0   2   2   0   2   0   2   2   0   2   2   0   2   2   2   2   2   2   0   0   0   2   2   2   0   0   0   2   2   2   2   2   2   0   0   0   2   0
 MK-5-1                 0   2   0   2   2   2   0   2   2   2   0   0   0   0   2   2   2   2   2   0   0   0   0   0   2   0   0   2   0   2   2   2   2   0   0   2   2   0   2   2   2   0   0   0   0   0   2   0   0   2   0   2   0   2   2   2   2   2   0   2   0   2   2   2   0   0   0   0   2   2   0   2   2   2   2   0   2   2   0   2   0   2   2   0   0   0   2   0   2   0   0   2   0   2   2   0   2   2   0   0   2   2   2   0   0   2   2   2   2   2   0   2   2   2   0   2   2   2   2   2   0   2   0   2   2   0   0   2   0   0   0   0   2   0   0   0   0   0   2   2   2   2   0   2   2   2   2   0   0   2   2   2   0   2   0   2   2   2   2   2   0   0   0   2   2   0   2   2   2   0   0   2   2   0   0   2   2   0   2   0   0   2   2   0   0   2   2   0   0   0   2   0   0   0   2   0   0   0   2   2
 MK-5-2                 2   2   0   2   2   2   0   2   2   2   0   0   0   0   2   2   2   2   2   0   0   0   0   0   2   0   0   2   0   2   2   2   2   0   0   2   2   0   2   2   2   0   0   0   0   0   2   0   0   2   0   2   0   2   2   2   2   2   0   2   0   2   2   2   0   0   0   0   2   2   0   2   2   2   2   0   2   2   2   2   0   2   2   0   0   0   2   2   0   2   0   2   0   2   2   0   2   2   0   0   2   2   2   0   0   2   2   2   2   2   0   2   0   2   0   2   2   2   2   2   0   2   0   2   2   0   0   2   0   2   0   0   2   0   0   0   0   0   2   2   0   2   0   2   2   2   2   0   0   2   0   0   0   2   0   2   2   0   2   2   0   2   0   2   2   0   2   2   2   0   0   2   2   2   0   2   2   0   2   0   2   2   2   0   0   2   2   0   2   0   2   0   0   0   2   0   0   0   2   2
 MK-5-3                 2   2   0   2   2   2   0   2   2   2   0   0   0   0   2   0   2   2   2   0   0   0   0   2   2   0   2   2   2   2   2   2   2   0   0   2   2   0   2   2   0   0   2   0   0   0   2   0   0   2   0   2   0   2   2   2   2   2   0   2   2   2   2   2   0   0   0   0   2   2   0   2   2   2   2   0   0   2   2   2   0   2   2   0   0   0   2   2   0   0   0   2   0   2   0   0   2   2   2   0   0   2   2   0   0   2   2   2   2   2   0   2   0   2   0   2   2   2   2   2   0   2   0   2   2   0   0   2   0   2   0   0   2   0   0   0   0   0   2   0   0   2   2   2   0   2   2   0   0   2   0   0   0   2   0   2   0   0   2   2   0   2   0   0   2   0   2   2   0   0   0   2   2   2   0   2   2   0   2   0   2   2   2   0   0   2   2   0   2   0   2   0   0   0   2   0   0   0   2   2
 MK-5-4                 2   2   0   0   2   2   0   2   2   2   0   0   0   0   2   0   2   2   2   0   0   0   0   2   2   0   2   2   2   2   2   2   2   0   0   2   2   0   2   2   0   0   0   0   0   0   2   0   0   2   0   2   0   0   2   2   2   2   0   2   2   2   2   2   0   0   0   0   2   2   0   2   2   2   2   0   0   2   2   2   0   2   0   0   0   0   2   2   0   0   0   2   0   2   0   0   2   2   2   2   0   2   2   0   0   2   2   2   2   2   0   2   0   2   0   2   2   2   0   2   0   2   0   2   2   0   0   2   0   2   0   0   0   0   0   0   0   2   2   0   0   0   2   2   0   2   2   0   0   2   0   0   0   2   0   2   0   0   2   2   0   2   2   0   2   0   2   2   0   0   2   2   2   2   0   2   2   0   2   0   2   2   0   0   0   2   2   0   2   0   2   0   0   0   2   0   0   0   2   2
 MK-5-5                 2   2   0   0   2   2   0   2   2   2   0   0   0   0   2   0   2   2   2   0   0   0   2   2   2   0   2   0   2   2   2   2   2   0   0   2   2   0   2   2   0   0   0   0   0   0   2   0   0   2   0   2   0   0   2   2   2   2   2   2   2   2   2   0   0   0   0   0   2   2   0   0   2   2   2   0   0   0   0   2   2   0   0   0   0   0   2   2   0   0   0   2   0   2   2   0   2   2   2   2   0   2   2   0   2   2   2   2   2   2   2   2   0   2   0   2   2   2   0   2   0   0   2   2   2   0   0   2   0   2   0   0   0   0   0   0   0   2   2   0   0   0   2   2   0   2   2   0   0   2   0   0   0   0   0   2   0   2   2   2   2   2   2   0   2   2   2   2   0   0   2   2   2   2   0   2   2   0   2   0   2   2   2   0   0   2   2   0   2   0   2   0   0   0   2   0   0   2   2   2
 MK-5-6                 2   2   0   2   2   2   0   2   2   2   0   2   0   0   2   0   2   0   2   2   0   0   2   2   2   2   2   0   0   2   2   2   2   0   0   2   0   0   2   2   0   0   0   0   0   0   2   0   0   2   0   2   2   0   2   2   2   2   2   2   2   2   2   0   0   0   0   0   2   2   0   2   2   0   2   0   0   0   0   2   0   0   0   0   0   0   2   2   0   0   0   2   0   2   2   0   2   2   2   0   0   2   2   0   2   2   2   0   2   2   2   2   0   2   0   2   2   2   0   2   0   0   2   2   2   0   0   0   0   2   0   0   0   0   0   0   0   2   2   0   0   0   0   2   0   2   0   0   0   0   0   0   0   0   0   2   0   2   2   2   2   0   2   0   2   2   2   2   0   0   2   2   2   2   0   2   2   0   2   0   2   2   2   0   0   2   0   0   2   0   2   0   0   2   2   2   0   2   2   2
 MK-5-7                 2   2   0   2   2   2   0   2   2   2   0   2   0   0   2   0   2   0   2   2   0   0   0   2   2   2   2   0   2   2   2   0   2   0   0   2   0   0   2   2   0   0   0   0   0   0   2   2   0   0   2   2   2   0   2   2   2   2   2   2   2   2   2   0   0   0   0   0   2   2   0   2   2   0   0   0   0   0   0   2   0   0   0   0   0   0   2   2   0   0   2   2   0   2   2   0   2   2   2   0   0   2   2   2   2   2   0   0   2   2   2   2   0   2   0   2   2   2   0   2   0   2   2   2   2   0   0   0   0   2   0   0   0   0   0   0   0   2   2   2   0   0   0   0   2   2   0   2   0   0   0   2   0   2   0   2   0   2   2   0   2   0   2   0   2   2   2   2   0   0   2   2   2   2   2   2   0   0   0   0   2   2   0   0   0   2   0   0   2   0   2   0   0   2   2   2   0   2   2   2
 MK-5-8                 2   2   2   2   2   2   0   2   2   2   0   2   0   0   2   0   2   0   0   2   2   0   0   2   2   2   2   0   2   2   2   0   2   0   0   2   0   0   2   2   0   0   0   0   0   0   2   0   0   0   2   2   2   0   2   2   2   0   2   2   2   2   2   0   2   0   0   0   2   2   0   0   2   0   0   0   0   2   0   2   0   2   0   0   0   0   2   2   0   0   2   2   0   0   2   0   2   2   2   0   0   2   2   2   2   2   0   0   2   2   2   2   0   2   0   2   2   2   0   2   0   2   2   2   2   0   0   0   0   2   0   0   0   0   0   0   0   0   0   2   0   0   0   0   2   2   0   2   0   0   0   0   0   2   2   2   0   2   2   0   2   0   2   0   2   2   2   2   2   0   2   2   2   2   2   2   0   0   2   0   2   2   0   0   0   2   0   0   2   0   2   0   0   2   2   2   0   2   2   2
 MK-5-9                 2   2   2   2   2   2   0   2   2   2   0   2   0   0   2   0   2   0   0   2   2   0   0   2   2   2   2   2   0   2   2   0   0   0   0   2   0   0   2   2   0   0   0   0   2   0   0   0   0   2   2   2   2   0   2   0   2   0   2   2   2   2   2   0   2   0   0   0   2   2   0   0   0   0   0   2   0   2   0   2   0   2   0   0   2   0   2   2   0   2   2   2   0   0   2   0   2   2   2   0   0   2   2   2   0   2   2   0   2   2   2   2   2   2   0   2   2   2   0   2   0   2   2   2   2   0   0   0   0   2   2   0   0   0   0   0   0   2   0   2   0   0   0   0   2   2   0   0   0   0   0   0   0   2   2   2   0   2   2   0   2   0   2   0   2   2   2   2   0   0   2   2   2   2   2   2   0   0   2   0   2   2   0   0   0   2   0   0   2   0   2   0   0   2   2   2   0   2   2   2
 MK-5-10                2   2   2   2   2   0   0   2   2   0   0   2   2   0   2   0   2   2   0   2   2   0   0   2   2   2   2   2   0   2   2   0   0   0   0   2   2   0   2   0   2   0   2   0   2   0   0   0   0   2   2   2   2   0   0   0   2   0   2   2   2   2   0   0   2   0   0   0   2   2   0   0   0   0   0   2   0   2   0   2   0   2   0   0   0   0   2   2   0   2   2   2   0   0   2   2   2   2   2   0   0   2   0   2   0   0   2   0   2   2   2   2   2   0   0   2   2   2   0   2   0   2   2   2   2   0   0   0   0   2   2   2   0   0   0   0   0   2   0   2   0   0   0   0   2   0   0   0   0   0   0   0   0   2   2   2   2   0   2   0   2   0   2   0   2   2   2   2   0   0   2   2   2   0   2   2   0   2   2   0   2   2   0   0   0   0   0   0   2   0   2   0   2   2   2   0   0   2   2   2
 MK-5-11                2   2   2   2   2   0   2   2   2   0   0   0   2   0   2   0   2   2   0   0   2   0   0   2   2   2   2   2   0   2   2   0   0   0   0   2   0   0   2   0   0   2   2   0   2   0   0   0   0   2   2   2   2   2   0   0   2   0   2   2   2   2   2   0   2   0   0   0   2   2   0   0   0   2   0   2   0   2   0   2   0   2   0   0   0   0   2   2   0   0   2   2   0   0   2   2   2   2   2   0   0   2   0   2   0   0   2   0   0   2   2   2   0   0   0   2   2   2   0   2   0   2   2   2   2   0   0   0   0   2   2   2   0   0   0   0   0   2   0   2   0   0   0   0   2   2   0   0   0   0   2   0   0   2   2   0   2   0   2   0   2   0   2   0   2   2   2   2   0   0   2   2   2   0   0   2   0   2   2   0   2   2   0   0   0   0   0   0   2   0   2   0   2   0   2   0   0   0   2   2
 MK-5-12                2   2   2   0   2   0   0   2   0   0   0   0   2   0   2   0   2   2   2   2   2   0   0   2   2   2   2   2   0   2   2   0   0   0   0   2   2   0   2   0   0   2   2   0   2   2   0   0   0   2   2   2   2   2   0   0   2   2   2   2   2   2   2   0   2   2   0   0   2   2   0   0   0   2   0   2   0   2   0   2   0   2   0   0   0   0   2   2   0   0   2   2   2   0   2   2   2   2   2   2   0   2   0   2   0   0   2   0   0   2   2   2   0   0   0   2   2   2   0   2   0   2   2   2   2   0   0   0   0   2   2   2   0   0   0   0   0   2   0   2   0   0   0   0   0   2   0   0   2   0   2   0   0   2   2   0   2   0   2   0   2   0   0   0   2   2   2   2   0   0   2   2   2   0   0   2   0   2   0   0   2   2   0   0   0   2   0   0   2   0   2   0   2   0   2   0   0   0   2   2
 MK-5-13                2   0   2   2   2   0   2   2   2   0   0   0   2   2   2   0   2   0   2   2   2   0   2   2   2   2   2   2   0   2   2   0   0   0   0   2   2   0   2   0   2   2   2   0   2   2   0   0   0   2   2   2   2   2   0   0   2   2   2   0   2   2   2   0   2   2   0   0   2   2   0   2   0   2   2   2   2   2   0   2   0   2   0   0   0   0   2   2   2   0   2   2   2   0   2   2   0   2   2   2   0   2   0   2   0   0   0   0   0   0   0   2   0   0   0   2   2   2   0   2   0   2   2   2   2   0   0   0   0   2   2   2   0   0   0   0   0   2   0   2   0   0   0   0   0   2   0   0   2   0   0   0   0   2   2   0   2   0   2   0   2   0   2   0   2   2   2   2   0   0   0   2   2   2   0   2   0   2   0   0   2   2   2   0   2   2   0   0   2   0   2   0   2   0   2   0   0   0   2   2
 MK-5-14                2   0   2   2   2   2   2   2   2   0   0   0   2   2   2   0   2   2   0   2   2   0   2   2   2   2   2   0   0   2   2   0   0   0   0   2   2   0   2   0   2   2   2   0   2   2   0   0   0   2   2   2   2   2   0   2   2   2   0   0   2   0   2   0   2   2   0   0   2   2   0   2   0   2   2   2   0   2   0   2   0   2   0   0   0   0   0   2   2   0   2   2   2   0   2   2   0   2   2   2   0   2   0   2   2   2   0   0   0   0   2   2   0   0   2   0   2   2   0   2   0   2   2   2   0   0   0   0   0   2   2   2   0   0   0   0   0   2   0   2   0   0   0   0   0   2   0   0   2   0   0   0   0   0   0   0   2   2   2   0   2   0   0   0   2   2   2   2   0   0   0   2   2   2   0   2   2   2   0   0   2   2   2   0   2   2   0   0   2   0   0   0   2   0   2   0   0   0   2   0
 MK-5-15                2   0   2   2   2   2   2   2   2   0   0   0   2   2   2   0   2   2   0   2   2   0   2   0   2   2   2   0   0   2   2   0   0   2   0   2   2   0   2   2   2   2   2   0   2   2   2   2   0   0   2   2   2   2   0   2   2   2   0   0   2   0   2   0   2   2   0   0   2   2   0   2   0   2   0   2   0   2   0   2   0   2   2   0   0   0   0   2   2   0   2   2   2   0   2   2   0   2   2   2   0   2   0   2   2   2   0   0   0   0   2   2   0   0   2   2   2   2   0   2   0   2   2   2   0   0   0   0   0   0   2   2   0   0   0   0   0   2   0   2   0   0   0   2   0   0   0   0   2   0   0   0   2   0   0   2   2   2   2   0   2   0   0   0   2   2   2   2   2   0   0   2   2   2   0   2   2   2   0   0   2   2   2   0   2   2   0   0   2   0   0   0   2   2   2   0   0   0   2   0
 MK-5-16                2   0   2   2   2   2   2   0   2   0   0   0   2   2   2   0   2   2   0   2   2   0   2   0   2   2   2   0   0   2   0   0   0   2   0   2   2   0   2   2   2   2   2   0   2   0   2   2   0   0   2   2   2   2   0   2   2   2   0   0   2   0   2   0   2   0   2   2   2   2   0   2   0   2   2   0   0   2   0   2   2   2   2   2   0   0   0   2   2   0   2   2   2   0   2   2   0   2   2   2   0   2   0   0   2   2   0   0   0   0   2   2   2   2   2   2   2   2   0   2   0   2   2   2   0   2   0   0   0   0   2   2   2   0   0   0   0   2   0   2   0   0   0   2   0   0   0   0   2   0   0   0   2   0   0   2   2   2   0   0   2   0   0   0   2   2   2   2   2   0   0   2   2   2   0   2   2   2   0   0   2   2   2   0   2   2   0   0   2   0   0   0   2   2   2   0   0   0   2   0
 MK-6-1                 2   0   0   0   0   0   2   2   0   2   2   0   0   0   0   0   2   2   0   0   2   2   0   0   0   0   2   2   0   0   2   0   2   2   2   0   0   0   0   0   0   2   0   2   0   2   2   0   0   0   0   2   0   0   0   0   2   2   2   2   0   2   2   2   0   0   2   2   0   0   2   2   2   0   0   0   2   0   2   0   0   2   0   2   0   0   0   0   0   0   2   2   2   2   0   0   0   2   2   0   2   2   0   2   2   0   0   2   0   0   2   2   0   0   2   0   2   2   2   2   2   0   0   2   2   0   0   2   0   2   2   0   0   0   0   0   0   2   2   0   2   0   0   0   0   0   0   2   2   0   2   2   2   0   2   0   2   2   2   2   0   2   2   2   2   0   0   2   0   0   0   2   2   0   0   0   2   0   2   2   2   0   2   2   2   2   0   0   0   0   2   2   0   0   2   2   2   0   2   2
 MK-6-2                 2   0   0   0   0   0   2   0   0   0   0   0   0   0   0   0   2   2   0   0   2   2   0   0   0   0   2   2   0   2   2   0   2   0   2   0   0   0   2   0   0   2   0   2   2   2   2   0   0   0   0   2   0   0   0   0   2   2   0   2   0   2   2   2   0   0   2   2   0   0   2   2   2   0   2   0   2   2   2   0   0   2   0   2   0   0   0   0   0   2   0   2   2   2   0   2   0   2   2   0   2   2   0   2   0   0   0   2   0   0   2   2   0   0   2   0   2   2   2   2   2   0   0   2   2   0   0   2   0   2   0   0   0   0   0   0   2   2   2   0   2   0   0   2   0   0   0   0   2   0   2   2   2   0   2   0   2   2   2   2   0   2   2   2   2   0   0   2   0   0   0   2   2   0   0   0   2   0   2   2   2   0   2   2   2   2   2   0   0   2   2   2   0   0   2   2   2   0   2   2
 MK-6-3                 2   0   0   0   0   0   2   0   0   0   0   2   0   0   0   0   2   2   0   0   2   2   0   0   0   0   2   0   0   2   2   0   2   0   2   0   0   0   2   0   0   2   0   2   2   2   2   0   0   0   0   2   0   0   0   0   2   2   0   2   0   2   2   2   0   0   2   2   0   0   2   2   0   0   2   0   2   0   2   0   0   2   0   2   0   0   2   0   0   2   0   2   2   2   0   0   0   2   2   0   2   2   0   2   0   0   0   2   0   2   2   0   0   0   2   0   2   2   2   2   2   0   0   2   2   0   0   2   0   2   0   0   0   0   0   0   2   2   0   0   2   0   0   2   0   0   0   0   2   2   2   2   0   0   2   0   2   2   2   0   0   2   2   2   2   0   0   0   0   0   0   2   0   0   2   0   2   0   2   2   2   0   2   2   2   2   2   0   0   2   2   2   0   0   2   2   2   0   2   2
 MK-6-4                 2   0   0   0   0   0   2   2   0   0   0   2   0   0   2   0   2   2   0   2   2   0   0   0   0   2   0   0   2   2   2   0   2   0   2   0   0   0   2   0   0   2   0   2   2   2   2   0   0   0   0   2   2   0   0   0   2   2   0   2   0   2   2   2   0   0   2   0   0   0   2   2   0   0   2   0   2   2   2   0   0   2   0   2   0   0   2   0   0   2   0   2   2   2   0   0   0   2   2   0   2   0   0   2   0   0   2   2   2   2   2   0   0   0   2   0   2   2   2   2   2   0   0   2   2   0   2   2   0   2   2   0   0   0   0   0   2   2   0   0   2   0   0   2   0   0   0   0   2   2   2   2   0   0   2   0   0   2   2   0   0   2   2   2   2   0   0   2   0   0   2   2   0   0   2   0   2   0   2   0   2   0   2   2   2   2   2   0   0   2   2   2   0   0   2   2   2   0   2   2
 MK-6-5                 2   0   0   0   0   0   2   2   2   0   0   2   0   0   2   0   2   2   0   2   2   0   0   0   0   2   2   0   2   2   2   0   2   0   0   0   0   0   2   0   0   0   2   2   2   2   2   0   0   0   0   2   2   0   0   2   0   2   0   2   0   2   2   2   0   0   2   0   0   0   2   2   0   0   2   0   0   2   2   0   0   2   2   2   0   0   2   0   0   2   0   2   2   2   0   0   0   2   2   0   2   0   0   2   0   0   2   2   0   2   0   0   0   0   2   0   2   2   2   2   2   0   0   2   2   0   2   2   0   2   2   0   0   0   2   0   2   0   0   0   2   0   0   2   2   0   0   0   2   2   2   2   0   0   2   0   0   2   2   0   0   2   2   2   2   0   0   2   0   0   2   2   0   0   2   0   2   0   2   0   2   0   2   2   2   2   2   0   0   2   2   2   0   0   2   2   0   0   2   2
 MK-6-6                 0   0   0   0   0   0   2   2   2   0   0   2   0   0   2   0   2   2   0   0   2   0   0   2   2   2   2   0   2   2   2   0   2   0   0   0   0   0   2   0   2   2   2   2   2   2   2   0   0   0   0   2   2   0   0   2   0   2   0   2   0   2   2   2   0   0   2   0   0   0   2   2   0   0   2   0   0   2   2   0   0   2   2   2   0   0   2   0   0   2   2   2   2   2   0   0   0   2   2   0   2   0   0   2   0   2   2   2   2   0   0   0   0   0   2   0   2   0   2   2   2   0   0   2   2   0   2   0   0   2   2   2   0   0   2   0   2   0   0   2   2   0   0   0   2   2   0   0   2   2   2   0   0   0   2   0   0   2   2   0   0   2   2   2   2   0   0   2   0   0   2   2   0   0   0   0   2   2   2   0   2   0   2   2   2   2   2   0   0   2   2   2   2   0   2   2   0   0   2   2
 MK-6-7                 0   0   0   0   0   2   2   2   2   0   0   2   0   0   2   0   2   2   0   0   2   2   0   2   2   2   2   0   2   2   2   0   2   0   0   0   2   0   2   0   2   2   2   2   2   2   2   0   0   0   0   2   2   0   0   0   2   2   0   2   0   2   2   2   0   0   2   2   0   0   2   2   0   0   2   0   0   2   2   0   0   2   0   2   0   0   0   0   0   2   2   2   2   2   0   0   2   2   2   0   2   0   0   2   0   2   2   2   2   0   0   0   0   0   2   0   2   0   2   2   2   0   0   2   2   0   0   0   0   2   2   0   0   0   0   0   2   0   0   2   2   0   0   0   2   2   0   2   0   2   2   0   0   2   2   0   0   2   2   0   0   2   2   2   2   0   0   2   0   0   2   2   0   0   2   0   2   2   2   0   2   0   2   2   2   2   2   0   0   2   2   2   2   0   2   2   0   0   2   2
 MK-6-8                 0   0   0   0   0   2   2   2   2   0   0   2   0   0   2   0   2   2   0   0   2   2   0   2   2   2   2   0   2   2   2   0   2   2   0   0   2   0   2   0   2   2   2   2   2   2   2   0   0   0   2   2   0   0   0   0   2   2   0   2   0   2   2   2   0   0   2   0   0   0   2   2   0   0   2   0   0   2   2   2   0   0   0   2   0   0   0   0   0   2   2   2   2   2   0   0   2   2   2   0   2   0   0   2   0   2   2   2   2   0   0   0   0   0   2   0   0   0   2   2   2   0   0   2   2   2   0   2   0   2   0   0   0   0   0   0   2   0   2   2   2   0   0   0   2   2   0   2   0   2   2   0   0   2   2   0   0   0   0   0   2   2   2   2   0   0   0   2   0   2   2   2   0   0   2   0   2   2   0   0   2   0   2   2   2   2   2   0   0   2   2   2   2   0   2   2   0   0   2   2
 MK-6-9                 0   2   0   0   0   2   2   2   2   0   0   2   2   0   2   0   2   2   0   0   2   2   2   2   0   0   2   0   2   2   2   0   2   2   0   0   2   0   2   0   2   2   2   2   2   2   2   0   2   0   2   2   0   0   0   0   2   2   0   2   0   2   2   2   0   0   2   2   0   0   2   2   0   2   2   0   0   2   2   2   0   0   0   2   0   0   0   0   2   2   2   2   2   2   0   0   2   2   2   0   2   0   0   2   0   2   2   2   2   0   0   0   0   0   2   0   0   0   2   2   0   0   2   2   2   2   0   2   2   0   2   0   0   0   0   0   2   0   2   2   2   2   0   0   2   0   0   2   0   2   2   0   2   2   2   0   0   0   0   2   2   2   2   2   2   0   0   2   2   2   0   2   0   0   2   0   2   2   0   0   2   0   2   2   2   2   2   0   0   0   2   2   2   2   2   2   0   2   2   2
 MK-6-10                0   2   0   0   0   0   2   2   2   0   0   2   0   0   2   0   2   2   2   0   2   0   2   2   0   0   0   0   0   0   2   0   2   2   0   0   2   0   2   0   2   2   2   2   2   2   2   0   2   0   2   2   0   0   0   0   2   2   0   2   0   2   2   2   2   0   2   2   0   2   2   2   0   2   2   0   0   2   2   2   0   0   0   2   0   0   0   0   2   0   2   2   2   2   0   0   2   2   2   2   2   0   0   2   0   2   2   2   2   2   0   0   0   2   2   0   0   0   2   2   0   0   2   2   2   2   0   2   2   0   0   0   0   0   0   0   2   0   2   2   2   2   0   0   2   0   0   2   2   2   2   0   2   2   2   0   0   0   0   2   2   0   2   2   2   0   2   0   2   2   2   2   2   0   0   0   2   2   0   0   2   2   2   2   2   2   2   0   0   0   2   2   2   2   2   2   0   2   2   2
 MK-6-11                0   2   0   0   0   0   2   2   2   0   0   2   0   0   2   0   0   2   2   0   2   0   2   2   0   0   0   0   0   0   2   0   2   2   0   0   2   0   2   0   0   2   2   2   2   2   2   0   2   0   2   2   0   0   0   0   2   2   0   2   0   2   2   2   2   0   2   2   0   0   2   2   0   2   2   0   0   2   2   2   0   0   2   2   0   0   0   0   2   0   2   2   2   2   0   0   2   2   2   2   2   0   0   2   0   2   2   2   2   0   0   0   0   2   2   0   0   0   0   2   0   0   2   2   2   2   0   2   2   0   0   0   0   0   2   0   2   0   2   2   2   2   0   0   2   0   0   2   2   2   2   0   2   2   0   0   0   0   0   2   2   0   2   2   2   0   2   0   2   2   2   2   0   0   0   0   2   0   0   0   0   2   2   2   2   2   2   0   0   0   2   0   2   2   2   2   0   0   2   2
 MK-6-12                0   2   0   0   0   0   2   2   2   0   0   2   2   0   0   0   0   2   2   0   2   0   2   2   0   0   0   2   0   0   2   0   2   2   0   0   2   0   2   0   0   0   2   2   2   2   2   0   2   0   2   2   0   0   0   0   2   2   2   0   0   2   2   2   2   0   2   0   0   0   2   2   2   2   2   0   0   2   2   2   0   2   2   2   2   0   0   2   2   0   2   2   2   2   0   0   2   2   2   2   2   0   0   2   0   2   0   0   0   0   0   0   0   2   2   0   2   0   0   2   0   0   2   2   2   2   0   2   2   0   0   0   0   0   0   0   0   0   2   2   2   2   0   0   0   0   2   2   2   2   2   0   2   0   0   2   0   0   0   2   2   0   2   2   2   0   2   0   2   2   2   2   0   0   0   0   0   0   0   0   0   2   2   2   2   2   2   0   0   0   2   0   2   2   2   2   0   0   2   2
 MK-6-13                0   2   0   0   0   0   2   2   2   0   0   2   2   0   0   0   0   2   2   0   2   0   2   2   0   2   0   2   0   0   2   0   2   2   0   0   2   0   2   0   0   0   2   2   2   2   2   0   2   0   2   2   0   0   0   0   2   2   2   0   0   2   2   2   0   0   2   0   0   0   2   2   2   2   2   0   0   2   2   2   0   2   2   2   2   0   0   2   2   0   2   2   2   2   0   0   2   2   2   2   2   2   0   2   0   2   0   0   0   0   0   0   0   2   2   0   2   0   0   2   0   2   2   2   2   2   0   2   2   2   0   0   0   0   2   0   0   0   2   2   2   0   0   0   0   0   2   2   2   2   2   0   2   0   0   0   0   0   0   2   2   0   0   2   2   0   2   0   2   2   2   2   0   0   0   0   0   0   0   0   0   2   2   2   2   2   2   2   0   0   2   0   2   2   2   2   0   0   2   2
 MK-6-14                0   2   0   0   0   0   2   2   2   0   0   2   2   0   0   0   0   2   2   0   2   0   2   2   0   2   0   2   0   0   2   0   2   2   0   2   2   0   2   0   0   0   2   2   2   2   2   0   2   0   2   2   0   0   0   0   2   2   2   0   0   2   2   2   0   0   2   2   0   0   2   2   2   2   2   0   0   2   2   2   2   2   2   2   2   0   0   2   2   0   2   2   2   2   0   0   2   2   0   2   2   2   2   0   0   2   0   0   0   0   0   0   0   2   2   0   2   0   0   2   0   0   0   2   2   2   0   0   2   2   0   0   2   0   2   0   0   0   0   2   2   0   0   0   0   0   2   2   2   2   0   0   2   0   0   0   0   0   2   2   2   0   0   2   2   0   2   0   2   2   2   2   0   0   0   0   0   0   0   0   0   2   2   2   2   2   2   2   0   0   0   0   0   2   2   2   0   0   2   2
 MK-6-15                0   2   0   0   0   2   2   2   2   0   0   2   2   0   0   0   0   2   2   0   2   0   2   0   0   2   2   2   0   0   2   0   2   2   2   2   0   0   2   0   0   0   2   2   2   2   2   0   2   0   2   0   0   0   0   0   2   2   2   0   2   2   2   2   0   0   2   2   0   0   2   2   2   2   2   0   0   2   0   2   2   2   2   2   2   0   0   2   2   0   2   2   2   2   0   0   2   2   0   2   2   2   2   0   0   2   0   0   0   0   0   0   0   2   2   0   2   0   0   2   0   0   0   2   0   2   0   0   2   2   0   0   2   0   2   0   0   0   0   2   2   0   0   0   0   0   2   0   2   2   0   0   2   0   0   0   0   0   2   2   2   0   2   2   2   0   2   0   2   2   2   2   0   0   0   0   0   0   0   0   0   2   2   2   2   2   2   0   0   0   0   0   0   2   2   2   0   0   2   2
 MK-6-16                0   2   0   0   0   2   2   2   2   0   0   2   2   0   0   0   0   2   2   2   2   0   2   0   0   2   2   2   0   0   2   0   0   2   2   2   2   0   2   0   0   0   2   2   2   2   2   0   2   0   2   0   0   0   2   0   2   2   0   0   2   2   2   2   0   2   2   2   0   2   2   2   2   2   2   0   0   2   0   2   2   2   2   2   2   0   2   2   2   0   2   0   2   2   0   0   2   2   2   2   2   2   2   0   0   2   0   0   0   0   0   0   0   2   2   0   2   0   0   2   0   0   0   2   0   2   0   0   2   2   0   0   2   0   2   0   2   0   0   2   2   0   0   0   0   0   2   0   0   2   2   0   0   0   0   0   0   0   2   2   2   0   2   0   2   2   2   0   0   2   2   2   0   2   0   0   2   0   0   0   0   2   2   2   2   2   2   0   0   0   0   0   0   2   2   0   0   0   2   2
 
!****************************************** Phenotypic Data **********************************************************
!-100.0 is resevred for missing phenotype
SimulatedTrait1        15.7716   14.6436   14.3882   14.2465   15.5378   15.1684   15.0896   16.4995   15.7492   15.6270   15.9736   15.5978   15.6308   15.2778   14.5649   15.6085   14.0599   14.2148   13.7667   16.0013   14.0549   15.7645   14.3046   16.7890   16.6193   15.7586   14.1692   14.4431   14.1710   14.0749   14.2363   14.0258   15.1589   14.1208   14.6822   15.9891   13.5230   14.5381   16.6001   16.2095   15.7770   14.0610   14.3488   13.5184   16.1945   14.8257   15.1505   14.0629   15.2028   15.7474   13.7060   16.5524   15.8185   16.1486   15.5191   16.7006   16.2119   13.9299   16.3132   15.9524   12.6487   15.5323   13.3979   15.9061   15.4896   15.4002   14.4127   14.4605   14.5087   15.9121   15.7904   13.5587   15.2821   13.4768   14.5072   16.0985   15.0887   14.7471   14.1698   15.5345   13.6865   14.4837   13.6137   16.3619   16.7925   13.5790   15.0129   16.0524   14.0312   14.6783   15.2316   15.9134   16.9125   16.0893   15.7419   13.9024   14.3377   15.3840   16.2444   15.5740   15.6608   15.7898   15.5872   15.8734   15.2504   16.1456   15.5193   14.7334   16.4643   15.4378   14.5088   13.5151   14.2246   14.2393   14.6181   13.5220   14.1520   14.8137   14.5428   15.7104   13.9314   14.1003   16.3652   16.2096   14.0649   16.1569   14.6888   14.9996   14.2018   13.9955   13.6421   14.8464   15.5184   14.0108   14.2635   15.7182   15.3001   15.8222   16.3713   14.1838   13.8432   13.6246   15.8370   14.9150   14.7465   13.8724   16.4016   12.9688   14.0827   15.1642   16.2434   15.9379   14.5608   14.1134   16.0265   13.5179   15.0468   15.1449   16.8322   14.2736   14.8901   14.2756   13.3492   14.8964   15.4514   15.4790   16.1259   14.8839   13.0568   15.0161   14.4478   15.5769   15.1197   14.5168   14.3515   15.5380   16.0181   14.4971   15.6598   13.9867   16.1511   15.8874   13.2592   13.4471   14.6328   15.8251   14.0240   15.3637   16.2535   15.9755   14.7268   13.1656   16.2702   14.5657   14.4010   14.1385   16.4423   15.1617   15.3051   15.0665
SimulatedTrait2         9.5470   10.3555   10.7803   10.3287    9.6033   10.9586    9.3210    9.5396    9.0856    9.7757    9.1749    9.4883    9.4801    9.4872   10.3690    9.6985   10.8922   10.1800   10.2388    9.5020    9.0768    9.6385   10.7608    9.6593    9.4564    9.5217   10.3412   10.3329   10.8893   10.2767   10.6456   10.4105    9.2411   10.7396   10.7517    9.7150   10.5192   10.8602    9.9720    9.5854    9.6495   10.6992   10.8108   10.5238    9.6327   10.4797    9.5632   10.8782    9.4855    9.6026   10.4131    9.3164    9.3045   10.0000   10.6097    9.2077    9.8546   10.4688    9.6392    9.5903   10.2271    9.8183    9.7797    9.6083   10.3236    9.2260   10.4114    9.5710   10.2584   10.4563    9.6717   11.1836    9.9139   10.0112   10.5365    9.0145    9.5431   10.6205   10.3960    9.9854   10.4004    9.9348   10.3735    9.5599    9.4041   10.6361   10.1135    9.2874   10.5233    9.8337   10.2530    9.7343    9.4700    9.6029    9.5248   10.0798   10.4583    9.9443    9.3798   10.8184    9.4906    9.2896   10.4936    9.6404    9.7057    9.5512   10.5669    9.3963    9.6710    9.2552   10.3457   10.4667   10.0981   10.7066   10.4225   10.4431   10.8205    9.3893   10.2099    9.7434   10.3946   10.4289    9.2938    9.5709   10.5674    9.7990    9.6396   10.4426   10.3401   10.3102   11.0521    9.3482    9.3416   10.1601   10.5517    9.7016   10.6913    9.1619    9.9363   10.5993   10.5246   10.5234    9.8378    9.2989    9.3689   10.2291    9.5192    9.9751   10.8748    9.6423    9.5235    9.4585   10.8029   10.7628    9.7346   10.7182   10.8059   10.4312   10.0348   10.0541   10.1399   10.6370   10.2680   10.5942    9.6810    9.8062    9.7640   10.4812   10.6501   10.1638    9.0424    9.7168   10.0823    9.8813   10.6671    9.5612    9.5481   10.4675    9.5892   10.9958    9.3542    9.0460   10.7570   10.3457   10.4345    9.2726   10.3112    9.8323    9.5606    9.5047    9.7533   10.1928    9.6468   10.4751   10.6271   10.5158    9.6270   10.1355    9.3837   10.0754
 
