# Supplementary material for: Inclusive Composite Interval Mapping of QTL by Environment Interactions in Biparental Populations
Source: PLoS One. 2015 Jul 10;10(7):e0132414. doi: 10.1371/journal.pone.0132414 (PMC4498613; doi:10.1371/journal.pone.0132414)
Supplement: S6 File — (ZIP) [file pone.0132414.s006.zip › H=0.8/L1/run_00123.met]

!**********************Note: lines staring with "!" are remarks and will be ignored in the program********************
!*********************************General Information**********************************
!Assuming F1 = P1 x P2, populations available in QTL IciMapping are: 
!  1, P1BC1F1 = P1 x F1, the first backcrossing where P1 is used as the recurrent parent;
!  2, P2BC1F1 = P2 x F1, the first backcrossing where P2 is used as the recurrent parent;
!  3, F1DH, F1-derived doubled haploids; 
!  4, RIL or F1RIL, recombination inbred lines through the repeated selfing of F1;
!  5, P1BC1RIL, recombination inbred lines through the repeated selfing of P1BC1F1;
!  6, P2BC1RIL, recombination inbred lines through the repeated selfing of P2BC1F1;
!  7, F2, the selfing generation of F1;
!  8, F3, the selfing generation of F2;
!  9, P1BC2F1, the second backcrossing where P1 is used as the recurrent parent; 
! 10, P2BC2F1, the second backcrossing where P2 is used as the recurrent parent;
! 11, P1BC2RIL, recombination inred lines through the repeated selfing of P1BC2F1; 
! 12, P2BC2RIL, recombination inred lines through the repeated selfing of P2BC2F1; 
! 13, P1BC1F2, the selfing generation of P1BC1F1; 
! 14, P2BC1F2, the selfing generation of P2BC1F1; 
! 15, P1BC2F2, the selfing generation of P1BC2F1; 
! 16, P2BC2F2, the selfing generation of P2BC2F1; 
! 17, P1BC1DH, P1BC1F1-derived doubled haploids; 
! 18, P2BC1DH, P2BC1F1-derived doubled haploids; 
! 19, P1BC2DH, P1BC2F1-derived doubled haploids; 
! 20, P2BC2DH, P2BC2F1-derived doubled haploids; 
   3      !Mapping Population (see remarks above)
   2      !Mapping Function (1 for Kosambi; 2 for Haldane; 3 for Morgan)
   2      !Marker Space Type (1 for intervals; 2 for positions)
   1      !Marker Space Unit(1 for centiMorgans; 2 for Morgan)
   6      !Number of Chromosomes (or Linkage Groups)
 200      !Size of the mapping population
   2      !Number of environments
 
!***************************************** Chromosomes and Linkage Maps **********************************************
!Chromosome                 NumMarkers
-CH1                        16
-CH2                        16
-CH3                        16
-CH4                        16
-CH5                        16
-CH6                        16
!Linkage map (Marker name followed by position or the interval length)
 MK-1-1                1     0.000
 MK-1-2                1    10.000
 MK-1-3                1    20.000
 MK-1-4                1    30.000
 MK-1-5                1    40.000
 MK-1-6                1    50.000
 MK-1-7                1    60.000
 MK-1-8                1    70.000
 MK-1-9                1    80.000
 MK-1-10               1    90.000
 MK-1-11               1   100.000
 MK-1-12               1   110.000
 MK-1-13               1   120.000
 MK-1-14               1   130.000
 MK-1-15               1   140.000
 MK-1-16               1   150.000
 MK-2-1                2     0.000
 MK-2-2                2    10.000
 MK-2-3                2    20.000
 MK-2-4                2    30.000
 MK-2-5                2    40.000
 MK-2-6                2    50.000
 MK-2-7                2    60.000
 MK-2-8                2    70.000
 MK-2-9                2    80.000
 MK-2-10               2    90.000
 MK-2-11               2   100.000
 MK-2-12               2   110.000
 MK-2-13               2   120.000
 MK-2-14               2   130.000
 MK-2-15               2   140.000
 MK-2-16               2   150.000
 MK-3-1                3     0.000
 MK-3-2                3    10.000
 MK-3-3                3    20.000
 MK-3-4                3    30.000
 MK-3-5                3    40.000
 MK-3-6                3    50.000
 MK-3-7                3    60.000
 MK-3-8                3    70.000
 MK-3-9                3    80.000
 MK-3-10               3    90.000
 MK-3-11               3   100.000
 MK-3-12               3   110.000
 MK-3-13               3   120.000
 MK-3-14               3   130.000
 MK-3-15               3   140.000
 MK-3-16               3   150.000
 MK-4-1                4     0.000
 MK-4-2                4    10.000
 MK-4-3                4    20.000
 MK-4-4                4    30.000
 MK-4-5                4    40.000
 MK-4-6                4    50.000
 MK-4-7                4    60.000
 MK-4-8                4    70.000
 MK-4-9                4    80.000
 MK-4-10               4    90.000
 MK-4-11               4   100.000
 MK-4-12               4   110.000
 MK-4-13               4   120.000
 MK-4-14               4   130.000
 MK-4-15               4   140.000
 MK-4-16               4   150.000
 MK-5-1                5     0.000
 MK-5-2                5    10.000
 MK-5-3                5    20.000
 MK-5-4                5    30.000
 MK-5-5                5    40.000
 MK-5-6                5    50.000
 MK-5-7                5    60.000
 MK-5-8                5    70.000
 MK-5-9                5    80.000
 MK-5-10               5    90.000
 MK-5-11               5   100.000
 MK-5-12               5   110.000
 MK-5-13               5   120.000
 MK-5-14               5   130.000
 MK-5-15               5   140.000
 MK-5-16               5   150.000
 MK-6-1                6     0.000
 MK-6-2                6    10.000
 MK-6-3                6    20.000
 MK-6-4                6    30.000
 MK-6-5                6    40.000
 MK-6-6                6    50.000
 MK-6-7                6    60.000
 MK-6-8                6    70.000
 MK-6-9                6    80.000
 MK-6-10               6    90.000
 MK-6-11               6   100.000
 MK-6-12               6   110.000
 MK-6-13               6   120.000
 MK-6-14               6   130.000
 MK-6-15               6   140.000
 MK-6-16               6   150.000
!*********************************** Marker Types ********************************************************************
!Co-dominant marker: When heterozygote F1 is present, P1 is coded as 2, F1 is coded as 1, and P2 is coded as 0; Otherwise, P1 is coded as 2, and P2 is coded as 0. 
!Dominant marker: When heterozygote F1 is present, P1 and F1 are coded as 12, and P2 is coded as 0; Otherwise, P1 is coded as 2, and P2 is coded as 0.  
!Recessive markers: When heterozygote F1 is present, P1 is coded as 2, and F1 and P2 are coded as 10; Otherwise, P1 is coded as 2, and P2 is coded as 0. 
!Missing marker is coded as -1. 
 MK-1-1                 2   2   2   0   2   2   2   0   0   0   0   0   2   0   2   0   2   2   0   2   2   2   2   0   0   0   2   0   0   0   0   2   2   0   2   2   2   2   2   2   0   0   2   2   2   2   0   2   2   2   2   2   2   0   2   0   2   0   0   2   2   2   0   0   0   0   0   2   2   2   2   0   2   2   2   0   2   2   2   0   0   0   0   2   0   0   2   2   0   2   2   0   0   2   2   2   2   0   0   2   2   2   2   0   0   2   0   2   0   2   0   2   0   2   0   0   0   0   0   2   2   0   2   0   0   2   2   0   0   2   2   0   0   0   2   0   0   0   0   0   2   0   0   0   2   0   0   2   2   2   0   2   2   0   2   2   2   2   2   0   2   2   0   0   0   2   2   0   0   0   2   0   2   0   2   0   2   0   0   2   2   0   0   2   0   0   2   0   2   2   2   0   2   0   2   2   0   2   0   0
 MK-1-2                 2   2   2   0   2   2   2   0   0   0   0   0   2   2   2   0   2   0   0   2   2   2   2   0   0   0   2   0   0   0   0   2   2   0   2   2   2   2   2   0   0   0   2   2   2   2   2   2   2   2   2   2   2   0   2   0   2   0   0   2   2   2   0   0   2   0   0   2   0   2   2   0   2   2   2   0   2   2   2   0   0   0   0   2   0   0   2   2   0   2   2   0   2   2   2   2   2   0   0   2   2   2   0   0   0   2   2   2   0   2   0   2   0   0   2   0   0   0   0   2   2   0   2   0   0   2   0   0   0   2   2   0   0   0   2   0   0   0   0   0   0   0   0   0   2   0   0   2   2   2   0   2   2   0   2   2   2   0   2   0   2   0   0   0   0   2   2   0   0   0   2   0   2   2   2   0   2   0   0   2   2   0   2   2   0   0   2   0   2   2   2   0   2   0   2   2   0   2   0   0
 MK-1-3                 2   0   2   0   2   2   2   0   0   0   0   0   2   2   2   0   2   0   0   2   2   2   2   0   0   0   2   0   0   0   0   2   2   0   2   2   2   2   2   0   0   0   2   2   2   2   2   2   0   2   0   2   2   0   2   2   0   0   0   2   2   2   0   2   2   0   0   2   0   2   2   0   2   0   2   0   2   2   2   0   2   0   0   2   2   0   2   0   0   2   2   0   2   0   2   2   2   0   0   0   2   2   0   0   0   2   2   2   0   2   2   2   0   0   2   0   0   2   0   0   0   0   2   2   0   2   0   2   0   0   2   0   2   0   2   0   0   0   0   0   0   0   0   0   2   0   0   2   2   2   2   2   0   0   2   2   2   0   2   0   2   0   0   0   2   2   2   0   2   0   0   0   0   2   2   2   2   0   0   2   2   0   2   2   0   0   2   0   2   2   2   0   2   0   2   2   0   2   0   0
 MK-1-4                 2   2   2   0   2   2   2   0   0   0   0   0   2   2   2   0   2   0   0   2   2   2   2   2   0   0   2   0   0   0   0   2   2   2   0   2   2   2   2   0   0   0   2   0   2   2   2   2   0   2   0   2   2   0   2   2   0   0   0   0   2   2   0   2   2   0   2   2   0   2   2   0   2   0   2   0   2   2   2   0   2   0   0   2   2   2   2   0   0   2   2   2   2   0   2   2   2   0   0   0   2   2   2   0   0   2   2   0   0   2   2   2   0   0   2   2   0   2   0   0   0   0   2   2   0   2   0   2   2   0   2   0   2   0   2   0   0   0   0   0   0   0   0   2   2   0   0   2   2   2   2   2   0   0   2   2   2   0   2   0   2   0   0   2   2   2   2   0   2   0   0   0   2   2   2   2   2   2   0   2   2   0   2   2   0   0   2   0   2   2   0   2   2   0   2   2   0   2   0   0
 MK-1-5                 2   2   2   0   2   2   2   0   0   0   0   0   2   2   2   0   2   0   0   2   2   2   2   2   0   0   2   0   0   0   0   2   0   2   0   2   2   2   0   0   0   0   0   0   2   2   2   2   2   2   0   2   2   0   2   2   0   0   0   0   2   2   0   2   2   0   2   2   0   2   0   0   2   0   0   0   2   2   2   0   2   0   0   2   2   2   2   0   2   2   0   2   2   0   2   2   2   0   0   0   0   2   0   2   0   2   2   0   0   2   2   2   0   0   2   2   0   2   0   0   0   0   2   2   0   2   0   2   2   0   2   0   2   0   2   0   0   0   0   0   0   0   0   2   2   0   0   2   2   2   2   2   0   0   2   2   2   2   2   0   2   0   0   2   2   2   2   0   0   0   0   2   2   2   0   2   2   2   0   2   0   0   2   2   0   2   2   0   2   2   0   2   2   2   0   2   0   2   0   0
 MK-1-6                 2   2   2   0   2   0   2   0   0   2   0   0   2   2   2   0   2   0   0   2   2   2   0   2   0   0   2   0   0   0   0   2   0   2   0   2   0   2   0   0   0   0   0   2   2   2   2   2   2   2   0   2   2   0   2   2   0   0   0   0   2   2   0   2   2   0   2   2   2   2   0   0   0   0   0   0   2   2   0   0   2   0   0   2   2   2   2   2   2   2   0   2   2   0   2   2   2   2   0   0   0   2   0   2   0   2   2   0   0   2   2   2   0   0   2   2   0   2   0   2   0   0   2   2   0   2   0   2   2   0   2   0   2   0   2   0   0   0   2   0   0   0   2   2   2   0   0   2   2   2   2   2   0   0   2   2   2   0   2   0   2   0   0   2   2   2   2   0   0   0   0   0   0   2   0   2   2   2   0   2   0   2   0   2   0   2   2   0   2   2   0   2   2   2   0   2   0   2   0   0
 MK-1-7                 2   2   2   0   2   0   0   0   0   2   0   0   0   2   2   0   2   0   0   0   2   2   2   2   0   0   2   0   0   0   2   2   0   2   0   2   0   2   0   2   0   0   0   2   2   2   2   2   2   2   0   2   2   2   2   2   0   0   0   0   2   2   0   2   2   0   2   0   2   0   0   0   0   2   0   0   2   2   0   0   2   0   2   2   2   2   2   2   2   2   0   2   2   0   2   2   2   0   0   0   0   2   0   2   0   2   2   2   0   2   2   2   0   0   2   2   0   2   0   2   0   0   2   2   0   2   0   2   2   0   2   0   2   2   2   0   0   0   2   0   0   0   2   2   2   0   0   2   2   2   2   2   2   0   2   2   2   0   2   0   2   0   0   2   2   2   2   0   0   0   0   2   0   2   0   0   2   2   2   0   0   2   0   2   0   2   2   0   2   2   0   2   2   2   0   2   0   2   0   0
 MK-1-8                 0   2   2   0   2   0   0   0   2   2   0   0   0   2   2   0   2   0   2   0   2   2   2   2   0   2   2   0   0   0   2   2   0   2   0   2   0   2   2   2   0   0   0   2   2   0   2   2   2   2   0   2   2   2   2   0   0   0   0   0   2   2   0   0   2   0   2   0   2   0   0   0   0   2   0   0   2   2   0   0   2   0   2   2   2   0   2   2   0   2   0   2   2   0   0   2   2   0   0   0   0   2   0   2   0   2   2   2   0   0   2   0   0   2   2   2   2   2   0   2   0   0   2   2   0   2   0   2   2   2   2   0   2   2   2   0   0   0   2   0   0   0   2   2   2   0   0   2   2   2   2   2   2   0   2   2   2   0   2   0   2   0   0   2   2   2   2   0   0   0   0   2   0   2   0   0   0   2   2   0   0   2   0   2   0   2   2   0   2   2   0   2   2   2   0   2   0   2   2   0
 MK-1-9                 0   2   2   0   2   0   0   0   2   0   0   2   0   2   2   0   2   2   2   0   2   2   2   2   0   2   2   0   0   0   2   2   0   2   0   2   0   2   2   2   2   0   0   2   2   0   0   0   2   2   2   2   2   2   2   0   0   0   0   2   0   2   0   0   2   0   2   0   2   0   2   0   0   2   0   0   2   0   0   0   2   0   2   0   0   0   2   2   0   2   0   2   2   0   0   2   2   0   0   0   0   2   0   2   0   2   2   0   0   0   2   0   0   2   2   2   2   2   0   2   0   0   2   2   0   2   0   2   2   2   2   0   2   0   2   0   0   0   2   0   0   0   2   2   2   0   0   2   2   2   2   2   2   0   2   2   2   0   2   0   2   2   0   2   2   2   2   0   0   0   2   2   0   2   0   0   2   2   0   0   0   2   0   2   0   2   2   0   2   2   0   2   2   0   2   2   0   2   2   0
 MK-1-10                0   2   2   0   2   2   0   0   2   0   0   2   0   2   2   0   2   2   2   0   0   2   2   2   0   2   2   0   0   0   2   2   0   2   0   0   0   2   2   2   2   0   0   0   2   0   0   0   2   2   2   2   2   2   2   0   0   0   0   2   0   2   2   2   2   0   2   0   2   0   2   0   0   2   0   0   2   0   0   0   0   0   2   0   0   0   2   2   0   2   0   2   2   0   0   0   2   0   0   0   0   0   0   2   2   2   2   0   0   0   2   0   0   2   2   2   2   2   0   2   0   0   0   2   0   0   2   2   2   2   2   0   2   0   2   0   0   0   2   0   0   0   2   2   2   0   0   0   2   2   2   2   2   0   2   2   2   0   2   0   2   2   0   2   2   2   2   0   0   0   2   2   0   2   0   0   2   2   2   0   0   2   0   2   0   2   2   0   2   2   0   2   2   0   2   2   0   2   2   0
 MK-1-11                0   2   0   0   2   2   0   0   2   0   0   0   0   2   0   0   2   2   2   0   0   0   2   2   0   2   2   0   0   0   2   0   0   2   0   0   0   2   2   2   0   0   0   0   2   0   0   0   2   2   2   0   2   0   2   0   0   0   0   0   0   2   2   2   2   0   0   0   2   2   2   0   0   2   0   0   2   0   0   0   0   0   2   0   0   0   2   0   0   2   0   2   2   0   0   0   2   0   0   0   0   0   0   2   2   2   0   0   0   0   2   0   0   2   0   2   2   2   0   2   0   0   0   2   0   2   0   2   2   2   2   0   2   0   2   2   0   0   2   0   0   0   2   2   2   0   2   0   2   2   2   2   2   0   2   2   2   0   2   0   2   2   0   2   2   2   2   0   0   0   2   2   0   2   0   0   2   2   2   0   0   2   0   2   0   0   2   0   2   2   0   2   2   0   2   2   0   2   2   0
 MK-1-12                0   2   0   0   2   2   0   0   2   0   0   0   0   2   0   0   2   0   2   0   0   0   2   2   0   2   2   0   0   0   2   0   0   2   0   0   0   2   2   0   0   0   2   2   2   0   0   0   0   2   2   2   2   0   2   0   0   0   0   0   0   2   2   2   2   0   0   0   2   2   2   2   0   2   0   0   2   0   0   0   0   0   2   0   0   2   2   2   0   2   0   2   0   0   0   0   2   2   0   0   0   0   0   2   2   2   0   0   2   0   2   0   0   2   0   2   2   2   0   2   0   0   0   2   0   2   2   2   2   2   2   0   2   2   0   2   0   0   2   0   0   0   2   2   2   0   2   0   2   2   2   2   2   0   2   2   2   0   2   0   2   2   0   2   2   2   2   0   0   2   0   2   0   2   0   0   2   0   2   0   0   2   0   2   0   0   2   0   2   2   0   2   2   0   2   2   0   2   2   0
 MK-1-13                2   2   2   0   2   2   0   0   2   0   0   0   0   2   0   0   2   0   2   0   0   0   2   2   0   2   2   2   0   0   2   0   0   2   0   0   0   2   0   0   0   0   2   2   2   0   0   0   0   2   2   2   2   0   2   0   0   0   0   0   0   2   2   2   0   0   0   0   2   2   2   2   0   2   0   2   0   0   0   0   0   2   2   0   0   2   2   2   2   2   0   2   0   0   0   0   2   2   0   0   0   0   0   2   2   2   0   0   2   2   2   0   0   2   0   2   2   2   0   2   0   2   0   2   0   0   2   2   0   2   2   0   2   2   0   2   0   0   2   0   0   0   2   2   2   0   2   0   2   2   2   0   2   0   2   2   2   0   2   0   2   2   0   2   2   2   2   0   0   2   0   2   0   2   0   0   2   0   2   0   0   2   0   2   2   0   2   0   2   2   0   0   2   0   2   2   0   2   0   0
 MK-1-14                2   2   0   0   2   2   0   0   2   0   0   0   0   0   0   0   2   0   2   0   0   0   0   2   0   2   2   2   0   0   2   0   0   2   0   0   0   2   0   0   0   0   2   2   2   0   0   0   0   0   2   2   0   0   2   0   0   0   0   0   0   2   2   2   0   2   0   0   2   2   2   2   2   2   0   2   0   2   0   0   0   2   2   0   0   2   2   2   2   2   0   2   0   0   0   2   2   2   0   0   0   0   0   2   2   2   0   0   2   2   2   0   0   2   0   2   2   2   0   2   0   2   0   2   0   0   2   2   0   2   2   0   2   2   2   2   0   0   2   0   0   0   2   2   2   0   2   0   2   2   2   0   2   0   2   2   2   0   2   0   2   0   0   2   0   2   2   0   0   0   0   2   0   2   0   0   2   0   2   0   0   2   0   2   2   2   2   0   2   2   0   0   2   0   2   2   0   2   0   0
 MK-1-15                2   2   0   0   2   2   0   0   0   0   0   0   0   0   0   0   2   0   2   0   0   2   0   2   0   2   2   2   0   0   2   0   0   2   0   0   0   2   0   0   0   0   2   2   2   0   0   0   0   0   2   2   0   0   2   0   0   0   0   0   0   2   2   2   2   2   0   0   2   2   2   2   0   2   0   2   0   2   0   0   0   2   2   0   0   2   2   2   2   2   0   2   2   0   0   2   2   2   0   0   0   0   0   2   2   0   0   0   2   2   2   0   0   2   0   2   2   2   0   2   2   0   0   2   0   2   2   2   0   2   2   2   2   2   2   0   0   0   2   0   0   0   2   2   2   0   2   0   2   2   2   2   2   0   2   2   2   0   2   0   2   0   0   2   0   0   2   0   0   0   2   2   0   2   0   0   2   0   0   0   0   2   0   0   2   2   0   0   2   0   0   0   2   0   2   2   0   2   0   0
 MK-1-16                2   2   2   0   2   2   0   0   0   0   0   0   0   0   0   0   2   0   2   0   0   2   0   2   0   2   2   2   0   0   2   0   2   2   0   0   0   2   0   2   0   0   0   2   2   0   0   2   0   0   2   2   0   0   2   0   2   0   0   0   0   2   2   0   2   2   0   0   2   2   2   2   0   2   0   2   0   2   0   0   0   2   2   0   0   2   2   2   2   2   0   2   2   0   0   2   2   2   0   0   0   0   0   2   2   0   0   0   0   2   2   0   0   0   0   2   2   2   0   2   2   0   0   2   2   2   2   2   0   2   2   2   2   2   2   0   0   0   2   2   0   0   2   2   2   0   2   0   2   2   2   2   0   0   2   0   2   0   2   0   2   0   0   2   0   0   2   2   0   2   2   2   0   2   0   2   2   0   0   2   0   2   0   0   2   2   0   0   2   0   0   0   0   0   2   2   0   2   0   0
 MK-2-1                 0   0   2   2   2   0   0   0   2   0   2   0   2   2   2   2   2   2   0   0   2   2   0   2   0   2   2   2   0   0   0   2   0   2   0   0   2   2   0   2   2   0   2   2   0   0   0   0   2   2   2   2   0   0   0   0   2   0   2   0   0   0   2   2   2   0   2   2   0   0   2   2   2   0   0   2   2   0   2   0   0   2   0   0   0   0   2   2   0   0   0   2   2   2   2   2   0   0   0   0   2   2   2   0   2   2   0   0   2   2   0   0   0   2   2   0   0   2   0   2   2   0   2   0   0   0   0   0   2   2   0   0   2   0   0   2   2   0   0   0   2   0   0   0   2   2   2   0   2   2   2   0   0   0   0   0   2   0   2   2   2   2   0   2   0   2   0   0   2   0   0   2   2   0   0   2   2   2   0   2   2   2   0   2   2   0   0   2   0   2   0   0   2   0   2   0   2   0   0   2
 MK-2-2                 0   0   2   2   2   2   0   2   2   0   2   2   2   2   2   2   2   2   0   0   2   2   0   0   0   2   2   2   0   0   0   2   0   2   0   0   2   2   0   2   2   0   2   2   0   0   0   0   2   2   2   2   0   0   0   0   2   0   2   0   0   0   2   2   2   0   2   2   0   0   2   2   2   0   0   2   2   0   2   0   0   2   0   0   2   0   2   2   2   0   0   2   2   2   2   2   2   0   0   0   2   0   2   0   2   2   0   0   2   2   0   0   0   2   2   0   0   2   0   2   2   0   2   0   0   0   0   0   2   2   0   0   2   0   0   2   0   0   0   0   2   0   0   2   2   0   2   0   0   2   2   2   0   0   0   0   2   0   2   2   0   0   0   2   0   2   0   0   2   0   0   2   2   2   0   2   2   2   0   2   2   2   0   2   2   0   0   2   0   2   0   0   2   0   2   0   2   0   0   2
 MK-2-3                 0   0   2   2   2   0   0   2   2   0   2   2   2   2   2   2   2   2   0   0   2   2   2   0   0   2   2   2   0   0   0   2   0   2   0   0   2   2   0   2   2   0   2   2   0   0   0   0   2   2   2   2   0   0   0   2   0   0   2   0   0   0   2   2   2   0   2   2   0   0   2   2   0   0   0   2   2   0   2   0   0   2   2   0   2   0   2   2   2   0   0   2   2   0   0   2   2   0   0   0   2   0   2   0   2   2   0   0   2   2   0   0   0   2   2   0   0   2   0   2   2   0   2   0   0   0   0   0   2   2   0   0   2   2   0   2   0   0   0   0   2   0   0   2   2   2   2   0   0   2   2   2   0   2   0   0   2   2   2   2   0   0   0   2   0   2   2   0   2   0   2   2   2   2   0   2   2   0   0   2   2   2   0   2   2   0   2   2   0   2   0   2   2   0   0   0   2   0   0   2
 MK-2-4                 0   2   2   2   2   0   0   2   2   0   2   2   2   2   2   2   2   2   0   0   2   2   2   0   0   2   2   2   0   0   2   2   0   0   0   0   2   2   2   2   2   0   2   2   0   0   0   0   2   2   2   2   0   0   0   2   0   0   2   0   0   0   0   2   2   2   2   2   0   0   2   2   0   2   0   0   2   0   2   0   0   2   2   0   2   0   2   2   2   0   0   2   2   0   0   2   2   0   0   0   2   0   2   2   2   2   0   0   2   2   0   0   0   2   2   0   0   2   2   2   2   0   2   2   0   0   0   0   2   2   0   0   2   2   0   2   0   0   0   0   2   0   2   2   2   2   2   0   0   0   2   2   0   2   0   0   2   2   2   2   0   0   0   2   0   2   2   2   2   2   2   2   2   2   0   2   2   0   0   2   2   2   2   2   2   0   2   2   0   0   0   2   2   2   0   0   2   0   0   2
 MK-2-5                 0   0   2   2   2   0   0   2   2   0   2   2   2   2   2   2   2   2   0   0   2   2   2   0   0   2   2   2   0   0   2   2   0   0   0   0   2   2   2   2   2   0   2   0   0   0   0   0   2   2   2   2   0   0   0   2   0   0   0   0   0   0   0   2   2   2   2   2   0   0   2   2   0   2   0   0   2   0   0   0   0   2   2   0   2   0   2   2   2   0   0   2   2   0   0   2   2   0   0   0   2   0   2   2   2   2   0   0   2   0   0   0   0   2   2   0   0   2   2   2   2   0   2   2   0   0   0   0   2   2   0   0   2   2   0   2   0   0   0   0   2   0   2   2   2   2   2   2   0   0   2   2   2   2   0   2   2   2   2   2   0   0   2   2   0   2   0   2   2   2   2   2   2   0   0   2   2   0   2   2   2   2   2   2   2   0   2   2   0   0   0   2   2   2   0   0   2   2   0   2
 MK-2-6                 0   0   0   2   2   0   0   2   2   2   2   0   2   2   2   2   2   2   0   0   2   2   2   0   0   2   2   2   0   0   2   2   0   0   0   0   2   2   2   2   2   0   2   0   0   0   0   0   2   2   2   2   0   0   0   2   0   0   0   0   0   0   0   2   2   2   0   2   0   0   2   2   0   2   0   0   2   0   0   0   0   2   2   0   2   2   2   2   2   0   0   2   2   0   0   2   2   0   0   0   2   0   2   0   2   2   0   2   2   0   0   0   0   2   2   0   0   2   2   2   2   0   2   2   0   0   2   0   2   0   0   0   2   2   2   0   0   0   0   0   2   0   2   0   2   2   2   2   0   0   2   2   2   2   0   2   2   2   2   0   0   0   2   2   0   2   0   2   2   2   2   2   2   0   0   2   2   0   0   2   2   0   2   2   2   0   2   2   0   2   0   2   2   2   0   0   0   2   2   2
 MK-2-7                 0   0   0   2   2   0   2   2   2   0   2   0   2   2   2   2   0   0   0   0   2   0   2   0   0   2   2   2   0   0   2   2   0   0   0   0   2   0   2   2   2   0   2   0   0   0   0   0   2   2   2   2   0   0   0   2   0   2   0   0   2   0   0   2   2   0   2   2   0   0   2   2   0   2   0   0   2   0   0   0   0   2   2   0   2   0   2   2   0   0   0   2   2   2   0   2   2   0   0   2   0   0   2   0   2   2   0   2   2   0   0   0   0   2   2   0   0   2   2   2   2   0   2   2   0   0   2   0   2   0   0   0   0   2   2   0   0   0   0   0   2   0   2   2   2   2   2   2   0   0   0   2   2   2   0   2   2   2   2   0   0   0   2   2   0   2   0   2   2   2   2   2   2   0   0   2   2   0   0   2   2   0   2   0   2   0   2   2   0   2   0   2   2   2   0   2   0   2   2   2
 MK-2-8                 0   0   0   2   2   0   2   2   2   0   2   0   2   2   2   0   0   2   0   0   2   0   2   0   0   2   2   2   0   0   2   2   0   2   0   2   2   0   2   2   2   0   2   0   0   0   0   0   0   2   2   2   2   0   0   0   2   2   0   0   2   2   0   2   2   0   2   2   0   0   2   2   0   2   0   0   2   0   0   0   2   2   2   0   2   0   2   0   0   0   0   2   2   2   0   2   2   0   0   2   0   0   2   0   2   2   0   2   2   0   0   0   2   2   0   0   0   2   2   2   2   0   2   0   2   0   0   0   2   0   0   0   2   2   2   0   0   0   0   0   2   0   2   2   2   2   2   2   0   0   0   0   2   2   0   2   2   2   2   0   2   0   2   2   0   2   0   2   2   2   2   2   2   0   0   2   2   0   0   2   2   0   0   0   2   0   2   0   2   2   2   2   2   2   2   2   0   2   2   0
 MK-2-9                 2   0   0   2   2   0   2   2   2   0   2   0   2   2   2   0   0   2   2   0   2   0   2   0   0   2   2   2   0   0   2   0   0   0   0   2   2   0   2   2   2   0   2   2   0   0   0   0   2   2   2   2   2   0   0   0   0   2   0   0   2   2   0   2   2   2   2   2   0   0   2   2   0   2   0   0   2   2   0   0   2   2   2   0   2   0   2   0   0   0   0   2   2   0   0   2   2   0   0   2   0   0   2   0   0   2   0   2   2   2   0   0   2   2   0   0   0   2   2   2   2   0   2   0   2   0   0   0   2   0   2   0   2   2   2   0   0   0   0   0   2   0   2   2   2   2   2   2   0   0   0   0   0   2   2   2   2   2   2   2   2   0   2   2   0   2   0   2   2   0   2   2   2   0   0   2   2   2   0   2   2   0   0   0   2   0   2   0   2   2   2   2   2   0   2   2   0   2   2   2
 MK-2-10                2   0   0   2   2   0   2   2   2   0   2   2   2   2   2   0   0   2   2   0   2   0   2   0   2   2   2   2   0   0   2   0   0   0   0   2   2   0   2   2   0   0   2   2   0   0   0   0   2   2   2   2   0   0   0   0   0   2   0   2   0   2   0   2   2   2   2   2   0   0   2   0   0   2   0   0   2   2   0   0   2   2   2   0   2   0   2   2   0   0   0   2   2   0   0   2   2   0   0   2   2   0   2   0   2   2   0   2   2   2   0   0   2   2   0   0   0   2   2   2   2   2   2   0   2   0   0   0   2   0   2   0   2   0   2   0   0   0   0   0   2   0   2   2   2   2   0   2   0   0   0   0   0   2   2   2   2   2   2   2   2   0   2   2   0   2   0   2   2   0   2   2   2   0   0   2   2   2   0   2   0   0   2   0   0   0   2   0   2   2   2   2   2   0   2   2   0   2   2   2
 MK-2-11                0   0   0   2   0   0   2   2   2   0   2   2   2   2   2   0   0   2   2   0   2   2   2   0   2   2   2   2   0   2   2   0   0   0   0   2   2   0   2   2   0   2   2   2   0   0   0   0   0   2   2   2   0   2   0   0   0   2   0   2   0   2   0   2   2   2   2   2   0   0   2   0   0   2   0   2   2   2   0   0   2   2   2   0   2   0   2   2   0   0   0   2   2   0   0   2   2   0   0   2   2   0   2   0   2   0   0   2   2   2   0   0   2   2   0   0   2   2   2   2   2   2   2   0   2   0   0   0   0   0   2   0   2   0   2   0   0   0   0   2   2   0   2   2   2   2   0   2   0   0   0   0   0   2   2   2   2   2   2   2   0   0   2   2   0   2   0   2   2   0   0   2   2   0   0   2   2   2   0   2   0   0   2   0   0   0   2   0   2   2   2   2   2   0   2   2   0   2   2   2
 MK-2-12                0   0   2   2   0   0   2   2   2   0   2   2   2   2   2   2   0   2   2   0   2   2   2   0   2   2   2   2   0   2   2   0   0   0   0   2   2   0   2   2   0   2   2   2   0   0   0   0   0   2   2   2   0   2   0   0   0   2   0   2   0   2   0   2   0   2   2   2   0   0   2   0   0   2   0   2   2   2   2   0   2   2   2   2   2   0   2   2   0   0   0   2   0   0   0   2   2   0   0   0   0   0   2   0   2   0   0   2   2   2   0   0   2   2   0   0   2   0   2   2   2   0   2   0   2   0   0   0   0   0   2   0   2   0   2   0   0   0   0   0   0   0   2   2   2   2   0   2   0   0   0   0   0   2   2   2   2   2   2   2   0   0   0   2   2   2   0   2   2   0   0   2   2   0   0   2   2   2   0   2   0   0   2   0   0   0   2   2   2   2   2   2   2   0   2   2   0   2   2   2
 MK-2-13                0   0   0   2   0   0   2   2   2   0   2   2   2   2   2   2   0   2   2   0   2   2   2   0   0   2   2   2   0   2   2   0   0   0   0   2   2   0   2   2   0   2   2   2   0   0   0   0   0   2   2   2   0   2   2   0   0   2   0   2   0   2   0   2   2   2   2   2   0   0   2   2   0   2   0   2   2   0   0   0   2   2   2   2   2   2   0   2   0   0   0   2   0   0   0   2   2   0   0   2   0   0   2   0   2   0   2   2   2   2   0   0   2   2   0   0   2   0   2   2   2   0   2   0   2   2   0   0   2   0   2   0   2   0   2   0   0   0   0   0   0   0   2   0   2   0   0   2   0   0   0   0   0   2   2   2   2   2   2   2   0   0   0   2   2   2   0   2   2   0   0   2   2   0   0   2   2   2   0   2   0   0   2   0   0   0   2   2   0   2   2   2   2   0   2   2   0   2   2   2
 MK-2-14                0   0   0   2   0   0   2   2   2   0   2   2   2   2   2   2   2   2   2   0   2   2   2   0   0   2   2   0   0   2   2   0   0   0   0   2   2   0   2   2   0   2   2   2   0   0   0   0   0   2   2   2   0   2   0   0   2   2   0   2   0   2   0   2   2   2   2   2   0   0   2   2   0   2   0   2   0   0   0   0   2   2   2   2   2   2   0   2   0   0   2   2   0   0   0   2   2   2   0   2   0   0   2   0   2   0   2   0   2   2   2   0   2   2   0   0   2   2   2   2   2   0   2   0   2   2   0   0   2   0   2   2   2   0   2   0   0   0   2   0   2   0   2   0   2   0   2   2   0   0   0   0   0   2   2   2   2   2   2   2   0   0   0   2   2   2   0   2   0   0   0   2   2   0   0   2   2   2   0   2   0   0   2   0   0   0   2   2   0   0   2   2   2   0   2   2   0   2   2   2
 MK-2-15                0   2   0   2   0   0   2   2   0   0   2   2   2   2   2   2   0   2   2   0   2   2   2   0   0   2   2   0   0   2   2   0   0   0   2   2   2   0   0   2   2   2   0   2   0   0   0   0   0   2   2   2   0   2   0   0   0   0   0   2   0   2   0   2   2   2   0   0   0   0   2   2   0   2   0   2   0   0   0   0   2   2   2   2   2   2   2   2   0   0   2   2   0   0   0   2   2   2   0   2   0   0   2   0   0   0   2   0   0   2   2   0   2   2   0   0   2   2   2   2   2   0   2   0   2   2   0   0   2   0   2   2   2   0   2   0   0   0   2   0   2   0   2   0   2   0   0   2   0   0   0   0   0   2   2   2   0   2   2   2   0   0   0   0   2   0   0   2   0   0   0   2   2   0   0   2   2   2   0   2   0   0   2   0   0   0   2   2   0   0   2   2   2   0   2   2   0   2   2   2
 MK-2-16                0   2   0   2   0   0   2   2   0   0   2   2   2   2   2   2   0   2   2   0   2   0   2   0   0   2   2   0   0   2   2   0   0   0   2   2   2   0   0   2   2   2   0   2   0   0   0   2   0   2   2   2   0   2   0   0   0   2   0   2   0   2   0   2   2   2   0   0   0   0   2   2   0   2   0   2   0   0   0   0   2   2   2   2   2   2   2   2   0   0   2   2   0   0   2   2   2   2   0   2   0   0   2   0   0   0   2   0   0   2   2   0   2   2   0   0   0   2   2   2   0   0   2   0   2   2   0   0   2   0   2   2   2   0   2   2   0   0   2   0   2   2   2   0   2   0   0   2   0   0   0   0   0   2   2   2   2   0   2   2   0   0   0   0   2   0   0   2   0   0   0   2   2   0   0   2   2   2   0   2   0   0   2   0   0   0   2   2   0   0   2   2   2   0   2   2   0   2   2   2
 MK-3-1                 2   2   0   2   0   2   0   0   0   2   2   0   0   2   2   2   2   0   2   2   2   0   2   0   2   2   2   0   0   0   0   2   2   0   2   2   2   2   0   2   0   2   0   0   2   0   2   2   2   0   2   0   2   0   2   2   2   0   2   0   2   0   0   2   2   0   2   2   2   2   0   2   2   0   0   2   0   2   2   0   2   0   0   2   0   2   0   2   2   2   0   0   2   2   0   0   0   0   0   0   2   0   0   2   0   0   2   0   2   2   0   2   0   0   2   2   2   2   2   0   0   2   2   0   0   0   0   2   0   2   2   2   2   2   2   2   2   2   0   2   2   0   0   0   2   0   2   0   2   2   0   2   2   2   0   0   2   0   0   0   0   2   0   0   0   2   2   2   0   2   0   2   0   0   2   0   2   2   0   0   0   0   2   0   0   0   2   0   0   2   2   0   0   0   2   0   0   2   2   0
 MK-3-2                 2   2   0   2   0   2   0   0   0   2   2   2   2   2   2   2   2   0   2   2   0   0   2   0   2   2   2   2   2   0   2   2   2   0   0   0   2   2   0   2   0   2   0   0   2   0   2   2   2   0   2   0   2   0   2   2   2   2   2   2   2   0   0   2   2   0   2   2   2   2   2   2   2   2   0   2   2   2   2   0   0   2   0   2   0   2   0   2   2   2   0   0   2   2   0   0   0   0   0   0   2   0   0   2   0   0   2   0   2   2   0   2   0   0   2   2   2   2   2   0   0   2   2   0   2   0   0   0   0   2   2   2   2   0   2   2   2   2   0   2   2   0   0   0   2   0   2   0   2   2   0   2   2   2   0   0   2   0   0   0   0   2   0   0   0   2   2   2   0   2   0   2   0   0   2   0   2   2   0   0   0   0   2   0   0   0   2   0   2   2   2   0   2   0   2   0   0   2   2   0
 MK-3-3                 2   2   0   2   0   2   2   0   0   2   2   2   0   2   2   2   2   0   2   2   0   0   2   0   2   2   2   2   2   0   2   0   2   0   0   0   2   2   0   2   2   2   0   0   2   0   2   2   2   0   0   0   2   0   2   2   2   2   2   2   2   0   0   2   2   2   2   2   2   2   2   2   2   2   0   2   2   2   0   2   0   2   0   2   0   2   0   2   2   2   0   0   0   2   0   0   0   0   0   0   2   0   0   2   2   0   2   0   2   2   0   2   0   0   2   2   2   0   2   0   0   2   2   0   2   0   0   2   0   2   2   2   2   0   2   2   2   2   0   2   2   0   0   2   0   0   2   0   2   0   0   2   2   2   0   0   2   0   0   0   0   2   0   0   0   2   0   2   0   2   2   2   0   0   0   0   2   2   0   0   0   0   2   0   0   0   2   0   2   2   2   0   2   0   2   0   0   2   2   0
 MK-3-4                 2   2   0   2   0   2   0   0   0   2   0   0   0   2   2   2   2   0   2   2   0   0   2   0   2   2   2   2   0   0   2   0   2   0   0   0   2   2   2   0   2   2   0   0   2   0   2   2   2   0   0   0   2   0   2   2   0   2   2   0   2   2   0   2   0   2   2   2   2   2   2   2   2   2   0   2   0   2   0   0   0   0   0   2   0   0   0   2   2   2   0   0   0   0   0   2   0   0   0   0   2   0   2   2   2   0   2   0   2   2   0   2   0   0   2   2   2   0   2   0   0   0   2   0   2   2   0   2   0   2   2   2   2   0   2   2   2   2   0   2   2   0   0   0   0   0   2   0   2   0   0   2   2   2   0   0   2   0   0   0   2   0   0   0   0   0   0   2   0   2   2   2   2   0   0   2   2   0   0   0   0   0   2   0   0   0   2   0   2   2   2   0   2   0   2   0   0   2   2   0
 MK-3-5                 2   2   0   2   0   2   0   0   0   2   0   2   0   2   2   2   2   2   2   2   0   0   0   0   2   2   0   2   0   0   2   0   2   0   0   0   2   2   2   0   2   2   0   0   0   0   2   2   2   2   0   0   2   0   2   2   0   2   2   0   2   2   0   2   0   2   2   2   2   0   2   2   2   2   0   2   0   2   0   2   2   0   0   2   0   0   0   2   2   2   0   0   0   0   0   2   0   0   0   0   2   0   2   0   2   0   2   0   2   2   0   2   0   0   2   2   2   0   2   0   0   2   2   0   2   0   0   2   2   2   2   0   2   0   2   2   2   2   0   0   2   0   0   0   0   2   2   0   2   0   0   2   0   2   2   0   2   2   0   2   0   2   0   0   0   0   0   2   0   2   0   2   2   0   0   2   2   0   0   0   0   0   2   0   2   2   2   0   2   2   2   0   2   2   2   0   0   0   2   0
 MK-3-6                 2   2   0   2   0   2   0   0   0   2   0   2   0   2   2   2   2   2   2   2   0   0   0   0   2   2   0   2   2   0   2   0   2   0   0   0   2   2   2   0   2   2   0   0   0   0   0   2   2   2   2   0   2   0   2   2   0   2   2   0   2   2   0   2   0   2   2   2   2   2   2   2   2   2   0   2   0   2   0   2   2   0   0   2   0   2   0   2   0   2   0   0   0   0   0   2   0   0   0   0   2   0   2   0   2   0   2   0   2   2   0   2   0   2   2   2   0   0   2   0   2   2   2   0   2   0   0   2   2   2   0   0   0   0   2   2   2   2   0   0   2   0   0   0   0   2   2   0   2   0   0   0   0   2   2   0   2   2   0   2   0   2   0   0   0   0   0   2   0   2   0   0   2   0   0   0   2   0   0   0   0   0   2   0   0   2   2   0   2   2   2   0   2   2   2   0   2   0   2   0
 MK-3-7                 2   0   0   2   0   2   0   0   0   2   0   2   0   2   2   0   2   2   2   2   0   0   0   0   2   0   0   2   2   2   0   0   2   0   0   0   2   2   2   0   2   2   0   0   0   0   0   2   0   2   2   2   2   2   2   2   0   2   2   0   2   2   0   2   0   2   2   2   2   2   2   2   2   2   0   2   0   2   0   2   2   2   2   2   0   2   0   2   0   2   0   0   0   0   0   0   0   0   0   0   2   0   2   2   2   0   2   0   2   2   0   2   0   2   0   2   0   2   2   0   2   2   2   0   2   0   0   2   2   2   0   0   0   0   2   2   0   2   2   0   2   0   0   0   0   2   2   0   2   0   0   0   0   2   2   0   2   2   2   0   0   0   0   0   0   0   0   2   0   2   0   0   2   0   0   0   2   0   0   2   0   0   2   0   0   2   2   0   2   2   2   2   2   2   0   0   2   2   2   0
 MK-3-8                 2   0   0   2   0   2   0   0   0   2   0   0   0   2   2   0   2   2   2   0   0   0   2   0   2   0   0   2   2   2   0   0   0   0   0   0   2   2   2   0   2   2   2   0   0   2   0   2   0   2   2   2   2   2   2   2   0   2   2   0   2   2   0   2   2   2   2   0   2   2   2   2   2   2   0   2   0   2   0   0   2   2   2   2   0   2   0   2   0   2   0   2   0   0   0   0   0   0   0   0   2   0   0   2   0   0   2   0   2   2   0   2   0   2   0   2   0   0   0   2   2   2   2   0   2   0   0   2   2   2   0   0   2   0   2   2   0   2   2   0   2   0   0   0   0   2   0   0   2   0   0   0   0   0   2   0   2   2   2   0   0   0   0   0   0   0   2   2   2   2   0   0   2   0   0   0   2   2   0   2   0   0   2   0   0   2   0   0   2   0   2   2   0   0   0   0   2   2   0   2
 MK-3-9                 2   0   0   2   0   2   0   0   0   2   0   0   0   2   2   0   2   2   2   0   0   2   0   2   2   0   2   2   2   2   0   0   0   0   0   0   2   2   2   0   2   2   2   0   0   2   0   2   0   2   2   2   2   2   2   2   0   0   0   0   2   2   0   2   2   2   2   0   2   2   2   2   2   2   0   2   0   2   0   0   2   2   2   2   0   2   0   2   0   2   0   2   0   0   0   0   0   0   2   0   2   0   0   2   0   0   2   0   2   2   0   2   0   2   0   2   0   0   0   2   2   0   2   0   2   0   2   2   2   2   0   0   2   0   2   0   0   0   2   0   2   0   0   0   0   2   0   0   2   0   0   0   0   0   2   0   2   2   2   0   0   0   2   0   0   0   2   2   2   2   0   0   0   0   0   0   2   2   0   2   0   0   2   0   0   2   0   0   2   0   2   2   0   0   0   0   0   2   0   2
 MK-3-10                2   0   0   2   0   2   0   0   0   2   0   0   2   2   2   0   2   2   0   0   0   2   0   2   2   2   2   2   2   2   0   0   2   0   2   0   2   2   2   0   2   0   2   0   0   2   0   2   0   2   0   2   0   2   2   2   0   0   0   0   2   2   0   2   2   2   2   0   0   2   2   2   2   2   0   2   0   2   0   0   2   0   2   2   2   2   0   2   0   2   0   2   0   0   0   0   2   0   2   0   0   0   2   2   2   0   2   0   2   2   0   2   0   2   2   2   0   0   0   2   2   0   2   2   2   0   2   2   2   2   0   0   2   0   2   0   0   0   2   0   2   0   0   0   0   2   0   0   2   0   0   2   0   0   2   0   2   0   2   0   0   0   2   0   0   0   0   2   2   2   0   2   0   0   0   0   2   2   0   2   0   2   0   0   0   2   0   0   0   0   2   2   2   0   0   0   0   2   0   2
 MK-3-11                2   0   0   2   0   2   0   0   0   2   0   0   2   2   2   0   2   2   0   0   0   0   0   2   2   0   2   2   2   0   0   0   2   0   2   0   2   2   2   0   2   0   2   0   0   2   0   2   0   2   0   2   0   2   2   2   2   0   0   0   0   2   0   2   2   2   2   0   0   2   2   2   2   0   2   2   0   2   0   0   2   0   2   2   2   2   0   2   0   2   0   2   0   0   0   0   2   0   2   0   0   0   2   2   2   0   2   0   2   2   0   2   0   2   2   2   2   0   0   2   2   0   2   2   2   0   0   2   2   2   0   0   0   0   2   0   0   0   2   0   2   0   0   0   0   2   0   2   2   0   0   2   0   0   2   2   2   0   2   0   0   0   2   0   0   0   0   2   2   2   0   2   0   0   0   0   0   2   0   2   0   2   0   0   0   2   0   0   0   0   2   2   0   0   0   0   2   2   0   2
 MK-3-12                2   0   0   2   0   2   2   0   0   2   0   2   0   2   2   0   2   2   0   0   0   0   0   2   2   0   2   2   2   0   0   0   2   2   2   0   2   2   2   0   2   0   2   0   2   2   0   2   0   2   0   2   0   0   2   2   2   0   2   2   0   2   0   2   2   0   2   0   0   2   2   2   2   0   2   2   0   2   0   0   2   0   2   2   2   2   0   2   2   2   0   2   0   0   0   0   2   0   2   0   0   0   2   0   2   0   2   0   2   2   0   2   0   2   2   2   2   0   0   2   2   0   2   2   2   0   0   2   2   2   2   0   0   0   2   2   2   0   0   0   2   0   0   0   0   2   0   2   2   0   0   2   0   0   2   2   2   0   2   0   2   0   2   2   0   0   0   2   0   2   2   2   0   0   0   0   0   2   0   2   0   2   0   0   0   2   0   0   0   2   2   0   0   0   0   0   2   2   0   2
 MK-3-13                2   0   0   2   0   2   2   2   0   2   0   2   0   2   2   0   2   0   0   0   0   0   0   2   2   0   2   2   2   0   0   0   2   2   2   0   2   2   0   2   0   0   2   0   2   2   0   2   0   2   0   2   0   0   2   0   2   0   2   2   0   2   0   2   2   2   2   0   0   2   0   2   2   0   2   2   0   2   0   0   2   0   2   0   0   2   0   2   2   2   0   2   0   0   0   0   0   2   2   0   0   0   2   0   2   0   2   0   2   2   0   2   0   2   0   2   0   0   0   2   2   0   2   2   2   2   0   2   2   2   2   0   0   0   2   0   2   0   0   0   2   0   0   0   0   2   2   2   2   0   0   2   0   0   2   2   2   0   2   0   2   0   2   2   0   2   0   2   0   2   2   0   0   0   0   0   0   2   0   0   0   2   0   0   0   2   0   0   0   2   2   2   0   0   0   0   2   2   0   2
 MK-3-14                2   0   0   2   0   2   2   2   0   2   0   2   0   2   2   0   2   0   0   0   0   0   0   2   2   0   2   2   2   0   0   0   2   0   2   2   2   2   0   2   0   0   2   0   2   2   0   0   0   2   0   2   0   2   2   0   2   0   2   2   0   0   0   2   2   2   2   0   0   2   0   2   2   0   2   0   0   2   0   0   2   0   2   0   0   2   0   0   2   2   2   2   0   0   0   0   0   2   2   0   0   0   2   0   2   0   0   0   2   2   0   2   0   2   2   2   0   0   0   2   2   0   2   2   0   2   0   2   2   2   2   0   0   0   2   0   2   0   0   0   2   0   0   0   0   2   2   2   2   0   0   2   0   0   2   2   2   0   0   0   2   0   2   2   0   0   0   2   0   2   2   0   0   0   2   0   0   0   0   0   0   2   0   0   0   2   0   0   2   2   0   0   0   0   2   0   2   2   2   2
 MK-3-15                2   0   0   0   0   0   2   2   0   2   0   2   0   2   2   0   2   0   0   0   0   0   0   2   2   0   2   2   2   0   0   0   2   0   2   0   2   2   2   2   0   0   0   0   2   2   0   0   0   2   0   0   0   2   2   0   2   0   2   2   0   0   0   2   2   2   2   0   0   2   0   2   2   0   0   0   0   2   0   0   2   0   2   0   0   2   0   2   2   2   2   2   0   0   0   0   2   2   2   0   0   0   0   0   2   0   0   0   2   2   2   2   0   2   2   2   0   0   0   2   2   0   2   2   0   2   0   2   2   2   2   2   2   0   2   0   2   0   0   0   2   0   0   0   0   2   2   2   2   0   0   2   0   0   2   0   2   0   0   0   2   0   2   2   0   0   0   2   2   2   2   0   2   0   0   0   0   0   0   0   0   2   0   0   2   2   0   0   2   2   0   0   0   2   2   0   2   2   2   2
 MK-3-16                2   0   0   0   0   0   2   2   0   2   2   2   0   2   2   0   2   0   0   0   0   0   0   2   2   0   0   2   2   0   0   0   2   0   2   0   2   2   2   2   0   0   0   0   2   2   2   0   0   2   0   0   2   2   2   0   2   0   2   2   2   0   0   2   2   2   2   0   0   2   0   2   2   0   0   0   0   2   0   0   2   0   2   0   0   2   0   2   2   0   0   2   0   0   0   0   2   2   2   0   0   0   0   0   2   0   0   0   2   2   2   2   0   2   2   2   0   0   0   2   2   0   0   2   0   2   0   2   2   2   2   2   2   0   2   2   2   0   0   0   2   0   0   0   0   2   2   2   2   0   0   0   2   0   2   0   0   0   2   0   0   0   2   2   0   2   0   2   2   2   0   0   2   0   0   0   0   0   0   0   0   2   2   0   2   2   0   0   2   2   0   2   0   2   2   0   0   2   2   2
 MK-4-1                 0   2   0   2   2   2   2   0   2   2   2   2   0   0   2   0   0   2   0   0   2   0   0   2   0   0   2   2   0   2   0   0   0   0   0   2   2   0   0   0   2   0   2   0   0   0   0   0   0   0   2   2   2   0   2   2   0   0   0   2   0   0   0   0   2   0   0   2   0   0   0   2   2   0   0   0   2   2   2   2   2   2   2   0   2   2   2   0   2   2   2   2   0   2   0   0   2   0   2   2   0   2   0   0   0   0   0   0   0   0   0   0   0   0   0   0   2   2   2   2   0   2   0   0   0   0   2   0   0   0   0   2   0   0   0   2   0   2   2   2   2   2   0   0   0   0   0   0   0   2   0   0   0   0   2   0   0   0   0   2   0   0   2   0   0   2   2   2   0   2   0   2   2   0   0   0   2   2   0   2   0   2   2   2   0   0   0   0   0   0   0   2   0   0   0   2   0   0   2   2
 MK-4-2                 0   2   0   2   2   2   2   0   0   2   2   2   0   0   2   0   0   2   0   0   2   0   0   2   0   0   2   0   0   2   2   0   0   0   0   2   2   0   0   2   2   0   2   0   0   0   0   0   0   0   2   2   2   0   2   0   0   0   0   0   0   0   0   0   2   0   0   2   2   0   0   2   2   0   0   0   2   2   2   2   0   2   2   0   2   2   2   2   2   2   0   2   0   2   0   0   2   0   2   2   0   0   0   0   2   0   0   0   0   0   2   0   0   0   0   2   2   2   2   2   0   2   0   0   0   0   2   0   0   0   2   2   0   2   2   2   0   2   2   2   2   2   2   0   0   0   2   0   0   2   0   0   2   0   2   2   0   0   0   2   0   0   2   0   0   2   2   2   0   2   0   2   2   0   0   0   2   2   0   2   0   2   2   2   0   0   0   0   0   0   0   0   0   0   0   0   0   0   2   2
 MK-4-3                 2   2   0   2   2   2   2   0   0   2   2   2   0   0   2   0   0   2   0   0   2   0   0   2   0   0   2   0   2   2   2   0   0   0   0   2   2   0   0   2   2   0   2   0   0   0   0   0   0   0   0   2   2   0   2   0   2   0   0   0   0   0   0   0   2   0   0   2   2   0   0   2   2   2   0   0   0   0   2   2   0   2   2   0   2   2   2   2   2   2   0   2   0   2   0   0   2   0   0   2   0   0   0   0   2   0   0   0   0   0   2   0   2   0   0   0   2   2   2   0   0   2   0   0   0   0   2   0   0   0   2   2   0   0   2   2   0   2   0   2   2   2   2   0   0   0   2   0   0   2   0   0   2   0   2   2   0   0   0   2   0   0   2   0   0   2   2   2   0   2   0   2   0   0   0   2   2   2   0   2   0   2   2   2   0   0   0   0   0   0   0   0   0   0   2   0   0   0   2   2
 MK-4-4                 2   2   0   2   2   2   0   0   0   2   2   2   0   0   2   0   0   2   0   0   2   0   0   2   0   0   2   0   2   2   2   0   0   0   0   2   2   0   0   2   2   0   2   0   0   0   0   0   0   2   0   2   2   0   2   0   0   0   0   0   0   0   2   0   2   2   0   2   2   0   0   2   2   2   0   0   0   0   2   2   2   2   2   0   2   0   2   2   2   2   0   2   0   2   0   2   2   2   0   2   0   0   0   2   2   0   0   0   0   0   2   0   2   0   0   0   2   2   2   0   0   2   0   0   0   0   2   0   0   0   0   2   0   0   2   2   2   2   2   2   2   2   2   0   0   0   2   0   0   2   0   0   0   0   2   2   0   2   0   2   0   0   2   0   0   2   2   2   0   2   0   2   2   0   0   2   2   0   0   2   0   2   2   2   0   2   0   0   0   0   0   0   0   0   2   0   0   0   2   2
 MK-4-5                 2   2   0   2   2   2   2   0   0   2   2   2   0   0   2   2   2   2   0   2   2   0   0   2   0   0   2   2   2   2   2   0   0   2   0   2   0   0   0   2   0   0   2   0   0   0   2   0   0   0   0   2   2   0   2   0   0   0   0   0   0   0   2   0   2   2   0   2   0   0   0   2   2   2   0   0   0   0   2   2   2   2   2   0   2   0   2   2   2   2   0   2   0   2   0   2   2   2   0   2   0   0   0   2   2   0   0   0   0   0   2   0   2   0   2   0   2   2   2   0   0   2   0   0   0   0   2   0   2   0   0   2   0   0   2   2   2   0   2   2   2   2   2   0   2   0   2   0   0   2   0   0   0   0   2   2   0   2   0   2   0   0   2   0   2   2   0   2   0   2   0   2   2   0   0   2   2   2   0   2   0   2   2   2   0   0   0   0   0   0   0   0   0   0   0   0   0   0   2   2
 MK-4-6                 2   2   0   2   2   2   2   0   0   2   2   2   0   0   2   0   2   2   2   2   2   0   0   0   0   0   2   2   2   2   2   0   0   2   0   2   0   0   0   2   0   2   2   0   0   0   2   0   0   0   0   2   2   0   0   0   0   0   0   0   0   0   0   0   0   0   0   2   0   0   0   2   2   2   0   0   0   0   0   2   2   0   0   0   2   0   0   2   0   2   0   2   0   2   0   2   2   2   0   0   0   0   0   2   2   0   0   0   0   0   2   0   2   0   2   0   2   2   2   0   0   2   0   0   0   0   2   0   2   0   0   2   0   0   2   0   2   2   0   2   2   2   0   0   0   0   2   0   0   2   0   0   0   0   2   2   0   2   0   2   0   0   2   0   2   2   0   2   0   2   0   2   2   0   2   2   2   2   0   2   0   2   2   2   2   0   0   2   0   0   0   0   0   0   0   0   0   0   0   2
 MK-4-7                 2   2   0   2   2   2   2   0   0   2   2   2   0   0   0   0   2   2   2   2   2   0   0   0   0   2   2   2   2   2   0   0   2   2   0   2   0   2   0   2   0   2   2   2   0   0   2   0   0   0   0   2   2   0   0   0   0   0   0   0   0   0   2   0   0   0   0   2   0   0   0   2   2   2   0   0   0   0   0   2   2   0   0   0   2   0   0   2   0   2   0   2   0   2   0   2   2   2   0   0   0   0   0   2   2   0   0   0   0   0   2   0   2   0   2   0   2   2   2   0   0   2   0   0   0   0   2   0   2   0   2   2   0   0   2   0   2   2   2   2   2   2   0   0   0   0   2   0   0   2   0   0   0   0   2   2   0   2   0   2   0   0   0   0   2   2   0   2   0   2   0   2   2   0   2   2   0   2   0   2   0   2   2   2   2   0   0   2   0   0   0   0   0   0   0   0   2   0   2   2
 MK-4-8                 2   2   0   2   2   0   2   0   0   2   2   2   0   0   0   0   2   2   2   2   2   0   0   0   0   2   2   2   2   2   0   0   2   2   0   2   0   2   0   2   0   2   2   2   0   0   2   0   0   0   0   2   2   0   0   0   0   0   0   0   0   0   2   0   0   2   0   2   0   0   0   2   2   2   0   0   0   0   0   2   2   0   0   0   2   0   0   2   0   2   0   2   2   2   2   2   2   2   0   0   2   0   2   2   2   0   0   0   2   0   2   0   2   0   2   0   2   2   2   0   0   2   0   0   0   0   2   0   2   2   2   2   0   0   2   0   2   2   2   2   2   2   0   0   0   0   2   0   0   2   0   0   0   0   2   2   0   0   0   2   0   2   0   0   2   2   0   2   0   2   0   2   2   0   2   2   0   2   0   2   0   2   2   2   2   0   0   2   0   0   0   0   0   2   0   0   2   2   2   0
 MK-4-9                 2   0   0   2   2   0   2   0   0   2   2   2   0   0   2   0   0   2   2   2   2   0   0   0   0   0   2   2   2   2   0   0   2   2   2   2   0   2   0   2   0   2   2   2   0   0   2   0   2   0   0   2   0   0   0   0   0   0   0   0   0   0   2   0   0   2   0   2   0   0   0   2   2   2   0   2   0   0   2   2   2   0   0   0   2   0   0   2   0   2   0   2   2   2   2   2   2   2   0   0   2   0   2   2   2   0   0   0   2   0   2   0   2   0   0   0   2   2   2   0   2   0   0   2   0   0   2   0   2   2   2   2   0   0   2   2   2   2   2   0   2   2   0   0   0   0   2   0   2   2   0   0   0   0   2   2   0   0   0   0   0   2   0   0   2   2   0   0   0   2   2   2   2   0   2   2   0   2   2   2   0   2   2   2   2   0   2   2   0   0   0   0   0   2   0   0   2   2   2   0
 MK-4-10                2   0   0   2   0   0   2   0   0   2   2   2   0   0   0   0   0   2   2   2   2   0   0   0   0   0   2   0   2   2   2   0   2   2   2   2   0   2   2   2   0   2   2   2   0   0   2   0   2   0   0   2   0   0   0   0   0   0   0   0   0   0   2   0   0   2   0   2   0   0   0   2   2   0   0   2   0   0   2   2   2   0   0   0   0   0   0   2   0   0   0   2   2   2   2   2   2   2   0   0   2   0   2   2   2   0   2   0   2   0   2   0   0   0   2   0   2   2   2   0   2   0   0   2   0   0   2   0   2   2   2   2   0   0   2   0   2   2   2   0   2   2   0   2   0   0   2   0   2   2   0   0   0   0   2   0   0   2   0   2   0   2   0   0   2   2   0   0   0   2   2   2   2   0   2   2   2   2   2   2   0   2   2   2   2   0   2   2   0   0   0   2   2   2   0   0   2   2   2   0
 MK-4-11                2   2   0   2   0   0   2   0   0   2   2   2   0   0   0   0   0   2   2   2   2   0   0   0   0   0   2   0   2   2   2   0   0   2   0   2   0   2   2   2   0   2   2   2   0   2   2   0   2   0   0   2   0   0   0   0   0   0   0   0   0   0   2   0   0   2   0   2   0   0   2   2   0   2   0   2   0   2   2   2   2   0   0   0   0   0   0   2   0   0   0   2   2   2   2   2   2   2   0   0   2   0   2   2   2   2   2   0   2   2   0   0   0   0   2   0   2   2   2   0   2   0   0   2   0   0   2   0   2   0   2   2   0   0   0   0   2   0   2   0   2   2   0   2   0   0   2   0   2   2   0   0   0   0   2   0   0   2   0   2   0   2   0   0   0   2   0   0   0   0   2   2   2   0   2   2   2   2   2   2   0   2   2   2   2   0   2   2   0   0   0   2   0   2   0   0   0   2   2   0
 MK-4-12                2   2   0   2   0   0   2   0   0   2   2   2   0   0   0   2   0   2   2   2   2   0   0   0   0   0   2   0   2   2   0   0   0   2   0   2   2   0   2   2   0   2   2   2   0   2   2   0   2   0   0   2   0   0   0   0   0   0   0   2   0   0   2   0   0   2   0   2   0   2   2   2   0   2   2   2   0   2   2   2   2   2   0   0   0   0   0   0   0   0   0   2   2   2   2   0   0   2   0   0   2   0   2   2   2   2   2   0   2   2   0   0   0   2   2   0   2   2   2   0   2   0   0   2   0   0   2   0   2   0   2   2   0   0   0   0   2   0   2   0   2   2   2   2   0   0   2   0   2   2   0   0   0   0   2   0   0   2   0   2   0   2   0   0   0   2   0   0   0   0   2   2   2   0   2   2   2   2   2   2   0   0   2   2   2   0   2   2   0   2   0   2   0   2   0   0   0   2   2   0
 MK-4-13                2   2   0   2   0   0   2   2   0   2   2   2   0   0   0   2   0   2   2   2   2   0   0   0   2   0   2   0   2   2   0   0   0   2   0   2   2   0   2   2   0   2   0   2   0   2   0   0   2   0   0   2   0   0   0   0   0   0   0   2   2   2   2   0   0   2   0   0   0   2   2   2   0   2   2   2   0   2   0   0   2   0   2   0   0   0   2   0   0   0   0   2   2   2   2   0   0   2   0   0   2   0   2   2   2   2   2   0   2   2   0   0   0   2   2   0   2   2   2   0   2   0   0   2   0   0   2   0   2   0   2   2   0   0   2   0   2   0   2   2   2   2   2   2   2   0   0   0   2   2   0   0   0   0   2   0   0   2   2   2   0   2   0   0   0   2   0   0   0   0   2   2   2   0   2   2   2   0   2   2   0   0   2   2   2   0   2   2   0   2   0   2   0   2   0   0   0   2   2   0
 MK-4-14                2   2   0   2   0   0   2   2   0   2   2   2   0   0   0   2   0   2   2   2   2   0   0   0   2   0   0   0   2   2   0   0   0   2   0   2   2   0   2   2   0   2   0   2   0   2   0   0   0   0   0   2   0   0   0   0   0   0   0   2   2   2   0   0   0   2   0   0   0   2   2   2   0   2   2   0   0   2   2   0   2   0   2   0   0   0   2   0   0   0   0   2   2   2   2   0   0   2   0   0   2   0   2   2   2   2   2   0   2   0   0   0   0   2   0   0   2   0   2   0   2   0   0   2   0   0   2   0   2   2   2   2   0   0   2   0   2   0   2   2   0   2   2   2   2   0   0   2   2   2   0   0   0   0   2   2   0   2   2   2   0   2   2   0   2   2   0   0   0   0   2   2   2   0   2   2   2   0   2   2   0   0   2   2   2   0   2   0   0   2   0   2   2   2   0   0   0   2   2   0
 MK-4-15                0   2   0   2   0   2   2   2   0   2   0   2   0   0   0   2   0   2   2   2   2   0   0   0   2   0   0   0   2   2   0   0   0   2   0   2   2   0   2   2   0   2   0   2   0   0   0   0   0   0   0   2   0   0   0   2   0   0   0   2   2   2   0   0   0   2   0   0   0   2   2   2   0   2   2   0   0   2   2   0   2   0   2   0   0   0   2   0   0   0   0   2   0   2   2   0   0   2   0   0   2   0   2   0   2   2   2   0   2   0   0   2   0   2   0   0   0   0   2   0   2   2   0   2   0   0   2   0   2   2   2   2   0   0   2   0   2   0   2   2   0   2   2   2   2   2   0   2   2   2   2   2   0   0   2   2   0   2   2   2   0   2   2   0   2   2   0   0   0   2   2   2   2   0   2   2   2   0   2   2   0   0   2   2   2   0   0   0   0   2   0   2   2   0   0   0   0   2   2   0
 MK-4-16                0   2   0   2   2   2   2   2   0   2   0   2   0   0   0   2   0   0   2   0   2   0   0   0   2   0   0   0   2   2   0   0   0   2   0   2   2   0   2   2   0   2   0   2   0   0   0   0   0   0   0   2   0   0   0   2   0   0   0   2   2   2   0   0   0   2   0   0   0   2   0   2   0   2   2   0   0   2   2   2   2   0   2   0   0   0   2   0   0   0   0   0   0   2   2   0   0   2   0   0   2   0   2   0   2   2   2   0   2   0   0   2   0   2   0   0   0   0   2   0   2   2   0   2   0   0   2   0   2   2   2   2   2   2   2   2   2   0   2   2   0   2   0   2   0   2   0   2   2   2   2   2   0   0   2   2   2   2   2   2   0   2   2   0   2   2   0   0   2   2   2   0   2   0   2   2   2   0   2   0   0   0   2   2   2   0   0   0   0   2   0   0   2   0   0   0   0   2   2   0
 MK-5-1                 2   0   0   0   0   0   0   2   2   2   2   0   2   2   0   2   2   2   2   2   0   2   2   2   0   0   0   2   0   0   2   0   0   2   0   2   0   2   2   2   2   2   0   0   0   2   0   0   0   0   0   2   2   2   0   2   2   0   2   2   0   2   0   2   2   0   2   0   2   0   0   2   2   0   0   2   2   2   2   2   0   2   0   0   0   2   2   2   2   0   2   2   2   0   2   2   2   2   2   2   0   2   2   0   2   2   0   2   0   0   0   2   0   0   2   0   0   0   0   0   0   0   0   2   0   2   2   0   2   2   0   2   0   2   0   2   0   2   0   2   2   0   2   2   2   2   2   2   2   0   2   2   2   0   2   2   0   2   0   2   0   2   2   2   0   2   0   0   2   2   0   2   2   0   0   2   2   2   2   2   2   2   0   0   0   2   0   0   2   2   2   2   0   0   2   0   2   0   0   0
 MK-5-2                 2   0   0   0   0   0   0   2   2   2   2   0   2   2   0   2   2   2   2   2   0   0   2   2   0   0   0   2   0   0   2   0   0   2   0   2   0   2   2   2   2   2   0   0   0   0   0   0   0   0   0   0   2   2   0   2   2   0   2   2   0   2   0   2   0   0   2   0   2   0   0   2   2   0   0   2   2   2   2   2   0   2   2   0   2   2   2   0   0   0   2   2   2   0   2   2   0   0   2   2   0   2   2   0   2   2   0   2   0   0   0   0   0   0   2   0   0   0   0   0   0   0   0   2   0   2   2   0   2   2   0   2   0   2   0   2   0   2   2   2   2   0   2   2   2   2   2   2   2   0   2   2   2   0   2   2   0   0   0   0   2   0   0   2   0   2   0   0   2   2   0   2   2   0   0   2   2   2   2   2   2   2   0   0   0   0   0   0   2   2   2   2   0   0   2   0   2   0   0   0
 MK-5-3                 0   0   0   0   0   2   0   2   0   2   2   0   2   2   0   2   2   2   2   0   0   0   2   2   0   0   0   2   0   0   2   0   0   2   0   2   2   2   2   2   2   2   0   0   0   0   0   0   0   2   0   0   2   2   0   0   2   0   0   0   0   2   0   2   2   0   2   0   2   0   2   2   2   0   0   2   2   0   2   2   0   2   2   0   2   2   2   0   0   0   2   2   2   0   2   2   0   0   2   2   0   2   2   0   2   2   0   2   0   0   0   0   0   0   2   0   0   0   0   0   0   0   0   2   0   2   2   0   2   2   2   2   0   2   0   0   0   0   2   2   0   0   2   2   2   2   2   2   2   0   2   2   2   0   2   2   0   0   0   0   2   0   0   2   0   2   0   0   2   2   0   2   2   0   0   2   2   2   2   2   2   2   0   2   0   0   0   0   2   2   2   2   0   0   0   2   2   0   0   2
 MK-5-4                 0   0   0   0   2   2   0   2   2   2   2   0   2   2   0   2   2   2   2   0   2   0   2   2   0   0   0   2   2   0   2   0   0   2   0   0   2   0   2   2   2   2   0   0   0   0   0   0   0   2   0   0   2   2   0   0   2   0   0   0   2   2   0   2   2   2   2   0   2   0   2   2   2   0   0   0   2   0   0   0   0   2   2   0   2   2   2   0   0   0   0   0   2   0   2   2   0   0   2   2   0   2   2   2   2   2   2   2   0   0   0   0   0   0   2   0   0   0   0   0   0   0   0   2   0   2   2   2   2   2   2   2   0   2   0   0   0   0   0   2   0   0   2   2   2   2   2   2   2   0   2   2   2   0   2   2   0   0   0   0   0   0   0   2   0   2   0   0   2   2   0   2   2   0   0   2   2   2   2   2   2   2   0   2   0   0   0   2   2   2   2   2   0   0   0   2   0   0   2   2
 MK-5-5                 0   0   0   0   2   2   0   2   2   2   2   0   2   2   0   2   2   2   2   0   2   0   2   0   0   2   2   2   2   2   0   2   0   2   0   0   2   0   2   2   2   2   0   0   0   2   0   0   0   0   0   0   2   0   0   0   2   0   0   0   2   2   0   2   2   2   2   0   2   0   2   2   2   0   0   0   2   0   0   0   0   2   2   0   0   2   2   2   2   0   0   0   2   0   2   2   0   0   2   2   0   2   2   2   2   2   2   2   0   0   0   0   0   0   2   0   0   0   0   0   0   0   2   2   0   2   2   2   2   2   2   2   0   2   0   0   0   0   0   2   0   0   2   2   2   2   2   2   2   0   2   2   2   0   2   2   0   0   0   0   0   0   0   2   0   2   0   0   2   2   0   2   2   0   0   2   2   0   2   0   2   2   0   2   0   0   0   0   0   2   2   2   0   0   0   2   0   0   2   0
 MK-5-6                 0   0   2   0   2   0   0   2   2   2   2   0   0   2   0   2   2   2   2   0   2   0   2   0   0   2   2   2   2   2   0   2   0   2   0   0   2   0   2   2   2   2   0   0   0   2   0   0   0   0   0   0   2   0   0   0   2   0   0   0   2   2   0   0   2   2   2   0   2   0   2   0   2   0   0   0   2   0   0   0   0   2   2   0   0   2   2   2   2   0   0   0   2   0   2   2   0   0   2   2   0   0   2   2   0   0   2   2   0   0   0   0   0   0   2   0   0   2   0   0   2   0   2   0   0   2   2   2   0   0   0   2   0   2   0   0   0   0   0   2   0   0   2   2   2   2   2   2   2   0   2   2   2   0   2   2   0   0   0   0   0   0   2   2   0   2   0   0   2   2   0   2   2   0   0   2   2   0   2   0   2   2   0   2   0   0   0   0   0   2   2   2   0   0   0   2   0   0   2   0
 MK-5-7                 0   0   2   2   0   0   2   2   2   2   2   0   2   2   0   2   2   2   2   0   2   0   2   0   0   2   2   2   2   2   0   2   0   2   0   0   2   0   2   2   2   2   2   0   0   2   0   0   0   0   0   0   2   0   0   0   2   2   0   0   2   2   0   0   2   2   2   2   2   0   2   0   2   0   0   0   2   0   0   0   0   2   2   0   0   2   2   2   2   0   0   0   2   0   2   2   0   0   2   2   0   0   2   2   0   0   2   2   0   0   0   0   2   0   2   0   0   2   0   0   2   0   2   0   0   2   0   0   0   0   0   2   0   2   0   2   0   0   0   2   2   0   2   2   2   2   2   0   2   0   2   2   2   0   2   2   0   0   0   0   2   0   2   2   0   2   0   0   2   2   0   2   2   0   0   2   0   0   2   0   2   2   2   2   0   0   0   0   2   2   2   2   0   2   0   2   0   0   2   0
 MK-5-8                 0   0   2   2   0   0   2   2   0   2   2   2   2   0   0   2   2   2   2   0   2   0   0   2   0   2   2   2   2   2   0   2   0   2   0   0   2   0   0   2   2   2   0   0   2   2   0   0   2   0   0   0   2   0   0   0   2   2   0   0   2   2   2   0   2   2   2   2   2   0   2   0   2   0   0   0   2   0   0   0   0   2   2   0   0   2   2   2   2   0   0   2   2   0   2   2   0   2   2   2   0   0   2   2   0   0   2   2   2   0   0   0   2   0   2   0   0   2   0   0   0   0   2   2   0   2   2   0   0   0   0   2   0   2   0   2   0   0   0   2   2   0   2   2   2   2   2   0   2   0   2   2   2   0   2   0   0   0   0   0   2   2   2   2   0   2   0   2   2   2   0   2   2   0   0   2   0   0   0   0   2   2   2   2   2   0   0   2   2   2   2   2   0   2   0   2   0   0   2   0
 MK-5-9                 0   0   2   2   0   0   2   2   0   2   2   2   2   2   0   2   2   2   0   0   2   0   0   0   2   2   2   2   2   2   0   2   0   2   0   0   2   0   0   2   2   2   0   0   2   2   0   0   2   0   0   0   2   0   0   0   2   2   0   0   2   2   2   0   2   2   2   2   2   0   2   0   2   0   0   0   2   0   0   0   0   2   2   0   0   2   2   2   2   2   0   2   0   0   2   2   0   2   2   2   0   0   2   2   0   0   2   2   2   0   0   0   2   0   2   0   0   2   2   0   0   0   2   0   0   2   2   0   0   0   0   2   0   2   0   2   0   0   0   2   2   0   2   2   2   2   2   0   2   0   2   2   2   0   2   0   0   0   0   0   2   2   2   2   0   2   2   2   0   2   0   2   2   2   0   2   0   0   0   0   2   2   2   0   2   2   0   2   2   2   2   2   0   2   0   2   0   0   2   0
 MK-5-10                0   0   2   2   0   0   2   2   0   2   0   2   0   2   0   2   2   2   2   0   2   0   0   0   2   2   2   2   2   2   2   0   0   2   0   0   2   0   0   2   2   2   0   0   2   2   0   0   2   0   0   0   0   0   0   0   0   2   0   0   2   2   2   0   2   0   0   2   2   2   2   0   2   0   0   0   2   0   0   0   0   2   2   0   0   2   2   2   2   2   0   2   0   0   2   2   0   2   2   2   2   0   2   2   0   0   2   2   2   0   0   0   2   0   2   2   0   0   2   0   0   0   2   0   2   2   2   2   0   0   0   2   0   0   0   0   0   0   0   2   2   0   2   2   0   2   2   0   2   0   2   2   2   0   2   0   0   0   0   0   2   2   2   2   2   2   2   0   0   2   0   2   2   2   0   2   0   0   0   0   2   0   2   0   2   2   0   2   2   2   2   2   0   2   0   2   2   0   2   0
 MK-5-11                0   0   2   2   0   0   0   2   0   2   0   2   0   0   0   2   2   2   0   0   2   0   0   0   2   2   0   2   2   2   2   2   0   2   0   0   2   0   0   2   2   2   0   0   2   2   0   0   2   0   0   0   0   0   0   0   0   2   2   0   2   2   2   0   0   0   0   2   2   2   2   0   2   0   0   0   2   2   0   0   0   2   2   0   0   2   2   2   2   2   0   2   0   0   2   2   0   2   2   2   2   0   2   2   0   0   2   2   2   0   0   0   0   0   2   2   0   0   2   0   0   2   0   0   2   2   0   2   0   0   2   2   0   0   0   0   0   0   0   2   2   0   2   2   0   2   2   0   2   0   2   2   2   0   2   0   2   0   0   0   2   2   2   2   2   2   2   0   0   2   0   2   2   2   0   2   0   0   0   0   2   0   0   0   2   2   0   2   2   0   2   2   0   2   0   2   2   0   2   0
 MK-5-12                0   0   0   2   0   0   0   2   0   2   0   2   0   0   0   0   2   0   0   0   2   2   0   0   2   2   0   2   2   2   0   2   0   2   0   0   2   0   0   2   2   2   0   0   2   2   0   0   2   0   0   0   0   0   0   0   0   2   2   0   2   2   2   0   0   0   0   2   2   2   0   0   2   0   0   0   2   2   0   0   0   2   2   0   0   2   2   2   2   0   0   0   0   2   2   2   0   2   2   2   2   0   2   2   0   0   2   2   2   0   2   2   0   0   2   0   0   0   0   0   0   2   0   0   2   2   0   2   0   2   0   2   0   0   2   0   2   0   0   0   2   2   2   2   0   2   2   0   2   0   2   2   2   0   2   0   2   0   0   0   2   2   2   2   2   2   2   0   0   2   0   2   2   2   0   2   0   0   0   0   2   0   0   0   2   2   0   2   2   0   2   2   2   2   0   2   2   0   2   0
 MK-5-13                0   0   0   2   0   0   0   2   0   2   0   2   0   0   0   0   2   0   2   0   2   2   0   0   2   2   0   2   2   2   0   2   0   2   0   0   2   0   0   2   2   0   0   0   2   2   0   0   2   0   0   0   2   0   0   0   0   2   2   0   2   2   2   2   0   0   0   2   2   2   0   2   2   0   0   2   2   2   2   0   2   2   2   0   0   2   2   2   2   2   0   0   0   0   2   2   0   2   2   2   2   0   2   2   0   0   2   2   2   0   2   2   0   0   2   2   0   0   0   0   0   2   0   0   2   2   0   2   0   2   0   2   0   0   2   0   2   0   0   0   2   2   2   2   0   2   2   0   0   0   2   2   2   0   0   0   2   2   2   0   2   2   2   2   0   2   2   0   0   2   0   2   2   2   0   2   0   0   0   0   2   0   0   0   2   2   0   2   2   0   2   0   2   2   0   0   0   0   0   0
 MK-5-14                0   0   0   2   0   0   0   2   0   0   0   2   0   0   0   0   2   0   2   0   2   2   0   0   2   2   0   2   0   2   0   2   0   2   0   0   2   0   0   2   2   0   0   0   2   2   0   0   2   0   2   0   2   0   0   0   0   2   2   0   2   2   2   2   0   0   0   2   0   2   2   2   2   0   0   2   2   2   2   0   2   2   2   0   0   2   2   2   2   2   0   0   0   0   2   2   2   0   2   0   2   0   2   2   2   0   2   2   2   0   2   2   0   0   2   0   0   0   0   0   0   2   0   0   2   2   0   0   0   2   0   2   2   0   2   0   2   0   0   0   2   2   2   2   0   2   2   0   0   0   2   2   2   0   0   0   2   2   2   0   2   2   2   2   0   2   2   2   0   2   0   0   2   2   0   2   0   0   0   0   2   0   0   0   2   2   0   2   2   0   2   2   2   2   0   0   0   0   0   0
 MK-5-15                2   2   0   2   0   0   2   2   0   0   0   2   0   0   0   0   2   0   2   0   2   2   2   0   2   2   0   0   0   2   0   2   0   2   0   0   2   0   0   2   2   0   0   0   0   2   0   0   2   2   2   0   2   0   0   0   2   2   0   0   0   2   2   2   0   0   0   2   0   2   2   2   2   0   0   0   2   0   2   0   2   2   2   0   0   2   2   2   2   2   0   2   0   0   2   2   2   0   2   0   2   0   2   2   2   0   0   2   2   0   2   2   0   0   2   0   0   0   0   0   0   2   0   0   2   2   0   0   0   2   0   2   2   0   2   0   2   0   0   0   2   2   2   2   0   2   2   0   0   2   2   2   2   0   0   2   0   2   2   0   2   2   0   2   2   2   0   2   0   2   0   0   2   2   0   2   0   0   0   0   2   0   0   0   2   2   0   2   2   0   2   2   2   2   0   0   0   0   0   0
 MK-5-16                2   2   0   2   0   0   2   2   0   0   0   2   0   0   0   0   2   0   2   0   0   0   2   0   2   2   0   0   0   2   0   2   0   2   0   0   2   0   0   2   2   0   0   0   0   2   0   0   2   2   2   0   0   2   0   0   2   2   0   0   0   2   2   2   2   2   0   2   0   2   2   2   2   0   2   0   2   0   2   0   2   2   2   0   0   2   2   2   2   2   0   2   0   0   2   2   2   0   0   0   2   0   2   0   2   2   0   2   2   0   0   2   0   0   2   0   0   0   0   0   0   2   0   2   2   2   0   0   0   2   0   2   2   0   2   0   2   2   0   0   2   2   0   2   0   2   0   0   0   2   2   2   2   0   0   2   0   2   0   0   2   2   2   0   2   2   0   2   0   2   0   0   2   2   0   2   0   0   0   0   2   0   2   0   2   2   0   2   0   0   2   2   2   2   0   0   0   0   0   0
 MK-6-1                 2   2   2   0   0   2   2   2   2   2   0   0   0   2   2   0   0   0   0   0   0   0   0   0   0   2   0   2   0   2   0   0   2   0   2   2   0   2   0   2   2   2   2   0   0   0   2   2   0   0   2   2   0   2   0   0   0   2   2   2   2   0   0   0   2   0   0   0   2   2   2   2   0   2   0   0   2   2   0   2   2   2   0   0   0   0   0   2   0   0   0   0   2   0   0   0   2   0   0   0   0   2   0   0   0   0   2   0   2   2   0   0   2   2   2   0   0   0   0   2   0   0   0   0   0   0   2   0   0   0   2   0   2   0   2   0   2   0   2   2   0   0   2   2   2   2   2   2   0   0   2   2   0   2   2   2   0   2   0   2   2   2   2   2   2   2   0   0   2   2   0   0   2   2   2   2   2   0   0   2   2   0   2   2   2   0   2   0   0   2   2   2   0   0   2   2   2   2   2   0
 MK-6-2                 2   2   2   0   0   2   2   2   2   2   0   0   0   2   2   0   0   2   0   0   0   0   0   0   0   2   0   0   2   2   0   0   2   0   2   0   0   2   0   2   2   2   2   0   0   0   0   0   0   0   2   2   0   2   0   0   0   2   2   2   2   0   0   0   2   0   0   0   2   2   2   2   0   0   0   0   2   2   0   0   2   2   0   0   0   2   2   2   0   0   0   0   0   0   0   0   2   0   0   0   2   2   0   0   0   0   2   0   2   2   0   2   2   2   2   0   0   0   0   2   2   0   0   0   0   0   2   0   0   0   2   0   2   0   2   0   2   0   2   2   0   0   2   2   2   2   0   2   0   0   2   2   0   2   2   2   0   2   0   2   2   2   2   2   2   2   0   0   2   2   0   0   2   2   2   2   0   0   0   2   2   0   2   2   2   0   2   0   0   2   2   2   0   0   2   2   2   2   0   0
 MK-6-3                 2   2   2   0   0   2   2   2   2   0   0   0   0   2   2   0   0   2   0   0   0   0   0   0   0   2   0   0   2   2   0   0   2   2   2   0   0   2   0   2   2   2   2   0   0   0   0   0   0   0   2   2   0   2   0   0   0   0   2   2   2   0   0   0   2   0   0   0   2   2   2   2   0   0   2   0   2   2   0   0   2   2   0   0   0   2   0   2   0   0   2   2   0   2   0   0   2   0   0   2   2   2   0   0   0   0   2   0   0   2   0   2   2   2   2   0   0   0   0   2   2   0   0   0   0   0   2   0   0   2   2   0   2   0   2   0   2   0   2   2   0   0   2   0   2   2   0   2   0   0   0   2   0   0   2   2   0   2   0   2   2   2   2   2   2   2   0   0   2   2   0   0   2   2   2   2   2   0   0   2   0   0   2   2   2   0   2   0   2   2   2   2   0   0   2   2   2   2   0   0
 MK-6-4                 2   2   2   0   0   2   2   2   2   0   0   2   0   2   2   0   0   2   0   0   0   0   0   0   0   2   0   2   2   2   0   0   2   2   2   0   0   2   0   2   2   2   0   0   0   0   0   0   0   0   2   2   0   2   0   0   2   0   0   2   2   0   0   0   2   0   0   0   2   2   2   2   0   0   2   0   2   0   0   0   2   2   0   0   0   2   0   2   2   0   2   2   0   2   0   0   2   0   0   0   2   0   0   2   0   0   2   0   0   2   0   2   2   2   2   0   0   0   0   2   0   0   0   2   2   0   2   0   0   2   2   0   2   0   2   0   2   0   2   0   0   0   2   0   2   2   0   2   0   0   0   2   2   0   2   2   0   2   0   2   2   2   2   2   2   2   2   0   2   2   0   0   2   2   2   2   2   0   0   2   0   2   2   2   2   0   2   0   2   2   2   2   0   0   2   2   2   2   0   0
 MK-6-5                 0   2   0   0   0   2   2   2   2   2   0   2   0   2   2   0   0   2   0   0   0   0   0   0   0   2   0   2   2   2   2   0   2   0   2   0   2   2   0   2   2   2   0   0   0   0   0   0   2   0   2   0   0   2   0   0   2   0   0   2   2   0   0   0   2   0   0   0   2   2   2   2   0   0   2   0   2   0   0   0   2   2   0   0   0   2   0   2   2   0   2   2   0   2   2   2   2   0   0   0   2   2   2   2   0   0   2   0   0   2   0   2   2   2   2   0   0   0   0   2   0   2   0   2   2   0   2   0   0   2   2   0   2   0   2   0   2   0   2   0   0   0   2   0   2   2   0   2   2   0   0   2   2   0   2   2   0   2   0   2   2   2   2   2   2   0   2   0   0   2   0   0   2   2   2   0   2   0   0   2   0   2   0   2   2   0   2   0   2   2   2   0   2   0   2   2   2   2   0   0
 MK-6-6                 0   2   0   0   0   2   2   2   2   2   0   2   0   2   2   0   0   2   0   2   0   0   0   0   0   0   0   2   2   0   2   0   0   0   0   0   2   2   0   2   2   2   0   0   0   0   0   0   2   0   2   0   2   2   0   0   2   0   0   2   2   0   0   0   2   0   0   0   2   0   2   2   0   0   0   2   2   0   0   0   2   2   0   0   0   2   0   2   2   0   2   2   0   2   2   2   2   0   0   0   0   2   2   2   0   0   2   0   0   2   0   2   2   2   2   0   0   0   0   2   0   2   2   2   2   0   2   0   0   2   2   0   2   0   2   0   2   0   2   2   2   0   2   0   2   2   0   2   2   0   0   2   2   0   2   2   2   2   0   2   2   2   2   2   2   0   2   2   0   2   0   0   2   2   2   0   2   0   0   2   0   2   0   2   2   0   2   2   2   2   2   2   2   0   2   2   2   0   0   0
 MK-6-7                 0   2   0   0   0   2   2   2   2   2   0   2   2   2   0   0   0   2   0   2   2   0   0   0   0   2   0   2   2   0   2   0   0   0   0   0   2   2   2   2   2   2   2   0   0   0   0   0   2   0   2   0   2   2   0   0   2   0   0   2   2   0   2   0   2   0   0   0   2   0   2   2   0   0   0   0   0   0   0   0   2   2   2   0   0   2   0   2   2   0   2   2   0   2   2   2   2   0   0   2   0   2   2   2   0   0   2   0   0   2   0   2   0   2   2   0   0   0   0   2   0   2   2   2   2   0   2   0   0   0   2   0   2   0   2   0   0   0   2   2   2   0   2   0   2   2   0   2   2   0   0   0   2   0   2   2   2   2   0   2   2   2   2   2   0   0   2   2   0   2   0   2   2   2   2   0   2   0   0   2   0   2   0   2   0   0   2   2   2   2   2   2   2   0   2   2   2   0   0   0
 MK-6-8                 0   2   0   0   0   2   2   2   2   2   0   2   2   2   0   0   2   2   0   2   2   0   0   0   0   2   0   2   2   0   2   0   0   0   0   0   2   2   2   2   2   0   2   0   0   0   0   0   2   0   0   0   2   0   0   0   2   0   0   2   2   0   2   0   2   0   0   0   0   0   2   0   0   0   0   0   0   0   0   0   2   0   2   0   0   2   0   0   2   0   2   2   0   2   2   2   2   0   0   2   2   2   2   2   0   0   2   0   0   2   0   2   0   2   2   0   0   0   0   2   0   2   2   2   2   0   2   0   2   0   2   0   0   0   2   0   0   0   2   2   2   0   2   0   2   2   0   2   0   0   0   0   2   0   2   2   2   2   0   2   2   2   2   2   0   0   2   2   0   0   0   2   2   2   2   0   2   0   0   2   0   2   0   2   2   0   2   2   2   2   2   0   2   0   2   2   2   0   0   0
 MK-6-9                 2   2   2   0   2   2   2   2   2   2   0   2   0   2   0   0   0   2   2   2   2   0   0   0   0   2   0   2   2   0   2   0   0   0   0   2   2   2   2   2   2   0   2   0   0   0   0   2   2   0   2   0   2   0   0   0   2   0   0   2   2   0   2   0   2   2   2   0   0   0   2   0   0   0   0   0   0   0   0   0   2   2   2   0   0   2   0   0   2   0   2   2   0   2   0   0   2   0   0   2   2   2   2   2   0   0   2   0   2   2   0   2   0   2   2   0   0   0   0   2   0   2   2   2   2   0   2   0   0   0   2   0   0   0   2   0   0   0   2   2   2   0   2   0   2   2   0   2   0   0   0   0   2   0   2   2   2   2   0   2   2   2   2   2   0   2   2   2   2   0   2   2   2   2   2   0   2   0   0   2   0   2   0   2   2   0   2   2   2   2   2   0   2   0   2   2   2   0   0   0
 MK-6-10                2   2   2   0   2   2   2   2   2   2   0   2   0   2   2   0   0   2   0   2   2   0   0   0   0   0   0   2   2   0   2   0   0   0   0   0   2   2   0   2   2   0   2   0   0   0   0   2   2   2   2   0   2   0   0   0   2   0   0   2   2   0   2   0   2   2   2   0   0   0   2   0   0   0   0   0   0   0   0   2   2   2   2   0   0   2   0   2   2   0   2   2   2   2   0   0   2   0   0   2   2   2   2   0   0   0   2   0   2   2   0   0   0   2   2   0   0   0   0   2   0   2   2   2   2   2   2   0   0   0   2   0   0   0   2   0   0   0   2   2   2   0   2   0   2   2   0   0   0   0   0   0   2   0   2   2   2   2   0   2   2   2   2   2   0   0   2   0   2   0   2   2   2   2   2   0   2   0   2   2   0   2   0   2   2   0   2   2   2   2   2   0   2   0   2   2   2   0   0   0
 MK-6-11                2   2   2   0   2   0   2   2   2   2   0   2   0   2   2   0   0   2   0   2   2   0   0   2   0   0   0   0   2   0   2   0   0   0   0   0   2   2   0   2   0   0   0   0   0   0   0   2   2   2   2   0   2   0   0   0   2   2   0   2   2   0   2   0   0   2   2   2   0   0   2   0   0   0   0   2   0   0   0   2   2   0   0   2   0   2   0   2   2   0   2   2   2   2   0   0   2   2   0   2   2   2   2   0   0   0   2   0   2   2   2   0   0   2   2   0   0   0   0   2   0   2   2   2   2   2   2   0   2   0   2   0   0   0   0   0   0   2   2   2   2   0   2   2   0   2   0   0   2   0   2   0   2   0   2   0   0   2   0   2   0   2   2   2   0   0   2   0   2   0   2   2   2   2   2   0   2   0   2   2   0   2   2   2   2   0   2   2   0   2   2   0   2   0   2   2   2   0   0   2
 MK-6-12                2   2   2   0   2   0   0   2   2   2   2   2   0   2   2   0   2   2   0   2   2   0   0   2   0   0   2   0   2   0   0   0   0   0   0   0   2   2   0   2   2   0   0   0   0   0   0   2   2   2   2   0   2   0   0   0   0   2   0   2   2   0   0   0   0   2   2   2   0   0   2   0   0   0   0   2   0   0   0   2   2   0   2   2   0   0   0   0   2   2   2   2   2   2   0   0   2   0   0   2   2   2   2   0   0   0   2   0   2   2   2   0   0   2   2   0   0   0   0   2   0   2   2   2   2   2   2   0   2   2   2   0   0   0   0   0   0   2   2   2   2   0   2   2   0   2   0   0   2   0   2   0   2   0   2   0   0   2   0   0   0   2   2   2   0   0   2   0   2   0   2   2   0   2   0   0   2   0   2   0   0   2   2   2   2   0   2   2   0   2   0   0   2   0   2   2   2   0   0   2
 MK-6-13                2   2   2   0   2   0   0   2   2   2   2   2   0   2   2   0   2   2   0   2   2   0   0   2   0   0   2   0   2   0   0   0   0   0   0   0   2   2   0   2   2   0   0   0   0   2   0   2   2   2   2   0   2   0   0   0   0   2   0   0   2   0   0   0   0   2   2   2   0   0   2   0   2   0   2   2   0   0   0   2   2   0   2   2   0   0   0   0   2   2   0   2   2   2   2   0   2   0   0   2   2   0   2   0   0   0   2   0   2   2   2   0   0   2   2   0   0   0   0   2   0   0   2   2   2   2   2   0   2   2   2   0   0   0   0   2   0   2   2   2   0   0   2   2   2   2   0   0   2   2   2   2   2   0   2   0   0   0   2   0   0   2   2   2   2   0   2   0   2   0   2   2   0   2   2   2   2   0   2   0   0   2   2   2   0   0   2   2   0   2   0   2   2   0   2   2   2   0   0   0
 MK-6-14                2   2   2   0   2   0   0   2   2   2   2   2   2   2   2   0   2   2   0   0   2   0   0   0   2   0   2   0   2   0   0   0   0   0   0   0   2   2   0   2   2   0   2   0   0   2   0   2   2   2   2   0   2   0   0   0   0   2   0   0   2   0   0   0   0   2   2   2   0   0   2   0   2   0   2   2   0   0   0   2   2   2   2   2   2   0   0   0   2   2   0   2   2   2   2   0   2   0   0   2   2   0   2   0   0   0   2   0   2   2   2   2   2   2   2   2   0   0   0   2   0   0   2   2   2   2   0   0   2   2   2   2   0   0   0   2   0   2   2   2   2   0   2   2   2   2   0   0   2   2   2   2   2   0   2   0   0   0   2   0   0   2   2   2   2   0   2   0   2   0   2   2   0   2   2   2   2   0   2   0   0   2   2   2   0   0   0   2   0   2   0   0   2   0   2   2   2   0   0   0
 MK-6-15                2   2   2   0   2   0   0   2   2   2   2   2   2   2   2   0   2   2   0   0   2   0   0   0   2   2   2   0   2   0   0   0   0   0   0   0   2   2   0   2   2   0   2   0   0   2   0   2   2   2   0   0   2   0   2   0   0   2   0   0   2   0   0   0   0   2   2   2   0   2   2   0   0   0   2   2   0   0   2   2   2   2   2   2   2   0   0   0   2   2   0   2   2   2   2   0   2   0   2   2   2   2   0   0   0   0   2   0   2   2   2   2   2   2   2   2   0   0   2   2   0   0   0   2   2   2   0   0   2   2   2   0   0   0   0   2   0   2   2   2   2   2   2   2   2   2   0   0   2   2   2   2   2   0   2   0   0   0   2   0   0   2   2   2   2   0   2   0   2   0   2   0   0   2   2   2   2   0   2   0   2   2   0   2   2   0   0   0   0   2   0   0   2   0   2   2   2   0   0   0
 MK-6-16                2   2   2   0   0   0   0   2   2   2   0   2   2   2   2   0   2   2   0   0   2   0   0   0   2   2   0   0   2   0   0   0   0   0   0   0   2   2   0   2   2   0   2   0   0   2   0   2   2   2   0   0   2   0   2   0   0   2   0   0   2   2   0   0   0   2   2   2   0   2   2   0   0   0   2   2   0   0   2   2   2   2   2   2   2   0   0   0   2   2   0   2   2   2   2   0   2   0   2   2   0   2   0   0   0   0   2   0   2   2   2   2   2   2   2   2   0   0   2   2   0   0   0   2   2   2   0   0   2   2   2   0   0   0   0   2   0   2   2   2   2   2   2   2   2   2   0   0   2   2   2   2   2   0   2   0   0   0   2   0   0   2   2   2   2   0   2   0   2   0   2   0   0   2   2   2   2   0   2   0   0   2   0   2   2   0   2   0   0   2   0   0   2   0   2   2   2   0   0   0
 
!****************************************** Phenotypic Data **********************************************************
!-100.0 is resevred for missing phenotype
SimulatedTrait1        16.1426   16.0184   15.9750   13.4831   15.7971   15.0598   16.1623   14.3536   14.2320   15.1551   13.9428   13.8346   15.1772   16.2481   16.1348   14.1535   16.2214   14.5022   14.2363   16.3756   16.4430   15.7577   14.3718   15.4250   13.9513   13.6462   16.1238   13.3269   13.8665   14.7211   14.3347   15.4152   14.9513   16.1658   14.5518   15.6811   14.4486   16.6163   15.5259   15.1292   14.5284   14.2442   14.5282   15.1027   15.7110   15.5971   14.8291   15.6813   15.4992   16.4236   13.5299   16.0806   16.7161   14.6962   16.1059   14.9951   14.0072   14.2792   15.1116   14.0695   15.6926   15.0820   14.1600   15.6776   17.2082   14.0771   15.9979   14.4065   15.3924   15.4695   15.5121   14.0457   15.2336   13.7981   14.2840   13.8328   15.4721   16.5787   13.9752   14.3246   16.3455   13.8470   14.7163   16.5252   15.9558   14.6648   16.0453   15.3805   15.4530   15.5878   15.1903   15.2804   15.9854   14.3336   16.1649   16.0084   16.4851   14.0879   14.7325   15.4002   15.2366   15.7809   14.6471   15.3810   13.9112   16.9787   15.9914   13.8917   12.9097   15.7472   15.5292   16.5229   13.7017   13.7185   16.4631   14.8806   14.0914   16.7916   14.2447   15.9496   13.1915   13.4496   16.3098   15.6405   14.0091   15.3649   13.5804   14.7770   15.6301   14.0099   15.8919   13.8370   15.0531   14.2369   16.3495   13.2425   13.7947   14.0831   15.1119   14.6349   13.7618   13.7838   14.7566   15.7355   16.5015   14.0502   13.8924   15.9123   15.8950   15.3095   15.8350   15.6683   13.2583   13.7543   16.3461   15.6708   16.4263   13.7291   16.9226   14.3514   15.7120   13.4233   13.5998   15.2906   15.9029   15.1495   15.9918   14.1001   14.3376   13.6705   14.4111   15.7570   15.0650   15.8659   15.3494   14.5998   15.0767   16.5335   14.2172   14.5301   15.1905   15.1211   14.5036   15.8482   13.3399   15.0252   16.9191   13.9933   16.1755   16.1821   14.5148   14.7942   16.1060   14.6249   15.3644   15.5299   13.8974   15.0412   14.1895   13.5288
SimulatedTrait2         9.5755    9.8201    9.4227   10.6588    9.7368    9.9879    9.6378   10.8308   10.3775   10.1092   10.3916   10.5601    9.5098    9.6316    9.4232   10.5719    9.5263   10.6010   10.6149    9.4020    9.5759    9.7364   10.0448   10.8845   10.2495   10.2982    9.6714   10.4006   10.6432   10.2259   10.5949    9.0924    9.4630    9.8331    9.3897    9.4354    9.5645    9.4608    9.4417   10.2222   10.4186   10.3425    9.5857    9.3889    9.1916    9.6194    9.6801    9.4235   10.7518    9.3726   10.2797    9.5652    9.1723   10.2333    9.7310   10.0917   10.1620   10.9070   10.6066   10.4933    9.5678    9.3314   10.3404    9.7728    9.2309   10.7565    9.2778    9.1951    9.9539    9.0465    9.6715   10.1680    9.5141   10.5914    9.5002   10.7863    9.8829    9.3816    9.7507   10.3299    9.5272   10.2075   10.1425    9.9976    9.6503   10.2576    9.4610   10.1901   10.3413    9.5457    8.9645    9.0481    8.9492   10.1195    9.3642    9.8670    9.5287   10.6750   10.3823   10.7101    9.4568    9.6558    9.3916   10.6615   10.4732    9.3306    9.4734   10.1946   10.5767    9.2492    9.2796    9.5119   10.0068   10.3397    9.2767   10.4962   10.7665    9.6575   10.6101   10.6606   10.6090   10.6579    9.6788    9.7248   10.2362    9.5343   10.0088    9.2242   10.5270   10.5097    9.5592   10.8843    8.9299   10.3234    9.5729   10.3456   10.6974   10.0907   10.2247   10.7805   10.7439   10.9001   10.1556    9.4177    9.5166   10.2465   10.8006    9.9886    9.6243    9.7675    9.2780    9.3431   10.3129   10.5572    9.1863    9.6182    9.8154   10.3422    9.1477   10.7396    9.1957   10.1369   10.5655    9.2830    9.7160    9.9399    9.6952   10.0813    9.5964   10.5159   10.4671   10.7565    9.1538    9.5310    9.5382    9.2661    9.1996    9.5693   10.4039    9.0563    9.3688   10.3668    9.6610    9.5695   10.6875   10.1079   10.0597   10.5120    9.1960    9.5468    9.1417   10.8495    9.7890    9.9657    9.2934    8.9634   10.3432    9.5198   10.1600   10.2887
 
