# Supplementary material for: Inclusive Composite Interval Mapping of QTL by Environment Interactions in Biparental Populations
Source: PLoS One. 2015 Jul 10;10(7):e0132414. doi: 10.1371/journal.pone.0132414 (PMC4498613; doi:10.1371/journal.pone.0132414)
Supplement: S6 File — (ZIP) [file pone.0132414.s006.zip › H=0.8/L1/run_00124.met]

!**********************Note: lines staring with "!" are remarks and will be ignored in the program********************
!*********************************General Information**********************************
!Assuming F1 = P1 x P2, populations available in QTL IciMapping are: 
!  1, P1BC1F1 = P1 x F1, the first backcrossing where P1 is used as the recurrent parent;
!  2, P2BC1F1 = P2 x F1, the first backcrossing where P2 is used as the recurrent parent;
!  3, F1DH, F1-derived doubled haploids; 
!  4, RIL or F1RIL, recombination inbred lines through the repeated selfing of F1;
!  5, P1BC1RIL, recombination inbred lines through the repeated selfing of P1BC1F1;
!  6, P2BC1RIL, recombination inbred lines through the repeated selfing of P2BC1F1;
!  7, F2, the selfing generation of F1;
!  8, F3, the selfing generation of F2;
!  9, P1BC2F1, the second backcrossing where P1 is used as the recurrent parent; 
! 10, P2BC2F1, the second backcrossing where P2 is used as the recurrent parent;
! 11, P1BC2RIL, recombination inred lines through the repeated selfing of P1BC2F1; 
! 12, P2BC2RIL, recombination inred lines through the repeated selfing of P2BC2F1; 
! 13, P1BC1F2, the selfing generation of P1BC1F1; 
! 14, P2BC1F2, the selfing generation of P2BC1F1; 
! 15, P1BC2F2, the selfing generation of P1BC2F1; 
! 16, P2BC2F2, the selfing generation of P2BC2F1; 
! 17, P1BC1DH, P1BC1F1-derived doubled haploids; 
! 18, P2BC1DH, P2BC1F1-derived doubled haploids; 
! 19, P1BC2DH, P1BC2F1-derived doubled haploids; 
! 20, P2BC2DH, P2BC2F1-derived doubled haploids; 
   3      !Mapping Population (see remarks above)
   2      !Mapping Function (1 for Kosambi; 2 for Haldane; 3 for Morgan)
   2      !Marker Space Type (1 for intervals; 2 for positions)
   1      !Marker Space Unit(1 for centiMorgans; 2 for Morgan)
   6      !Number of Chromosomes (or Linkage Groups)
 200      !Size of the mapping population
   2      !Number of environments
 
!***************************************** Chromosomes and Linkage Maps **********************************************
!Chromosome                 NumMarkers
-CH1                        16
-CH2                        16
-CH3                        16
-CH4                        16
-CH5                        16
-CH6                        16
!Linkage map (Marker name followed by position or the interval length)
 MK-1-1                1     0.000
 MK-1-2                1    10.000
 MK-1-3                1    20.000
 MK-1-4                1    30.000
 MK-1-5                1    40.000
 MK-1-6                1    50.000
 MK-1-7                1    60.000
 MK-1-8                1    70.000
 MK-1-9                1    80.000
 MK-1-10               1    90.000
 MK-1-11               1   100.000
 MK-1-12               1   110.000
 MK-1-13               1   120.000
 MK-1-14               1   130.000
 MK-1-15               1   140.000
 MK-1-16               1   150.000
 MK-2-1                2     0.000
 MK-2-2                2    10.000
 MK-2-3                2    20.000
 MK-2-4                2    30.000
 MK-2-5                2    40.000
 MK-2-6                2    50.000
 MK-2-7                2    60.000
 MK-2-8                2    70.000
 MK-2-9                2    80.000
 MK-2-10               2    90.000
 MK-2-11               2   100.000
 MK-2-12               2   110.000
 MK-2-13               2   120.000
 MK-2-14               2   130.000
 MK-2-15               2   140.000
 MK-2-16               2   150.000
 MK-3-1                3     0.000
 MK-3-2                3    10.000
 MK-3-3                3    20.000
 MK-3-4                3    30.000
 MK-3-5                3    40.000
 MK-3-6                3    50.000
 MK-3-7                3    60.000
 MK-3-8                3    70.000
 MK-3-9                3    80.000
 MK-3-10               3    90.000
 MK-3-11               3   100.000
 MK-3-12               3   110.000
 MK-3-13               3   120.000
 MK-3-14               3   130.000
 MK-3-15               3   140.000
 MK-3-16               3   150.000
 MK-4-1                4     0.000
 MK-4-2                4    10.000
 MK-4-3                4    20.000
 MK-4-4                4    30.000
 MK-4-5                4    40.000
 MK-4-6                4    50.000
 MK-4-7                4    60.000
 MK-4-8                4    70.000
 MK-4-9                4    80.000
 MK-4-10               4    90.000
 MK-4-11               4   100.000
 MK-4-12               4   110.000
 MK-4-13               4   120.000
 MK-4-14               4   130.000
 MK-4-15               4   140.000
 MK-4-16               4   150.000
 MK-5-1                5     0.000
 MK-5-2                5    10.000
 MK-5-3                5    20.000
 MK-5-4                5    30.000
 MK-5-5                5    40.000
 MK-5-6                5    50.000
 MK-5-7                5    60.000
 MK-5-8                5    70.000
 MK-5-9                5    80.000
 MK-5-10               5    90.000
 MK-5-11               5   100.000
 MK-5-12               5   110.000
 MK-5-13               5   120.000
 MK-5-14               5   130.000
 MK-5-15               5   140.000
 MK-5-16               5   150.000
 MK-6-1                6     0.000
 MK-6-2                6    10.000
 MK-6-3                6    20.000
 MK-6-4                6    30.000
 MK-6-5                6    40.000
 MK-6-6                6    50.000
 MK-6-7                6    60.000
 MK-6-8                6    70.000
 MK-6-9                6    80.000
 MK-6-10               6    90.000
 MK-6-11               6   100.000
 MK-6-12               6   110.000
 MK-6-13               6   120.000
 MK-6-14               6   130.000
 MK-6-15               6   140.000
 MK-6-16               6   150.000
!*********************************** Marker Types ********************************************************************
!Co-dominant marker: When heterozygote F1 is present, P1 is coded as 2, F1 is coded as 1, and P2 is coded as 0; Otherwise, P1 is coded as 2, and P2 is coded as 0. 
!Dominant marker: When heterozygote F1 is present, P1 and F1 are coded as 12, and P2 is coded as 0; Otherwise, P1 is coded as 2, and P2 is coded as 0.  
!Recessive markers: When heterozygote F1 is present, P1 is coded as 2, and F1 and P2 are coded as 10; Otherwise, P1 is coded as 2, and P2 is coded as 0. 
!Missing marker is coded as -1. 
 MK-1-1                 0   2   2   0   2   0   0   0   0   2   0   2   2   2   0   2   0   2   2   2   0   0   2   0   0   2   0   2   0   0   2   2   0   0   0   0   2   2   2   0   0   2   2   0   0   0   0   0   0   0   2   2   0   0   0   2   2   2   0   0   2   0   2   0   0   2   0   2   2   2   0   0   0   2   0   0   0   2   0   2   2   2   2   0   2   2   0   0   0   2   2   0   0   0   2   0   0   0   0   2   0   2   2   2   2   2   0   0   0   2   2   2   2   2   0   0   2   0   2   2   0   2   2   2   2   2   2   2   2   0   0   0   2   0   2   0   0   0   0   0   0   0   0   0   0   2   0   0   0   0   2   0   0   2   0   2   0   0   0   0   0   0   2   2   0   0   0   0   0   2   2   2   0   0   0   2   2   0   0   2   0   2   2   2   0   2   0   0   0   0   2   2   2   2   0   0   2   0   0   2
 MK-1-2                 2   2   2   0   2   0   0   0   0   2   0   2   2   2   0   2   2   2   2   2   2   2   2   0   2   2   2   2   0   0   2   2   0   0   2   0   2   2   2   0   0   2   2   0   0   0   0   0   0   0   2   2   0   0   0   2   2   2   0   0   2   0   2   0   0   2   2   2   2   2   0   0   0   2   0   0   0   2   0   2   2   2   2   0   2   2   0   0   0   2   2   0   0   0   2   0   0   0   0   2   0   2   2   0   2   2   0   0   0   2   2   2   2   2   0   0   2   0   2   2   0   2   0   2   2   2   2   2   0   0   0   0   2   0   2   0   0   0   0   0   0   0   0   0   2   2   0   0   0   0   2   0   0   2   0   2   0   2   0   2   0   0   2   2   0   0   0   0   0   2   2   2   0   0   0   2   2   0   0   0   2   0   2   2   2   0   2   0   2   0   2   2   2   2   0   0   2   0   0   2
 MK-1-3                 2   2   0   0   2   0   0   0   0   2   0   2   2   2   2   2   2   2   2   0   2   0   2   0   2   2   2   0   0   0   2   2   0   0   2   0   2   2   2   0   0   2   2   0   2   0   0   0   0   0   2   2   0   0   2   0   2   2   0   0   2   0   2   0   0   2   2   2   0   2   0   0   0   2   0   0   0   2   0   2   2   2   2   0   0   2   0   0   0   0   2   2   0   0   2   0   2   0   0   2   0   2   2   0   2   0   0   0   0   2   2   2   0   2   0   0   2   0   2   2   0   2   0   2   2   2   2   2   0   0   0   0   2   0   0   0   0   2   0   0   0   0   0   0   0   2   0   2   0   0   0   0   0   2   0   2   0   2   2   2   0   0   2   2   0   0   0   2   0   2   0   0   0   0   0   2   0   0   0   0   2   0   2   0   2   0   2   0   2   0   2   2   2   2   0   0   2   0   0   0
 MK-1-4                 2   2   0   0   2   2   0   0   0   2   2   2   2   2   2   2   2   2   2   0   2   0   2   0   2   2   2   0   0   0   2   2   0   0   2   0   2   2   2   0   0   2   2   0   2   0   0   0   2   0   2   2   0   0   2   2   2   2   0   0   0   2   2   0   0   2   0   0   0   0   0   0   0   2   0   0   0   0   0   2   2   2   2   0   2   2   0   0   0   0   2   2   0   0   2   0   2   2   0   2   0   2   2   0   2   0   0   0   0   2   2   2   0   2   0   0   2   0   2   2   0   2   0   2   2   2   2   2   0   0   0   0   2   0   0   0   0   2   0   0   0   0   0   2   2   2   0   2   0   2   0   0   0   2   2   2   0   2   2   2   0   0   2   2   0   0   0   2   0   2   0   0   0   0   0   2   0   0   0   0   2   0   2   0   2   0   0   0   2   0   2   2   2   2   0   0   2   0   0   0
 MK-1-5                 2   2   0   0   2   2   0   0   0   2   2   2   2   2   2   2   2   2   0   0   2   2   2   0   2   2   2   0   0   0   2   2   0   0   2   0   0   2   2   0   0   2   2   0   2   0   0   0   2   0   2   2   0   0   2   2   2   2   2   0   0   2   2   0   0   2   0   2   0   0   0   0   2   0   0   0   0   0   0   2   2   2   2   0   2   2   0   0   0   0   2   2   0   0   2   0   2   2   2   2   0   2   2   0   2   0   0   0   0   2   2   2   0   2   0   0   2   0   2   2   2   2   0   2   2   2   2   2   0   0   0   0   2   0   0   0   0   2   0   0   0   2   2   2   2   2   0   0   0   0   0   0   0   2   2   2   0   2   2   2   0   0   2   0   0   0   0   0   0   2   0   0   0   2   0   2   0   0   0   0   2   0   2   0   2   0   0   0   2   0   2   2   2   2   0   0   2   0   0   0
 MK-1-6                 2   2   0   2   2   2   0   0   0   2   0   0   2   2   2   2   0   2   2   0   2   2   2   0   2   2   0   0   0   0   2   2   0   0   0   0   2   2   2   0   0   2   2   0   2   0   0   0   2   0   2   2   0   2   2   0   2   2   2   0   0   2   0   0   0   2   0   2   0   0   0   0   2   0   0   0   0   0   0   2   2   2   2   0   2   2   0   0   0   0   2   2   2   0   2   0   2   2   2   2   0   2   2   0   2   0   0   0   0   2   2   2   0   2   0   0   2   0   2   2   2   2   0   2   2   2   2   2   0   0   0   2   2   0   0   0   0   2   0   2   0   2   2   2   2   2   0   0   2   0   2   0   0   2   2   2   0   2   2   2   0   0   2   0   0   0   0   0   0   2   2   0   0   2   0   2   2   0   0   0   2   0   2   0   2   0   0   0   2   0   0   2   2   2   0   2   2   0   0   0
 MK-1-7                 2   2   0   2   2   2   0   0   0   2   0   0   2   2   2   0   0   2   2   0   2   2   2   0   2   2   0   0   0   0   2   2   0   0   2   0   2   2   2   0   0   2   0   0   2   2   0   0   2   0   2   2   0   2   2   0   2   2   2   0   0   2   0   0   0   2   0   2   0   0   0   0   2   0   0   0   0   0   0   2   2   0   2   0   2   2   0   0   0   0   2   2   2   0   2   0   2   2   2   2   0   2   2   0   2   0   0   0   0   2   2   2   0   2   0   2   0   0   2   2   2   2   0   2   2   2   2   2   0   0   0   2   2   0   0   0   0   2   0   2   0   2   2   2   2   0   0   0   2   0   2   0   0   2   2   2   0   2   2   2   0   0   2   0   0   0   0   2   0   2   2   0   0   2   0   2   2   0   0   0   2   0   2   0   2   0   0   0   2   0   0   2   2   2   0   2   2   0   0   0
 MK-1-8                 2   2   0   2   2   2   0   0   0   2   2   2   2   2   2   0   0   2   2   0   2   2   2   0   0   2   0   0   0   0   2   2   0   0   0   0   2   2   2   0   0   2   2   0   2   2   0   0   2   0   2   2   0   2   2   0   2   2   0   0   0   2   0   0   0   2   0   2   0   0   0   0   0   0   0   0   0   0   0   2   2   0   2   2   2   2   0   0   0   0   2   0   0   0   2   0   2   2   2   2   0   2   2   0   2   0   0   0   0   2   2   2   0   0   0   2   0   0   2   2   2   2   0   2   0   2   2   2   0   0   0   2   2   0   0   2   0   2   0   2   0   2   2   2   2   0   0   0   2   0   2   0   0   2   2   2   0   2   2   2   0   0   2   0   0   0   0   2   0   2   2   0   0   2   0   2   2   0   0   0   2   0   2   0   2   0   0   0   2   0   0   2   2   2   0   2   2   0   0   0
 MK-1-9                 2   2   0   0   2   2   0   0   0   2   2   2   2   2   2   0   0   2   2   2   2   0   2   0   0   0   2   2   0   0   2   0   0   0   0   0   2   2   2   0   0   2   2   0   2   2   0   0   2   0   2   2   2   2   2   0   2   2   0   0   2   2   0   0   0   2   2   2   0   0   0   0   0   0   0   0   0   0   0   2   2   0   2   2   2   2   0   0   0   0   2   0   0   0   2   0   2   2   0   2   0   2   2   0   2   0   0   0   0   2   2   2   0   2   2   2   0   0   2   2   2   2   0   2   0   2   2   2   0   2   0   2   2   0   0   2   2   2   2   2   0   2   2   2   2   0   2   0   2   0   2   0   2   2   2   2   0   2   2   2   0   0   2   0   0   0   0   2   2   2   2   0   0   2   0   2   2   0   0   0   2   0   2   0   2   0   0   0   2   0   0   2   2   2   2   2   2   0   0   0
 MK-1-10                2   2   0   0   2   0   0   0   0   2   2   2   2   2   2   0   0   2   2   2   2   0   2   0   0   0   2   0   0   0   2   0   0   0   0   0   2   2   2   0   0   2   2   0   2   2   0   0   2   0   2   2   2   2   2   2   2   2   0   0   0   2   0   0   0   0   0   2   0   0   0   0   0   0   0   0   0   0   0   2   2   2   2   2   2   2   2   0   0   0   2   0   0   0   2   0   2   2   0   2   0   0   2   0   2   0   0   0   0   2   2   2   0   2   2   0   0   0   0   2   2   2   0   2   0   2   2   2   0   2   0   2   2   0   2   2   2   2   2   2   0   2   2   2   2   2   2   0   2   2   2   0   2   0   2   2   0   2   2   2   0   0   2   0   0   0   0   2   2   2   2   0   0   2   0   2   2   0   0   0   2   0   0   0   2   0   2   0   2   0   0   2   2   2   2   2   2   0   0   0
 MK-1-11                2   2   0   0   2   0   0   0   0   2   2   2   2   2   2   0   0   2   2   2   2   0   2   2   0   0   2   0   0   0   2   0   0   0   0   0   0   2   2   0   0   2   2   0   2   2   0   0   2   2   0   2   2   2   2   2   2   2   0   2   0   2   0   0   0   0   2   2   0   0   0   0   2   0   0   2   0   0   0   2   2   2   2   2   2   2   2   0   0   0   2   0   0   0   2   0   2   2   0   2   0   0   2   0   2   0   0   0   0   2   2   2   0   2   2   0   0   0   0   0   2   2   0   2   0   2   0   2   0   2   0   2   2   0   2   0   2   2   2   2   0   2   2   0   2   2   0   0   2   2   2   0   2   0   2   2   2   2   2   2   0   0   2   0   0   0   0   2   2   2   2   0   0   2   0   2   2   0   2   0   2   0   0   0   2   0   2   0   2   0   0   2   2   0   2   2   2   0   0   0
 MK-1-12                2   2   0   0   2   0   0   0   0   2   2   2   2   2   2   0   0   2   2   2   2   0   2   2   0   0   2   0   0   0   2   0   0   2   0   0   0   0   2   0   0   2   2   0   2   2   0   0   2   2   0   2   2   2   2   2   2   2   0   2   0   0   0   0   0   0   2   2   0   0   0   0   2   0   2   2   0   0   0   2   2   2   2   0   2   2   2   0   0   2   2   0   0   0   2   0   2   2   0   2   2   0   2   0   2   0   0   2   0   2   2   2   0   2   2   0   0   0   0   0   2   2   0   2   0   2   0   2   0   2   0   2   2   0   2   0   2   2   0   2   0   2   0   0   2   2   0   0   2   2   2   0   2   0   2   2   2   0   2   2   0   0   2   0   2   0   0   2   2   2   2   0   0   2   0   2   2   0   2   0   2   0   0   0   2   0   2   0   2   0   2   2   2   2   2   2   2   0   2   0
 MK-1-13                2   2   0   0   2   0   0   0   0   2   2   2   2   2   2   0   0   2   0   2   2   0   2   2   0   0   2   0   2   0   0   0   2   2   2   0   0   0   2   0   0   2   2   0   2   2   0   0   2   0   0   2   2   2   2   2   2   2   0   2   0   0   0   0   0   0   2   0   0   0   0   0   2   0   2   2   2   2   0   2   2   2   2   0   0   2   2   0   0   2   2   0   0   0   2   0   2   2   0   0   2   2   2   0   2   0   0   2   0   2   2   2   0   2   2   0   0   0   0   0   2   2   0   2   0   2   0   2   0   2   0   2   2   0   2   0   2   2   0   2   0   2   0   0   2   2   0   2   2   0   2   0   2   0   2   0   2   0   2   2   0   0   2   0   2   0   0   2   2   2   2   0   0   2   0   2   2   0   2   0   2   0   0   0   2   0   2   2   2   0   2   2   2   2   2   2   2   0   2   0
 MK-1-14                2   2   2   0   2   0   0   0   0   2   2   2   2   2   2   0   2   2   0   2   0   0   2   2   0   0   2   0   2   0   0   0   2   2   2   0   0   0   2   0   0   0   0   0   2   2   0   0   2   0   0   2   2   2   2   2   2   2   0   2   0   0   0   0   2   0   2   0   0   0   2   0   2   0   2   2   2   0   2   2   2   2   2   0   0   2   2   0   0   0   2   0   2   0   0   0   2   2   0   0   2   2   2   0   2   0   0   2   0   2   2   0   0   2   2   2   0   0   0   0   2   2   2   2   0   2   0   2   0   2   0   2   2   0   2   0   0   2   0   2   2   0   0   0   2   2   0   2   2   0   2   0   0   0   2   0   2   0   0   2   0   0   2   0   2   0   0   2   2   2   0   0   0   2   0   2   2   0   2   0   2   2   0   0   2   0   2   2   2   0   2   2   2   2   2   2   2   0   0   0
 MK-1-15                0   2   2   0   2   2   0   0   2   2   2   2   2   2   0   0   2   2   0   2   0   0   2   2   0   0   2   0   0   0   2   0   2   2   2   0   0   0   2   0   0   0   0   2   2   2   0   0   2   0   0   2   2   2   2   2   2   2   0   2   0   0   0   2   0   2   2   0   0   2   2   0   2   0   2   2   2   0   2   2   2   2   2   0   0   2   2   0   0   0   2   0   2   0   0   0   2   2   0   0   2   2   2   0   2   0   2   2   2   2   2   0   0   2   2   0   0   2   0   0   2   2   2   2   2   2   2   2   0   2   0   2   2   0   2   0   0   2   0   2   2   0   0   0   0   2   0   2   2   0   2   0   0   0   2   0   2   0   0   2   0   0   2   0   2   0   0   2   2   2   0   0   0   2   0   0   0   0   2   0   2   2   0   2   2   0   2   2   2   0   2   2   0   2   2   2   2   0   0   0
 MK-1-16                2   2   2   0   2   2   0   0   2   0   2   2   2   2   0   0   0   2   0   2   0   0   2   0   0   0   2   0   0   0   2   0   0   0   2   0   0   0   2   0   0   0   2   2   2   2   0   0   2   0   0   2   2   2   2   2   2   2   2   2   0   2   0   2   0   2   2   0   0   2   2   0   2   0   2   0   2   0   2   2   2   2   2   0   0   2   2   0   0   0   2   0   0   2   2   0   2   2   0   0   0   2   2   0   2   0   2   2   0   2   0   0   0   2   2   0   0   2   0   0   2   2   2   2   2   2   2   2   0   2   0   0   2   0   2   0   0   2   0   2   2   2   0   0   0   2   0   2   2   0   2   2   2   0   2   0   0   0   0   2   0   0   2   0   2   0   0   2   2   2   0   0   0   2   0   0   0   0   2   0   2   2   0   2   2   2   2   2   2   0   2   0   2   2   2   2   2   0   0   0
 MK-2-1                 0   0   0   0   0   2   2   2   0   0   2   0   2   2   0   2   2   2   2   0   2   2   2   2   0   0   2   0   0   0   0   2   0   2   2   0   0   0   0   2   0   0   0   2   2   0   0   0   0   2   2   0   2   2   0   0   0   2   2   0   0   2   0   2   2   0   2   2   2   2   0   0   0   2   0   2   0   2   2   0   2   0   0   2   0   0   2   2   0   0   0   2   0   0   0   0   2   2   0   2   0   0   2   2   0   0   2   2   2   0   0   2   0   2   2   2   0   2   0   2   0   0   2   2   2   2   0   0   2   0   0   2   0   2   0   0   2   0   0   2   2   2   2   0   2   0   2   2   0   0   0   2   0   2   0   2   2   0   0   0   2   2   2   2   0   2   0   0   2   0   2   2   0   0   2   2   2   2   2   0   0   0   2   0   2   0   0   2   2   2   0   0   0   2   0   0   2   2   2   0
 MK-2-2                 0   0   0   0   0   2   2   2   0   0   2   0   2   2   0   2   2   2   2   2   2   2   2   2   0   0   2   2   0   0   0   2   0   2   2   0   0   0   0   2   0   0   0   2   2   0   0   0   0   2   2   0   2   2   2   0   0   2   2   0   0   2   0   2   2   0   2   2   2   2   0   0   0   2   0   2   0   2   2   0   2   0   0   2   0   0   2   2   0   0   0   2   0   0   0   0   2   2   0   2   0   0   2   2   0   0   2   2   2   0   2   2   0   2   2   2   0   2   0   2   0   0   2   0   2   2   0   0   2   0   0   2   0   2   0   0   2   0   0   2   2   2   2   0   2   0   2   2   0   0   0   2   0   2   0   2   2   0   0   0   2   2   2   2   0   0   0   0   2   0   2   2   2   2   2   2   2   2   2   0   0   2   2   0   2   0   2   2   2   2   0   2   0   2   0   0   2   2   2   0
 MK-2-3                 0   2   0   0   0   2   2   2   0   0   2   0   2   2   0   2   2   0   2   2   2   2   2   2   0   0   2   2   0   0   0   2   0   2   2   0   0   0   0   2   0   0   2   2   2   2   0   0   0   2   2   0   2   2   2   0   0   2   2   0   0   2   0   2   2   0   2   2   2   2   0   0   0   2   0   2   0   2   2   0   2   0   0   2   0   0   2   2   0   0   0   2   0   0   0   0   0   2   0   2   0   0   2   2   0   0   2   2   2   0   2   0   0   0   2   2   0   2   2   2   0   2   2   0   0   2   0   0   2   0   2   2   0   2   0   0   2   0   0   2   2   0   2   0   2   0   2   2   0   0   0   2   0   2   0   2   2   0   0   0   2   2   2   2   0   0   2   0   2   2   2   2   2   2   2   2   2   2   2   0   0   2   2   0   2   0   2   2   2   2   0   2   2   2   0   0   2   2   2   0
 MK-2-4                 0   2   0   0   0   2   2   2   0   0   2   0   2   2   0   0   2   0   2   2   2   2   2   2   0   0   2   2   0   0   2   0   0   2   2   0   0   0   0   2   0   0   2   2   0   2   0   0   0   2   2   0   2   2   2   0   0   2   2   0   0   2   2   2   2   0   2   2   2   2   2   0   2   2   0   2   2   2   2   0   2   0   0   2   0   0   2   2   0   2   0   2   0   0   0   0   0   2   0   2   0   0   2   2   0   0   2   2   2   0   2   0   0   0   2   2   2   2   2   2   0   2   2   0   0   2   0   0   2   2   2   2   0   2   0   0   2   0   0   2   2   0   2   0   2   0   2   2   0   0   0   2   0   0   2   2   0   0   2   0   2   2   2   2   0   0   2   0   2   2   0   2   2   2   2   2   2   0   2   0   0   2   2   0   0   0   2   2   2   2   0   2   2   2   0   0   2   0   2   0
 MK-2-5                 0   2   0   0   0   2   2   2   0   0   2   0   2   2   0   0   0   0   2   2   2   2   2   2   0   0   2   2   0   0   2   0   0   2   2   0   0   0   0   2   2   0   2   2   0   2   0   0   2   2   2   0   0   2   2   0   0   2   2   0   0   2   2   0   2   0   2   2   2   2   0   0   2   2   0   2   2   2   2   0   0   0   0   2   0   0   2   2   0   2   2   2   0   0   0   0   2   2   0   2   0   0   2   2   0   0   2   2   2   0   0   0   0   0   2   2   2   2   0   2   0   2   2   0   0   2   0   0   2   2   2   2   0   2   0   2   2   0   0   2   2   0   2   0   2   0   2   2   0   0   0   2   0   0   2   0   0   0   2   0   2   2   2   2   0   0   2   0   2   0   0   2   2   2   0   2   2   0   2   0   0   2   2   0   0   0   2   2   2   2   0   0   2   0   0   0   2   0   2   2
 MK-2-6                 0   2   0   0   0   2   2   2   0   0   2   0   2   2   0   0   0   0   2   0   2   2   2   2   0   0   2   2   0   2   2   0   0   2   0   2   0   0   0   2   2   0   2   2   0   2   0   0   2   2   2   0   0   2   2   0   0   2   2   0   0   2   2   0   2   0   2   2   2   2   0   0   2   2   0   2   2   2   2   0   0   0   0   2   0   0   2   2   0   2   2   2   0   2   2   0   0   2   0   0   0   0   0   2   0   0   2   2   2   0   0   0   0   0   2   2   2   2   0   2   2   2   2   0   0   2   0   0   2   2   2   2   0   2   0   2   2   2   0   2   0   0   0   0   2   0   2   2   0   0   0   0   0   0   2   0   0   0   0   0   2   2   2   2   2   0   0   0   2   0   0   2   2   2   0   2   2   0   2   0   0   2   2   0   0   0   2   2   2   2   0   0   2   0   0   0   2   2   2   2
 MK-2-7                 0   2   0   0   0   2   2   2   0   0   2   2   0   2   0   0   0   0   2   0   2   2   2   2   0   0   2   2   0   2   2   2   0   2   0   2   0   0   0   2   2   0   2   2   0   2   0   2   0   2   2   0   2   2   2   0   0   2   2   0   0   0   2   0   2   0   2   0   2   2   0   0   2   2   0   2   2   2   2   0   0   0   0   2   0   0   2   2   0   2   2   2   0   2   2   0   0   2   0   0   0   0   0   2   0   2   2   2   2   0   0   0   0   0   0   2   2   2   0   2   2   2   0   0   0   2   0   0   2   2   0   0   0   2   2   2   2   2   0   2   0   0   0   0   2   0   2   2   0   0   0   0   0   0   2   0   0   0   0   0   2   2   2   2   2   0   0   0   2   0   0   2   0   2   0   0   2   2   0   0   0   2   2   0   0   0   2   2   2   2   0   0   2   0   0   0   2   2   2   2
 MK-2-8                 0   2   0   0   0   2   2   2   0   0   2   2   0   2   0   0   0   0   2   0   2   0   2   2   0   2   2   2   0   2   2   2   0   2   0   0   0   0   0   2   2   0   2   2   0   2   0   2   2   2   2   0   2   2   2   0   0   2   2   0   0   0   2   0   2   0   2   0   2   2   0   0   2   2   0   2   2   2   2   0   0   0   0   2   0   2   2   2   0   0   2   2   0   2   2   0   0   2   2   0   0   0   0   2   0   2   2   2   0   0   0   0   0   0   0   0   0   2   0   2   2   2   0   0   0   2   0   0   2   2   0   0   0   2   2   2   2   2   0   2   0   0   0   0   2   0   2   0   0   0   0   0   0   0   2   0   2   0   0   0   2   2   0   2   2   0   0   0   2   0   0   2   0   2   0   0   2   2   0   0   0   2   2   0   0   0   2   2   2   2   0   0   2   0   0   0   2   2   2   0
 MK-2-9                 2   2   0   0   0   2   2   2   0   2   0   2   0   2   0   2   0   0   0   0   2   0   2   0   0   2   2   2   2   2   2   2   0   0   0   0   0   0   0   2   2   0   2   2   0   2   0   2   2   2   2   0   2   2   2   0   0   0   2   0   0   0   2   0   2   0   0   2   2   2   0   0   2   2   0   2   0   2   2   0   0   0   0   2   2   2   2   2   0   0   2   2   0   2   2   0   0   2   2   0   0   0   0   2   0   0   2   2   0   0   0   0   2   0   0   0   0   2   0   2   0   2   0   0   0   2   0   0   2   2   2   0   0   2   2   2   0   2   0   2   0   0   0   0   2   0   2   2   0   2   0   0   0   0   2   0   2   0   0   0   2   2   0   2   2   0   0   0   2   2   0   2   0   2   0   0   2   2   0   0   0   2   2   0   0   0   2   2   2   2   0   0   2   0   0   0   2   2   2   0
 MK-2-10                2   2   0   0   0   2   2   2   0   2   0   2   0   2   2   2   0   0   0   2   2   0   2   0   0   2   2   2   2   2   2   2   0   2   0   0   2   0   0   2   2   0   2   2   0   2   0   2   2   2   2   0   2   2   2   0   0   2   2   0   0   2   2   0   2   0   0   2   2   2   0   0   0   2   2   2   0   2   2   0   0   0   0   2   2   2   2   2   0   0   0   2   2   2   2   0   0   2   0   0   0   0   0   2   0   0   2   2   0   0   2   0   2   0   0   0   0   2   0   2   0   2   0   0   0   2   0   0   2   0   2   0   0   2   2   2   0   2   2   2   0   0   0   0   0   0   2   2   0   2   0   0   0   0   2   0   2   0   0   0   2   2   0   2   2   0   0   0   2   2   0   2   0   2   0   0   2   0   0   0   0   2   2   2   2   2   2   2   2   2   0   0   2   0   0   0   2   2   0   2
 MK-2-11                2   2   0   0   0   2   2   2   0   2   0   2   0   2   2   2   0   2   0   2   2   0   2   0   0   2   2   2   2   2   2   2   0   0   0   0   2   0   0   2   2   0   2   2   0   2   0   2   2   2   2   0   0   2   2   0   0   2   2   0   0   2   2   0   2   0   0   2   2   2   2   0   0   2   2   2   0   2   2   0   0   0   0   2   2   2   2   2   0   0   0   2   2   2   2   0   2   0   0   0   0   0   0   2   0   0   2   2   0   0   0   0   2   0   0   0   2   2   0   2   0   2   0   0   0   2   0   0   2   2   2   0   0   2   2   0   0   2   2   2   0   0   2   0   0   0   2   2   0   2   0   0   0   0   2   0   2   2   0   2   2   2   0   2   2   0   0   0   2   0   0   2   0   2   0   0   2   0   0   0   2   2   2   2   2   2   2   0   2   2   0   0   2   0   2   0   0   2   0   2
 MK-2-12                2   0   0   0   0   2   2   2   0   0   0   2   0   2   2   2   0   2   0   2   2   0   2   0   0   2   2   2   2   2   2   2   0   0   0   0   2   0   0   2   2   0   2   2   0   2   0   2   2   2   0   0   0   2   2   0   2   2   2   0   0   2   2   0   2   0   0   2   2   2   2   0   0   2   2   2   0   2   2   0   0   0   0   2   2   2   2   2   2   2   2   2   2   2   2   0   2   0   0   0   0   0   0   2   0   0   2   2   0   0   0   2   2   0   0   0   2   2   0   2   2   2   0   0   0   2   0   2   2   2   2   0   0   2   2   0   0   2   2   2   0   0   2   0   0   0   2   2   0   2   0   0   0   0   2   0   2   2   0   2   2   2   0   2   2   2   0   2   2   0   0   2   0   2   0   0   2   0   0   0   2   2   2   2   2   2   2   0   2   2   0   0   2   0   2   0   0   2   0   2
 MK-2-13                2   0   0   0   0   2   0   0   0   0   0   2   0   2   2   2   0   2   0   2   0   0   2   0   0   2   2   2   2   2   2   2   0   0   0   0   2   0   0   0   2   0   2   2   0   2   2   2   2   2   0   0   0   2   2   0   2   2   2   0   0   2   2   0   2   0   0   2   2   2   2   0   0   2   2   2   0   2   2   2   0   0   0   2   2   2   2   2   2   2   2   2   2   2   2   0   2   0   0   0   2   0   2   2   0   0   0   0   0   0   0   2   0   0   2   0   0   2   0   2   2   2   0   0   0   2   2   2   2   2   2   0   0   2   0   0   0   2   0   2   0   2   2   0   0   0   2   2   0   2   2   0   0   0   2   0   2   2   0   0   2   2   2   2   0   2   0   2   2   0   0   2   0   2   0   0   2   0   2   0   2   0   2   0   2   2   2   0   2   2   0   2   2   0   2   0   0   2   0   2
 MK-2-14                2   0   2   0   0   2   0   0   0   0   0   2   0   2   2   2   0   2   0   2   0   2   2   0   0   2   2   2   2   2   2   2   0   0   2   2   0   0   0   0   2   0   2   2   2   2   2   2   2   2   2   0   0   2   2   0   2   2   2   0   0   2   2   0   0   0   0   2   2   2   2   0   0   2   2   2   0   2   2   0   0   0   0   2   2   2   2   0   2   2   0   2   0   2   2   0   2   0   0   2   2   0   2   2   0   0   2   0   0   0   0   2   0   0   2   0   0   2   0   2   2   2   2   0   0   2   2   2   2   2   2   0   0   2   0   0   2   2   0   2   0   2   2   0   2   2   2   2   0   2   2   0   0   0   2   2   0   2   0   0   2   0   2   2   0   2   0   2   2   0   0   2   0   0   0   0   2   0   2   0   2   0   2   0   2   0   2   0   2   2   0   2   0   0   2   0   0   2   0   2
 MK-2-15                2   0   2   0   0   2   0   2   0   0   0   2   0   0   2   2   0   2   0   2   0   0   2   0   0   2   2   2   2   2   2   2   0   0   2   2   0   0   0   2   2   0   2   2   2   0   2   2   0   0   2   0   0   2   2   0   2   2   2   0   0   2   2   0   0   0   0   0   2   2   2   0   0   2   2   2   0   2   2   0   0   0   0   2   2   2   2   0   2   2   0   2   0   2   2   0   2   0   0   2   2   0   2   2   0   0   2   0   0   0   0   2   0   0   2   0   0   2   0   2   2   2   0   0   0   2   2   2   2   2   2   0   0   2   0   0   2   2   0   2   0   2   2   0   2   2   2   2   0   2   2   0   0   0   2   2   2   2   0   0   2   0   2   2   0   2   0   2   0   0   0   2   0   0   2   0   2   0   0   0   2   0   2   0   2   0   2   0   2   2   0   2   0   0   2   0   0   2   0   2
 MK-2-16                2   0   2   0   0   2   0   2   0   0   0   2   0   0   2   2   0   2   2   2   2   0   2   0   0   2   0   2   2   2   0   2   2   0   2   2   0   0   0   0   2   0   2   2   2   0   2   2   0   0   2   0   0   2   2   2   2   2   2   0   0   2   2   0   0   0   0   0   2   2   0   0   0   2   2   2   2   2   2   0   0   0   0   2   0   2   2   0   2   2   0   2   0   2   2   0   2   2   0   2   2   0   2   2   0   2   2   0   0   0   0   2   0   0   2   0   0   2   0   0   2   2   0   0   0   2   2   0   2   2   2   0   0   2   0   0   2   2   0   2   0   2   2   0   2   2   2   2   0   0   2   0   0   2   2   2   2   2   0   0   2   0   2   0   0   2   0   2   2   0   0   2   0   0   2   0   0   0   0   0   2   0   2   0   2   2   2   0   2   2   0   2   0   0   2   0   0   2   0   2
 MK-3-1                 2   2   2   2   2   2   2   0   2   0   0   2   2   2   0   2   0   2   2   2   0   0   2   2   0   0   0   2   0   2   0   2   2   2   0   0   2   0   0   0   2   0   2   0   0   2   0   0   2   0   2   0   0   0   0   2   0   2   0   2   2   2   0   2   2   0   2   2   2   0   0   2   0   2   0   0   2   2   2   2   2   0   0   2   2   2   0   2   2   0   0   2   0   0   2   2   2   0   0   2   0   0   0   0   0   0   2   2   2   0   2   0   0   0   0   2   2   2   0   0   2   2   0   0   0   0   2   0   0   0   2   0   2   0   0   0   0   2   2   0   0   2   2   2   2   0   2   0   0   2   0   2   2   0   2   2   0   0   2   2   2   2   2   2   0   0   2   2   0   0   0   0   2   0   2   0   0   2   2   0   0   2   2   0   0   2   2   2   0   0   0   2   0   0   0   2   2   0   2   0
 MK-3-2                 2   2   2   2   2   2   2   0   2   0   0   0   2   2   0   2   0   2   2   2   0   0   2   2   0   0   0   2   0   2   0   2   2   2   2   0   2   0   0   0   2   0   2   0   0   2   0   0   2   0   2   0   0   0   0   2   0   2   0   2   2   0   0   2   2   0   2   2   0   0   2   2   0   2   0   0   2   2   0   2   2   0   0   2   2   2   0   2   0   0   0   2   0   0   2   2   2   0   0   2   0   0   0   2   0   2   2   2   2   0   2   0   0   0   0   2   2   2   0   0   2   2   0   0   0   0   2   0   0   0   2   0   0   0   0   0   0   0   0   0   0   2   2   2   2   0   2   0   2   0   0   2   2   0   2   2   0   0   2   2   2   2   2   2   0   0   2   2   0   0   0   0   2   0   2   0   0   0   0   0   0   2   2   0   0   2   2   2   0   0   0   2   0   0   0   2   2   0   2   0
 MK-3-3                 2   2   2   0   2   2   0   0   2   0   0   2   2   2   0   2   0   2   2   2   2   0   2   2   0   0   2   2   0   0   0   2   2   2   2   0   2   0   0   0   2   0   2   0   0   2   0   0   2   0   2   0   0   0   0   0   0   2   0   2   2   0   0   2   2   0   2   2   0   0   2   2   0   0   0   0   2   2   2   2   2   0   0   2   2   2   0   2   0   0   0   2   0   0   2   2   0   0   0   2   0   2   0   2   0   0   2   2   2   0   2   0   0   0   0   2   2   2   2   0   2   2   0   0   2   0   0   0   0   0   2   0   0   0   2   0   0   0   0   0   0   2   2   2   2   0   2   0   2   0   2   2   2   0   2   2   0   0   2   2   2   2   2   2   0   0   2   2   0   0   0   0   2   0   2   2   0   0   0   0   2   2   2   0   0   2   2   2   0   0   0   2   0   0   0   0   0   0   2   0
 MK-3-4                 2   2   2   0   2   2   0   0   2   0   0   2   2   0   0   2   0   2   2   2   2   0   2   2   0   0   2   2   2   0   0   2   2   2   2   0   2   0   2   0   0   0   2   0   0   2   0   0   2   0   2   0   0   0   0   0   0   2   0   2   2   0   0   2   2   0   2   2   0   0   2   2   0   0   0   2   2   2   2   2   2   0   0   2   0   2   0   2   0   0   0   2   0   0   2   2   0   0   0   2   0   2   0   2   2   0   2   0   0   0   2   0   0   0   0   2   2   2   2   0   2   2   0   0   2   0   2   0   0   0   2   0   0   0   2   0   0   2   2   2   0   2   2   2   2   0   2   0   2   2   2   2   2   2   2   2   0   2   2   2   0   2   2   0   0   0   0   2   0   0   0   0   0   0   2   2   0   0   0   2   2   2   2   0   0   0   2   2   2   0   0   2   0   0   0   0   0   0   2   0
 MK-3-5                 2   2   2   0   2   2   2   0   2   0   0   2   2   0   0   2   0   2   2   2   0   0   2   2   0   0   2   2   2   0   0   2   2   2   2   0   2   0   2   0   0   0   2   0   0   2   0   0   2   0   2   0   0   0   0   0   0   0   0   2   2   0   0   2   2   0   2   2   0   0   2   2   0   0   0   2   0   0   0   2   2   0   0   2   0   2   0   2   0   2   0   0   0   0   0   2   2   0   0   2   0   2   0   2   2   0   2   0   2   0   0   0   0   2   2   2   2   2   2   0   2   0   0   0   2   0   2   0   0   0   2   0   0   0   2   0   0   2   2   2   0   2   2   2   2   0   2   0   2   2   2   2   0   2   2   2   2   2   2   2   2   2   2   0   0   0   2   2   0   0   0   0   0   0   2   2   2   0   0   2   2   2   0   0   2   0   2   2   2   0   0   2   0   0   0   0   0   0   2   2
 MK-3-6                 2   2   2   0   2   2   2   0   2   0   0   2   2   0   0   2   0   2   2   2   0   0   2   2   0   0   2   2   2   0   0   2   2   2   2   0   2   2   2   0   0   0   2   0   0   2   0   0   2   0   2   0   0   0   0   0   0   0   0   2   2   0   0   2   2   0   2   2   0   0   2   2   0   0   0   2   0   0   0   2   2   0   0   2   0   2   0   2   0   0   0   0   0   0   0   0   2   0   0   2   0   2   0   2   2   0   2   0   2   0   0   0   0   0   0   2   2   2   2   0   2   0   2   0   0   0   2   0   0   2   2   2   0   2   2   0   2   2   2   2   2   2   2   0   2   0   2   0   2   2   2   0   0   2   2   2   2   2   2   0   2   2   0   0   2   0   2   2   0   0   0   0   0   0   2   2   2   0   0   2   0   2   0   0   2   0   2   2   2   0   0   2   2   0   0   2   0   0   2   2
 MK-3-7                 2   2   2   0   2   2   2   0   2   0   0   2   0   0   0   2   0   2   2   2   0   0   2   2   0   0   2   2   2   0   0   0   2   2   2   0   2   0   2   0   0   0   0   0   0   0   0   0   2   0   2   2   0   0   0   2   0   0   0   2   2   0   0   2   2   0   2   2   0   0   2   2   0   0   0   2   0   0   0   2   2   0   0   2   0   2   0   2   0   0   0   0   0   2   0   2   2   0   0   0   0   2   0   2   2   0   2   0   2   0   0   2   0   0   2   2   2   2   2   2   2   0   2   0   2   0   2   0   0   2   0   2   0   2   2   0   2   2   2   2   2   2   2   0   2   0   2   2   2   0   2   2   0   2   2   2   0   2   2   0   2   2   0   0   2   0   2   0   0   0   0   2   0   0   2   2   2   0   2   2   0   2   0   2   2   0   2   2   2   0   0   2   0   0   0   2   0   0   2   2
 MK-3-8                 2   2   2   0   0   2   2   0   2   0   2   2   0   0   0   2   0   2   2   2   0   2   2   2   0   0   2   2   2   0   0   0   2   2   2   0   2   2   2   0   0   0   0   0   0   0   0   0   2   0   2   2   0   0   0   0   0   2   0   2   2   0   0   2   2   2   2   2   0   0   2   2   2   0   0   2   0   0   0   2   2   0   0   2   0   2   0   2   0   0   0   0   0   2   0   2   2   0   0   2   2   2   0   2   2   2   2   0   0   0   0   2   0   0   0   0   2   2   2   0   2   0   2   0   2   0   2   0   2   2   0   2   0   2   2   0   2   2   2   2   2   0   2   0   2   0   2   2   2   0   2   2   0   2   2   2   0   2   2   0   2   2   0   0   2   0   2   0   0   0   0   2   0   0   2   0   2   2   2   2   0   2   0   2   2   0   2   2   2   0   0   2   0   0   0   2   0   0   2   2
 MK-3-9                 2   2   2   0   0   2   2   0   2   2   2   2   0   0   0   2   0   2   2   2   0   2   2   0   0   0   2   2   2   0   0   0   2   2   2   0   2   2   2   0   0   0   0   0   0   0   0   0   2   0   2   2   0   0   0   0   0   2   0   2   0   0   0   2   2   2   2   2   0   0   2   2   2   0   0   2   0   0   0   2   0   0   2   2   0   2   0   2   0   0   0   0   0   2   0   2   0   0   2   2   2   2   0   2   2   2   2   0   0   0   0   2   0   2   0   0   2   2   2   0   2   0   2   0   2   0   2   0   2   2   0   2   0   2   2   0   2   2   2   2   0   0   2   0   2   2   2   2   2   0   0   2   0   2   2   2   0   2   2   0   0   2   0   0   2   0   2   0   0   0   0   2   0   0   2   0   2   2   2   2   0   2   0   2   2   0   2   2   0   0   0   2   0   0   0   2   0   0   2   2
 MK-3-10                2   2   2   0   0   2   0   0   2   2   2   2   2   0   0   2   0   2   2   2   0   2   2   0   0   0   2   0   2   0   0   0   2   2   2   0   0   2   2   0   0   0   0   0   0   0   0   0   2   0   2   2   0   0   0   2   0   2   0   2   0   0   0   2   2   2   0   2   0   0   2   2   2   0   0   2   0   0   0   0   0   0   2   2   0   2   0   2   0   0   0   0   0   2   0   2   0   0   2   0   2   2   0   2   2   2   2   0   0   0   0   2   0   2   0   0   2   2   2   2   2   0   2   0   0   0   2   0   2   2   0   2   2   2   2   0   0   2   2   2   0   0   2   2   2   2   2   2   2   0   0   2   0   2   2   2   0   2   2   0   0   2   0   2   2   0   0   0   0   0   0   2   0   0   2   0   2   2   2   2   0   2   0   2   2   0   2   2   0   0   0   2   0   0   0   2   2   0   2   2
 MK-3-11                2   2   2   0   0   2   0   0   2   2   2   2   2   0   0   2   0   2   2   2   0   2   2   0   0   0   2   0   2   0   0   0   2   2   2   0   0   2   2   0   0   2   0   0   2   0   0   0   2   0   2   2   0   0   2   2   0   2   0   2   2   0   0   2   2   2   0   2   0   0   2   2   2   0   0   2   0   2   0   0   0   0   2   2   0   2   0   2   2   0   0   0   0   2   0   2   0   0   0   0   2   0   0   2   2   2   2   0   0   0   0   2   0   2   0   0   2   2   2   2   2   2   2   0   0   0   2   0   2   2   0   2   2   2   2   0   0   2   2   0   0   0   0   2   2   2   2   2   0   0   0   2   0   2   2   2   0   2   2   0   0   0   0   2   2   0   0   0   0   0   0   2   0   0   2   0   2   2   2   2   0   2   0   2   2   2   2   2   0   0   0   2   2   0   0   2   2   0   2   2
 MK-3-12                2   2   0   0   0   2   0   0   2   2   2   2   2   0   0   2   0   2   2   2   0   2   2   0   0   0   2   2   2   0   0   0   2   2   0   2   0   2   2   0   0   2   0   0   2   0   0   0   2   0   2   2   0   0   2   2   0   2   0   2   2   0   0   2   2   2   0   2   0   0   2   0   2   0   0   2   0   2   0   0   0   0   2   2   0   0   0   2   2   0   0   0   0   2   0   0   0   0   0   0   2   0   0   2   2   2   2   0   0   0   2   2   0   2   0   0   0   2   2   2   2   2   2   0   0   0   2   0   2   2   0   2   2   2   2   0   0   2   2   0   0   0   0   2   2   2   2   2   0   0   0   2   0   0   2   2   2   2   0   0   0   0   0   2   2   0   0   0   0   0   0   2   0   0   2   0   2   2   2   2   0   2   0   2   2   2   2   2   0   0   0   2   2   0   2   2   2   0   2   2
 MK-3-13                2   2   0   0   0   2   2   0   2   2   2   2   2   0   0   2   0   0   2   2   0   2   2   0   0   0   2   2   2   0   0   0   2   0   2   2   0   2   2   2   0   0   0   0   2   0   0   0   2   0   2   2   0   0   2   2   0   2   0   2   2   0   0   2   2   2   0   2   0   0   2   2   2   0   0   2   0   2   0   0   0   0   2   2   0   0   0   0   2   0   0   0   0   2   0   2   0   0   0   0   2   2   0   2   0   2   2   0   0   0   0   2   0   2   2   0   0   0   2   2   2   2   2   0   0   0   2   2   2   2   0   2   2   2   0   0   0   2   2   0   0   0   0   2   2   0   2   2   0   0   0   2   0   0   2   2   2   0   0   0   2   0   0   2   0   0   0   0   0   0   2   2   2   0   2   0   2   0   2   2   0   2   0   2   2   2   2   2   2   0   0   2   2   0   2   2   2   0   2   2
 MK-3-14                2   2   0   0   0   2   0   0   2   0   2   2   2   0   0   2   0   0   2   2   0   2   2   0   0   0   2   2   2   0   2   0   2   0   2   2   0   2   2   2   0   0   0   0   2   0   0   0   0   0   2   2   0   0   2   2   2   2   0   2   2   0   2   2   0   2   0   2   0   0   2   2   2   0   0   2   0   2   0   0   2   2   2   2   0   0   0   0   0   0   0   0   2   0   0   2   0   0   0   2   2   2   0   2   0   2   2   0   0   0   0   2   0   2   2   0   0   0   2   2   0   2   2   0   0   0   2   2   2   2   0   2   2   2   0   0   0   2   2   0   0   0   0   2   2   0   2   0   0   0   2   0   0   0   2   2   2   2   0   0   2   0   0   2   0   0   0   0   0   0   2   2   2   0   2   0   2   0   0   2   2   2   0   0   2   2   2   2   0   0   0   2   2   0   2   2   0   0   2   2
 MK-3-15                2   2   0   0   2   2   0   0   2   0   2   2   2   0   0   2   0   0   2   0   0   2   2   0   0   0   2   2   2   0   0   0   2   0   2   2   0   2   2   2   0   0   0   0   2   0   0   0   0   0   2   2   0   0   2   2   2   0   0   2   2   0   0   2   0   2   0   2   0   0   2   2   2   0   0   2   2   0   0   0   2   2   2   0   0   0   0   0   2   0   0   0   2   0   0   2   0   0   0   2   2   2   2   2   0   2   2   0   2   0   2   2   0   2   2   0   0   0   2   2   0   2   2   0   0   0   2   2   2   2   0   2   2   2   2   0   2   2   2   0   2   0   0   2   2   0   2   0   0   0   2   2   0   0   2   2   2   2   0   0   2   0   0   0   0   0   0   0   0   0   2   2   2   0   2   0   2   0   0   2   2   2   0   0   0   2   2   2   2   0   0   2   2   0   2   2   0   0   2   2
 MK-3-16                2   2   0   0   2   2   2   2   2   0   2   2   0   0   0   2   0   2   2   0   0   2   2   2   0   0   2   2   2   0   0   2   2   0   2   2   0   2   2   0   0   0   0   0   2   0   0   0   0   0   2   2   0   0   2   2   2   0   0   2   2   0   0   0   0   2   0   2   0   0   2   2   0   0   0   2   2   0   0   2   0   2   2   0   0   0   0   0   2   0   0   0   2   0   0   2   0   0   0   2   2   2   2   2   0   0   2   0   2   0   2   2   0   2   2   0   0   0   2   2   0   2   2   0   0   0   2   2   2   2   0   2   2   0   2   2   2   2   2   0   2   0   0   2   2   0   2   0   2   2   2   2   0   0   2   2   2   2   0   0   2   2   0   0   0   0   0   2   0   0   2   0   2   0   2   0   2   0   0   2   2   2   0   0   2   2   2   2   2   0   0   2   0   0   2   0   0   0   0   2
 MK-4-1                 0   0   0   2   0   0   2   0   0   0   0   2   0   0   2   0   0   2   2   2   0   2   2   2   2   0   2   2   0   0   2   0   2   2   0   0   0   0   0   2   0   2   0   2   0   0   2   0   2   2   2   0   0   0   2   0   0   0   2   2   2   0   0   2   0   2   0   2   0   2   2   2   2   2   0   2   2   2   2   0   2   2   2   2   0   2   2   0   0   2   2   0   2   0   2   0   2   0   2   0   2   2   2   2   0   0   0   0   2   0   2   0   2   2   0   0   2   0   2   2   0   2   2   2   0   0   0   0   0   0   2   2   2   2   0   2   0   2   2   0   0   2   2   2   2   0   2   2   0   0   2   2   0   2   0   2   2   0   0   0   2   0   2   0   0   0   2   2   0   2   2   0   2   0   2   2   0   2   0   2   0   0   2   0   2   2   0   2   2   2   0   2   2   2   2   2   0   2   2   0
 MK-4-2                 2   0   0   2   0   0   2   0   0   2   2   2   0   0   2   2   0   2   2   2   0   2   2   2   2   0   2   2   0   0   2   0   2   2   2   0   0   0   0   2   0   2   0   2   0   0   2   0   2   2   2   0   0   0   2   0   0   0   2   2   0   0   0   2   0   2   0   2   0   2   2   2   2   2   0   2   2   2   2   0   2   2   0   0   0   2   2   0   0   2   2   0   2   0   2   0   2   0   2   0   0   2   2   0   0   0   0   0   2   0   2   2   2   2   2   0   2   0   2   2   0   2   2   2   0   0   0   0   0   0   2   2   2   0   0   2   2   2   2   0   0   2   2   2   2   0   2   2   0   0   2   2   0   2   0   2   2   0   0   0   2   0   2   0   0   0   2   2   0   2   2   0   2   0   0   2   0   2   0   2   0   0   2   0   2   2   0   2   2   0   0   2   2   2   2   2   0   2   2   0
 MK-4-3                 2   0   0   2   0   0   2   0   0   0   2   2   0   0   2   2   0   2   2   2   0   2   2   2   2   0   2   2   2   0   2   0   2   2   0   2   0   0   0   2   0   2   2   2   0   0   2   0   2   2   0   0   0   0   2   0   0   2   2   2   0   0   0   2   0   2   0   2   0   2   0   2   2   2   0   2   2   2   2   0   2   2   0   0   0   2   2   0   0   2   2   0   2   0   2   0   2   0   2   0   0   2   2   0   2   0   0   2   2   0   2   2   2   2   2   0   2   0   2   2   0   2   2   2   2   0   0   0   0   0   2   2   2   2   0   2   2   2   2   0   0   2   2   2   2   0   2   2   0   0   2   2   0   2   2   2   2   0   0   0   2   0   2   2   0   0   2   2   0   2   2   2   2   2   0   2   0   2   2   0   2   0   2   0   2   2   0   2   2   0   0   2   2   2   2   2   0   2   2   0
 MK-4-4                 2   0   0   0   0   2   2   0   0   0   2   2   0   0   2   2   0   2   2   2   2   2   2   0   2   0   2   2   2   0   2   0   2   2   0   2   0   2   0   2   0   2   2   2   0   0   2   0   2   2   2   0   0   2   0   0   0   2   2   2   0   0   0   2   0   2   0   0   2   0   2   2   2   2   0   2   2   2   2   0   2   2   0   0   0   2   2   0   0   2   2   0   0   0   2   0   2   2   2   0   0   2   2   0   2   0   2   2   2   0   2   2   2   2   2   0   2   2   2   0   0   2   2   2   2   0   0   0   0   0   2   0   2   2   0   2   2   2   2   0   0   2   2   2   2   0   2   2   0   0   2   2   0   2   2   2   2   0   0   2   2   0   2   2   0   2   2   2   0   2   2   2   2   0   2   2   2   2   0   0   0   0   2   0   2   2   0   2   2   0   0   2   2   2   2   2   0   2   2   0
 MK-4-5                 2   0   0   0   0   2   2   0   0   0   0   2   2   0   2   0   0   2   2   2   2   2   2   0   2   0   2   2   2   0   2   2   2   2   2   2   0   0   0   2   0   2   2   2   0   0   2   0   2   2   2   0   0   0   0   0   0   2   2   2   0   0   0   2   0   2   0   0   2   0   2   0   2   0   0   2   2   0   2   0   2   2   0   0   0   2   2   0   0   2   0   0   0   0   2   0   2   2   2   0   2   2   2   2   2   2   2   2   2   0   2   2   2   2   2   0   2   2   2   0   0   2   2   2   2   0   0   0   2   0   2   0   2   0   0   2   2   2   2   0   0   2   2   2   2   0   2   2   0   0   2   2   0   2   2   2   2   0   2   2   2   0   0   2   2   0   0   0   0   2   2   2   2   0   2   2   2   2   0   0   0   0   2   0   2   2   0   2   2   0   0   2   2   2   2   2   0   2   2   0
 MK-4-6                 2   0   0   0   0   2   2   0   0   0   0   0   0   2   2   2   0   2   2   2   2   2   2   0   2   0   2   2   2   0   2   2   2   2   2   2   0   0   0   2   0   2   2   2   0   0   0   2   2   2   2   0   0   0   0   0   0   2   2   2   0   0   0   2   0   2   0   0   2   0   2   2   2   0   0   2   2   0   2   0   2   2   0   0   2   2   2   2   0   2   0   0   0   0   2   0   2   2   2   0   0   2   2   2   2   2   2   2   2   0   2   2   2   2   2   0   2   2   2   0   0   2   2   2   2   0   2   2   2   0   2   0   2   0   0   0   2   2   2   0   0   2   2   2   2   0   2   2   0   0   2   2   0   2   2   2   2   2   2   2   0   0   0   2   2   0   0   0   0   0   0   2   2   0   2   2   2   2   0   0   2   2   2   0   2   2   0   2   2   0   0   2   2   2   2   2   0   2   2   2
 MK-4-7                 2   0   0   0   0   2   2   2   0   0   0   0   0   2   2   2   0   2   2   2   0   2   2   0   2   0   2   2   2   0   2   2   2   2   2   2   0   0   0   2   0   2   2   2   0   0   0   2   0   0   2   0   0   0   0   0   2   2   2   2   0   0   0   2   0   2   0   0   2   0   2   2   2   0   0   2   2   0   2   0   2   2   0   0   2   2   2   2   0   2   0   0   0   0   2   0   2   2   2   0   2   0   0   2   2   2   2   2   2   0   2   2   2   2   2   0   2   0   2   0   2   2   2   2   2   0   0   2   2   0   2   0   2   0   0   0   2   2   2   0   0   2   2   0   2   0   2   2   0   0   2   2   0   2   0   2   2   2   2   2   0   0   0   2   2   0   0   0   0   0   0   2   2   0   2   2   2   2   0   0   2   2   2   0   2   0   2   0   2   0   0   2   2   2   2   0   0   0   2   2
 MK-4-8                 2   0   0   0   0   2   2   2   0   0   0   0   0   2   2   2   0   2   2   2   0   2   2   0   2   0   2   2   2   0   2   2   2   2   2   2   0   0   0   2   0   2   2   2   0   0   0   2   0   0   2   0   0   0   0   0   2   2   2   2   0   0   0   2   0   2   0   0   0   0   2   2   2   0   0   2   2   0   2   0   0   2   0   0   2   2   0   2   0   2   0   0   0   0   2   0   2   2   2   0   2   0   0   2   2   2   2   2   2   0   2   2   2   2   2   0   2   0   0   0   2   0   2   2   2   0   0   2   2   0   2   0   0   0   0   0   2   2   2   0   0   2   2   0   2   2   2   2   0   0   2   0   0   2   0   0   2   2   2   2   2   0   0   2   2   0   0   0   0   0   2   2   2   0   2   2   2   2   0   0   2   2   2   0   0   2   2   2   2   0   0   2   2   2   0   0   0   0   2   2
 MK-4-9                 2   0   0   0   0   2   0   0   0   2   0   0   2   2   2   0   0   2   2   2   0   2   2   0   2   0   2   2   2   0   2   2   2   2   2   2   0   0   0   2   0   2   2   2   0   2   0   2   0   0   2   0   0   0   0   0   2   2   2   0   0   0   0   2   0   2   0   0   0   2   2   2   2   0   0   2   2   0   2   0   0   2   0   0   2   2   0   2   2   2   0   0   2   0   2   0   2   2   2   0   2   0   0   2   2   2   2   2   2   0   2   2   2   2   2   0   2   0   2   0   2   0   2   2   2   0   0   2   2   0   2   0   0   0   0   0   2   2   2   0   0   0   2   0   0   2   2   2   0   0   2   0   0   0   0   0   2   2   2   2   2   2   0   2   2   0   2   0   0   0   2   2   2   2   2   2   2   2   0   0   2   2   2   0   0   2   2   2   2   0   0   0   2   2   0   0   0   2   2   2
 MK-4-10                2   0   0   0   0   2   0   0   0   2   0   2   2   0   2   0   0   2   2   2   0   2   2   0   2   2   2   2   2   0   2   2   2   2   2   2   0   0   0   2   2   2   2   0   0   2   0   2   0   0   2   0   0   0   0   0   0   2   2   0   0   0   0   2   0   2   0   0   0   2   2   2   2   0   0   2   2   0   2   0   0   2   0   0   2   2   0   2   2   2   0   0   2   0   2   0   2   2   2   0   0   0   2   2   2   0   0   0   2   0   2   2   2   2   2   0   2   0   2   2   2   0   2   2   2   0   0   2   2   0   2   0   0   0   0   0   0   0   2   0   0   0   2   0   0   2   2   2   0   0   2   0   0   0   0   0   2   2   2   2   2   2   0   2   0   2   2   2   0   0   0   2   2   2   2   2   2   0   0   0   2   2   2   0   2   2   2   2   2   0   0   0   2   2   0   0   0   2   0   2
 MK-4-11                2   0   2   0   0   2   0   0   0   2   0   2   2   0   2   0   0   2   2   2   0   2   2   0   2   2   2   2   2   0   2   2   2   2   2   2   0   0   0   2   2   2   2   0   0   2   2   2   0   0   2   2   0   0   0   0   0   2   0   0   2   0   0   2   0   2   2   0   0   2   2   2   0   0   0   2   2   0   2   0   0   2   0   0   2   2   0   2   2   2   2   0   2   0   0   0   0   2   2   0   0   0   2   2   2   0   2   0   2   0   2   2   2   2   2   0   2   0   2   2   2   0   2   2   2   2   0   2   2   0   2   0   0   0   0   0   2   2   2   0   0   0   2   0   0   2   2   2   0   0   2   0   0   0   0   0   0   2   2   2   2   2   0   2   0   2   2   2   0   0   0   2   2   2   2   2   2   2   0   0   2   2   2   0   2   2   2   2   2   2   0   0   2   2   0   0   0   2   0   2
 MK-4-12                2   0   2   0   0   2   0   0   0   2   0   2   2   0   2   0   0   2   2   0   0   2   2   0   2   2   2   2   2   0   0   2   2   2   2   2   0   0   0   2   2   2   2   0   0   2   2   2   0   0   0   2   0   0   0   0   0   2   0   0   2   0   0   2   0   2   2   0   0   2   2   2   0   0   0   2   2   0   2   2   0   2   0   2   2   2   0   2   2   2   0   0   2   0   0   0   0   2   2   0   0   2   2   2   0   0   2   0   2   0   0   2   2   2   2   0   2   0   2   2   2   2   2   2   2   2   0   2   2   0   2   0   0   0   0   0   0   2   2   0   0   0   2   0   0   2   2   2   0   0   2   0   0   0   0   2   0   2   2   2   0   2   0   2   0   2   2   2   0   0   0   2   2   2   2   2   2   2   0   0   0   2   2   0   2   2   2   2   0   2   0   0   2   2   0   0   0   2   0   2
 MK-4-13                2   0   2   0   0   2   0   0   0   2   0   2   2   0   2   0   0   0   2   0   0   2   2   0   2   2   2   2   2   0   0   2   2   2   0   2   0   0   0   2   2   2   2   0   0   2   2   0   0   2   0   2   0   0   0   0   0   2   2   0   2   2   0   2   0   2   2   0   0   2   2   2   0   0   0   2   2   2   2   2   0   2   0   2   2   2   0   2   2   2   0   0   2   2   0   2   0   2   2   0   2   2   0   2   0   0   2   2   2   2   0   2   2   2   2   0   2   0   2   2   2   2   2   2   2   2   0   2   2   0   2   0   0   0   0   0   0   2   2   0   2   0   2   0   0   2   2   2   0   0   2   0   0   0   0   2   0   2   0   2   0   2   0   2   0   2   2   2   0   0   0   2   2   2   2   2   2   2   0   0   0   0   2   0   2   0   2   2   2   0   0   0   2   2   0   0   0   2   0   2
 MK-4-14                2   0   0   0   0   2   0   0   0   2   0   2   2   0   2   0   0   0   2   0   0   2   2   0   2   2   2   2   2   0   0   2   2   2   0   2   0   0   0   0   2   2   2   0   0   2   2   0   0   2   0   2   0   0   0   0   0   2   2   0   2   2   0   2   0   2   2   0   0   2   2   2   0   2   2   2   2   2   2   2   0   2   0   2   2   2   0   2   2   2   0   2   2   2   0   2   0   2   2   0   2   2   0   2   0   0   2   2   2   2   0   2   2   2   2   2   2   0   2   2   2   0   2   2   2   2   0   2   2   0   0   2   0   0   0   0   0   2   2   0   2   0   2   0   0   2   0   2   0   0   0   0   0   0   0   2   0   2   0   0   0   2   2   0   0   2   0   2   0   0   0   2   2   0   0   2   0   2   0   0   2   0   2   0   2   0   2   0   0   0   0   0   2   2   0   0   0   2   0   2
 MK-4-15                2   0   0   0   0   2   0   0   0   2   0   2   2   0   0   0   0   0   2   0   0   2   0   0   2   2   2   2   2   0   0   2   2   2   0   2   0   0   0   2   2   2   2   0   0   2   2   0   0   2   0   2   0   0   0   0   0   2   2   0   2   2   0   2   0   2   2   0   0   2   2   2   0   2   2   2   0   2   2   2   0   2   0   0   2   2   0   2   2   2   0   2   2   2   2   0   2   2   2   0   2   2   0   2   0   0   2   2   2   2   0   0   2   2   2   2   2   0   2   2   2   0   2   2   2   2   0   2   2   0   0   2   0   0   0   0   2   2   0   2   2   0   2   0   0   2   2   2   0   0   2   0   0   0   0   2   0   2   0   0   0   2   2   0   0   2   0   2   0   0   0   2   2   0   0   2   0   2   0   0   2   0   2   0   2   0   2   0   0   0   0   2   2   2   0   0   0   2   0   2
 MK-4-16                2   0   0   0   0   2   2   0   0   2   0   2   2   0   0   0   0   2   2   0   0   2   0   0   2   2   2   2   2   0   0   2   2   2   0   2   0   0   0   0   2   2   2   0   0   2   2   0   0   2   0   0   0   0   0   0   0   2   2   0   0   2   0   0   0   2   2   0   0   2   2   2   0   2   2   2   0   2   2   2   0   2   0   0   2   2   0   2   2   2   0   2   0   2   2   0   2   2   2   0   2   2   2   2   0   0   2   2   2   2   2   0   2   2   2   2   2   0   2   2   2   0   2   2   2   2   0   2   0   0   0   0   0   0   0   0   0   0   0   2   2   0   2   0   0   2   2   2   0   0   2   0   0   0   0   2   0   2   0   2   0   2   2   2   2   2   0   2   0   0   0   2   0   0   0   2   0   2   0   0   2   0   2   0   2   0   2   0   0   0   0   2   2   2   0   0   0   0   0   0
 MK-5-1                 2   0   2   2   2   0   0   0   0   0   2   0   2   2   2   0   2   0   2   0   2   2   0   2   0   0   2   2   2   2   0   2   2   0   0   2   0   0   2   2   2   0   0   0   2   0   0   2   0   2   2   0   0   2   0   0   2   0   0   0   2   2   0   0   2   2   0   0   2   2   0   2   0   2   0   0   0   0   0   2   0   2   0   0   2   0   2   2   0   2   2   0   2   2   2   2   2   2   2   0   2   2   2   2   0   2   0   0   0   2   0   2   0   0   2   2   2   2   2   2   2   2   2   0   0   2   0   0   2   0   0   0   2   2   2   0   2   0   0   2   0   0   0   0   0   2   2   0   0   2   0   0   0   2   0   0   0   0   0   0   0   0   2   0   2   0   2   2   2   0   0   2   2   0   0   2   2   2   0   2   2   2   0   2   2   2   0   0   2   0   2   0   2   0   0   0   2   2   0   0
 MK-5-2                 0   0   2   2   2   0   0   0   0   0   2   2   2   2   0   0   2   2   2   0   2   0   0   2   0   0   2   2   2   2   0   2   0   0   0   2   0   0   2   2   2   0   2   0   2   0   0   2   0   2   2   0   0   2   2   0   2   0   0   0   2   2   0   2   2   2   0   0   2   2   0   2   0   2   2   0   0   0   0   2   0   2   0   2   2   0   2   0   0   2   2   2   2   2   2   2   2   2   2   0   2   2   2   2   2   2   0   0   2   2   0   2   0   0   2   0   2   2   2   2   2   2   2   0   0   2   0   0   2   2   0   0   2   2   2   0   2   0   0   2   0   0   0   0   0   2   2   0   0   2   0   0   0   2   0   2   0   0   0   0   2   2   0   0   2   0   2   2   2   0   2   2   2   0   0   2   2   2   0   2   0   2   0   2   2   2   0   0   2   0   2   0   2   0   0   2   2   2   0   0
 MK-5-3                 0   0   2   2   2   0   0   0   0   0   0   2   2   2   0   0   2   2   2   0   2   0   0   2   0   0   2   2   2   0   2   2   0   0   0   2   0   0   2   2   2   0   2   2   2   0   0   2   0   2   2   0   0   2   2   0   2   0   0   0   2   2   0   2   2   2   0   0   2   2   0   2   0   2   2   0   0   2   0   2   0   2   0   2   2   0   2   0   0   2   2   2   2   2   2   2   2   2   2   0   2   2   2   2   2   2   0   0   2   2   0   2   0   0   2   0   2   2   0   2   0   2   2   0   0   2   0   0   2   2   0   2   2   2   2   0   2   2   0   2   0   0   0   0   0   2   2   0   0   2   0   0   0   2   0   2   0   0   0   0   2   0   0   0   2   0   2   2   2   0   2   2   2   0   0   2   2   0   0   2   0   2   0   2   2   2   0   0   2   0   0   0   2   0   0   2   2   2   0   0
 MK-5-4                 0   0   2   0   2   0   0   2   0   0   0   2   2   2   0   0   2   2   2   0   2   0   0   2   0   0   2   2   2   0   2   2   0   0   2   2   0   0   2   2   2   0   2   2   2   0   0   0   0   2   2   0   0   2   2   0   2   0   0   0   2   2   0   2   2   2   0   0   2   2   0   2   2   2   2   0   0   2   0   2   0   2   0   2   2   0   2   0   0   2   2   2   2   2   2   2   0   2   2   0   2   0   2   2   2   2   0   0   2   2   2   2   0   0   2   0   2   2   0   2   2   2   2   0   0   2   0   2   2   2   0   2   2   0   2   2   2   2   0   0   0   0   0   0   0   2   2   0   2   2   2   0   0   2   0   2   0   0   0   0   2   0   0   0   2   0   2   0   2   0   2   2   2   0   0   2   2   0   0   2   0   2   0   2   2   2   0   0   2   0   0   0   2   0   0   2   2   2   2   0
 MK-5-5                 0   0   2   0   0   0   0   2   0   0   0   2   2   2   0   0   2   2   2   0   2   0   0   2   0   0   2   2   2   0   2   2   0   0   2   0   0   0   2   2   2   0   2   2   2   0   0   0   0   2   2   0   0   2   2   0   2   0   0   0   2   2   0   0   0   2   0   2   2   2   0   2   2   2   2   0   2   2   0   0   0   2   0   2   0   0   0   0   0   2   2   2   2   0   2   2   0   2   0   0   2   0   2   2   2   2   0   2   2   2   2   2   0   0   2   0   2   2   0   2   2   0   2   0   0   2   0   2   0   2   0   2   2   0   2   2   2   2   0   0   0   0   0   0   0   2   2   0   2   2   2   0   0   2   0   2   0   0   0   0   2   0   0   0   2   0   0   0   2   0   2   2   2   0   2   2   2   0   0   2   0   2   0   2   2   2   0   0   2   2   0   0   2   0   0   2   2   2   2   0
 MK-5-6                 0   0   2   0   0   2   0   2   0   2   0   2   2   2   0   0   2   2   2   0   2   0   0   2   0   0   2   2   2   0   2   2   2   0   2   0   0   0   2   0   2   0   2   2   2   0   0   0   0   2   2   0   2   0   2   2   0   0   0   0   0   2   0   0   0   2   0   2   2   2   0   2   2   2   2   0   2   2   0   0   0   2   0   2   0   2   2   0   0   2   2   2   2   0   2   2   0   2   0   0   2   0   2   2   0   2   0   2   0   0   2   2   0   2   2   0   2   2   0   2   2   0   2   0   0   2   0   2   0   0   0   2   0   0   2   2   2   2   2   0   0   0   0   0   0   2   2   0   2   2   2   0   0   2   0   0   0   0   0   0   2   0   0   0   2   0   0   0   2   0   0   0   2   0   2   2   2   0   0   2   0   2   0   2   2   2   0   0   2   2   0   0   0   2   0   0   2   2   2   0
 MK-5-7                 0   0   2   0   2   0   0   2   0   2   0   2   2   2   0   0   0   0   2   0   2   0   2   2   0   0   2   2   2   0   0   2   2   2   2   0   0   0   2   0   2   0   2   2   2   0   0   0   0   2   2   0   2   0   2   0   0   0   0   0   2   2   0   0   0   2   0   2   2   2   0   2   2   2   2   0   2   2   0   0   0   2   0   2   0   2   2   0   0   2   0   2   2   0   2   2   0   2   0   0   2   0   2   2   0   0   0   2   0   0   2   2   0   2   2   0   2   2   0   2   2   0   2   0   0   2   0   2   0   0   0   2   2   0   2   2   2   2   2   0   0   0   0   0   0   2   2   0   2   2   2   0   0   2   0   0   0   0   0   0   2   0   2   0   0   0   0   2   2   0   0   0   2   0   2   2   2   0   0   2   0   2   0   2   2   2   0   0   2   2   0   0   0   2   0   0   2   2   2   0
 MK-5-8                 0   0   0   0   2   0   0   2   0   2   0   2   2   2   2   0   2   0   0   0   2   0   2   2   0   0   2   2   2   0   0   2   2   2   2   0   0   0   2   0   2   0   2   2   2   0   0   0   0   2   2   0   2   2   2   0   0   0   0   0   2   2   0   2   0   0   0   2   2   2   0   2   2   2   2   0   2   2   0   0   0   2   0   2   0   2   2   0   0   2   0   2   2   0   2   2   0   2   0   0   2   0   2   2   2   0   0   2   0   0   2   2   0   2   2   0   2   0   0   2   2   0   2   0   0   2   0   2   0   0   0   2   2   2   2   2   2   2   2   0   0   0   2   0   0   2   2   2   2   2   2   0   0   2   2   0   0   0   0   0   2   0   2   2   0   0   0   2   2   0   0   0   2   0   2   2   2   2   0   2   2   2   0   2   2   2   0   0   2   2   0   0   0   2   0   0   2   2   2   0
 MK-5-9                 0   0   0   0   2   0   0   2   0   2   0   2   0   2   2   0   2   0   0   2   2   0   2   2   0   0   2   0   0   0   0   2   2   2   2   0   0   0   2   0   2   0   2   2   2   0   0   2   0   2   2   0   2   2   2   0   2   0   0   0   2   2   0   2   0   0   0   2   2   2   0   2   2   2   2   2   2   2   0   0   0   2   2   2   0   2   2   2   0   2   0   2   2   0   2   2   0   2   0   0   2   0   2   2   2   0   0   2   0   0   2   0   2   2   0   0   2   0   0   2   2   0   2   0   0   2   0   2   0   0   0   2   2   2   0   2   2   2   2   0   0   2   2   0   0   2   2   2   2   2   2   2   0   2   2   0   0   0   0   0   2   0   2   2   0   2   0   2   2   0   2   0   2   0   2   2   2   2   0   2   2   2   0   2   2   2   2   0   2   2   0   0   0   2   0   0   2   2   2   0
 MK-5-10                0   2   0   0   2   0   2   2   0   2   0   2   0   2   2   0   2   0   0   2   2   0   2   2   0   0   2   0   0   0   2   2   2   2   2   2   0   0   2   0   2   0   2   2   2   0   0   2   0   2   2   0   2   0   2   2   2   2   0   2   2   2   0   2   0   0   0   2   2   2   0   0   2   2   2   0   2   2   0   0   0   2   2   2   0   2   2   2   0   2   0   2   2   0   2   2   0   2   0   0   2   0   2   2   2   0   0   2   0   0   2   0   2   2   0   0   2   0   0   2   2   0   2   0   0   2   0   2   0   0   0   2   2   2   0   2   2   2   2   0   0   2   0   0   0   2   2   0   2   2   2   2   0   2   2   0   0   2   0   0   2   0   2   2   0   2   0   2   2   0   0   0   2   0   2   2   2   2   0   2   2   2   0   0   2   2   2   0   2   2   0   0   0   2   2   0   2   2   2   0
 MK-5-11                0   2   2   0   2   0   0   2   0   2   0   2   0   2   2   0   2   0   0   2   2   0   2   2   0   0   0   0   0   0   2   2   2   2   2   2   0   0   2   0   2   0   2   2   2   0   2   2   0   2   2   0   2   0   2   2   2   2   0   2   2   2   0   2   0   0   0   2   2   2   0   0   0   2   0   0   2   2   0   0   0   2   2   2   0   0   2   2   0   2   0   2   2   0   2   2   0   2   0   0   0   0   2   2   2   2   0   2   0   0   2   2   2   0   0   0   2   2   0   2   2   0   2   0   0   2   0   2   0   0   0   2   2   0   0   2   2   2   2   0   0   2   0   0   2   2   2   0   2   2   2   2   0   2   2   0   0   2   0   0   2   0   2   2   0   2   0   2   2   0   0   0   2   0   2   2   2   0   0   0   2   2   0   2   2   2   2   0   2   2   0   0   0   2   2   0   2   2   2   0
 MK-5-12                0   2   2   0   2   0   0   2   0   2   0   2   0   2   2   0   2   0   0   2   2   0   2   2   0   0   0   0   2   0   2   2   2   2   0   2   0   0   2   2   2   0   2   2   2   0   2   2   0   2   2   0   2   0   2   2   2   2   0   2   2   2   0   2   0   0   0   2   2   2   0   0   0   2   0   0   2   2   0   0   0   2   2   2   0   0   2   2   0   2   0   2   2   0   2   2   0   2   0   0   0   0   2   2   2   2   0   2   0   0   0   2   2   0   0   0   2   2   0   2   2   0   2   0   0   2   0   2   0   0   2   2   2   2   0   2   2   2   2   0   0   2   0   0   2   2   2   0   2   2   2   2   0   2   2   0   0   2   0   0   2   2   0   2   0   2   0   2   2   0   0   0   2   0   2   2   2   0   0   0   2   2   0   0   2   2   2   0   2   2   0   0   0   2   2   0   2   2   2   0
 MK-5-13                0   2   2   0   2   2   0   2   0   2   0   2   0   2   2   0   2   0   0   2   2   0   2   2   0   2   0   0   2   0   2   2   2   2   2   2   0   0   2   2   2   0   2   2   2   0   2   2   0   2   2   0   2   0   2   2   2   2   0   2   2   2   2   0   0   2   0   2   2   2   0   0   0   2   0   0   2   2   0   2   2   2   2   2   0   0   2   2   0   2   0   2   2   0   2   2   0   2   0   0   0   2   2   2   0   2   0   2   0   0   2   2   2   0   2   2   2   2   0   2   2   0   2   0   0   2   0   2   0   0   0   2   2   2   0   2   2   2   2   2   0   2   0   0   2   2   2   0   2   2   2   2   0   2   2   0   0   2   0   0   2   2   0   2   0   2   0   2   2   0   0   0   2   0   2   0   2   0   0   0   2   2   0   0   2   2   2   0   2   2   0   0   0   2   2   0   2   2   2   0
 MK-5-14                0   2   2   0   2   2   0   2   0   2   0   2   0   2   2   0   2   0   0   0   2   0   2   2   0   2   0   0   2   0   0   2   2   2   2   0   0   0   2   2   2   0   2   2   2   0   2   2   0   2   2   0   2   0   2   2   2   2   0   2   2   2   2   0   0   2   0   0   2   2   0   0   0   2   0   2   2   2   0   2   2   2   0   2   0   0   2   2   0   2   0   2   0   0   0   2   0   2   0   2   2   2   2   2   2   2   0   2   0   0   2   2   2   0   2   2   2   2   0   2   2   0   2   0   0   2   0   2   0   0   0   0   2   2   0   2   2   2   2   2   0   0   0   0   2   2   2   0   0   2   2   2   0   2   0   0   0   2   0   0   2   2   0   2   0   2   0   2   2   0   0   2   2   0   0   0   2   2   0   0   2   2   0   0   2   2   2   0   2   2   0   0   0   2   2   0   2   2   2   0
 MK-5-15                0   2   2   2   0   2   0   2   0   2   0   2   0   2   0   0   2   0   0   0   2   0   2   2   0   2   0   0   2   0   0   2   2   2   0   0   0   0   2   2   2   0   2   2   2   0   2   2   0   2   2   0   2   0   2   0   2   2   0   2   2   0   2   0   2   2   0   0   2   2   0   2   0   2   0   2   2   2   0   2   2   0   0   2   0   0   2   2   0   2   0   2   2   0   0   2   0   2   0   2   2   2   2   2   2   2   0   2   0   0   2   2   2   0   0   2   2   2   0   2   2   0   2   0   0   2   0   2   0   0   2   0   2   2   0   2   2   2   2   2   0   0   0   0   2   2   2   2   0   2   2   2   0   2   0   0   0   2   0   0   2   2   0   2   0   2   0   2   2   0   0   2   2   0   0   0   0   2   0   0   2   2   0   0   2   2   2   0   2   2   0   2   0   2   2   0   2   2   2   0
 MK-5-16                0   2   2   2   0   2   0   2   0   2   0   2   0   0   0   0   2   0   0   0   2   0   2   2   0   2   0   0   2   0   2   2   2   2   0   0   0   0   2   2   2   0   2   2   2   0   2   2   0   2   2   0   2   0   2   0   2   0   0   2   2   0   2   0   2   2   0   0   2   2   0   2   0   2   0   2   2   0   0   2   2   2   0   2   0   0   2   2   0   2   0   2   2   0   0   2   0   2   2   2   2   2   2   2   2   2   0   2   0   0   2   2   2   0   0   2   2   2   0   2   2   0   2   0   0   2   0   2   0   0   0   0   2   2   0   2   2   2   2   2   0   0   0   0   2   2   2   2   0   2   2   2   0   2   0   0   0   2   0   0   2   2   0   2   2   2   0   0   2   0   0   2   2   0   0   0   0   2   0   0   2   2   0   0   2   2   2   0   2   2   0   2   0   2   2   0   2   2   2   0
 MK-6-1                 0   2   2   0   2   0   0   2   0   0   2   2   0   0   0   0   0   0   2   2   0   0   0   0   2   0   0   0   0   0   0   2   0   0   0   0   2   0   2   2   0   0   0   0   0   0   2   2   0   2   2   0   0   2   0   2   0   0   0   0   2   0   0   0   0   0   2   0   2   0   2   2   0   2   0   2   0   0   0   2   0   2   2   0   2   0   0   2   0   0   0   0   2   0   2   0   2   2   0   0   2   2   2   2   2   0   2   2   0   0   0   0   2   2   0   2   2   2   0   2   0   2   0   2   2   0   2   2   0   2   2   0   2   2   0   0   0   2   0   2   0   0   0   0   2   2   0   0   2   0   2   2   2   0   0   0   0   0   0   0   0   0   2   0   0   2   0   2   0   2   2   2   2   0   2   2   0   2   2   0   2   2   2   2   0   2   0   2   2   2   0   2   2   0   2   2   2   0   2   0
 MK-6-2                 0   2   2   0   2   0   0   2   0   0   2   2   0   0   0   0   0   2   2   2   0   0   0   0   2   0   0   0   0   0   0   2   2   0   2   0   2   0   2   2   0   0   0   0   0   0   2   2   0   2   2   0   0   2   0   2   0   0   0   0   2   0   0   0   0   0   2   0   2   0   2   2   2   0   0   2   0   0   0   2   0   2   2   0   2   0   0   2   0   0   0   0   2   2   2   0   2   2   0   0   2   2   2   2   2   0   2   2   0   0   0   0   2   2   0   2   2   2   0   2   0   2   0   2   2   0   0   2   0   2   0   0   2   2   0   0   0   2   0   2   0   0   0   0   2   2   0   0   2   0   2   2   2   0   0   0   0   2   0   0   2   0   0   0   0   2   0   2   0   2   2   2   2   0   2   2   0   2   2   0   2   2   2   2   0   2   0   2   2   2   0   2   2   0   2   2   2   0   2   2
 MK-6-3                 0   2   2   0   2   0   0   2   0   0   2   2   2   0   0   0   0   2   2   2   2   0   0   0   2   0   2   0   0   0   0   2   2   0   2   0   2   0   2   2   0   0   0   0   0   2   2   2   0   2   2   0   0   2   0   2   0   0   0   2   2   0   0   0   2   0   2   0   0   0   2   0   2   0   0   2   0   0   0   2   0   2   2   0   2   0   0   2   0   0   2   0   2   2   2   0   2   2   0   0   2   2   2   2   2   0   2   2   0   2   0   0   2   2   0   2   2   2   0   2   0   2   0   2   2   0   0   2   0   0   0   0   2   2   0   0   0   2   0   2   0   0   0   0   2   2   0   0   2   0   2   2   2   0   0   0   0   2   2   2   2   0   0   0   0   2   0   2   0   2   2   2   2   0   2   2   0   2   2   0   2   2   0   2   2   2   0   2   2   2   0   2   2   0   2   2   2   0   2   2
 MK-6-4                 0   0   2   0   2   0   0   2   0   0   2   2   0   0   0   0   0   2   0   2   2   0   0   0   2   0   2   0   0   0   0   2   2   0   2   2   0   0   2   2   0   2   0   2   0   2   2   2   0   2   2   0   0   2   0   2   0   0   0   2   0   0   0   0   2   0   2   0   0   0   2   0   2   0   0   2   0   0   0   2   2   2   2   0   2   0   0   0   0   0   2   0   2   2   2   0   2   2   0   0   2   2   2   2   2   0   2   2   0   2   0   0   2   2   0   2   2   2   2   2   0   2   0   2   2   0   0   2   0   0   0   0   2   0   0   2   0   2   0   2   0   0   0   0   0   2   0   0   2   0   2   2   2   0   0   0   0   2   2   2   2   0   0   0   2   2   0   0   0   2   2   2   2   0   2   0   0   0   2   0   0   2   0   2   2   2   0   2   2   2   2   2   2   0   2   2   0   0   2   0
 MK-6-5                 0   0   2   0   2   0   0   2   0   0   2   2   0   0   0   0   0   0   0   2   2   0   0   0   2   0   2   2   0   0   0   2   2   0   2   2   0   0   2   2   0   2   0   2   0   2   2   2   0   2   2   0   0   2   0   2   0   0   0   2   0   0   0   0   2   0   2   0   0   0   2   2   2   0   0   2   0   0   0   2   2   2   2   0   2   0   0   0   0   0   2   0   2   2   0   0   2   2   0   0   2   2   2   2   2   0   2   2   0   2   0   0   2   2   0   2   2   2   2   2   0   2   2   2   0   0   0   2   0   0   0   0   2   0   0   2   0   2   0   2   0   0   0   0   0   2   2   0   2   0   0   2   2   0   0   0   0   2   2   2   2   0   0   0   2   2   0   0   0   2   2   2   2   0   2   2   0   0   2   0   2   2   0   2   2   2   0   0   2   2   2   2   2   0   2   2   0   0   2   0
 MK-6-6                 0   0   2   0   2   0   2   2   0   0   2   0   0   0   0   0   0   0   0   2   2   0   0   0   2   0   2   2   0   0   2   2   2   0   2   2   2   0   2   2   0   2   0   2   0   2   2   2   0   0   2   0   0   2   0   2   0   0   0   2   0   0   0   0   2   0   2   0   0   0   2   2   2   0   0   2   0   0   0   2   2   2   2   0   2   2   0   0   0   0   2   0   2   2   0   0   0   0   0   0   2   0   2   2   2   0   2   0   0   0   0   0   2   2   0   2   0   2   2   2   0   2   2   2   0   0   0   2   0   0   0   0   2   0   0   2   0   2   0   2   0   0   0   2   2   2   2   0   0   0   0   2   2   0   0   0   2   2   2   2   2   0   0   0   0   2   0   0   0   2   2   0   2   0   2   2   0   0   0   2   2   2   0   2   2   2   0   0   0   2   2   0   2   0   2   2   0   2   2   0
 MK-6-7                 0   0   2   0   2   0   2   2   0   0   2   0   0   0   0   0   0   0   0   2   2   0   2   0   2   0   2   2   0   0   2   2   2   0   0   2   2   0   2   2   0   2   0   2   0   2   2   2   0   0   2   0   0   2   0   2   0   0   0   2   0   0   0   0   2   0   2   0   0   0   2   2   2   0   0   2   0   0   0   2   2   2   2   0   2   2   0   0   0   0   2   0   2   2   0   0   0   0   0   0   2   0   2   2   0   2   2   0   0   2   0   0   0   0   0   2   0   2   2   2   0   2   2   2   0   0   2   2   0   0   0   0   2   0   0   2   0   2   0   2   0   0   0   2   2   2   2   0   2   0   2   2   2   0   0   2   2   2   2   2   2   0   0   0   0   2   0   0   0   2   2   0   2   0   2   2   0   0   0   2   2   2   0   2   2   2   0   0   0   0   2   0   2   0   2   2   0   2   2   0
 MK-6-8                 0   0   2   2   2   0   0   2   0   0   2   0   0   0   0   0   0   0   0   2   2   0   2   0   2   0   2   2   0   0   2   2   2   0   0   2   2   0   2   2   0   2   0   2   0   2   2   2   0   0   2   0   2   2   0   2   2   0   0   2   0   2   0   0   0   0   2   0   0   0   2   0   2   0   0   2   0   0   0   2   2   2   2   0   2   2   0   0   0   0   2   0   2   2   0   0   0   0   2   0   2   0   2   2   0   2   2   0   0   2   0   0   0   0   0   2   0   2   2   2   0   2   2   2   0   0   2   2   0   2   0   0   2   0   2   2   2   2   0   2   0   0   2   2   2   0   2   0   2   0   2   2   2   0   0   2   2   2   2   2   2   0   0   0   0   0   0   0   0   2   2   2   2   0   2   2   0   0   0   2   2   2   0   2   2   2   0   0   0   0   2   2   2   0   2   2   2   2   2   0
 MK-6-9                 0   0   2   2   2   0   0   2   0   0   2   0   0   0   0   2   2   0   0   2   2   0   2   0   2   2   2   0   0   0   2   2   2   2   0   2   2   0   2   2   0   2   0   2   0   2   2   0   0   0   2   0   2   2   0   0   2   0   0   2   0   2   2   0   0   0   2   0   0   0   2   0   2   2   0   2   0   2   0   2   2   0   2   0   2   2   0   0   0   0   2   0   2   2   0   0   0   2   2   0   2   0   2   0   0   2   2   0   0   2   2   0   0   0   0   2   0   2   2   0   0   2   2   2   0   0   2   2   0   2   0   0   2   0   2   2   2   2   0   2   0   0   2   2   2   0   2   2   2   0   2   2   2   0   0   2   2   2   0   2   2   0   0   0   0   0   0   0   0   2   2   2   2   0   2   2   0   0   0   0   2   2   0   2   2   2   0   0   0   2   2   2   2   0   0   2   2   2   0   0
 MK-6-10                0   0   2   2   2   0   0   2   0   0   2   0   0   2   0   2   2   0   0   2   2   0   2   0   2   2   2   0   0   0   2   2   2   2   2   0   2   0   2   2   0   2   0   2   0   2   2   0   0   0   2   0   2   2   0   0   2   0   0   2   2   0   2   0   0   0   2   2   2   0   2   0   2   2   0   2   0   0   0   2   2   0   2   0   2   2   0   0   2   0   2   0   2   0   2   0   0   2   2   0   2   0   2   0   0   2   2   0   0   2   2   0   0   2   0   2   0   2   2   0   0   2   2   2   0   0   2   2   0   2   0   0   2   0   2   2   0   2   0   2   0   0   2   2   2   0   2   2   2   0   2   2   2   0   0   2   2   2   0   2   2   0   0   0   0   0   0   0   0   2   2   2   2   0   2   2   0   0   0   0   2   2   0   2   0   2   0   0   0   2   2   2   2   0   0   2   2   2   0   0
 MK-6-11                0   0   2   2   2   0   0   2   0   0   2   0   0   2   0   2   2   0   0   2   2   0   2   0   2   2   2   0   0   0   2   2   2   2   2   2   2   0   2   2   0   0   2   2   0   2   2   0   2   0   2   0   2   2   0   0   2   0   0   2   2   0   2   0   0   0   2   2   2   0   2   2   2   2   0   2   0   0   0   2   2   0   2   0   2   2   0   0   2   0   2   0   2   0   2   0   0   2   2   0   2   0   2   0   0   2   2   0   0   2   0   0   0   2   0   2   2   2   2   0   0   2   2   2   0   0   2   2   2   2   0   0   2   0   2   2   0   2   0   2   0   0   2   2   2   0   2   2   2   0   2   2   2   0   0   2   2   2   2   2   0   2   0   0   0   0   0   0   0   2   2   2   2   0   2   2   0   0   0   0   2   2   0   2   0   2   0   0   0   2   2   2   2   0   0   2   2   2   0   0
 MK-6-12                0   0   2   2   2   0   0   2   0   0   2   0   0   2   0   2   2   0   0   2   2   0   0   2   2   2   2   0   0   0   2   2   2   2   2   2   2   0   2   2   0   0   2   2   0   0   2   0   2   0   2   0   2   2   0   0   2   0   2   2   2   0   2   0   0   0   2   2   2   0   2   2   2   2   2   2   0   0   0   0   2   0   2   0   2   2   0   0   2   0   2   0   2   0   2   0   2   2   2   0   2   0   2   0   0   2   0   0   0   2   0   0   0   0   0   2   2   2   2   0   2   0   2   2   2   0   2   2   2   2   0   0   2   0   2   2   0   2   0   2   0   0   2   2   2   0   2   2   2   0   2   2   2   0   0   0   2   2   2   2   0   2   0   0   0   0   0   0   0   2   2   2   2   0   2   2   2   0   0   0   2   2   0   2   0   2   0   2   0   2   2   2   2   0   0   2   0   2   0   0
 MK-6-13                0   0   2   2   2   0   0   2   0   2   2   0   0   2   0   0   2   0   0   2   2   2   0   2   2   0   2   0   0   0   2   2   2   2   2   2   0   0   2   2   0   0   2   2   0   0   2   0   2   0   2   0   2   2   0   0   2   2   2   2   2   0   2   0   0   0   2   2   2   0   2   2   2   2   2   2   0   0   0   0   2   0   2   0   2   2   2   0   2   2   2   0   2   0   2   0   2   2   2   0   2   0   2   0   2   2   0   0   0   2   0   0   0   2   0   2   2   2   2   0   2   0   2   2   2   0   0   2   2   2   0   0   2   0   2   2   0   2   0   2   0   0   2   2   2   0   2   2   2   0   2   2   2   0   0   0   2   2   2   2   0   2   2   0   2   2   0   0   0   2   0   2   2   0   2   2   2   0   0   0   2   2   0   2   0   2   0   2   2   2   2   2   2   2   0   2   0   2   0   0
 MK-6-14                0   0   2   2   2   0   2   2   0   0   2   0   0   2   0   0   2   0   0   2   2   2   0   0   2   0   2   0   2   0   2   0   2   0   2   2   0   0   2   0   0   0   2   2   0   0   2   0   2   0   2   0   2   2   0   0   0   2   2   2   2   0   0   0   0   0   2   2   2   0   2   2   2   2   2   2   0   0   0   0   2   0   2   0   2   2   2   0   2   2   2   0   2   0   2   0   2   2   2   0   2   0   2   2   2   2   0   0   0   2   0   0   0   2   0   2   2   2   2   0   2   0   2   2   2   0   0   2   2   2   2   0   2   0   0   2   0   2   0   2   0   0   2   2   0   0   2   2   2   0   2   2   2   0   0   0   2   2   2   2   0   2   0   0   2   2   0   0   0   2   2   2   2   0   2   2   2   0   0   0   2   2   0   2   0   2   0   2   2   2   0   2   2   2   0   2   0   2   0   0
 MK-6-15                0   0   2   2   2   0   2   2   0   0   2   0   0   2   0   0   2   0   0   2   2   0   0   0   2   0   2   0   2   0   2   0   2   0   2   0   0   0   2   0   0   0   2   2   0   0   2   2   2   0   2   2   2   0   0   0   0   2   2   2   2   0   0   0   0   0   0   2   2   0   2   2   2   2   2   2   0   0   2   0   2   0   2   0   2   2   2   0   2   0   2   0   0   0   2   0   2   2   2   0   2   0   2   2   2   2   2   0   0   2   0   0   0   2   0   2   2   2   2   0   2   0   2   2   2   0   0   2   2   0   2   0   0   0   0   0   0   0   0   2   0   0   2   2   0   0   2   0   2   0   2   2   2   2   0   0   2   2   2   2   0   2   0   0   2   2   0   0   0   2   2   2   2   0   2   2   2   0   0   0   2   2   2   2   0   0   2   2   2   0   0   2   2   2   0   2   0   2   2   0
 MK-6-16                0   0   2   2   2   0   0   2   0   0   2   0   0   2   0   0   2   0   0   2   2   0   0   0   2   0   2   0   0   0   2   0   2   0   2   0   0   0   2   0   0   0   2   2   0   0   2   2   2   0   2   2   2   0   0   2   0   2   0   2   2   0   0   0   0   0   0   2   2   0   2   2   2   2   2   2   2   0   0   0   2   0   2   0   2   2   2   0   2   0   2   0   0   0   2   0   2   2   2   0   2   0   2   2   2   2   2   0   0   2   0   0   0   2   0   2   2   2   0   2   2   0   0   2   2   0   0   2   2   0   2   0   0   0   0   0   0   0   0   2   0   0   2   0   2   0   2   0   2   0   2   2   2   0   0   0   2   2   2   0   0   2   0   0   2   2   0   0   0   2   2   2   0   0   2   2   2   0   0   0   2   2   2   2   0   0   2   2   2   2   0   0   2   2   0   2   0   2   2   0
 
!****************************************** Phenotypic Data **********************************************************
!-100.0 is resevred for missing phenotype
SimulatedTrait1        16.6954   16.5290   13.6307   14.9332   16.3663   15.6136   14.2129   13.5438   14.1168   16.6000   14.1270   14.7121   16.5926   16.4234   16.3438   14.6658   14.5489   15.9848   16.4418   13.7092   16.4370   14.6699   15.9604   14.3066   16.2031   16.1071   15.1565   13.7177   14.6640   14.5555   16.0470   15.7351   14.1136   13.6274   14.3401   14.1783   16.2421   16.2584   15.8835   14.0920   13.9971   16.1349   15.0738   14.0100   16.3749   15.4820   14.7482   14.4146   15.1137   14.6184   15.3977   15.7528   14.4038   15.0493   16.5546   14.5947   15.8745   16.2084   14.7594   14.1962   14.9328   16.0251   14.2139   13.3938   14.3252   15.7298   15.1312   15.1141   13.3417   14.6904   13.3271   13.8855   14.8886   15.8713   13.9828   13.4284   13.6740   15.4080   14.1857   16.0724   15.8631   15.8591   15.3205   13.9298   14.7142   16.4354   13.1696   13.8686   13.9338   14.5785   15.4135   15.1762   15.6763   14.0226   15.8978   13.9443   16.5981   14.9672   15.6267   16.1784   14.0530   15.7147   16.5070   14.6286   15.4686   14.5835   14.1004   14.6554   13.7619   16.1678   15.3544   16.9873   13.5644   16.1831   14.2720   14.3900   15.8769   13.3481   15.4093   15.7531   15.1013   16.6455   13.9153   16.5449   15.8325   16.3181   16.5169   15.4656   14.9163   14.1939   13.7503   14.5453   16.3712   13.6452   13.6094   14.3796   13.8034   16.7416   14.6146   15.5333   13.8831   14.5077   15.0169   14.2398   16.9192   15.8687   14.3992   15.6852   14.5946   13.5654   14.6702   13.8668   14.1890   15.5048   15.9340   16.0028   15.4139   15.5764   15.6446   14.9452   13.5088   14.2859   15.6510   15.3407   14.2074   13.8181   14.2539   15.9433   13.8276   16.1867   15.0356   13.9463   13.9807   15.0391   14.1600   16.6977   15.6629   13.8838   13.6535   14.0261   16.1017   14.2204   16.1603   14.4086   16.2608   14.0061   15.1700   13.7403   15.9989   13.5393   14.4191   16.5920   15.2324   15.5641   13.5288   15.4806   16.1295   14.0490   13.7036   13.6051
SimulatedTrait2         9.0470    9.7331   10.3707   10.2716    9.1404   10.4686   10.0415   10.4753   10.3816    9.3903   10.7523    9.4213    9.3733    9.1502    9.5175    9.5334    9.6884    9.7109    9.7326   10.7115    9.5659   10.4044    9.1684   10.3226    9.1944    9.3412    9.2602   10.5464   10.0573   10.5182    9.6221    9.7384   10.1606   10.1231    9.5639   10.2193    9.2690    9.7146    9.2704   10.3068   10.6153    9.0700    9.4055   10.8271    9.4712   10.1701   10.4414   10.1507   10.8140   10.3353    9.6178    9.0432   10.9406   10.4352    9.3859   10.3363    9.5737    9.1075   10.4940   10.4993    9.6307    9.0860    9.5929   10.3176   10.9235    9.6905    9.7548   10.5776   10.0879    9.4227   10.4801   10.2400   10.2335    9.5656   10.2886   10.2715   10.7358    9.6442   10.4198    9.3443    9.1726    9.5844    9.6009   10.4566   10.2831    9.9502   10.5932   10.7194   10.1739   10.7326    9.4120    8.9778   10.8145    9.9598    9.4355   10.5896    9.4347   10.0352   10.4725    9.4899   10.3859    9.3399    9.2330   10.3073    9.5905   10.0514   10.4635   10.7208   10.4829    9.3198   10.0429    9.4666   10.6651    9.8911   10.2610   10.3005    9.3325   10.6805    9.5613    9.9243   10.3960    9.4766   10.6020    9.9103    9.4404    9.7040    9.1956    9.4982   10.7984   10.4859   10.6310   10.6853    9.3897   10.6500   10.7725   10.6878   10.6493    9.5349   10.4453   10.2679   10.3676    9.9700   10.0948   10.4280    9.4092    9.4489   10.2408    8.9605   10.8582   10.7198   10.5258   10.6567   10.0710    9.3644    9.6341   10.0300   10.8982    9.3572    9.3006    8.6880   10.2812   10.2165    9.4532    9.2892   10.5603   10.4600    9.9090    9.5134   10.7022    9.2069   10.3487   10.2371   10.9868   10.7063   10.1320    9.5867   10.8354   10.2672   10.8825   10.9110    9.5365   10.5925    9.4707   10.5799    9.9831    9.9562    9.6027   10.4633    9.5644   10.7820    9.6554    9.5006    9.5153    9.4243   10.5759   10.4966    9.3576   10.6012   10.8391   10.6090
 
