# Supplementary material for: Inclusive Composite Interval Mapping of QTL by Environment Interactions in Biparental Populations
Source: PLoS One. 2015 Jul 10;10(7):e0132414. doi: 10.1371/journal.pone.0132414 (PMC4498613; doi:10.1371/journal.pone.0132414)
Supplement: S6 File — (ZIP) [file pone.0132414.s006.zip › H=0.8/L1/run_00125.met]

!**********************Note: lines staring with "!" are remarks and will be ignored in the program********************
!*********************************General Information**********************************
!Assuming F1 = P1 x P2, populations available in QTL IciMapping are: 
!  1, P1BC1F1 = P1 x F1, the first backcrossing where P1 is used as the recurrent parent;
!  2, P2BC1F1 = P2 x F1, the first backcrossing where P2 is used as the recurrent parent;
!  3, F1DH, F1-derived doubled haploids; 
!  4, RIL or F1RIL, recombination inbred lines through the repeated selfing of F1;
!  5, P1BC1RIL, recombination inbred lines through the repeated selfing of P1BC1F1;
!  6, P2BC1RIL, recombination inbred lines through the repeated selfing of P2BC1F1;
!  7, F2, the selfing generation of F1;
!  8, F3, the selfing generation of F2;
!  9, P1BC2F1, the second backcrossing where P1 is used as the recurrent parent; 
! 10, P2BC2F1, the second backcrossing where P2 is used as the recurrent parent;
! 11, P1BC2RIL, recombination inred lines through the repeated selfing of P1BC2F1; 
! 12, P2BC2RIL, recombination inred lines through the repeated selfing of P2BC2F1; 
! 13, P1BC1F2, the selfing generation of P1BC1F1; 
! 14, P2BC1F2, the selfing generation of P2BC1F1; 
! 15, P1BC2F2, the selfing generation of P1BC2F1; 
! 16, P2BC2F2, the selfing generation of P2BC2F1; 
! 17, P1BC1DH, P1BC1F1-derived doubled haploids; 
! 18, P2BC1DH, P2BC1F1-derived doubled haploids; 
! 19, P1BC2DH, P1BC2F1-derived doubled haploids; 
! 20, P2BC2DH, P2BC2F1-derived doubled haploids; 
   3      !Mapping Population (see remarks above)
   2      !Mapping Function (1 for Kosambi; 2 for Haldane; 3 for Morgan)
   2      !Marker Space Type (1 for intervals; 2 for positions)
   1      !Marker Space Unit(1 for centiMorgans; 2 for Morgan)
   6      !Number of Chromosomes (or Linkage Groups)
 200      !Size of the mapping population
   2      !Number of environments
 
!***************************************** Chromosomes and Linkage Maps **********************************************
!Chromosome                 NumMarkers
-CH1                        16
-CH2                        16
-CH3                        16
-CH4                        16
-CH5                        16
-CH6                        16
!Linkage map (Marker name followed by position or the interval length)
 MK-1-1                1     0.000
 MK-1-2                1    10.000
 MK-1-3                1    20.000
 MK-1-4                1    30.000
 MK-1-5                1    40.000
 MK-1-6                1    50.000
 MK-1-7                1    60.000
 MK-1-8                1    70.000
 MK-1-9                1    80.000
 MK-1-10               1    90.000
 MK-1-11               1   100.000
 MK-1-12               1   110.000
 MK-1-13               1   120.000
 MK-1-14               1   130.000
 MK-1-15               1   140.000
 MK-1-16               1   150.000
 MK-2-1                2     0.000
 MK-2-2                2    10.000
 MK-2-3                2    20.000
 MK-2-4                2    30.000
 MK-2-5                2    40.000
 MK-2-6                2    50.000
 MK-2-7                2    60.000
 MK-2-8                2    70.000
 MK-2-9                2    80.000
 MK-2-10               2    90.000
 MK-2-11               2   100.000
 MK-2-12               2   110.000
 MK-2-13               2   120.000
 MK-2-14               2   130.000
 MK-2-15               2   140.000
 MK-2-16               2   150.000
 MK-3-1                3     0.000
 MK-3-2                3    10.000
 MK-3-3                3    20.000
 MK-3-4                3    30.000
 MK-3-5                3    40.000
 MK-3-6                3    50.000
 MK-3-7                3    60.000
 MK-3-8                3    70.000
 MK-3-9                3    80.000
 MK-3-10               3    90.000
 MK-3-11               3   100.000
 MK-3-12               3   110.000
 MK-3-13               3   120.000
 MK-3-14               3   130.000
 MK-3-15               3   140.000
 MK-3-16               3   150.000
 MK-4-1                4     0.000
 MK-4-2                4    10.000
 MK-4-3                4    20.000
 MK-4-4                4    30.000
 MK-4-5                4    40.000
 MK-4-6                4    50.000
 MK-4-7                4    60.000
 MK-4-8                4    70.000
 MK-4-9                4    80.000
 MK-4-10               4    90.000
 MK-4-11               4   100.000
 MK-4-12               4   110.000
 MK-4-13               4   120.000
 MK-4-14               4   130.000
 MK-4-15               4   140.000
 MK-4-16               4   150.000
 MK-5-1                5     0.000
 MK-5-2                5    10.000
 MK-5-3                5    20.000
 MK-5-4                5    30.000
 MK-5-5                5    40.000
 MK-5-6                5    50.000
 MK-5-7                5    60.000
 MK-5-8                5    70.000
 MK-5-9                5    80.000
 MK-5-10               5    90.000
 MK-5-11               5   100.000
 MK-5-12               5   110.000
 MK-5-13               5   120.000
 MK-5-14               5   130.000
 MK-5-15               5   140.000
 MK-5-16               5   150.000
 MK-6-1                6     0.000
 MK-6-2                6    10.000
 MK-6-3                6    20.000
 MK-6-4                6    30.000
 MK-6-5                6    40.000
 MK-6-6                6    50.000
 MK-6-7                6    60.000
 MK-6-8                6    70.000
 MK-6-9                6    80.000
 MK-6-10               6    90.000
 MK-6-11               6   100.000
 MK-6-12               6   110.000
 MK-6-13               6   120.000
 MK-6-14               6   130.000
 MK-6-15               6   140.000
 MK-6-16               6   150.000
!*********************************** Marker Types ********************************************************************
!Co-dominant marker: When heterozygote F1 is present, P1 is coded as 2, F1 is coded as 1, and P2 is coded as 0; Otherwise, P1 is coded as 2, and P2 is coded as 0. 
!Dominant marker: When heterozygote F1 is present, P1 and F1 are coded as 12, and P2 is coded as 0; Otherwise, P1 is coded as 2, and P2 is coded as 0.  
!Recessive markers: When heterozygote F1 is present, P1 is coded as 2, and F1 and P2 are coded as 10; Otherwise, P1 is coded as 2, and P2 is coded as 0. 
!Missing marker is coded as -1. 
 MK-1-1                 2   0   0   0   0   0   0   2   0   2   0   2   2   2   0   2   0   2   2   2   0   0   2   2   2   2   0   0   2   0   2   0   2   0   2   0   2   2   2   0   0   0   0   0   0   2   2   0   2   0   2   2   2   0   0   2   0   2   2   0   0   2   0   2   0   0   0   2   0   0   0   0   2   2   0   0   2   2   2   2   0   2   2   0   2   0   2   0   2   2   2   0   2   0   0   0   0   0   2   2   2   2   2   2   0   2   2   0   2   0   2   2   2   2   2   2   0   0   0   2   2   0   2   0   0   0   2   2   2   0   0   2   0   2   2   2   2   0   0   2   0   0   0   2   0   2   2   0   0   0   0   0   2   2   2   0   0   2   0   2   0   0   2   2   0   2   2   2   2   2   0   2   2   0   0   2   2   2   0   2   2   0   2   0   2   2   0   0   2   2   0   2   0   0   0   0   0   2   2   0
 MK-1-2                 2   2   0   0   0   0   0   2   2   2   2   2   2   2   2   2   0   2   2   2   0   0   2   2   2   2   0   0   2   0   2   2   2   0   0   0   2   2   2   0   0   0   0   0   0   2   2   0   2   0   0   2   2   0   0   0   0   2   2   0   0   0   2   2   0   0   0   2   0   0   0   0   2   2   0   2   2   2   2   2   0   2   2   0   2   0   2   0   2   2   2   0   2   0   0   0   0   0   2   2   2   2   2   2   0   2   2   0   2   0   2   2   2   2   2   2   0   0   0   2   2   0   2   0   2   0   2   2   2   0   0   2   0   2   2   2   2   0   0   2   0   0   0   0   0   2   2   0   0   0   0   0   2   2   2   0   0   0   0   0   0   0   2   2   0   2   0   2   2   2   0   2   2   0   0   2   2   2   0   2   2   0   2   0   2   2   2   0   2   2   0   2   0   0   0   0   0   2   0   0
 MK-1-3                 2   2   0   0   2   0   0   2   2   2   2   2   2   2   2   2   0   2   2   2   0   0   2   2   2   2   0   0   2   0   2   2   2   0   0   0   2   2   2   0   0   0   0   0   0   2   2   0   2   0   0   2   2   0   0   0   0   2   2   0   0   0   2   2   0   0   0   2   0   0   0   0   2   2   0   2   2   2   2   0   0   2   2   2   2   0   2   0   2   2   2   0   2   0   0   0   0   0   2   2   2   2   2   2   0   2   2   0   2   0   2   0   2   2   2   2   0   0   0   2   2   0   0   0   2   2   2   2   2   2   2   2   0   2   2   2   2   0   0   2   0   0   0   0   0   2   2   0   0   0   0   0   2   2   2   0   0   0   0   0   0   0   2   2   0   2   2   2   2   2   0   2   2   0   0   2   2   2   2   2   2   0   2   2   2   2   2   0   2   2   0   2   0   0   0   0   0   2   0   0
 MK-1-4                 2   2   0   0   2   0   0   2   2   2   2   2   2   2   0   0   2   2   2   2   0   0   2   0   2   2   0   0   2   0   2   2   2   0   0   2   2   2   2   0   0   0   0   0   0   2   2   0   2   0   0   2   2   0   0   0   0   2   2   0   0   0   2   2   2   0   0   2   0   0   0   0   2   2   0   2   2   2   2   0   0   2   2   2   2   0   2   0   2   2   2   0   2   0   2   0   0   0   2   2   2   2   2   2   0   2   2   0   2   0   2   0   2   2   2   2   0   0   0   2   2   0   0   0   2   0   2   2   2   2   2   2   0   2   2   2   2   2   0   2   0   0   0   2   0   2   2   0   0   0   0   0   2   2   2   0   0   0   2   0   0   0   2   2   0   2   2   0   0   2   0   2   2   0   0   2   2   2   0   0   2   0   2   2   2   2   2   0   2   2   0   2   0   0   0   0   0   2   0   0
 MK-1-5                 2   2   0   0   2   0   0   2   2   2   2   2   2   2   0   0   2   2   2   2   0   0   2   0   2   0   0   0   0   0   2   2   2   0   0   2   2   2   2   0   0   0   0   0   0   2   0   0   2   2   0   2   2   0   0   0   0   2   2   2   0   0   2   2   2   0   0   2   0   0   0   0   2   2   0   2   2   2   2   0   0   2   2   2   2   0   2   0   2   2   2   0   2   0   2   2   0   2   2   2   2   2   2   2   0   2   2   0   2   0   2   2   2   2   2   2   0   2   0   2   2   0   0   0   2   0   2   2   2   2   2   2   2   2   2   2   2   2   0   2   0   0   0   2   0   0   2   0   0   2   0   0   2   2   2   0   0   0   2   0   0   0   2   2   0   2   2   0   2   2   0   2   2   2   0   2   2   2   2   0   2   0   2   2   2   0   2   0   2   2   0   2   0   0   0   0   0   2   0   0
 MK-1-6                 2   2   0   0   2   0   0   2   2   2   2   2   2   2   0   2   2   2   2   2   0   0   2   0   2   0   0   0   0   0   2   0   2   0   0   2   2   2   2   0   0   0   0   0   0   2   0   0   2   2   0   2   2   0   0   0   0   2   2   2   0   0   2   2   2   0   0   2   0   2   0   0   2   2   0   2   2   2   2   0   0   2   2   2   2   0   2   0   2   2   2   0   2   0   2   2   2   2   2   2   2   2   2   2   0   2   2   0   2   0   2   2   2   2   2   2   0   2   2   0   2   0   0   0   2   0   0   2   2   2   2   2   2   2   2   2   2   0   0   0   0   0   0   2   0   0   2   0   0   2   0   0   2   2   2   0   0   0   2   0   0   0   2   2   0   2   0   0   2   2   0   2   2   2   0   2   2   0   2   0   2   0   2   2   2   0   2   0   2   0   0   2   0   0   2   0   0   2   0   0
 MK-1-7                 2   2   0   2   2   0   0   2   2   2   2   2   0   2   0   2   2   2   2   0   0   2   2   0   2   0   0   0   0   0   2   0   2   0   0   2   2   2   2   0   0   0   0   0   0   2   0   0   2   2   0   2   0   0   0   0   0   2   2   2   0   2   2   2   2   0   2   2   0   0   0   0   2   2   0   2   2   2   2   0   0   2   2   2   2   0   2   0   2   2   2   0   2   0   2   2   2   2   2   2   0   2   2   2   0   2   2   0   2   0   2   2   2   2   2   2   0   2   2   0   2   0   0   0   2   0   2   2   2   2   2   2   2   2   2   2   2   0   0   2   0   0   0   2   0   0   2   0   0   0   0   0   2   2   2   0   0   0   2   0   0   0   2   2   0   2   0   0   2   2   0   2   2   2   0   2   2   2   0   2   2   0   2   2   2   0   2   0   2   0   0   2   0   0   2   0   2   2   0   0
 MK-1-8                 0   2   0   2   2   0   0   2   2   2   2   2   0   2   0   2   2   2   2   0   0   2   2   0   2   0   0   0   0   0   2   0   2   0   0   0   2   2   2   0   2   2   0   0   0   2   2   0   2   0   0   2   2   0   0   0   2   2   0   2   0   2   2   2   2   0   2   2   0   0   0   0   2   2   0   2   2   0   2   0   0   2   2   2   2   0   2   0   2   2   2   0   2   0   0   2   2   2   2   2   0   2   2   2   0   2   2   0   2   0   2   2   2   2   2   2   0   2   2   2   2   0   0   0   2   0   2   2   2   2   2   2   2   2   2   0   2   0   0   2   0   0   0   0   0   0   2   0   0   0   0   0   2   2   2   0   0   2   2   0   0   0   2   2   0   2   0   0   2   2   0   2   2   0   0   2   2   0   0   2   0   0   2   0   2   0   2   0   2   0   0   2   0   0   2   0   2   2   0   0
 MK-1-9                 0   2   2   2   2   0   0   2   2   2   2   2   0   2   2   0   2   0   0   0   0   2   2   0   2   0   0   0   2   0   2   0   2   0   0   0   2   2   2   0   2   2   0   0   0   0   2   0   2   0   2   2   2   0   0   0   2   0   0   2   0   2   2   2   2   0   2   0   0   0   0   0   2   2   0   2   2   0   2   0   0   2   2   2   2   0   2   0   2   2   2   0   2   0   0   2   2   2   2   2   0   2   2   2   0   2   2   2   2   0   2   2   2   2   2   2   0   0   2   2   2   0   0   0   2   0   2   2   2   2   0   2   2   2   0   0   2   0   0   2   0   0   0   0   0   0   2   0   0   0   0   0   2   2   2   2   0   2   0   0   0   0   2   2   0   2   0   0   2   2   0   2   2   0   0   2   0   0   0   2   0   0   2   0   2   0   2   0   2   2   0   2   0   0   2   0   2   2   2   0
 MK-1-10                0   0   2   2   2   0   0   2   2   2   2   2   0   2   2   0   2   0   0   0   0   2   2   0   2   0   0   0   2   0   2   0   2   0   0   0   2   2   2   0   0   2   0   0   0   0   2   0   2   0   2   2   2   0   0   2   2   2   0   2   0   2   2   2   2   0   2   2   0   0   0   0   2   2   0   2   2   0   2   0   0   2   2   2   2   0   2   0   2   2   2   2   2   0   0   2   2   2   2   2   0   2   2   2   0   2   2   2   2   0   2   2   2   2   2   0   0   0   2   2   2   0   0   0   2   0   0   2   2   0   0   2   2   2   0   0   2   0   0   0   0   0   0   0   0   0   2   0   2   0   0   0   2   0   2   2   0   2   0   0   0   0   2   2   0   2   2   0   2   2   0   2   2   0   0   2   0   0   0   2   0   0   0   0   2   0   2   0   2   2   0   2   0   0   2   0   2   2   0   0
 MK-1-11                0   0   0   0   2   0   2   0   2   2   2   2   0   2   2   0   2   0   0   0   0   2   2   0   2   0   0   0   2   0   2   0   2   0   0   0   2   2   2   0   0   2   0   0   0   0   2   0   2   0   2   2   2   0   0   2   2   2   0   2   0   2   2   2   2   0   2   2   0   0   0   0   2   2   0   2   2   0   2   0   0   2   2   2   2   0   2   0   2   2   2   2   2   0   0   2   2   2   2   2   0   2   2   2   0   2   2   2   0   2   2   0   0   2   2   0   0   0   2   2   2   0   0   0   2   0   0   2   2   0   0   2   2   2   0   0   2   0   0   0   0   0   0   2   0   0   2   0   2   0   0   0   2   0   2   2   0   2   2   0   0   0   2   2   0   2   2   0   2   2   0   2   2   0   0   2   0   0   0   2   0   0   0   0   2   0   2   0   0   2   0   2   2   0   2   0   2   2   0   0
 MK-1-12                0   0   2   0   2   0   2   0   2   2   2   2   0   2   2   0   2   0   0   0   2   2   2   0   0   0   0   2   2   2   0   0   0   0   0   0   2   2   2   2   0   2   0   0   0   0   2   0   2   2   2   2   2   0   0   2   2   2   0   2   0   2   0   2   0   0   2   0   0   0   0   0   2   0   0   2   2   0   2   0   0   2   2   2   2   0   2   0   2   2   0   2   2   0   0   2   2   0   2   2   0   2   2   2   2   2   2   2   2   2   2   0   0   2   2   0   0   0   2   2   2   2   0   0   2   0   0   2   2   0   0   2   2   2   0   0   2   0   0   0   0   0   0   2   0   0   2   0   2   0   0   0   2   0   2   2   0   2   2   0   0   0   2   2   0   2   2   0   0   2   0   2   2   0   0   2   0   0   0   2   0   0   0   0   2   0   2   0   0   2   0   2   2   0   2   0   2   0   0   0
 MK-1-13                0   0   2   0   2   2   2   0   2   2   2   2   0   2   2   0   2   0   0   0   2   2   2   0   0   2   0   2   0   2   0   0   0   2   0   0   2   2   2   2   0   2   0   0   0   0   2   0   2   2   2   2   0   0   0   2   2   2   0   2   0   2   0   2   0   0   2   0   0   0   2   0   2   0   0   2   2   0   2   0   0   2   0   2   2   0   2   0   2   0   0   2   2   0   0   2   2   0   0   2   0   2   2   0   2   2   2   2   2   2   2   0   0   2   2   0   0   0   2   2   2   2   0   0   2   0   2   2   2   0   2   2   2   2   2   0   2   2   2   0   0   0   0   2   0   0   2   0   2   0   2   0   2   0   2   0   0   2   2   0   0   0   2   2   2   2   2   0   0   2   2   2   2   0   0   2   0   0   0   2   0   2   0   0   2   0   2   2   0   2   0   2   2   0   2   0   2   0   0   2
 MK-1-14                0   0   0   0   2   2   2   0   2   2   2   2   0   2   0   0   2   0   0   0   2   2   2   0   0   2   0   2   0   2   0   0   0   0   0   0   2   2   2   2   0   2   0   0   0   0   2   0   2   2   2   2   2   0   0   2   2   2   0   2   0   2   0   0   0   0   2   0   0   0   2   0   2   0   0   2   2   0   2   0   0   2   0   2   2   0   2   2   2   0   2   2   2   0   0   2   2   0   0   2   0   2   2   0   2   0   2   2   2   2   2   0   0   2   2   0   0   0   2   2   2   0   0   0   2   0   2   2   0   0   2   2   2   2   2   0   2   2   2   0   0   2   0   2   0   0   2   0   2   0   2   0   2   0   2   0   0   2   2   0   0   0   2   2   2   2   2   0   0   2   2   2   2   0   0   2   0   0   0   2   0   2   0   0   2   0   2   2   0   2   0   2   2   0   2   0   2   0   0   2
 MK-1-15                0   0   0   0   0   0   2   2   2   2   2   2   0   2   0   0   2   0   2   0   2   2   2   0   0   2   0   2   0   2   0   0   0   0   0   0   2   2   2   2   0   2   0   0   0   0   2   0   2   0   2   2   0   0   2   2   2   2   0   2   0   2   0   0   0   0   2   0   0   0   2   0   2   0   0   2   2   0   0   0   0   2   0   2   2   0   2   2   2   0   2   2   2   0   0   2   2   0   0   2   0   2   2   0   2   0   2   2   2   2   2   0   0   2   2   0   0   0   2   2   2   0   0   0   2   0   2   2   0   0   2   2   2   2   2   0   2   2   0   0   0   2   0   2   0   0   2   0   2   0   2   0   2   0   2   0   2   2   2   0   0   0   2   2   0   2   2   0   0   0   0   0   2   0   0   2   0   0   0   2   2   2   0   0   2   0   2   2   0   2   0   2   2   0   2   0   2   0   0   2
 MK-1-16                0   0   0   0   0   0   2   2   2   2   2   2   0   2   0   0   2   0   2   0   2   2   2   2   2   0   0   2   0   2   0   2   0   0   0   0   2   0   2   2   0   2   0   0   0   0   2   0   2   0   2   2   0   2   0   2   2   2   0   2   2   2   0   0   0   0   2   0   0   0   2   0   2   0   0   0   2   0   0   0   0   2   0   2   2   0   2   2   2   0   2   2   0   0   0   2   2   0   0   2   2   2   2   0   2   0   0   2   2   2   2   0   2   2   2   0   0   0   2   2   2   0   0   0   2   0   2   2   0   0   2   0   2   2   2   0   2   2   0   2   2   2   0   2   0   0   2   0   0   0   2   2   2   0   2   0   2   2   2   0   0   0   2   2   0   2   2   0   0   0   0   0   2   0   0   2   0   0   0   2   2   2   0   0   2   2   2   2   0   2   0   2   2   0   2   0   2   0   0   0
 MK-2-1                 2   0   0   2   2   0   2   0   0   2   2   2   0   2   2   0   0   0   2   2   0   0   2   0   0   2   2   2   2   0   0   0   2   2   0   0   2   2   2   2   0   0   0   2   0   0   2   2   0   0   2   2   2   0   2   0   0   0   0   2   2   0   2   0   2   2   0   2   2   2   0   2   2   0   2   0   2   0   0   0   0   0   2   0   2   2   0   2   2   0   0   2   2   2   0   2   0   0   2   2   0   2   2   0   2   0   0   0   2   0   2   0   2   2   0   0   0   0   0   2   0   0   0   2   0   2   0   2   0   0   2   2   0   0   0   2   2   2   0   0   0   2   0   0   2   2   0   2   2   2   0   0   0   2   2   2   0   0   2   0   0   2   0   0   0   0   0   0   0   2   0   2   2   2   0   2   0   0   2   2   0   2   2   2   0   0   2   2   2   0   0   0   2   0   0   0   2   0   2   2
 MK-2-2                 2   0   0   2   2   2   2   0   0   2   2   2   0   2   2   0   0   0   2   2   0   0   2   2   2   2   2   2   2   0   0   0   2   2   0   0   2   2   2   2   0   0   0   2   0   0   2   2   0   0   2   2   2   0   2   0   0   0   0   2   2   0   2   0   0   2   0   2   2   2   0   2   2   0   2   0   2   0   0   2   0   0   0   0   2   0   0   2   0   0   2   2   0   2   2   2   0   0   2   2   0   2   2   0   2   0   2   0   2   0   2   0   2   2   0   0   0   2   0   2   0   0   0   2   0   2   0   2   0   2   2   2   0   0   2   2   2   2   0   0   0   2   0   0   2   2   0   2   2   0   0   0   0   2   2   0   0   0   2   0   2   2   0   0   0   0   2   0   0   2   0   2   2   2   0   2   0   0   2   2   0   2   0   2   0   0   2   2   2   0   0   0   0   0   0   0   2   2   2   2
 MK-2-3                 2   0   0   0   2   2   2   0   0   2   2   2   0   2   2   0   0   0   2   2   0   0   2   2   2   2   2   2   2   0   0   0   2   2   0   0   2   2   2   0   0   0   0   0   0   0   2   2   0   0   2   2   2   0   2   0   0   0   0   2   2   0   2   0   0   2   0   2   2   2   0   2   2   0   2   0   2   0   0   2   0   0   0   0   2   0   2   2   0   0   2   2   0   2   2   0   0   0   0   2   0   2   2   0   2   0   2   0   2   0   2   0   2   2   2   0   0   2   0   0   0   0   0   2   0   0   0   2   0   2   2   2   0   0   2   2   2   2   0   0   0   2   0   0   2   2   0   2   2   0   0   0   0   2   2   0   0   0   2   0   2   2   0   0   0   0   2   0   0   0   0   2   2   2   0   0   0   0   2   2   0   0   0   0   0   0   2   2   2   0   0   0   0   0   0   0   2   2   2   2
 MK-2-4                 0   0   2   0   2   2   2   0   0   2   2   2   0   0   2   0   0   0   2   2   0   0   2   2   2   2   2   2   2   0   2   0   2   2   0   0   2   0   2   0   0   0   0   0   0   0   2   2   0   2   2   2   2   0   0   0   0   0   0   2   2   0   2   0   0   2   0   2   2   2   0   2   2   0   2   0   2   0   0   2   0   0   0   0   2   0   2   2   0   0   2   2   0   2   2   0   0   0   0   2   0   2   2   0   2   0   0   2   2   0   2   2   2   2   2   0   0   2   0   0   0   0   0   2   0   0   2   2   0   2   2   2   0   0   2   2   0   2   0   0   0   2   0   2   2   2   0   2   2   0   0   0   0   2   2   0   0   0   0   0   2   2   0   0   0   0   0   0   0   0   0   2   2   0   0   0   0   0   2   2   0   2   0   0   0   0   2   2   2   0   0   0   0   0   0   0   2   2   2   2
 MK-2-5                 0   0   2   0   2   0   2   0   0   2   2   2   0   2   2   0   0   0   2   0   0   0   0   2   2   2   2   2   2   0   2   0   2   2   2   0   2   0   2   0   0   2   0   0   0   0   2   2   2   2   2   2   2   0   0   0   0   2   0   2   2   0   2   0   0   2   0   2   2   2   2   2   2   0   2   0   2   0   0   2   0   0   0   0   2   0   2   2   0   0   2   2   0   2   2   0   0   0   0   0   2   2   2   2   2   0   0   2   2   0   2   0   0   0   2   0   0   2   0   0   0   0   0   2   2   0   2   0   0   2   2   2   0   2   0   2   0   2   0   0   0   2   0   2   2   2   0   2   2   0   0   0   0   2   0   0   0   0   2   2   2   2   0   0   0   0   2   0   0   0   0   2   2   0   0   0   0   0   2   2   0   2   0   0   0   0   2   2   2   0   2   0   0   0   0   2   2   0   2   2
 MK-2-6                 0   0   0   2   2   0   0   0   0   2   2   2   0   2   2   0   0   2   2   0   0   0   0   2   2   0   2   2   2   0   2   0   2   2   2   0   2   0   0   0   0   2   0   0   0   0   2   2   0   2   2   2   2   2   0   0   0   2   0   2   2   0   2   0   0   2   0   0   2   2   2   2   2   2   2   0   2   0   2   2   0   0   0   0   2   0   2   2   0   0   2   2   0   2   2   0   0   0   0   0   2   2   2   2   2   0   0   0   2   0   2   2   0   0   2   0   0   2   0   0   0   0   0   2   2   0   2   0   0   2   2   2   0   2   0   2   0   2   0   2   0   2   0   2   2   2   0   2   2   0   0   0   0   2   2   0   0   2   2   2   2   2   0   0   0   0   2   0   0   2   0   2   2   0   0   0   0   2   2   2   0   2   0   2   0   2   2   0   2   0   2   0   0   0   0   2   2   0   2   2
 MK-2-7                 0   0   0   2   2   0   0   0   0   2   2   2   0   2   2   0   0   2   2   2   0   0   0   2   2   0   2   2   2   0   2   0   2   2   2   0   2   0   0   0   0   2   0   0   2   2   2   2   0   2   2   2   2   2   0   0   0   2   0   2   2   0   2   0   0   2   0   0   2   2   2   0   2   2   2   0   2   0   2   2   0   0   0   0   2   0   2   2   0   0   2   2   0   2   2   0   0   0   0   0   2   2   2   0   2   0   2   0   2   0   2   2   2   0   2   0   0   0   0   0   0   0   0   2   2   0   2   0   0   2   2   2   0   2   0   0   0   2   0   2   2   2   0   2   0   2   0   2   2   2   0   0   0   2   2   0   0   2   2   2   2   2   0   0   0   0   2   0   0   2   0   2   0   0   0   0   0   2   2   2   0   2   2   2   0   2   2   0   2   0   2   0   0   0   0   2   2   0   2   2
 MK-2-8                 0   2   0   2   2   0   2   0   0   2   2   0   0   2   0   2   0   2   2   2   0   2   0   2   2   0   2   2   2   2   2   0   2   2   2   0   2   0   0   0   0   2   0   0   2   2   2   0   0   2   2   2   2   2   0   0   0   2   0   2   0   0   2   0   0   2   0   0   2   0   2   0   2   2   2   0   2   0   2   2   0   0   0   0   2   0   2   2   2   0   0   2   2   2   2   0   0   0   0   0   2   2   2   0   2   0   2   0   2   0   2   2   2   0   2   0   0   2   2   0   0   0   2   2   2   0   2   0   0   2   2   2   0   2   0   0   0   2   0   2   2   2   0   2   2   2   0   2   2   2   0   0   0   2   2   0   2   2   0   2   2   0   0   0   0   0   2   2   0   0   0   0   0   0   0   0   2   2   2   2   0   2   2   2   0   2   0   0   2   0   2   0   0   0   0   2   2   0   2   0
 MK-2-9                 0   2   0   2   0   0   2   0   0   2   0   0   0   2   0   2   2   2   2   2   0   2   0   2   2   2   2   0   2   2   2   0   2   2   2   0   2   0   0   0   2   2   0   2   2   2   2   0   0   2   2   0   2   2   0   0   2   2   0   2   0   0   2   0   0   2   0   0   2   0   2   0   2   2   2   0   2   0   2   2   0   0   0   0   2   0   2   2   0   0   0   0   2   2   2   0   0   0   2   0   2   2   2   0   2   0   2   0   2   0   2   2   2   0   2   0   2   2   2   2   0   0   2   2   2   0   2   0   0   0   0   2   0   0   0   0   0   2   0   2   2   2   0   2   2   0   0   2   2   2   0   0   0   2   2   0   0   2   0   2   2   0   0   0   0   0   2   0   0   0   0   0   0   2   0   0   2   2   2   2   0   2   2   2   0   2   0   0   2   0   2   0   0   0   0   0   2   0   2   0
 MK-2-10                0   2   0   2   0   0   0   0   0   2   0   0   0   2   0   2   2   2   2   2   2   2   0   2   2   2   2   0   2   0   2   0   2   2   2   0   2   0   0   0   2   2   0   2   2   2   2   0   0   2   2   0   2   2   0   0   2   0   0   0   0   0   2   0   0   2   0   0   2   0   0   0   2   2   2   0   2   0   2   2   0   0   0   0   2   0   0   2   0   0   0   0   2   2   2   0   2   0   2   0   2   2   2   0   2   0   2   0   2   0   2   2   2   0   2   0   2   2   2   2   0   0   2   2   2   0   2   0   2   0   0   2   0   0   0   0   0   2   0   2   2   2   0   2   2   0   0   2   2   2   0   0   0   2   2   0   0   2   2   2   0   0   0   0   0   0   2   0   0   0   0   2   0   2   0   0   2   2   2   2   0   2   0   2   0   2   0   2   2   2   2   0   0   0   0   0   2   0   2   0
 MK-2-11                0   2   0   2   0   0   0   0   0   2   0   0   0   2   0   2   2   2   0   2   2   2   0   2   2   2   2   0   2   0   2   0   2   2   2   0   2   0   0   0   2   2   0   2   2   2   2   2   0   2   2   2   2   2   0   0   2   0   0   0   2   0   2   0   0   2   0   0   2   0   2   0   2   2   0   2   0   0   2   2   0   0   0   0   2   0   0   2   0   0   0   0   2   2   2   0   2   0   2   2   2   2   0   0   0   0   2   0   2   0   2   2   2   0   2   0   2   2   0   2   0   0   2   2   2   0   2   0   2   2   2   2   0   0   0   0   0   2   2   2   2   2   0   2   2   0   0   2   2   0   0   0   0   2   2   0   0   2   2   2   0   0   0   0   0   0   2   0   0   0   0   2   0   2   0   0   2   2   2   2   0   2   0   2   2   2   0   2   2   2   2   2   0   0   0   0   2   0   0   0
 MK-2-12                0   2   0   2   0   0   0   0   0   2   0   0   0   2   0   2   2   2   0   2   2   2   0   2   2   2   2   0   2   0   2   0   2   2   0   0   2   0   0   0   2   2   0   2   2   2   0   2   0   2   2   2   2   2   0   0   0   0   2   0   2   0   2   0   0   2   0   0   2   0   2   0   2   2   2   2   0   0   2   2   0   0   0   0   2   0   0   2   2   0   0   2   0   2   2   0   2   0   2   2   2   2   0   0   0   0   2   2   2   0   2   2   2   0   2   0   2   2   0   2   0   0   2   2   2   0   2   0   2   0   2   2   0   0   0   0   0   2   2   2   2   2   0   2   2   0   0   2   2   2   0   0   0   0   0   0   0   2   2   2   0   0   0   2   0   0   2   0   0   0   0   2   0   2   0   0   2   2   2   2   0   2   0   2   2   2   0   2   2   0   2   2   0   0   0   0   2   0   0   0
 MK-2-13                0   2   0   2   0   0   0   0   0   2   0   0   0   2   0   2   2   2   0   0   2   2   0   2   2   2   2   0   2   0   2   0   2   2   0   0   0   0   0   0   0   2   0   0   2   2   0   0   0   2   2   2   2   2   0   0   0   0   2   0   2   0   2   0   0   2   0   0   2   0   2   0   2   2   2   2   0   0   2   2   2   2   0   0   2   2   0   2   2   0   0   2   0   2   2   0   2   0   2   2   0   2   0   0   2   2   2   2   2   0   2   2   0   0   2   0   2   2   0   2   0   0   2   2   2   0   2   0   0   0   2   2   2   0   0   0   0   2   2   2   2   0   0   2   2   0   0   2   2   2   0   0   0   0   0   0   0   2   2   2   0   0   0   2   0   0   0   0   0   0   0   2   0   2   2   0   2   2   2   2   0   2   0   2   2   2   0   2   2   0   2   2   0   0   0   0   2   0   0   0
 MK-2-14                0   0   0   2   0   2   0   0   2   2   0   0   0   2   2   2   0   2   0   0   2   0   0   2   2   2   2   0   2   0   2   0   2   2   0   0   0   0   0   0   0   2   0   0   2   2   0   0   0   2   2   0   2   2   0   0   0   0   2   0   2   0   2   0   0   0   0   2   2   0   2   0   2   2   2   2   0   0   2   2   2   2   0   0   2   2   0   2   2   0   0   2   0   0   2   0   0   0   2   2   0   2   0   0   2   2   2   0   2   0   2   2   0   0   2   2   2   2   0   2   0   0   2   2   2   0   2   2   0   0   2   2   2   0   0   0   0   2   0   2   2   0   0   2   2   0   0   2   0   2   0   0   0   0   0   2   0   2   2   2   2   0   0   2   0   0   0   2   0   0   0   2   0   2   2   0   2   2   2   2   2   0   0   2   2   2   0   2   2   0   2   2   0   0   0   0   2   0   2   0
 MK-2-15                0   0   0   2   0   2   0   2   0   2   0   0   2   2   2   2   0   2   0   0   2   0   0   2   2   2   2   2   2   0   2   0   2   0   0   0   2   0   0   0   0   2   2   0   2   2   2   0   0   2   2   0   2   0   2   0   0   0   2   0   2   0   2   0   2   2   0   2   2   0   2   0   2   2   2   2   0   0   2   2   2   2   2   2   2   2   0   2   2   0   0   2   0   0   2   0   0   0   2   2   0   2   0   0   2   2   2   0   2   0   2   2   0   0   2   2   2   2   0   2   2   0   2   2   2   2   0   2   0   0   2   2   2   0   0   0   0   2   0   2   2   0   0   2   2   0   0   2   0   2   2   0   0   0   2   2   0   2   2   2   2   0   0   2   0   0   2   0   0   0   0   2   0   2   2   0   2   2   2   2   2   2   0   2   2   2   0   2   2   0   2   2   0   0   0   0   2   0   2   2
 MK-2-16                0   2   0   2   0   2   0   2   0   2   0   0   2   2   2   2   0   2   0   2   2   0   0   2   2   2   2   2   2   2   0   0   2   0   0   2   2   0   0   0   0   2   2   0   2   0   2   0   2   2   0   0   2   0   2   0   0   0   0   0   2   0   2   0   0   2   0   2   2   0   2   0   0   2   0   2   0   0   2   2   0   2   2   2   2   0   0   2   0   0   0   2   0   0   2   0   0   0   2   2   0   2   0   0   2   2   2   2   2   0   0   2   0   0   2   0   0   2   0   2   2   0   2   2   2   2   0   2   0   0   2   2   2   0   2   0   0   2   0   2   2   0   0   2   2   0   0   2   0   2   2   0   0   2   2   2   2   2   2   2   2   0   0   2   0   0   2   0   0   2   0   0   0   2   2   0   0   2   2   2   2   2   0   2   2   2   0   2   2   0   2   0   0   0   0   0   2   0   2   2
 MK-3-1                 2   2   0   2   2   2   2   2   0   2   0   2   0   2   2   2   0   2   0   0   0   0   0   2   2   0   2   0   2   2   0   0   0   0   0   0   2   2   2   2   2   2   0   0   0   0   2   2   0   0   2   2   0   2   2   2   0   2   2   2   2   0   0   0   2   2   0   2   2   0   2   2   0   0   0   0   0   0   0   2   2   2   0   2   2   2   2   0   0   2   2   2   2   2   0   2   0   0   2   2   0   2   0   2   2   0   0   2   0   0   2   2   0   0   2   2   2   2   2   2   2   0   2   2   2   2   0   0   0   2   2   0   0   0   0   0   0   2   2   0   0   2   2   2   0   2   2   0   2   0   0   0   0   2   2   2   2   0   2   2   0   2   2   0   2   0   2   0   0   2   0   2   0   2   2   0   0   0   0   2   0   2   2   2   0   0   2   0   2   0   0   0   2   0   0   2   0   2   0   2
 MK-3-2                 2   2   0   2   2   2   2   2   0   2   0   2   0   2   0   2   2   2   0   0   0   0   2   2   2   2   2   0   2   0   0   0   0   0   0   0   2   2   0   0   2   2   0   0   0   0   2   2   0   0   2   2   0   2   2   2   0   2   2   2   2   0   0   0   0   2   0   2   2   0   0   2   0   0   0   0   0   0   0   2   2   2   0   2   2   2   2   0   0   2   2   2   2   2   0   2   0   0   2   2   0   2   0   2   2   0   0   2   0   0   2   2   0   0   2   2   0   2   2   2   0   0   2   2   2   2   0   0   0   2   2   0   0   2   0   0   0   2   2   0   0   2   2   2   0   2   2   2   2   0   0   0   0   2   2   2   2   0   0   2   0   2   2   0   2   0   2   0   0   2   0   0   0   2   0   0   2   0   0   0   0   2   0   2   0   0   2   0   2   0   0   0   2   0   0   2   0   2   0   2
 MK-3-3                 2   2   0   2   2   2   2   2   0   2   2   2   2   2   0   2   2   2   0   0   0   0   2   2   2   2   2   0   2   0   0   2   0   0   0   0   2   2   0   0   2   2   0   0   0   0   2   2   0   0   2   2   0   2   2   2   0   2   2   2   2   0   0   0   0   2   0   2   2   0   0   2   0   0   0   2   2   0   0   2   2   2   0   2   2   2   2   0   0   2   2   2   2   2   0   2   0   0   0   2   0   2   0   2   2   0   0   2   0   0   2   2   0   0   2   2   0   2   2   2   0   0   2   2   2   2   2   0   0   2   2   0   0   2   0   0   0   2   2   0   2   2   2   2   0   2   2   2   0   0   2   0   0   2   2   2   2   2   0   2   0   2   2   0   2   0   2   0   0   0   0   0   0   2   0   0   2   0   0   0   0   2   0   2   0   0   2   0   2   0   0   2   2   0   0   2   0   2   0   2
 MK-3-4                 2   0   0   2   2   2   2   2   0   0   2   2   2   2   0   0   2   0   0   0   0   0   2   2   2   2   0   0   2   0   0   2   0   0   0   0   2   2   0   0   2   2   2   0   0   0   2   2   0   0   2   2   0   2   2   2   0   2   2   2   2   0   2   2   0   2   0   2   2   0   0   2   0   0   0   0   2   0   0   2   2   2   0   2   2   2   2   0   0   2   2   2   2   0   0   2   0   0   0   2   0   2   0   2   2   0   0   2   0   0   2   2   2   0   2   2   0   2   2   2   0   0   2   2   2   2   0   0   0   2   2   0   0   2   0   2   0   2   2   0   2   2   2   2   0   0   2   2   0   0   2   0   0   2   2   2   2   2   0   2   0   2   2   0   2   0   2   0   0   0   0   0   0   2   0   0   2   0   0   0   0   2   0   2   0   0   2   0   2   0   0   2   2   0   0   2   0   0   0   2
 MK-3-5                 0   0   0   2   2   2   2   2   0   0   2   2   2   2   0   0   2   0   0   0   0   2   0   2   2   2   0   0   2   0   2   2   0   0   0   0   2   2   0   0   0   2   2   0   0   0   2   2   0   0   2   2   0   2   2   2   0   2   2   2   2   2   2   0   0   2   0   2   2   0   0   2   0   0   0   0   2   0   0   2   2   2   0   2   2   0   2   0   0   2   0   2   2   0   0   2   0   0   0   2   0   2   0   2   2   0   0   0   0   0   2   2   2   0   2   2   0   0   0   2   0   0   2   2   2   2   0   0   0   2   2   0   0   2   0   2   0   2   2   0   2   2   2   2   0   0   2   0   0   0   2   0   0   0   0   2   2   2   0   2   0   2   2   0   0   0   2   0   0   0   0   2   0   2   2   0   0   0   2   0   0   2   0   2   0   0   2   0   2   0   0   2   2   0   0   2   0   0   0   2
 MK-3-6                 0   0   0   2   2   2   2   2   0   0   2   2   2   0   0   0   2   0   0   0   0   2   0   2   2   2   0   0   2   0   2   2   2   0   0   0   2   2   0   0   0   2   2   0   0   0   2   2   0   0   2   2   0   2   2   2   0   2   2   2   2   2   0   0   0   2   0   2   2   0   0   2   2   0   0   0   2   0   0   0   2   0   0   0   2   0   2   0   0   2   0   2   2   0   0   2   0   0   0   2   0   2   2   2   2   0   0   0   0   0   2   2   2   0   2   0   2   0   0   2   0   0   2   2   2   2   0   0   0   0   2   0   0   2   0   2   0   2   2   2   2   0   2   2   0   0   2   0   0   0   2   0   0   0   0   2   2   2   0   2   0   2   2   0   0   0   2   0   0   0   0   2   0   2   2   0   0   0   2   0   0   0   0   2   0   2   2   0   2   0   0   2   0   0   2   2   0   0   0   0
 MK-3-7                 0   0   0   2   2   2   2   2   0   0   0   2   2   0   0   0   2   0   0   0   0   2   0   2   0   2   0   0   2   0   2   2   0   0   2   0   2   2   2   2   0   2   2   0   0   0   2   2   0   0   2   2   0   2   2   0   2   2   2   2   2   2   0   0   0   2   0   2   0   2   0   2   2   0   0   0   2   2   0   0   2   2   0   0   2   0   2   0   0   2   0   0   2   0   0   2   0   0   2   2   0   2   2   2   2   0   0   0   0   0   2   2   2   2   2   0   0   0   0   2   0   2   2   2   2   2   0   0   0   0   0   0   2   2   0   2   2   2   2   2   2   0   2   0   0   0   0   0   0   0   2   0   0   0   0   2   2   2   0   2   0   2   2   0   2   0   2   0   0   0   0   2   0   2   2   0   0   0   2   0   0   0   0   2   0   2   2   0   2   0   0   2   0   0   2   2   0   0   0   0
 MK-3-8                 0   0   0   2   2   2   2   2   0   0   0   2   2   0   0   2   2   0   0   0   0   2   0   2   0   2   0   0   2   0   2   2   0   0   2   2   0   2   2   2   0   2   2   0   0   0   2   2   0   0   2   2   0   2   2   0   2   2   0   2   2   2   0   0   0   2   0   2   0   2   0   2   0   0   0   0   2   2   0   0   2   2   0   0   2   0   2   0   0   2   0   0   2   0   0   2   0   0   2   2   0   0   2   2   2   0   0   2   0   0   2   2   2   2   2   0   0   0   0   2   0   2   2   2   2   2   0   2   0   0   0   2   2   2   0   2   2   2   2   2   2   0   2   0   0   2   0   0   0   2   0   0   0   0   0   2   2   2   0   2   0   0   2   2   2   0   2   0   0   0   0   2   0   2   2   0   0   0   2   2   0   0   0   2   2   2   2   0   2   0   0   2   0   0   2   2   0   2   0   0
 MK-3-9                 0   0   0   2   2   2   2   2   0   0   0   2   2   0   0   2   2   2   0   0   0   2   0   2   0   2   0   2   2   0   2   2   0   0   2   2   0   0   2   2   0   2   2   0   0   0   2   0   0   0   2   2   0   2   0   0   2   2   0   2   2   2   0   0   0   2   0   2   0   2   0   2   0   0   0   0   2   2   0   2   2   2   0   0   2   2   2   0   0   2   0   0   2   0   0   0   0   0   2   2   0   0   2   2   2   0   0   2   0   0   0   2   2   2   2   0   2   0   0   2   0   2   2   2   0   2   0   0   0   0   0   2   2   2   0   2   2   0   2   2   2   2   2   0   0   2   0   0   0   2   0   2   0   0   0   0   2   2   2   2   0   0   2   0   2   0   2   0   0   0   0   2   0   2   0   0   0   0   2   2   0   0   0   2   2   2   2   2   2   0   0   2   0   0   2   2   0   0   0   0
 MK-3-10                0   0   0   2   2   0   2   2   0   0   0   2   2   0   0   0   2   2   0   0   0   2   0   2   0   2   0   2   2   0   2   2   0   0   2   2   0   0   2   2   0   2   2   0   2   0   2   2   2   0   2   0   0   2   0   2   2   2   2   2   2   2   0   0   0   2   0   2   0   2   0   2   0   0   2   0   2   2   0   2   2   2   0   0   2   2   2   0   0   0   0   0   2   0   0   0   0   0   2   2   0   0   2   2   2   0   0   2   0   0   0   2   2   2   2   0   2   0   0   2   0   2   2   2   0   2   0   0   0   0   0   2   2   2   0   2   2   0   2   2   2   2   2   0   0   2   0   0   0   2   0   2   0   0   0   0   2   2   2   2   0   0   2   2   0   0   2   0   2   0   2   2   0   2   0   0   0   0   2   2   0   0   0   2   2   2   2   2   2   0   0   2   0   0   2   2   0   0   0   0
 MK-3-11                0   0   0   2   2   2   2   2   0   0   0   2   2   0   2   0   2   2   0   0   0   2   2   2   0   2   0   0   2   2   2   2   0   0   2   2   0   0   0   2   2   0   2   2   2   0   2   2   2   0   2   0   0   2   2   2   2   2   0   2   0   2   0   0   0   2   0   2   0   2   0   2   0   0   2   0   2   2   0   2   2   2   0   0   2   2   2   0   0   2   0   0   2   0   0   0   0   0   2   2   0   0   2   2   0   0   0   2   0   0   0   2   2   2   2   0   2   0   0   2   0   2   0   2   0   2   0   0   0   0   0   2   2   2   0   2   2   0   2   2   2   2   0   0   0   0   0   2   0   2   0   0   2   2   0   0   2   2   2   2   0   0   2   2   0   0   2   2   2   0   2   2   0   2   0   0   0   0   2   2   2   0   2   2   0   2   2   2   2   0   0   0   2   0   2   2   0   0   0   0
 MK-3-12                0   0   0   2   2   2   2   2   0   0   2   2   2   0   2   0   2   2   0   0   0   2   2   0   2   2   0   0   2   2   2   2   0   0   2   2   0   2   0   2   2   0   2   2   2   0   2   2   2   0   2   0   0   2   0   2   2   2   0   2   0   0   0   0   2   2   0   2   0   2   0   2   0   0   2   0   2   2   0   2   2   2   0   0   2   2   2   2   0   2   0   0   2   0   0   0   0   0   2   2   0   0   2   2   0   0   0   2   0   0   0   2   2   2   2   0   2   0   0   2   0   0   0   2   0   2   0   0   0   2   0   2   2   2   0   2   2   0   2   2   2   0   0   0   0   0   0   2   0   2   0   0   2   2   0   0   2   2   2   2   0   0   2   2   0   0   2   2   2   0   2   2   0   2   2   0   0   0   2   0   2   0   2   2   0   2   2   2   2   2   0   0   2   0   0   2   0   2   0   0
 MK-3-13                0   0   0   2   2   2   2   2   0   0   2   2   2   0   2   0   2   2   2   0   0   2   2   2   2   2   0   0   2   2   2   2   0   0   2   2   0   2   0   2   2   0   2   2   2   0   2   2   2   0   2   2   0   0   0   2   2   2   0   2   2   0   0   0   2   2   0   2   0   0   0   2   0   0   2   0   2   2   0   2   2   2   0   0   2   2   0   2   2   2   0   0   2   0   0   0   0   0   2   0   0   2   0   2   0   0   0   2   0   0   0   2   0   2   2   0   2   0   2   2   0   0   0   2   2   2   0   2   0   2   0   2   0   2   0   2   2   0   2   2   2   0   0   0   0   0   0   2   0   2   2   0   2   2   0   0   0   2   2   2   0   0   2   2   0   0   2   2   2   0   2   2   0   2   2   0   0   0   2   0   2   0   2   2   0   2   2   2   2   2   0   0   2   0   0   2   0   2   0   0
 MK-3-14                0   2   0   0   2   2   2   2   2   0   2   2   2   0   2   0   2   2   2   0   0   2   2   2   2   2   0   2   2   2   2   2   0   0   2   2   0   2   0   2   2   0   2   0   2   0   2   2   2   0   2   2   0   0   0   2   0   0   0   2   2   0   0   0   2   2   0   2   0   0   0   2   0   0   0   0   2   2   2   2   2   2   0   0   2   2   0   0   0   2   0   0   2   0   0   0   0   0   2   0   0   2   0   2   0   2   0   2   0   0   0   2   0   2   2   2   2   0   2   2   0   0   0   2   2   2   0   2   0   2   0   2   2   0   0   2   2   0   2   2   2   0   0   0   2   0   0   2   0   2   2   0   2   2   0   0   0   2   2   2   0   0   2   2   0   2   2   2   2   0   2   2   0   0   2   0   0   0   2   0   2   2   2   2   0   2   2   2   2   2   0   0   2   0   0   2   2   2   0   2
 MK-3-15                0   2   0   0   2   2   2   2   2   0   2   2   2   0   2   0   2   2   2   0   0   2   2   2   2   2   0   2   2   2   2   2   0   0   2   2   0   2   0   2   2   0   2   0   2   0   2   2   2   2   2   2   0   0   0   2   2   0   0   0   2   0   0   2   2   0   0   2   0   0   0   2   0   0   0   0   2   2   2   0   2   2   0   0   2   2   0   0   0   2   0   0   2   2   0   0   0   0   2   0   0   0   0   2   0   2   0   2   0   0   0   2   2   2   2   2   2   2   2   2   0   0   0   2   2   2   0   2   0   2   0   0   2   0   0   2   2   0   2   2   2   0   0   0   2   0   0   2   0   2   2   2   2   2   0   0   2   2   2   2   0   0   2   2   0   2   2   2   2   2   0   2   0   0   2   0   0   0   2   0   2   2   2   2   0   0   2   2   2   2   0   0   2   0   0   2   2   2   0   2
 MK-3-16                2   2   0   0   2   2   2   0   2   0   2   2   2   0   2   0   2   2   2   0   2   2   2   2   2   2   0   2   2   0   2   2   0   0   2   2   0   2   2   2   2   0   2   0   2   0   2   2   2   2   2   2   0   0   0   2   2   0   0   0   2   0   0   2   2   0   0   2   0   0   0   2   0   2   0   0   2   2   0   0   2   2   0   0   2   2   0   2   2   2   0   0   2   2   0   0   0   0   2   2   0   0   0   2   0   2   0   2   0   0   2   2   2   2   2   2   2   2   2   2   0   0   0   0   2   2   0   2   2   0   0   0   0   0   0   2   2   0   2   2   2   0   0   0   2   0   0   2   0   2   2   2   2   2   0   0   2   2   2   2   0   0   2   2   0   2   2   0   2   2   0   2   0   0   2   0   0   0   0   0   2   2   2   2   0   0   2   2   2   0   0   0   2   0   0   2   2   0   0   0
 MK-4-1                 0   2   0   0   0   0   2   0   0   0   2   0   2   2   2   0   2   0   0   0   2   0   0   0   0   2   2   0   0   0   0   0   2   0   2   0   0   2   0   2   2   2   0   0   0   0   0   0   2   0   0   0   0   2   0   2   2   2   2   0   0   2   0   0   0   2   2   0   2   0   0   0   0   0   2   0   2   0   2   0   2   2   0   2   2   2   2   0   0   0   2   0   0   2   2   2   2   2   0   0   0   0   0   2   0   0   0   0   0   2   2   2   0   2   0   0   0   2   2   0   0   2   0   0   2   0   0   2   2   0   2   2   0   0   0   0   0   2   0   0   2   0   2   2   2   2   0   2   0   0   2   2   0   0   2   2   0   0   2   0   2   2   2   0   2   0   0   2   0   2   0   2   0   2   2   0   2   2   2   0   0   2   2   2   2   2   0   0   2   2   0   0   2   2   0   2   2   2   2   2
 MK-4-2                 0   2   0   0   0   2   2   0   0   0   2   0   2   2   2   0   2   2   0   0   2   0   0   0   2   2   2   0   0   0   0   0   2   0   2   0   0   2   0   2   2   0   0   0   2   0   0   0   0   0   0   0   2   2   0   0   0   2   0   0   0   2   2   0   2   2   2   0   2   0   0   0   0   0   2   0   0   0   2   0   0   2   0   2   2   0   2   0   2   2   2   0   0   2   2   2   2   2   0   0   0   0   0   2   0   0   0   0   0   2   2   2   0   2   0   2   0   2   2   0   0   2   0   0   2   2   0   2   2   0   2   2   0   0   0   0   0   0   0   0   2   2   2   2   2   2   2   2   0   0   2   2   0   0   0   2   0   0   2   0   2   2   2   2   0   0   0   2   0   2   0   2   0   2   2   0   2   2   2   0   0   2   2   2   2   2   0   0   2   2   0   0   2   2   0   2   2   2   2   2
 MK-4-3                 0   0   0   0   2   2   2   0   0   0   2   0   2   2   0   0   2   2   0   0   2   0   2   0   2   2   2   0   0   2   0   0   2   0   2   0   0   2   0   2   0   0   0   0   2   0   0   0   0   0   0   0   2   2   0   0   0   2   0   0   0   2   2   0   2   2   2   0   2   0   0   0   2   0   2   0   2   0   0   0   0   0   0   2   2   0   2   0   2   2   0   0   2   2   2   2   2   2   2   0   0   0   0   2   0   0   0   0   0   2   2   2   0   2   0   2   0   2   2   0   0   2   0   0   0   2   0   2   2   0   2   2   0   0   2   0   0   0   2   0   2   2   2   2   2   2   2   2   0   0   2   2   0   0   0   0   0   0   2   0   2   2   2   2   0   0   0   2   0   2   0   0   0   0   2   0   2   2   2   0   0   0   2   2   0   2   0   2   2   2   0   0   2   2   0   2   2   2   2   2
 MK-4-4                 0   0   0   0   2   2   2   0   0   0   0   0   2   2   0   0   2   2   0   0   2   0   2   2   2   2   2   0   0   2   0   0   2   0   2   0   0   2   0   0   0   0   0   0   2   0   0   0   0   0   0   0   2   2   0   0   0   2   2   0   0   2   2   0   2   2   2   0   2   0   2   0   2   0   2   2   2   0   0   0   0   0   0   0   2   0   2   0   2   2   0   0   2   2   2   2   2   0   2   2   0   0   0   2   0   0   0   2   0   2   2   2   0   2   0   2   0   2   2   0   0   2   2   0   2   2   0   0   2   0   2   2   0   0   2   0   0   0   2   0   2   2   2   2   2   2   2   2   0   0   0   2   0   0   2   0   0   0   2   0   2   2   2   2   0   0   0   2   2   2   0   0   0   0   2   0   2   2   2   0   0   0   2   2   0   2   0   2   2   2   0   0   2   2   0   2   2   2   2   2
 MK-4-5                 0   0   0   0   2   2   2   0   0   0   2   0   2   2   0   0   2   2   0   0   2   0   2   2   2   2   2   0   0   2   0   0   2   0   2   0   0   2   0   0   0   0   2   0   2   0   0   2   0   0   0   0   2   2   0   0   0   2   2   0   0   2   0   0   2   2   2   0   2   0   2   0   2   0   2   2   2   0   0   0   0   0   2   0   2   0   2   0   2   2   0   0   0   2   2   2   2   0   2   2   0   0   0   2   0   0   0   2   0   2   2   2   2   2   0   2   0   2   2   0   0   2   2   0   2   2   0   0   2   2   2   0   0   0   2   0   0   0   2   0   2   0   2   2   2   2   2   2   0   0   0   0   0   0   2   2   0   0   2   0   2   2   2   2   0   0   0   2   2   2   0   2   0   0   2   0   2   2   2   0   0   0   2   2   0   0   0   2   2   2   0   0   2   2   0   2   2   2   2   2
 MK-4-6                 0   0   0   0   2   2   2   0   0   0   2   0   0   2   0   0   2   2   0   0   2   2   0   2   2   2   2   0   0   2   0   0   2   0   2   0   0   2   0   0   2   0   2   0   2   0   0   2   0   0   0   0   2   2   2   0   0   2   2   0   0   2   0   0   2   2   2   0   2   0   2   0   2   0   2   2   2   0   0   0   0   0   0   0   2   0   2   0   2   2   0   0   0   2   2   2   2   0   2   2   0   0   0   2   0   2   0   2   0   2   2   2   2   2   2   2   2   2   2   0   0   2   2   0   2   2   0   0   2   2   2   2   0   0   2   0   0   0   2   0   2   0   0   2   2   0   2   2   0   0   0   2   0   0   2   2   0   0   2   0   2   2   2   2   0   0   0   2   2   2   0   2   0   0   2   0   2   2   2   0   0   0   2   2   0   0   0   2   0   2   0   0   2   2   0   2   2   2   2   2
 MK-4-7                 0   0   0   0   0   2   2   0   2   0   2   0   0   2   0   0   2   2   0   0   2   2   0   2   2   2   2   0   0   2   0   0   2   0   2   0   0   2   0   0   2   2   2   0   2   2   0   2   0   0   0   0   0   2   2   0   0   2   2   0   0   2   0   0   2   2   2   0   2   0   2   2   2   0   2   2   2   0   0   0   0   0   0   0   2   0   2   0   2   2   0   0   0   2   2   2   2   0   2   2   0   0   0   2   0   2   0   2   0   2   2   2   2   2   0   2   2   2   2   0   0   2   2   0   2   2   0   0   2   2   2   2   0   0   2   0   0   0   2   0   2   0   0   2   2   0   2   2   0   0   0   2   2   0   2   2   2   0   2   0   2   2   0   2   2   0   0   2   2   2   0   2   0   0   2   0   2   0   2   0   0   0   2   2   2   0   0   2   0   2   0   0   2   2   0   2   2   2   2   2
 MK-4-8                 2   0   0   0   0   2   2   0   2   0   2   0   0   2   2   0   2   2   0   0   2   2   0   0   2   2   2   0   2   2   0   0   2   0   2   0   0   2   0   0   2   2   2   0   2   2   0   2   0   0   0   0   0   2   2   0   2   2   2   0   0   2   0   0   2   2   2   0   2   0   2   2   2   0   2   2   2   0   0   0   0   0   2   0   2   0   2   0   2   2   0   0   0   2   2   2   2   2   0   2   0   0   0   2   0   2   0   2   0   2   2   2   2   2   0   2   2   2   2   0   0   0   2   0   2   2   0   0   2   2   2   2   0   0   2   0   0   0   2   0   2   0   0   2   2   0   0   2   0   0   0   2   0   2   0   2   2   0   2   0   2   2   0   2   2   2   0   2   2   0   0   2   0   0   2   0   2   0   2   0   0   0   2   2   2   0   0   2   2   2   0   0   2   2   0   2   2   2   2   2
 MK-4-9                 2   0   0   0   0   2   2   0   2   0   2   0   0   2   2   0   2   2   0   0   2   2   0   0   2   0   2   0   2   0   0   0   2   0   0   2   0   2   0   0   2   2   2   0   2   2   0   2   0   0   0   0   2   2   2   0   2   0   0   0   0   2   0   0   0   2   2   0   2   0   2   2   2   0   2   2   2   0   0   2   0   0   2   0   2   0   2   0   2   2   0   0   0   2   2   2   0   2   0   2   0   0   0   2   0   2   0   2   0   2   2   2   0   2   0   2   2   2   0   0   2   0   2   2   2   2   0   0   2   0   2   2   0   0   2   0   0   0   2   0   2   0   0   0   2   0   0   2   0   0   0   2   0   2   0   2   2   0   2   0   2   2   0   2   2   2   0   2   2   0   0   2   0   0   2   0   2   0   2   0   0   0   2   2   2   0   0   2   2   2   0   0   2   2   0   2   2   2   2   2
 MK-4-10                2   0   0   0   0   2   2   0   2   0   2   2   0   2   2   0   0   2   0   0   2   2   0   0   2   0   2   0   2   0   0   2   2   0   0   2   0   2   0   2   2   2   2   0   2   2   0   2   0   0   0   0   2   2   2   0   2   0   0   0   0   2   0   0   0   2   2   0   2   0   2   2   2   0   2   2   2   0   0   2   0   0   2   0   2   0   2   0   2   0   0   0   0   0   2   0   0   2   0   2   0   0   0   2   2   2   0   2   0   2   2   2   0   2   0   2   2   2   0   2   2   0   2   2   2   2   0   0   2   0   2   2   0   0   2   0   0   0   2   0   2   0   0   0   2   0   0   0   0   0   0   2   0   2   0   2   2   0   2   0   2   2   0   2   0   0   0   2   2   0   2   2   0   0   2   0   2   0   2   0   2   0   2   0   2   2   0   2   2   0   0   2   2   2   0   2   2   2   2   2
 MK-4-11                2   0   0   0   0   0   2   0   2   0   2   2   0   2   2   0   0   2   0   0   2   0   2   0   2   0   2   0   2   0   0   2   2   0   0   2   0   2   0   2   2   2   2   0   2   2   0   2   0   0   0   0   2   2   2   0   2   2   0   0   0   2   0   0   0   2   2   0   2   0   2   2   2   0   2   2   2   0   0   2   0   0   2   0   2   0   0   2   0   0   0   0   2   0   2   0   0   2   0   2   0   0   2   2   2   2   0   2   0   2   2   2   2   2   0   2   2   2   0   2   2   0   2   2   0   0   2   0   2   0   2   2   0   0   2   0   0   0   2   2   0   0   0   0   2   0   0   0   0   0   0   2   2   2   0   0   2   0   2   0   2   2   0   0   0   0   0   2   2   0   2   2   0   0   0   0   2   2   2   0   2   0   2   0   2   2   0   2   2   0   0   2   2   2   0   2   2   2   2   2
 MK-4-12                2   0   0   0   2   0   2   0   2   0   2   2   0   2   2   0   2   2   0   2   2   0   2   0   2   0   2   0   2   0   0   2   2   0   0   2   0   0   0   0   2   2   2   0   2   2   2   2   0   0   0   0   2   2   2   0   2   2   0   0   2   2   0   0   0   2   2   0   2   2   2   2   2   0   2   2   2   0   0   2   0   0   2   0   2   0   0   2   0   0   0   0   2   0   2   2   0   2   0   2   2   0   2   0   2   2   0   2   2   2   2   2   2   2   0   0   2   2   0   2   0   0   2   2   0   0   2   2   2   0   2   2   0   0   2   0   0   0   2   2   0   0   0   0   2   0   0   2   0   0   0   2   2   2   0   0   2   0   0   2   2   2   0   0   0   0   2   2   2   2   2   2   0   0   0   0   2   2   2   0   2   0   2   2   2   0   2   2   2   0   2   2   2   2   2   2   2   2   0   2
 MK-4-13                2   0   0   2   2   0   2   0   2   0   2   2   0   2   2   0   2   2   0   2   2   0   2   2   2   0   2   0   2   0   0   2   2   0   0   0   0   0   0   0   2   2   2   0   2   2   2   2   0   0   2   2   2   2   2   0   2   2   0   2   2   0   0   0   0   2   2   0   2   2   2   2   0   0   2   0   2   0   0   2   0   0   2   0   2   0   0   2   0   2   2   2   2   0   2   2   0   2   0   2   0   0   2   0   2   2   0   2   2   2   2   2   2   2   0   0   2   2   0   2   0   0   2   2   0   0   0   2   2   0   2   2   0   0   2   0   0   0   0   2   0   2   0   2   2   0   0   2   0   0   0   2   2   2   0   0   2   0   0   2   2   2   0   0   0   0   2   2   2   2   2   0   0   0   0   0   2   2   2   0   2   0   2   2   2   0   2   2   0   0   2   2   2   2   2   2   2   2   0   0
 MK-4-14                0   0   0   2   2   0   2   0   2   0   2   0   0   2   0   0   2   2   0   2   2   0   2   2   0   0   0   0   0   0   0   2   2   0   0   0   0   2   0   0   2   2   2   0   2   2   2   2   0   0   2   2   2   2   2   0   2   2   0   2   2   0   0   0   0   2   2   0   2   0   2   2   0   0   2   0   2   0   0   2   0   2   2   0   2   0   0   0   0   2   2   2   2   0   2   2   2   2   0   0   0   0   2   0   2   2   0   2   2   2   2   2   2   0   0   0   2   0   0   2   0   0   2   0   0   2   0   2   2   0   2   2   0   0   2   0   0   0   0   0   0   2   0   2   2   0   2   2   0   0   0   2   2   2   0   2   2   0   0   2   2   2   0   0   0   0   2   2   2   2   2   0   0   0   0   0   0   2   2   0   2   2   2   2   2   0   2   2   2   0   2   2   2   2   2   2   2   2   0   0
 MK-4-15                0   0   0   2   2   0   2   0   2   0   2   0   0   2   0   0   2   2   0   2   2   0   2   2   0   0   0   0   0   0   0   0   2   0   0   0   2   2   0   0   2   2   2   2   2   2   2   0   0   0   2   2   2   2   2   0   2   2   0   2   2   0   0   0   0   2   2   0   2   0   2   2   0   0   2   0   2   0   2   2   0   0   2   0   2   0   0   0   0   2   2   2   2   0   2   0   2   0   0   2   0   0   2   0   2   2   0   2   2   2   2   2   2   0   0   0   2   0   0   2   0   0   0   2   0   2   0   2   2   0   2   0   0   0   2   0   0   0   0   0   2   2   0   2   2   0   0   2   2   0   0   2   2   2   0   2   2   0   0   2   0   2   0   0   0   2   0   2   2   2   2   0   0   0   0   0   0   2   2   2   2   2   2   2   2   0   2   2   2   0   2   2   2   2   2   2   2   2   0   0
 MK-4-16                0   0   0   2   2   0   2   0   2   0   2   0   2   2   0   0   2   2   0   2   2   0   2   2   0   0   0   0   0   0   2   0   2   0   0   0   0   2   0   0   2   2   2   2   2   2   2   0   2   0   2   2   2   2   2   0   2   2   0   2   2   2   0   0   0   2   2   0   2   0   2   2   0   0   0   0   2   0   2   2   0   0   2   2   2   0   0   0   0   0   2   2   2   0   2   0   2   0   0   2   0   0   2   0   2   2   0   2   2   2   2   2   2   0   0   0   0   0   0   2   0   0   0   2   0   0   0   2   0   0   2   0   0   0   2   2   0   0   0   0   2   2   2   2   2   0   0   0   2   0   0   2   2   2   2   2   2   0   0   2   0   2   0   0   0   2   0   2   2   2   2   0   0   0   0   0   0   2   0   2   2   2   2   2   2   0   0   2   2   0   2   2   2   2   2   2   2   2   0   0
 MK-5-1                 2   0   0   0   2   0   2   0   2   0   2   0   0   2   2   0   0   2   0   2   0   2   2   2   0   0   2   0   0   0   0   0   2   2   2   0   0   0   0   2   0   2   0   0   0   2   0   2   0   0   2   2   0   2   2   0   0   2   2   2   0   2   2   2   0   2   2   2   2   0   0   0   0   0   0   2   0   2   0   2   0   2   2   0   2   2   2   0   0   2   2   0   2   0   0   0   0   0   2   2   2   0   2   0   2   2   0   0   2   2   0   2   2   2   0   2   0   2   2   0   0   0   0   0   0   0   2   0   2   0   0   0   0   0   0   0   0   0   2   2   2   2   0   2   2   2   0   0   2   0   0   2   2   2   0   0   0   2   0   2   0   2   0   0   2   0   0   2   0   0   0   2   2   2   0   0   2   2   0   0   0   0   2   0   0   0   2   2   0   2   0   0   2   2   0   0   0   0   2   2
 MK-5-2                 2   0   0   0   2   0   2   0   2   0   2   0   0   2   2   0   0   2   0   2   0   2   2   2   2   0   2   0   0   0   0   0   2   2   2   0   0   0   0   2   0   2   0   0   0   2   0   2   0   2   0   2   2   2   2   0   0   2   2   2   0   2   2   2   2   2   2   2   2   2   0   0   0   0   0   0   0   2   0   2   0   2   2   0   2   2   0   0   0   2   2   0   2   2   0   0   2   0   2   2   2   0   2   0   2   2   0   0   2   2   2   2   2   2   0   2   0   2   0   0   2   0   0   0   0   0   0   0   2   2   0   0   0   0   0   0   0   0   2   2   0   2   0   2   2   2   2   0   2   0   0   2   2   0   0   0   0   2   0   0   0   2   0   2   2   2   0   2   0   0   0   2   2   2   0   0   2   2   0   0   0   0   2   0   0   0   2   2   0   2   0   0   2   0   0   0   0   0   2   2
 MK-5-3                 2   0   2   0   2   0   2   0   2   0   2   0   0   2   2   0   0   2   0   0   0   2   2   2   2   0   0   0   0   2   0   0   2   2   2   0   0   0   0   2   0   2   0   0   0   2   0   2   0   2   0   2   0   2   2   0   0   0   2   2   0   2   2   2   2   2   2   2   2   2   0   0   0   0   0   2   0   2   0   2   0   2   2   0   2   0   0   2   2   0   2   0   2   0   0   0   2   2   2   2   2   0   2   0   2   2   2   0   2   2   2   2   2   2   0   2   0   2   0   0   2   0   0   0   0   0   0   0   2   2   0   0   0   2   0   0   0   0   2   2   0   2   0   2   2   2   0   0   2   0   0   2   2   0   0   0   0   0   2   0   0   2   0   0   2   0   0   2   0   0   0   2   2   2   2   0   0   2   0   2   0   0   2   2   0   0   0   2   0   2   0   0   2   0   0   0   0   0   2   2
 MK-5-4                 2   0   2   0   2   0   2   0   2   0   2   0   0   2   2   0   0   2   0   0   0   2   2   2   2   0   2   0   0   2   0   0   2   2   2   0   2   0   0   2   0   2   0   0   0   0   0   2   2   2   0   2   0   2   2   0   0   0   0   2   0   2   2   2   2   2   2   2   0   2   0   0   0   0   0   2   0   2   0   2   0   2   2   0   2   0   0   2   2   0   0   2   2   0   2   0   2   2   2   0   2   0   2   0   2   2   2   0   2   0   2   2   0   0   2   2   0   2   0   0   2   0   0   0   0   0   2   0   2   2   0   0   0   2   0   0   0   0   2   2   0   2   0   2   2   2   0   0   2   0   0   2   2   0   0   0   0   0   0   2   0   2   0   0   2   0   0   2   0   0   0   2   2   2   2   0   0   2   0   2   0   0   2   2   0   2   0   2   0   2   0   0   2   0   2   2   0   0   2   2
 MK-5-5                 2   0   2   0   2   0   2   0   2   0   2   0   0   2   2   0   0   2   0   0   0   2   2   2   2   0   2   0   0   2   2   2   2   2   0   0   2   0   0   0   0   2   0   0   0   0   0   2   0   2   0   2   0   2   2   0   0   0   0   2   0   2   2   2   2   2   2   2   0   0   2   2   0   0   0   2   0   2   0   2   0   2   2   0   0   0   2   2   2   0   0   2   2   0   2   0   2   2   2   0   2   0   2   0   2   2   2   0   2   2   2   2   0   0   2   2   0   2   2   0   2   0   0   0   0   0   2   0   2   0   2   0   0   2   0   0   0   0   2   2   0   0   0   2   2   2   0   0   2   0   0   2   2   0   0   0   0   0   0   2   0   0   0   0   2   0   0   2   0   0   0   0   2   2   2   2   0   2   0   2   0   0   2   2   0   2   2   2   0   2   0   2   2   0   2   2   2   0   2   2
 MK-5-6                 2   0   2   0   2   0   2   0   2   0   2   0   2   0   2   0   0   2   0   0   0   2   2   2   2   0   2   0   0   2   2   2   2   2   0   0   2   0   0   0   2   2   0   0   0   0   2   2   0   2   0   2   0   2   2   0   0   0   0   2   0   0   2   2   2   0   2   2   0   0   2   2   0   0   0   2   2   2   0   2   0   2   2   0   0   0   2   2   2   0   0   2   2   0   2   0   2   2   2   0   2   0   0   0   0   2   0   0   2   2   2   2   0   0   2   2   0   2   2   0   2   0   0   0   0   0   2   0   0   0   2   0   0   2   0   0   0   0   2   2   0   0   0   0   2   2   2   0   0   0   0   2   2   0   0   2   0   0   0   2   0   0   0   0   2   0   2   0   0   2   0   0   2   2   2   2   0   2   0   2   0   2   2   2   0   2   2   2   0   2   0   2   2   0   2   2   2   0   2   2
 MK-5-7                 2   0   2   0   0   0   2   0   2   0   2   0   2   0   2   0   0   2   0   0   0   2   2   2   2   0   2   0   0   2   2   2   2   2   0   0   2   0   0   0   2   2   0   0   0   0   0   0   2   2   0   2   2   2   0   0   0   0   0   2   0   2   2   2   2   0   2   2   0   0   2   2   0   0   0   2   2   0   0   2   0   2   2   0   0   0   2   2   2   0   0   2   2   0   0   0   2   2   2   0   2   0   0   0   0   2   0   0   0   2   2   2   0   0   2   2   0   2   2   0   2   0   0   0   2   0   2   0   0   0   2   0   0   2   0   0   0   2   2   2   2   0   0   0   2   2   2   0   0   0   0   2   2   0   2   2   2   2   0   0   0   0   0   2   0   0   2   0   0   2   0   2   2   2   2   2   0   2   0   2   0   2   2   2   0   0   2   2   0   2   2   0   2   0   2   2   2   0   2   2
 MK-5-8                 2   0   2   0   0   0   0   0   0   0   2   0   0   0   2   0   0   2   0   0   0   2   0   2   2   0   2   0   0   2   2   2   2   2   0   0   2   0   0   0   2   2   0   0   0   0   0   0   2   2   0   2   2   2   0   0   0   0   0   2   0   2   2   0   2   0   2   0   2   0   2   2   0   0   0   2   2   0   0   2   0   2   2   0   0   0   2   2   2   0   0   2   2   0   0   2   2   2   2   2   2   0   0   0   0   2   0   0   0   2   2   2   0   2   2   2   0   2   2   0   2   0   0   0   2   0   0   0   2   0   2   0   2   2   0   0   0   2   2   2   2   0   0   0   2   2   0   0   0   0   0   2   2   0   2   2   2   2   0   0   0   0   0   2   2   0   2   0   0   2   0   2   2   0   2   2   0   2   0   2   0   2   2   2   0   0   2   2   0   2   2   0   2   0   2   2   0   0   2   2
 MK-5-9                 2   0   2   0   0   2   0   0   0   0   2   0   0   0   2   0   0   2   0   0   0   2   2   2   2   0   2   0   0   2   2   2   2   2   0   0   2   0   0   0   2   2   0   0   0   0   0   0   2   2   2   2   0   2   0   0   0   0   0   0   2   2   2   2   2   0   2   0   2   0   2   2   0   0   0   2   0   0   0   2   0   2   2   0   0   0   2   2   2   0   0   2   0   0   0   2   2   2   2   2   2   0   0   0   0   2   0   0   0   2   2   2   0   2   2   2   0   2   2   0   0   2   0   0   2   0   0   0   2   2   2   2   2   0   0   0   0   2   2   2   2   0   0   2   2   2   0   0   0   0   0   2   2   0   2   2   2   2   0   0   0   0   0   2   2   0   2   0   0   2   0   2   2   0   2   2   0   2   0   2   0   2   2   2   0   0   2   0   0   2   2   0   2   2   2   2   0   0   2   2
 MK-5-10                2   0   2   0   2   2   0   0   0   0   2   0   0   0   2   0   0   0   0   0   0   2   2   2   0   0   2   0   0   2   0   2   2   2   0   2   0   0   0   0   2   2   0   0   0   0   0   0   2   2   2   2   0   2   0   0   0   0   0   0   0   2   2   2   2   0   2   0   2   0   2   2   0   0   0   2   0   0   0   2   0   2   2   0   0   0   2   2   2   0   0   2   0   0   0   2   2   2   2   0   2   0   0   0   0   2   0   0   0   2   2   0   0   2   2   2   0   2   2   0   2   0   0   0   2   0   0   2   0   2   2   2   0   0   0   0   0   2   2   2   0   0   0   2   2   2   0   0   0   0   0   2   2   0   0   2   2   2   0   0   0   0   0   0   2   0   2   0   0   0   0   2   2   0   2   0   2   2   0   2   0   2   0   2   0   0   2   0   0   2   2   0   2   2   2   2   0   2   2   2
 MK-5-11                2   0   2   0   2   0   0   2   0   2   2   0   0   0   2   0   0   0   0   0   0   2   2   2   0   0   2   0   0   2   0   2   2   2   0   2   0   0   0   0   2   2   0   2   0   0   0   0   0   2   2   2   0   2   0   0   0   0   0   0   0   2   2   2   2   0   2   0   0   0   2   2   0   0   0   2   0   0   0   2   0   2   2   2   0   0   2   2   2   0   0   2   0   0   0   2   2   2   2   0   2   0   2   0   0   2   0   0   0   2   2   2   0   2   2   2   0   2   2   0   2   2   0   0   2   2   0   2   0   2   2   2   0   0   2   2   0   2   2   2   0   0   0   2   2   2   0   0   0   0   0   2   2   0   0   2   2   2   0   0   0   2   0   0   0   0   2   0   0   2   0   2   2   0   2   0   2   2   0   2   0   2   0   2   0   0   2   0   0   2   2   0   2   0   2   2   0   2   2   2
 MK-5-12                2   0   2   0   2   0   0   2   0   2   2   0   0   2   2   0   0   0   0   0   0   2   2   2   0   0   2   0   0   2   0   2   2   2   0   2   2   0   2   0   2   2   0   2   0   0   0   2   0   2   2   2   0   2   0   0   0   0   0   0   0   2   2   0   2   0   2   0   0   2   2   2   0   0   0   2   0   0   0   2   0   2   2   2   0   0   2   2   2   0   0   2   0   0   0   2   2   2   0   0   2   0   2   0   0   2   0   0   0   2   2   2   0   2   2   2   0   2   2   0   2   2   0   0   2   2   0   2   0   2   2   2   2   0   2   2   0   2   2   2   0   0   0   2   2   2   2   0   2   0   0   2   2   0   0   2   2   0   0   0   0   2   0   0   0   0   2   0   0   2   0   2   0   0   2   0   2   2   0   2   0   2   0   2   0   0   2   0   0   0   2   0   0   0   0   2   2   2   2   2
 MK-5-13                2   0   2   0   2   0   0   0   0   2   2   0   0   2   2   0   0   0   0   0   0   2   2   2   0   0   2   0   0   0   0   0   2   2   0   2   2   2   2   0   2   2   0   2   0   0   0   2   0   2   2   2   0   2   0   0   0   0   2   0   0   2   2   0   2   0   2   0   0   2   2   2   0   0   0   2   0   0   0   2   2   2   2   2   0   0   2   2   2   0   0   2   0   0   0   2   2   2   0   2   2   2   2   2   0   2   0   0   2   2   2   2   0   2   2   2   0   2   2   0   2   2   0   0   2   2   0   2   0   2   2   2   2   0   2   2   0   2   0   2   2   0   0   2   2   2   2   0   2   0   0   2   2   0   0   2   2   0   0   2   2   2   0   0   0   0   2   0   0   2   0   2   2   0   2   0   2   2   0   2   0   2   0   2   0   0   2   0   0   0   2   0   0   0   0   2   2   2   2   2
 MK-5-14                2   0   2   0   2   0   0   0   0   2   2   0   0   2   2   0   0   2   0   0   0   2   0   2   0   0   2   0   0   0   2   0   2   2   0   2   2   2   2   0   2   2   2   2   0   0   0   2   0   0   2   2   0   0   0   0   0   0   2   0   0   2   2   2   0   0   2   0   0   2   2   2   0   2   0   2   0   2   0   2   2   2   2   2   0   0   2   2   2   2   0   0   0   0   0   2   2   2   0   2   2   2   2   0   0   0   0   0   2   2   2   2   0   0   2   2   0   2   2   0   0   2   0   0   2   2   0   2   0   2   0   2   2   0   2   2   0   2   0   2   2   0   0   0   2   2   2   0   2   0   0   2   0   0   0   0   2   0   0   2   2   2   0   0   2   0   2   0   0   2   0   2   2   0   2   0   2   2   0   2   0   2   0   2   0   0   2   2   0   0   2   0   0   0   2   2   2   2   2   2
 MK-5-15                2   0   2   0   2   2   0   0   0   2   2   2   0   2   2   0   0   2   0   2   2   2   0   2   0   0   2   0   0   0   0   0   2   2   0   2   2   2   2   0   2   2   2   2   0   0   2   2   2   0   2   2   0   0   0   2   0   0   2   0   0   2   2   2   0   0   2   0   0   2   2   2   0   2   0   2   0   2   0   2   2   0   2   2   2   0   2   2   0   2   0   0   0   0   0   2   2   2   0   2   2   2   2   0   2   0   2   0   2   0   2   2   0   0   0   2   0   2   2   0   2   2   0   0   2   2   0   2   0   0   0   2   2   2   2   2   0   2   0   2   2   0   0   0   2   2   2   0   2   2   0   2   0   2   0   0   2   0   2   2   2   2   2   0   2   2   2   0   0   2   0   2   2   0   2   0   2   2   0   2   2   2   0   2   0   2   2   2   0   0   2   0   0   2   0   0   2   2   2   2
 MK-5-16                2   0   2   0   2   2   0   0   0   2   2   2   2   2   2   0   0   2   0   2   2   2   0   2   0   2   2   0   0   0   0   0   2   2   0   2   2   2   2   2   2   2   2   2   0   0   2   2   2   0   2   2   0   0   0   2   0   0   2   0   0   2   2   2   2   0   2   0   0   2   2   2   0   2   0   2   0   2   0   2   2   0   0   2   2   2   2   2   0   2   0   0   0   0   0   2   2   2   0   2   2   2   2   2   2   0   2   0   2   0   2   2   0   0   0   2   0   2   2   0   2   0   0   0   2   2   0   2   2   0   0   2   2   2   2   2   0   2   0   2   2   0   0   0   2   2   2   0   2   2   0   2   0   2   0   2   2   2   2   2   2   2   2   0   2   2   2   0   0   2   0   2   0   0   2   0   2   0   0   2   2   2   0   2   0   2   0   2   0   0   2   0   0   2   0   0   2   2   2   2
 MK-6-1                 2   2   0   2   2   0   0   2   0   0   0   0   0   0   0   2   0   2   0   2   2   0   0   2   0   0   2   2   2   0   0   2   2   0   2   2   2   2   0   2   2   0   2   0   2   0   0   2   2   0   2   2   2   0   2   2   0   2   2   0   0   0   2   0   2   2   2   0   2   2   0   0   0   2   0   0   0   2   0   2   2   2   0   0   0   0   2   0   0   2   2   2   0   2   2   2   2   2   2   0   0   0   0   2   0   2   0   0   0   0   0   2   0   2   2   2   0   2   0   2   0   2   0   0   2   0   0   2   2   0   0   0   2   2   2   2   2   0   0   2   2   0   0   0   2   0   2   2   0   0   0   0   2   2   0   2   0   2   2   2   0   0   0   2   2   0   2   0   0   2   0   0   0   2   2   0   0   2   2   2   0   0   2   0   0   0   2   2   0   0   0   0   0   0   2   2   0   0   0   0
 MK-6-2                 2   2   0   2   2   0   2   2   0   0   0   0   0   0   0   2   0   2   0   2   2   0   0   2   0   0   2   0   2   0   0   2   2   2   0   2   2   2   0   2   2   0   2   2   2   0   0   2   2   0   2   2   2   0   2   2   0   2   2   0   0   0   2   0   2   2   2   0   2   2   0   0   0   2   0   0   0   2   0   2   2   2   0   0   0   2   2   0   0   0   2   2   0   2   2   2   2   2   2   0   0   0   0   0   0   2   0   0   0   2   0   2   0   2   2   2   0   2   0   2   0   2   2   0   2   0   0   2   2   0   0   0   0   2   2   2   2   0   0   2   2   0   0   2   0   0   2   2   2   0   0   0   2   2   0   2   0   2   0   2   0   0   0   2   2   0   2   0   0   2   0   0   0   2   2   0   0   2   2   2   0   0   0   0   0   0   0   2   2   0   0   0   0   0   2   2   0   0   0   0
 MK-6-3                 2   2   0   2   2   2   2   2   2   0   2   0   0   0   0   2   0   2   0   2   2   0   0   2   0   0   2   0   2   0   0   0   2   2   0   2   2   2   0   2   2   0   2   2   2   0   0   2   2   0   2   2   2   0   2   2   0   2   2   0   0   0   2   0   2   2   0   0   2   0   0   0   0   2   0   0   0   2   0   2   2   2   0   0   0   2   2   0   0   0   2   2   0   2   2   0   2   2   2   0   0   0   0   0   0   2   0   0   0   2   0   2   0   2   2   2   0   0   0   2   0   0   2   0   2   0   0   2   2   0   0   0   0   2   2   2   2   0   0   2   2   0   0   2   0   0   2   2   2   0   2   2   2   2   0   2   0   2   0   2   2   0   0   2   2   0   2   0   0   2   2   0   0   2   2   0   0   2   0   2   0   0   0   0   0   0   0   2   2   0   0   0   0   0   2   2   0   2   0   0
 MK-6-4                 2   0   0   2   2   2   2   2   2   0   2   0   0   0   0   2   0   2   0   2   2   0   0   2   0   0   2   0   2   0   0   0   2   0   0   2   2   2   0   2   2   0   2   2   2   0   2   2   2   2   2   2   2   0   2   2   0   2   2   0   0   0   2   0   2   2   2   0   2   2   0   0   0   2   0   0   0   2   0   2   2   2   0   0   0   2   2   0   0   0   2   2   0   2   2   0   2   2   2   0   0   2   0   0   0   2   0   2   0   2   0   2   0   2   2   2   0   0   0   2   0   0   2   0   2   0   0   2   2   0   0   0   2   2   2   2   2   0   0   2   2   0   0   2   0   0   2   2   2   0   2   0   2   2   0   2   0   2   0   2   2   0   0   2   2   2   2   0   0   2   2   0   0   2   2   0   0   2   0   2   0   0   0   0   0   0   0   2   2   0   0   0   0   0   2   2   0   2   0   0
 MK-6-5                 2   2   2   2   2   0   2   2   0   0   2   0   2   0   2   2   0   2   0   0   2   0   0   2   0   0   2   0   2   0   0   0   2   0   0   2   2   2   0   2   2   0   2   2   2   0   2   0   0   0   2   2   2   0   2   2   0   2   2   0   0   2   2   0   2   2   2   0   2   2   0   2   0   2   0   0   0   2   2   2   2   2   0   0   2   2   2   0   2   0   2   2   0   2   2   0   2   2   2   0   0   2   2   2   0   2   0   2   0   2   0   2   0   2   2   0   0   2   0   2   0   0   2   0   2   0   0   2   2   2   2   0   2   2   2   2   2   0   0   2   2   0   0   2   0   0   2   2   2   0   2   0   2   2   0   2   2   2   0   2   0   0   0   2   2   2   0   0   0   2   2   0   0   2   2   0   0   2   0   0   0   2   0   0   0   0   0   2   2   2   2   0   0   0   2   2   0   2   0   0
 MK-6-6                 2   2   0   2   2   0   2   2   0   0   2   2   2   0   2   2   0   0   0   0   2   0   0   2   0   0   2   0   2   0   2   0   2   0   0   2   2   2   0   2   2   0   2   2   2   0   0   0   0   0   2   2   2   0   2   0   0   2   0   0   0   2   2   0   2   2   2   0   2   2   0   2   0   2   0   0   2   2   2   2   2   2   0   0   2   2   2   0   2   0   2   2   0   2   2   0   2   2   2   0   0   2   2   2   0   2   0   2   2   0   0   2   0   2   2   0   0   2   0   2   0   0   2   0   2   0   0   2   2   0   2   0   2   2   2   2   2   0   0   0   2   0   0   2   0   0   2   2   0   0   2   0   2   0   0   2   2   2   0   2   0   0   0   0   2   2   0   0   0   2   2   0   0   2   2   0   0   2   0   0   0   2   0   0   0   0   0   2   2   2   2   0   0   2   2   2   0   2   0   0
 MK-6-7                 2   2   0   2   2   0   2   2   0   0   2   2   2   0   2   2   0   0   0   0   2   0   0   2   0   0   2   0   2   0   2   0   2   2   0   2   2   2   0   2   2   0   2   2   2   0   0   2   0   0   2   2   2   0   2   0   0   2   0   0   0   2   2   0   2   2   2   0   2   2   0   2   0   2   0   2   2   2   2   2   0   2   0   0   2   2   0   0   2   0   2   2   0   2   2   0   2   2   2   0   0   2   2   2   0   0   0   2   2   0   0   2   0   2   2   0   0   2   0   2   0   0   2   0   2   0   0   2   2   0   2   0   2   2   2   2   2   0   0   0   2   0   0   2   0   0   2   2   0   0   2   0   2   0   0   2   2   2   2   2   0   0   0   0   2   2   0   0   0   2   2   0   0   0   2   0   0   2   0   0   0   2   0   0   2   0   0   2   0   2   2   0   2   2   2   2   0   2   0   2
 MK-6-8                 2   2   0   2   2   2   2   2   0   0   2   2   2   0   2   2   0   0   0   0   2   0   0   2   0   0   2   0   2   0   2   2   2   2   0   2   2   2   0   2   2   0   2   2   2   0   0   2   0   0   2   2   2   2   2   0   0   2   0   0   0   2   2   0   0   2   2   0   2   2   0   0   0   2   0   2   2   2   2   2   0   2   2   0   2   2   0   0   2   0   2   0   2   0   2   0   2   2   2   0   0   2   2   2   0   0   0   2   2   0   0   2   0   2   2   0   0   0   0   2   0   0   2   0   2   0   0   0   2   2   2   0   2   2   2   2   2   0   0   0   2   2   0   0   0   0   2   2   0   0   2   0   2   2   0   2   2   2   2   2   0   0   0   0   2   0   0   0   0   2   2   0   2   0   2   0   0   2   0   0   0   2   2   0   2   0   0   0   0   2   0   0   2   2   2   2   0   2   0   2
 MK-6-9                 0   2   0   2   2   2   2   2   0   0   2   2   2   0   2   0   0   0   0   0   2   0   0   2   0   0   2   2   2   0   2   0   2   2   0   2   2   2   0   2   2   0   0   2   2   0   0   2   2   0   2   2   2   2   2   0   0   2   0   0   0   2   2   0   0   2   2   2   0   0   0   0   0   2   0   2   2   2   2   2   0   2   2   0   2   2   0   0   2   0   2   0   2   0   2   0   2   2   0   0   0   2   2   2   0   0   0   2   2   0   0   2   0   2   0   0   0   0   0   2   0   0   2   0   2   0   0   0   2   0   2   0   2   2   2   2   2   0   0   0   0   2   0   0   0   0   2   2   2   0   2   0   2   2   0   2   2   2   0   2   0   0   2   0   2   0   0   0   0   2   2   0   2   0   2   2   0   2   0   0   0   2   2   0   2   0   0   0   0   2   0   0   2   0   2   2   0   0   0   2
 MK-6-10                0   2   0   2   2   2   2   2   0   0   2   2   2   0   2   0   0   0   0   0   2   0   0   2   0   0   2   2   2   0   2   0   2   2   0   2   2   2   0   2   0   0   0   2   2   0   0   2   2   0   2   2   2   2   2   0   0   2   0   0   2   2   0   2   0   2   2   2   2   0   0   0   2   2   0   2   2   2   2   2   2   0   2   0   0   2   0   0   2   0   2   0   2   0   2   0   2   2   2   0   0   2   2   2   0   0   0   2   0   0   0   2   0   2   0   0   0   2   2   2   0   0   2   0   2   0   0   0   0   0   2   0   2   2   2   2   2   0   0   0   0   2   0   0   0   0   0   2   0   0   2   0   2   2   0   2   2   2   0   2   0   0   2   0   2   0   0   0   0   2   2   0   2   0   2   2   0   2   2   0   0   0   2   0   0   0   0   0   0   2   0   0   2   0   2   0   0   0   0   2
 MK-6-11                0   2   2   2   2   0   2   2   0   2   2   2   2   0   2   0   0   0   0   0   0   0   0   2   0   0   2   2   2   0   2   0   2   2   0   2   2   2   0   2   0   0   0   2   2   0   0   2   2   0   2   2   2   2   2   0   0   2   0   0   2   2   0   2   0   2   2   0   2   0   0   0   2   2   0   2   2   2   2   2   2   0   2   0   0   2   0   0   2   0   2   0   2   0   2   0   2   2   2   0   0   2   2   2   2   0   0   2   0   0   0   2   0   2   0   2   0   2   2   2   0   0   0   0   2   0   2   0   0   0   2   0   2   2   2   2   2   0   0   0   0   2   0   0   0   0   0   2   2   0   2   2   2   2   0   2   2   2   0   2   0   0   2   0   2   0   0   2   0   2   2   0   2   2   2   2   0   2   2   0   0   0   2   0   0   0   0   0   0   2   0   0   2   0   2   0   0   0   2   2
 MK-6-12                2   2   0   2   2   0   2   2   0   2   2   2   2   0   2   0   0   0   0   0   0   2   2   2   0   0   2   0   2   0   2   0   2   2   0   2   2   2   0   2   0   0   0   2   2   0   0   2   2   0   0   0   2   2   2   0   0   0   0   0   2   2   0   2   0   2   0   0   2   0   0   0   2   2   0   2   2   2   2   2   2   0   2   0   0   2   0   0   2   0   2   0   2   0   2   0   2   2   0   0   0   2   2   2   2   0   0   2   0   0   0   2   0   2   0   2   0   2   2   2   0   0   0   0   2   0   0   0   0   0   2   0   2   2   2   2   2   0   0   0   0   2   0   0   0   0   0   2   2   0   2   0   2   2   0   2   2   2   0   0   0   0   2   0   2   0   0   2   2   2   0   0   2   2   2   2   0   2   2   0   0   0   2   0   0   0   0   0   0   0   0   0   2   2   2   0   0   0   2   2
 MK-6-13                2   2   0   2   2   0   2   2   0   0   0   2   2   0   2   0   0   0   0   0   0   2   2   2   0   0   2   0   2   0   2   0   2   2   0   2   2   2   0   2   0   0   0   2   2   0   0   2   2   0   0   0   2   2   2   0   0   0   2   0   2   2   0   2   0   2   0   0   2   0   0   0   2   2   0   2   0   2   2   2   2   0   2   2   0   0   0   0   2   0   2   0   2   0   2   0   2   0   0   0   0   2   2   0   2   0   0   2   0   0   0   2   0   2   0   2   0   2   2   2   0   0   2   0   2   0   2   0   0   0   2   0   2   2   2   2   2   0   0   0   0   2   0   0   0   0   0   2   2   0   2   0   2   2   0   2   2   2   0   0   0   0   2   0   2   0   0   2   2   2   0   0   2   2   2   2   2   2   2   0   0   0   2   2   0   0   0   0   0   0   0   0   2   2   2   0   0   0   2   2
 MK-6-14                2   2   0   2   2   0   2   2   0   0   0   2   2   0   2   0   0   0   0   0   0   2   2   0   0   0   2   0   0   0   2   0   0   0   0   2   2   2   0   2   0   2   2   2   2   0   0   2   2   0   0   0   2   2   2   0   0   0   2   0   2   2   0   0   0   2   0   0   2   2   0   0   2   2   0   2   0   2   2   2   2   0   2   2   2   0   0   0   2   0   2   0   0   0   2   0   2   0   0   0   0   2   2   0   2   2   0   2   0   2   0   2   0   2   0   0   0   0   2   2   0   0   0   0   2   0   2   0   2   0   2   0   2   0   2   2   2   0   0   0   0   2   0   0   0   0   2   2   2   0   2   0   2   2   0   0   0   2   0   0   0   0   2   0   2   0   0   2   2   2   0   2   2   0   2   2   2   2   2   0   0   2   2   2   0   0   0   0   0   0   0   0   2   2   2   0   0   0   2   2
 MK-6-15                2   2   0   2   0   0   2   2   0   2   0   2   2   2   2   0   0   0   0   0   0   2   2   0   0   0   2   0   0   0   2   0   0   2   2   2   2   2   0   2   0   2   2   2   0   0   0   0   0   0   0   0   2   2   0   0   0   0   2   0   2   2   0   0   0   2   0   0   0   2   0   0   2   2   0   2   0   2   2   2   2   0   2   2   0   0   0   0   2   0   2   0   2   0   0   0   2   0   0   0   0   2   2   0   2   2   0   2   0   2   0   2   0   2   0   0   0   2   2   2   0   0   0   0   2   0   2   0   2   0   0   2   0   2   2   2   2   0   0   2   0   2   0   0   0   0   2   2   2   0   2   0   2   2   0   0   0   2   0   0   0   0   2   2   2   0   0   2   2   2   0   2   0   0   2   2   2   2   2   0   0   2   2   2   0   0   0   0   0   0   0   0   2   2   2   0   0   2   2   2
 MK-6-16                2   2   0   2   0   0   2   2   0   2   0   2   2   2   2   0   0   0   0   0   0   0   0   0   0   0   2   2   0   0   2   0   0   2   2   2   0   2   0   2   0   2   2   2   0   0   2   0   0   0   0   0   0   2   0   0   0   0   2   0   2   2   0   0   0   2   0   0   0   2   2   0   2   2   2   2   0   2   2   2   2   0   2   2   0   0   0   0   2   0   2   0   2   0   0   0   2   0   0   2   0   2   2   0   2   2   0   2   0   2   0   2   0   2   0   2   0   2   2   2   0   0   0   0   2   0   2   0   0   0   0   2   0   0   2   2   2   2   0   2   0   2   0   0   2   0   0   2   0   0   2   0   2   2   0   2   0   2   0   0   0   0   2   0   2   0   0   2   2   2   0   2   0   0   2   2   0   2   2   0   0   2   0   0   0   0   0   2   0   0   0   0   2   2   2   0   0   2   0   2
 
!****************************************** Phenotypic Data **********************************************************
!-100.0 is resevred for missing phenotype
SimulatedTrait1        16.3917   16.2510   13.5279   13.7048   15.3344   14.0782   14.8644   15.4978   15.9526   16.1647   15.9792   15.1949   14.9938   15.8136   14.1646   14.1176   15.1441   15.5579   15.7761   15.5706   14.3020   14.3793   16.5205   14.3612   15.9628   15.0422   13.2995   14.1630   14.5902   14.3006   15.5313   15.4097   16.1426   13.9232   14.4510   14.8669   15.6325   15.6224   16.0247   14.2284   13.8413   13.3427   14.1827   13.7609   14.1006   15.8368   16.0242   14.1551   16.5444   15.0011   14.0649   16.8070   14.8360   14.1467   13.3810   14.1938   14.3407   16.2879   16.6131   14.4490   14.0575   13.7659   15.3919   16.2263   15.3275   13.9813   13.8820   16.0693   13.6951   14.7210   14.3524   14.2611   15.9270   15.2571   14.2391   15.6209   16.0553   15.2506   15.9243   13.3568   14.3825   15.9478   16.5194   15.9575   16.3184   13.9414   16.3370   14.1400   15.8460   15.8320   15.3197   13.7584   15.8663   13.4372   15.7072   14.8690   15.6863   14.6941   16.1511   15.8034   15.7385   16.2976   16.1951   15.2859   13.4860   15.7369   16.1312   14.0709   15.7592   13.1176   15.7167   14.6871   15.9360   15.9257   16.5980   16.0995   13.1494   15.3501   15.2242   15.3557   16.3991   13.9335   14.1942   13.6392   15.4159   14.7988   16.0523   15.8297   15.2339   15.7297   16.0865   15.4714   15.0029   16.2021   14.8883   15.7611   16.0697   13.8929   14.3285   15.2600   13.8960   14.4645   14.4166   16.2264   13.1638   14.2462   15.9926   14.1275   13.0312   13.7940   13.9862   13.4134   16.5538   16.1014   16.1152   14.3233   14.2221   14.5802   14.6880   14.2334   14.5647   14.3798   16.4452   16.5825   13.7558   16.1573   14.5493   15.4335   15.7898   16.3922   14.0592   16.4327   16.1713   15.0238   13.8039   15.7407   15.8910   15.5798   15.0847   15.6626   15.7134   13.8648   15.6193   15.7314   14.6802   13.9718   16.0328   14.2954   15.9814   15.7559   14.7259   15.6019   14.4809   13.5772   14.7549   13.3081   14.2187   15.9990   13.3305   14.2108
SimulatedTrait2         9.3831    9.6110   10.0575   10.8319    9.3652   10.4179   10.3795    8.9286    9.3157    9.1125    9.4316    9.2201    9.5407    9.2933   10.4093   10.8107   10.5578    9.5679    9.4575    9.3668   10.1990   10.5029    9.2719   10.4568    9.4893    9.2167   10.7765   10.6939    9.5752   10.4007   10.1623    9.5352    9.3270   10.8337   10.1382    9.6459    9.2660    9.2913    9.2562   10.6121   10.4050   10.4144   10.3380   10.5083   10.6472    9.3066    9.3526   10.4355    9.6294   11.0703   10.5955    9.6885    9.5604   10.8759    9.9532   10.7928   10.3006    9.4631    9.6360   10.8062    9.8749   10.8972    9.3225    9.3942   10.2599   10.3338   10.9376    9.7692   10.8129   10.6618   10.4011   10.2998    9.3964    9.6587   10.4657    9.6383    9.6414   10.2892    9.3582   10.3990   10.2342    9.4616    9.3561    9.2634    9.1892    9.9749    9.1843   10.6635    9.5014    9.3588    9.5076   10.7984    9.4561    9.8001    9.6204   10.8931   10.0436   10.3378    9.5063    9.5274    9.7270    9.6516    9.7467    9.4885   11.0945    9.2944    9.3038   10.5092    9.4730   10.2299    9.5822   10.6647    9.3583    9.6129    9.0944    9.5538   10.5564   10.2473   10.8585    9.7725    9.6344   10.5978   10.3894   10.8827    9.5112    9.0982    9.7359    9.5778    9.4896    9.4437    9.3988    9.2002   10.5797    9.6857    9.1272    9.8775    9.6726   10.4648   10.8782    9.5069   10.4081   10.3963   10.7410    9.3210   10.7825    9.4004    9.4509   10.2811   10.0682   10.5806   10.3981   10.5712    9.7573    9.2723    9.5904   10.2036   10.2870   10.8427   10.5029   10.4571   10.5307   10.7219    9.4266    9.6664   10.6424    8.8965    9.5587    9.7827    9.3701    9.6364   10.3841    9.5657    9.6269   10.4790   10.3489    9.4215    9.1675    9.6963   10.1365   10.6596    9.4730   10.4588    9.4889    9.6048    9.7033    9.5495    9.5658   10.9592    9.4410    9.6300   10.4848    9.4666   10.4050   10.1005   10.4306   10.5960   10.5665    9.4910   10.5777   10.2775
 
