# Supplementary material for: Inclusive Composite Interval Mapping of QTL by Environment Interactions in Biparental Populations
Source: PLoS One. 2015 Jul 10;10(7):e0132414. doi: 10.1371/journal.pone.0132414 (PMC4498613; doi:10.1371/journal.pone.0132414)
Supplement: S6 File — (ZIP) [file pone.0132414.s006.zip › H=0.8/L1/run_00126.met]

!**********************Note: lines staring with "!" are remarks and will be ignored in the program********************
!*********************************General Information**********************************
!Assuming F1 = P1 x P2, populations available in QTL IciMapping are: 
!  1, P1BC1F1 = P1 x F1, the first backcrossing where P1 is used as the recurrent parent;
!  2, P2BC1F1 = P2 x F1, the first backcrossing where P2 is used as the recurrent parent;
!  3, F1DH, F1-derived doubled haploids; 
!  4, RIL or F1RIL, recombination inbred lines through the repeated selfing of F1;
!  5, P1BC1RIL, recombination inbred lines through the repeated selfing of P1BC1F1;
!  6, P2BC1RIL, recombination inbred lines through the repeated selfing of P2BC1F1;
!  7, F2, the selfing generation of F1;
!  8, F3, the selfing generation of F2;
!  9, P1BC2F1, the second backcrossing where P1 is used as the recurrent parent; 
! 10, P2BC2F1, the second backcrossing where P2 is used as the recurrent parent;
! 11, P1BC2RIL, recombination inred lines through the repeated selfing of P1BC2F1; 
! 12, P2BC2RIL, recombination inred lines through the repeated selfing of P2BC2F1; 
! 13, P1BC1F2, the selfing generation of P1BC1F1; 
! 14, P2BC1F2, the selfing generation of P2BC1F1; 
! 15, P1BC2F2, the selfing generation of P1BC2F1; 
! 16, P2BC2F2, the selfing generation of P2BC2F1; 
! 17, P1BC1DH, P1BC1F1-derived doubled haploids; 
! 18, P2BC1DH, P2BC1F1-derived doubled haploids; 
! 19, P1BC2DH, P1BC2F1-derived doubled haploids; 
! 20, P2BC2DH, P2BC2F1-derived doubled haploids; 
   3      !Mapping Population (see remarks above)
   2      !Mapping Function (1 for Kosambi; 2 for Haldane; 3 for Morgan)
   2      !Marker Space Type (1 for intervals; 2 for positions)
   1      !Marker Space Unit(1 for centiMorgans; 2 for Morgan)
   6      !Number of Chromosomes (or Linkage Groups)
 200      !Size of the mapping population
   2      !Number of environments
 
!***************************************** Chromosomes and Linkage Maps **********************************************
!Chromosome                 NumMarkers
-CH1                        16
-CH2                        16
-CH3                        16
-CH4                        16
-CH5                        16
-CH6                        16
!Linkage map (Marker name followed by position or the interval length)
 MK-1-1                1     0.000
 MK-1-2                1    10.000
 MK-1-3                1    20.000
 MK-1-4                1    30.000
 MK-1-5                1    40.000
 MK-1-6                1    50.000
 MK-1-7                1    60.000
 MK-1-8                1    70.000
 MK-1-9                1    80.000
 MK-1-10               1    90.000
 MK-1-11               1   100.000
 MK-1-12               1   110.000
 MK-1-13               1   120.000
 MK-1-14               1   130.000
 MK-1-15               1   140.000
 MK-1-16               1   150.000
 MK-2-1                2     0.000
 MK-2-2                2    10.000
 MK-2-3                2    20.000
 MK-2-4                2    30.000
 MK-2-5                2    40.000
 MK-2-6                2    50.000
 MK-2-7                2    60.000
 MK-2-8                2    70.000
 MK-2-9                2    80.000
 MK-2-10               2    90.000
 MK-2-11               2   100.000
 MK-2-12               2   110.000
 MK-2-13               2   120.000
 MK-2-14               2   130.000
 MK-2-15               2   140.000
 MK-2-16               2   150.000
 MK-3-1                3     0.000
 MK-3-2                3    10.000
 MK-3-3                3    20.000
 MK-3-4                3    30.000
 MK-3-5                3    40.000
 MK-3-6                3    50.000
 MK-3-7                3    60.000
 MK-3-8                3    70.000
 MK-3-9                3    80.000
 MK-3-10               3    90.000
 MK-3-11               3   100.000
 MK-3-12               3   110.000
 MK-3-13               3   120.000
 MK-3-14               3   130.000
 MK-3-15               3   140.000
 MK-3-16               3   150.000
 MK-4-1                4     0.000
 MK-4-2                4    10.000
 MK-4-3                4    20.000
 MK-4-4                4    30.000
 MK-4-5                4    40.000
 MK-4-6                4    50.000
 MK-4-7                4    60.000
 MK-4-8                4    70.000
 MK-4-9                4    80.000
 MK-4-10               4    90.000
 MK-4-11               4   100.000
 MK-4-12               4   110.000
 MK-4-13               4   120.000
 MK-4-14               4   130.000
 MK-4-15               4   140.000
 MK-4-16               4   150.000
 MK-5-1                5     0.000
 MK-5-2                5    10.000
 MK-5-3                5    20.000
 MK-5-4                5    30.000
 MK-5-5                5    40.000
 MK-5-6                5    50.000
 MK-5-7                5    60.000
 MK-5-8                5    70.000
 MK-5-9                5    80.000
 MK-5-10               5    90.000
 MK-5-11               5   100.000
 MK-5-12               5   110.000
 MK-5-13               5   120.000
 MK-5-14               5   130.000
 MK-5-15               5   140.000
 MK-5-16               5   150.000
 MK-6-1                6     0.000
 MK-6-2                6    10.000
 MK-6-3                6    20.000
 MK-6-4                6    30.000
 MK-6-5                6    40.000
 MK-6-6                6    50.000
 MK-6-7                6    60.000
 MK-6-8                6    70.000
 MK-6-9                6    80.000
 MK-6-10               6    90.000
 MK-6-11               6   100.000
 MK-6-12               6   110.000
 MK-6-13               6   120.000
 MK-6-14               6   130.000
 MK-6-15               6   140.000
 MK-6-16               6   150.000
!*********************************** Marker Types ********************************************************************
!Co-dominant marker: When heterozygote F1 is present, P1 is coded as 2, F1 is coded as 1, and P2 is coded as 0; Otherwise, P1 is coded as 2, and P2 is coded as 0. 
!Dominant marker: When heterozygote F1 is present, P1 and F1 are coded as 12, and P2 is coded as 0; Otherwise, P1 is coded as 2, and P2 is coded as 0.  
!Recessive markers: When heterozygote F1 is present, P1 is coded as 2, and F1 and P2 are coded as 10; Otherwise, P1 is coded as 2, and P2 is coded as 0. 
!Missing marker is coded as -1. 
 MK-1-1                 2   0   0   0   0   2   2   2   2   0   0   0   0   0   2   0   2   2   0   0   2   0   2   2   2   0   2   2   2   2   2   0   2   0   2   2   0   2   0   2   0   0   0   2   0   0   2   2   2   2   0   0   2   0   2   2   2   2   0   0   2   2   2   2   2   2   0   0   0   0   2   2   2   0   2   0   0   0   0   2   0   0   0   2   2   2   0   2   0   0   0   2   2   0   2   2   2   0   2   0   2   0   0   0   0   2   2   2   2   0   0   0   0   0   0   2   0   0   0   0   2   0   2   0   2   2   2   2   0   2   0   2   0   2   2   2   2   2   0   0   2   0   0   2   0   2   0   2   0   0   0   0   0   2   0   0   2   2   2   2   2   0   2   0   2   0   2   2   0   0   2   2   2   2   0   0   2   0   2   2   2   2   0   2   0   0   0   2   2   0   0   0   2   2   0   2   2   0   0   2
 MK-1-2                 2   0   0   0   0   2   2   2   0   0   0   0   0   2   2   2   2   2   0   2   2   0   2   2   2   0   2   2   0   2   2   0   2   0   2   2   0   0   0   2   0   0   2   2   0   0   2   0   2   2   0   0   2   0   2   2   2   2   0   0   2   2   2   2   2   0   0   2   2   0   2   2   2   0   2   0   0   0   0   2   0   0   0   0   2   2   0   2   0   0   0   2   2   0   2   0   2   0   2   2   2   0   0   0   0   2   2   2   2   0   0   2   0   0   0   2   0   0   0   0   0   2   2   0   2   2   2   2   0   2   0   2   0   2   2   2   2   2   0   0   2   0   0   2   0   2   0   2   2   0   2   0   2   2   0   2   2   2   2   2   0   0   2   0   0   2   2   2   0   0   2   2   2   2   0   0   2   0   2   2   2   2   0   2   0   0   0   2   2   0   0   0   2   0   0   2   2   0   0   2
 MK-1-3                 2   0   0   0   0   2   2   2   0   2   0   0   2   2   2   2   2   2   0   2   2   0   2   2   2   0   2   2   0   2   0   0   2   0   2   0   0   0   0   2   0   0   2   2   2   2   2   0   2   2   0   0   2   0   2   2   2   2   0   0   2   2   0   2   2   0   0   2   2   0   2   2   2   0   2   0   0   0   0   2   0   0   0   0   0   2   0   2   0   0   0   2   2   0   2   0   0   0   2   2   2   0   0   0   0   2   2   2   2   0   0   2   0   0   0   2   2   0   0   0   0   2   2   0   2   2   2   2   0   2   0   2   0   2   2   2   2   2   2   0   2   0   0   2   0   2   0   2   2   0   2   0   2   2   0   2   2   0   2   2   0   0   2   0   0   2   2   0   2   0   2   2   2   2   0   0   2   0   0   2   2   2   0   2   0   2   0   0   2   0   0   0   0   0   0   2   0   0   0   0
 MK-1-4                 0   0   0   0   0   2   2   2   0   2   0   0   2   2   2   2   2   0   0   2   2   0   2   2   2   0   2   2   0   2   0   2   2   0   2   0   0   0   0   2   0   0   2   2   2   2   2   0   2   2   0   2   2   0   2   2   2   2   0   2   2   2   0   2   2   0   0   2   2   0   0   2   2   0   2   0   0   0   0   2   0   0   0   0   0   2   0   2   2   0   0   2   2   0   2   2   0   0   2   2   2   0   0   0   0   2   2   2   2   2   0   2   2   0   0   0   2   0   0   0   0   2   2   0   2   0   2   2   0   2   0   2   2   2   2   2   2   2   2   0   2   0   0   2   0   2   0   2   2   2   2   0   2   0   0   2   2   0   0   2   0   0   2   0   2   2   2   0   2   0   2   2   2   2   2   0   2   0   0   2   2   2   2   2   0   2   0   2   2   0   0   2   0   0   0   2   0   0   0   2
 MK-1-5                 0   0   0   0   0   2   2   2   0   2   0   0   2   2   2   2   2   0   0   2   2   0   0   2   2   0   2   2   0   2   0   2   2   0   2   0   0   0   0   2   0   0   2   0   2   0   2   0   2   2   0   2   2   0   2   2   2   2   0   0   2   0   0   2   2   2   0   0   0   0   0   2   2   0   2   0   0   0   2   2   0   0   0   0   2   2   0   2   0   0   0   2   2   0   0   2   2   0   2   2   2   0   0   0   0   2   2   2   2   0   0   2   2   0   0   0   2   0   0   0   0   2   2   0   2   0   2   2   0   2   0   2   2   2   2   2   2   2   2   0   2   0   0   2   0   2   0   2   2   2   2   0   2   0   0   0   2   0   0   2   0   0   0   0   2   2   2   0   2   0   2   0   2   2   0   0   2   0   0   2   2   2   2   2   0   2   0   2   2   0   2   2   0   0   0   0   0   0   0   2
 MK-1-6                 0   0   0   2   0   2   2   2   0   2   0   0   2   2   2   2   2   0   0   0   2   0   0   2   0   0   2   2   0   2   2   2   2   0   2   0   2   0   0   2   0   0   2   0   0   0   2   0   2   2   0   2   2   0   2   2   0   2   0   0   2   0   0   2   2   2   0   0   0   0   2   2   2   0   2   2   0   0   2   2   0   0   0   0   2   2   0   2   0   0   2   2   2   0   0   2   2   0   2   2   0   0   2   0   0   2   2   2   2   0   0   2   2   2   0   0   2   0   0   0   0   2   2   0   2   0   2   2   0   2   0   2   0   2   2   2   2   2   2   0   2   2   2   2   0   2   0   2   2   2   2   0   2   0   0   0   2   0   0   2   0   0   0   0   2   2   2   0   2   0   2   0   0   2   0   0   2   0   0   2   2   2   2   2   0   2   0   2   2   0   2   2   0   0   0   0   0   0   0   2
 MK-1-7                 0   0   0   2   0   2   2   2   0   2   0   0   2   2   2   2   2   0   0   0   2   0   0   2   0   0   2   2   0   2   2   2   0   0   2   0   2   0   0   2   0   0   2   2   0   0   2   0   2   2   0   2   2   0   2   2   2   2   0   0   2   0   0   2   2   2   0   0   0   0   2   2   0   0   2   2   0   0   0   2   0   2   0   0   2   2   0   2   0   0   2   2   2   2   0   2   2   0   2   2   0   0   0   0   0   2   2   0   2   0   0   2   2   2   0   0   2   0   0   0   0   0   2   0   2   0   2   2   0   2   0   2   0   2   2   2   2   2   2   0   2   2   2   2   2   2   0   2   2   0   2   0   2   0   0   2   2   0   0   2   0   0   0   0   2   2   2   0   2   0   2   0   2   2   0   0   2   2   0   2   2   2   2   2   0   2   0   2   2   0   2   2   0   0   0   0   0   0   0   2
 MK-1-8                 0   0   0   2   0   2   2   2   0   0   0   0   0   2   2   2   2   0   0   0   2   0   0   0   0   0   2   2   0   2   2   2   2   0   2   0   2   0   0   2   0   0   0   2   0   0   2   0   2   2   0   2   2   0   2   2   2   2   0   0   2   2   0   2   2   2   0   0   0   0   2   0   0   0   2   2   0   0   0   2   2   2   0   0   2   2   0   2   0   2   2   2   2   2   0   2   2   0   0   2   0   2   0   0   0   2   2   0   2   0   0   2   2   2   0   0   2   0   0   0   0   0   2   2   2   0   2   2   0   2   0   2   0   2   2   2   2   0   2   0   0   2   2   2   2   0   0   2   2   0   2   0   2   0   0   0   2   0   0   2   0   0   0   2   2   2   2   0   2   0   2   0   0   2   0   0   2   2   0   2   2   2   2   2   0   2   0   2   0   2   2   2   0   0   0   0   0   0   0   2
 MK-1-9                 0   0   0   2   0   2   0   0   0   0   0   0   0   0   2   2   2   0   0   0   2   0   0   0   0   0   0   2   2   2   2   2   2   0   2   0   2   0   0   2   2   0   0   2   0   0   2   0   2   2   0   2   0   0   2   2   2   2   0   0   2   2   0   2   2   2   0   0   0   0   2   0   0   2   2   2   0   0   0   2   2   2   0   2   2   0   0   2   0   2   2   2   2   2   0   2   2   0   0   2   0   2   0   0   0   2   2   0   2   0   0   2   2   2   0   0   2   0   0   0   0   0   2   2   2   0   0   2   0   0   0   2   0   2   2   2   2   0   2   0   0   2   2   2   2   0   0   2   2   0   2   0   2   0   0   0   2   0   0   0   0   0   2   2   2   2   2   0   2   0   2   0   0   2   2   0   2   2   0   2   2   2   2   2   0   2   0   2   0   0   0   2   0   0   0   2   2   0   0   2
 MK-1-10                0   0   0   2   2   2   0   0   0   0   2   0   0   0   2   2   2   0   0   0   2   0   0   0   0   0   0   2   2   2   2   2   2   0   2   0   2   0   0   2   2   0   0   2   0   0   2   0   2   2   0   2   0   0   2   2   2   2   0   0   2   2   0   2   2   2   0   0   0   0   2   0   0   2   2   0   0   0   0   2   2   2   0   2   2   0   0   2   0   2   0   2   2   0   0   2   2   0   0   2   0   2   0   0   0   2   2   0   2   0   0   0   2   2   0   0   2   0   0   0   0   0   2   2   2   0   0   2   0   0   0   2   0   2   0   2   2   0   2   0   0   2   2   2   2   0   0   2   2   2   2   0   0   0   0   0   2   0   0   0   0   0   0   2   0   2   2   0   2   0   2   0   0   2   2   0   2   2   0   2   0   2   2   2   0   0   0   2   0   0   0   2   0   0   0   2   2   0   0   2
 MK-1-11                0   0   0   2   2   2   0   0   0   0   2   0   0   0   2   2   2   0   0   0   2   0   0   0   0   0   0   2   2   2   2   2   2   0   2   0   2   0   0   2   2   0   0   2   2   0   2   0   2   2   2   2   0   0   2   2   2   2   0   0   2   2   0   2   2   2   0   0   0   0   2   0   0   2   0   2   0   0   0   2   2   2   0   2   2   0   0   2   0   2   0   2   2   0   0   2   2   0   0   2   0   2   0   0   0   2   2   2   2   0   0   0   2   2   0   0   2   0   0   0   0   0   2   2   2   0   0   2   0   0   0   0   0   2   0   2   2   0   2   0   0   2   2   2   2   0   0   0   2   2   2   0   0   0   0   0   2   0   0   0   2   0   0   2   0   2   2   0   2   2   2   0   2   2   2   0   2   2   0   2   2   2   2   2   0   2   0   2   0   0   0   2   0   0   0   0   2   0   0   2
 MK-1-12                0   0   0   2   2   2   0   0   2   0   0   0   0   0   2   2   2   0   0   0   2   0   0   0   2   0   0   2   2   2   2   2   2   0   2   0   2   0   0   0   2   0   0   2   2   0   2   0   2   2   2   2   0   0   2   2   0   2   0   0   2   2   0   2   2   2   0   0   0   0   2   0   0   2   0   2   0   0   0   2   2   2   0   2   2   0   0   2   0   2   0   2   2   2   0   2   2   0   0   2   0   2   0   0   0   2   2   2   2   0   0   0   2   0   0   0   2   2   2   0   0   0   2   2   0   2   0   2   0   0   2   0   0   2   0   2   2   0   2   0   0   2   2   2   2   0   0   0   2   2   2   0   0   0   2   0   2   2   0   2   0   0   0   2   0   2   2   0   2   2   2   0   2   2   2   0   2   2   0   2   2   2   2   2   0   0   0   2   0   2   0   2   0   0   0   0   2   0   0   2
 MK-1-13                0   0   0   2   2   2   0   2   0   0   0   2   0   0   2   2   2   0   0   0   0   0   0   0   2   0   0   2   2   2   2   2   2   0   2   0   2   0   0   0   2   0   0   0   2   0   2   0   2   2   2   2   0   0   2   2   0   2   0   0   2   2   0   2   2   2   0   0   0   0   2   0   0   2   0   2   0   0   0   2   2   2   0   2   2   0   0   2   0   2   0   2   0   0   0   2   2   0   0   2   0   2   0   0   0   0   2   2   2   0   0   0   2   2   0   0   2   2   2   0   0   0   2   2   0   2   0   2   0   0   2   0   0   2   0   2   2   0   2   0   0   2   2   2   2   0   0   0   2   0   2   0   0   0   2   0   0   2   2   2   0   0   0   2   2   2   0   0   2   2   2   0   2   2   2   0   0   2   2   2   2   2   2   2   0   0   0   2   0   0   0   2   0   0   0   0   2   0   0   2
 MK-1-14                0   0   0   2   2   2   0   2   0   0   0   2   0   0   2   2   2   0   0   0   0   0   2   0   2   0   0   2   2   2   2   2   2   0   2   0   2   0   0   0   2   0   0   0   2   0   2   0   2   2   2   2   0   0   2   2   0   2   0   0   2   2   0   2   2   2   0   0   0   0   2   0   0   2   0   2   0   0   0   2   2   2   2   2   2   0   2   2   0   2   0   2   0   2   2   2   2   2   2   2   0   2   0   0   0   0   2   2   2   0   0   0   0   2   0   0   2   2   2   0   0   0   2   2   0   2   0   2   0   0   2   0   0   2   0   2   2   0   2   2   0   2   2   2   2   0   0   0   2   0   2   0   0   0   2   0   2   2   2   2   0   0   0   2   2   2   2   0   2   2   2   0   2   2   2   0   0   2   2   2   2   2   2   2   0   0   0   2   0   2   0   2   0   0   0   0   2   0   0   2
 MK-1-15                0   0   0   2   2   2   0   2   0   0   0   2   0   0   2   2   2   0   0   0   0   0   2   0   2   0   0   2   2   2   2   0   2   0   0   0   2   0   0   0   2   0   0   0   2   0   2   0   0   2   2   2   0   0   2   2   0   2   0   0   2   2   0   2   2   2   0   0   0   0   2   0   0   2   0   2   0   0   0   2   2   2   2   0   2   0   2   2   0   2   0   2   0   0   0   2   2   2   2   0   0   2   0   0   2   0   2   2   2   0   0   0   0   2   0   0   2   2   2   0   0   0   2   0   0   2   0   2   0   0   2   0   0   2   0   2   2   0   2   2   0   2   2   2   2   0   0   0   2   0   0   0   2   0   0   2   0   2   2   2   0   0   0   2   2   2   2   0   2   2   2   0   2   2   2   0   0   2   2   2   2   2   2   2   0   0   0   2   0   2   0   2   0   0   0   0   2   0   0   2
 MK-1-16                0   0   0   2   0   2   0   2   2   0   0   0   0   0   2   0   2   0   0   0   0   0   2   0   2   0   0   2   2   2   0   0   2   0   0   0   2   0   0   0   2   0   0   2   0   2   2   0   0   2   2   2   2   0   2   0   0   2   0   2   2   2   0   2   2   2   2   0   0   0   2   0   0   2   0   2   0   0   0   0   2   2   2   0   2   0   2   0   0   2   0   2   0   0   0   2   2   2   2   0   0   2   0   0   2   0   2   2   0   0   0   0   0   0   0   0   0   0   2   0   0   0   2   0   0   2   0   2   0   0   2   2   0   2   0   2   2   0   2   2   0   2   2   2   2   0   0   0   2   0   0   0   2   0   0   0   0   2   2   2   0   0   0   2   2   2   2   0   2   2   2   0   2   2   2   0   0   2   2   2   0   2   2   2   0   2   0   2   0   2   0   2   0   0   0   0   0   0   0   2
 MK-2-1                 2   2   0   0   2   2   0   2   2   2   0   0   2   2   0   0   2   2   0   2   2   0   2   2   0   2   0   2   0   2   2   2   0   2   0   2   0   2   2   2   2   2   0   2   2   2   0   0   0   2   2   2   2   0   0   2   2   2   2   2   2   2   2   0   0   0   2   0   0   0   2   0   0   0   2   0   0   2   2   2   2   2   0   2   0   0   2   2   0   2   2   2   0   2   0   0   2   2   0   0   2   2   0   2   0   2   0   0   0   0   0   2   2   2   2   0   0   2   0   2   0   0   0   2   2   0   0   0   0   2   0   2   2   0   0   0   2   2   2   0   2   0   0   0   2   0   0   2   0   0   2   2   2   2   0   2   2   2   0   0   0   0   0   2   0   2   0   0   2   2   2   0   0   0   0   2   2   0   0   0   2   2   2   2   0   2   0   0   2   0   0   0   2   2   0   0   0   2   2   0
 MK-2-2                 2   2   0   0   2   2   0   2   2   2   0   0   2   0   0   0   2   2   0   0   2   0   2   2   0   2   0   2   0   2   2   2   0   0   0   2   0   2   2   2   0   2   0   2   2   2   0   0   2   2   2   2   2   0   0   2   2   2   2   0   2   0   2   2   0   0   2   0   0   0   0   0   0   0   2   0   0   0   2   2   2   0   0   2   0   0   2   2   0   0   2   2   0   2   0   0   2   2   0   0   2   2   0   0   0   2   0   0   2   2   0   2   2   2   2   0   0   2   0   2   0   0   0   2   2   0   0   0   0   2   0   2   2   0   0   0   2   2   2   0   2   0   0   0   2   0   2   2   0   0   2   2   2   2   0   2   2   2   0   0   0   0   0   2   0   2   0   0   2   2   2   0   0   0   0   2   0   0   0   0   0   2   2   2   0   2   0   2   2   0   0   0   2   2   0   0   0   2   2   0
 MK-2-3                 2   0   0   0   0   2   0   2   2   2   0   0   2   0   0   0   0   2   0   0   2   0   2   2   0   2   0   2   0   2   2   0   0   0   0   2   0   2   2   2   0   2   0   2   2   2   0   0   2   0   2   2   2   0   0   2   0   2   2   0   0   0   2   2   2   0   2   0   0   2   2   0   0   0   2   2   0   0   2   2   2   0   0   2   0   0   2   2   0   0   2   2   0   2   0   0   0   2   0   0   2   2   0   0   0   2   0   0   2   2   0   0   2   2   2   2   2   0   0   0   0   0   0   2   0   2   0   0   0   2   0   2   2   0   0   0   2   2   0   0   2   0   0   0   2   0   2   2   0   0   2   2   2   2   0   2   2   2   0   0   2   0   0   2   0   0   0   0   2   2   2   0   0   0   0   2   0   0   0   0   0   2   0   2   2   2   0   2   2   0   0   0   2   2   0   0   0   2   2   0
 MK-2-4                 2   0   0   0   0   2   0   2   2   0   0   0   2   2   0   0   0   2   0   2   2   0   2   2   0   2   0   2   0   2   2   0   0   0   0   2   0   2   2   2   0   0   0   2   2   2   0   0   2   0   2   2   2   0   0   2   0   2   2   0   0   0   2   2   2   2   0   0   0   2   2   0   0   0   2   2   0   0   2   2   2   0   0   2   0   0   2   2   0   2   2   2   0   2   0   0   0   2   0   0   2   2   0   0   2   2   0   0   2   2   2   0   2   2   2   2   2   0   0   0   0   0   0   2   0   0   0   0   0   2   0   2   2   0   0   0   2   2   0   0   2   0   0   0   2   0   2   2   0   0   2   2   2   2   2   2   2   2   0   0   0   0   2   2   0   0   0   0   2   2   2   0   0   0   0   2   0   0   0   0   0   2   0   2   2   2   0   2   2   0   0   2   2   2   0   0   0   2   2   0
 MK-2-5                 2   0   0   0   0   2   0   2   2   0   0   0   2   2   0   0   0   2   0   2   0   0   2   2   0   0   0   2   0   2   2   0   0   2   2   2   0   2   2   2   0   0   0   2   2   2   0   0   2   0   2   0   2   0   0   0   0   2   2   0   0   0   2   2   2   2   0   0   2   2   2   0   0   0   2   2   0   0   2   2   2   0   0   2   0   0   2   2   0   2   2   0   2   2   0   0   2   2   0   0   2   2   0   0   2   0   0   0   2   2   2   0   2   0   2   2   2   0   0   0   0   0   0   2   0   2   0   2   0   2   0   2   2   0   0   2   2   2   0   0   2   0   0   0   2   0   2   2   0   0   2   0   2   2   0   2   2   2   0   0   0   0   2   2   0   2   2   0   2   2   2   0   0   2   0   2   0   0   0   0   0   2   0   2   2   2   0   2   0   0   0   2   2   2   0   0   0   0   0   0
 MK-2-6                 2   0   0   0   0   2   0   2   2   0   0   0   2   2   0   0   0   2   0   2   0   0   2   2   0   0   0   2   0   2   2   2   0   2   0   2   0   2   2   0   0   0   0   2   2   2   0   0   2   0   2   0   2   0   0   0   0   2   2   0   0   0   2   2   2   2   0   0   0   2   2   0   2   0   2   2   0   0   2   2   2   0   0   2   0   0   2   2   0   0   2   0   2   2   0   0   2   2   0   0   2   2   0   0   2   0   0   0   2   2   2   0   2   0   2   2   2   0   0   0   0   0   0   2   0   2   0   2   0   2   0   2   2   0   0   2   2   2   0   0   2   2   0   0   2   0   2   2   2   0   2   0   2   2   0   2   2   2   0   0   0   2   2   2   0   2   2   2   2   2   2   0   0   2   0   2   0   0   0   0   0   0   0   2   2   0   0   2   0   0   2   2   2   0   0   0   0   0   0   0
 MK-2-7                 2   0   0   0   0   2   0   2   2   0   0   0   2   2   0   0   2   2   0   2   0   0   2   2   0   0   0   2   0   2   2   0   0   2   2   2   0   0   2   0   0   0   0   2   0   2   0   0   2   0   2   0   2   0   0   0   0   2   2   0   0   0   2   2   2   2   0   0   0   2   2   0   2   0   2   2   2   0   2   2   2   0   0   2   2   0   0   2   0   0   2   0   2   2   2   0   2   2   0   0   2   2   0   0   2   0   0   0   2   2   2   0   2   0   2   2   2   0   0   0   0   0   0   2   0   2   0   2   0   2   0   2   2   0   0   2   2   2   0   0   2   2   0   0   2   0   2   0   2   0   2   0   2   2   0   2   2   2   0   0   0   2   2   2   0   2   2   2   2   2   2   0   0   2   0   2   0   0   0   2   0   0   0   2   2   0   0   2   0   0   2   2   2   0   0   0   0   0   0   0
 MK-2-8                 2   0   0   0   0   2   0   2   2   0   0   0   2   2   0   0   2   2   0   2   0   0   2   2   0   0   0   2   0   0   2   0   2   2   2   2   0   0   2   0   0   0   0   2   0   2   0   0   2   0   2   0   2   0   0   0   0   2   2   0   0   0   2   2   2   2   0   0   0   2   2   0   0   2   2   2   2   0   2   0   2   0   0   2   2   0   0   2   0   0   2   2   2   2   2   2   2   2   0   0   2   2   0   0   2   0   0   2   2   2   2   0   2   0   2   2   2   0   0   0   0   0   0   0   0   2   2   2   0   2   0   2   2   0   2   2   2   0   0   0   2   2   0   0   2   0   2   0   2   0   0   0   2   2   2   2   2   2   2   0   0   2   2   2   0   2   0   2   2   2   2   0   0   2   2   2   0   0   0   0   0   0   0   2   2   0   0   2   2   0   2   2   2   0   0   0   2   0   0   0
 MK-2-9                 2   0   0   0   0   2   0   2   2   0   0   0   2   2   2   0   2   2   0   2   2   0   2   2   0   0   0   2   0   0   2   0   2   2   2   2   0   0   2   0   0   0   0   2   0   2   0   0   2   0   2   0   2   0   0   0   0   2   2   0   0   0   2   2   2   2   0   0   0   2   2   0   0   2   2   2   2   0   2   0   2   0   0   2   2   0   0   2   0   0   0   2   2   2   2   2   2   2   0   0   2   2   0   0   2   0   0   2   0   0   2   0   2   0   2   2   2   0   0   0   0   0   0   0   0   2   2   2   0   0   2   2   0   0   2   2   2   0   0   2   2   2   0   2   2   0   2   0   2   0   2   0   2   2   2   2   2   0   2   0   0   2   2   2   0   2   0   2   2   2   2   0   0   2   2   0   2   0   0   0   0   2   0   2   2   0   0   2   2   0   2   2   2   0   0   0   2   0   0   2
 MK-2-10                2   2   2   0   0   2   0   2   2   0   0   0   0   2   2   0   2   0   2   2   2   0   2   0   0   0   0   2   0   0   2   0   2   2   2   2   0   0   2   2   2   0   0   0   0   2   0   0   0   2   2   0   2   0   2   0   0   2   2   2   0   0   2   2   0   0   0   0   0   2   2   0   0   0   2   0   2   0   2   0   0   0   0   2   2   0   0   2   0   0   0   2   2   2   2   0   2   2   0   0   2   2   0   0   2   2   0   2   0   0   2   0   2   2   2   2   2   2   0   0   0   0   0   0   0   2   2   0   0   0   2   2   0   0   0   0   2   0   0   2   2   2   2   2   2   0   2   0   2   0   2   0   2   2   2   2   2   0   2   0   2   2   2   2   0   2   0   2   2   2   0   2   0   2   2   0   2   0   0   0   0   2   0   2   2   0   0   2   2   0   2   2   2   0   0   0   2   0   0   2
 MK-2-11                2   2   2   0   0   2   2   2   2   0   0   2   0   0   2   0   2   2   2   2   2   0   2   0   0   0   0   2   2   2   2   0   2   2   0   2   0   0   0   2   2   0   0   0   0   2   0   0   0   2   2   0   0   0   2   0   2   2   2   2   0   2   2   2   0   0   0   0   0   0   2   0   0   0   2   0   2   0   2   0   0   0   0   2   2   0   0   2   0   0   0   0   2   2   0   0   2   2   0   0   2   2   0   0   0   2   0   0   0   0   2   0   2   2   2   2   2   2   0   0   0   2   0   0   2   2   2   2   0   0   2   2   0   0   0   0   2   0   0   2   2   0   2   2   2   0   2   2   2   0   0   0   2   0   2   2   2   0   2   0   2   2   2   2   0   2   0   2   2   2   0   2   0   2   2   0   2   0   0   0   0   2   0   2   2   0   2   2   2   0   2   2   2   0   0   0   2   0   0   2
 MK-2-12                2   0   2   0   0   2   2   2   0   0   0   2   0   0   0   2   2   2   2   2   2   0   2   0   0   2   0   2   2   2   2   0   2   2   0   2   0   0   0   2   2   0   0   0   0   2   0   0   0   2   2   0   0   0   2   0   2   2   2   2   0   2   2   2   0   0   0   0   0   0   2   2   0   0   2   0   2   0   2   0   0   0   0   2   2   0   0   2   0   0   0   0   2   0   0   0   2   2   0   0   2   2   0   0   2   2   0   0   0   0   2   0   2   2   0   2   0   2   0   0   0   0   0   0   2   2   2   2   0   0   2   2   0   0   0   0   2   0   0   2   2   0   2   2   2   0   2   2   2   0   0   0   2   0   0   2   2   0   2   0   2   2   2   2   0   2   0   2   2   2   0   2   0   2   2   0   2   0   0   0   0   2   0   2   2   0   2   2   2   0   2   2   2   0   0   0   2   0   0   0
 MK-2-13                2   0   2   0   2   2   2   0   0   0   0   2   0   0   0   2   2   2   2   2   2   0   2   0   0   2   0   2   2   2   2   0   2   2   0   2   0   0   0   2   2   0   0   0   0   2   0   0   0   2   2   0   0   0   2   0   2   2   2   2   0   2   0   2   0   0   0   0   0   0   2   2   0   0   2   0   0   0   2   0   0   0   0   2   2   0   0   2   0   0   0   0   2   0   0   0   2   2   0   0   2   0   0   0   2   2   2   0   0   0   0   0   2   2   0   2   0   2   0   0   0   0   2   0   2   2   2   2   0   0   2   0   0   0   0   2   2   0   0   2   2   0   2   2   2   0   2   2   2   0   0   0   2   0   0   2   2   0   2   0   2   2   2   0   0   2   0   2   2   2   0   2   0   2   0   0   2   0   0   0   0   0   0   0   2   2   2   2   2   0   2   2   0   0   0   2   2   0   0   2
 MK-2-14                2   0   2   0   2   2   0   0   0   0   0   2   0   0   0   2   2   2   2   0   2   0   2   0   0   2   0   2   2   2   2   0   2   2   0   2   0   0   0   2   2   0   0   0   0   2   2   0   0   2   0   0   0   0   2   0   2   0   2   0   0   2   0   2   0   0   0   0   0   2   2   2   0   0   2   0   0   0   2   0   0   0   0   2   2   0   0   0   0   0   0   0   2   0   0   0   2   2   0   0   2   0   0   0   2   2   2   0   0   0   0   0   2   2   0   2   0   2   2   0   0   0   2   2   2   2   2   2   0   0   2   0   0   0   0   2   0   0   0   2   2   0   2   2   0   2   2   2   2   0   0   0   2   0   0   2   2   0   2   0   2   2   2   0   0   2   0   2   2   0   0   2   0   2   2   0   0   0   0   0   0   0   0   2   2   2   2   2   2   2   2   2   0   0   0   2   2   0   0   2
 MK-2-15                2   0   2   0   2   2   0   0   0   0   0   0   0   0   0   2   2   2   2   0   0   0   2   0   0   2   0   2   0   2   0   0   2   0   2   0   0   0   0   2   2   0   2   0   0   2   2   0   0   2   0   2   0   0   2   0   2   0   2   0   0   2   0   2   0   0   0   0   0   2   2   2   0   0   2   0   0   0   2   0   0   0   0   2   2   0   0   0   0   0   0   0   2   0   0   0   2   2   0   0   2   0   0   0   2   2   2   0   0   2   0   0   0   2   2   2   0   2   2   0   0   0   2   2   2   2   2   0   0   0   2   0   0   0   0   2   2   0   0   2   2   0   2   2   0   2   2   0   2   0   0   0   2   0   0   2   2   2   2   0   0   2   2   0   0   2   0   2   2   0   0   2   0   2   2   2   0   0   0   0   0   0   0   2   2   2   2   2   2   2   0   2   0   0   0   2   2   0   0   0
 MK-2-16                0   0   2   0   2   0   0   0   0   2   2   0   2   2   0   2   2   2   2   0   2   0   2   0   0   2   0   0   0   2   0   0   2   0   0   0   0   0   2   2   2   0   0   0   0   2   2   0   0   2   0   2   2   0   0   0   2   0   2   2   0   2   2   2   0   0   0   0   0   2   2   2   0   0   2   0   0   0   2   0   0   0   0   2   2   0   0   0   0   0   0   0   0   0   0   0   2   2   0   2   2   0   0   0   2   2   2   0   0   2   0   0   0   2   2   2   2   2   2   0   0   0   2   2   2   2   2   0   0   0   2   0   0   0   0   2   2   0   0   2   2   0   2   2   0   2   2   0   2   0   0   0   2   0   0   2   2   2   2   0   0   2   2   0   0   2   2   2   2   0   0   0   0   2   2   2   0   2   0   0   0   0   0   2   2   2   2   2   2   2   0   2   0   0   0   0   2   0   0   0
 MK-3-1                 2   0   2   2   2   2   0   2   2   2   0   2   0   0   2   0   2   0   2   0   0   2   2   0   2   2   2   2   0   2   2   2   0   2   0   2   2   0   2   2   0   0   0   0   2   0   0   2   2   0   0   0   0   0   2   0   0   2   0   2   0   0   2   0   0   0   2   2   2   0   0   0   2   0   0   0   2   0   2   0   0   2   0   0   0   2   2   0   0   0   2   0   0   0   2   2   2   2   0   0   2   2   0   2   0   2   2   2   2   0   0   2   0   2   2   2   2   2   2   2   2   2   0   0   0   2   2   0   2   0   0   0   2   0   0   0   2   0   0   2   2   0   2   2   0   2   2   0   0   2   2   2   0   2   2   0   2   0   0   0   2   0   2   0   2   2   2   0   2   2   2   0   2   0   2   2   2   0   0   0   2   0   2   0   2   2   0   2   2   2   2   0   0   2   0   2   0   2   2   2
 MK-3-2                 2   0   2   2   2   2   0   2   2   2   0   2   0   0   2   0   0   0   2   0   0   2   2   0   2   0   2   2   0   0   0   0   0   2   0   2   2   0   2   2   0   0   0   0   2   0   0   2   2   0   0   0   0   0   2   0   0   0   2   2   0   0   2   0   0   0   2   2   2   0   0   0   2   0   0   0   2   0   2   0   0   2   0   0   0   2   2   0   0   0   2   0   0   0   2   2   2   2   0   0   2   2   0   2   0   2   2   2   2   0   0   2   0   2   2   2   2   2   2   2   2   2   0   0   2   2   2   0   2   0   0   0   2   2   0   0   2   0   0   2   2   0   0   2   0   2   2   0   0   2   2   0   0   2   2   0   2   0   0   0   2   2   0   0   0   2   2   0   0   2   2   0   2   0   2   2   2   0   0   0   2   0   2   0   2   2   0   2   0   2   2   0   0   2   0   2   0   2   2   2
 MK-3-3                 2   0   2   0   2   0   0   2   2   2   0   2   0   0   2   0   0   0   2   0   0   2   2   0   2   0   2   2   2   0   0   0   0   2   0   2   0   0   2   2   0   0   0   0   2   2   0   2   2   0   0   0   0   0   2   0   0   0   2   2   0   0   2   0   0   0   2   2   2   0   0   0   0   0   0   0   2   0   2   0   0   2   0   0   0   2   2   0   0   0   0   0   0   0   2   0   2   2   0   0   2   2   0   0   0   2   2   2   2   0   0   2   0   2   2   2   2   2   2   2   2   2   0   0   2   2   2   0   0   0   0   0   2   0   0   0   2   0   0   2   2   0   0   2   0   2   2   0   0   2   0   2   0   2   2   0   2   0   0   0   2   2   0   0   0   0   2   2   0   2   2   0   2   0   0   2   2   0   0   0   0   0   2   0   2   2   0   2   0   2   2   0   0   2   0   2   0   0   2   2
 MK-3-4                 2   2   2   0   2   2   0   2   2   2   0   2   0   0   2   0   2   0   2   0   0   0   2   2   2   0   0   2   2   2   0   2   0   2   2   2   0   0   0   2   0   0   0   0   2   2   0   2   2   0   0   2   0   0   2   0   0   0   2   2   0   0   2   0   0   0   2   2   2   0   0   0   0   0   0   0   2   0   2   0   0   2   0   0   0   2   2   0   0   0   0   2   2   0   2   0   0   2   2   2   2   2   0   0   0   2   2   2   2   0   0   2   0   2   2   2   2   2   2   0   2   2   0   0   2   2   2   0   0   0   2   0   2   0   0   0   2   0   0   0   2   0   0   2   0   2   2   0   0   2   0   2   0   2   2   0   0   0   0   0   2   2   0   0   0   2   2   2   0   2   2   0   2   0   0   2   2   0   0   0   0   0   2   0   2   0   0   2   0   2   2   0   0   2   0   2   0   0   2   2
 MK-3-5                 2   2   2   0   2   2   0   2   2   2   0   2   0   2   2   0   2   0   2   0   0   2   2   2   2   0   0   2   2   2   0   2   0   2   2   2   0   0   0   0   0   2   0   0   2   2   0   0   2   0   0   2   0   0   2   2   2   0   2   2   0   0   2   2   0   0   2   2   2   0   0   2   0   0   0   0   2   0   2   0   0   2   0   0   2   2   2   0   0   0   0   2   0   0   2   0   0   2   2   2   2   2   0   0   0   2   2   2   0   2   0   2   0   2   2   2   2   2   2   0   2   0   0   0   2   2   2   0   0   0   2   0   2   2   2   0   0   0   0   0   2   0   0   2   0   2   2   0   0   2   0   2   0   2   2   0   0   0   2   0   2   2   0   0   0   0   2   2   2   2   2   0   2   0   0   2   2   2   0   0   2   0   2   0   2   0   0   2   0   2   2   0   0   0   0   0   2   0   2   2
 MK-3-6                 2   2   2   0   2   2   0   2   2   2   0   2   2   2   2   0   2   0   2   0   0   2   2   2   2   0   0   2   2   2   2   0   0   0   2   0   0   0   0   0   0   2   0   0   2   2   0   0   2   0   0   2   0   2   2   2   2   0   2   2   0   0   2   2   0   0   2   2   2   2   0   2   0   0   0   0   2   0   2   0   0   2   0   0   0   0   2   0   0   0   0   2   0   0   2   0   0   0   2   2   2   2   0   0   0   2   2   2   0   2   0   0   0   2   2   2   2   2   0   0   2   0   0   0   2   2   2   0   0   0   0   0   2   2   2   0   0   0   0   0   2   0   0   2   0   2   2   2   0   2   0   2   0   2   2   0   0   0   2   0   2   2   0   0   0   0   2   0   2   0   2   0   2   0   0   2   2   2   0   0   2   0   2   0   2   0   0   2   0   2   2   0   0   0   0   0   0   2   2   0
 MK-3-7                 2   2   2   0   2   2   0   2   2   2   0   2   2   2   2   0   2   0   0   0   2   2   2   2   2   0   2   0   2   2   2   0   0   0   0   0   0   0   0   0   0   2   0   0   2   2   0   0   2   0   0   0   0   2   2   2   2   0   2   2   0   0   2   2   0   0   2   2   2   2   0   2   0   0   0   0   2   0   2   0   0   2   0   0   0   2   2   0   0   0   0   2   0   0   2   0   0   0   2   2   0   2   0   0   0   0   2   2   0   2   0   0   0   2   2   2   2   2   0   0   2   0   0   0   2   2   0   0   2   0   0   2   2   2   0   0   0   0   0   0   2   0   0   2   0   2   2   2   0   2   0   0   0   2   2   0   0   0   2   2   2   2   0   0   0   0   2   0   2   0   2   0   2   0   0   2   2   2   0   0   2   0   2   0   0   2   0   2   0   2   2   0   0   0   0   0   0   2   2   0
 MK-3-8                 0   2   0   0   2   2   2   2   2   2   0   2   0   0   2   0   2   0   2   0   0   2   2   2   0   0   2   0   2   2   2   0   0   0   0   0   0   0   0   0   2   2   0   0   2   2   2   0   2   0   0   0   0   2   0   0   2   0   2   2   0   0   2   2   0   0   2   2   2   2   0   2   0   0   0   2   2   0   2   0   0   2   0   0   0   2   2   2   2   0   0   2   0   0   0   0   0   0   2   0   0   2   0   0   2   0   2   2   0   2   0   2   0   2   2   2   2   2   0   0   2   0   0   0   2   2   0   0   2   0   0   2   2   2   0   2   0   0   0   0   2   0   0   2   0   2   2   2   0   2   0   2   0   2   2   0   0   0   2   2   2   2   0   0   0   0   2   0   0   0   2   0   2   2   0   2   2   2   0   0   2   0   2   0   0   2   2   2   0   2   2   0   0   2   0   0   0   2   2   0
 MK-3-9                 0   2   0   2   2   2   2   2   2   2   0   2   2   0   2   0   0   0   2   0   0   2   2   2   0   0   2   0   2   2   0   0   0   2   0   0   0   0   0   0   2   2   2   0   2   2   2   2   2   0   0   0   2   2   0   0   2   0   0   2   0   0   2   2   0   0   2   2   2   2   0   2   0   0   0   2   2   0   2   0   0   2   0   0   0   2   2   2   2   0   0   2   0   0   0   0   0   0   0   0   0   2   0   0   2   0   2   2   2   0   0   2   0   2   0   2   0   2   0   0   2   0   0   0   2   0   0   2   2   0   0   2   2   2   2   2   0   0   0   0   2   0   0   2   0   2   2   0   0   2   0   2   0   2   0   0   0   0   2   2   2   2   0   0   0   0   2   0   0   0   2   0   0   2   0   2   2   2   0   0   2   0   2   2   0   2   2   2   0   2   2   0   0   2   0   0   0   2   0   0
 MK-3-10                0   2   0   2   2   2   2   2   2   2   0   2   2   0   2   0   0   0   2   0   0   2   2   2   0   0   2   0   0   2   0   0   0   2   2   0   0   0   0   2   2   2   2   0   2   0   2   2   2   0   0   0   2   2   0   0   0   0   0   0   0   0   2   2   0   0   2   2   2   2   0   2   0   0   0   2   0   0   2   0   0   2   0   0   0   2   2   2   2   0   0   2   2   0   0   0   0   0   0   0   0   2   2   2   2   0   2   2   0   0   0   2   0   2   0   2   0   2   0   0   2   0   0   0   2   0   0   2   2   0   0   0   2   2   2   2   0   0   0   0   2   0   0   2   0   2   2   0   0   2   0   2   0   2   0   0   0   0   2   2   2   2   0   0   0   0   2   0   0   0   2   0   0   2   0   2   2   2   0   0   2   2   2   2   2   2   2   2   0   2   2   0   0   2   0   0   0   2   2   0
 MK-3-11                0   2   0   2   2   2   2   0   0   2   0   2   2   0   2   0   0   0   2   0   0   2   0   2   2   0   2   0   0   2   2   0   0   2   2   0   0   0   0   2   2   2   0   0   2   0   2   2   2   2   0   0   2   2   2   0   2   0   0   0   0   0   2   2   0   0   2   2   2   2   0   2   0   0   0   2   2   0   2   0   0   2   0   0   0   2   2   2   2   0   2   2   2   0   0   0   2   0   0   0   0   2   0   2   2   0   2   2   0   0   0   2   0   2   0   2   0   2   0   0   2   0   0   2   2   0   0   2   0   0   0   0   2   2   2   2   0   0   2   0   2   0   2   2   0   2   2   0   0   2   0   2   0   2   0   0   0   0   2   2   2   2   0   2   0   0   2   0   0   0   2   0   0   2   0   2   0   2   0   0   2   2   0   2   2   2   2   2   0   2   2   0   0   2   0   0   0   2   0   0
 MK-3-12                0   2   0   2   2   2   0   0   0   0   0   2   2   0   2   0   0   0   2   2   0   2   0   2   2   2   0   2   0   2   2   0   0   2   2   0   0   0   0   2   2   2   2   0   2   0   2   2   2   2   0   0   2   2   2   0   0   0   0   0   2   0   2   2   0   0   2   2   2   2   0   2   0   2   2   2   2   0   2   0   0   2   0   0   0   2   2   2   2   0   2   2   2   0   0   2   2   0   2   0   0   2   0   2   2   0   2   2   0   0   0   2   0   2   0   2   0   2   0   0   2   0   0   2   2   0   0   2   0   2   0   0   2   2   2   2   0   0   2   0   2   0   2   2   0   2   2   0   0   2   0   2   0   2   0   0   0   0   2   2   2   2   0   2   0   0   2   0   0   0   2   0   0   2   0   2   0   2   0   0   2   2   0   2   2   2   0   2   0   0   2   2   0   2   0   0   0   2   0   2
 MK-3-13                0   0   0   2   2   0   0   0   0   0   0   2   2   0   2   0   0   0   2   2   0   2   0   0   2   2   0   2   0   2   2   0   0   2   2   0   0   2   0   2   2   2   2   0   2   0   2   2   2   2   0   0   2   2   2   0   0   0   0   0   2   0   0   0   0   0   2   2   2   2   0   0   0   2   2   2   2   0   2   0   0   2   0   0   0   0   2   2   2   0   2   2   2   0   0   0   2   0   2   0   0   2   0   2   2   0   2   2   0   2   2   0   0   2   0   2   0   2   2   0   2   0   0   2   2   0   0   2   0   2   0   0   2   2   2   0   0   0   0   0   2   0   2   2   0   2   2   0   2   2   0   2   0   2   0   0   0   0   2   2   2   2   0   2   2   0   2   0   0   0   2   0   0   0   0   0   0   2   2   0   2   2   0   2   2   2   0   2   0   0   2   0   2   2   0   2   0   2   0   2
 MK-3-14                0   0   0   2   2   0   0   0   2   0   2   2   2   0   2   0   0   0   2   2   2   2   0   0   0   2   0   2   0   2   0   0   0   2   2   2   0   2   0   2   2   2   2   0   2   0   2   2   2   2   0   0   2   2   2   0   0   0   0   0   2   0   0   0   0   0   2   2   2   0   0   0   0   2   2   2   2   0   0   0   0   2   0   0   0   0   2   2   2   0   2   2   2   0   0   0   2   0   2   0   0   2   0   2   2   0   2   2   2   2   2   0   0   2   0   2   0   2   0   0   2   0   0   2   0   0   0   2   0   2   0   0   2   2   2   0   0   0   2   0   2   0   2   0   0   2   0   2   2   2   0   2   0   2   0   0   0   0   2   2   2   2   0   0   2   0   2   0   0   0   2   0   0   0   0   0   0   2   2   0   2   2   0   2   2   2   0   2   0   0   0   2   2   2   0   2   0   2   0   2
 MK-3-15                0   0   0   2   2   0   0   0   2   0   2   0   2   0   2   0   0   0   2   2   2   2   0   0   0   2   0   2   0   2   0   0   0   2   2   2   0   2   0   2   2   2   2   2   2   0   2   2   2   2   0   0   2   2   2   0   0   0   0   0   2   0   0   0   0   0   2   2   2   0   0   0   0   0   2   2   2   0   0   0   2   2   0   0   0   0   2   2   2   0   2   2   2   0   0   0   2   0   0   0   0   2   0   2   2   0   0   2   2   0   2   0   0   2   0   2   0   2   2   0   2   0   0   2   0   0   0   0   0   2   0   0   2   2   2   0   0   0   2   0   2   2   2   0   0   2   0   2   2   0   0   2   2   2   0   0   0   2   2   2   2   2   0   0   2   0   2   0   0   2   2   2   0   0   0   2   0   2   2   0   2   2   2   2   2   2   0   2   0   0   0   2   2   2   0   2   0   2   0   2
 MK-3-16                0   0   0   2   2   0   0   0   2   0   2   0   0   0   0   0   2   2   2   0   0   2   0   0   0   2   0   2   0   2   0   0   0   2   2   2   0   2   0   2   2   2   2   2   2   0   2   2   2   2   0   0   0   2   2   0   0   0   0   0   2   0   0   0   0   2   2   0   2   0   0   0   0   2   2   2   2   0   0   0   2   2   0   0   0   0   2   2   2   0   2   2   0   0   0   0   2   2   2   2   0   2   0   2   2   0   0   2   2   0   2   0   0   2   2   2   0   2   2   0   2   0   0   2   2   0   0   0   0   0   0   0   2   0   2   0   0   0   2   0   2   2   2   0   0   2   0   2   2   2   2   2   2   2   0   0   0   2   2   0   2   0   0   0   2   2   0   0   0   2   2   2   2   0   0   2   2   2   2   0   2   2   2   0   2   2   0   2   0   2   0   2   0   0   2   2   0   2   2   2
 MK-4-1                 0   0   2   0   0   0   2   2   2   0   2   0   2   0   0   2   2   2   2   0   0   2   2   0   2   2   0   0   0   0   0   2   2   2   2   0   0   0   2   0   0   0   0   2   0   2   2   0   0   0   2   0   0   2   0   0   2   2   2   2   0   2   2   2   0   0   0   0   2   2   2   2   2   0   2   2   0   2   2   2   2   0   0   2   2   2   2   2   0   2   2   0   2   2   2   0   2   0   0   0   2   2   2   0   0   2   0   2   0   0   2   0   0   2   2   2   0   2   0   2   0   2   2   2   0   0   0   0   0   2   2   0   2   2   2   2   0   0   2   0   2   0   2   2   2   2   2   2   0   2   2   2   0   2   0   2   0   2   0   2   0   2   0   0   0   0   0   0   0   2   2   0   2   0   2   0   0   0   0   2   0   0   2   2   0   0   2   2   0   0   0   0   0   2   0   2   0   0   2   2
 MK-4-2                 0   0   2   0   0   0   2   2   0   0   2   2   2   0   0   2   2   0   2   0   0   2   0   2   0   2   0   0   0   0   0   2   2   2   2   0   0   0   2   0   0   2   0   2   0   2   2   0   0   0   2   0   2   2   0   0   2   2   2   2   0   2   2   2   0   0   0   0   0   2   2   2   0   0   2   2   0   2   2   0   2   0   0   2   2   2   2   2   0   2   2   0   2   2   2   0   0   0   0   0   2   2   2   0   0   2   2   2   0   0   2   0   0   2   2   2   2   2   2   2   0   2   2   2   0   0   0   0   0   2   2   0   2   2   0   2   0   0   2   0   2   0   2   2   2   2   2   2   0   2   2   2   0   2   0   2   0   2   0   2   0   2   0   0   2   0   2   0   0   2   2   0   2   0   2   0   0   0   0   2   2   0   2   2   0   0   2   2   0   0   0   2   0   2   0   2   0   0   2   2
 MK-4-3                 0   0   2   0   0   0   2   2   2   0   2   2   2   0   0   2   2   0   2   0   0   2   0   2   0   2   0   0   0   2   0   2   2   2   2   2   0   0   2   0   0   2   0   2   2   0   2   0   0   0   2   2   2   2   0   0   2   2   2   2   0   2   2   2   0   0   0   0   0   2   2   2   2   0   2   2   0   2   2   0   2   0   0   2   0   2   2   0   0   2   2   0   2   2   2   0   0   0   0   0   0   2   2   0   0   2   2   2   2   2   2   0   0   2   2   2   2   2   2   2   0   2   2   2   0   0   0   0   0   2   2   0   2   2   0   2   2   0   2   0   0   0   0   2   2   2   0   2   0   2   2   2   0   2   0   2   0   2   0   2   2   2   0   0   2   0   2   0   0   2   0   0   0   0   2   0   2   2   0   0   2   2   2   2   0   0   2   2   0   0   0   2   0   2   0   2   0   0   2   2
 MK-4-4                 0   0   2   0   0   0   2   2   2   0   2   0   2   2   0   2   0   2   2   0   0   2   2   2   0   2   0   0   0   2   0   2   2   2   0   2   0   0   2   0   0   2   0   2   2   0   2   0   2   0   2   2   2   2   0   0   0   2   2   2   2   2   2   2   2   0   0   2   0   2   2   0   0   0   2   2   0   2   2   0   2   0   0   2   0   2   2   0   2   2   2   2   2   2   0   0   0   0   0   0   0   2   2   0   0   2   2   2   2   2   2   0   2   0   0   2   2   2   2   2   0   2   2   2   0   0   0   0   0   2   2   0   2   2   0   2   2   0   0   2   0   0   0   2   2   2   2   2   0   2   2   2   0   2   0   2   0   2   0   2   2   2   0   0   2   0   0   0   0   2   0   0   0   0   2   0   2   2   0   0   2   2   2   2   0   0   2   2   0   0   0   2   0   2   0   2   0   0   2   2
 MK-4-5                 0   0   2   0   0   0   2   2   0   0   2   0   2   2   0   0   0   2   2   0   0   2   2   2   0   2   0   2   0   2   0   2   2   2   0   2   0   0   2   2   0   2   0   2   0   0   2   0   2   0   2   2   2   2   0   0   0   2   2   2   2   2   2   2   2   0   0   2   0   2   2   0   0   0   2   2   0   2   2   0   2   0   2   2   0   0   2   0   2   2   0   2   2   2   2   0   0   0   0   0   2   2   2   0   2   2   2   2   2   2   2   0   2   0   0   2   2   0   2   2   0   0   2   2   0   0   0   0   0   2   2   0   2   0   0   2   2   0   0   2   0   0   2   2   2   2   2   2   0   2   2   2   0   2   0   2   0   2   0   2   2   2   0   0   2   2   0   0   0   0   0   0   0   0   2   0   2   2   0   0   2   2   2   2   0   0   2   2   0   2   0   2   0   2   0   2   0   0   2   2
 MK-4-6                 0   0   2   0   2   0   2   2   0   0   2   0   2   2   2   0   0   2   2   0   0   2   0   2   0   2   0   2   0   2   0   2   2   2   0   2   0   0   2   2   0   0   0   2   0   0   2   0   2   0   2   2   0   2   0   0   0   2   2   2   2   2   2   2   2   0   0   0   0   0   0   0   0   0   2   2   0   2   2   0   0   0   2   2   0   0   2   0   2   2   0   2   2   2   2   0   0   0   0   0   2   2   2   0   2   2   2   2   2   0   2   0   0   0   0   2   0   0   2   0   2   0   2   2   0   0   0   0   0   2   2   2   2   2   0   2   2   0   0   2   2   0   2   2   2   2   2   0   0   2   2   2   0   2   0   2   2   2   0   2   2   2   0   0   2   2   0   0   0   0   0   0   0   0   2   0   2   2   2   0   2   2   2   2   0   0   2   2   0   2   0   2   2   2   0   2   0   0   2   2
 MK-4-7                 0   0   2   0   2   0   0   2   0   0   0   0   0   2   2   0   0   2   2   0   0   2   0   2   0   2   0   2   0   2   0   2   2   0   0   2   0   0   2   2   0   0   0   2   0   0   2   0   2   0   0   2   0   2   0   0   0   2   2   2   2   0   2   2   2   0   0   0   0   0   0   0   2   0   2   2   0   2   2   0   0   0   2   2   0   0   2   2   2   2   0   2   0   2   2   0   0   0   0   0   2   2   2   0   2   2   2   2   2   0   2   0   2   0   0   0   0   2   2   0   2   0   2   2   0   0   0   0   0   2   2   2   2   2   0   2   2   0   2   2   2   0   2   2   2   2   2   0   0   2   2   2   0   2   0   2   2   2   0   2   0   2   0   0   2   2   0   0   0   0   0   0   0   0   2   0   2   2   2   0   0   2   2   2   0   0   2   2   0   0   2   2   2   2   0   2   0   0   2   2
 MK-4-8                 0   0   2   0   2   0   0   2   0   0   0   0   0   2   2   0   0   2   2   0   0   2   0   2   0   2   0   2   0   2   0   2   2   0   0   2   0   0   2   2   0   0   0   2   0   0   2   0   0   0   0   0   0   2   0   2   0   2   2   2   2   2   2   2   2   0   0   0   0   0   0   0   2   2   2   2   0   0   0   0   2   0   2   2   2   0   0   2   2   2   0   2   0   2   2   0   2   0   2   0   2   2   2   0   2   2   2   2   2   0   0   0   2   0   0   0   0   0   2   0   2   0   2   2   0   0   0   0   0   2   2   2   2   0   0   2   2   0   2   2   2   0   2   0   2   2   2   0   0   2   2   2   0   2   0   0   0   2   0   2   0   2   0   0   2   2   0   0   2   0   0   0   0   0   2   0   2   2   2   0   0   2   2   2   0   0   2   2   0   0   2   0   2   2   0   2   0   0   2   2
 MK-4-9                 0   0   2   0   2   0   0   2   0   0   0   2   0   2   2   0   0   2   2   2   0   0   0   0   0   2   0   2   0   2   0   2   2   0   0   2   0   0   2   0   0   0   0   2   2   0   2   0   0   0   0   0   0   2   0   2   0   2   2   2   2   0   2   0   2   0   0   0   0   2   0   0   2   2   2   0   2   0   0   0   2   0   2   2   2   0   0   2   2   2   2   2   0   2   2   0   2   0   2   0   2   2   2   0   2   2   0   2   2   0   0   0   2   2   0   0   0   0   2   0   0   0   2   2   0   0   0   2   0   2   2   2   2   0   0   2   2   0   2   2   2   0   2   0   2   2   2   0   2   2   2   2   0   2   0   0   2   0   0   2   0   2   0   0   2   2   0   0   2   0   2   0   0   0   2   0   0   2   2   0   0   2   2   2   0   0   2   2   2   2   2   0   2   2   0   2   0   0   0   2
 MK-4-10                0   0   2   0   0   0   0   2   0   0   0   2   0   2   2   0   2   2   2   2   0   0   0   0   0   2   0   2   0   0   0   2   0   0   0   0   2   0   2   0   0   0   0   2   2   0   2   0   0   0   2   0   0   2   0   2   0   2   2   2   2   0   0   0   2   2   0   0   0   2   0   0   2   2   2   0   2   0   0   0   2   0   2   2   2   0   0   2   2   2   2   0   2   2   2   0   2   0   2   0   2   2   2   0   2   2   0   2   2   0   0   0   2   0   0   0   0   0   2   0   0   0   2   2   0   0   0   2   0   2   2   2   2   0   0   2   2   0   2   2   2   0   2   0   2   2   2   0   2   0   0   2   0   2   0   0   2   0   0   2   0   2   0   0   2   2   0   0   2   0   2   0   2   0   2   0   0   2   2   0   0   2   2   2   0   2   2   2   2   2   2   0   2   2   0   0   0   0   0   2
 MK-4-11                0   0   2   0   0   0   0   2   0   0   0   2   0   2   2   0   2   2   2   2   0   0   0   0   0   2   0   2   0   2   0   2   0   0   0   0   2   0   2   0   0   0   0   2   2   0   2   2   0   0   2   0   0   2   2   2   0   0   2   2   2   0   0   0   2   0   0   0   0   2   0   0   2   2   2   2   2   0   0   0   0   0   2   2   2   0   0   2   2   2   2   0   2   2   2   0   2   0   2   2   2   2   2   0   2   2   2   2   2   0   0   0   2   0   0   0   0   0   2   0   0   0   2   2   0   0   0   2   0   2   2   2   2   0   0   2   2   0   0   2   2   0   2   0   2   2   2   0   2   0   0   2   0   2   0   0   2   0   0   2   0   2   0   0   2   2   0   0   0   2   2   0   2   0   2   2   0   2   0   0   0   2   2   2   0   2   2   2   2   2   2   0   2   2   0   0   0   0   0   0
 MK-4-12                0   0   2   0   0   0   0   2   0   0   0   2   0   2   2   0   2   2   2   2   0   0   0   0   0   2   0   0   0   2   0   2   0   0   0   0   2   0   2   0   0   0   0   2   2   0   2   2   2   0   2   0   0   2   2   2   0   0   0   2   2   2   0   0   2   0   0   0   0   2   0   0   2   2   2   2   2   0   2   0   0   0   2   2   2   2   0   2   2   2   2   2   0   2   2   0   2   0   2   2   2   2   2   0   2   2   2   2   2   0   0   0   0   2   0   0   0   0   2   0   0   0   2   2   0   0   0   0   2   2   2   2   2   0   0   2   2   0   0   2   2   0   2   0   2   2   2   0   2   0   0   2   0   2   2   2   2   2   2   2   0   2   0   2   2   2   0   0   0   2   2   2   2   0   2   2   0   2   0   0   0   2   2   2   0   2   2   2   0   2   2   0   2   2   0   0   2   0   0   0
 MK-4-13                0   0   2   0   2   0   0   2   0   0   2   2   0   2   2   0   2   2   2   2   0   0   0   0   2   2   0   0   0   0   2   2   0   0   0   0   2   0   2   0   0   0   0   0   2   0   2   2   0   0   2   0   0   2   2   2   0   0   0   2   2   2   0   0   2   0   0   0   0   2   0   0   2   2   2   2   2   0   2   2   0   0   2   2   0   0   2   2   2   2   2   2   0   2   2   0   2   0   2   2   2   2   2   0   2   2   2   2   2   0   0   0   2   2   0   0   0   0   2   0   0   0   2   2   2   0   0   0   2   2   0   2   2   0   0   2   2   0   0   2   2   0   2   0   2   2   2   0   2   2   0   2   0   2   2   2   2   2   2   2   0   2   0   2   2   2   0   2   0   2   2   2   2   0   0   2   0   2   0   0   0   2   0   2   0   2   2   2   0   2   2   0   2   2   0   2   2   0   2   0
 MK-4-14                0   0   2   0   2   0   0   2   0   0   2   2   0   2   2   0   2   2   2   2   0   0   0   0   2   2   0   0   2   0   2   2   0   2   0   0   2   0   2   0   0   0   0   0   2   0   2   2   2   0   2   2   0   2   2   0   0   2   0   2   2   2   0   0   2   0   0   0   0   2   0   0   2   2   0   0   2   0   2   2   0   0   2   2   0   0   2   0   2   2   2   2   0   2   0   0   2   0   2   2   2   2   2   0   2   0   2   0   2   0   0   0   2   2   0   0   0   0   2   0   0   0   2   2   2   2   0   0   2   2   0   2   0   0   0   2   2   0   0   2   2   0   2   0   2   2   2   0   2   2   0   2   0   2   2   2   2   2   2   2   0   2   0   2   2   2   0   2   0   2   2   2   2   0   2   2   0   2   0   0   0   2   0   2   0   2   2   2   0   0   2   0   2   2   0   2   2   0   2   0
 MK-4-15                0   0   2   0   2   0   0   2   0   0   2   2   0   2   2   0   0   2   2   2   0   0   0   0   0   2   0   0   0   0   2   2   0   2   0   0   2   0   2   2   0   0   0   0   2   0   2   2   2   0   0   2   0   0   2   0   2   2   0   2   2   0   0   0   2   2   0   0   2   2   0   0   2   2   0   0   2   0   2   0   0   0   0   2   0   0   2   0   0   2   2   2   0   2   0   0   2   0   2   2   2   2   2   0   2   0   2   0   2   0   2   0   2   2   0   0   0   0   2   0   0   2   2   2   2   2   0   0   2   2   0   2   0   0   0   2   2   2   0   2   0   0   2   0   2   2   0   0   2   2   2   0   0   2   2   2   0   2   2   2   0   2   0   2   2   2   0   2   0   2   2   2   2   0   2   2   0   2   0   0   0   2   0   0   0   2   2   2   0   0   2   0   2   2   2   2   0   2   2   0
 MK-4-16                0   0   0   0   2   0   0   0   0   0   0   0   0   2   2   0   0   2   2   2   0   0   0   0   0   2   0   0   0   0   2   2   0   2   0   0   2   0   2   2   0   0   0   0   2   0   2   2   2   0   0   2   0   2   2   0   2   2   2   2   2   0   0   0   2   2   0   2   2   2   2   0   2   2   0   0   2   0   2   0   0   0   0   2   2   0   0   0   0   2   2   2   2   2   0   0   2   0   2   2   0   2   2   0   2   0   2   0   0   0   2   2   2   2   0   0   0   0   2   0   0   2   2   2   2   0   0   0   2   2   0   2   0   0   0   2   2   2   0   2   0   0   2   0   2   2   0   0   2   2   2   0   0   2   0   2   0   2   2   2   0   0   2   0   2   2   0   2   0   2   2   2   2   0   2   2   0   2   0   0   0   2   0   0   0   2   2   0   0   0   2   2   2   2   2   2   0   2   2   2
 MK-5-1                 0   0   0   2   2   2   0   0   2   0   0   2   2   2   0   2   2   0   0   0   0   2   2   2   2   2   0   0   0   2   0   2   2   2   2   2   0   2   0   2   0   0   0   0   0   0   2   2   0   2   2   2   2   2   2   0   0   0   2   0   0   2   2   2   2   2   2   2   2   2   2   2   2   0   0   0   0   2   0   0   0   2   2   2   2   0   0   2   0   0   2   0   0   2   2   0   0   0   2   2   2   2   0   2   2   2   0   2   0   2   0   0   2   0   2   0   2   0   0   0   2   0   0   2   2   2   2   0   0   2   2   2   0   0   0   0   0   0   0   0   2   2   2   2   2   2   0   0   2   2   2   2   0   2   0   0   2   2   2   2   0   0   0   0   0   0   2   0   2   2   0   0   2   2   2   0   0   2   0   0   0   0   0   2   0   2   0   0   0   0   2   0   0   2   0   2   0   0   2   2
 MK-5-2                 0   2   2   2   2   2   0   0   2   0   0   2   2   2   0   0   0   0   0   0   0   2   2   2   2   2   0   0   0   2   0   2   2   2   2   2   2   2   0   2   0   0   0   0   0   0   2   2   0   2   2   2   2   2   0   2   0   0   2   0   0   2   2   0   2   2   2   2   2   2   2   2   2   0   0   2   0   2   0   2   0   2   0   2   2   0   0   2   0   0   2   0   0   2   2   0   0   0   2   2   2   2   0   2   2   2   0   0   0   2   0   0   2   0   2   0   2   0   0   0   2   0   0   2   2   2   2   0   0   2   2   2   0   0   2   0   0   0   0   2   2   2   2   2   2   2   0   0   2   2   2   2   0   2   0   0   2   0   2   2   0   2   0   0   0   0   2   0   2   2   0   0   2   2   2   0   0   2   0   0   2   0   0   2   0   2   0   0   0   0   2   0   0   2   0   2   0   0   2   2
 MK-5-3                 0   2   2   2   0   2   0   0   2   0   0   2   2   2   2   0   0   0   2   0   0   2   2   2   2   2   0   0   0   2   0   2   2   2   2   2   0   2   0   2   0   2   0   0   2   0   2   2   0   2   2   0   2   2   0   2   0   0   2   0   0   2   2   0   2   2   2   2   2   2   2   2   0   0   0   2   0   0   0   2   0   2   0   2   2   0   0   2   0   0   2   0   0   2   2   0   0   0   2   2   2   2   0   2   2   2   0   0   0   2   0   0   2   0   2   0   2   0   0   0   0   0   0   2   2   2   2   0   0   2   2   2   0   0   2   0   0   0   0   2   2   2   2   0   0   2   0   2   2   2   2   2   0   2   0   0   2   0   2   2   0   0   0   0   0   0   2   0   2   2   0   0   2   0   2   0   0   2   0   0   2   0   0   2   0   2   0   0   0   0   2   0   0   2   0   2   0   0   2   2
 MK-5-4                 0   2   2   2   0   2   0   0   2   0   0   2   0   0   0   0   0   0   2   0   0   2   2   2   2   2   0   0   0   2   0   2   2   2   2   2   0   2   0   2   0   2   0   0   2   0   0   2   0   2   2   0   2   2   0   2   0   0   2   0   0   2   2   2   2   2   2   2   2   2   2   2   2   0   2   2   2   0   0   2   0   2   0   0   2   0   0   2   0   0   2   0   0   2   2   0   0   0   2   2   2   2   2   2   2   0   0   0   0   2   0   0   2   0   2   0   2   0   0   0   0   0   0   2   0   2   2   0   0   2   2   2   0   0   2   0   0   2   0   2   2   2   2   0   2   2   0   2   0   0   2   2   0   2   0   2   2   0   2   2   0   0   0   0   0   0   2   0   2   2   0   0   2   0   2   2   0   2   0   0   2   0   2   2   0   0   0   0   2   0   2   0   0   2   0   2   0   2   2   2
 MK-5-5                 0   2   2   2   0   2   0   0   0   0   0   0   0   0   0   0   0   0   0   0   0   2   2   2   0   2   0   0   0   2   0   2   2   2   2   2   0   2   2   2   0   2   0   0   0   0   0   2   0   2   2   0   2   2   0   2   0   0   2   0   0   2   2   2   2   2   2   2   2   2   2   2   2   0   2   2   0   0   0   2   2   2   0   0   2   0   0   2   0   0   2   0   0   2   0   0   0   0   2   2   2   0   2   2   2   0   0   0   0   2   0   2   2   0   2   0   2   0   0   0   0   0   0   2   0   2   2   0   0   2   2   0   0   0   2   0   0   2   0   2   2   2   2   0   2   2   0   2   0   0   2   2   0   2   0   2   2   0   0   2   0   0   2   0   0   0   2   2   2   0   0   0   2   0   2   2   0   2   0   0   2   2   2   2   0   0   0   0   2   0   2   0   0   2   0   2   0   2   2   2
 MK-5-6                 0   2   2   2   0   2   0   0   0   0   0   2   0   0   2   0   0   0   0   0   0   2   2   2   0   2   0   0   0   2   0   2   2   2   2   2   0   2   2   2   0   0   0   0   0   0   2   2   0   2   2   0   2   2   0   2   0   0   2   0   0   2   2   2   2   2   2   2   2   2   2   2   2   0   2   2   0   0   0   2   2   0   0   0   2   0   0   2   0   0   2   0   0   0   2   0   0   0   0   2   2   0   2   2   2   0   0   0   0   2   2   2   2   0   2   0   2   0   0   0   0   0   0   2   0   2   2   0   0   2   2   0   0   0   2   0   0   2   2   2   2   2   2   0   2   2   0   2   0   0   2   0   0   0   0   2   2   0   0   2   0   0   2   0   0   0   2   2   2   0   0   0   2   0   2   2   0   2   0   0   2   0   2   2   0   0   0   0   2   0   2   0   0   2   0   2   0   2   2   2
 MK-5-7                 2   2   2   2   2   2   0   0   2   0   2   2   0   2   2   0   0   0   0   0   0   2   0   2   2   2   0   0   0   2   0   0   2   2   2   2   0   2   2   2   0   0   0   0   0   0   2   2   0   2   2   0   2   2   0   2   0   0   0   0   0   2   2   2   2   2   2   2   2   2   2   2   2   0   2   2   0   0   0   2   2   0   0   0   2   0   0   2   0   0   2   0   2   0   2   0   0   0   0   2   2   0   2   0   2   0   0   0   0   2   2   2   0   0   2   2   2   0   0   0   0   0   0   2   0   0   2   0   0   2   2   0   0   0   2   0   0   2   2   2   2   2   2   0   2   2   0   2   0   0   2   0   0   0   0   2   2   0   0   2   0   0   2   0   0   0   2   2   2   0   0   0   2   0   2   2   0   2   0   0   2   0   2   2   0   0   2   2   2   0   2   2   2   2   0   2   2   2   2   2
 MK-5-8                 0   2   2   0   0   2   0   0   2   0   2   2   2   2   2   0   0   0   0   0   0   2   0   2   2   0   0   0   0   2   0   0   2   2   2   2   2   2   2   2   0   2   0   0   0   0   2   0   0   2   2   0   2   2   2   2   0   0   0   0   0   2   2   2   2   2   2   2   2   2   2   2   2   0   2   2   2   0   0   2   2   0   0   0   2   0   2   2   0   0   2   0   0   0   2   0   0   2   0   2   2   2   2   0   0   0   0   0   0   2   2   2   0   0   2   2   2   0   0   0   0   0   0   0   0   0   2   0   0   2   0   0   0   2   2   0   0   2   2   2   2   2   2   0   2   2   0   2   0   0   2   0   0   0   0   2   2   0   0   2   0   0   2   0   0   0   0   0   0   0   0   0   2   0   2   2   0   2   0   0   2   0   2   2   2   0   2   2   2   0   2   2   2   2   0   2   2   2   2   2
 MK-5-9                 0   2   2   0   0   2   0   0   2   0   2   2   2   2   2   0   0   0   0   0   0   2   0   2   2   0   0   0   0   2   2   0   2   2   2   2   2   2   2   2   0   2   0   0   2   0   2   0   0   2   2   0   0   2   2   2   2   0   0   0   0   2   2   2   2   2   2   0   2   2   2   0   2   2   2   2   2   0   0   2   2   0   0   0   2   0   2   2   0   0   2   2   0   0   0   0   0   2   2   2   2   2   2   0   0   0   0   0   0   2   2   2   0   0   2   2   2   0   2   0   2   0   0   0   0   0   2   0   2   0   0   0   0   0   2   0   0   2   2   0   0   2   2   0   2   2   2   0   0   2   2   0   0   0   0   2   2   0   0   2   2   0   2   0   0   0   0   0   0   0   0   0   0   0   2   2   0   2   2   0   2   0   2   2   2   0   2   2   2   0   2   2   2   2   0   2   2   0   2   2
 MK-5-10                0   0   2   0   0   2   0   0   2   0   2   2   2   2   2   0   0   0   0   2   0   2   0   2   2   0   0   0   0   2   2   0   2   2   0   2   2   2   2   2   0   2   0   0   2   0   2   0   0   2   2   0   0   0   2   2   2   0   0   0   0   2   2   2   0   0   2   0   2   2   2   0   2   2   2   2   2   0   0   2   2   0   0   0   2   0   0   2   0   0   2   2   0   0   0   0   0   2   2   2   0   2   2   0   0   0   0   0   0   2   2   0   0   0   2   2   2   0   2   0   2   0   0   0   0   0   2   0   2   0   0   2   0   0   2   0   0   2   2   2   0   2   2   0   2   2   2   0   0   2   2   2   0   0   0   2   2   0   0   0   2   0   2   0   0   0   0   0   0   0   0   0   0   0   2   2   0   2   2   0   2   0   2   0   2   0   2   0   2   0   0   2   2   2   0   2   0   0   2   2
 MK-5-11                2   0   2   0   0   2   0   0   2   0   2   2   2   2   2   0   0   0   0   2   0   2   0   0   2   2   0   2   0   2   2   0   0   0   0   2   2   2   2   2   0   2   0   0   0   0   2   0   0   2   2   0   2   0   2   2   2   0   0   0   0   0   2   2   0   0   2   2   2   2   2   0   2   2   2   2   2   2   0   0   2   0   0   0   2   0   0   2   0   0   2   2   0   0   0   0   0   2   2   2   0   2   2   2   0   0   0   0   0   2   2   0   0   0   2   0   2   0   2   0   2   0   0   2   0   0   2   0   2   0   0   0   0   0   2   0   2   2   0   2   0   2   2   0   0   2   2   2   0   2   2   0   0   0   0   2   2   0   0   0   2   0   2   0   0   0   0   0   0   0   0   0   0   0   2   2   0   2   2   0   2   0   2   0   2   0   2   0   2   0   2   2   2   2   0   2   0   0   2   0
 MK-5-12                2   2   2   0   0   2   0   2   2   0   2   2   2   2   2   0   2   0   0   2   0   0   0   0   2   0   0   2   0   2   2   0   0   0   2   2   2   2   2   2   2   2   0   0   0   0   2   0   0   2   2   0   2   0   2   2   2   0   0   0   0   0   2   2   0   0   2   2   0   2   2   0   2   2   2   2   2   2   0   0   0   0   0   2   2   0   0   2   0   0   2   2   2   0   0   0   0   0   2   2   0   2   2   2   0   0   0   0   0   2   2   0   0   0   2   0   2   0   2   0   2   0   0   2   0   0   2   0   2   0   0   0   0   0   2   0   2   2   0   2   0   2   2   0   0   2   2   2   0   2   2   0   0   0   0   2   2   0   0   0   2   0   2   0   0   0   2   0   0   0   0   0   0   0   2   2   0   2   2   0   0   0   0   0   2   0   2   0   2   0   2   2   2   2   0   2   0   0   0   0
 MK-5-13                0   2   0   0   0   2   0   2   2   0   2   2   2   2   0   0   2   0   0   2   0   0   0   0   2   0   0   2   2   0   2   0   0   0   2   2   2   0   2   2   2   2   0   0   0   0   2   0   0   2   2   0   2   0   2   2   2   0   0   0   0   0   2   2   0   0   2   2   0   2   2   0   2   2   0   2   2   2   0   2   0   2   0   2   2   0   0   2   0   0   2   0   2   0   0   0   0   2   2   2   0   2   2   2   0   0   0   2   0   2   2   0   0   0   2   0   2   0   2   0   2   0   0   2   0   0   2   0   2   0   2   0   0   0   2   0   2   2   2   2   0   2   2   0   0   2   2   2   0   2   2   0   0   0   0   2   2   0   0   0   2   0   2   0   0   0   2   0   0   0   0   0   0   0   0   0   0   0   2   0   0   0   0   0   2   2   2   0   2   0   2   2   2   2   0   2   2   0   0   2
 MK-5-14                0   2   0   0   0   2   0   0   0   0   2   2   2   2   0   0   2   0   0   0   0   0   0   0   2   0   0   0   2   0   2   0   0   0   2   2   0   0   2   2   0   0   0   0   0   0   2   0   0   2   2   0   2   0   2   2   2   0   0   0   0   0   2   2   0   0   2   2   0   2   2   0   2   2   0   0   0   2   0   2   0   2   0   2   2   0   0   2   0   0   0   0   2   0   0   0   0   2   2   2   0   2   2   2   0   0   0   2   0   2   2   2   2   0   2   0   2   0   0   0   2   0   0   2   0   0   2   0   2   0   2   2   0   0   2   0   2   0   2   2   2   2   2   2   0   0   2   2   0   2   2   0   0   0   0   2   2   2   0   0   2   0   2   0   0   0   2   0   0   0   0   0   0   0   0   0   0   0   2   0   0   0   0   0   2   2   2   0   2   0   2   2   2   2   0   2   2   0   0   2
 MK-5-15                2   2   0   0   0   2   0   0   0   0   0   2   2   2   0   0   2   0   0   0   0   0   0   0   2   0   0   0   2   0   2   0   0   0   2   2   0   0   2   0   0   0   0   0   0   0   2   0   2   2   2   0   2   0   2   2   2   0   0   0   2   0   2   2   0   0   2   2   0   2   0   2   2   2   0   0   0   2   0   2   0   2   0   2   2   0   0   2   0   0   0   0   2   0   0   0   0   2   2   2   0   2   2   2   2   0   0   0   0   2   2   0   2   0   2   0   2   0   0   2   2   2   0   2   0   0   2   0   2   2   2   2   0   0   2   0   2   0   2   2   2   2   2   2   0   0   0   2   2   2   2   2   0   0   0   2   2   2   0   0   2   0   2   0   0   0   2   0   0   0   0   0   0   0   0   0   0   0   2   0   0   0   0   0   2   2   0   0   0   2   2   2   2   2   0   2   2   0   0   2
 MK-5-16                2   2   0   0   0   2   0   2   0   0   0   2   2   2   0   0   2   0   0   0   0   0   0   0   0   0   0   0   2   2   0   0   0   0   2   2   0   0   2   0   0   0   0   0   2   0   2   0   2   2   2   0   2   0   0   2   2   0   0   2   2   0   2   2   0   2   0   0   0   2   2   2   2   2   0   0   0   2   0   2   2   2   0   2   2   0   0   2   2   0   0   0   2   0   0   2   0   2   2   2   0   2   2   2   2   0   0   0   0   2   2   0   2   0   2   2   2   0   0   2   2   2   0   2   0   0   2   0   2   2   2   0   0   2   0   0   0   0   2   2   2   2   2   2   0   0   0   0   2   2   2   0   2   0   0   2   0   2   0   0   2   0   2   0   2   0   2   0   0   0   0   0   0   0   0   0   0   0   2   0   2   0   0   0   2   2   0   0   0   2   2   0   2   2   0   2   2   0   0   2
 MK-6-1                 2   2   0   0   0   0   2   2   2   2   2   2   0   2   2   2   2   2   2   2   0   2   0   0   2   2   2   0   0   0   2   2   2   0   2   0   2   0   2   2   0   0   0   2   0   2   2   2   2   2   2   0   0   0   0   2   0   2   0   2   2   2   2   0   2   0   0   2   2   0   0   2   0   0   2   0   2   2   0   2   0   0   0   2   2   0   2   0   0   2   2   0   0   0   0   0   0   0   0   0   2   2   0   2   0   0   0   0   2   0   2   0   0   0   0   2   0   2   0   2   0   0   2   2   2   0   2   0   2   2   2   2   0   2   2   2   0   2   2   0   2   0   2   0   0   0   2   2   2   2   2   0   2   0   2   2   2   2   0   2   2   0   2   0   0   2   0   0   2   0   0   0   0   2   2   2   0   0   0   2   0   2   0   0   0   2   0   0   2   2   0   2   0   0   0   0   0   0   2   2
 MK-6-2                 2   2   0   0   0   0   2   2   2   2   2   2   0   2   2   2   2   0   2   2   0   2   0   0   2   2   2   0   0   0   2   2   2   0   2   0   2   0   2   2   0   0   0   2   0   2   2   0   0   2   2   2   0   0   2   2   0   2   0   0   2   2   2   2   2   0   0   2   2   0   2   2   0   0   2   0   0   2   0   2   0   0   0   2   2   0   0   0   0   2   2   0   0   2   0   2   0   0   0   0   2   2   2   2   0   2   0   0   0   0   2   2   0   0   0   2   0   2   0   0   0   0   2   2   2   0   2   0   2   2   2   2   0   0   2   2   0   2   2   0   2   0   2   0   0   0   2   2   2   2   2   0   2   0   2   2   2   2   2   2   2   0   2   0   0   2   0   0   2   0   0   0   0   2   2   2   2   2   2   2   0   2   2   0   0   2   0   0   2   2   0   2   0   0   0   0   0   0   2   2
 MK-6-3                 0   2   0   0   0   0   2   2   2   2   2   2   0   2   2   0   2   0   2   2   0   2   0   2   2   2   2   0   0   0   2   2   0   2   2   0   2   0   2   2   0   0   2   2   0   2   2   0   0   2   2   2   0   0   2   2   0   2   0   0   2   2   2   2   2   2   0   2   2   0   2   2   0   0   2   0   0   2   0   2   0   0   0   2   2   0   0   0   0   2   2   0   0   2   0   0   0   0   0   0   2   0   2   2   0   2   0   0   2   0   2   2   0   0   0   2   0   2   0   0   0   0   2   2   2   0   2   0   2   2   2   2   0   0   2   2   0   2   2   0   2   0   2   0   0   0   2   2   0   2   2   0   2   0   2   2   2   2   2   2   2   0   2   0   0   2   0   0   2   0   2   0   0   2   2   2   2   2   0   2   0   2   2   0   2   2   0   0   2   2   0   2   0   0   0   0   0   0   2   2
 MK-6-4                 0   2   0   0   0   0   2   2   2   2   2   2   0   2   2   0   2   0   2   2   0   0   0   2   2   2   2   2   2   0   2   2   0   2   0   0   2   0   2   2   0   0   2   0   0   2   2   0   0   2   2   0   0   0   2   2   2   2   2   0   2   0   2   2   2   2   0   2   2   0   2   2   0   0   2   2   0   2   0   2   0   0   0   2   0   0   0   0   0   2   2   2   0   2   0   0   0   0   0   0   2   0   2   2   2   2   0   0   0   2   2   2   0   0   0   2   0   2   0   0   0   2   2   2   0   0   2   0   2   2   2   2   0   0   2   2   0   2   0   0   2   0   2   2   0   0   2   2   0   2   0   0   2   2   2   2   2   2   2   2   2   0   2   0   0   2   0   0   2   0   2   0   0   2   0   2   2   2   2   2   0   2   2   0   2   2   0   0   2   2   0   2   0   0   0   0   0   0   2   0
 MK-6-5                 0   2   0   0   0   0   2   2   0   2   2   2   0   2   2   0   2   0   2   2   0   0   0   2   2   2   2   2   2   0   2   2   0   2   0   0   2   0   2   2   0   0   2   0   0   2   2   0   2   2   2   0   0   0   2   2   2   2   0   0   2   0   2   2   2   2   0   2   2   0   2   2   0   0   2   2   0   2   0   2   0   0   2   2   0   0   0   0   0   2   2   2   0   2   0   0   0   0   0   0   2   0   2   2   2   2   0   0   0   2   2   2   0   0   0   2   0   2   0   0   2   2   2   2   2   0   2   0   2   2   2   2   0   0   2   2   0   2   0   0   0   0   2   2   0   0   2   0   0   2   0   0   2   2   2   2   2   2   2   2   2   0   2   0   0   2   2   0   2   0   2   0   0   2   0   0   2   2   2   0   0   2   2   0   2   2   0   0   2   2   0   0   0   0   0   0   0   0   0   0
 MK-6-6                 0   2   2   0   0   0   2   2   0   2   2   2   0   2   2   0   2   2   2   2   0   0   0   2   2   2   0   0   2   2   2   2   0   2   0   2   2   0   2   2   0   0   0   0   0   2   2   0   2   0   2   0   0   0   2   2   2   2   0   0   2   0   0   2   2   2   0   2   2   0   2   2   0   0   2   0   0   2   0   2   0   0   2   2   0   0   0   2   0   2   2   2   0   2   0   0   0   2   2   0   2   0   2   2   2   2   0   0   0   2   2   2   0   0   0   2   0   2   0   0   2   2   2   2   2   0   2   0   2   2   2   2   0   2   2   2   0   2   0   0   0   0   2   2   0   0   2   2   0   2   0   0   2   0   2   2   2   2   2   0   2   2   0   0   0   2   2   0   2   0   2   0   0   2   0   0   2   2   2   2   0   0   2   0   2   2   0   0   2   0   0   2   0   0   0   0   2   0   0   0
 MK-6-7                 2   0   2   0   0   0   2   2   0   2   2   2   0   2   2   0   2   2   2   2   0   0   0   2   0   2   0   0   2   2   2   2   0   2   0   2   2   0   2   2   0   0   0   0   0   2   2   0   2   2   2   2   0   0   2   2   2   2   0   0   2   0   0   2   2   2   0   2   2   0   2   2   0   0   2   0   0   2   0   2   2   0   2   2   0   0   0   2   0   2   2   2   2   2   0   0   0   2   2   0   0   0   2   2   0   2   0   0   0   2   2   2   0   0   0   2   0   0   0   0   0   2   0   2   2   2   2   0   2   2   2   2   0   2   2   2   0   2   2   0   0   0   2   2   0   0   2   2   0   2   0   0   2   0   2   2   2   2   2   0   2   2   0   0   0   0   2   0   2   0   2   0   0   2   0   0   2   2   2   2   0   0   2   0   2   2   0   0   2   0   0   2   0   0   0   0   2   0   0   0
 MK-6-8                 2   0   2   0   0   0   2   2   0   2   2   2   0   2   2   0   2   2   2   2   0   0   0   0   0   2   0   0   2   2   2   2   0   2   0   2   2   0   2   2   0   0   0   0   0   2   2   0   2   2   0   0   0   0   2   2   2   2   0   2   2   0   0   2   2   2   0   0   2   0   2   2   0   0   2   0   0   2   0   2   2   0   2   2   0   0   2   2   0   2   0   2   2   2   0   0   0   2   2   0   0   0   2   2   0   2   0   0   0   2   2   2   0   0   0   2   0   0   0   2   0   2   0   2   2   2   2   0   2   2   2   2   0   2   2   2   0   2   0   0   0   0   2   2   0   0   2   2   0   2   0   0   2   0   2   2   2   2   2   0   2   2   0   0   0   0   2   0   0   0   2   2   0   2   0   0   2   0   0   2   0   0   2   0   2   2   0   0   0   0   0   2   0   0   0   0   2   0   0   2
 MK-6-9                 2   0   2   0   0   0   2   2   0   2   2   2   2   2   2   0   2   0   0   2   0   0   0   0   0   2   0   0   2   2   2   2   0   2   0   2   2   0   2   0   0   2   0   0   0   2   2   0   0   2   0   0   0   0   2   0   2   2   2   2   2   0   0   2   2   0   0   0   2   0   2   2   0   0   2   0   0   2   0   2   2   0   0   2   0   0   2   2   0   2   0   2   2   2   0   0   0   2   2   0   0   0   2   2   2   2   2   0   0   2   2   2   0   0   0   2   0   2   0   2   0   2   2   2   2   2   2   0   0   2   2   2   0   2   2   2   0   2   0   0   0   0   2   2   0   0   2   2   0   2   0   0   2   0   2   2   2   2   2   0   2   2   0   2   0   0   2   0   0   0   0   2   0   2   0   0   0   0   0   2   0   0   2   0   2   2   2   0   0   0   0   2   0   0   0   0   2   0   0   2
 MK-6-10                2   0   2   2   0   2   2   2   0   2   2   2   2   2   2   0   2   0   2   2   0   0   0   0   0   2   0   0   2   2   0   2   0   2   0   2   2   2   2   0   0   2   0   0   2   2   2   2   0   2   0   0   0   0   2   0   2   2   2   2   2   0   0   2   2   0   0   0   0   0   2   2   2   0   2   2   0   2   0   2   2   0   0   2   2   0   0   2   0   0   0   2   2   2   0   0   2   2   2   2   0   2   0   2   0   2   2   0   0   2   2   2   2   0   0   2   0   2   0   2   0   2   2   2   2   2   2   0   0   2   0   0   0   2   2   2   0   2   0   0   0   0   2   2   0   2   2   2   0   2   0   2   2   0   2   2   2   2   2   0   2   2   2   2   0   0   2   0   0   0   0   2   0   2   0   0   2   0   0   2   2   0   2   0   2   2   2   0   2   0   0   2   0   0   0   2   2   2   0   2
 MK-6-11                2   0   2   2   0   0   0   2   0   2   2   0   2   2   0   0   2   0   2   2   0   2   0   0   0   2   0   2   2   2   0   2   0   2   0   2   2   2   0   0   0   2   0   0   2   2   2   2   0   2   2   0   0   0   2   0   2   2   0   2   2   0   0   2   2   0   0   0   2   0   2   2   2   0   2   2   0   2   0   2   2   0   0   2   2   0   2   2   0   0   0   2   2   2   0   0   2   2   2   2   2   2   0   2   0   2   2   0   2   2   2   2   2   2   0   2   0   2   0   2   0   2   2   2   2   2   2   0   0   2   0   0   0   2   2   2   0   2   0   0   0   0   2   2   0   2   2   2   0   0   0   2   2   0   2   2   0   2   2   0   0   2   2   2   0   0   2   0   0   0   0   2   0   2   0   0   2   0   2   2   2   0   2   0   2   2   2   0   0   0   0   0   2   0   0   2   2   2   0   2
 MK-6-12                2   0   2   2   0   0   0   2   0   2   2   2   2   2   0   2   2   0   0   2   0   2   0   0   0   2   0   2   2   2   0   2   0   2   0   2   2   2   0   0   0   2   0   0   2   2   2   2   0   2   2   0   0   2   0   0   2   0   0   2   2   0   0   2   2   0   0   2   2   0   2   2   2   0   2   2   0   2   0   2   2   0   0   2   2   0   2   2   0   0   0   0   2   2   0   0   2   2   2   2   2   2   0   2   0   0   2   0   2   2   2   2   0   2   0   2   0   2   0   0   0   2   2   2   2   2   2   2   2   2   0   0   0   2   2   2   0   2   0   0   0   0   2   2   0   2   2   2   0   0   0   0   2   0   2   2   0   2   2   0   0   2   2   2   0   0   2   0   0   0   0   2   0   2   0   0   2   0   2   2   2   0   2   0   2   2   2   0   0   0   2   0   2   0   0   2   0   2   2   2
 MK-6-13                2   0   2   2   0   0   0   2   0   2   2   2   2   2   0   2   2   0   0   2   0   2   0   0   0   2   0   2   2   2   0   2   0   2   0   2   2   0   0   0   0   2   0   0   2   2   2   2   0   2   2   0   0   2   0   0   0   0   2   2   2   0   0   2   0   0   0   2   2   0   2   2   2   0   2   2   0   2   0   2   2   2   0   2   2   0   2   2   0   0   0   2   2   2   0   0   2   2   2   2   2   2   0   2   2   0   2   0   2   2   2   2   0   2   0   2   0   2   0   0   0   2   2   2   2   2   2   2   2   2   0   0   0   2   2   0   0   2   0   0   2   0   2   2   0   2   2   2   0   0   0   0   2   0   2   2   0   2   2   0   0   2   2   2   0   0   2   0   0   0   0   2   0   2   0   0   2   2   2   2   2   0   2   2   2   2   2   2   0   0   2   0   2   0   0   2   0   2   2   2
 MK-6-14                0   0   2   2   0   0   0   0   0   2   2   2   2   0   0   2   0   0   0   0   0   2   0   0   0   2   0   2   2   0   0   2   0   2   2   2   2   0   0   0   0   2   0   0   2   2   2   2   0   2   2   0   0   2   0   0   0   0   2   2   2   0   2   2   0   0   0   2   0   0   2   2   2   0   2   0   0   2   0   2   2   2   0   2   2   0   2   2   0   0   0   2   2   2   0   0   0   2   2   0   2   2   0   2   0   0   2   0   2   2   0   2   0   2   0   2   0   2   0   0   0   0   2   2   2   2   2   2   2   2   0   0   0   2   0   0   0   2   0   0   0   0   2   2   0   0   2   2   0   0   0   2   2   0   2   2   0   2   0   0   0   2   2   2   0   0   2   0   0   0   0   0   0   2   0   0   2   2   2   2   2   0   0   2   2   2   2   2   0   0   2   0   2   0   0   2   2   2   2   0
 MK-6-15                0   0   2   2   0   0   0   0   0   2   2   0   2   0   0   2   0   0   0   0   2   2   0   0   0   2   0   2   2   0   0   2   0   2   2   0   2   0   0   0   0   2   0   0   2   2   2   2   0   2   2   0   0   2   0   2   0   0   2   2   2   0   2   2   0   0   0   2   0   0   2   2   2   0   2   2   0   2   0   2   2   2   0   2   2   0   2   2   0   0   0   2   2   2   0   0   0   2   2   0   2   2   0   2   2   0   2   0   2   2   0   2   2   2   0   2   0   2   0   0   0   0   2   2   0   2   2   2   2   2   0   0   0   2   0   0   0   2   0   0   0   0   2   2   0   0   2   2   0   0   0   2   2   0   2   2   0   2   0   0   0   2   2   2   0   0   2   0   2   0   0   0   0   2   0   0   2   2   2   2   2   0   0   2   2   2   2   2   0   0   2   0   2   0   0   0   2   2   2   0
 MK-6-16                0   0   2   2   0   0   0   0   0   2   2   0   0   0   0   2   0   0   0   2   2   2   0   0   0   0   0   2   2   0   0   2   0   2   2   0   2   0   0   0   0   2   0   0   0   2   2   2   0   2   2   0   0   2   0   0   0   0   2   2   2   0   2   2   0   0   0   2   2   0   2   0   2   0   0   2   0   2   0   2   0   2   0   2   2   0   2   2   0   0   0   2   2   2   2   0   0   2   2   0   2   2   0   2   2   0   2   2   2   2   0   2   2   2   0   2   0   2   0   0   0   0   2   2   0   2   2   2   2   2   0   0   0   2   0   0   0   2   0   0   2   0   2   2   0   0   0   2   0   0   0   2   2   0   2   2   0   2   0   2   0   2   2   0   0   2   2   0   0   0   2   2   0   2   0   0   2   2   2   2   2   0   0   2   2   2   0   2   0   0   2   0   2   0   0   0   2   2   2   0
 
!****************************************** Phenotypic Data **********************************************************
!-100.0 is resevred for missing phenotype
SimulatedTrait1        14.9132   13.8752   13.5325   14.9042   14.4028   15.7099   16.0280   16.9073   14.8732   16.1507   14.6633   13.9050   16.1387   15.7951   16.3467   15.4041   15.9757   15.4364   14.3041   14.8228   15.7567   14.5622   13.8908   15.9689   15.1999   13.9400   15.5966   15.0759   13.0996   15.9932   15.4323   16.2190   16.1658   14.8825   16.5297   13.2879   15.0331   13.4640   14.5190   15.6140   14.4337   13.8507   15.7318   15.2116   14.8852   15.3300   14.9505   13.9889   15.7751   15.6775   13.6298   14.4527   15.9037   13.8115   16.3303   16.0541   14.2280   16.0201   13.8834   14.6354   15.9761   15.4893   13.9315   16.2047   15.8390   15.0793   14.1329   15.2212   14.4330   13.5904   16.1198   15.2201   15.1540   13.8727   16.0525   15.2752   13.8810   13.8251   13.2400   15.1426   14.5536   14.9910   13.8658   13.2729   14.3465   15.6470   13.6497   15.5653   14.8926   13.6218   14.8382   15.8388   15.9881   13.9099   14.9795   14.9866   14.9472   14.1214   16.2289   16.2103   15.4232   14.0585   15.0493   13.9261   13.8586   16.2840   15.4130   15.4767   15.7749   14.4886   14.3133   16.3099   14.6681   14.9715   13.6506   14.6024   16.6715   13.9494   13.5385   14.4002   14.3098   15.2190   15.5784   13.9529   16.2910   13.8947   16.5287   16.4211   14.1152   16.0720   13.6507   15.9462   14.1317   16.1839   15.9334   16.1940   15.6647   15.8650   16.6904   14.0044   16.8229   14.9182   14.4699   15.8044   15.2992   15.8101   13.4186   15.6180   15.9048   14.6854   16.6646   14.1630   16.2597   14.0623   14.0743   15.1321   15.7487   13.5029   15.0420   15.6556   14.2329   13.9815   15.2803   13.6934   16.7878   15.7466   16.2204   14.3862   15.5351   14.0900   15.9434   15.6533   15.6890   16.0899   14.5119   14.0724   15.6492   14.0882   13.8484   15.5977   16.1587   15.6811   16.8931   15.4920   13.9653   16.1937   13.9148   15.5179   15.3521   13.7475   14.6442   16.8666   14.1692   13.7495   14.1304   14.7088   14.2779   14.0540   13.9074   16.6747
SimulatedTrait2         9.6107   10.8682   10.5193   11.0525   10.6668    9.3079    9.5012    9.6311   10.6910    9.3746   10.3003   10.9077    9.3255    9.8619    9.4748    9.3392    9.4419    9.6617   10.6680    9.8447    9.4598   10.3165   10.1045    9.6869    9.2784   10.5806    9.5442    9.6864   10.8977    9.6800   10.7296    9.3072    9.2804   11.0249    9.8084   10.7768   10.3998   10.4925   10.4257    9.8874   10.3090   10.4010    9.7979    9.5870    9.9877    9.3775    9.1543   10.8383    9.4366   10.0514   10.5416   10.8668    9.0802   10.5996    9.6925    9.5442    9.1953    9.1926   10.3928    9.6725    9.1780    9.3966   10.2884    9.3666    9.9596   10.4261   10.0127    9.3068    9.6763   10.4482    9.4815    9.3970    9.0911   10.1396    9.5534   10.6906   10.3645   10.4608   10.4882    9.5086   10.3058   10.7335   10.3894   10.3041   10.0745    9.6200   10.2549    9.5072    9.5529   10.8277   10.4029    9.9777    9.6252   10.2899    9.3646   10.6518   10.4498   10.6609    9.2557    9.5919    9.4934   10.1847   10.3298   10.3433   10.4635    9.4358    9.2325    9.9919   10.0057   10.5094   10.7471    9.8049   10.8953   10.5635   10.2281    9.3861    9.5974   10.2284   10.7782   10.4858   10.0583    9.7131    9.7152   10.8301    9.5855   10.4742    9.0532    9.4615   10.4764    9.7392   10.7372    9.3511    9.2530    9.4999    9.3501    9.9079    9.3482    9.1680    9.5098   10.3401    9.4330   10.6077   11.0138    9.6344   10.5665    9.3731   10.4048    9.1841    9.6850    9.0059    9.5737   10.1960    9.8908   10.1501   10.5183    9.6002    9.1972   10.7241    9.2116    9.6449   10.4198   10.7448    9.4909   10.5559    9.5323    9.4194    9.3803   10.5691    9.5197   10.8885    9.1721    9.9298    9.5111    9.6049   10.5465   10.7595    9.6039   10.5293   10.3648    9.6666    9.4306    9.6704    9.3483    9.2509   10.9080    9.5008   10.5302   10.3683    9.3102   10.4038   11.2518    9.4826   10.5390   10.9791   10.1639    9.3383   10.3344   10.1594   10.5088    9.4180
 
