# Supplementary material for: Inclusive Composite Interval Mapping of QTL by Environment Interactions in Biparental Populations
Source: PLoS One. 2015 Jul 10;10(7):e0132414. doi: 10.1371/journal.pone.0132414 (PMC4498613; doi:10.1371/journal.pone.0132414)
Supplement: S6 File — (ZIP) [file pone.0132414.s006.zip › H=0.8/L1/run_00127.met]

!**********************Note: lines staring with "!" are remarks and will be ignored in the program********************
!*********************************General Information**********************************
!Assuming F1 = P1 x P2, populations available in QTL IciMapping are: 
!  1, P1BC1F1 = P1 x F1, the first backcrossing where P1 is used as the recurrent parent;
!  2, P2BC1F1 = P2 x F1, the first backcrossing where P2 is used as the recurrent parent;
!  3, F1DH, F1-derived doubled haploids; 
!  4, RIL or F1RIL, recombination inbred lines through the repeated selfing of F1;
!  5, P1BC1RIL, recombination inbred lines through the repeated selfing of P1BC1F1;
!  6, P2BC1RIL, recombination inbred lines through the repeated selfing of P2BC1F1;
!  7, F2, the selfing generation of F1;
!  8, F3, the selfing generation of F2;
!  9, P1BC2F1, the second backcrossing where P1 is used as the recurrent parent; 
! 10, P2BC2F1, the second backcrossing where P2 is used as the recurrent parent;
! 11, P1BC2RIL, recombination inred lines through the repeated selfing of P1BC2F1; 
! 12, P2BC2RIL, recombination inred lines through the repeated selfing of P2BC2F1; 
! 13, P1BC1F2, the selfing generation of P1BC1F1; 
! 14, P2BC1F2, the selfing generation of P2BC1F1; 
! 15, P1BC2F2, the selfing generation of P1BC2F1; 
! 16, P2BC2F2, the selfing generation of P2BC2F1; 
! 17, P1BC1DH, P1BC1F1-derived doubled haploids; 
! 18, P2BC1DH, P2BC1F1-derived doubled haploids; 
! 19, P1BC2DH, P1BC2F1-derived doubled haploids; 
! 20, P2BC2DH, P2BC2F1-derived doubled haploids; 
   3      !Mapping Population (see remarks above)
   2      !Mapping Function (1 for Kosambi; 2 for Haldane; 3 for Morgan)
   2      !Marker Space Type (1 for intervals; 2 for positions)
   1      !Marker Space Unit(1 for centiMorgans; 2 for Morgan)
   6      !Number of Chromosomes (or Linkage Groups)
 200      !Size of the mapping population
   2      !Number of environments
 
!***************************************** Chromosomes and Linkage Maps **********************************************
!Chromosome                 NumMarkers
-CH1                        16
-CH2                        16
-CH3                        16
-CH4                        16
-CH5                        16
-CH6                        16
!Linkage map (Marker name followed by position or the interval length)
 MK-1-1                1     0.000
 MK-1-2                1    10.000
 MK-1-3                1    20.000
 MK-1-4                1    30.000
 MK-1-5                1    40.000
 MK-1-6                1    50.000
 MK-1-7                1    60.000
 MK-1-8                1    70.000
 MK-1-9                1    80.000
 MK-1-10               1    90.000
 MK-1-11               1   100.000
 MK-1-12               1   110.000
 MK-1-13               1   120.000
 MK-1-14               1   130.000
 MK-1-15               1   140.000
 MK-1-16               1   150.000
 MK-2-1                2     0.000
 MK-2-2                2    10.000
 MK-2-3                2    20.000
 MK-2-4                2    30.000
 MK-2-5                2    40.000
 MK-2-6                2    50.000
 MK-2-7                2    60.000
 MK-2-8                2    70.000
 MK-2-9                2    80.000
 MK-2-10               2    90.000
 MK-2-11               2   100.000
 MK-2-12               2   110.000
 MK-2-13               2   120.000
 MK-2-14               2   130.000
 MK-2-15               2   140.000
 MK-2-16               2   150.000
 MK-3-1                3     0.000
 MK-3-2                3    10.000
 MK-3-3                3    20.000
 MK-3-4                3    30.000
 MK-3-5                3    40.000
 MK-3-6                3    50.000
 MK-3-7                3    60.000
 MK-3-8                3    70.000
 MK-3-9                3    80.000
 MK-3-10               3    90.000
 MK-3-11               3   100.000
 MK-3-12               3   110.000
 MK-3-13               3   120.000
 MK-3-14               3   130.000
 MK-3-15               3   140.000
 MK-3-16               3   150.000
 MK-4-1                4     0.000
 MK-4-2                4    10.000
 MK-4-3                4    20.000
 MK-4-4                4    30.000
 MK-4-5                4    40.000
 MK-4-6                4    50.000
 MK-4-7                4    60.000
 MK-4-8                4    70.000
 MK-4-9                4    80.000
 MK-4-10               4    90.000
 MK-4-11               4   100.000
 MK-4-12               4   110.000
 MK-4-13               4   120.000
 MK-4-14               4   130.000
 MK-4-15               4   140.000
 MK-4-16               4   150.000
 MK-5-1                5     0.000
 MK-5-2                5    10.000
 MK-5-3                5    20.000
 MK-5-4                5    30.000
 MK-5-5                5    40.000
 MK-5-6                5    50.000
 MK-5-7                5    60.000
 MK-5-8                5    70.000
 MK-5-9                5    80.000
 MK-5-10               5    90.000
 MK-5-11               5   100.000
 MK-5-12               5   110.000
 MK-5-13               5   120.000
 MK-5-14               5   130.000
 MK-5-15               5   140.000
 MK-5-16               5   150.000
 MK-6-1                6     0.000
 MK-6-2                6    10.000
 MK-6-3                6    20.000
 MK-6-4                6    30.000
 MK-6-5                6    40.000
 MK-6-6                6    50.000
 MK-6-7                6    60.000
 MK-6-8                6    70.000
 MK-6-9                6    80.000
 MK-6-10               6    90.000
 MK-6-11               6   100.000
 MK-6-12               6   110.000
 MK-6-13               6   120.000
 MK-6-14               6   130.000
 MK-6-15               6   140.000
 MK-6-16               6   150.000
!*********************************** Marker Types ********************************************************************
!Co-dominant marker: When heterozygote F1 is present, P1 is coded as 2, F1 is coded as 1, and P2 is coded as 0; Otherwise, P1 is coded as 2, and P2 is coded as 0. 
!Dominant marker: When heterozygote F1 is present, P1 and F1 are coded as 12, and P2 is coded as 0; Otherwise, P1 is coded as 2, and P2 is coded as 0.  
!Recessive markers: When heterozygote F1 is present, P1 is coded as 2, and F1 and P2 are coded as 10; Otherwise, P1 is coded as 2, and P2 is coded as 0. 
!Missing marker is coded as -1. 
 MK-1-1                 2   2   0   0   0   2   0   0   0   2   2   2   0   0   2   2   2   2   0   2   0   0   2   2   2   0   2   0   0   2   0   2   0   2   2   0   2   2   2   0   0   2   0   0   0   2   0   0   0   2   2   2   2   0   0   2   2   0   0   2   2   2   0   0   2   0   0   0   0   2   0   2   2   2   0   0   0   2   0   0   2   0   0   2   0   2   0   2   2   2   2   2   2   2   0   0   2   0   2   2   0   0   0   0   2   2   2   0   2   0   0   0   0   0   0   2   2   0   0   2   2   2   0   0   2   2   0   2   0   2   0   0   0   0   2   2   2   2   0   0   0   0   0   0   2   2   0   0   0   0   2   0   0   0   2   2   0   0   0   0   2   2   0   0   0   2   2   0   2   0   0   2   2   0   2   0   2   2   2   2   2   0   2   2   2   0   0   0   2   0   2   0   2   2   0   2   2   2   2   0
 MK-1-2                 2   2   0   0   0   2   0   0   0   2   2   2   0   0   2   2   2   2   0   2   0   0   2   2   2   0   2   0   0   2   0   2   0   2   2   0   2   2   2   0   2   2   0   0   0   2   0   0   0   2   2   2   2   0   0   2   2   0   0   2   2   2   0   0   2   0   0   0   0   2   0   0   2   2   0   0   0   2   0   0   2   0   0   2   0   2   0   2   2   2   2   2   2   2   0   0   2   0   2   2   0   0   0   0   2   2   2   0   2   0   0   0   0   0   0   2   2   0   0   2   2   2   0   0   0   2   0   2   0   2   0   0   0   0   2   2   2   2   0   0   0   0   0   2   2   2   2   0   0   0   2   0   0   0   2   2   0   0   2   0   2   2   0   0   0   2   0   0   2   2   0   2   2   0   2   0   2   2   2   0   2   0   2   2   2   0   2   0   0   0   2   0   2   2   0   2   2   2   2   0
 MK-1-3                 2   2   0   2   0   2   0   0   0   0   0   2   0   0   2   2   2   2   0   2   0   2   2   2   2   0   2   0   0   2   0   2   0   2   2   0   2   0   2   0   2   0   0   0   0   2   0   0   0   2   2   0   2   0   0   2   2   0   0   2   2   2   0   0   2   0   0   0   0   2   0   0   0   2   0   0   0   0   0   0   2   0   0   2   0   2   0   2   2   2   0   2   2   2   0   0   2   0   2   2   0   0   0   0   2   2   2   0   2   0   0   0   0   0   0   0   2   0   0   2   0   2   0   0   0   2   0   2   0   2   0   0   0   2   2   2   2   2   0   0   0   0   0   2   2   2   2   0   0   0   2   0   2   0   2   2   0   0   2   0   2   0   0   0   0   2   0   0   2   2   2   2   2   0   0   0   2   2   2   2   0   2   2   2   2   0   2   0   0   0   2   2   2   2   0   2   2   2   2   0
 MK-1-4                 2   2   0   2   0   0   0   0   0   0   0   2   0   0   0   2   2   2   0   2   0   2   2   2   2   0   0   0   0   2   0   2   0   0   2   0   2   0   2   2   2   0   0   0   0   2   0   0   0   2   0   0   2   0   0   2   2   0   0   2   2   2   0   2   2   0   2   0   0   2   0   2   0   2   0   0   0   0   0   0   2   0   0   2   2   2   0   2   2   2   0   0   2   2   0   0   2   0   2   2   0   0   0   0   2   2   2   0   2   0   0   0   0   0   0   0   2   0   0   2   0   2   2   0   0   2   0   2   0   2   2   2   0   2   2   0   2   2   0   0   0   0   0   2   2   2   2   0   0   0   2   0   0   0   2   0   0   0   2   0   2   0   0   0   0   2   0   0   2   2   0   2   2   0   0   0   2   2   2   2   0   2   2   2   2   0   2   0   0   2   2   2   2   2   0   2   2   2   2   0
 MK-1-5                 2   0   0   2   0   0   0   0   0   0   0   2   0   0   2   2   2   0   0   2   0   2   2   2   2   0   0   0   0   2   0   2   0   0   0   0   2   0   2   2   2   2   0   0   0   2   2   0   0   2   0   2   2   0   0   2   2   0   0   2   2   2   0   2   2   0   2   0   0   2   0   2   0   2   0   0   2   0   0   0   2   0   0   2   2   2   0   2   2   2   0   0   2   2   0   0   2   0   2   2   0   0   0   0   2   2   2   0   2   0   0   0   0   0   0   0   2   0   2   0   0   2   2   0   0   0   0   2   2   2   2   2   0   2   2   0   2   0   2   0   0   0   0   2   2   2   2   0   0   0   2   0   0   0   2   0   0   0   0   0   2   0   0   0   0   2   0   0   2   2   0   2   2   0   0   0   2   2   2   2   0   2   2   2   2   0   2   0   0   2   2   2   2   2   0   2   2   2   2   0
 MK-1-6                 2   0   0   2   0   0   0   0   0   0   0   2   2   0   2   2   2   0   0   2   0   2   2   2   2   0   0   2   0   2   0   2   2   0   0   0   2   0   0   2   2   2   0   0   0   2   2   0   0   2   0   2   2   0   0   2   2   0   0   2   2   2   0   0   0   0   2   0   0   2   0   2   0   2   0   0   0   0   0   2   2   0   0   2   2   2   0   2   2   2   0   0   2   2   0   0   2   0   2   2   0   0   0   0   2   2   2   0   2   0   0   0   0   0   0   0   2   0   2   0   0   2   2   2   0   0   0   2   2   2   0   2   0   2   2   0   2   0   2   2   2   0   0   2   2   2   2   0   0   0   2   0   0   0   0   0   0   0   0   0   2   0   2   0   0   2   0   0   2   2   0   2   2   0   0   0   2   2   0   2   0   2   2   0   2   0   2   0   0   0   2   2   2   0   0   2   2   2   2   0
 MK-1-7                 2   0   0   2   0   0   0   0   0   0   0   2   2   0   2   2   2   2   0   2   0   2   2   2   2   0   0   2   0   2   0   2   2   0   0   0   2   2   0   0   2   2   0   0   0   2   2   0   0   2   0   2   2   0   0   2   2   0   2   2   2   2   0   0   0   0   2   0   0   2   0   2   0   2   0   0   0   0   0   2   2   0   0   2   2   2   2   2   2   2   0   0   2   2   0   0   2   0   0   2   0   0   0   0   2   2   2   0   2   2   0   0   0   2   0   0   2   0   2   0   0   2   2   2   0   0   0   0   2   2   0   0   0   0   2   0   2   0   2   2   2   0   0   2   2   2   2   0   0   0   2   0   0   0   0   0   0   0   0   0   2   0   2   0   0   0   0   0   2   2   0   2   2   0   0   0   2   2   0   2   0   2   2   0   2   0   2   2   0   0   0   2   2   0   0   2   2   2   2   0
 MK-1-8                 2   0   0   2   0   0   0   0   0   0   0   2   2   0   2   2   2   0   0   2   0   0   2   2   2   0   0   2   0   2   0   2   2   0   0   0   2   2   0   0   2   2   0   0   0   2   2   0   0   2   2   2   2   0   0   2   2   0   2   2   2   0   2   0   0   0   2   2   0   2   0   2   0   2   2   0   2   0   0   2   2   0   0   2   2   2   2   2   2   0   0   0   2   2   0   0   2   0   0   2   2   0   0   0   2   2   2   0   2   0   2   0   0   2   0   0   2   0   2   0   0   2   2   2   0   0   0   0   0   2   0   0   0   0   0   0   2   0   2   2   2   0   2   2   2   2   2   0   0   0   2   0   0   0   0   0   0   0   0   0   2   0   2   0   2   0   0   0   2   2   2   2   2   0   0   0   2   2   0   2   2   2   0   0   2   0   2   2   0   0   2   2   2   0   0   0   0   0   2   0
 MK-1-9                 2   0   0   2   0   0   0   0   2   0   0   2   2   0   2   2   2   0   0   2   0   0   2   2   2   0   0   2   0   2   0   0   2   0   0   2   0   2   0   0   2   2   0   0   0   2   2   0   0   2   2   2   2   0   0   2   2   0   2   2   2   0   2   0   2   0   2   0   0   2   2   2   0   2   2   0   0   0   0   2   2   0   0   2   2   0   2   0   2   0   0   0   2   2   0   0   2   0   0   2   2   0   0   0   2   2   2   0   0   0   2   0   0   2   0   0   2   0   2   0   0   2   2   2   0   0   0   0   0   2   0   0   0   0   0   0   2   0   2   2   2   0   2   2   2   2   2   0   0   0   2   0   0   2   2   0   0   0   0   0   2   0   2   0   0   2   0   0   2   2   2   2   2   0   0   0   2   2   0   2   0   2   0   0   2   0   0   2   0   0   2   2   2   0   0   0   0   0   2   0
 MK-1-10                2   0   0   2   0   0   0   0   2   0   0   2   2   0   2   2   2   0   0   2   0   0   2   2   0   0   0   2   0   2   0   0   2   0   0   2   0   2   0   0   2   0   0   0   0   2   2   0   0   2   2   2   2   0   0   2   2   0   0   2   2   0   2   0   2   2   2   0   0   2   2   2   0   2   2   0   0   0   0   2   2   0   0   2   2   2   2   0   2   0   0   0   2   2   0   0   2   0   0   2   2   0   0   0   2   2   2   2   0   0   2   0   0   2   0   0   2   0   2   0   0   2   2   0   2   0   0   0   2   2   2   0   0   0   0   0   2   0   2   2   2   0   0   2   2   2   0   0   0   0   0   0   0   2   2   0   0   0   0   0   2   0   2   0   0   2   0   0   2   2   0   2   2   2   0   0   2   2   0   2   0   2   0   0   2   0   0   2   0   0   2   2   2   0   0   0   0   0   2   2
 MK-1-11                2   0   0   2   0   0   0   0   2   0   0   2   2   0   2   2   2   0   0   2   0   0   2   2   2   0   0   2   0   2   0   0   2   0   2   2   0   2   0   0   2   0   2   0   0   2   2   0   0   2   2   2   2   0   2   2   2   0   0   2   2   0   2   0   2   2   2   0   0   2   2   2   0   2   2   0   0   0   2   2   0   0   0   2   2   2   2   0   2   0   0   0   2   2   0   0   0   0   0   2   2   0   0   0   2   2   2   2   0   0   2   0   0   2   0   0   2   0   0   0   0   2   2   2   2   2   0   0   2   0   2   0   0   0   0   0   2   0   2   2   2   0   0   2   2   2   0   0   0   0   0   0   0   2   2   0   2   0   0   0   2   0   2   0   0   2   0   0   2   2   2   2   2   2   0   0   2   0   0   0   0   2   0   0   2   0   0   2   0   0   0   2   2   0   0   0   0   0   2   2
 MK-1-12                2   0   0   2   0   0   0   0   2   0   0   0   2   0   2   2   2   0   0   2   0   2   2   2   2   0   0   2   0   2   0   0   2   0   2   2   2   0   2   0   2   0   2   0   0   2   2   0   2   2   2   2   2   0   2   2   2   0   0   0   2   2   2   0   2   2   0   0   0   2   2   0   0   2   2   0   0   0   2   2   0   0   0   2   2   2   2   0   2   0   2   0   2   2   0   0   0   2   2   2   2   0   0   2   2   2   2   2   0   2   2   0   0   2   0   0   0   0   0   0   0   2   2   2   2   2   0   0   2   0   2   0   0   0   0   0   0   0   2   2   2   0   0   2   2   2   0   0   0   2   0   0   0   2   2   0   2   0   0   0   2   0   2   0   0   2   0   0   2   2   2   2   2   2   0   0   2   0   2   0   0   2   0   0   2   0   0   2   0   0   0   2   2   0   0   0   0   0   2   2
 MK-1-13                0   0   0   2   0   0   0   0   2   0   0   0   0   0   2   2   2   0   0   2   0   2   2   2   2   0   0   2   0   2   0   0   2   0   0   2   2   0   2   0   2   0   0   0   0   2   2   0   2   2   0   2   2   0   2   2   2   0   0   2   2   2   2   0   2   2   0   0   0   2   2   0   0   2   2   0   0   0   2   2   2   0   2   2   2   2   2   0   2   0   2   0   2   2   0   0   0   2   2   2   2   0   0   2   2   2   2   2   0   2   2   0   0   2   0   0   0   0   0   0   0   2   2   2   0   2   0   0   0   0   2   0   0   0   0   2   0   0   2   2   2   0   0   0   2   0   0   0   0   0   0   0   0   2   2   0   2   0   0   0   2   0   2   0   0   0   2   0   2   2   2   2   2   2   0   2   2   2   2   0   0   2   0   0   2   0   2   2   0   0   2   2   2   0   0   0   0   0   2   2
 MK-1-14                0   0   0   2   0   0   0   0   2   0   0   0   0   0   2   2   2   0   0   2   2   2   2   2   2   0   0   2   0   2   0   0   2   0   0   2   2   0   2   0   2   2   0   0   0   2   2   2   2   2   0   2   2   0   2   2   2   0   0   2   2   2   2   0   2   2   0   0   2   2   2   0   0   2   2   0   0   0   0   2   2   0   2   2   0   2   2   2   2   0   2   0   2   2   0   0   0   2   2   2   0   0   0   2   2   2   2   2   0   2   2   0   0   2   0   0   2   0   2   0   0   0   2   0   0   2   0   0   0   0   2   0   0   0   0   2   0   0   0   2   2   2   0   0   2   0   0   0   0   0   0   0   2   2   0   0   2   0   0   0   2   0   2   0   0   0   2   0   2   2   2   2   2   2   0   2   0   2   2   0   0   2   0   0   2   0   2   0   0   0   2   2   2   0   0   0   0   0   0   2
 MK-1-15                0   0   0   2   0   0   0   0   2   0   0   2   0   0   2   2   2   0   0   2   2   2   2   2   2   0   0   2   0   2   0   0   2   0   0   2   0   0   0   0   0   2   0   0   0   0   2   2   2   2   0   2   2   0   2   2   2   0   0   2   2   2   2   0   2   0   2   0   2   2   2   2   0   2   2   0   0   0   0   2   2   0   2   2   0   2   2   2   2   0   2   0   2   2   0   0   0   2   2   2   0   0   0   2   2   2   2   2   0   2   2   0   0   2   0   0   0   0   2   0   0   0   2   2   2   2   0   0   0   0   2   0   0   0   0   2   0   0   0   2   2   2   2   0   2   0   0   0   0   2   0   0   2   2   0   0   0   2   0   0   2   0   2   0   0   0   0   0   2   2   2   2   2   2   0   2   0   2   2   0   0   2   0   0   2   0   2   2   0   0   2   2   2   0   0   0   0   2   0   2
 MK-1-16                0   0   2   2   0   0   0   0   2   0   0   2   0   0   2   2   2   0   0   2   2   2   2   2   2   0   0   0   0   2   2   0   2   0   0   2   0   0   0   0   0   2   0   2   0   0   2   2   2   2   2   2   0   0   2   2   2   0   0   2   2   2   2   0   2   0   2   0   2   0   2   2   0   2   2   0   0   0   0   2   2   0   0   2   2   2   2   2   2   0   2   0   0   2   0   0   0   2   2   2   0   0   0   2   0   2   2   2   0   2   2   0   0   2   0   0   0   0   2   0   0   0   2   2   0   2   0   0   0   0   2   0   0   0   0   2   2   0   0   2   0   2   2   0   2   0   0   2   0   2   0   0   0   2   0   0   0   2   0   0   2   0   2   0   0   0   0   0   2   2   2   2   2   2   0   0   0   2   2   0   0   0   0   0   2   0   2   2   0   0   2   2   2   0   0   0   0   2   0   2
 MK-2-1                 0   0   2   2   0   0   2   0   2   0   0   2   2   2   0   2   2   2   2   2   0   2   0   0   0   2   0   0   2   0   0   2   0   0   0   0   0   2   2   0   0   0   0   2   0   0   0   0   0   2   2   0   2   2   2   2   0   2   0   2   0   2   2   2   0   2   0   2   2   2   0   2   0   0   0   0   2   2   2   2   0   0   0   2   2   2   2   0   0   0   0   0   0   2   0   2   2   2   0   2   0   0   0   0   0   0   0   0   2   2   0   0   2   0   0   2   2   0   0   0   0   0   0   0   0   0   0   2   2   0   2   2   2   2   0   2   2   0   2   0   0   2   2   2   2   2   2   0   0   2   2   2   2   2   2   2   2   2   2   0   0   2   0   2   0   0   2   0   2   0   2   0   2   2   0   2   2   0   2   2   2   0   0   2   0   2   2   0   2   2   0   2   2   2   0   0   0   0   2   2
 MK-2-2                 0   0   2   2   0   0   2   0   2   0   0   2   2   0   0   2   2   2   0   2   0   2   0   0   0   2   2   0   2   0   0   2   0   0   0   0   0   2   0   0   0   0   0   2   2   0   0   0   2   2   0   0   0   2   2   2   0   2   0   2   0   2   2   2   0   2   0   2   2   2   0   2   2   0   0   0   2   2   2   2   0   0   0   2   2   2   2   0   0   0   0   0   2   2   0   2   2   2   0   2   0   0   0   0   0   0   0   0   2   2   0   0   2   0   0   2   0   0   0   0   0   2   0   0   0   0   0   2   2   0   2   2   2   2   0   2   2   0   2   0   0   2   2   2   2   2   2   0   0   2   2   2   2   0   2   2   2   2   0   0   0   2   0   2   0   0   2   2   2   0   2   0   2   2   0   2   2   0   2   2   2   0   0   2   0   2   2   0   2   2   2   2   2   2   0   0   0   0   2   2
 MK-2-3                 0   0   2   0   2   0   2   2   2   0   0   2   2   0   0   2   2   2   0   2   0   2   0   0   0   2   2   2   2   0   0   2   0   0   2   0   0   0   0   0   2   0   0   2   2   0   2   0   2   2   0   0   0   2   2   2   2   2   0   2   2   2   0   2   0   2   0   2   2   2   0   2   2   0   2   2   2   2   2   2   0   0   0   0   2   2   2   0   0   0   0   0   2   2   0   2   2   2   2   2   0   0   0   0   2   0   0   0   2   2   2   0   2   0   0   2   0   0   0   0   0   2   0   0   0   0   0   2   2   0   2   2   2   2   0   2   2   0   2   0   0   2   2   2   2   2   2   0   0   2   2   2   2   0   2   2   2   2   0   0   0   2   0   0   0   0   2   2   2   0   2   2   2   2   0   2   0   0   2   2   0   0   0   2   0   2   2   0   0   2   2   2   2   2   0   0   0   0   2   2
 MK-2-4                 2   0   2   0   2   0   2   2   2   0   0   2   2   2   0   2   2   2   0   2   0   2   0   0   0   2   2   2   2   0   0   2   2   0   2   0   0   0   0   0   2   0   0   2   2   0   2   0   2   2   0   0   0   2   0   2   2   2   0   2   2   2   0   2   0   2   0   2   2   0   0   2   2   2   2   2   2   2   2   2   0   0   0   0   2   2   2   0   0   2   0   0   2   2   2   2   2   2   2   2   0   0   0   0   2   0   0   0   2   0   2   0   2   2   0   0   0   0   0   0   0   2   0   0   0   0   0   2   2   2   2   0   2   2   0   2   2   0   2   2   2   2   2   0   2   2   0   0   0   2   2   2   2   2   0   2   2   0   0   0   0   2   2   0   0   0   2   2   2   0   2   2   2   2   0   0   2   0   2   2   0   2   0   2   0   2   2   0   0   2   2   2   2   2   0   0   0   0   2   2
 MK-2-5                 2   0   2   0   2   0   0   2   0   2   0   2   2   2   0   2   2   2   0   2   0   2   0   2   0   2   2   2   2   0   0   2   2   0   2   0   0   0   0   0   2   0   0   2   2   0   2   0   2   2   0   0   0   2   0   2   2   2   0   2   0   2   0   2   0   2   0   2   2   0   0   2   2   2   2   2   2   2   2   2   0   0   0   0   2   2   2   0   2   2   0   2   2   2   2   2   2   2   2   2   0   0   2   2   2   0   2   0   2   0   2   0   0   2   0   0   0   2   0   0   0   2   0   0   0   0   0   2   2   0   2   0   2   2   0   2   2   0   2   2   2   2   0   0   2   2   0   2   0   2   2   2   2   2   0   2   2   0   0   0   0   2   2   0   0   0   0   2   2   0   2   2   2   2   0   2   2   0   2   2   2   2   0   2   0   2   2   0   0   2   2   2   2   2   0   0   0   0   2   2
 MK-2-6                 0   0   2   0   2   0   0   2   0   2   0   2   2   2   0   2   2   2   0   2   0   2   2   2   0   2   2   2   2   0   2   2   2   0   2   0   0   2   0   0   2   0   0   2   2   0   2   0   2   2   0   0   0   2   0   2   2   2   0   2   0   2   0   2   0   0   0   2   2   0   0   0   2   2   2   0   2   2   2   2   0   0   0   0   2   2   2   0   2   2   0   2   2   2   2   0   2   2   2   2   0   0   2   2   0   0   2   0   2   0   2   0   0   2   0   0   0   2   0   0   0   2   0   0   0   2   0   2   2   0   2   0   0   2   0   2   2   0   2   2   2   2   0   0   2   0   0   2   0   2   2   2   0   2   2   2   2   0   0   0   0   2   0   0   0   0   0   2   2   0   2   2   2   2   0   2   2   0   0   2   2   2   2   2   0   2   0   0   0   2   2   2   2   2   0   0   0   0   2   2
 MK-2-7                 0   0   2   0   2   0   0   2   0   2   0   0   2   2   0   2   2   2   0   2   0   2   2   2   0   2   2   2   2   0   2   2   2   0   2   0   0   2   0   0   2   0   0   2   2   0   2   2   2   2   0   2   0   2   0   2   2   2   0   2   0   2   0   2   0   0   0   2   2   0   0   0   2   2   2   0   2   2   2   2   0   0   0   0   2   2   2   0   2   0   0   2   2   2   2   0   2   2   2   2   0   0   2   2   2   0   2   0   2   0   2   0   0   2   0   0   0   2   0   0   0   2   0   0   0   2   0   2   2   0   2   0   0   2   0   2   2   0   2   2   2   2   0   0   2   0   0   2   0   2   2   2   2   2   2   2   2   0   0   0   0   2   0   0   0   0   0   2   2   0   2   2   2   2   0   2   2   0   0   0   0   2   2   2   0   2   0   0   0   2   2   2   2   2   0   0   0   0   2   2
 MK-2-8                 0   0   2   0   2   2   0   2   0   2   0   0   2   2   0   2   2   2   0   2   0   2   2   2   0   2   2   2   2   2   2   2   2   0   2   0   0   2   0   0   0   0   0   2   2   0   2   2   2   2   0   2   0   2   0   2   2   2   0   2   0   2   2   2   0   2   0   2   2   0   2   0   2   2   2   0   2   2   2   2   0   0   0   0   2   2   2   0   2   2   0   0   2   2   2   0   2   2   2   2   0   0   2   2   0   0   2   0   2   0   2   0   0   2   0   0   0   2   0   0   0   2   0   0   0   2   0   2   2   0   2   0   0   2   0   2   2   0   2   2   2   2   0   0   2   0   0   2   0   2   2   2   2   2   2   2   2   0   0   0   0   2   0   0   0   0   0   2   2   0   2   2   2   2   0   2   2   0   0   0   0   2   2   2   0   0   0   0   0   2   2   0   2   2   0   0   0   0   2   2
 MK-2-9                 0   0   0   0   0   2   0   2   0   2   0   0   2   2   0   0   2   2   0   2   0   2   2   2   0   2   2   2   2   2   2   2   2   0   2   0   0   2   2   0   0   0   0   2   2   0   2   2   2   2   0   2   0   2   0   0   2   0   2   2   0   2   2   2   0   2   0   2   2   0   2   0   2   2   2   0   2   2   2   2   0   0   0   0   2   0   2   0   2   2   0   0   2   2   2   0   2   2   2   2   2   0   2   2   0   0   2   0   2   0   2   0   0   2   0   0   0   0   0   0   0   2   0   0   0   2   0   2   2   0   2   0   0   2   0   2   0   0   0   2   2   2   0   0   2   0   0   0   0   2   2   2   0   2   0   2   2   0   0   2   0   2   0   0   0   0   0   2   2   0   2   2   2   2   0   2   2   0   2   0   0   2   2   2   0   0   0   0   0   2   2   0   2   2   0   0   0   0   0   0
 MK-2-10                0   0   0   0   0   2   0   2   0   2   0   0   2   2   0   0   2   2   0   0   0   2   2   2   0   2   2   2   2   2   2   2   2   0   2   0   0   2   2   0   0   0   0   2   0   0   2   2   2   2   0   2   0   2   0   0   2   0   2   2   0   2   2   2   0   2   0   2   2   0   2   0   2   2   2   0   2   2   2   2   2   0   2   0   2   0   2   0   2   0   0   0   2   2   2   0   2   2   2   2   2   0   2   2   0   0   2   0   2   0   2   0   0   2   0   2   0   0   0   2   0   2   0   2   0   2   0   2   2   0   0   0   0   0   0   2   0   0   0   2   2   2   0   0   0   2   0   0   2   2   2   2   0   2   0   2   2   0   0   2   0   2   2   0   0   0   0   2   2   0   2   2   2   2   0   2   2   0   2   0   0   2   2   2   0   0   0   0   0   2   0   0   2   2   0   2   0   0   0   0
 MK-2-11                0   0   0   0   0   2   0   2   0   2   0   0   2   2   0   0   2   2   0   0   0   2   2   2   0   2   2   2   2   2   2   2   2   0   0   0   0   2   2   0   0   0   0   2   0   0   2   0   2   2   0   2   0   2   0   0   2   0   2   2   0   2   2   2   0   2   0   2   2   0   2   0   2   2   2   0   2   2   2   2   2   2   2   0   2   0   0   0   2   0   0   0   2   2   2   0   2   2   0   2   2   2   2   2   0   0   2   0   2   0   2   0   0   2   0   2   0   2   0   2   0   2   0   0   0   2   2   2   2   0   0   0   2   0   0   2   0   2   0   2   2   2   0   0   0   2   0   0   2   2   2   2   0   2   0   0   2   0   0   2   0   2   2   0   0   0   0   2   2   0   2   2   2   2   0   0   2   0   0   2   0   2   2   2   0   0   2   0   0   2   0   2   2   2   0   2   0   0   0   0
 MK-2-12                0   0   2   2   0   2   0   2   0   2   0   0   2   2   0   0   2   2   0   0   0   2   2   2   0   2   2   2   2   2   2   2   2   0   0   0   0   2   0   0   0   0   2   2   2   2   0   0   2   2   0   2   0   2   2   0   2   0   2   2   0   2   2   2   0   2   0   2   2   0   2   0   0   2   2   0   2   2   2   2   2   2   2   2   2   2   0   0   0   0   0   0   2   2   2   0   0   2   0   2   2   2   2   2   2   0   2   2   2   0   2   0   0   2   0   2   0   2   0   0   0   2   0   0   0   2   2   2   2   0   0   0   0   0   0   2   0   2   0   0   2   2   0   0   0   2   0   0   2   2   2   2   0   2   2   0   2   0   0   2   0   2   2   0   0   0   0   2   0   0   2   0   2   0   0   0   0   0   0   2   0   2   2   2   0   0   2   0   2   2   2   2   2   2   0   2   0   2   0   0
 MK-2-13                0   0   0   2   0   2   0   2   0   2   0   0   0   2   0   0   2   2   2   0   0   2   2   0   0   2   2   2   2   2   2   2   2   0   2   0   0   0   2   2   2   0   2   2   2   2   2   0   2   2   0   2   0   2   2   0   2   0   2   2   0   2   0   2   0   2   0   2   2   0   2   0   0   2   2   0   2   2   2   2   2   2   2   2   2   2   0   0   0   0   2   0   2   2   2   0   0   2   0   2   2   2   2   2   2   0   2   2   2   0   0   0   0   2   0   2   0   2   0   0   0   2   0   0   0   2   2   2   2   0   0   0   0   2   0   2   0   2   0   0   2   2   0   0   0   2   0   0   2   2   0   0   0   2   2   0   0   0   0   2   0   2   2   0   0   0   0   2   0   2   2   2   0   0   0   0   0   0   0   0   0   2   2   0   0   0   2   0   2   2   2   2   0   2   0   2   0   2   0   0
 MK-2-14                0   0   0   2   0   2   0   2   0   2   0   0   0   0   0   0   2   0   2   2   0   2   2   0   0   2   2   0   2   2   2   2   2   0   2   0   0   0   2   2   0   0   2   2   2   2   2   0   2   2   0   2   0   2   2   0   2   0   2   0   0   2   0   2   0   0   0   2   2   0   2   0   0   2   2   0   2   2   0   2   2   2   2   2   2   2   0   2   0   0   2   0   2   0   2   2   0   2   0   2   2   2   2   2   2   0   2   2   2   0   0   0   0   2   0   2   0   2   0   0   2   2   0   0   0   2   2   2   2   0   0   0   0   2   0   2   0   0   0   0   2   2   0   0   0   2   0   0   0   2   0   0   0   2   2   0   0   0   0   2   0   2   2   0   0   0   0   2   0   2   2   2   0   0   0   0   0   0   0   2   0   2   0   0   0   0   2   0   2   2   2   2   0   2   2   2   0   2   0   0
 MK-2-15                0   0   0   2   0   2   0   2   0   2   0   0   0   0   0   0   2   0   2   2   0   2   2   0   0   2   2   0   2   2   0   2   2   0   2   0   2   0   2   2   0   0   2   2   2   2   2   0   2   2   0   0   0   2   2   0   2   0   2   0   0   2   0   2   0   0   0   2   0   2   2   0   2   2   2   0   2   2   0   2   2   2   2   2   2   2   0   2   0   0   2   0   2   0   2   2   2   2   0   2   2   2   2   2   2   0   2   2   2   0   0   0   0   0   0   2   0   2   0   0   2   2   0   0   0   2   2   2   2   0   0   0   0   2   0   0   0   0   0   0   2   2   0   0   0   2   2   0   0   2   0   0   0   2   2   2   2   2   0   2   0   0   2   0   0   0   0   2   0   2   2   2   0   0   0   0   2   0   0   2   0   2   0   0   0   0   2   0   0   2   2   2   0   2   2   2   0   2   0   0
 MK-2-16                0   0   0   2   0   2   0   2   0   2   0   0   0   0   2   0   2   0   2   2   0   2   2   0   0   2   0   2   2   2   0   2   2   0   2   0   2   0   2   2   0   0   2   2   2   2   2   0   2   2   0   0   0   2   2   0   2   0   2   0   0   2   0   2   0   0   0   2   0   2   2   0   2   2   2   0   2   2   0   2   2   2   2   0   2   2   0   2   0   0   2   0   2   0   2   2   0   2   0   2   2   2   2   2   2   0   2   2   2   0   0   0   0   0   0   0   0   2   2   0   2   2   2   0   0   2   2   2   2   0   0   0   0   2   0   0   0   0   0   0   2   2   0   0   0   2   2   0   0   0   0   0   2   2   0   2   2   2   2   2   0   0   2   0   0   0   0   2   0   0   0   2   0   0   0   0   2   0   0   2   2   2   0   0   0   0   2   0   0   2   2   2   0   2   2   2   0   0   0   0
 MK-3-1                 2   2   2   2   0   0   2   2   2   0   2   0   2   0   2   0   0   2   2   2   0   2   2   0   0   0   0   2   0   0   2   0   2   0   2   2   0   2   0   2   0   2   2   0   2   0   2   0   2   2   0   2   2   2   0   2   0   0   2   0   0   0   2   0   0   0   0   2   0   2   2   2   0   2   0   0   0   0   0   0   0   0   0   2   2   0   2   0   2   0   2   2   0   2   0   2   2   2   2   0   0   2   0   0   0   2   0   0   0   0   2   2   0   2   2   2   0   0   2   0   0   2   0   0   0   2   0   2   0   0   0   0   2   0   2   2   0   2   2   2   2   0   0   0   0   0   2   2   0   0   0   0   2   2   2   2   2   2   2   2   0   0   0   0   0   0   0   0   0   2   2   2   2   0   0   0   2   0   2   0   2   0   2   0   2   0   2   2   2   0   0   0   2   2   0   0   0   0   0   2
 MK-3-2                 2   2   2   2   0   0   2   2   2   0   0   0   2   0   2   0   0   2   2   2   0   2   2   0   0   0   0   2   0   0   2   0   0   2   2   2   0   2   0   0   0   2   2   0   2   0   2   0   2   2   0   2   2   2   0   2   0   0   2   0   0   0   2   0   0   0   0   2   2   2   2   2   0   2   2   0   0   0   2   0   0   0   0   2   2   0   0   0   0   0   2   2   2   2   0   2   2   2   2   0   0   2   2   0   0   2   2   0   0   0   2   0   0   2   2   2   0   0   2   0   0   2   0   2   0   2   0   2   0   0   0   0   2   0   2   2   0   2   2   2   2   0   0   0   0   2   2   2   0   0   2   0   2   2   2   2   2   2   2   2   0   0   0   0   0   0   0   2   0   2   2   2   2   0   0   0   2   0   0   0   2   0   0   0   0   2   2   2   2   0   0   0   2   2   0   0   0   0   0   2
 MK-3-3                 2   2   2   2   0   0   2   2   2   0   2   0   2   0   2   0   2   2   2   2   0   2   2   0   0   0   0   2   0   2   2   0   0   2   2   2   0   2   0   0   0   2   2   0   2   0   2   0   0   2   0   2   2   2   0   2   0   0   2   0   0   2   2   0   2   0   0   2   2   2   2   2   0   2   2   0   2   0   2   0   0   0   2   2   2   0   0   0   0   0   2   2   2   2   0   2   2   2   2   0   0   0   2   2   0   2   2   2   0   0   2   0   0   0   2   2   0   2   2   0   0   0   0   2   2   2   0   2   0   0   0   0   2   0   2   2   0   2   2   2   2   0   0   0   0   2   2   2   0   0   2   0   2   2   2   2   2   2   2   2   0   0   0   0   0   0   0   2   2   2   2   2   2   0   0   2   2   0   0   0   0   0   0   0   0   2   2   2   2   0   0   0   2   2   0   0   0   0   0   2
 MK-3-4                 2   2   2   2   2   0   2   2   2   0   2   0   2   0   0   0   2   2   2   2   0   2   2   0   0   0   0   2   2   2   2   2   0   2   2   2   0   2   0   0   0   2   2   0   2   0   2   0   0   2   2   2   2   2   0   2   0   0   0   0   0   2   2   0   2   0   0   2   0   2   2   2   0   0   2   0   2   0   2   0   0   0   2   2   2   2   0   0   0   2   2   2   2   2   0   2   2   2   2   0   0   0   2   2   0   2   2   2   0   0   2   0   0   0   2   0   0   2   2   0   0   0   0   2   2   2   2   0   0   0   0   0   0   0   2   2   0   2   2   2   2   0   2   0   0   2   2   0   0   0   2   2   2   2   2   2   2   2   2   2   0   0   0   0   0   0   0   2   2   2   2   2   2   0   0   0   2   2   0   0   0   0   0   0   2   0   2   2   2   0   0   0   2   2   0   2   0   0   0   2
 MK-3-5                 2   2   2   2   2   0   2   2   2   0   2   0   2   0   0   0   2   2   0   2   0   2   2   0   0   0   0   2   2   2   2   2   0   2   2   2   0   0   2   0   0   2   2   0   0   0   2   0   0   2   2   2   2   2   0   2   0   0   0   0   0   2   2   0   2   2   0   2   0   2   2   0   0   2   0   0   2   0   2   0   0   0   2   2   2   2   0   0   0   2   2   2   2   2   0   2   2   2   2   0   0   0   2   2   0   2   2   2   0   0   2   0   2   0   2   0   0   2   2   0   0   0   0   2   2   2   2   2   0   0   0   2   2   0   0   2   2   2   2   2   2   0   2   0   0   2   2   0   0   0   2   2   2   2   2   2   2   2   0   2   0   0   0   0   0   0   0   2   2   2   2   2   2   0   0   2   2   2   0   0   2   2   0   0   0   0   2   0   0   2   0   0   2   2   0   2   0   0   0   2
 MK-3-6                 2   2   2   2   2   0   2   2   2   0   2   0   2   0   0   0   2   2   0   2   0   2   2   0   0   0   2   2   2   2   2   2   0   2   2   2   0   0   2   0   0   2   0   0   0   0   2   0   0   2   2   2   0   2   0   0   0   0   0   0   0   2   2   0   0   2   0   2   0   2   0   0   0   2   0   0   2   0   2   0   0   0   2   0   2   2   0   0   0   2   2   2   2   2   0   2   2   2   2   0   0   0   2   2   0   0   2   2   0   0   2   0   2   0   2   0   0   0   2   0   0   0   0   2   2   2   2   2   0   0   0   2   2   0   0   2   2   2   0   2   2   0   2   0   0   2   2   2   0   0   2   2   2   0   0   2   0   2   0   0   0   0   0   0   2   2   0   2   2   2   2   2   2   0   0   2   2   0   0   0   0   2   0   2   0   0   2   0   0   2   0   0   2   2   0   2   0   0   0   0
 MK-3-7                 2   2   2   2   0   0   0   2   0   0   2   0   2   0   0   0   2   2   0   2   0   2   2   0   0   0   2   2   2   2   2   2   0   0   2   2   0   2   2   2   0   2   2   0   0   0   2   0   0   2   0   2   0   2   2   0   0   0   0   0   0   2   2   0   0   2   0   2   0   2   0   0   0   2   0   2   2   0   2   0   0   0   2   0   2   2   2   2   0   2   2   2   2   2   2   2   2   0   2   0   0   0   2   2   0   0   2   0   0   0   2   0   2   0   0   0   0   0   2   0   0   0   0   2   2   2   2   2   0   0   0   2   0   0   0   2   2   0   0   2   2   2   0   0   0   2   2   2   0   0   2   2   0   0   0   2   0   2   0   2   0   0   0   0   2   0   0   2   0   2   2   2   2   0   0   2   2   0   0   0   0   2   0   2   0   0   2   0   2   2   0   0   2   0   0   2   0   0   0   2
 MK-3-8                 2   2   2   2   2   0   0   2   0   0   0   0   2   0   0   0   2   2   0   2   0   2   2   0   0   0   2   2   2   2   2   2   0   0   2   2   0   2   2   2   0   2   2   0   0   0   2   0   0   2   0   2   0   2   2   0   0   0   0   0   0   2   2   0   0   2   0   2   0   2   0   0   0   2   0   2   2   0   2   0   0   0   2   0   2   2   2   2   0   2   2   2   2   2   2   2   2   0   2   0   0   2   2   2   0   2   2   0   0   0   2   0   2   0   0   0   0   0   0   0   0   0   0   2   2   2   2   2   0   0   0   2   2   0   0   0   2   0   0   2   2   2   0   0   0   2   2   0   0   0   2   2   0   0   0   2   0   0   0   0   0   0   0   0   2   0   0   2   0   2   2   2   2   0   2   2   2   0   0   0   0   2   0   2   0   0   2   0   2   2   0   0   2   0   0   2   0   0   0   0
 MK-3-9                 2   2   2   2   2   0   0   2   0   0   0   0   2   0   0   0   2   2   0   2   2   2   2   0   0   0   0   2   2   2   2   2   0   0   2   2   0   2   2   2   0   2   2   0   0   0   2   0   0   2   0   0   2   2   2   0   0   0   0   0   0   2   2   0   0   2   0   2   0   2   0   0   0   2   2   2   0   2   2   2   0   0   2   0   2   2   2   2   0   2   2   2   2   2   2   2   2   0   2   0   0   2   2   2   2   2   2   0   0   0   2   0   2   0   0   0   0   0   0   0   0   0   0   2   2   2   2   2   0   0   0   0   2   0   0   0   2   0   0   2   2   2   0   0   0   2   2   0   2   0   2   2   0   0   2   0   2   0   0   0   0   0   0   0   2   0   0   2   0   2   2   2   2   0   2   2   2   0   2   0   0   2   0   2   0   0   2   0   2   2   2   0   0   0   0   2   0   0   0   0
 MK-3-10                2   0   2   2   2   0   0   2   0   0   0   0   2   0   0   0   2   2   0   2   2   2   2   0   2   0   0   2   2   2   2   2   0   0   2   2   0   2   0   2   0   2   2   0   0   0   2   0   0   0   0   0   2   0   0   0   0   0   0   0   2   2   2   0   0   2   2   2   0   2   0   0   0   2   2   2   0   2   2   2   0   0   2   0   2   2   2   2   0   2   2   2   2   2   2   2   2   0   2   0   0   2   2   2   2   2   0   0   0   0   0   0   2   0   0   0   0   0   0   0   0   2   0   2   2   2   2   2   0   0   0   0   2   0   0   0   2   0   0   2   2   0   0   0   0   2   2   2   2   2   2   2   0   0   2   2   2   0   0   0   0   0   0   0   0   0   0   2   2   2   2   0   2   0   2   2   0   0   2   0   0   0   0   2   0   0   2   0   2   2   2   0   0   2   2   2   0   0   2   0
 MK-3-11                2   0   2   2   2   2   0   2   0   0   0   0   2   0   0   0   2   2   0   2   2   2   2   0   2   0   0   2   2   2   2   2   0   0   2   2   0   2   0   2   2   2   2   0   0   0   2   0   0   0   0   0   2   0   0   0   0   0   0   0   2   0   2   0   0   2   2   2   0   2   0   2   0   2   2   0   0   2   2   2   0   0   0   0   2   2   2   0   0   2   2   2   2   2   2   2   2   0   2   0   0   2   2   2   2   2   0   0   0   2   0   2   2   0   0   2   2   0   2   0   0   2   0   2   2   2   2   2   0   2   0   0   2   0   0   2   2   0   0   2   2   0   0   0   0   0   0   2   2   2   2   2   0   0   2   2   2   2   2   0   0   0   0   0   0   0   0   2   2   2   2   0   2   0   2   2   0   0   2   2   0   0   0   2   0   0   2   0   2   2   2   0   0   2   2   2   0   0   2   0
 MK-3-12                2   0   2   2   2   2   0   2   0   0   0   0   2   0   0   0   2   2   0   2   2   2   2   0   2   0   0   2   2   2   2   2   0   0   2   2   0   2   0   2   2   2   2   0   0   0   2   0   0   0   0   0   2   0   0   0   0   0   0   0   2   0   2   0   0   2   2   2   0   2   0   0   0   2   0   0   0   0   0   2   0   0   2   0   2   0   2   0   2   2   2   2   2   2   2   2   2   0   0   0   0   2   2   2   2   2   0   0   0   2   0   2   2   0   2   2   2   0   0   0   0   2   0   2   2   2   2   2   0   2   0   0   2   0   0   2   2   0   0   2   0   2   0   0   0   0   0   2   2   2   2   2   0   0   2   0   2   2   2   0   0   0   0   0   0   0   0   2   0   2   2   0   2   0   2   2   0   2   2   2   0   0   0   2   0   0   0   0   2   2   2   2   0   2   2   2   0   0   2   0
 MK-3-13                2   0   2   2   0   2   0   2   0   0   0   0   2   0   0   0   2   2   0   2   2   0   2   0   2   0   0   0   2   2   2   0   0   0   2   2   0   2   0   2   2   2   2   0   0   0   2   0   0   0   0   0   2   0   0   0   0   2   0   0   2   0   2   0   0   0   2   2   0   2   0   0   0   2   0   0   0   0   0   2   0   0   2   0   2   0   2   0   2   2   2   2   2   2   0   2   2   0   0   0   0   2   0   2   2   2   0   0   0   2   0   2   2   0   2   2   2   0   2   0   2   2   0   2   0   2   2   0   0   2   0   2   2   0   0   2   2   0   2   2   0   2   0   0   0   0   0   2   2   2   2   2   0   2   2   0   2   2   2   0   0   0   0   0   0   0   0   0   0   2   2   0   2   0   2   0   0   2   2   2   0   0   2   2   0   0   0   0   2   2   2   2   0   2   2   0   0   0   2   0
 MK-3-14                2   0   2   0   0   2   2   2   0   0   0   0   2   0   0   0   0   2   0   2   2   0   2   0   0   0   0   0   2   2   2   0   0   0   2   2   0   0   0   2   2   2   2   0   0   0   2   0   0   0   0   0   0   0   0   0   0   2   0   0   2   0   2   0   0   0   2   2   0   2   0   0   2   2   0   0   0   0   0   2   0   0   2   2   2   0   2   0   2   2   0   2   2   2   0   2   0   0   0   0   0   2   0   2   2   2   0   2   0   2   0   2   2   0   2   2   2   0   2   0   2   2   0   2   0   2   2   0   0   2   2   2   2   0   0   2   2   2   2   2   0   2   0   0   0   0   0   0   2   2   2   2   0   2   2   0   2   2   2   0   0   0   0   0   0   0   0   2   0   2   2   0   0   0   2   0   0   2   2   2   2   0   2   2   0   0   0   0   2   2   2   2   0   0   2   0   0   0   2   0
 MK-3-15                2   0   2   0   0   2   2   0   0   0   2   0   2   0   0   0   0   2   0   2   2   0   2   0   0   2   0   0   2   2   2   0   0   2   2   2   0   0   0   2   2   2   2   2   0   0   2   0   0   0   0   0   0   0   0   0   0   0   0   0   2   0   2   0   0   0   2   0   0   2   2   0   2   2   0   0   0   0   0   2   0   0   2   2   2   0   2   0   2   2   0   0   2   2   0   2   0   0   2   0   0   2   0   2   2   2   0   2   0   2   0   2   2   0   2   2   2   0   2   0   2   2   2   2   0   2   2   0   0   2   2   2   2   0   0   2   0   2   2   2   0   2   0   0   0   0   0   0   2   2   2   2   0   2   0   0   2   2   2   0   0   0   0   0   0   0   0   2   0   0   2   0   0   0   2   0   0   2   2   2   0   0   2   0   0   0   0   0   2   2   2   0   0   2   2   2   0   0   2   0
 MK-3-16                2   0   2   0   0   2   2   0   0   0   2   0   2   0   0   0   0   0   0   2   2   0   2   0   0   2   0   0   2   2   2   0   0   2   2   2   0   0   0   2   0   2   2   2   2   0   2   0   0   0   0   0   0   0   0   0   0   2   0   2   2   0   2   0   0   0   2   0   0   2   0   0   2   2   0   0   0   0   0   2   0   0   2   2   0   0   2   0   2   2   2   0   2   2   0   2   2   0   2   0   0   0   0   2   2   2   0   2   0   2   0   2   2   0   2   2   2   0   2   0   2   2   2   2   0   2   0   2   0   2   2   0   0   0   2   2   0   2   2   2   0   2   0   0   0   0   2   0   2   2   2   2   0   2   0   0   0   2   2   0   0   0   0   0   0   0   0   2   0   0   2   0   0   0   2   0   0   2   2   2   0   0   2   0   0   0   2   0   2   2   2   0   0   2   2   0   0   2   2   0
 MK-4-1                 0   0   0   2   2   2   2   0   2   0   0   2   2   2   2   0   0   0   2   2   2   2   0   2   0   2   0   0   0   2   2   0   2   2   2   0   0   0   2   0   2   0   2   2   0   0   0   2   2   2   0   2   0   2   0   2   2   2   2   0   2   0   2   2   2   0   0   0   2   2   0   2   0   2   2   2   0   0   0   2   0   2   0   2   2   0   0   2   2   2   2   2   2   0   0   2   0   2   2   0   0   2   2   0   0   0   0   2   0   0   0   0   2   0   0   2   0   0   2   0   0   2   0   0   2   0   2   2   0   2   0   0   0   2   2   0   0   2   2   0   2   0   2   2   2   0   2   2   0   2   2   0   2   0   2   0   2   0   0   2   0   0   0   2   0   0   2   2   2   2   0   2   2   0   2   0   2   0   2   2   0   2   0   2   0   2   2   0   2   0   2   0   2   0   2   2   0   2   2   0
 MK-4-2                 0   0   2   2   2   2   2   0   2   0   0   2   2   2   2   0   0   0   2   2   2   0   0   2   0   2   0   0   0   2   2   0   2   2   2   0   0   0   0   0   2   0   2   2   0   0   0   2   2   2   0   0   0   2   0   2   2   2   2   0   2   0   2   2   2   0   0   0   2   2   0   0   0   2   2   2   0   0   0   2   2   2   0   2   0   0   0   2   2   2   2   2   2   0   2   2   0   2   0   0   2   0   2   0   0   0   2   2   0   0   0   0   0   0   0   0   0   0   0   0   0   2   0   0   2   0   2   2   2   2   0   2   0   2   2   0   0   2   2   0   2   0   2   2   2   0   2   2   0   2   2   0   0   0   2   0   2   0   0   2   0   0   0   2   0   0   2   2   2   2   0   2   2   0   2   0   2   0   2   2   0   2   0   2   0   2   2   0   2   0   2   0   2   0   2   2   0   2   2   0
 MK-4-3                 0   0   2   2   2   2   2   0   2   0   2   2   2   2   2   0   0   0   2   2   2   0   0   2   0   2   0   0   0   2   2   0   2   2   2   0   0   0   0   0   2   0   2   2   0   0   0   2   2   2   0   0   0   2   0   2   2   2   2   0   2   0   2   2   2   2   0   0   2   2   0   0   0   2   2   2   0   0   0   2   2   2   0   2   0   0   0   2   2   2   2   2   2   0   0   2   0   2   0   0   2   0   0   0   0   0   2   0   0   0   0   0   0   0   0   0   0   0   0   0   0   2   0   0   2   0   2   0   2   2   0   2   0   2   2   0   0   2   0   0   2   0   2   2   2   2   2   2   0   2   2   0   0   0   2   0   0   0   0   2   0   0   0   2   0   0   2   2   2   2   0   0   2   2   2   0   2   0   2   2   2   2   0   2   0   2   2   2   2   0   2   0   2   0   2   2   0   2   2   0
 MK-4-4                 0   0   0   2   2   2   2   2   2   0   2   2   2   2   2   0   0   0   2   2   2   0   0   2   0   2   0   0   0   2   2   0   2   0   2   0   0   0   0   0   2   0   2   2   0   2   0   2   2   2   0   0   2   2   0   2   2   2   2   0   2   0   2   2   2   2   0   0   2   2   0   0   0   2   2   2   0   0   0   2   2   2   0   2   0   0   0   2   2   2   2   0   2   0   0   2   0   2   0   0   2   0   0   2   0   0   2   0   0   0   0   0   0   0   0   2   0   0   0   0   0   2   0   0   2   0   0   0   2   2   0   2   0   2   2   0   0   2   0   0   2   0   2   2   2   2   2   2   0   2   2   0   0   0   2   0   0   0   0   2   0   0   0   2   0   0   2   2   2   2   0   0   2   2   0   0   2   0   2   2   2   2   0   2   0   2   2   2   0   0   2   0   2   0   2   2   0   2   2   0
 MK-4-5                 0   0   0   2   2   2   2   2   2   0   2   2   2   2   2   0   0   0   2   2   2   0   0   2   0   0   0   0   0   0   2   2   2   0   2   0   0   2   0   0   2   0   2   2   0   2   2   2   2   2   0   0   2   2   0   2   2   2   2   0   2   0   2   2   2   2   0   0   0   0   0   0   0   2   2   2   0   0   0   2   2   2   0   2   0   0   0   2   2   2   2   0   0   0   0   2   2   2   0   0   2   0   0   2   0   0   2   0   0   0   0   0   0   0   2   2   0   0   0   0   0   2   0   0   2   0   0   0   0   2   0   2   0   2   2   0   0   2   0   0   2   0   2   2   2   2   2   2   0   2   2   0   0   0   2   0   0   0   0   2   0   0   0   2   0   0   2   2   2   2   0   2   2   2   0   2   2   0   2   2   2   2   0   2   0   2   2   2   0   0   2   0   2   0   2   2   0   2   2   0
 MK-4-6                 0   0   0   2   2   2   2   2   2   0   2   2   2   2   0   0   0   0   2   2   2   0   0   2   0   0   2   0   0   0   2   2   2   0   2   0   0   2   0   0   2   0   2   2   0   2   2   2   0   2   0   0   2   2   0   2   2   2   0   0   2   0   2   2   2   2   0   0   0   0   0   0   0   2   2   2   0   2   0   2   2   2   0   2   0   0   0   2   2   0   2   0   0   0   0   2   2   2   2   2   2   0   0   2   0   0   2   0   0   2   2   2   0   0   2   2   2   0   0   0   0   2   0   0   0   0   0   0   2   2   0   2   0   2   0   0   0   2   0   0   2   0   2   0   2   2   2   0   0   2   2   0   0   0   0   0   0   0   2   0   0   0   0   2   2   0   0   2   2   2   2   2   2   2   0   2   2   0   2   0   2   2   0   2   0   0   2   2   0   0   2   0   0   0   2   2   0   2   2   0
 MK-4-7                 0   0   0   2   0   2   2   2   2   0   2   2   2   2   0   0   0   0   2   0   2   0   0   2   0   0   2   0   0   0   2   2   2   0   2   0   0   2   0   0   2   0   2   2   0   2   2   2   0   2   0   2   2   2   0   0   0   2   0   2   2   0   2   0   0   2   0   0   0   0   0   0   0   2   2   2   0   2   0   0   2   2   0   2   0   0   0   2   2   0   2   2   0   0   2   2   2   2   2   2   0   0   0   2   0   2   2   0   0   2   2   0   0   0   2   2   0   0   2   0   0   2   0   0   0   0   0   0   2   2   0   2   0   0   0   0   0   2   2   0   2   0   2   0   2   2   2   0   0   2   2   0   0   0   0   0   0   0   2   0   0   2   0   2   2   0   0   2   2   2   2   2   2   2   0   2   2   0   2   0   2   2   0   2   0   0   2   2   0   2   2   0   0   2   0   2   0   2   2   0
 MK-4-8                 0   0   0   2   0   2   2   2   2   0   2   2   2   0   0   0   2   0   2   0   2   0   0   2   0   2   2   0   0   0   2   2   2   2   2   0   0   2   2   0   2   0   2   0   0   2   2   0   0   2   0   0   2   2   0   0   0   2   2   2   2   0   2   0   0   2   0   0   0   0   2   0   0   2   2   0   0   2   2   0   2   2   2   2   0   0   0   0   2   0   2   0   0   0   2   0   2   0   2   2   2   0   0   2   0   2   2   0   0   2   2   0   0   0   2   2   0   0   2   0   2   0   2   0   0   0   0   0   2   2   0   2   0   0   0   0   0   2   2   0   2   0   2   0   2   2   2   0   0   2   0   0   0   0   0   0   2   0   2   0   0   2   0   0   2   0   0   2   2   2   2   2   0   2   0   2   0   0   2   0   2   2   0   2   0   0   0   2   2   2   0   0   0   2   0   2   0   0   2   0
 MK-4-9                 0   0   0   2   0   2   2   0   2   0   2   2   2   0   0   0   2   0   2   0   0   0   0   2   0   2   2   0   0   0   2   0   2   2   2   2   0   2   2   0   2   0   2   0   0   2   0   0   0   2   2   0   2   2   0   0   0   2   2   2   2   0   2   0   0   2   0   0   0   0   2   0   0   2   2   0   0   2   2   0   0   2   2   2   0   0   0   0   2   0   2   0   0   0   2   0   2   0   2   2   2   2   0   2   0   0   2   2   2   2   2   0   0   0   2   2   0   0   2   0   2   0   2   0   0   0   0   0   2   2   0   2   0   0   0   0   0   2   2   0   2   0   2   0   2   2   2   0   0   2   0   0   0   0   0   0   2   0   2   0   0   2   0   0   2   0   2   0   2   2   2   2   0   2   0   2   0   2   2   0   2   0   0   2   0   0   0   2   2   2   0   0   0   2   0   2   0   0   2   0
 MK-4-10                0   0   0   2   0   2   2   0   2   0   2   2   2   0   0   0   2   0   2   0   0   0   0   2   0   2   2   0   0   0   2   0   2   2   2   2   0   0   0   0   2   0   2   0   0   2   0   0   2   2   2   0   2   2   0   0   0   2   2   2   2   0   2   0   0   2   2   0   0   0   2   0   0   2   2   0   0   2   2   0   0   2   2   2   0   0   0   0   2   0   0   0   0   0   2   0   2   0   2   2   2   2   0   2   0   0   2   0   0   2   2   0   0   0   2   2   0   0   2   0   2   0   2   0   0   0   0   0   2   2   0   2   0   0   0   2   0   2   2   0   2   0   2   0   2   2   2   0   2   2   0   0   0   0   0   0   2   0   0   0   0   0   0   0   2   0   2   2   2   2   2   2   0   2   0   2   0   2   2   0   2   2   0   2   0   0   0   2   0   2   0   0   0   2   0   0   0   0   2   0
 MK-4-11                0   0   0   2   0   2   2   0   2   0   2   2   2   0   0   0   2   0   2   0   0   0   0   2   0   2   2   0   0   0   2   0   0   2   2   0   0   0   0   0   2   2   2   0   0   2   0   0   2   2   2   0   2   2   2   0   0   2   2   2   2   0   2   2   0   2   2   0   0   0   2   0   0   0   2   0   0   2   2   0   0   2   2   2   0   0   2   0   2   0   0   0   0   0   2   0   2   0   2   2   2   2   0   2   0   0   2   0   0   2   2   0   0   0   2   2   0   0   2   0   2   0   2   2   0   0   0   0   2   2   0   0   0   2   0   2   0   2   2   2   2   0   2   0   2   2   2   0   2   2   0   0   2   0   0   2   2   0   0   0   2   0   0   0   2   0   2   2   2   2   2   2   0   2   2   2   0   2   2   0   2   2   0   2   0   0   0   2   0   2   0   0   0   2   0   0   0   0   2   0
 MK-4-12                0   0   2   2   0   2   2   0   2   0   2   2   2   0   2   0   2   0   2   0   2   0   0   2   2   2   0   0   0   0   2   0   2   2   0   0   0   0   0   0   2   2   2   0   0   2   0   0   2   2   2   0   2   2   2   0   0   2   2   2   2   0   2   2   0   2   2   0   0   0   2   0   0   0   2   0   0   2   2   0   2   2   2   2   0   0   2   0   0   0   0   0   0   0   2   0   2   0   2   2   2   0   0   2   0   0   2   0   0   2   2   0   0   0   2   0   2   0   2   0   2   0   2   2   0   0   0   0   2   2   0   0   0   2   0   2   0   2   2   2   2   0   2   0   2   2   2   2   2   2   0   0   2   0   0   2   2   0   0   2   2   0   0   0   2   0   2   2   2   2   2   2   0   2   2   2   2   2   2   0   2   2   0   2   0   0   0   2   0   2   0   0   0   2   0   0   0   0   2   0
 MK-4-13                0   0   2   2   0   2   2   0   2   0   2   2   2   0   2   0   2   0   0   0   2   2   2   2   2   2   0   0   0   0   2   0   2   2   0   0   0   0   0   0   2   2   2   0   2   2   0   0   2   0   2   0   2   2   2   0   0   2   0   2   2   0   2   2   0   2   2   0   0   0   2   0   0   0   2   0   0   2   2   2   2   2   2   2   0   0   2   0   0   0   0   0   0   0   2   0   2   0   2   2   2   0   0   2   0   0   2   0   0   2   2   0   0   0   2   0   2   0   2   2   2   0   2   2   0   0   0   0   2   2   0   0   0   2   0   2   0   2   2   2   2   0   2   0   2   2   2   2   0   2   0   0   2   0   0   2   2   0   0   2   2   0   0   0   2   0   2   2   2   2   2   0   0   2   2   2   2   2   2   0   2   2   0   2   0   2   0   2   0   2   0   0   0   0   0   0   2   0   2   0
 MK-4-14                0   2   2   2   0   2   2   0   2   0   2   2   0   0   2   0   2   0   2   0   0   2   2   2   2   0   0   0   0   0   2   0   2   2   0   0   0   0   0   0   2   2   2   0   2   2   0   0   2   0   2   2   2   0   2   0   0   2   0   0   2   0   2   2   0   2   2   0   0   0   2   0   0   0   2   2   0   2   2   2   0   2   2   2   0   0   2   2   0   0   0   0   0   2   2   0   2   0   2   2   2   0   2   2   0   0   2   0   0   2   2   0   0   0   2   0   2   2   2   2   2   0   2   2   0   0   0   0   2   2   0   0   0   2   0   2   0   0   0   2   2   0   2   0   2   2   2   2   0   2   2   0   2   0   0   2   2   0   0   2   2   0   0   0   2   0   2   2   2   2   2   0   2   2   2   2   2   2   2   0   2   2   0   2   0   2   2   2   0   2   0   0   0   0   0   0   0   0   0   0
 MK-4-15                0   2   2   2   0   2   0   0   2   0   2   2   0   0   2   0   2   0   2   0   0   2   2   2   2   0   0   0   0   0   2   0   2   2   0   0   0   0   0   0   0   2   2   0   2   2   0   0   2   0   2   2   2   0   2   0   0   2   0   0   2   0   2   2   2   2   2   0   0   0   2   0   0   0   2   2   0   2   2   0   0   0   2   2   0   0   2   2   0   0   0   0   0   2   2   0   2   0   2   2   0   0   2   2   0   0   0   0   0   2   0   0   0   0   2   0   2   2   2   2   2   0   2   0   0   2   0   0   2   0   0   0   0   2   0   2   0   0   0   2   2   0   2   0   2   2   2   2   0   2   2   2   2   0   0   2   2   0   0   2   2   2   0   0   2   0   2   2   2   2   2   2   0   2   0   2   2   2   2   0   2   2   0   2   0   2   0   2   0   2   0   0   0   0   0   0   0   0   0   0
 MK-4-16                0   2   2   2   0   2   2   2   2   2   0   2   0   0   2   0   2   0   2   0   2   2   2   2   2   0   2   0   0   0   2   2   2   2   0   0   0   0   0   0   0   2   2   0   0   2   0   0   2   0   2   2   0   0   0   0   0   2   0   0   2   0   2   2   2   2   2   0   0   0   2   0   0   0   2   2   0   2   2   0   0   0   2   2   0   0   2   2   0   0   0   0   0   2   2   0   2   0   2   2   0   0   2   2   0   0   0   0   0   0   0   0   2   0   2   0   2   2   2   2   2   0   2   0   0   2   0   0   2   0   0   0   0   2   0   2   0   0   0   2   2   0   2   0   2   2   2   0   0   0   2   2   0   0   0   2   2   0   2   2   0   2   0   0   0   0   2   2   2   2   2   2   0   2   0   2   2   2   2   0   2   2   0   0   0   2   0   2   0   2   0   2   0   0   0   0   0   0   0   0
 MK-5-1                 2   0   2   0   0   2   0   2   2   0   2   2   0   0   0   0   0   2   0   2   0   2   0   0   2   2   0   0   2   2   0   2   0   0   2   0   2   2   0   2   0   0   0   2   2   0   2   0   2   2   2   2   2   2   0   2   2   0   2   2   0   2   0   0   0   0   0   2   0   2   0   2   2   0   2   0   2   2   0   0   2   0   0   2   2   2   2   2   0   0   2   2   0   0   0   2   0   0   0   0   0   2   0   2   0   0   2   0   0   0   0   2   0   0   2   2   2   2   0   2   2   0   0   0   2   0   2   0   2   2   0   0   0   2   2   0   0   0   2   2   0   0   0   2   0   0   2   2   2   2   0   0   0   2   0   0   2   0   2   0   0   2   2   2   0   0   2   2   2   0   2   2   0   0   2   2   2   0   2   0   2   2   0   0   0   0   0   2   2   0   0   2   0   2   2   2   2   2   2   0
 MK-5-2                 2   0   2   0   0   2   0   2   2   0   2   2   0   0   0   0   0   2   0   2   0   2   0   0   2   2   0   2   2   2   0   2   0   0   2   0   2   2   0   2   2   2   0   2   2   0   2   0   2   2   2   2   2   0   0   2   0   0   2   2   0   0   0   0   2   0   0   2   0   2   2   2   0   0   2   0   2   2   0   0   2   0   0   2   2   2   2   2   0   2   0   2   0   0   0   2   0   0   0   0   0   2   0   0   0   0   2   0   0   0   0   0   0   0   2   2   2   2   0   2   2   0   0   2   2   0   2   0   2   2   0   2   2   2   2   0   0   0   2   2   0   2   0   2   0   0   2   2   2   0   0   0   0   0   0   2   2   0   2   2   0   2   2   2   0   0   0   2   2   0   2   2   0   2   2   2   2   0   2   0   2   2   0   0   0   0   0   2   2   0   0   2   0   2   0   2   2   2   2   0
 MK-5-3                 2   0   2   0   0   2   0   2   2   0   2   2   0   0   0   0   2   2   0   2   0   2   0   0   2   2   0   2   2   2   0   2   2   0   2   0   2   2   0   2   2   2   0   2   2   0   2   0   0   2   2   2   2   0   2   2   0   0   2   2   0   0   0   0   2   0   0   2   0   2   2   2   0   0   2   0   2   2   0   0   2   0   0   2   2   2   2   2   0   2   0   2   0   0   0   2   0   0   0   0   0   2   0   0   0   0   2   0   0   0   0   0   0   0   2   2   2   2   0   2   2   0   0   2   2   0   2   0   2   2   0   2   2   2   2   0   0   2   2   2   0   0   0   2   0   0   2   2   2   0   0   0   0   0   0   2   2   0   2   2   0   2   2   0   0   0   0   2   2   0   2   2   0   2   2   2   2   0   2   0   2   2   0   0   0   0   0   2   2   0   0   2   0   2   0   2   2   2   2   0
 MK-5-4                 2   0   2   0   0   2   0   0   2   2   2   2   0   0   0   0   2   2   0   2   0   2   0   0   2   2   2   2   2   2   0   2   0   0   2   0   0   2   0   2   2   2   0   0   2   0   2   0   0   2   2   2   2   0   2   2   0   0   2   2   0   0   2   0   0   0   0   2   0   2   2   2   0   0   2   0   0   0   0   0   2   0   0   2   2   2   2   2   0   2   0   2   0   0   0   2   0   0   0   0   0   2   0   2   0   0   2   0   0   0   0   0   0   0   2   2   2   2   0   0   2   0   0   2   0   0   2   2   2   2   0   2   2   2   2   2   0   0   2   0   0   0   0   2   0   0   2   0   2   0   0   2   0   0   2   2   2   2   2   0   2   2   2   0   0   0   0   2   2   0   2   2   0   2   2   2   2   2   2   0   2   2   0   0   0   0   0   2   2   0   0   2   0   2   0   2   2   2   2   0
 MK-5-5                 2   0   2   0   0   2   0   0   2   2   2   2   0   0   0   2   2   2   0   2   0   2   0   0   2   2   2   2   2   2   2   2   0   2   2   0   0   2   0   2   2   2   0   0   2   0   2   0   0   2   2   2   0   0   2   2   0   0   2   2   0   2   2   0   0   0   0   2   0   2   2   2   0   2   2   0   2   0   0   0   2   0   0   2   2   2   2   2   0   2   0   2   0   0   0   2   0   0   0   0   0   2   0   2   0   0   2   0   2   0   0   0   0   0   0   2   2   2   0   0   2   0   0   0   0   0   2   2   2   2   0   2   2   2   2   0   0   0   0   0   0   0   0   2   0   0   2   0   2   2   0   2   0   0   2   0   2   2   2   0   2   2   0   0   2   0   0   2   2   2   2   0   0   2   2   2   2   2   2   0   2   2   0   0   0   0   2   0   2   0   0   2   0   2   2   2   2   2   2   0
 MK-5-6                 2   0   2   0   0   2   2   0   2   2   2   2   0   0   0   2   2   2   0   2   0   2   0   0   2   2   2   0   2   2   2   2   0   2   2   0   0   2   0   2   2   2   0   0   2   0   2   0   0   2   2   2   0   0   2   2   0   0   2   2   0   2   2   0   0   0   0   2   0   2   2   2   0   2   2   0   2   2   0   0   2   0   0   0   2   0   2   2   0   2   2   0   0   0   0   2   0   0   0   0   0   0   0   0   0   0   2   2   2   0   0   0   0   0   0   2   2   2   0   0   2   0   0   0   0   0   2   2   2   2   0   2   2   2   2   0   0   0   0   2   0   0   0   2   0   0   2   0   2   0   0   2   2   0   2   0   2   2   2   0   2   2   0   2   0   0   0   2   2   2   2   0   0   2   2   2   0   2   2   0   2   2   0   0   0   0   2   0   2   0   0   2   0   2   2   2   2   2   2   0
 MK-5-7                 2   0   2   0   0   2   2   0   0   2   2   2   0   0   0   2   0   2   0   2   0   0   0   0   2   2   2   0   2   2   2   2   0   2   2   0   0   2   0   2   2   2   0   0   0   0   0   0   0   2   2   0   0   0   2   2   0   0   2   2   0   2   2   0   0   0   0   2   0   2   2   2   0   2   2   0   2   2   0   0   2   0   0   0   2   0   2   2   0   2   2   0   0   0   0   2   0   0   0   0   0   0   2   0   0   0   2   0   2   0   0   0   0   2   0   2   2   0   2   0   2   0   0   0   0   2   2   2   2   2   0   0   2   2   2   0   0   0   0   2   0   0   0   2   0   0   2   0   2   0   0   2   2   0   2   0   2   2   2   0   2   2   0   2   0   0   0   2   2   2   2   0   0   2   2   0   0   2   2   0   2   2   0   0   0   0   2   0   2   0   0   2   0   2   2   0   2   2   2   0
 MK-5-8                 2   0   2   0   0   2   0   0   0   2   2   2   2   0   0   2   0   2   0   2   2   0   0   0   2   2   2   0   2   2   2   2   0   2   2   0   0   2   0   2   2   2   0   0   0   2   0   0   0   2   2   0   0   0   0   0   0   2   2   0   0   2   2   0   0   0   0   2   2   2   2   2   2   2   2   0   2   2   0   0   2   0   0   0   2   2   2   2   0   2   2   0   0   0   0   2   0   0   2   0   0   2   2   0   0   0   2   0   2   0   0   0   0   2   0   2   2   0   2   0   2   0   0   0   0   2   0   2   2   2   0   0   2   2   2   0   0   2   0   2   0   2   0   2   0   0   0   0   2   0   0   0   2   0   2   0   2   2   2   0   2   2   0   2   0   0   0   2   2   2   2   0   0   2   2   0   0   2   2   2   2   2   0   0   0   0   2   0   2   0   0   2   0   2   2   2   2   2   2   0
 MK-5-9                 0   0   2   0   0   2   0   2   0   0   2   2   2   0   0   2   0   2   0   2   2   0   2   2   2   2   2   0   2   2   2   2   0   2   0   0   0   2   0   2   2   2   0   0   0   2   0   2   0   2   2   0   2   0   0   0   0   2   2   0   0   2   2   0   0   0   0   2   2   2   2   2   2   0   0   0   0   2   0   0   2   0   0   0   2   2   2   2   0   2   2   2   0   0   2   2   0   0   2   0   0   2   2   0   0   0   2   2   2   0   0   2   0   2   0   2   2   0   2   0   2   0   0   0   0   2   0   2   2   2   2   0   2   2   2   0   0   2   0   2   0   2   2   2   0   0   2   0   2   0   0   0   2   2   2   2   2   2   2   0   2   2   0   2   0   0   0   2   2   2   2   0   0   2   0   0   0   2   2   2   2   2   0   0   0   0   2   0   2   0   0   2   0   2   2   2   2   2   2   0
 MK-5-10                2   2   2   2   0   2   0   0   0   0   2   2   2   0   0   2   0   2   0   2   2   0   2   2   2   2   2   2   2   2   2   2   0   2   0   0   0   2   0   2   2   2   0   0   0   2   0   2   0   2   2   0   2   0   0   0   0   2   2   0   0   0   2   0   0   2   0   2   2   2   2   2   2   0   0   0   0   2   0   0   2   0   0   0   2   2   2   2   0   2   2   2   0   0   2   2   0   0   2   0   2   2   2   0   0   0   2   2   2   0   0   2   2   2   0   2   2   0   0   0   2   2   0   0   0   2   0   2   2   2   2   0   2   2   0   0   2   2   0   2   0   2   2   2   0   0   2   0   2   0   2   0   2   2   2   2   2   0   2   0   0   2   0   2   0   0   0   2   2   2   0   0   0   2   0   0   0   2   2   2   2   2   0   0   0   0   2   0   2   0   0   0   0   2   2   2   0   2   2   0
 MK-5-11                2   2   2   2   0   2   0   0   2   2   2   0   2   0   0   2   0   0   0   2   0   0   2   2   2   2   2   2   0   2   2   2   0   2   0   0   0   2   2   2   2   2   0   0   0   2   0   2   0   2   2   0   0   0   0   0   0   2   2   0   0   0   2   0   0   2   0   2   2   2   2   2   2   0   2   0   0   0   0   0   2   0   0   0   2   2   2   2   0   2   2   2   0   0   2   2   0   0   2   2   2   2   2   0   0   0   2   2   2   0   0   2   2   2   0   2   2   0   0   0   2   2   0   0   0   2   0   2   2   2   2   0   0   2   0   0   2   2   0   2   0   0   2   2   0   0   2   0   2   0   0   2   2   2   2   2   2   0   0   0   0   2   2   2   0   0   0   2   2   2   0   2   0   2   0   0   0   2   2   2   2   2   0   0   0   0   2   0   0   0   0   0   0   2   0   2   0   2   2   0
 MK-5-12                2   2   2   2   0   2   0   0   2   2   2   0   2   0   0   2   0   0   0   2   0   0   2   2   2   2   2   2   0   0   2   2   0   2   0   0   2   2   2   2   2   2   0   0   0   2   0   0   0   2   2   0   0   0   0   0   0   2   2   0   0   0   2   0   0   2   0   2   2   2   2   2   2   0   2   0   0   0   0   0   2   0   0   0   2   2   2   2   0   2   2   2   0   0   2   2   0   0   2   0   2   2   2   0   0   0   2   2   2   0   0   2   2   2   0   2   2   0   0   0   2   2   0   0   0   2   0   2   2   2   2   0   0   0   0   0   2   2   0   2   0   2   2   2   0   0   0   0   2   0   0   2   0   2   2   2   2   0   0   0   0   2   2   2   0   0   0   2   2   0   0   2   0   2   0   0   0   2   2   2   2   2   0   0   0   0   0   2   0   0   0   0   0   2   0   2   0   2   2   0
 MK-5-13                2   2   2   2   0   0   0   0   0   2   2   0   2   0   0   2   0   0   0   2   0   0   2   2   2   0   2   2   0   0   2   0   0   0   0   0   2   2   2   2   2   2   0   0   0   2   0   0   0   2   2   0   0   0   0   0   0   2   2   0   0   0   2   0   0   2   0   2   2   2   2   2   2   2   2   2   0   0   0   0   2   0   0   0   0   2   2   2   0   2   2   2   0   0   2   2   0   0   2   0   0   2   2   0   0   0   2   2   2   0   0   2   2   2   0   2   2   0   0   2   2   2   0   0   0   2   0   2   2   2   0   0   0   0   0   0   2   2   0   2   0   2   2   2   2   0   0   0   2   0   0   2   0   2   2   2   2   0   0   0   0   2   2   2   0   0   0   0   2   0   0   2   0   2   0   0   0   2   2   2   2   0   0   0   0   0   0   2   0   0   0   0   0   2   0   2   0   2   2   0
 MK-5-14                2   2   2   2   0   0   0   0   0   2   2   0   2   0   0   2   0   0   0   2   0   0   2   2   2   0   2   2   0   0   2   0   0   2   0   0   2   2   2   2   2   2   0   0   0   2   2   0   0   2   2   0   0   0   0   0   0   2   2   0   0   0   2   0   0   2   0   2   2   2   2   2   2   2   2   0   0   0   0   0   2   0   0   0   0   2   2   2   0   2   2   2   0   0   2   2   0   0   2   0   0   2   2   0   0   0   2   0   2   0   0   2   2   2   0   2   2   0   0   0   2   2   0   0   0   2   0   0   2   2   0   0   0   0   0   0   2   2   0   2   0   2   2   2   2   2   0   0   2   0   0   2   0   2   2   2   2   0   0   0   0   2   2   0   0   0   2   0   2   0   0   2   0   2   0   2   0   2   2   2   2   0   0   2   0   0   2   2   0   0   0   0   0   2   0   2   0   2   2   0
 MK-5-15                2   2   2   0   0   0   0   0   0   2   2   0   2   0   0   0   0   0   0   2   0   0   2   0   2   0   2   2   0   0   2   0   0   2   0   0   2   2   0   2   2   2   0   0   0   2   2   0   2   2   2   0   0   0   0   0   0   2   2   0   0   0   0   0   0   2   0   2   2   0   2   0   2   2   2   0   0   0   2   0   2   0   0   0   0   2   2   2   0   2   2   0   0   0   0   2   0   0   2   0   0   0   2   0   0   0   2   0   2   0   0   2   2   2   0   2   2   0   0   0   2   2   0   0   0   2   0   0   2   2   0   2   0   2   0   0   2   2   0   2   0   2   2   2   2   2   0   0   0   0   0   2   0   2   2   2   2   0   0   0   0   2   2   0   0   0   2   0   2   0   0   2   0   2   0   2   2   2   2   2   2   0   0   2   0   0   2   2   0   0   0   0   0   0   0   2   0   2   2   0
 MK-5-16                2   2   2   0   0   0   0   0   0   2   2   0   2   0   0   0   0   0   0   2   0   0   0   0   2   0   2   2   0   2   2   0   0   2   0   0   2   2   0   2   2   2   0   0   2   2   2   2   2   0   2   0   0   0   2   2   0   2   2   0   0   0   0   0   0   2   0   2   2   2   2   0   0   2   2   0   2   0   2   0   2   0   0   0   0   2   2   0   0   0   2   2   2   0   0   2   0   0   2   0   0   0   2   2   0   0   2   0   2   0   0   2   2   2   0   2   2   0   0   0   2   2   0   0   0   2   2   2   2   2   0   2   0   2   0   0   2   2   0   2   0   0   2   2   2   2   0   0   0   0   0   2   2   0   2   2   2   0   0   0   0   2   2   0   0   0   2   0   2   0   0   2   0   2   0   2   2   2   2   2   2   2   2   2   2   0   2   2   2   0   0   0   0   0   0   0   0   0   2   0
 MK-6-1                 2   2   0   0   0   0   0   2   2   0   0   2   0   2   2   2   2   0   2   0   2   2   2   2   2   2   2   2   2   2   0   0   0   2   0   0   2   2   0   0   2   2   2   2   2   2   2   0   0   0   2   0   2   2   0   0   2   2   0   2   2   2   0   2   0   2   0   2   2   2   0   0   2   2   0   0   2   2   0   2   2   2   2   2   2   2   2   0   0   0   2   0   2   0   0   2   0   0   0   0   0   0   0   2   0   2   0   0   2   2   0   0   0   0   2   0   0   0   0   2   0   2   0   2   2   2   0   2   2   0   2   2   0   0   2   2   0   0   2   2   2   2   2   2   0   2   2   0   0   2   2   2   0   0   2   0   0   0   2   2   2   2   2   2   0   2   2   2   2   2   0   2   2   2   0   0   0   2   0   0   2   0   0   0   2   2   2   2   0   2   2   0   2   2   0   2   2   0   2   0
 MK-6-2                 2   2   0   2   0   0   0   2   2   0   0   2   0   2   2   2   2   0   2   0   0   2   2   2   2   2   2   2   2   2   2   0   0   2   0   2   2   0   0   0   2   2   2   2   2   2   2   0   0   0   2   0   2   2   0   0   2   2   0   2   2   2   0   2   0   2   0   2   2   2   2   2   2   2   0   0   2   2   0   2   2   2   2   2   2   2   2   0   0   0   2   0   2   0   0   2   0   0   0   0   0   0   0   2   0   2   0   0   2   2   0   0   0   2   2   0   0   2   0   2   0   2   0   2   2   2   0   2   2   0   0   2   0   0   2   2   0   2   0   2   2   2   2   2   0   2   2   0   0   2   2   2   0   0   2   0   2   0   2   2   2   2   2   2   0   0   2   2   2   2   0   2   2   2   0   0   0   2   0   0   2   0   0   0   2   2   2   2   0   2   2   0   2   2   0   2   2   0   2   0
 MK-6-3                 2   2   0   2   0   0   0   2   0   0   0   2   0   2   0   2   2   2   2   0   0   2   2   2   2   2   2   0   2   2   0   0   0   0   0   2   2   0   0   0   2   2   2   2   2   2   2   0   0   0   2   2   2   2   0   0   2   0   0   2   2   2   0   2   0   2   0   2   2   2   2   2   2   2   0   0   2   2   2   0   2   2   0   2   2   0   2   0   0   0   2   0   2   0   0   2   0   0   0   0   0   0   2   2   0   2   0   0   2   0   2   0   0   2   2   0   0   2   0   2   0   2   0   2   2   2   0   2   2   0   0   2   0   0   2   2   0   2   0   2   2   2   2   2   0   0   2   2   0   2   2   2   0   0   2   0   0   0   0   2   2   2   2   0   0   0   0   0   2   2   0   2   2   2   0   0   0   2   2   0   2   0   0   0   2   2   2   2   0   2   2   0   2   2   2   2   2   0   2   0
 MK-6-4                 2   2   0   2   0   0   0   2   2   0   0   2   2   2   0   2   2   2   2   0   2   2   2   0   2   2   0   0   2   2   0   2   0   0   0   2   2   0   0   0   2   0   2   2   2   2   2   2   0   0   2   2   0   2   0   0   2   0   0   2   0   2   0   2   0   2   0   2   2   2   0   2   2   2   0   0   2   2   2   0   2   2   0   2   2   0   2   0   0   0   2   0   2   0   0   0   0   0   0   2   2   2   2   2   0   2   0   0   2   0   2   0   0   2   2   0   0   2   0   2   0   2   0   2   2   2   0   2   2   0   0   2   0   0   2   2   0   2   0   2   2   2   2   2   0   0   2   2   0   2   2   2   0   0   2   0   0   0   0   2   0   2   0   0   0   0   2   0   0   2   0   2   2   2   0   0   2   2   2   2   2   0   0   0   2   2   2   2   0   0   2   0   2   2   2   0   2   0   2   0
 MK-6-5                 2   2   2   2   0   0   0   2   2   0   0   2   2   2   0   2   2   2   2   0   2   2   2   2   2   2   0   0   2   2   0   0   0   0   0   2   2   0   0   0   2   0   2   2   2   2   2   2   0   0   0   0   0   2   0   0   2   0   0   2   0   2   0   2   0   2   0   0   2   2   0   2   2   2   0   0   2   0   2   2   2   2   0   2   2   0   0   0   0   0   2   0   2   0   0   2   0   2   0   2   2   0   2   2   0   2   0   0   2   2   2   0   0   2   2   0   0   2   0   2   0   2   0   2   2   2   0   2   2   2   0   2   0   0   2   2   0   2   0   2   2   2   2   2   0   0   2   2   0   2   2   2   0   0   2   0   0   0   0   2   0   2   0   0   0   0   2   0   0   2   0   0   2   2   2   2   2   2   2   2   2   0   0   0   2   2   2   2   0   0   2   0   2   2   2   0   2   0   2   0
 MK-6-6                 2   0   2   2   0   0   0   2   2   0   0   2   2   2   0   2   2   2   2   0   2   0   2   2   2   2   2   0   2   2   0   0   0   0   0   0   2   0   0   0   2   0   2   2   2   2   2   2   0   0   0   2   0   2   0   0   2   0   0   2   0   2   0   2   0   2   0   0   2   2   0   2   2   2   0   0   2   0   2   2   2   2   0   2   2   0   2   0   0   0   2   0   2   0   2   2   0   2   0   2   2   0   2   2   0   2   0   0   0   2   2   0   0   2   2   0   0   2   0   2   0   2   0   2   2   2   0   2   0   2   0   0   0   0   2   2   0   2   0   2   2   2   2   2   0   2   2   0   0   2   2   2   0   0   2   0   0   0   0   0   0   2   0   0   0   0   2   0   0   2   0   0   2   0   2   2   2   2   2   0   2   0   0   0   2   2   2   2   0   0   2   2   2   2   2   0   2   0   2   0
 MK-6-7                 2   0   0   0   0   0   0   2   2   0   2   2   2   2   0   2   2   2   2   0   2   0   2   2   2   0   2   0   2   2   0   0   0   0   0   0   2   0   0   0   2   0   2   2   2   2   2   2   0   0   0   2   0   2   0   0   2   2   0   2   2   2   0   2   0   2   0   0   0   2   0   2   2   2   0   0   2   0   2   2   2   2   0   2   2   0   2   0   2   0   0   0   2   0   2   2   0   2   0   2   2   0   2   2   0   2   0   0   0   2   2   0   2   2   2   0   0   2   0   2   2   2   0   2   2   2   0   2   0   2   0   0   0   0   2   2   0   2   0   2   2   0   2   2   0   2   2   0   0   2   2   2   0   0   2   0   0   0   0   0   0   0   0   0   0   0   2   0   0   0   0   0   2   0   2   2   2   2   2   0   2   2   0   0   2   2   2   2   0   0   2   2   2   2   2   0   2   0   2   0
 MK-6-8                 2   0   2   0   0   0   2   0   2   0   2   2   2   2   0   0   2   2   0   2   0   2   2   2   2   0   2   0   2   2   0   0   0   0   0   0   0   0   0   2   2   0   2   2   2   2   2   2   0   0   0   2   0   2   0   0   2   2   2   2   2   2   2   2   0   2   0   0   0   2   0   2   2   2   0   0   2   0   2   2   0   2   0   2   2   0   2   0   2   0   0   0   2   0   2   2   0   2   2   2   2   0   2   2   0   2   2   0   0   2   2   0   2   2   2   2   0   2   0   2   2   2   0   2   2   2   0   0   0   2   0   0   2   0   2   2   0   2   0   2   2   2   2   2   0   2   2   0   0   2   2   2   0   0   2   0   0   0   0   2   0   2   0   0   0   0   2   2   0   0   0   0   2   0   0   2   2   2   2   0   2   2   2   0   2   2   2   2   0   0   2   2   2   2   2   0   2   0   2   0
 MK-6-9                 2   0   2   0   0   0   2   0   2   0   2   2   2   2   0   0   2   2   0   2   0   2   2   0   0   0   2   0   2   2   0   0   0   0   0   0   2   0   0   2   2   0   0   2   0   2   2   2   0   0   0   2   0   2   0   0   2   2   2   2   2   2   2   2   0   2   0   2   0   2   0   2   2   2   0   0   2   0   0   2   0   2   0   2   2   0   2   0   2   0   0   0   2   0   2   2   0   2   2   2   2   0   2   2   0   2   2   0   0   2   2   0   2   2   2   0   0   2   0   2   2   2   0   2   2   2   0   0   0   0   2   0   0   0   2   2   0   2   0   2   0   2   2   2   0   0   2   0   0   2   2   0   0   0   2   0   0   0   0   2   0   2   0   0   0   0   2   2   0   0   0   0   2   0   0   2   2   2   2   0   2   2   2   0   2   2   2   0   0   0   2   2   2   2   2   0   2   0   0   0
 MK-6-10                0   0   2   2   0   0   2   0   0   0   0   2   2   2   2   0   2   2   0   2   0   0   2   0   0   0   2   0   2   2   0   0   0   0   0   0   2   0   0   2   2   0   0   2   0   2   2   2   0   0   0   2   0   2   0   0   2   2   2   2   2   2   2   2   0   2   0   0   0   0   0   2   2   2   2   0   2   0   0   2   0   2   0   2   2   0   2   0   2   0   0   0   2   0   2   2   2   2   2   2   2   0   2   2   0   2   0   2   2   2   2   0   2   2   2   0   0   2   0   2   2   2   0   2   2   2   0   0   2   0   0   0   0   0   2   2   0   2   0   0   0   2   2   0   0   0   2   2   2   2   2   0   0   0   2   0   0   0   0   2   0   2   0   0   2   0   2   2   0   0   0   2   2   0   0   2   2   2   2   0   2   2   2   0   2   2   2   0   0   0   2   2   2   2   2   0   2   2   0   0
 MK-6-11                0   0   0   2   0   0   2   0   0   0   0   0   2   2   2   0   2   2   0   2   0   0   2   0   0   0   2   2   2   2   0   0   0   0   2   2   2   2   0   2   2   2   0   2   0   2   2   2   0   0   0   2   0   2   0   0   2   2   2   2   2   2   2   2   0   2   0   0   0   2   0   2   2   2   2   0   2   2   0   2   0   2   0   2   0   2   2   0   0   0   0   0   2   0   0   2   2   2   2   2   2   0   2   2   0   2   0   0   2   2   0   0   0   2   2   0   0   2   0   2   2   2   0   2   0   2   0   0   2   0   0   0   0   0   2   2   0   2   0   0   0   2   2   0   0   0   2   2   2   2   2   0   0   0   2   0   2   0   0   2   0   2   2   0   2   0   2   2   0   0   0   2   2   0   0   0   2   2   2   0   0   0   2   2   0   2   2   0   0   0   2   2   2   2   2   0   2   2   0   0
 MK-6-12                0   2   0   2   0   0   2   0   0   0   0   0   0   2   2   2   2   2   0   2   0   0   2   0   0   0   2   2   2   2   0   0   0   0   2   2   2   2   0   2   2   2   0   2   0   2   2   2   0   0   0   2   0   2   0   0   2   2   2   2   2   2   2   2   0   2   0   0   0   2   0   2   2   2   2   0   2   2   0   2   0   2   0   2   2   2   2   0   0   0   0   0   2   0   0   2   2   2   2   2   2   0   2   2   0   2   0   0   2   2   0   2   0   2   2   0   0   2   0   2   2   2   0   2   0   2   0   0   2   0   0   0   0   0   2   2   0   2   0   0   0   2   2   0   0   0   2   2   2   2   2   0   0   0   2   0   2   0   0   2   0   2   2   0   2   0   2   2   0   0   0   2   2   0   0   0   2   2   2   0   2   0   2   2   0   2   2   0   0   0   2   0   2   0   0   0   2   2   0   0
 MK-6-13                0   2   0   2   0   0   2   0   0   0   0   0   0   2   2   2   2   2   0   2   0   0   2   2   0   0   2   2   0   2   0   0   0   0   2   2   2   2   0   2   2   2   0   2   0   2   2   2   0   0   0   2   0   2   0   0   2   2   2   2   2   2   2   2   0   2   0   0   0   2   0   2   2   2   2   0   2   2   0   2   0   2   0   2   2   2   2   0   0   0   2   0   2   0   2   2   2   2   2   2   0   0   2   2   0   2   0   0   2   2   0   2   0   2   0   0   0   2   2   2   2   2   0   2   0   0   0   0   2   0   0   0   0   0   2   2   2   2   0   0   0   0   2   0   0   0   2   2   2   0   2   0   0   0   2   0   2   0   0   2   0   0   2   0   2   0   2   2   0   0   0   2   2   0   0   0   2   2   2   0   2   2   2   2   0   2   2   0   0   0   2   0   2   0   0   0   0   0   0   2
 MK-6-14                0   2   0   2   0   0   2   0   0   2   2   0   2   2   2   0   2   2   0   2   0   0   2   2   0   0   2   2   0   2   0   0   0   0   2   2   2   2   0   2   2   0   0   2   0   2   2   2   0   0   0   2   0   2   0   0   2   2   0   2   2   2   2   2   0   2   0   2   0   0   0   0   2   2   2   0   2   2   0   2   0   2   0   2   2   2   0   0   0   0   2   0   2   0   2   2   2   2   2   0   0   0   2   2   0   2   0   0   2   2   0   2   0   2   0   0   0   2   2   0   0   2   0   0   0   0   0   0   2   0   0   0   0   0   2   2   2   2   0   0   0   0   2   2   0   0   2   2   2   0   2   2   0   2   2   0   2   0   0   0   0   0   2   0   2   0   2   2   0   0   0   2   2   0   2   0   2   2   2   0   2   2   2   2   0   2   2   0   0   0   2   2   2   0   0   0   0   0   0   2
 MK-6-15                0   2   0   2   0   2   2   0   0   2   2   0   2   0   2   0   2   2   0   2   0   0   2   2   0   2   2   0   2   2   0   0   0   0   2   2   2   2   0   2   2   0   2   2   0   2   2   2   0   0   0   2   0   2   0   0   2   2   0   2   2   2   2   2   0   2   0   2   2   2   0   0   2   2   2   0   2   2   0   2   0   0   0   2   2   2   0   0   0   0   2   0   2   0   2   2   0   2   2   0   0   0   2   2   0   2   0   0   2   2   0   2   0   2   0   0   0   2   2   0   0   0   0   0   0   0   0   0   2   0   0   0   2   0   2   2   2   2   0   0   0   0   2   2   0   0   2   2   2   2   2   2   2   2   2   0   2   0   0   0   0   0   2   0   2   0   0   0   0   0   0   2   2   2   2   0   2   0   2   0   2   2   2   2   0   2   2   0   0   0   2   2   2   0   0   0   0   0   0   2
 MK-6-16                0   2   2   2   0   2   2   2   0   2   2   0   2   0   2   0   2   2   0   2   0   0   2   2   0   2   2   2   2   2   0   0   0   0   2   2   2   2   0   2   2   0   2   2   0   2   2   2   0   0   0   2   0   2   0   0   2   2   0   2   2   2   2   2   0   0   0   2   2   2   0   0   0   2   2   0   2   2   0   2   0   0   0   2   0   2   0   0   0   0   2   0   2   0   0   2   0   2   2   0   0   0   2   2   0   2   0   2   2   2   0   2   0   0   0   0   2   2   2   0   0   0   0   2   2   0   0   0   2   0   0   0   2   0   2   2   2   2   0   0   0   0   2   2   0   0   0   2   2   2   2   2   0   2   2   0   2   0   0   0   0   0   2   0   2   0   0   0   0   0   2   2   2   2   2   0   2   0   2   0   2   2   2   2   0   0   2   0   0   0   2   2   2   0   0   0   2   0   0   2
 
!****************************************** Phenotypic Data **********************************************************
!-100.0 is resevred for missing phenotype
SimulatedTrait1        16.3832   15.7834   13.6012   16.8771   14.3441   14.0581   14.2117   13.7401   13.8918   13.4860   14.6518   16.3030   15.4440   13.9622   14.9737   15.6432   16.5254   14.6250   14.5844   16.5717   13.4812   16.1457   16.5749   15.6487   16.0662   14.1156   13.9674   15.4643   13.9803   16.1182   14.3151   16.2511   15.4513   14.7719   15.2016   14.7741   16.7388   13.4730   15.2277   15.8853   15.5784   15.2546   13.0574   13.7485   14.1197   16.6115   15.6457   13.9660   13.6294   16.2687   14.4676   15.3527   15.9204   13.7239   13.7299   16.0671   15.3358   13.6959   15.8761   15.8012   15.8399   15.6262   13.8452   13.7130   14.1900   14.9105   15.8844   13.5903   14.4576   15.6779   14.2729   14.9833   14.6306   15.7397   13.2553   12.7455   13.6911   14.2827   14.7458   15.2217   16.3748   14.5653   13.9718   16.3151   15.5601   16.1933   14.0733   16.3329   16.2347   16.2181   14.2703   14.0600   16.8086   15.7533   14.2274   13.7344   15.8949   13.5846   15.1694   15.9794   13.9775   14.4929   14.1508   14.1245   15.9087   15.9112   15.3198   13.8589   16.1165   15.0573   14.0403   14.7659   13.5147   13.6337   13.8401   14.7088   16.7180   13.8576   14.8055   14.6747   14.2706   15.9012   14.5545   15.2615   14.6029   15.1710   14.2795   15.5160   14.5884   16.1080   13.6312   14.7809   14.4171   16.4648   16.5293   14.0110   16.4019   14.5807   14.4817   14.5742   14.6226   14.6806   14.1781   16.3153   15.8847   16.1138   16.7907   14.2721   13.9340   14.1484   16.3288   14.1477   14.4660   13.8128   14.9742   15.3206   14.0268   13.8901   14.6763   13.4607   16.6838   14.4371   14.6085   13.7785   14.2092   14.2700   13.2827   14.5943   16.9381   16.6405   15.6287   15.5802   15.5439   13.8789   13.9554   14.1931   15.9655   16.4084   14.9488   15.9851   13.9868   16.9013   16.7344   14.3182   15.6762   13.4329   16.2987   13.8531   13.6747   13.5614   16.0976   15.0773   16.1165   15.4251   13.5991   15.2815   15.6767   16.1868   15.9925   13.8538
SimulatedTrait2         9.5504    9.6906   10.8088    9.5614   10.4837   10.4675   10.3088   10.4143   10.5064   10.6061    9.2331    9.6526   10.6819   10.5005   10.6710    9.9441    9.9342    9.3464   10.7787    9.4564   10.2278    9.4733    9.4744    9.5813    9.2823   10.6633   10.3485   10.3937   10.3999    9.1181   10.5892    9.8038   10.4233    9.1075    9.6950   10.7817    9.3048   10.6172    9.5069    9.7380    9.5347   10.8692   10.7288   10.3971   10.3449    9.6476   10.8652   10.5215   10.2199    9.5775    9.6744   10.0826    9.6106   10.6884   10.2693    9.3182    9.7665   10.6320   10.4377    9.5331    9.4499    9.9258   10.5323   10.3903    9.4394   10.0719    9.7257   10.5879   10.8690    9.2206   10.6303   10.1639   10.6719    9.6389   10.8011   10.6282   10.6693   10.5178   10.4375   10.3820    9.4174   10.2912   10.6769    8.7223    9.4525    9.7493   10.4056    9.2534    9.3559    9.5144   10.5938   10.2093    9.1710    9.1653   10.8098   10.4300    9.1676   10.2546    9.2764    9.4810   10.3156   10.7116   10.9867   10.6239    9.4364    9.6821    9.7766   10.5527    9.8059   10.3666   10.4513   10.3993   10.1697   10.3810   10.3395   10.6789    9.7236   10.9228   10.4045    9.5124   10.5793    9.8592   10.7391   11.1370   10.1388   10.1629   10.2598    9.7712   10.2234    8.9827   10.6376   10.1196   10.5917    9.7076    9.2780   10.3739    9.5185    9.5562   10.1393   10.4915   10.6307   10.6331   10.8479    9.7866    9.5664    9.5526    9.8091   10.6161   10.3008   10.5593    9.3865   10.5752   10.3865   10.4018    9.2852    9.7618   10.5197   10.6758    9.2801   10.4391    8.9252   10.5634   10.1270   11.1998   10.5498    9.4538   10.5260   10.4757    9.5881    9.5367    9.5399    9.2707    9.4285   10.2927   10.5646   10.1792    9.1522    9.6088    9.9279    9.3814   10.3151    9.7258    9.6501    9.5411    9.3538   10.7848    9.5343   11.1145   10.5766   10.2552    9.6962    9.4219    9.5541    9.9347   10.6556    9.5599    9.4756    9.3004    9.5370   10.2508
 
