# Supplementary material for: Inclusive Composite Interval Mapping of QTL by Environment Interactions in Biparental Populations
Source: PLoS One. 2015 Jul 10;10(7):e0132414. doi: 10.1371/journal.pone.0132414 (PMC4498613; doi:10.1371/journal.pone.0132414)
Supplement: S6 File — (ZIP) [file pone.0132414.s006.zip › H=0.8/L1/run_00128.met]

!**********************Note: lines staring with "!" are remarks and will be ignored in the program********************
!*********************************General Information**********************************
!Assuming F1 = P1 x P2, populations available in QTL IciMapping are: 
!  1, P1BC1F1 = P1 x F1, the first backcrossing where P1 is used as the recurrent parent;
!  2, P2BC1F1 = P2 x F1, the first backcrossing where P2 is used as the recurrent parent;
!  3, F1DH, F1-derived doubled haploids; 
!  4, RIL or F1RIL, recombination inbred lines through the repeated selfing of F1;
!  5, P1BC1RIL, recombination inbred lines through the repeated selfing of P1BC1F1;
!  6, P2BC1RIL, recombination inbred lines through the repeated selfing of P2BC1F1;
!  7, F2, the selfing generation of F1;
!  8, F3, the selfing generation of F2;
!  9, P1BC2F1, the second backcrossing where P1 is used as the recurrent parent; 
! 10, P2BC2F1, the second backcrossing where P2 is used as the recurrent parent;
! 11, P1BC2RIL, recombination inred lines through the repeated selfing of P1BC2F1; 
! 12, P2BC2RIL, recombination inred lines through the repeated selfing of P2BC2F1; 
! 13, P1BC1F2, the selfing generation of P1BC1F1; 
! 14, P2BC1F2, the selfing generation of P2BC1F1; 
! 15, P1BC2F2, the selfing generation of P1BC2F1; 
! 16, P2BC2F2, the selfing generation of P2BC2F1; 
! 17, P1BC1DH, P1BC1F1-derived doubled haploids; 
! 18, P2BC1DH, P2BC1F1-derived doubled haploids; 
! 19, P1BC2DH, P1BC2F1-derived doubled haploids; 
! 20, P2BC2DH, P2BC2F1-derived doubled haploids; 
   3      !Mapping Population (see remarks above)
   2      !Mapping Function (1 for Kosambi; 2 for Haldane; 3 for Morgan)
   2      !Marker Space Type (1 for intervals; 2 for positions)
   1      !Marker Space Unit(1 for centiMorgans; 2 for Morgan)
   6      !Number of Chromosomes (or Linkage Groups)
 200      !Size of the mapping population
   2      !Number of environments
 
!***************************************** Chromosomes and Linkage Maps **********************************************
!Chromosome                 NumMarkers
-CH1                        16
-CH2                        16
-CH3                        16
-CH4                        16
-CH5                        16
-CH6                        16
!Linkage map (Marker name followed by position or the interval length)
 MK-1-1                1     0.000
 MK-1-2                1    10.000
 MK-1-3                1    20.000
 MK-1-4                1    30.000
 MK-1-5                1    40.000
 MK-1-6                1    50.000
 MK-1-7                1    60.000
 MK-1-8                1    70.000
 MK-1-9                1    80.000
 MK-1-10               1    90.000
 MK-1-11               1   100.000
 MK-1-12               1   110.000
 MK-1-13               1   120.000
 MK-1-14               1   130.000
 MK-1-15               1   140.000
 MK-1-16               1   150.000
 MK-2-1                2     0.000
 MK-2-2                2    10.000
 MK-2-3                2    20.000
 MK-2-4                2    30.000
 MK-2-5                2    40.000
 MK-2-6                2    50.000
 MK-2-7                2    60.000
 MK-2-8                2    70.000
 MK-2-9                2    80.000
 MK-2-10               2    90.000
 MK-2-11               2   100.000
 MK-2-12               2   110.000
 MK-2-13               2   120.000
 MK-2-14               2   130.000
 MK-2-15               2   140.000
 MK-2-16               2   150.000
 MK-3-1                3     0.000
 MK-3-2                3    10.000
 MK-3-3                3    20.000
 MK-3-4                3    30.000
 MK-3-5                3    40.000
 MK-3-6                3    50.000
 MK-3-7                3    60.000
 MK-3-8                3    70.000
 MK-3-9                3    80.000
 MK-3-10               3    90.000
 MK-3-11               3   100.000
 MK-3-12               3   110.000
 MK-3-13               3   120.000
 MK-3-14               3   130.000
 MK-3-15               3   140.000
 MK-3-16               3   150.000
 MK-4-1                4     0.000
 MK-4-2                4    10.000
 MK-4-3                4    20.000
 MK-4-4                4    30.000
 MK-4-5                4    40.000
 MK-4-6                4    50.000
 MK-4-7                4    60.000
 MK-4-8                4    70.000
 MK-4-9                4    80.000
 MK-4-10               4    90.000
 MK-4-11               4   100.000
 MK-4-12               4   110.000
 MK-4-13               4   120.000
 MK-4-14               4   130.000
 MK-4-15               4   140.000
 MK-4-16               4   150.000
 MK-5-1                5     0.000
 MK-5-2                5    10.000
 MK-5-3                5    20.000
 MK-5-4                5    30.000
 MK-5-5                5    40.000
 MK-5-6                5    50.000
 MK-5-7                5    60.000
 MK-5-8                5    70.000
 MK-5-9                5    80.000
 MK-5-10               5    90.000
 MK-5-11               5   100.000
 MK-5-12               5   110.000
 MK-5-13               5   120.000
 MK-5-14               5   130.000
 MK-5-15               5   140.000
 MK-5-16               5   150.000
 MK-6-1                6     0.000
 MK-6-2                6    10.000
 MK-6-3                6    20.000
 MK-6-4                6    30.000
 MK-6-5                6    40.000
 MK-6-6                6    50.000
 MK-6-7                6    60.000
 MK-6-8                6    70.000
 MK-6-9                6    80.000
 MK-6-10               6    90.000
 MK-6-11               6   100.000
 MK-6-12               6   110.000
 MK-6-13               6   120.000
 MK-6-14               6   130.000
 MK-6-15               6   140.000
 MK-6-16               6   150.000
!*********************************** Marker Types ********************************************************************
!Co-dominant marker: When heterozygote F1 is present, P1 is coded as 2, F1 is coded as 1, and P2 is coded as 0; Otherwise, P1 is coded as 2, and P2 is coded as 0. 
!Dominant marker: When heterozygote F1 is present, P1 and F1 are coded as 12, and P2 is coded as 0; Otherwise, P1 is coded as 2, and P2 is coded as 0.  
!Recessive markers: When heterozygote F1 is present, P1 is coded as 2, and F1 and P2 are coded as 10; Otherwise, P1 is coded as 2, and P2 is coded as 0. 
!Missing marker is coded as -1. 
 MK-1-1                 2   0   0   2   2   0   0   2   0   2   0   0   0   2   2   0   0   0   2   2   2   0   0   0   2   2   0   0   0   0   2   0   2   2   0   0   2   2   2   0   0   0   0   0   2   0   0   2   2   2   0   0   0   0   2   2   2   2   2   2   2   2   2   2   0   0   0   0   2   2   0   0   2   2   2   0   2   2   2   2   2   0   2   0   2   2   2   0   2   2   0   2   2   2   2   2   2   2   0   2   2   2   2   2   2   0   0   2   0   0   2   0   0   2   2   0   0   0   0   2   2   0   2   0   2   0   0   2   0   2   0   0   2   0   0   2   0   2   0   2   0   0   0   0   0   2   2   2   0   2   2   0   0   0   0   2   2   2   0   0   2   0   0   2   0   0   0   0   2   2   2   2   0   2   2   2   2   0   2   2   2   0   2   2   2   2   0   0   0   0   0   2   0   0   0   0   2   0   0   0
 MK-1-2                 2   0   0   2   2   0   2   2   2   2   0   0   0   0   2   0   0   0   2   2   0   0   0   0   2   2   0   2   0   0   2   0   0   2   0   0   2   2   2   0   0   0   0   0   2   0   0   2   2   2   0   0   0   0   2   2   2   2   0   2   2   0   2   2   0   0   0   0   0   2   0   0   0   2   2   0   2   2   2   2   2   0   2   0   2   0   2   0   2   2   0   2   2   2   2   2   2   2   0   2   0   2   0   2   2   0   0   2   0   0   2   0   0   2   2   0   0   0   0   2   0   0   2   0   2   0   0   2   0   2   0   0   2   0   0   0   2   2   0   2   0   0   2   0   0   2   2   0   0   2   2   0   0   0   0   2   2   2   0   0   2   0   0   2   0   0   0   0   2   2   2   2   0   2   2   2   2   0   2   2   2   0   2   2   2   2   2   0   0   0   0   2   0   2   0   0   2   0   0   0
 MK-1-3                 2   0   0   2   2   0   2   2   2   2   0   0   0   0   2   0   0   0   2   2   0   0   0   0   2   2   0   2   0   0   2   0   0   2   0   2   2   2   2   0   0   2   0   0   2   0   2   2   0   2   2   0   0   0   2   2   2   2   0   2   2   0   2   2   0   0   0   0   0   2   0   2   0   2   0   0   2   2   2   2   2   0   2   0   2   0   2   0   2   0   0   2   2   2   2   2   2   2   2   2   0   2   0   2   2   0   0   2   0   0   0   0   0   2   2   0   0   0   0   2   0   0   0   0   2   0   0   2   2   2   0   2   0   0   0   0   2   2   0   2   0   2   2   0   0   2   2   0   0   2   2   0   0   0   0   2   2   2   2   0   2   0   2   2   0   0   0   0   2   2   0   2   0   2   2   2   2   0   2   0   0   0   2   2   2   2   2   0   0   0   0   2   0   2   0   0   2   0   2   0
 MK-1-4                 2   0   0   2   2   2   2   2   2   2   0   0   0   2   2   0   0   0   2   0   0   0   2   2   2   2   0   2   0   0   2   0   0   2   0   2   2   2   2   0   0   2   0   0   2   0   2   2   0   2   2   0   0   2   2   2   2   2   0   2   2   2   2   0   2   0   0   0   0   2   0   2   0   2   0   0   2   0   2   2   2   0   2   0   2   0   2   0   2   0   0   2   2   2   2   0   2   2   0   2   0   2   0   2   2   0   0   2   0   0   0   0   0   2   2   2   0   0   0   2   0   2   0   0   2   0   0   2   2   2   0   2   0   0   0   0   2   2   0   2   2   2   2   0   0   2   2   0   0   2   2   0   0   0   0   2   2   2   2   2   2   0   2   0   0   0   0   0   2   2   0   2   0   0   2   2   0   0   0   0   0   0   2   2   2   2   2   0   0   0   2   2   0   2   0   0   2   0   2   0
 MK-1-5                 2   0   0   2   2   2   2   0   0   2   2   0   0   2   0   0   0   2   2   0   0   2   2   2   2   2   0   2   0   0   2   0   0   2   0   2   2   2   2   0   0   2   0   0   2   0   2   2   0   2   2   0   0   2   2   2   0   2   0   2   2   2   2   0   2   0   0   0   0   2   0   2   0   2   0   0   2   0   2   2   2   0   2   0   2   0   2   0   2   0   0   2   2   2   2   2   2   2   0   2   0   2   0   2   2   0   0   2   0   0   0   0   0   2   2   2   0   0   0   2   0   2   0   0   2   2   0   2   2   2   0   2   0   0   0   0   2   2   0   2   2   2   2   0   0   2   2   0   0   2   2   0   0   0   0   2   2   2   2   2   0   0   2   0   0   0   0   0   2   2   0   2   0   0   2   2   0   0   2   0   0   0   2   2   2   2   2   0   0   0   2   2   0   2   0   0   2   0   2   0
 MK-1-6                 2   0   0   2   2   2   2   0   0   2   2   0   0   2   0   0   2   2   0   0   0   2   0   2   2   2   0   2   0   0   2   0   0   2   0   2   2   2   2   0   0   2   0   0   2   0   2   2   0   0   2   0   0   2   2   2   0   2   0   2   2   2   2   2   0   0   0   0   0   2   0   2   0   2   0   0   2   0   2   2   2   0   2   0   2   0   0   2   0   2   0   2   2   2   2   2   2   2   0   0   0   2   2   2   2   2   0   0   0   0   0   0   0   2   2   2   0   0   0   2   0   2   0   0   2   2   0   2   0   2   0   2   0   2   0   0   2   2   0   2   2   2   2   2   0   2   2   0   0   2   2   0   2   0   0   2   2   2   2   2   0   0   2   0   0   0   0   0   2   2   0   2   0   0   2   2   2   0   2   0   0   0   2   2   2   2   2   2   0   0   2   2   0   2   0   0   2   0   2   0
 MK-1-7                 2   0   0   2   2   2   2   0   0   2   2   0   0   2   0   0   2   2   0   0   0   2   0   2   2   0   0   2   2   0   2   0   0   0   0   2   2   2   2   0   2   2   0   0   2   0   2   0   0   0   2   0   2   2   2   2   0   0   0   0   2   2   2   2   0   0   0   2   0   2   0   2   0   2   0   0   2   0   2   0   0   0   2   2   2   0   0   0   0   2   0   2   2   2   2   2   2   0   0   0   0   2   2   2   2   2   0   0   0   0   0   0   2   2   2   0   0   0   0   2   0   2   0   0   2   2   0   2   0   2   0   0   0   2   0   0   2   2   0   0   0   2   2   2   0   2   2   0   0   2   2   2   2   0   0   2   2   2   2   2   0   0   2   0   0   0   0   0   2   2   0   2   0   0   2   0   2   0   2   0   2   0   2   2   2   2   2   2   0   0   2   2   0   2   2   0   0   0   2   0
 MK-1-8                 2   0   0   2   2   2   2   0   0   2   0   2   2   2   2   0   2   2   0   0   0   2   0   2   2   0   0   2   2   0   2   0   0   0   2   2   0   2   2   0   2   2   0   0   2   0   2   0   0   0   2   0   2   2   2   2   0   0   0   0   0   2   2   2   0   0   0   2   0   0   2   2   0   2   0   0   2   0   0   0   0   0   2   2   2   0   0   0   0   2   2   2   2   2   2   2   0   0   0   2   0   2   2   2   2   0   0   2   0   0   0   0   2   2   2   0   0   2   0   2   2   2   0   0   2   2   0   2   0   2   0   0   0   2   0   0   0   2   0   0   2   2   0   2   0   2   2   0   0   2   2   2   2   0   0   0   2   2   2   2   0   0   2   0   2   0   0   0   2   2   0   2   0   0   2   0   2   0   2   0   2   2   2   2   2   2   2   2   0   0   2   2   0   2   2   0   0   0   2   0
 MK-1-9                 2   0   0   2   2   2   0   0   2   2   0   2   2   2   2   2   0   2   0   0   0   2   0   2   2   0   2   2   2   0   2   0   0   0   0   2   0   2   0   0   0   2   0   0   0   0   2   0   0   0   2   0   2   2   2   2   0   0   0   0   0   2   2   2   0   0   0   2   0   0   2   2   0   2   0   0   2   0   0   0   0   0   2   2   2   0   0   2   0   2   2   2   2   2   2   2   0   0   0   2   0   2   2   2   2   0   0   0   0   0   0   0   2   2   2   0   0   2   0   2   2   2   0   0   2   2   0   2   0   0   2   0   2   2   0   0   0   2   0   0   2   0   0   0   0   2   2   0   0   2   2   0   2   0   0   0   2   2   2   2   0   0   2   0   2   0   0   0   2   2   0   2   0   0   2   0   2   0   2   0   2   2   2   2   2   2   2   2   0   0   2   2   0   2   2   0   0   0   2   0
 MK-1-10                2   0   0   2   2   0   0   0   2   2   0   2   2   2   2   2   0   2   0   0   0   2   0   2   2   0   2   2   2   0   2   0   0   0   0   2   0   2   0   0   0   2   0   0   0   0   2   0   0   0   2   0   2   2   2   0   0   0   0   0   0   2   2   0   0   0   0   2   0   0   2   2   0   2   0   0   2   0   0   0   0   0   2   2   2   0   0   2   0   2   0   2   2   2   2   2   0   2   2   2   0   2   2   2   2   0   2   0   0   0   0   0   2   2   2   0   0   2   0   2   2   2   0   0   2   2   0   2   2   0   2   0   2   2   0   0   0   2   0   0   2   0   0   0   0   2   2   0   0   2   2   0   2   0   0   0   2   2   2   2   0   0   2   0   0   0   0   0   2   2   0   2   0   0   2   0   2   2   2   2   2   2   0   2   2   2   0   2   0   0   2   2   0   2   2   0   2   0   2   0
 MK-1-11                2   0   0   2   2   0   0   0   2   2   0   2   2   2   2   2   0   2   0   0   0   2   0   2   2   0   2   2   2   2   2   0   0   0   0   2   2   2   0   0   0   2   0   0   0   0   2   0   0   0   2   0   2   2   2   2   0   0   0   0   0   2   2   2   0   0   0   2   2   2   2   2   0   2   0   0   0   0   2   0   0   0   2   2   2   0   0   2   0   2   0   2   0   2   2   2   0   2   0   2   2   2   2   2   2   2   2   0   2   0   0   0   2   2   2   0   0   2   0   2   2   2   0   0   2   2   0   2   2   0   2   0   0   2   0   0   0   2   0   0   2   0   0   0   0   2   2   0   0   2   2   0   2   0   0   0   2   2   2   2   0   0   2   0   0   0   0   0   2   2   0   2   0   0   2   0   2   2   2   2   2   2   0   0   2   2   0   2   0   0   2   2   2   2   2   2   2   0   2   0
 MK-1-12                2   0   0   2   2   0   0   2   2   2   0   2   2   2   2   2   0   2   0   0   0   2   0   2   2   0   2   2   2   2   2   0   0   0   0   2   2   2   0   0   0   2   0   0   0   0   2   0   0   0   2   2   2   2   2   2   0   0   0   0   0   2   2   2   2   0   0   2   2   2   2   2   2   2   2   0   0   0   2   0   0   0   2   2   0   0   0   2   0   2   0   2   0   2   2   2   0   2   0   2   2   2   0   2   2   2   2   0   2   0   0   0   2   2   2   0   0   2   2   2   2   2   0   0   2   2   0   2   2   2   2   0   0   2   0   0   0   2   0   0   0   0   0   0   0   2   2   0   0   2   0   0   2   0   0   0   2   2   2   2   0   0   2   0   0   0   0   0   2   2   0   2   0   0   2   0   2   2   0   2   2   2   0   0   2   2   0   2   0   0   2   2   2   2   2   2   2   0   2   0
 MK-1-13                0   0   0   2   2   0   0   2   2   2   0   2   2   2   2   2   0   2   0   0   0   2   0   2   2   2   2   2   0   2   2   0   0   0   0   2   2   2   0   0   0   0   0   0   0   2   2   2   0   2   2   2   2   2   0   2   0   0   0   0   0   2   2   2   2   0   2   2   2   2   2   2   2   2   2   0   0   0   2   0   0   0   2   0   0   0   0   2   0   0   0   2   0   2   2   2   2   2   0   2   2   2   0   2   2   2   2   0   2   0   0   0   2   2   2   0   0   2   2   2   2   2   2   0   2   2   0   2   2   2   2   0   2   2   0   0   0   2   0   0   2   0   0   2   0   2   2   0   0   2   0   0   2   0   0   0   2   2   0   2   0   0   2   0   0   0   0   0   0   0   0   2   0   0   2   0   2   2   0   2   2   2   2   0   2   2   2   2   0   0   0   2   2   2   2   2   2   0   2   0
 MK-1-14                0   0   0   2   2   0   0   2   2   2   0   2   2   2   2   0   0   2   0   0   0   2   0   2   2   2   2   2   0   2   2   2   0   0   0   2   2   2   0   2   0   0   0   0   0   2   2   2   0   2   2   2   2   2   0   2   0   0   0   0   2   2   2   2   2   0   2   0   2   2   2   2   2   2   2   0   0   0   2   0   0   0   2   0   0   2   0   2   0   0   0   2   2   2   0   2   2   2   0   2   2   2   0   2   2   2   2   0   2   2   0   2   2   0   0   0   2   2   2   2   2   2   2   2   2   2   0   2   2   2   2   0   2   2   0   0   0   2   0   0   2   0   0   0   0   2   2   0   0   2   2   0   2   0   2   0   2   2   0   2   0   2   2   0   0   2   0   0   0   0   0   2   0   0   2   0   0   0   0   0   2   2   2   0   2   2   2   2   0   0   0   2   2   2   2   2   2   0   2   0
 MK-1-15                0   0   0   2   2   0   0   2   2   2   0   2   2   2   2   0   0   2   0   0   0   2   0   0   2   2   2   2   0   2   2   2   0   0   0   2   2   2   0   2   0   0   0   0   0   2   2   2   0   2   2   2   2   2   0   2   0   0   0   0   2   2   2   2   2   0   2   0   2   2   0   2   2   2   2   0   2   0   2   0   0   0   2   0   0   2   0   2   0   0   0   2   2   2   0   2   2   2   0   2   2   2   0   2   2   2   2   0   0   2   0   2   2   0   0   0   2   2   2   2   0   2   2   2   0   2   0   2   2   2   0   0   2   2   2   0   0   2   0   0   2   0   0   0   2   2   2   0   0   2   0   0   2   0   0   0   2   2   0   2   0   2   2   0   0   2   0   0   0   0   0   2   0   0   0   2   0   0   0   0   2   2   2   0   2   2   2   2   0   2   2   0   2   2   2   2   2   0   2   0
 MK-1-16                0   0   0   2   0   0   2   2   2   2   0   2   2   2   2   0   2   0   0   2   2   2   0   0   2   2   2   2   0   2   2   2   0   0   0   2   2   2   0   2   0   0   0   0   0   0   2   2   0   2   2   2   2   2   0   2   2   0   0   0   2   2   2   2   2   0   2   2   2   2   0   2   2   2   2   0   2   0   0   0   0   0   2   0   0   2   0   2   0   0   0   2   2   2   0   2   2   2   0   2   2   2   0   0   2   2   2   0   0   2   0   0   2   0   0   0   2   2   2   0   0   2   2   2   0   2   2   2   0   2   0   0   2   2   2   0   0   2   0   0   2   0   0   0   2   2   2   0   0   2   0   0   2   0   0   2   2   2   0   2   2   2   2   0   0   2   0   0   0   0   0   2   0   0   0   2   0   0   0   0   0   2   2   2   2   2   2   2   0   2   2   0   2   2   0   2   2   0   2   0
 MK-2-1                 0   0   2   2   0   2   2   0   0   0   0   0   2   0   0   2   2   2   0   0   0   0   0   2   0   2   2   0   0   0   2   0   0   2   0   0   2   2   2   2   2   0   0   0   0   0   0   0   0   2   2   0   0   2   2   2   2   0   0   2   2   2   2   0   0   0   2   0   0   0   2   2   0   2   2   0   0   2   2   2   0   2   2   2   0   0   0   2   2   0   0   0   2   0   0   0   0   2   0   2   2   2   2   2   2   2   0   0   2   2   2   0   2   2   0   0   2   2   0   2   2   0   2   0   0   2   2   0   2   0   2   2   2   0   2   0   2   2   2   0   2   2   0   0   2   2   0   2   2   0   2   0   0   2   2   2   2   2   2   2   2   2   0   2   0   2   0   0   2   2   2   0   0   2   2   0   2   0   0   0   0   0   2   2   0   2   2   2   0   0   2   2   0   2   0   2   2   2   0   0
 MK-2-2                 0   0   2   2   0   2   0   0   0   0   0   0   2   0   0   2   2   2   0   0   0   0   0   2   2   2   2   0   0   0   0   0   0   0   0   0   2   2   2   2   0   0   0   0   0   0   0   0   0   2   2   0   0   2   2   2   2   0   0   2   2   2   2   0   0   0   2   0   0   0   2   2   0   2   2   0   0   2   2   2   0   2   0   2   0   2   0   2   2   0   2   0   0   0   0   0   0   2   0   2   0   0   2   2   2   2   0   0   2   2   2   0   2   2   0   0   2   2   0   2   0   0   2   0   0   2   2   0   2   0   2   2   2   0   2   0   2   2   2   0   0   2   0   0   2   2   0   2   2   0   2   0   0   2   2   2   2   0   2   2   2   2   0   2   0   2   2   0   2   0   2   0   0   2   2   0   2   0   0   0   0   0   0   2   0   2   2   2   0   0   2   0   0   2   0   2   2   2   0   0
 MK-2-3                 0   0   2   2   0   2   0   0   2   2   0   0   2   0   0   0   2   0   0   0   0   0   0   2   2   2   2   0   0   0   0   0   0   0   0   0   2   2   2   2   0   0   0   0   0   0   2   0   0   0   2   0   0   0   2   2   2   0   0   2   2   2   2   0   0   0   2   0   0   0   2   2   2   2   2   2   0   2   0   2   0   2   0   2   0   2   0   2   2   0   2   0   0   0   0   0   0   2   0   2   0   0   2   2   2   2   0   0   2   2   2   0   2   0   0   0   2   0   0   2   0   0   0   0   2   2   2   0   2   0   2   2   2   0   2   0   2   2   2   0   0   2   0   0   2   2   0   2   2   2   2   0   0   0   2   2   2   0   2   2   2   2   0   2   0   2   2   0   2   0   2   0   0   2   2   0   2   0   0   0   0   0   0   2   0   2   2   2   0   0   2   2   0   2   0   2   2   2   0   0
 MK-2-4                 2   0   2   0   0   2   0   0   2   2   0   0   2   0   2   0   2   0   0   0   0   0   0   2   2   2   2   0   0   0   0   2   0   0   2   0   2   2   2   2   0   0   0   0   0   0   2   0   0   0   2   0   0   0   2   0   2   0   0   2   2   2   2   0   0   0   2   0   0   0   2   2   2   2   2   2   0   2   0   2   0   2   0   2   0   0   0   2   2   0   2   0   0   0   0   0   0   2   0   0   0   0   2   2   2   0   0   0   2   2   2   0   2   0   0   0   2   0   0   2   0   0   2   0   2   2   2   0   2   0   2   2   2   0   0   0   0   2   2   2   0   2   0   0   2   2   2   2   2   2   2   0   0   0   2   2   2   0   2   2   2   2   0   2   0   2   2   2   2   0   2   0   0   2   0   0   2   0   0   0   0   0   0   2   0   2   2   2   0   0   2   2   0   2   0   2   2   2   2   0
 MK-2-5                 2   0   2   0   0   2   0   0   2   2   0   2   2   0   2   0   2   0   0   0   0   0   0   2   2   2   2   0   0   0   0   2   0   0   2   0   2   2   2   2   0   0   0   0   0   0   2   0   2   0   2   0   0   2   2   0   2   0   2   2   2   2   0   0   0   0   2   0   0   0   2   2   2   0   2   2   0   2   0   0   0   2   0   2   0   0   0   2   2   0   2   0   0   0   2   0   0   2   0   0   0   0   2   2   2   0   0   0   2   2   2   0   2   0   0   0   2   0   0   0   0   0   2   0   2   2   2   0   0   0   2   2   2   0   0   0   0   0   2   2   0   2   0   0   2   2   2   0   2   2   2   0   0   0   2   2   2   0   2   2   2   2   2   2   0   2   2   2   2   0   2   0   0   2   0   0   2   2   0   0   0   0   0   2   0   2   2   2   0   0   2   2   0   2   0   2   2   2   2   0
 MK-2-6                 2   0   2   0   0   2   0   0   2   2   0   2   2   0   0   0   2   0   0   0   0   0   0   2   2   0   2   0   0   0   0   2   0   2   2   2   2   2   2   2   0   0   0   0   0   0   0   0   0   0   2   0   0   2   2   0   2   0   2   2   2   2   0   0   0   0   2   2   0   0   2   2   2   0   2   2   0   2   0   0   0   2   0   0   2   0   0   2   2   0   2   0   0   0   2   0   0   2   0   0   0   0   2   2   2   0   0   0   0   2   2   0   2   2   0   0   2   0   0   0   0   2   2   0   2   2   2   0   0   0   2   2   2   0   2   2   0   0   2   2   0   2   0   0   2   2   2   0   2   0   2   0   0   0   2   2   2   0   2   2   0   2   2   2   0   0   2   2   2   0   2   0   2   2   0   0   2   2   0   0   0   0   0   2   0   2   2   2   0   0   2   2   0   2   0   2   2   2   2   0
 MK-2-7                 2   0   2   0   2   2   0   0   2   2   0   2   2   0   0   2   2   0   0   0   0   2   0   2   2   0   2   0   0   0   2   2   0   2   2   2   2   2   2   2   2   0   0   0   0   0   0   0   0   0   2   0   0   2   2   2   0   0   2   0   2   2   0   0   0   0   2   2   0   2   2   0   2   0   2   2   0   2   0   0   0   2   0   2   2   0   0   2   2   2   0   2   0   0   2   0   2   2   0   0   0   2   2   2   2   0   0   0   0   2   2   0   2   2   0   0   2   0   0   0   0   2   2   2   2   2   2   0   2   0   2   2   2   0   2   2   0   0   2   2   2   0   0   0   2   0   2   0   2   0   2   0   0   0   2   2   2   0   2   2   0   2   2   2   0   0   2   2   2   0   2   0   2   2   0   0   0   2   0   0   0   0   0   0   0   2   2   2   0   0   2   2   0   2   0   2   2   2   2   0
 MK-2-8                 2   0   2   2   2   2   0   0   2   2   0   2   2   0   0   2   2   0   0   0   0   2   0   0   2   0   2   0   0   0   2   0   0   2   2   2   2   2   2   2   2   0   0   0   0   0   2   0   0   0   2   0   0   2   2   0   2   0   2   0   2   2   0   0   0   0   2   2   2   2   2   0   2   0   2   2   0   2   0   0   0   2   0   2   0   0   0   2   2   2   0   2   0   0   2   0   0   2   0   0   0   2   2   2   2   0   0   0   0   2   2   0   2   2   0   0   2   0   0   0   0   0   2   2   2   0   2   0   2   0   2   2   2   0   2   2   0   0   0   2   2   0   0   0   2   0   2   0   2   0   2   0   0   0   0   2   2   2   2   2   0   2   2   2   0   0   2   2   2   0   2   0   2   2   2   0   0   2   0   0   0   0   0   0   0   2   0   2   0   0   2   2   0   2   0   2   2   2   2   0
 MK-2-9                 2   0   2   2   2   2   2   0   2   2   0   2   0   0   0   2   2   0   0   0   0   2   0   0   2   0   2   0   2   0   2   0   0   2   2   2   2   2   2   2   2   0   0   0   0   0   2   0   0   0   2   0   0   2   2   0   2   0   2   0   2   2   0   0   0   0   2   2   0   2   2   0   2   0   2   2   0   2   0   0   0   2   0   2   0   0   0   2   2   0   0   2   0   0   2   0   2   2   0   0   0   2   2   0   2   0   0   0   2   2   2   0   2   0   0   0   2   0   0   0   0   0   2   0   0   0   2   0   2   2   2   2   2   0   2   2   0   0   0   2   0   0   0   0   2   0   2   2   2   0   2   0   0   0   0   2   2   2   0   2   0   2   2   2   0   0   2   2   2   0   2   0   2   2   2   2   0   0   0   0   0   0   0   0   0   2   0   2   0   0   0   2   0   2   0   2   2   2   2   0
 MK-2-10                2   0   2   2   2   2   2   0   2   2   0   2   0   0   0   2   2   0   0   0   2   2   0   0   2   0   2   0   2   0   2   0   0   0   2   2   2   2   2   2   2   0   0   0   0   0   2   0   0   0   0   0   0   2   2   0   2   0   2   0   2   0   0   0   0   0   2   0   0   2   2   0   2   0   2   2   0   0   0   0   0   2   0   2   0   0   2   2   2   0   0   2   0   0   2   0   2   2   0   0   0   2   2   0   2   0   0   0   2   2   2   0   2   0   0   0   2   0   0   0   2   0   0   0   0   0   2   0   2   0   0   2   2   2   2   2   0   0   2   2   0   0   0   0   2   0   2   0   2   2   2   0   0   0   2   2   2   2   0   2   0   2   2   2   0   0   2   2   2   0   2   0   2   2   2   2   0   0   0   0   0   0   0   0   0   2   0   2   2   0   0   2   0   2   0   2   2   2   2   2
 MK-2-11                0   0   2   2   2   2   0   2   0   2   2   2   0   0   0   2   0   0   0   0   0   2   0   0   2   0   2   0   2   0   2   0   0   0   0   2   2   2   2   2   2   0   0   0   0   0   2   0   0   0   0   0   0   2   2   0   2   0   2   0   2   0   0   0   0   0   2   0   0   2   2   0   0   0   2   2   0   0   0   0   0   2   0   2   0   0   2   2   2   0   0   2   0   0   2   2   2   2   0   0   0   2   2   0   2   0   0   0   2   2   2   0   2   0   0   2   2   0   0   0   0   0   0   0   0   0   2   0   2   0   0   0   2   2   2   2   0   0   2   2   0   0   0   0   2   0   2   0   0   2   2   0   0   0   0   2   2   2   2   2   0   2   2   2   0   0   2   2   2   0   2   0   2   0   0   2   0   0   0   0   0   0   0   2   0   0   0   2   2   0   0   2   0   2   0   0   2   2   2   2
 MK-2-12                0   0   0   2   2   2   0   2   0   2   2   2   0   0   0   2   0   0   0   0   0   2   0   0   2   0   2   0   0   2   2   2   0   0   0   2   2   2   2   0   2   0   2   0   0   0   2   0   0   0   0   0   0   2   0   0   2   0   2   0   2   2   0   0   0   0   2   0   0   2   2   0   0   0   2   2   0   0   0   0   0   2   0   2   0   0   2   2   2   0   0   2   0   0   2   2   0   2   0   0   0   2   2   0   2   2   0   0   2   2   2   0   2   0   0   2   2   0   0   2   0   0   0   0   0   0   2   0   2   0   0   0   2   2   2   2   0   0   2   2   0   0   0   0   2   0   0   0   0   2   2   0   0   0   2   0   2   2   2   2   2   2   2   2   0   0   2   2   2   0   2   0   2   0   0   2   2   0   0   0   0   0   0   2   0   0   0   2   2   0   0   2   0   2   0   0   2   2   2   2
 MK-2-13                0   0   0   2   2   2   0   2   0   2   2   0   0   2   0   2   0   0   2   0   0   2   0   0   2   0   2   2   0   2   2   2   0   0   0   2   2   2   2   2   2   0   2   0   0   0   2   0   0   0   2   0   0   2   0   0   2   0   2   0   2   2   0   0   0   0   0   0   0   2   2   0   2   0   2   2   2   0   2   0   0   2   0   2   0   0   2   2   2   0   0   2   0   2   2   2   2   2   0   0   0   2   2   0   2   0   0   2   2   2   2   0   2   0   0   2   2   2   0   0   0   0   0   0   0   0   2   0   2   2   0   0   2   0   2   2   0   0   2   2   2   0   0   0   2   0   0   2   0   2   2   0   0   0   2   0   2   2   2   2   0   2   2   2   0   0   2   2   0   0   2   0   2   0   0   2   2   2   0   2   0   2   0   2   0   0   0   2   2   0   0   2   0   2   0   0   2   2   2   2
 MK-2-14                0   0   0   2   2   2   2   2   0   2   2   0   0   2   0   2   0   0   2   0   0   2   0   0   2   0   2   2   2   2   2   2   0   0   2   2   0   2   2   2   0   0   2   0   0   0   2   2   0   0   2   0   0   2   0   0   2   0   0   0   2   2   0   0   2   0   0   0   0   2   2   0   2   0   2   2   0   0   2   0   0   0   0   2   0   0   2   2   2   0   0   2   0   2   2   2   2   2   2   0   0   0   2   0   2   0   2   2   2   2   2   2   2   0   0   2   2   2   0   2   0   0   0   0   0   0   2   0   2   2   0   0   2   0   2   2   0   0   2   2   2   0   0   0   2   0   0   2   0   2   2   0   0   0   2   0   2   2   2   0   0   2   2   2   0   2   2   2   0   0   2   0   2   0   0   2   2   2   2   0   2   2   0   2   0   2   0   0   2   0   0   2   0   0   2   0   2   2   0   2
 MK-2-15                0   2   2   2   2   2   2   2   0   2   2   2   0   2   0   2   0   0   2   0   0   0   0   0   2   0   2   2   2   2   2   2   0   0   2   2   0   2   2   2   0   0   2   0   0   0   2   2   0   0   2   0   0   2   0   0   2   0   2   2   2   2   0   0   2   0   0   0   0   2   2   0   0   0   2   2   0   0   2   0   0   0   2   2   0   0   2   2   2   0   0   2   0   2   2   2   2   2   2   0   0   0   2   0   2   0   2   2   2   2   2   2   2   2   0   2   2   2   2   2   0   0   0   0   0   0   2   0   2   2   0   0   2   0   2   2   0   0   2   2   0   0   0   0   2   0   0   2   0   2   2   0   0   0   2   2   2   2   0   0   0   0   2   2   0   2   2   2   0   0   2   2   2   0   2   2   2   2   2   0   2   2   0   2   2   2   2   0   2   0   0   2   2   0   2   2   2   2   0   2
 MK-2-16                0   2   2   2   2   2   2   2   0   2   0   2   0   2   0   2   0   0   2   0   0   0   0   0   2   0   2   2   2   2   2   2   0   0   2   2   0   2   2   2   0   0   2   0   0   2   2   2   0   2   2   2   0   2   0   0   0   0   2   2   2   0   0   0   2   2   2   0   0   2   2   0   0   2   2   2   0   0   0   2   0   0   2   2   0   0   2   2   2   0   0   2   0   2   2   2   2   2   0   0   0   0   2   0   2   0   2   2   2   2   2   2   2   2   0   2   2   2   0   2   0   0   0   0   2   0   2   0   0   2   0   0   2   0   2   2   0   0   2   2   0   0   0   0   2   0   0   2   0   2   2   0   0   0   0   2   0   2   0   0   0   0   2   2   0   2   2   2   0   0   0   2   2   0   2   2   2   2   2   0   2   2   2   2   2   2   2   0   2   0   0   2   2   0   0   2   2   2   0   0
 MK-3-1                 0   0   2   2   2   2   0   2   2   2   0   0   2   2   2   2   2   2   2   0   0   0   0   0   0   0   0   2   2   2   0   2   0   2   2   0   0   0   2   0   2   2   2   0   0   2   0   0   0   2   0   2   0   2   2   0   0   2   2   0   0   2   2   0   0   0   0   0   2   2   2   0   0   0   0   0   2   2   2   2   0   0   2   2   2   2   2   2   2   2   2   2   0   0   0   2   0   0   2   0   0   0   2   2   0   2   0   2   0   0   2   0   0   2   0   0   2   2   0   2   0   0   0   0   2   2   2   2   2   2   2   0   0   2   2   0   2   2   0   0   2   2   2   0   0   0   2   2   0   0   2   0   2   0   2   2   2   2   0   0   2   0   2   2   2   0   0   2   0   0   2   0   2   0   2   2   2   0   0   2   2   2   2   0   0   0   2   0   0   2   0   2   2   2   2   2   2   2   2   2
 MK-3-2                 0   0   0   2   2   2   0   2   2   2   0   0   2   2   2   2   2   2   2   2   0   0   2   0   0   0   0   2   2   2   0   2   0   2   2   0   0   0   2   0   2   2   2   0   0   2   2   0   2   2   0   2   0   2   2   0   0   0   2   0   0   2   0   0   0   0   0   0   2   2   2   0   0   0   0   0   2   2   2   2   2   0   2   0   2   2   2   2   2   2   2   2   0   0   0   2   0   0   2   0   2   0   2   2   0   2   0   2   0   0   2   0   0   0   2   0   2   2   0   0   0   0   0   0   2   2   2   2   2   2   2   0   0   2   2   0   2   2   0   0   2   2   2   2   0   0   2   2   0   0   2   0   2   0   2   0   2   2   0   0   2   0   2   2   0   0   0   2   2   0   2   0   2   0   2   2   2   0   0   2   2   2   2   0   0   0   2   0   0   2   2   2   2   2   2   2   2   2   2   2
 MK-3-3                 0   0   0   2   0   2   0   2   2   2   0   0   2   2   2   2   0   2   2   2   0   2   2   0   0   0   0   2   2   2   0   2   0   2   2   0   0   0   2   0   2   2   2   0   0   2   2   0   2   2   0   2   0   2   2   0   2   0   2   0   0   2   0   0   0   0   0   0   2   2   2   0   0   0   0   0   2   2   2   2   0   0   2   0   0   2   2   2   2   0   2   2   0   0   0   0   0   0   2   0   2   0   2   2   0   2   2   2   0   0   2   0   0   0   0   0   2   2   0   2   0   0   0   0   2   2   2   2   2   2   2   0   2   2   2   0   0   0   0   0   2   2   2   2   0   0   2   2   0   0   2   0   0   0   0   0   0   2   0   0   2   0   2   2   0   0   0   0   2   0   2   0   2   0   2   2   2   2   0   0   0   2   2   0   0   0   2   0   0   2   2   2   2   2   0   0   2   2   2   2
 MK-3-4                 0   2   0   2   0   2   0   2   2   2   0   0   2   2   2   2   0   2   2   2   2   2   2   0   0   0   0   2   2   2   0   2   0   2   2   0   0   0   2   0   0   2   2   0   0   2   2   2   2   2   0   2   0   2   2   0   2   0   2   0   0   2   0   0   0   0   0   2   0   2   2   0   2   0   0   0   2   2   2   2   0   0   2   0   0   2   2   2   2   0   2   2   0   0   0   0   2   0   2   0   2   0   2   2   0   2   2   2   0   0   0   0   2   0   0   0   2   2   0   2   0   0   0   0   0   2   2   2   2   0   2   0   2   2   2   0   0   0   0   0   2   2   2   2   0   0   2   2   0   0   2   0   0   0   0   0   0   2   0   0   2   0   2   2   0   0   0   2   2   0   2   0   2   0   0   2   2   0   0   0   0   2   2   0   0   0   2   0   2   2   2   2   2   2   0   0   2   2   2   2
 MK-3-5                 0   2   0   2   0   2   0   2   2   2   0   0   2   2   2   2   2   2   2   2   2   0   2   0   2   0   0   2   2   2   0   2   2   2   0   0   2   0   2   0   0   2   2   2   2   2   2   2   2   2   0   2   2   2   2   0   2   0   2   0   2   2   0   0   0   0   0   2   0   2   2   0   2   0   0   0   2   2   2   0   0   0   0   2   0   2   2   2   2   0   2   2   0   0   0   0   2   0   2   0   2   0   2   2   0   2   2   2   0   0   0   0   2   0   0   2   2   2   0   2   0   0   0   0   0   2   2   2   2   2   2   0   2   0   2   0   0   0   0   2   2   2   2   2   2   2   2   2   0   0   2   0   0   0   0   2   0   2   0   0   2   0   0   2   0   0   0   2   2   0   2   0   2   2   0   2   2   0   2   2   0   2   2   2   0   0   2   0   2   2   2   2   2   2   0   0   2   2   0   2
 MK-3-6                 0   2   0   2   0   2   0   0   0   2   0   0   0   2   2   2   2   2   2   2   2   0   2   0   2   0   2   2   2   2   2   2   2   2   2   0   0   0   2   0   0   2   2   2   2   2   2   0   2   2   2   2   2   2   2   0   2   0   2   0   2   2   2   0   0   0   0   2   0   0   2   0   2   0   2   0   2   2   2   0   0   0   0   0   0   2   2   2   2   0   2   2   0   0   0   0   2   0   2   2   2   0   2   2   0   2   2   2   0   0   0   0   2   0   0   0   2   2   0   2   0   2   0   0   0   2   2   2   2   2   2   0   2   0   2   0   0   0   0   2   2   2   2   2   0   2   2   2   0   2   2   0   0   0   0   2   0   2   0   0   0   0   0   0   0   0   0   0   2   2   2   0   2   2   0   2   2   0   2   2   0   2   2   2   0   0   2   0   2   2   0   2   2   2   0   0   2   2   0   2
 MK-3-7                 0   2   0   2   0   2   0   0   0   2   0   0   0   2   2   2   2   2   2   2   2   0   2   0   2   0   2   0   2   2   2   2   2   2   2   0   0   0   2   0   0   2   2   2   0   2   2   0   2   2   2   2   2   2   2   0   0   2   2   2   2   2   2   0   0   0   0   2   0   0   2   0   2   0   2   0   0   2   2   0   0   0   0   0   0   2   2   2   2   0   2   2   0   0   0   0   2   0   2   2   2   0   2   2   2   2   2   2   0   0   0   0   2   0   0   0   2   2   0   2   0   2   0   0   0   2   2   2   2   2   2   0   2   0   2   0   0   0   2   2   2   2   0   2   0   2   2   2   0   2   2   0   0   0   2   2   0   2   0   0   0   0   0   0   0   0   0   2   2   2   2   0   2   2   0   2   2   0   2   2   0   2   2   2   2   0   2   0   0   2   0   2   0   2   2   0   0   2   0   2
 MK-3-8                 0   2   0   2   0   2   0   0   0   2   0   0   0   2   0   2   2   0   2   2   2   0   2   0   2   0   2   0   0   2   2   2   2   0   2   0   0   0   2   0   0   2   2   2   0   0   2   0   2   2   2   2   2   2   2   0   0   2   2   2   2   2   2   2   2   0   0   2   0   0   2   0   2   0   2   0   0   2   2   0   0   0   0   0   0   2   2   2   2   2   2   2   0   0   0   0   2   0   2   2   2   0   2   2   2   2   2   2   2   0   0   2   2   0   2   0   2   2   0   2   2   2   0   0   0   2   2   2   2   2   2   0   2   0   2   0   0   0   2   0   2   2   0   2   0   2   2   0   0   2   2   0   0   0   2   2   0   2   0   0   0   0   0   0   0   0   0   0   2   2   2   0   2   2   0   2   2   0   2   2   0   2   0   0   2   0   2   0   0   0   0   2   0   0   2   0   0   2   0   2
 MK-3-9                 0   2   0   2   0   2   0   2   0   2   0   0   0   2   0   2   2   0   2   2   2   2   2   0   2   0   2   0   0   2   2   2   2   0   2   0   0   0   0   0   0   2   2   2   0   2   2   2   2   2   2   2   2   2   2   0   0   2   2   2   2   2   2   2   2   0   0   2   0   0   2   0   2   0   2   0   0   2   2   0   0   2   0   0   0   2   2   2   2   2   2   2   0   0   0   0   2   0   2   2   2   0   2   2   0   2   2   0   2   0   0   2   0   0   0   0   2   2   0   2   2   2   0   0   2   2   2   2   2   2   2   0   2   0   2   0   0   2   2   0   2   2   0   2   0   2   2   2   0   2   2   0   0   0   2   2   0   2   0   0   0   0   0   0   0   0   0   0   2   2   2   2   2   2   0   2   2   0   2   2   0   2   0   0   2   0   0   0   0   0   0   2   2   0   2   0   0   2   0   2
 MK-3-10                0   2   0   0   0   2   0   2   0   2   0   0   2   2   0   2   2   0   0   2   0   2   2   0   2   0   0   0   0   2   2   2   2   0   2   0   0   0   0   0   0   2   2   2   0   2   2   2   2   2   2   0   2   2   2   0   0   2   2   0   0   2   2   2   2   0   0   2   0   0   2   0   2   0   2   0   0   2   0   0   0   2   0   0   0   2   2   2   2   2   2   2   0   0   0   0   2   0   2   0   2   0   2   2   0   2   2   0   2   0   0   2   0   0   0   0   2   2   0   2   2   2   0   0   2   2   2   2   2   0   2   0   2   0   2   0   0   2   2   0   2   2   0   2   0   2   2   2   2   2   2   0   0   0   0   2   0   2   0   0   0   0   0   0   0   0   0   0   2   2   2   2   2   0   0   2   2   0   2   2   0   2   0   0   0   0   0   0   0   0   0   2   2   2   2   2   0   2   0   2
 MK-3-11                0   2   0   0   0   2   0   2   0   2   0   0   2   2   0   2   2   0   0   2   0   2   2   0   2   0   0   0   0   2   2   2   2   0   2   0   0   0   0   0   0   2   0   2   0   2   2   2   2   0   2   0   2   2   2   0   0   2   0   0   0   0   2   2   2   0   0   2   0   0   2   0   2   0   0   0   0   2   0   0   2   2   0   2   0   2   2   2   2   2   2   2   0   0   0   0   2   0   2   0   2   0   2   2   2   0   2   0   2   0   0   2   2   0   0   0   2   2   0   2   2   2   2   0   2   2   2   2   2   0   2   2   2   2   2   0   0   2   2   0   2   2   0   2   0   2   2   2   2   2   2   0   0   0   0   2   0   2   0   2   0   0   0   0   0   0   2   0   2   2   2   2   2   0   0   2   2   0   2   2   0   2   0   0   0   0   0   0   0   0   0   2   2   2   2   2   0   2   0   2
 MK-3-12                2   2   0   2   0   2   0   2   2   2   0   0   2   0   0   2   2   0   2   2   0   2   2   2   0   0   0   0   0   0   2   2   2   0   2   2   2   2   0   0   0   2   0   2   0   2   2   2   2   0   2   0   2   2   2   0   0   2   0   0   0   0   2   2   2   0   0   2   0   0   0   0   2   0   0   0   0   2   0   0   2   2   2   2   0   2   2   2   2   2   2   2   0   0   2   0   2   0   2   0   2   0   2   2   2   0   2   0   2   0   0   2   2   0   0   0   0   2   2   2   2   2   2   0   2   2   2   2   2   0   2   0   2   2   2   0   0   2   2   0   2   2   0   2   0   2   2   2   2   2   2   0   0   0   0   2   0   2   0   2   0   0   0   0   0   0   2   2   2   2   2   2   0   0   0   2   2   0   0   2   0   2   0   0   0   0   0   0   0   0   0   2   2   2   2   2   0   2   0   2
 MK-3-13                2   2   0   2   0   2   0   2   2   2   0   0   2   0   0   2   2   2   0   2   0   2   2   0   0   0   0   2   0   0   2   0   2   0   2   2   2   2   0   0   0   0   0   2   2   2   2   2   2   0   2   0   2   2   2   0   0   2   0   0   0   0   2   2   2   2   0   2   0   0   0   0   2   0   0   0   0   2   0   0   2   2   2   2   0   2   2   2   2   2   2   2   0   0   2   0   2   0   2   0   0   0   2   2   2   0   2   0   2   0   0   2   2   0   0   0   0   2   2   2   2   2   2   0   2   2   0   2   2   0   2   0   2   2   2   2   0   2   2   0   0   2   0   2   0   2   2   0   2   2   2   2   0   0   0   2   0   2   0   2   0   0   0   0   0   0   2   2   2   2   2   2   2   0   0   2   2   0   0   2   0   2   0   0   0   0   0   0   0   0   0   0   2   2   2   2   0   2   0   2
 MK-3-14                2   2   0   2   0   2   0   2   2   2   0   0   2   0   0   2   2   2   0   2   0   0   2   0   0   0   2   2   0   0   2   0   2   0   2   2   2   2   0   0   0   0   0   2   2   2   2   2   2   0   2   0   2   2   2   0   0   2   2   0   0   0   2   2   2   2   0   2   2   0   0   0   2   0   0   0   0   2   0   0   2   2   2   2   0   2   2   2   0   2   2   2   2   0   2   0   2   0   2   0   0   0   2   2   2   0   2   0   2   0   0   2   2   2   0   0   0   2   2   2   2   2   2   0   2   0   0   2   0   0   2   0   2   2   2   2   0   2   2   0   0   2   2   2   0   2   2   0   2   0   2   2   0   0   0   2   0   2   0   2   0   2   0   0   0   0   0   2   2   2   2   2   2   2   0   2   2   0   0   0   0   2   0   0   0   2   0   0   2   0   0   2   0   2   2   2   0   2   0   2
 MK-3-15                2   2   0   2   0   2   0   2   2   2   0   0   0   0   0   2   2   2   0   2   0   2   2   0   0   0   2   2   0   0   2   0   2   0   2   2   2   2   2   0   0   0   0   0   2   2   2   2   2   0   2   0   2   2   2   0   0   2   2   2   0   0   2   2   2   2   0   2   2   0   0   0   2   0   0   0   0   2   0   0   2   2   2   2   0   2   2   2   0   2   2   2   2   0   2   0   2   0   2   0   0   0   0   2   2   0   0   0   2   2   0   2   0   2   0   0   0   2   2   2   2   2   2   0   2   0   2   2   0   0   2   0   2   2   2   2   0   2   2   0   0   2   2   2   0   2   2   0   2   0   2   2   0   0   0   2   2   2   0   2   0   2   0   0   0   0   0   2   2   2   0   2   2   2   0   2   2   0   0   0   0   2   0   0   0   2   0   0   2   0   0   2   0   0   2   2   2   2   0   2
 MK-3-16                2   2   0   2   0   2   0   2   2   2   0   0   0   0   2   2   2   2   0   2   0   2   0   0   2   2   2   2   0   0   0   2   2   0   0   2   2   2   2   2   0   0   0   0   2   0   2   2   2   0   2   0   2   2   2   0   0   2   2   2   0   0   2   2   2   2   0   2   2   0   0   0   2   0   0   0   0   2   0   0   2   2   2   2   0   2   2   2   0   2   2   2   2   2   2   2   2   0   2   0   0   0   0   2   2   0   0   0   2   2   0   2   0   2   0   0   0   2   0   2   2   2   2   0   2   0   2   2   0   0   2   0   2   2   2   2   0   2   2   0   0   2   2   2   0   2   2   0   2   2   2   2   0   0   0   2   2   2   0   2   0   2   2   0   2   0   0   2   2   2   0   2   2   2   0   2   2   0   0   0   0   2   0   0   0   2   0   0   2   0   0   2   0   0   2   2   0   2   0   2
 MK-4-1                 0   0   2   0   2   0   2   2   0   2   2   0   0   2   2   2   0   0   2   0   0   0   0   2   2   0   2   2   0   0   0   2   0   0   2   0   0   2   2   2   2   2   2   0   2   0   0   2   2   2   0   2   2   0   2   0   2   2   2   2   2   2   0   0   0   2   2   2   0   2   2   2   0   2   0   0   2   0   0   2   0   2   0   0   0   2   0   2   2   0   0   2   0   2   2   2   0   0   0   0   0   0   2   0   0   2   0   2   2   2   2   0   2   0   0   0   2   2   2   2   2   2   0   0   0   2   0   0   2   2   2   2   0   0   0   2   2   2   0   0   2   2   2   2   0   0   2   2   0   2   2   2   0   0   0   0   0   0   0   0   0   0   2   2   0   2   2   2   0   2   0   2   0   2   0   2   0   0   2   0   0   0   2   0   0   0   0   0   0   0   0   2   2   0   2   0   0   0   2   0
 MK-4-2                 0   2   2   0   2   0   2   2   0   2   2   0   0   2   2   2   0   0   2   0   2   0   0   2   2   0   2   2   0   0   0   2   0   0   2   0   0   0   2   2   2   2   0   0   2   0   0   2   2   2   0   2   0   2   2   0   2   2   2   0   2   2   0   2   0   2   0   2   0   2   2   2   2   2   2   0   0   0   0   2   0   2   0   0   0   2   0   2   2   0   0   2   0   2   2   2   0   0   0   0   0   0   2   0   0   2   0   2   2   2   2   0   2   0   0   0   2   2   2   2   2   2   0   0   0   2   0   0   2   2   2   2   0   0   0   2   2   2   0   0   2   2   2   2   0   0   2   2   0   2   2   2   0   0   0   0   0   0   2   0   0   0   2   2   2   2   2   2   0   0   0   2   0   0   0   2   0   0   2   2   0   0   2   0   0   0   0   2   0   0   0   2   2   0   2   0   2   0   2   2
 MK-4-3                 0   2   2   0   2   0   2   2   0   2   2   0   0   2   2   2   0   0   0   0   2   0   0   2   2   0   2   2   0   0   0   2   0   0   2   0   2   0   2   2   2   2   0   0   2   0   0   2   2   2   0   2   0   2   2   0   2   2   2   0   2   2   0   2   0   2   2   2   2   2   2   2   2   2   2   0   0   0   0   2   0   0   0   0   0   2   0   2   2   0   0   2   2   2   2   2   0   0   0   0   0   0   2   0   0   2   2   2   2   2   2   0   2   0   0   0   2   2   2   2   2   2   0   0   0   2   0   0   2   2   2   2   0   0   0   2   2   2   0   0   2   2   2   2   0   0   2   2   0   2   2   2   0   0   0   0   0   0   0   0   0   0   2   2   2   2   2   0   0   0   0   2   2   0   0   2   0   2   2   2   0   2   0   0   0   2   0   2   0   2   0   2   2   0   2   0   2   0   2   2
 MK-4-4                 0   0   2   2   2   0   2   2   0   2   2   0   0   2   2   2   0   0   0   0   2   0   0   2   2   0   2   2   0   0   0   2   0   0   2   0   2   2   2   2   2   2   0   0   0   0   0   0   2   2   0   2   0   2   2   0   2   2   2   0   2   2   0   2   0   2   2   2   2   2   2   2   2   2   2   0   0   0   0   2   0   2   0   0   2   2   0   2   0   0   0   2   2   2   2   2   0   0   0   0   0   0   2   0   0   2   2   0   2   2   2   0   2   0   0   0   2   2   2   2   2   2   0   0   0   2   0   2   2   0   2   2   2   0   0   2   2   0   0   2   0   2   2   2   2   0   2   2   0   2   2   2   0   2   0   0   0   0   0   0   2   0   2   2   0   2   2   0   0   0   0   2   2   0   0   2   0   2   2   2   0   2   0   0   0   2   0   2   0   2   0   2   0   0   2   0   2   0   2   2
 MK-4-5                 0   0   2   2   2   0   2   2   0   2   2   0   0   2   2   2   0   0   0   0   0   2   0   2   2   0   2   2   0   0   0   0   0   0   2   0   2   2   2   2   2   2   0   0   0   0   0   2   2   2   2   2   0   2   2   0   2   2   2   0   2   2   0   2   0   2   2   2   2   2   2   2   2   2   2   2   0   0   0   2   0   2   0   0   2   2   2   2   0   0   0   2   2   0   2   2   0   0   0   0   0   0   2   0   0   2   2   0   2   0   2   0   2   0   0   0   2   2   2   2   2   2   2   0   2   0   0   2   2   0   2   2   2   0   0   0   2   0   0   2   0   2   2   0   2   2   2   2   0   2   2   2   0   2   0   0   0   0   0   0   2   0   2   2   0   2   2   0   0   0   0   2   0   0   0   2   0   2   2   2   0   2   0   2   0   2   0   2   2   2   0   2   0   0   2   0   0   0   2   2
 MK-4-6                 0   0   2   2   2   2   2   2   0   2   2   0   0   2   2   2   0   0   0   0   0   2   0   2   2   0   2   2   0   0   0   0   0   0   2   0   2   2   2   2   2   2   2   0   0   0   0   2   0   0   2   2   0   2   2   0   2   2   2   0   2   2   0   2   0   2   2   2   2   2   2   2   2   2   2   2   0   0   0   2   0   2   0   0   2   2   0   2   0   0   0   2   2   0   2   2   0   2   0   0   0   0   2   0   0   2   2   0   0   0   2   2   2   0   0   0   2   2   2   2   2   2   2   0   2   0   0   2   2   0   2   2   2   0   2   0   2   0   0   2   0   2   2   0   2   2   2   2   0   2   2   2   0   2   0   0   0   0   2   0   2   0   2   2   0   2   2   0   0   0   0   2   2   0   0   2   0   2   2   0   0   2   0   2   2   2   0   2   2   2   0   2   0   0   2   0   0   0   2   2
 MK-4-7                 0   0   0   2   2   0   0   2   0   2   2   0   0   2   2   2   0   0   0   0   0   2   0   2   0   0   2   2   0   0   0   0   0   0   2   0   2   2   2   2   2   2   2   0   0   0   0   2   0   0   2   2   0   2   0   0   2   2   2   0   0   0   0   0   0   2   0   2   2   2   2   2   2   2   2   2   0   0   0   2   0   2   0   0   2   2   0   2   0   0   0   2   2   0   2   2   0   2   2   0   0   0   2   2   0   2   2   0   0   0   2   2   0   0   0   0   2   2   2   2   2   0   2   0   2   0   0   2   2   0   2   2   2   0   2   0   2   0   0   2   0   2   2   0   2   2   2   2   0   2   2   2   2   2   0   0   0   0   2   0   2   0   2   2   0   2   2   0   0   0   0   2   2   0   0   0   0   2   2   0   0   2   0   2   2   2   0   2   2   2   0   2   0   0   0   2   0   0   2   2
 MK-4-8                 0   0   0   2   2   0   0   2   0   2   2   0   0   2   2   2   0   0   2   0   0   2   0   2   0   2   2   2   0   0   0   0   0   0   2   0   2   2   2   2   2   0   2   0   0   0   0   2   0   2   2   2   0   2   0   0   2   2   2   0   0   0   0   0   0   2   0   2   2   2   2   2   2   2   2   2   0   0   0   2   0   2   0   0   2   2   0   2   2   0   0   2   2   0   0   2   0   2   2   0   2   0   2   0   0   2   0   0   0   0   2   2   0   0   0   0   2   2   2   2   2   0   2   0   2   0   0   2   2   0   2   2   2   0   0   0   2   0   0   2   0   2   2   0   2   2   2   2   0   2   2   2   2   2   0   0   0   0   2   0   2   0   2   2   2   2   2   0   0   0   0   2   2   2   0   0   0   2   2   0   0   2   0   2   0   2   0   2   2   2   0   2   0   0   0   2   2   0   0   2
 MK-4-9                 0   0   0   2   2   0   0   2   0   0   2   0   0   2   2   2   0   0   2   0   0   2   0   2   0   2   2   2   0   0   0   0   0   2   2   0   2   2   2   2   2   0   2   0   0   0   2   2   0   2   2   2   0   2   0   0   2   2   2   0   0   0   0   2   2   2   0   2   2   0   2   2   2   0   2   2   0   0   0   2   0   2   0   2   2   0   0   2   0   0   2   2   2   0   0   2   0   2   2   0   2   0   2   0   0   2   2   0   0   0   2   2   0   0   0   0   2   2   2   2   2   0   2   0   2   0   0   2   2   0   2   0   2   2   0   0   2   0   0   2   0   0   2   0   2   2   2   2   0   2   2   2   2   2   0   0   0   0   2   0   2   0   2   2   2   2   2   0   0   0   0   2   2   2   0   0   0   2   2   0   0   0   0   2   0   2   0   2   2   2   0   2   0   0   0   0   2   0   0   2
 MK-4-10                0   0   0   2   2   0   0   2   0   0   2   0   0   2   2   2   0   0   2   0   0   2   0   2   0   2   0   2   2   0   0   0   0   2   2   0   2   2   2   2   2   0   2   0   0   0   0   2   0   2   2   2   0   2   0   0   2   2   0   0   0   0   0   2   2   2   0   2   2   0   2   2   2   0   2   2   2   0   0   2   0   2   0   2   2   0   0   2   2   0   2   2   2   0   0   2   0   2   2   0   2   0   2   0   0   2   2   0   0   0   2   2   0   2   0   0   2   2   2   2   2   0   2   0   2   0   0   2   0   0   0   0   2   2   0   0   2   0   0   0   0   0   2   0   2   2   2   2   0   2   2   2   2   2   0   0   0   0   2   0   2   0   2   2   2   2   2   0   0   0   0   2   2   2   0   0   0   2   2   2   0   2   0   2   0   2   0   2   2   2   0   2   0   2   0   0   2   0   0   2
 MK-4-11                0   0   0   2   2   0   0   2   0   0   0   0   2   2   2   2   0   0   2   0   0   2   0   2   0   2   0   2   2   0   0   2   0   2   2   0   2   2   2   2   2   0   2   0   0   0   0   2   0   2   2   2   0   2   0   0   2   2   0   0   0   2   0   2   0   2   0   2   2   0   2   2   2   0   2   2   0   2   2   2   0   2   0   2   2   2   0   2   2   0   2   0   2   0   0   2   2   2   2   0   2   0   2   0   0   2   2   0   2   0   2   2   0   2   0   0   2   2   2   2   2   0   2   0   2   0   0   2   0   0   0   0   2   2   0   0   2   0   0   2   0   0   2   0   2   2   2   2   0   2   2   2   2   2   0   2   0   0   0   0   2   2   2   2   2   2   2   0   0   0   0   2   2   2   0   0   0   2   2   2   0   2   2   0   0   2   0   2   2   2   0   2   0   2   0   0   2   0   0   2
 MK-4-12                0   2   0   2   2   0   0   2   0   0   0   0   2   2   2   2   0   0   2   0   0   2   0   2   0   2   0   0   2   0   0   2   2   2   2   0   2   2   0   2   2   0   2   0   0   0   0   2   0   2   2   2   0   2   0   0   2   2   0   0   0   2   0   0   0   2   0   2   2   2   2   2   2   0   2   2   0   2   2   2   0   2   0   2   0   2   0   2   0   0   2   0   2   0   0   0   2   2   0   0   2   0   2   0   2   2   2   0   2   2   2   2   0   2   0   0   2   2   2   2   0   0   2   0   2   0   0   0   0   0   0   0   0   2   2   0   2   0   0   2   0   0   2   0   2   2   2   2   0   2   2   0   2   0   0   2   0   0   0   0   2   2   2   2   2   2   0   0   0   0   0   2   0   2   0   0   0   2   2   2   0   2   2   2   2   2   0   2   2   2   2   2   0   2   0   0   2   2   2   2
 MK-4-13                0   2   0   2   2   2   2   2   0   0   0   0   2   0   2   2   0   0   2   0   0   2   0   2   0   2   0   0   2   0   0   2   2   2   2   0   2   2   2   2   2   2   2   0   2   0   0   2   0   2   2   2   0   2   0   0   0   2   0   0   0   2   0   0   0   2   0   2   2   2   0   2   2   0   2   2   0   2   2   0   2   2   0   2   0   0   0   2   0   0   2   0   2   2   0   0   0   2   0   0   2   0   2   0   2   2   2   2   2   2   2   2   0   2   0   0   2   0   2   2   0   0   2   0   2   0   0   0   0   0   0   0   0   2   2   0   2   0   0   0   0   0   0   0   2   2   2   2   0   2   2   0   0   0   0   0   0   0   0   0   2   2   2   2   2   2   0   2   0   0   0   2   0   2   0   2   0   2   2   2   0   2   0   0   2   2   0   2   2   2   2   2   0   2   0   0   0   0   2   2
 MK-4-14                0   2   0   2   2   2   2   2   0   0   0   0   2   0   2   2   0   0   2   0   0   0   2   2   0   2   0   0   2   0   0   2   2   2   2   0   2   2   2   2   2   0   2   0   0   0   0   0   0   2   2   2   2   2   0   0   0   2   0   0   0   2   0   0   2   0   0   2   2   0   0   2   2   0   2   2   0   2   2   0   2   2   0   2   0   0   0   2   0   0   2   0   2   0   0   0   0   2   0   0   2   0   2   2   2   0   2   2   2   2   2   2   2   2   0   0   2   0   2   2   2   0   2   0   0   0   0   2   0   0   0   0   0   2   2   0   2   0   0   0   0   2   0   0   2   2   2   2   0   2   2   0   2   0   0   0   0   0   0   0   0   2   0   2   2   2   0   2   0   0   0   2   0   0   0   2   0   2   2   0   0   2   0   0   2   2   0   0   2   2   2   2   0   0   2   0   0   2   2   2
 MK-4-15                0   2   0   2   2   2   2   2   0   0   0   0   2   0   2   2   0   0   2   0   0   0   2   2   0   2   0   0   2   0   0   2   0   2   2   0   2   2   2   2   2   0   0   0   0   0   0   0   0   2   2   2   2   2   0   0   0   2   0   0   0   2   0   0   2   0   0   2   2   0   0   2   2   0   2   2   0   2   2   0   0   2   0   2   0   0   2   0   2   0   2   0   2   0   0   0   0   2   0   0   2   0   2   2   2   0   2   2   2   2   0   2   0   2   0   0   2   0   2   2   2   0   2   0   0   0   0   2   0   0   0   0   0   2   2   0   2   0   0   0   0   2   0   0   0   2   2   0   0   2   2   0   2   0   0   0   0   0   0   0   0   2   0   2   2   2   0   2   0   0   0   2   0   0   0   2   0   2   2   0   0   2   0   0   0   2   0   0   2   2   2   2   0   0   2   0   0   2   2   2
 MK-4-16                0   2   0   2   2   0   2   2   0   0   0   0   2   0   2   2   0   0   2   0   0   0   2   2   0   2   0   0   2   0   0   0   0   2   2   0   2   2   2   0   2   0   0   0   0   2   0   2   0   2   2   2   2   2   0   0   0   2   0   0   0   2   0   0   2   0   0   2   2   2   0   2   2   0   2   0   0   2   2   0   0   0   0   2   0   0   2   0   2   0   2   0   2   0   0   0   0   2   0   0   2   0   2   2   2   0   2   2   2   2   2   2   0   2   0   0   2   0   2   2   0   0   2   0   0   0   0   2   0   0   0   0   0   2   2   0   2   0   0   0   0   2   0   0   0   2   2   0   0   0   2   0   2   0   0   0   0   0   0   0   0   2   0   2   2   2   2   2   0   0   0   2   0   2   0   2   0   2   2   0   0   2   0   0   0   2   0   0   2   2   2   2   0   0   0   0   0   2   2   2
 MK-5-1                 0   2   0   0   0   0   2   2   0   2   2   2   0   2   2   2   0   2   2   0   0   0   0   2   0   0   0   2   0   2   0   0   2   0   2   2   2   2   2   2   0   2   0   0   2   2   2   2   2   0   0   0   2   0   2   0   2   0   0   2   2   2   2   0   0   0   0   0   0   0   2   0   0   0   0   0   2   0   2   2   0   2   0   2   0   0   0   2   0   2   0   0   0   0   0   0   2   2   2   2   2   2   0   0   2   2   2   0   2   0   2   0   2   2   0   2   0   0   0   0   2   2   2   2   2   0   0   0   2   0   0   0   2   0   0   2   0   2   0   2   2   2   0   2   0   2   2   0   2   2   0   0   0   0   2   2   0   0   0   2   0   2   0   0   0   2   0   0   2   0   2   2   0   0   0   2   2   2   0   2   0   0   0   2   2   2   0   0   0   2   2   2   2   0   0   0   2   0   0   2
 MK-5-2                 0   2   0   0   0   0   2   2   0   2   2   2   0   2   2   2   2   2   2   0   0   0   0   2   0   0   0   2   0   2   0   0   0   0   2   2   2   2   2   2   0   2   0   0   2   0   2   2   2   0   0   0   2   0   2   0   2   0   0   0   2   2   2   2   0   0   0   0   0   0   2   0   0   0   0   0   2   0   2   2   0   2   0   2   0   0   0   2   0   2   2   2   0   0   0   2   2   2   2   2   2   2   0   0   2   2   0   0   0   0   2   0   2   2   0   2   0   0   2   0   2   2   2   2   2   0   0   0   2   2   0   0   2   0   0   2   0   2   0   2   2   2   0   2   0   2   2   0   2   2   0   0   0   0   2   2   0   0   0   2   0   2   0   0   0   2   0   0   2   0   2   2   0   0   0   2   2   2   0   2   0   0   0   2   2   2   0   0   0   2   2   2   0   0   0   0   2   0   2   2
 MK-5-3                 0   0   0   0   0   0   2   2   0   2   2   2   0   2   2   2   2   2   2   0   0   0   0   2   0   2   0   2   0   2   2   0   2   2   2   2   2   2   2   2   0   2   0   0   0   0   2   2   2   0   0   0   2   0   2   0   2   0   2   0   2   2   2   2   0   0   0   0   0   0   2   0   0   0   0   0   2   0   2   2   0   2   0   2   0   0   0   2   0   2   2   2   0   0   0   2   0   2   2   2   2   0   0   0   2   2   0   0   0   0   2   0   2   2   0   2   0   0   2   0   2   2   2   2   2   0   0   0   2   2   0   0   2   0   0   2   0   2   2   2   2   2   0   2   0   0   2   0   2   2   0   0   0   0   2   2   0   0   0   2   0   2   0   0   0   2   0   0   2   0   0   2   0   0   0   2   2   2   0   2   0   0   0   2   2   2   0   0   0   2   2   2   0   0   0   0   0   0   2   2
 MK-5-4                 0   0   0   0   0   2   2   2   0   2   2   2   0   2   0   2   2   2   2   0   0   0   0   2   0   2   2   2   0   2   2   0   2   2   2   2   2   2   2   2   0   2   0   0   0   0   2   2   0   0   0   0   2   0   2   0   2   0   2   0   2   2   2   2   0   0   0   0   0   0   2   0   2   0   0   0   2   0   2   2   0   0   0   2   0   0   0   2   0   2   2   2   0   0   2   2   0   2   2   2   0   0   2   0   2   2   0   0   0   0   2   0   2   2   0   2   0   0   2   0   2   2   2   2   2   0   0   0   2   2   0   0   0   0   0   2   0   2   2   2   2   2   0   0   0   0   2   0   2   2   0   2   0   0   2   0   0   0   0   2   0   2   0   0   0   2   0   0   2   0   0   0   0   0   2   2   2   0   0   2   0   0   0   2   2   2   0   0   0   2   2   2   0   0   0   2   0   0   2   2
 MK-5-5                 0   0   0   0   0   2   2   2   0   2   0   2   0   2   0   2   0   2   2   0   0   0   0   2   2   2   0   2   0   2   2   0   2   0   2   2   0   2   2   2   0   2   0   0   0   0   2   2   0   0   0   0   2   0   2   0   2   0   2   0   2   2   2   2   0   0   0   2   0   0   2   0   2   0   0   0   2   2   0   2   0   0   0   2   0   0   0   2   0   2   2   2   0   2   2   2   0   2   2   2   0   0   2   0   0   0   2   0   2   0   2   2   2   2   0   2   0   0   2   0   2   2   2   2   2   0   0   0   2   2   0   0   0   0   0   2   0   2   2   2   2   2   0   2   0   0   2   0   2   2   0   0   0   0   2   0   2   2   2   2   0   2   0   0   0   2   0   0   2   0   0   0   2   0   0   2   0   0   0   2   0   0   0   2   2   2   0   0   0   2   2   2   0   2   2   2   0   2   2   2
 MK-5-6                 0   0   0   0   0   2   2   2   2   0   0   2   0   2   0   2   0   2   2   2   0   0   2   2   2   2   0   2   0   2   2   0   2   0   2   2   0   2   2   0   0   0   0   0   0   0   2   2   0   0   0   0   0   0   0   0   2   0   2   0   2   2   2   2   2   0   0   2   0   0   2   0   0   0   0   0   0   2   0   2   0   0   0   2   0   0   0   0   0   2   2   2   0   2   2   2   0   2   2   2   0   0   2   0   0   0   2   0   0   0   2   2   2   0   0   0   0   0   0   0   2   2   2   2   2   0   0   2   2   2   0   0   0   0   0   2   2   2   2   2   2   2   0   2   0   0   2   0   0   2   0   0   0   0   2   0   2   2   2   2   0   2   0   0   0   0   0   0   0   0   0   0   0   0   0   2   0   0   0   2   0   0   0   2   2   2   0   0   0   0   2   2   0   2   2   2   0   2   2   2
 MK-5-7                 0   0   0   2   0   2   2   2   2   0   2   2   0   2   0   2   0   0   2   2   0   0   2   2   2   2   0   2   2   2   2   0   2   0   2   2   0   2   2   0   0   0   0   0   0   0   2   2   0   0   0   0   0   0   0   0   2   0   2   0   2   2   2   0   2   0   0   2   0   0   0   0   0   0   0   0   0   2   0   0   0   0   0   2   0   0   0   0   0   2   2   2   0   2   2   2   0   0   2   2   0   0   2   0   0   0   2   0   0   0   0   2   2   0   0   0   0   0   0   0   2   2   2   2   2   0   0   2   0   2   0   0   0   0   0   2   2   2   2   2   2   2   0   2   0   0   2   2   0   0   0   0   2   2   2   0   2   2   2   2   0   2   2   0   2   0   0   0   0   0   0   0   0   0   0   2   0   0   0   2   0   0   0   0   2   2   0   0   0   0   2   2   0   2   2   2   0   2   2   2
 MK-5-8                 0   0   0   2   0   2   2   0   2   0   2   2   0   2   0   2   0   0   2   2   0   0   2   2   2   2   0   2   2   2   2   0   2   0   2   2   0   2   2   0   0   0   0   0   0   0   0   2   0   0   0   0   0   0   0   0   2   0   2   0   2   2   2   0   2   0   0   0   0   0   0   2   0   0   0   2   0   2   0   0   2   0   0   0   0   0   2   0   0   2   0   2   0   2   2   2   0   0   2   2   0   0   2   0   0   0   2   0   0   0   0   2   2   0   0   0   0   0   0   0   2   2   2   2   2   0   0   2   0   2   0   2   0   0   0   2   2   2   2   2   2   2   0   2   0   0   0   2   0   0   0   0   2   2   2   0   2   2   2   2   0   2   2   0   2   0   0   2   0   0   0   0   0   0   0   2   0   0   0   2   0   0   0   0   2   2   0   0   0   0   2   2   0   2   2   2   0   2   2   0
 MK-5-9                 0   0   0   2   0   0   2   0   2   2   2   2   0   2   0   2   0   0   2   2   0   0   2   2   2   2   0   0   2   2   2   2   2   0   2   2   2   2   2   0   0   2   0   0   2   0   0   2   0   0   0   0   0   0   0   0   2   0   2   0   2   2   0   0   2   0   0   0   0   0   0   2   2   0   0   0   0   2   0   0   2   0   2   0   0   0   2   0   0   2   0   2   2   2   2   2   0   0   2   2   0   0   2   0   2   0   2   0   0   0   0   2   2   0   0   0   0   0   0   0   2   2   2   2   2   0   0   2   0   2   0   2   0   0   0   2   2   2   2   2   2   2   2   2   0   0   0   2   0   0   2   0   2   0   2   0   2   2   2   2   0   2   2   2   2   0   0   2   0   0   0   0   0   0   0   0   0   0   0   2   0   0   2   0   2   2   0   0   0   0   2   2   0   2   2   0   0   2   0   0
 MK-5-10                0   0   0   0   0   0   2   0   2   2   2   2   0   2   0   2   0   0   2   2   0   0   2   2   2   2   0   0   2   2   0   2   2   2   2   2   2   0   2   0   0   2   0   0   2   0   0   2   2   2   0   0   0   0   0   0   0   0   2   0   2   2   0   0   2   0   0   0   0   2   0   2   2   0   0   0   0   0   0   0   2   0   2   0   2   0   2   0   0   2   0   2   2   2   2   2   0   0   2   2   0   0   2   0   2   0   0   2   0   0   2   2   2   0   0   0   0   0   0   0   2   2   2   2   2   0   0   2   0   2   0   2   0   0   0   2   2   2   2   2   2   2   2   2   0   0   0   2   0   0   2   2   2   0   2   0   2   0   2   2   0   2   2   2   2   0   0   2   0   0   0   0   2   0   0   0   0   0   0   2   0   0   2   0   2   2   0   0   0   0   2   2   0   0   2   0   0   2   0   0
 MK-5-11                0   0   0   0   0   0   2   0   2   2   2   2   0   2   0   2   0   0   2   2   0   0   2   2   2   2   0   0   2   2   0   2   2   2   2   2   2   0   2   0   0   2   0   0   2   0   0   2   0   2   2   0   0   0   0   0   0   0   2   0   2   0   0   0   2   0   0   0   0   2   0   2   2   2   0   0   0   0   0   0   2   0   2   0   2   0   2   0   0   2   0   2   2   2   2   2   0   0   2   2   0   0   2   0   2   0   0   2   0   0   2   0   2   2   0   0   0   0   0   0   0   2   2   2   2   0   0   2   0   2   0   2   0   0   0   2   2   2   2   2   2   2   0   2   0   0   0   2   0   0   2   2   2   0   2   0   2   0   2   0   0   2   2   0   2   0   0   2   0   0   0   2   2   0   0   0   0   0   0   0   2   0   2   0   0   2   0   0   2   0   2   2   0   0   2   0   0   2   0   0
 MK-5-12                0   0   2   0   0   0   2   0   2   0   2   2   0   0   2   2   0   0   2   2   0   0   2   2   0   2   0   0   2   2   0   2   0   2   2   2   2   2   2   0   0   2   0   2   2   0   0   2   0   2   2   0   0   0   0   0   0   0   2   0   2   2   0   0   2   0   0   0   0   2   0   2   2   2   0   0   0   0   0   0   2   0   0   0   2   0   2   0   0   2   0   2   2   2   2   2   0   2   2   2   0   0   2   0   2   0   0   2   0   0   0   0   2   2   0   0   0   0   0   0   0   0   2   2   2   0   0   2   0   2   0   2   0   0   0   2   2   2   2   2   2   2   0   2   0   0   0   2   0   0   2   2   2   0   2   0   2   0   2   0   0   2   2   0   2   0   2   2   2   0   0   2   2   0   0   0   0   0   0   0   2   0   2   0   2   2   0   0   2   0   2   2   0   0   2   0   0   2   2   0
 MK-5-13                0   0   2   0   2   0   2   0   0   0   2   2   0   0   2   2   0   0   2   2   0   0   2   2   0   2   0   0   2   2   0   0   0   2   2   2   2   2   2   0   0   2   0   2   2   0   0   2   2   2   2   0   2   0   0   0   0   0   0   0   2   2   0   0   2   0   0   0   0   2   0   2   0   2   0   0   0   2   0   0   2   0   0   0   2   0   2   0   0   2   0   2   2   2   2   2   0   2   2   2   0   0   0   0   2   0   0   0   0   0   0   0   2   2   0   0   0   0   0   0   0   0   2   2   0   0   0   2   0   0   0   2   0   2   0   2   2   2   2   2   2   2   0   2   0   0   0   2   0   0   2   2   2   0   2   0   2   2   2   0   0   2   2   0   2   0   2   2   2   0   0   2   2   0   0   0   0   0   0   0   2   0   2   2   2   0   0   0   2   0   2   2   0   0   2   2   0   2   0   2
 MK-5-14                0   0   2   0   2   0   2   0   0   0   2   2   0   0   2   2   0   0   2   2   0   0   2   2   0   2   0   0   2   2   0   0   0   0   2   0   2   2   2   0   0   2   0   2   2   0   0   0   2   2   2   0   2   0   0   0   0   0   2   0   2   2   0   0   2   0   0   0   0   2   0   2   0   2   0   0   0   2   0   0   2   0   0   0   2   0   2   0   0   2   0   2   2   2   2   0   0   2   2   2   0   0   0   0   2   0   0   0   0   0   0   2   2   2   0   0   0   0   0   0   0   0   2   0   2   0   2   2   0   2   0   2   0   2   0   2   2   2   0   2   2   2   0   2   0   0   0   2   0   0   2   2   2   0   2   2   0   2   2   0   0   2   2   0   2   0   2   2   2   0   2   2   2   0   0   0   0   0   0   0   2   0   2   2   2   0   2   0   2   0   2   2   0   0   2   2   0   2   0   2
 MK-5-15                0   0   2   0   2   0   2   0   0   0   2   2   0   0   0   0   0   0   2   2   0   0   2   2   0   2   2   2   2   2   0   0   0   0   2   0   0   2   2   0   2   2   0   2   2   0   0   0   2   2   2   0   2   0   0   0   0   0   2   0   2   2   0   0   2   0   0   0   0   2   0   0   0   2   0   0   0   2   0   0   2   0   0   2   2   0   2   0   0   2   0   2   2   2   2   0   0   2   2   2   2   2   0   2   2   0   0   0   0   0   0   2   2   2   0   0   0   0   0   2   2   0   2   0   2   0   2   2   0   2   0   2   0   2   0   0   2   2   2   2   2   2   0   2   0   0   0   2   0   0   0   0   2   0   2   2   0   2   2   2   2   2   2   0   2   0   2   2   2   0   2   2   2   0   0   0   0   0   0   2   2   0   2   2   0   0   0   0   2   0   2   2   0   0   2   2   0   2   0   2
 MK-5-16                0   0   2   0   2   0   2   0   0   0   2   2   0   0   0   0   0   0   2   2   0   0   2   2   0   2   0   2   2   2   0   0   0   0   2   0   2   2   2   0   2   2   0   2   2   0   0   0   2   2   0   0   2   0   0   0   0   0   0   0   2   2   0   0   2   0   0   0   2   2   0   0   0   2   0   0   0   2   0   0   2   0   0   0   2   0   2   0   0   0   0   2   2   2   2   0   0   2   2   2   2   2   0   2   2   0   0   2   0   0   0   2   2   2   0   0   0   0   0   2   2   0   2   0   2   0   2   0   2   2   0   2   0   2   0   0   2   2   2   2   2   2   0   2   0   2   0   2   0   0   0   0   2   0   2   2   0   2   2   2   2   2   2   0   2   0   2   2   2   0   2   2   2   0   0   0   0   0   0   2   2   0   2   2   0   0   2   0   2   0   2   2   0   0   2   2   0   2   0   2
 MK-6-1                 2   0   0   0   2   0   2   0   2   2   2   2   0   2   2   2   0   2   2   0   0   2   0   2   2   2   0   0   2   0   0   2   2   0   2   2   0   2   0   2   2   2   2   0   2   2   0   2   2   0   0   0   2   2   0   2   0   0   2   0   2   0   2   2   2   2   2   2   0   0   0   2   2   0   2   0   0   2   2   2   0   0   0   0   0   2   2   2   0   0   0   2   0   0   0   0   2   0   2   2   0   0   0   2   0   2   2   2   2   0   2   2   0   0   2   2   2   2   0   0   2   0   2   0   2   0   0   0   0   0   0   0   2   0   0   2   0   0   2   2   2   0   2   2   2   2   0   0   2   0   2   0   0   0   0   2   2   0   2   0   0   0   0   0   0   0   0   2   0   2   2   2   2   0   2   2   0   2   0   2   0   2   0   0   2   0   0   0   0   0   0   0   0   0   2   2   0   2   2   2
 MK-6-2                 2   0   0   0   2   0   2   0   0   2   2   2   0   2   2   2   0   0   2   0   0   2   0   2   2   2   0   0   2   0   0   2   2   2   2   2   0   2   0   2   2   2   2   0   2   2   0   2   2   0   0   0   2   2   0   2   0   0   2   0   2   0   2   2   2   2   2   2   0   0   0   2   0   0   2   0   0   2   2   2   0   0   0   0   0   2   2   0   0   0   0   2   0   0   2   0   2   0   2   2   0   0   0   2   0   0   2   2   2   0   2   2   0   0   2   2   2   2   0   0   2   0   2   0   2   0   2   0   0   0   0   2   2   0   0   2   0   0   2   2   2   0   2   2   2   2   0   0   2   0   2   2   0   0   0   0   2   0   2   0   0   0   0   0   0   0   0   2   0   2   2   2   2   0   2   0   0   0   0   0   0   2   0   0   2   0   0   0   0   0   0   0   2   0   0   2   0   2   2   2
 MK-6-3                 0   2   0   0   2   0   2   0   0   2   2   2   0   2   2   2   0   0   2   2   0   2   0   2   2   2   2   0   2   2   0   2   0   2   2   2   0   2   0   0   2   2   2   0   2   2   0   2   0   0   0   0   2   2   0   2   0   0   2   0   2   0   2   2   2   2   2   2   0   0   0   2   0   0   2   0   2   2   2   0   0   2   0   0   0   2   2   0   0   0   0   2   0   0   2   0   2   0   2   2   0   0   0   2   0   0   2   2   2   0   2   2   0   0   2   2   2   2   0   0   2   0   2   0   2   0   2   0   0   0   0   2   2   0   0   2   2   0   2   2   2   0   2   2   2   2   2   0   2   2   2   2   0   0   0   0   2   0   2   0   0   0   0   0   0   0   0   0   0   2   2   2   2   0   2   0   0   0   0   0   0   0   0   0   2   0   0   2   0   0   0   0   2   0   0   2   0   2   2   2
 MK-6-4                 0   0   0   0   2   0   2   0   0   2   2   0   0   2   2   2   0   0   0   2   0   2   0   2   2   2   2   0   2   2   0   2   0   2   2   2   0   2   0   0   2   2   2   0   2   2   0   0   0   2   0   0   2   2   0   2   0   0   2   0   2   2   2   0   2   2   2   2   0   0   0   2   0   0   2   0   2   2   2   0   0   2   0   0   0   0   2   0   0   0   0   2   0   0   2   0   2   0   2   2   0   0   0   2   0   0   0   0   2   0   2   2   0   0   0   0   2   0   0   0   0   0   2   0   2   0   2   0   0   0   0   2   2   0   0   0   2   0   2   2   2   0   2   2   2   2   2   0   2   2   2   2   0   0   0   0   2   0   2   0   0   0   0   0   0   2   0   0   0   0   2   2   2   0   2   0   0   0   0   2   0   0   0   0   2   0   0   2   0   2   0   0   2   0   0   2   0   2   2   2
 MK-6-5                 0   0   0   2   2   0   2   0   0   2   2   0   0   2   2   2   0   0   0   2   0   2   0   2   2   0   2   0   2   2   0   2   0   2   2   2   0   2   0   0   2   0   0   0   2   2   0   0   0   2   0   0   2   2   0   2   0   0   2   2   2   2   2   0   2   2   0   2   0   0   0   2   0   0   2   0   2   2   2   2   0   2   2   0   0   0   2   0   0   0   0   2   0   0   2   0   2   0   2   2   0   0   0   2   0   0   0   0   2   0   2   2   0   0   2   2   2   0   0   0   0   0   2   0   2   0   2   0   0   0   0   2   2   2   2   0   2   0   2   2   2   0   2   2   2   2   2   0   2   2   2   2   0   0   0   0   2   0   2   2   0   0   2   0   0   2   0   0   0   0   2   2   2   0   2   0   0   0   0   0   0   0   0   0   2   0   0   2   0   2   0   0   2   0   0   2   0   0   2   2
 MK-6-6                 0   2   0   2   2   0   2   0   0   2   2   0   0   2   0   0   0   0   0   2   0   2   0   2   2   0   2   0   2   2   0   2   0   2   2   2   0   2   0   0   2   0   2   0   2   2   0   0   0   2   0   0   2   2   0   2   0   0   2   2   2   0   2   0   2   0   0   2   0   0   0   2   0   0   2   0   2   2   2   2   0   2   2   0   0   0   2   0   0   0   0   2   0   0   2   0   2   0   2   2   0   0   0   0   0   0   0   0   2   0   2   2   0   0   2   0   2   2   0   0   0   0   0   0   2   0   2   0   0   0   0   2   2   2   2   0   2   0   2   2   2   0   2   2   2   2   2   2   2   2   2   2   0   0   0   0   0   0   2   2   0   0   2   0   0   2   0   0   0   0   0   2   2   0   2   2   0   0   0   0   0   0   0   0   2   0   0   2   0   0   0   0   2   0   0   2   0   0   2   2
 MK-6-7                 0   2   0   2   2   0   2   0   0   2   2   0   0   2   0   0   2   0   0   2   0   2   0   2   2   0   2   0   2   2   0   2   0   2   2   2   2   2   0   0   2   0   2   0   2   2   0   0   0   2   0   0   2   2   2   2   0   0   2   2   2   0   2   0   2   0   0   2   0   2   0   2   0   0   2   0   2   2   0   0   0   2   0   0   0   0   0   0   0   0   0   2   0   0   2   0   2   0   2   2   0   0   0   0   0   0   0   0   2   0   2   2   0   0   2   0   2   2   0   0   0   0   0   0   2   0   2   0   0   2   0   2   2   2   2   0   2   0   2   2   2   0   2   2   2   2   2   2   0   2   2   2   0   0   0   0   0   0   2   2   0   0   2   0   0   2   0   0   0   0   0   2   2   0   2   2   0   0   0   0   0   0   0   0   2   0   0   2   0   0   0   0   2   2   0   2   0   0   2   0
 MK-6-8                 0   2   0   2   2   0   2   0   0   2   2   0   2   2   0   0   2   0   0   2   0   2   0   2   2   0   2   0   2   2   0   2   2   2   2   2   2   2   2   0   2   0   2   0   2   2   0   0   0   2   0   0   2   2   0   2   0   0   2   2   2   0   2   0   2   0   0   2   0   2   0   2   0   0   2   0   2   2   0   0   0   2   0   0   0   0   0   0   0   0   0   2   0   0   2   0   2   0   2   2   0   0   0   0   0   0   0   0   2   2   2   2   0   0   2   0   2   2   0   0   0   0   2   0   2   0   2   0   0   2   0   0   2   2   2   0   2   0   0   2   2   0   2   2   2   2   2   2   0   2   2   2   0   0   0   2   0   0   2   2   0   0   2   0   0   2   0   0   0   0   2   0   2   0   2   2   0   0   0   0   2   0   0   0   2   0   0   2   0   0   0   0   2   0   0   2   0   0   2   0
 MK-6-9                 0   2   0   2   2   0   2   0   0   2   2   0   2   2   0   0   2   0   0   2   0   2   0   2   2   0   2   0   2   2   0   2   2   2   2   2   2   2   2   0   2   0   2   2   2   2   0   0   0   2   0   0   2   2   0   0   2   0   2   0   0   0   2   0   2   0   0   2   0   2   0   2   0   0   2   0   2   2   0   0   0   2   2   0   0   0   0   2   0   0   0   2   0   0   2   0   2   0   2   2   0   0   2   2   0   0   0   0   2   2   2   2   0   0   2   0   2   2   0   0   0   0   2   0   2   0   2   0   0   2   2   0   2   2   2   0   0   0   0   2   2   0   2   2   2   2   2   2   0   0   2   2   2   0   2   2   0   0   2   2   2   0   2   0   0   2   0   0   0   0   2   0   2   0   2   0   0   0   0   0   2   0   0   0   2   0   0   2   0   0   0   0   2   0   0   2   0   0   2   0
 MK-6-10                0   2   0   0   2   0   2   0   0   2   2   0   2   0   0   0   2   0   0   2   2   2   0   2   2   0   2   0   0   2   0   2   2   2   2   0   2   2   2   0   2   0   2   2   2   0   0   0   0   2   0   0   2   2   0   0   2   0   2   0   0   0   2   0   2   0   0   2   0   0   0   2   0   0   2   0   2   2   0   0   0   2   2   0   0   0   0   2   0   0   0   2   0   0   2   0   2   0   2   2   0   0   2   2   0   0   2   2   0   0   2   0   0   2   2   0   2   2   0   0   0   0   2   0   2   0   2   0   0   2   2   0   0   2   2   2   0   2   0   2   2   0   0   2   0   2   2   0   0   0   2   2   0   0   0   2   0   0   0   2   2   0   2   0   0   2   0   0   0   0   2   0   2   0   2   0   0   0   0   0   2   0   0   0   0   0   0   2   0   0   0   0   2   0   0   2   0   0   2   0
 MK-6-11                0   2   0   0   2   2   2   0   0   2   2   0   2   0   0   0   2   0   0   2   2   2   0   2   2   0   2   0   0   2   0   2   2   2   2   0   2   2   2   0   2   0   2   2   2   0   2   0   0   2   0   0   0   0   0   0   2   2   2   0   0   0   2   0   2   0   0   0   0   0   0   2   0   0   2   0   2   2   0   0   0   2   2   0   0   0   0   2   0   0   0   2   0   0   2   0   2   2   2   2   0   0   2   0   0   0   2   2   0   0   2   2   0   2   2   0   2   2   0   0   0   0   2   0   2   0   2   0   0   2   2   0   0   0   2   2   2   2   0   2   2   0   0   2   0   2   2   0   0   0   2   2   0   0   0   2   2   2   0   2   2   0   2   0   2   2   0   0   0   2   2   0   2   0   2   0   0   2   0   0   2   0   0   0   0   0   0   2   0   0   0   0   2   0   0   2   0   0   2   0
 MK-6-12                0   2   0   0   2   2   2   0   0   2   2   0   2   0   2   0   2   0   0   2   0   2   0   2   2   0   2   0   0   2   0   0   2   2   2   0   2   2   2   0   2   0   2   2   2   0   0   0   2   2   0   0   0   0   0   0   2   2   2   0   0   2   0   0   2   2   0   0   0   0   0   2   2   0   2   0   0   2   0   0   0   2   2   0   0   0   0   2   2   0   0   2   0   0   2   0   2   2   2   2   0   0   2   0   0   0   2   2   0   0   2   0   0   2   2   0   2   2   0   0   2   0   2   0   2   0   2   0   0   2   2   0   0   0   2   2   2   2   0   2   2   0   2   2   0   2   2   0   2   0   2   2   0   0   0   2   2   2   0   2   2   0   2   0   2   2   0   0   0   2   2   0   2   0   2   0   0   2   0   0   0   0   0   0   0   0   2   2   0   0   0   0   2   0   0   2   0   0   2   2
 MK-6-13                0   0   0   0   2   2   2   0   0   2   2   0   2   0   2   0   2   0   0   2   0   2   0   2   2   0   2   0   2   2   2   0   2   2   2   0   2   0   2   0   2   0   2   2   2   0   2   0   2   2   0   0   0   0   0   0   2   2   2   2   0   2   0   0   2   2   2   0   0   0   0   2   2   0   2   0   0   2   0   0   0   2   2   0   0   0   0   2   2   0   0   2   0   0   2   2   2   2   2   2   0   0   2   0   0   0   2   2   0   0   2   0   0   2   0   0   2   2   0   0   0   0   2   0   2   0   2   0   0   2   2   0   0   0   2   2   2   2   0   2   2   0   2   2   0   2   2   0   2   0   2   0   0   0   2   2   2   2   2   2   2   2   2   0   2   0   0   0   0   2   2   0   2   0   2   0   0   0   0   0   2   0   2   2   0   0   0   0   0   0   0   0   2   0   0   2   0   0   0   2
 MK-6-14                0   0   0   0   2   2   2   0   0   0   2   2   2   0   2   0   2   0   2   2   0   2   0   2   2   0   2   0   2   2   2   0   2   2   2   0   2   0   2   0   2   0   2   2   2   0   2   0   2   2   0   0   0   0   0   0   2   2   2   2   0   0   0   0   2   0   2   0   0   0   0   2   2   0   2   0   0   2   0   0   0   2   2   2   0   0   0   2   2   0   0   2   0   0   2   2   2   2   2   2   0   0   0   0   0   0   2   2   0   0   2   2   0   2   0   0   2   2   2   0   0   0   2   0   0   0   2   0   0   2   2   0   0   0   2   2   2   2   0   2   0   0   2   0   0   2   2   0   2   0   2   0   0   2   2   2   2   2   2   2   2   2   2   2   2   0   0   0   0   2   2   0   2   0   2   0   0   0   0   0   2   0   2   2   0   0   2   0   0   0   0   0   2   0   0   2   0   0   0   2
 MK-6-15                0   0   0   0   2   2   2   0   0   0   2   2   2   0   2   0   2   0   2   2   0   2   0   2   2   0   2   0   2   2   2   0   2   2   2   0   2   0   2   0   2   0   2   2   2   0   2   0   0   2   0   0   0   0   0   0   2   2   2   2   0   0   0   0   2   0   0   0   0   0   0   2   2   2   2   2   0   2   0   0   0   2   2   2   0   0   0   2   2   0   0   2   0   0   2   2   2   2   2   2   0   0   0   0   0   0   2   2   2   2   2   2   0   0   0   0   2   2   2   0   0   0   0   0   0   0   2   0   2   2   0   0   0   0   2   2   2   2   0   2   0   0   2   0   0   0   2   0   2   0   2   0   2   0   2   2   2   2   2   2   2   0   2   2   2   0   0   0   0   2   2   0   2   0   2   0   0   2   2   0   0   0   2   2   0   0   2   0   0   0   0   0   2   0   0   2   0   0   0   2
 MK-6-16                2   0   0   2   2   2   0   0   0   0   2   2   0   0   2   0   0   2   2   2   0   2   0   2   2   0   2   0   2   2   2   0   2   2   2   0   2   0   2   0   2   0   2   2   2   0   2   0   0   2   0   0   0   0   0   0   2   2   0   2   0   0   0   0   2   0   0   2   0   2   0   2   2   0   2   2   0   2   0   0   0   0   2   2   0   2   0   2   2   0   0   2   2   0   2   2   2   2   0   2   0   0   0   0   0   0   2   2   2   0   2   2   0   2   0   0   2   2   2   0   0   0   0   0   0   0   2   2   2   2   0   0   0   0   2   2   2   2   0   2   2   0   2   0   0   0   2   0   2   0   2   0   2   2   2   2   2   2   2   2   2   0   2   2   2   0   0   0   0   2   2   0   2   0   2   0   0   2   2   0   0   0   0   2   0   0   2   2   0   0   0   0   2   2   0   2   0   0   0   2
 
!****************************************** Phenotypic Data **********************************************************
!-100.0 is resevred for missing phenotype
SimulatedTrait1        15.8017   13.5860   14.1031   15.8623   16.4296   14.4931   15.2133   15.0380   15.2189   16.2898   14.8343   13.7845   13.9824   15.5277   15.3506   14.4592   15.2105   14.6275   14.5853   15.0764   13.5506   14.5363   14.0061   16.3719   15.7239   16.5674   14.2242   16.5934   14.1858   13.8088   15.8679   14.0948   14.0401   14.7692   12.7012   16.0504   16.7915   16.1336   16.2523   14.4159   13.3192   16.2178   13.1159   13.3729   16.1377   14.4435   15.8761   15.0058   14.1207   14.7770   15.4340   14.6502   15.6985   15.3157   16.2243   15.7345   14.9840   15.1858   14.2560   14.6998   15.8431   16.2737   15.9703   14.5182   14.5588   13.5419   14.6720   15.4137   14.2873   15.6691   13.3848   16.2068   14.6786   16.4147   13.9249   14.1801   16.2941   14.0389   16.2802   15.4294   16.3166   13.8329   15.9465   14.7571   14.8858   14.1590   14.8781   14.6562   14.8731   14.6302   13.4669   15.2109   15.7838   15.8452   15.6070   16.1504   16.7012   15.5721   13.4864   14.2694   14.5781   16.3961   14.9428   16.4410   16.2463   15.2945   14.7691   15.3584   14.0755   14.2418   13.4440   14.0509   13.8103   16.3280   15.5358   14.0935   14.1998   13.8101   14.5248   16.2988   13.9608   15.1940   13.4490   13.8125   16.3833   14.9911   14.1619   15.4347   15.2776   15.6542   14.7346   15.3860   14.0584   14.9039   13.7357   13.5549   15.7462   16.5974   14.0118   14.6851   15.4210   16.4191   16.1839   14.7069   14.1608   15.9948   16.6149   14.2217   14.1710   15.6973   15.4777   15.5327   14.3322   14.0717   13.6210   16.0450   16.1721   16.0313   16.3237   16.5968   15.3315   14.6559   15.8743   14.2198   14.1331   13.6386   13.7716   14.2222   16.2150   17.1325   14.8905   15.2556   14.5512   14.6637   15.6611   14.1525   16.0238   13.6403   14.8685   13.5975   14.7962   14.5178   16.1792   16.9066   15.8814   15.9826   16.0580   14.9481   14.5437   14.5132   14.9567   15.0490   14.1189   16.2146   14.0790   13.7589   15.0783   14.7138   16.6334   13.3837
SimulatedTrait2         9.4379   10.7761   10.2237    9.3742    9.1342   10.7636    9.6268    9.0990    9.3447    9.6778   10.6710   10.2964   10.6737    9.6154    9.5876   10.7082   10.4195   10.6695    9.3457    9.5495   10.7188   10.2129   10.4297    9.4096    9.8415    9.6924   10.2281    9.8261   10.4365   10.3865    9.8465   10.5151   10.4827    9.1903   10.5778    9.3430    9.5070    9.6436    8.9284   11.0600   10.5549    9.3542   10.7033   10.6107    9.0662   10.6647    9.9087    9.7836   10.7024    9.6381    9.9030   10.5130   10.3131    9.9742    9.4963    9.6413    9.3299    9.6186   10.2543    9.4197    9.7337    9.3705    9.4001    9.9262   10.4364   10.3971   10.6810   10.2989   10.8522    9.1953   10.8811    9.1433   10.6516    9.3369   10.7592   10.4322    9.5362   10.4934    9.4467    9.6376    9.7185   10.7252    9.2760   10.2656    9.2497   10.9345    9.1873   10.3395    9.6082   10.7885   10.7617   10.5892    9.7458    8.9222    9.4484    9.5126    9.2272    9.5568   10.3456   10.0855   10.3498    9.5646   10.2666    9.3482    9.6781   10.5320   10.7461    9.3747   10.3709   10.1756   10.4543   10.2550   10.5856    9.4725    9.3220   10.3825   10.9875   10.7581   10.5077    9.5516   11.0217   10.3557   11.1189   10.0734    9.9452   10.4832   10.6973    9.3682    9.5556    9.4906   10.6827    9.4486   10.2330   10.2959   10.1581   10.6656    9.6700    9.2025   10.1757    9.4351   10.7531    9.2759    9.8963   10.7728   11.1153    9.3644    9.2665   10.6270   10.5559    9.9658    9.1214   10.5450   11.0518   10.7698   10.6268   10.0070    9.9595    9.7807    9.2856    9.6224    9.5027   10.7050    9.3613   10.4751   10.4514   10.5363   11.0100   10.7507    9.4067    9.2778   10.6249    9.0966   10.0968   10.0389    9.4162    9.5156    9.0173   10.1922   10.9620   10.0835   10.5534   10.3215    9.5018    9.1352    9.2010   10.0413    9.4907   10.8087   10.4699   10.3018   10.1656    9.4793    9.9957    9.1064   10.5360   10.5515    9.7721   10.4385    9.7904   10.5613
 
