# Supplementary material for: Inclusive Composite Interval Mapping of QTL by Environment Interactions in Biparental Populations
Source: PLoS One. 2015 Jul 10;10(7):e0132414. doi: 10.1371/journal.pone.0132414 (PMC4498613; doi:10.1371/journal.pone.0132414)
Supplement: S6 File — (ZIP) [file pone.0132414.s006.zip › H=0.8/L1/run_00129.met]

!**********************Note: lines staring with "!" are remarks and will be ignored in the program********************
!*********************************General Information**********************************
!Assuming F1 = P1 x P2, populations available in QTL IciMapping are: 
!  1, P1BC1F1 = P1 x F1, the first backcrossing where P1 is used as the recurrent parent;
!  2, P2BC1F1 = P2 x F1, the first backcrossing where P2 is used as the recurrent parent;
!  3, F1DH, F1-derived doubled haploids; 
!  4, RIL or F1RIL, recombination inbred lines through the repeated selfing of F1;
!  5, P1BC1RIL, recombination inbred lines through the repeated selfing of P1BC1F1;
!  6, P2BC1RIL, recombination inbred lines through the repeated selfing of P2BC1F1;
!  7, F2, the selfing generation of F1;
!  8, F3, the selfing generation of F2;
!  9, P1BC2F1, the second backcrossing where P1 is used as the recurrent parent; 
! 10, P2BC2F1, the second backcrossing where P2 is used as the recurrent parent;
! 11, P1BC2RIL, recombination inred lines through the repeated selfing of P1BC2F1; 
! 12, P2BC2RIL, recombination inred lines through the repeated selfing of P2BC2F1; 
! 13, P1BC1F2, the selfing generation of P1BC1F1; 
! 14, P2BC1F2, the selfing generation of P2BC1F1; 
! 15, P1BC2F2, the selfing generation of P1BC2F1; 
! 16, P2BC2F2, the selfing generation of P2BC2F1; 
! 17, P1BC1DH, P1BC1F1-derived doubled haploids; 
! 18, P2BC1DH, P2BC1F1-derived doubled haploids; 
! 19, P1BC2DH, P1BC2F1-derived doubled haploids; 
! 20, P2BC2DH, P2BC2F1-derived doubled haploids; 
   3      !Mapping Population (see remarks above)
   2      !Mapping Function (1 for Kosambi; 2 for Haldane; 3 for Morgan)
   2      !Marker Space Type (1 for intervals; 2 for positions)
   1      !Marker Space Unit(1 for centiMorgans; 2 for Morgan)
   6      !Number of Chromosomes (or Linkage Groups)
 200      !Size of the mapping population
   2      !Number of environments
 
!***************************************** Chromosomes and Linkage Maps **********************************************
!Chromosome                 NumMarkers
-CH1                        16
-CH2                        16
-CH3                        16
-CH4                        16
-CH5                        16
-CH6                        16
!Linkage map (Marker name followed by position or the interval length)
 MK-1-1                1     0.000
 MK-1-2                1    10.000
 MK-1-3                1    20.000
 MK-1-4                1    30.000
 MK-1-5                1    40.000
 MK-1-6                1    50.000
 MK-1-7                1    60.000
 MK-1-8                1    70.000
 MK-1-9                1    80.000
 MK-1-10               1    90.000
 MK-1-11               1   100.000
 MK-1-12               1   110.000
 MK-1-13               1   120.000
 MK-1-14               1   130.000
 MK-1-15               1   140.000
 MK-1-16               1   150.000
 MK-2-1                2     0.000
 MK-2-2                2    10.000
 MK-2-3                2    20.000
 MK-2-4                2    30.000
 MK-2-5                2    40.000
 MK-2-6                2    50.000
 MK-2-7                2    60.000
 MK-2-8                2    70.000
 MK-2-9                2    80.000
 MK-2-10               2    90.000
 MK-2-11               2   100.000
 MK-2-12               2   110.000
 MK-2-13               2   120.000
 MK-2-14               2   130.000
 MK-2-15               2   140.000
 MK-2-16               2   150.000
 MK-3-1                3     0.000
 MK-3-2                3    10.000
 MK-3-3                3    20.000
 MK-3-4                3    30.000
 MK-3-5                3    40.000
 MK-3-6                3    50.000
 MK-3-7                3    60.000
 MK-3-8                3    70.000
 MK-3-9                3    80.000
 MK-3-10               3    90.000
 MK-3-11               3   100.000
 MK-3-12               3   110.000
 MK-3-13               3   120.000
 MK-3-14               3   130.000
 MK-3-15               3   140.000
 MK-3-16               3   150.000
 MK-4-1                4     0.000
 MK-4-2                4    10.000
 MK-4-3                4    20.000
 MK-4-4                4    30.000
 MK-4-5                4    40.000
 MK-4-6                4    50.000
 MK-4-7                4    60.000
 MK-4-8                4    70.000
 MK-4-9                4    80.000
 MK-4-10               4    90.000
 MK-4-11               4   100.000
 MK-4-12               4   110.000
 MK-4-13               4   120.000
 MK-4-14               4   130.000
 MK-4-15               4   140.000
 MK-4-16               4   150.000
 MK-5-1                5     0.000
 MK-5-2                5    10.000
 MK-5-3                5    20.000
 MK-5-4                5    30.000
 MK-5-5                5    40.000
 MK-5-6                5    50.000
 MK-5-7                5    60.000
 MK-5-8                5    70.000
 MK-5-9                5    80.000
 MK-5-10               5    90.000
 MK-5-11               5   100.000
 MK-5-12               5   110.000
 MK-5-13               5   120.000
 MK-5-14               5   130.000
 MK-5-15               5   140.000
 MK-5-16               5   150.000
 MK-6-1                6     0.000
 MK-6-2                6    10.000
 MK-6-3                6    20.000
 MK-6-4                6    30.000
 MK-6-5                6    40.000
 MK-6-6                6    50.000
 MK-6-7                6    60.000
 MK-6-8                6    70.000
 MK-6-9                6    80.000
 MK-6-10               6    90.000
 MK-6-11               6   100.000
 MK-6-12               6   110.000
 MK-6-13               6   120.000
 MK-6-14               6   130.000
 MK-6-15               6   140.000
 MK-6-16               6   150.000
!*********************************** Marker Types ********************************************************************
!Co-dominant marker: When heterozygote F1 is present, P1 is coded as 2, F1 is coded as 1, and P2 is coded as 0; Otherwise, P1 is coded as 2, and P2 is coded as 0. 
!Dominant marker: When heterozygote F1 is present, P1 and F1 are coded as 12, and P2 is coded as 0; Otherwise, P1 is coded as 2, and P2 is coded as 0.  
!Recessive markers: When heterozygote F1 is present, P1 is coded as 2, and F1 and P2 are coded as 10; Otherwise, P1 is coded as 2, and P2 is coded as 0. 
!Missing marker is coded as -1. 
 MK-1-1                 2   0   2   2   2   2   2   2   2   0   0   2   2   0   0   2   2   2   2   0   2   0   0   2   0   2   2   2   2   2   0   0   0   2   0   2   0   2   0   2   0   0   2   0   2   2   2   0   2   0   0   0   2   0   0   2   2   2   0   0   2   2   0   0   0   2   0   2   0   2   0   2   0   0   2   0   0   2   0   0   2   2   0   2   2   0   2   0   2   2   0   0   0   0   0   0   2   2   0   2   2   2   2   0   2   2   2   2   0   0   2   2   0   0   0   0   2   2   2   2   0   0   2   2   2   0   2   0   2   2   0   0   0   2   0   2   0   0   0   2   0   0   2   2   2   2   0   2   2   0   0   0   2   2   2   0   0   0   0   0   2   0   0   0   2   0   0   2   2   2   2   2   0   2   2   2   0   2   0   2   0   0   2   2   2   2   0   0   2   2   2   2   0   2   2   2   2   2   2   2
 MK-1-2                 0   0   2   2   2   2   2   2   2   2   0   2   2   2   0   2   2   2   2   0   2   0   0   2   0   2   2   2   2   2   2   0   0   0   0   2   0   2   0   2   2   0   2   0   2   2   0   0   2   0   0   0   2   0   0   2   2   2   0   0   2   2   0   0   0   2   0   2   2   2   0   2   0   0   2   2   0   2   2   0   2   2   0   2   2   0   2   0   2   2   0   0   0   0   0   0   2   2   0   2   0   2   2   0   2   2   2   2   0   0   0   2   2   0   0   0   2   2   2   2   0   0   0   2   2   0   2   0   2   2   0   0   0   2   0   2   0   0   0   2   2   0   2   2   2   2   0   2   2   2   0   0   2   0   2   0   0   0   0   0   0   0   0   0   2   0   0   2   0   2   0   0   0   0   2   2   0   0   0   2   0   0   2   0   2   2   0   0   2   2   2   2   0   2   2   2   2   2   2   2
 MK-1-3                 0   0   2   2   2   2   2   2   2   2   0   2   2   2   0   2   2   2   2   0   2   0   0   2   0   2   2   2   2   2   2   0   0   0   0   2   2   2   0   2   0   2   0   0   2   2   0   0   2   0   0   2   2   0   0   2   2   2   0   0   2   2   2   0   0   0   0   2   2   2   0   0   0   0   2   2   0   2   2   0   2   2   0   2   2   0   2   0   2   0   0   0   0   0   0   0   2   2   0   2   0   2   2   0   2   0   2   2   0   0   0   2   2   0   0   0   2   0   2   2   0   0   0   2   2   0   2   0   2   2   0   0   0   2   0   2   2   0   0   2   2   0   2   2   2   2   0   2   2   2   2   0   0   0   2   0   0   0   0   0   0   0   0   0   2   2   0   2   0   2   0   0   0   2   2   2   0   0   0   2   0   0   2   0   2   2   0   2   0   2   2   2   0   2   0   2   2   2   2   2
 MK-1-4                 0   0   2   2   2   2   2   0   2   2   0   2   2   2   0   2   2   2   2   0   2   0   0   2   0   2   0   2   2   2   2   0   0   2   0   2   2   2   0   2   0   2   0   0   0   2   0   0   2   0   0   2   2   0   0   2   2   2   2   0   2   2   2   0   0   0   0   0   2   2   0   0   0   0   2   2   0   2   2   0   2   2   0   0   2   0   2   0   2   0   0   0   0   0   0   0   2   2   0   2   0   2   2   0   2   0   2   2   0   0   0   2   2   0   0   2   2   0   2   2   0   0   0   2   2   0   2   0   2   2   0   0   0   2   2   2   2   0   0   2   2   0   2   2   2   2   0   2   2   2   2   0   0   0   2   0   0   0   0   0   0   0   0   0   2   2   0   2   0   2   0   0   0   2   2   2   2   2   0   2   0   0   2   0   2   2   0   2   0   2   2   2   0   2   0   2   2   2   2   2
 MK-1-5                 0   0   0   2   2   2   0   0   2   2   0   2   2   2   0   2   2   2   2   0   2   0   0   2   0   2   2   2   2   2   2   0   0   2   0   2   2   2   0   2   0   2   0   0   0   2   2   0   2   0   0   2   2   0   0   2   2   2   2   0   2   2   0   0   0   0   0   0   2   2   0   0   0   0   2   2   0   2   2   0   2   2   0   0   2   0   2   0   2   0   0   0   0   0   0   2   2   2   0   2   0   2   2   0   2   0   2   2   0   0   0   0   2   0   0   2   2   0   2   2   0   0   0   2   0   0   2   0   0   2   0   0   0   2   2   2   2   0   0   2   2   0   2   2   2   2   0   2   0   2   2   0   0   0   0   0   0   0   0   0   0   0   0   0   2   2   0   2   0   2   0   0   0   2   2   2   2   2   0   2   0   0   2   0   2   2   0   2   0   2   0   2   0   0   0   2   2   2   2   2
 MK-1-6                 0   0   0   2   2   2   0   0   2   2   0   2   2   2   0   0   2   2   2   0   2   0   0   2   2   2   2   2   2   2   2   0   0   2   0   2   2   2   2   2   0   2   0   0   0   2   2   0   2   0   0   2   2   0   0   2   2   2   2   0   2   2   0   0   0   0   0   0   2   2   0   0   0   0   2   0   0   2   2   0   2   2   0   0   2   0   2   0   2   0   0   0   0   0   0   2   0   2   2   2   0   2   2   2   2   0   2   2   0   0   0   0   2   2   0   2   2   0   2   2   0   0   0   2   0   0   0   2   0   2   0   0   2   2   2   2   2   0   0   2   2   0   2   2   2   2   0   2   0   2   2   0   0   0   0   0   0   0   0   0   0   0   0   2   2   2   0   2   0   2   0   0   0   2   2   2   0   2   0   2   0   0   2   0   2   2   0   2   2   2   0   2   0   0   0   2   2   2   2   2
 MK-1-7                 0   0   0   2   0   2   0   0   2   0   0   2   2   2   0   0   2   2   2   0   2   0   0   2   2   0   2   2   0   2   0   0   0   2   0   2   2   2   2   2   0   2   0   0   0   2   2   0   2   0   0   2   2   0   0   2   2   2   2   0   2   0   0   0   0   0   0   0   2   2   0   0   0   0   2   2   0   2   2   0   2   2   0   0   2   0   2   0   2   0   0   0   0   0   0   2   0   2   2   2   0   2   2   2   2   0   2   2   0   0   0   0   2   2   0   2   0   0   2   2   0   2   0   2   0   0   0   2   0   2   0   0   2   0   2   2   2   0   0   2   0   0   2   0   2   2   0   2   0   2   2   0   0   0   0   0   0   0   0   2   0   0   0   2   2   0   2   2   0   2   0   0   0   2   2   2   0   0   0   2   0   2   2   0   2   2   0   2   2   2   0   2   0   0   0   2   0   2   2   2
 MK-1-8                 2   0   0   0   0   2   0   0   2   0   0   2   2   2   0   0   2   2   2   0   2   0   0   2   2   0   2   2   0   2   0   0   0   2   0   0   2   2   2   2   0   2   0   0   0   2   2   0   0   0   0   2   2   0   0   2   2   2   2   0   2   0   0   0   0   0   0   0   2   2   0   2   0   0   0   2   0   2   2   0   2   2   0   0   2   0   2   0   2   2   0   0   0   0   2   2   0   2   2   2   0   2   0   2   2   2   2   2   0   2   0   0   2   2   0   0   0   0   2   2   0   2   0   2   0   0   0   2   0   2   0   0   2   0   2   2   0   0   0   2   0   0   2   0   2   2   0   2   0   2   2   0   0   0   0   0   2   0   0   2   0   0   0   2   2   0   2   2   0   2   2   0   0   2   2   2   0   0   0   2   0   2   2   0   2   2   0   2   2   2   0   2   0   0   0   2   0   2   2   2
 MK-1-9                 2   0   0   0   0   2   2   0   2   0   0   2   2   2   0   0   2   2   2   0   2   0   0   2   2   0   2   2   0   2   0   0   0   2   0   0   2   2   2   2   0   0   0   0   0   2   2   0   0   0   0   2   2   0   0   2   2   2   2   0   2   0   0   0   0   0   0   0   2   0   2   2   0   0   0   2   0   2   2   0   2   2   0   0   2   2   2   0   2   2   0   0   2   0   2   2   0   2   2   2   0   2   0   2   2   2   2   2   0   2   0   0   2   0   0   0   0   0   2   2   0   0   0   2   0   2   0   2   0   2   0   0   2   0   2   2   0   0   0   0   0   0   2   0   2   0   0   2   0   2   2   0   0   0   0   0   2   0   0   0   0   0   0   2   2   0   2   2   2   0   2   0   0   0   2   2   0   0   0   2   0   2   0   0   0   2   0   2   2   2   0   2   0   0   0   2   0   2   2   2
 MK-1-10                2   0   0   0   0   2   2   2   2   0   0   0   2   2   0   0   2   2   2   0   2   0   2   2   2   0   2   2   0   2   2   0   0   2   0   0   2   2   2   2   0   0   2   0   0   2   2   0   0   0   0   2   2   0   0   2   2   2   2   0   2   0   0   0   0   0   0   0   2   2   2   2   0   0   0   2   0   2   2   0   2   2   0   0   2   2   2   0   2   2   0   0   2   0   2   2   0   2   2   2   0   0   0   2   0   0   2   2   2   2   0   0   2   0   0   2   0   0   0   2   0   0   0   2   0   2   0   2   0   2   0   0   2   0   0   2   0   0   0   0   0   0   2   2   2   0   0   2   2   2   2   0   0   0   0   0   2   0   0   2   2   0   0   2   2   0   2   2   2   0   2   0   0   0   2   2   0   0   0   2   0   2   0   0   0   2   2   2   0   2   0   2   0   0   0   0   0   2   2   2
 MK-1-11                2   0   0   0   0   2   2   2   2   0   0   0   2   2   0   0   0   2   2   0   2   0   2   2   2   0   2   2   0   0   2   0   0   2   0   0   2   2   2   2   0   0   2   0   0   2   2   0   0   0   0   2   2   0   2   2   2   2   2   0   2   0   0   0   0   0   0   0   2   2   2   2   0   0   0   2   0   2   2   0   2   2   0   0   2   2   2   0   2   2   2   0   2   0   2   2   0   2   2   2   0   0   0   2   0   0   2   2   2   2   0   0   2   0   0   2   0   0   0   2   0   0   0   0   0   0   0   2   0   2   0   0   2   0   0   2   0   0   0   0   0   0   2   2   2   0   0   2   2   0   2   0   0   0   0   0   2   0   0   2   2   0   0   2   2   0   2   2   0   0   0   0   0   0   2   2   0   0   2   2   0   2   0   0   2   2   2   2   0   2   0   2   0   0   0   0   0   0   2   2
 MK-1-12                2   0   0   0   0   0   0   2   2   0   0   0   2   2   0   0   0   2   2   0   2   0   2   2   2   0   2   2   0   0   2   0   0   2   0   2   2   2   2   2   2   2   2   0   0   2   2   0   0   0   0   2   2   0   2   2   0   2   2   0   2   0   0   2   0   0   0   0   2   2   2   2   0   0   0   2   0   2   2   0   2   2   0   0   2   2   2   0   2   2   2   0   2   0   2   2   0   2   2   2   0   0   0   2   0   0   2   2   2   2   0   0   2   0   0   2   0   0   0   2   0   0   0   0   2   0   2   2   0   2   2   0   2   0   0   0   0   0   0   0   0   0   2   2   2   0   0   2   2   0   2   0   0   0   0   0   2   0   0   2   2   0   0   2   2   0   2   2   0   0   0   0   0   0   2   2   0   0   2   2   0   2   0   0   2   2   2   2   0   2   2   2   0   0   0   2   0   0   2   2
 MK-1-13                2   0   0   0   0   0   2   0   2   0   0   0   2   2   0   0   2   0   2   0   2   0   2   2   2   0   2   2   0   0   2   0   0   2   0   2   0   2   2   2   2   2   2   0   0   2   2   0   0   0   2   2   2   0   2   2   0   0   2   0   2   0   0   2   0   0   0   0   2   2   2   2   0   0   2   0   0   2   2   0   2   2   0   0   2   2   2   0   2   2   2   0   2   0   2   2   0   2   2   2   0   0   0   2   0   0   2   2   2   2   0   0   2   0   0   2   0   0   0   2   0   0   0   0   0   0   2   2   0   0   2   0   2   0   0   0   0   0   0   0   0   0   2   2   0   0   0   2   2   0   2   0   0   0   0   0   2   0   0   2   0   0   0   2   2   0   0   2   0   0   0   0   0   0   2   2   0   0   2   2   0   2   0   0   2   2   2   2   0   2   2   2   0   0   0   2   0   0   2   2
 MK-1-14                2   0   0   0   0   0   2   0   2   0   0   0   2   2   0   0   2   2   2   0   2   0   2   2   2   0   2   2   0   0   2   0   0   2   0   2   0   2   2   2   2   2   2   0   0   2   2   0   0   0   2   2   2   0   2   2   0   0   2   0   2   0   0   0   0   0   2   0   2   2   2   2   0   0   2   0   0   0   2   0   2   2   2   0   2   2   2   0   0   2   2   0   2   0   2   2   0   2   2   2   0   0   0   2   0   0   2   2   2   0   0   0   0   2   0   2   0   0   0   2   0   0   0   0   0   0   0   2   0   0   2   0   2   0   0   2   0   0   0   0   0   0   2   2   2   0   0   2   2   0   2   0   0   0   0   2   2   0   0   2   0   0   0   0   2   0   0   2   0   0   0   0   0   0   2   2   0   0   2   2   0   2   0   0   2   2   2   2   0   2   2   2   0   2   0   2   2   0   2   2
 MK-1-15                2   0   0   0   0   0   2   0   2   2   0   0   2   2   0   0   2   0   2   0   2   0   2   2   2   0   2   2   0   0   2   0   0   2   0   2   0   2   2   2   2   2   2   0   0   2   2   0   0   0   2   2   2   0   2   2   0   0   2   0   2   0   0   0   0   0   2   0   2   2   2   2   0   2   0   2   0   2   2   0   2   2   2   0   2   2   2   0   2   2   2   0   2   0   2   2   0   2   2   2   0   0   0   2   0   0   2   2   2   0   0   0   0   2   0   2   0   2   0   2   0   0   0   0   2   0   2   2   0   0   2   0   2   0   0   2   0   0   0   2   0   0   2   2   2   0   0   2   2   0   2   0   0   0   0   2   2   0   0   0   0   0   0   0   2   0   0   2   0   0   2   0   2   0   2   2   0   0   0   2   0   2   0   0   2   2   2   2   0   2   2   2   0   2   0   2   2   0   2   2
 MK-1-16                2   0   0   0   0   0   2   2   2   2   2   0   2   2   0   0   2   0   2   0   2   0   0   2   2   0   2   2   2   0   2   0   0   2   0   2   0   2   0   2   2   2   2   0   0   2   2   0   0   0   2   2   2   0   2   2   0   0   2   0   2   0   0   0   2   0   2   0   2   2   2   2   2   2   0   2   0   2   2   0   2   0   2   0   2   0   2   0   2   2   2   0   2   2   0   0   0   0   2   2   0   2   0   2   0   0   2   2   2   0   0   0   0   2   0   2   0   2   0   2   0   0   0   0   2   0   2   2   0   0   2   0   2   0   0   2   0   0   0   2   0   0   0   2   2   0   0   2   2   0   2   0   0   0   0   2   2   0   0   0   0   2   0   0   2   0   0   2   0   0   2   0   2   0   2   2   0   0   0   2   0   2   0   0   2   2   2   2   2   2   2   2   0   2   0   2   0   0   2   2
 MK-2-1                 2   2   2   2   2   0   0   2   2   2   0   0   2   0   0   0   2   0   0   0   2   0   0   2   2   0   0   2   2   2   2   2   0   0   2   2   0   0   2   2   2   0   2   2   0   0   0   2   2   0   2   2   0   2   0   2   0   2   0   0   2   0   0   0   2   0   0   0   2   2   0   0   0   2   2   2   2   0   0   2   0   0   0   2   0   0   2   0   2   2   2   0   2   2   2   2   2   2   2   2   2   2   0   0   2   2   2   0   2   2   2   0   2   0   2   0   2   2   0   0   0   2   0   0   2   0   2   2   2   2   2   2   2   0   2   0   0   2   0   0   2   0   0   2   0   0   0   0   2   0   0   2   0   2   0   0   0   2   0   2   0   0   2   2   2   0   0   0   0   0   2   2   0   2   0   0   2   0   0   2   0   2   0   2   0   0   0   0   2   2   0   2   2   0   2   2   2   0   0   0
 MK-2-2                 2   2   2   2   2   0   0   2   2   2   0   0   2   0   0   0   2   0   0   0   0   0   0   2   2   0   0   2   2   2   2   2   0   0   2   2   0   0   2   2   2   2   2   0   0   0   0   2   2   2   2   2   0   2   0   2   2   2   0   0   2   0   0   0   2   0   0   0   2   2   0   2   0   2   2   2   2   0   2   0   2   0   0   2   0   0   0   0   2   2   0   0   2   0   2   2   0   2   2   2   2   2   0   0   2   2   2   0   2   2   2   0   2   0   2   0   2   2   0   0   0   2   0   0   0   0   0   2   2   2   2   2   2   0   2   0   0   2   0   0   2   0   0   2   0   0   0   0   2   0   0   2   0   2   0   0   0   0   0   2   0   0   2   2   2   0   0   2   0   0   2   2   2   2   2   0   2   0   0   2   0   2   0   2   0   0   0   2   2   2   0   2   2   0   2   2   0   0   0   0
 MK-2-3                 2   2   2   2   2   0   0   2   2   2   0   0   2   0   0   0   2   0   0   0   0   2   0   2   2   0   0   2   2   2   2   2   0   0   2   2   0   2   2   2   2   2   2   0   0   0   0   2   0   2   2   2   0   2   0   2   2   2   0   0   2   0   0   0   2   0   0   0   2   2   0   2   2   2   2   2   2   0   2   0   0   0   0   2   0   0   0   0   2   2   0   0   2   0   2   2   0   2   2   2   2   2   0   0   2   2   2   0   2   0   2   0   2   0   2   0   2   2   0   0   0   0   0   0   0   2   0   2   2   2   2   2   2   0   2   2   0   2   0   0   2   0   2   2   0   0   0   0   2   0   0   0   0   2   0   2   0   0   0   2   0   0   2   2   2   0   0   2   0   0   2   2   2   2   2   0   2   0   0   2   2   2   0   2   0   0   0   2   2   2   0   2   2   0   2   2   0   0   0   2
 MK-2-4                 2   2   0   2   2   0   0   0   2   2   0   0   2   0   0   0   2   0   0   2   0   2   0   0   2   0   0   2   2   2   2   2   0   0   2   2   0   2   2   2   2   0   2   0   2   0   0   2   0   2   2   2   0   2   0   2   2   2   0   0   2   0   0   0   2   0   0   0   2   2   2   0   2   2   2   2   2   0   2   0   0   0   0   2   0   0   2   0   0   2   0   0   2   0   2   0   0   0   2   2   2   2   0   0   0   2   2   2   0   0   2   0   2   0   2   0   2   2   0   0   0   0   0   0   0   2   0   2   2   2   2   2   2   0   2   2   0   2   0   0   0   0   2   2   0   0   0   0   2   0   0   0   0   2   0   2   2   2   0   2   0   2   2   2   2   0   2   2   0   0   2   2   0   2   2   0   2   0   0   2   2   2   0   2   0   0   2   2   2   2   0   2   2   0   2   2   0   0   0   2
 MK-2-5                 2   2   0   2   0   0   0   0   2   2   0   2   2   2   0   0   2   0   0   2   0   2   0   0   0   0   0   0   2   2   2   2   0   0   2   2   0   2   2   0   2   0   2   0   2   0   0   2   0   2   2   2   0   2   0   2   2   2   0   0   2   0   0   0   2   0   0   2   2   2   2   0   2   2   2   2   0   0   2   0   0   0   0   2   2   0   2   0   0   0   0   0   2   0   2   0   0   0   2   2   2   2   0   0   0   2   2   0   0   0   2   0   2   0   2   0   2   2   0   0   0   0   0   0   0   2   0   2   2   0   2   2   2   0   0   2   0   2   0   0   0   0   2   2   0   0   0   0   2   0   0   0   0   2   0   0   2   2   0   2   0   2   2   2   2   0   2   2   0   0   2   2   0   2   2   0   2   0   0   2   2   2   0   2   0   0   2   0   2   2   0   2   2   0   2   2   0   0   0   2
 MK-2-6                 2   2   0   2   0   0   0   0   2   2   0   2   2   2   2   2   2   0   0   2   0   2   0   0   2   0   0   0   0   2   2   2   0   0   2   0   0   2   2   0   2   2   2   0   2   0   0   2   0   2   2   2   0   2   0   0   2   2   0   0   2   0   0   0   2   0   2   2   2   2   0   0   2   2   2   2   0   0   2   0   0   2   0   2   2   0   2   0   0   0   0   0   2   0   2   0   0   0   2   2   2   2   0   0   0   2   2   0   0   0   2   0   2   0   0   0   2   2   0   2   0   0   0   0   0   2   0   2   2   0   0   2   2   0   2   0   2   2   0   0   0   0   2   2   0   0   0   0   2   0   0   0   0   2   0   0   2   2   0   2   0   2   0   2   2   0   0   2   0   0   2   2   0   2   2   0   2   0   0   2   2   2   0   2   0   0   2   0   2   2   0   2   2   0   2   2   0   0   0   2
 MK-2-7                 2   2   0   2   2   0   0   0   2   2   0   2   2   2   2   2   2   0   0   2   0   2   0   0   2   0   0   0   0   2   2   2   0   0   2   0   0   2   2   0   2   2   2   0   2   0   0   2   0   2   0   2   0   2   2   0   2   2   0   0   2   2   0   0   0   0   2   2   2   2   0   0   2   2   2   2   0   0   2   0   0   2   0   2   2   2   2   0   0   0   2   2   2   0   2   0   0   0   2   2   2   2   0   0   0   2   2   0   0   0   2   0   2   0   0   0   2   0   0   2   0   0   0   0   0   2   0   2   2   0   0   2   2   0   2   0   2   2   2   0   2   0   2   2   0   0   0   0   2   2   0   0   0   2   0   0   2   2   0   2   0   2   0   2   2   0   0   2   0   0   2   2   0   2   2   2   2   0   0   2   2   2   0   0   0   0   0   0   2   2   0   2   2   0   2   0   2   0   0   2
 MK-2-8                 2   2   0   2   2   0   0   0   2   2   0   2   2   2   2   2   2   0   2   2   0   2   0   0   2   0   0   0   0   2   2   2   0   0   2   0   2   2   2   0   2   2   2   0   2   2   0   2   0   2   0   2   0   2   2   0   0   0   0   0   2   2   0   2   0   0   2   2   2   2   0   0   2   2   2   2   0   0   0   0   2   2   2   2   2   2   2   0   0   0   2   2   2   0   2   0   0   0   2   0   2   0   0   0   0   2   2   0   2   0   2   0   2   0   0   0   2   0   0   2   0   0   0   0   0   0   0   2   2   0   0   2   2   0   2   0   2   0   0   0   2   0   2   2   0   0   2   0   2   2   0   0   0   2   0   0   2   2   0   2   2   2   0   2   2   0   2   2   0   0   0   2   0   2   2   2   2   0   0   2   2   2   0   2   0   0   0   0   2   2   0   2   2   0   2   0   2   0   0   2
 MK-2-9                 2   0   0   2   2   0   2   0   2   2   0   2   2   2   2   2   2   0   2   2   0   2   0   0   2   0   0   0   0   2   2   2   0   0   2   0   2   2   2   0   2   2   2   0   2   2   0   0   0   0   0   2   0   2   2   0   0   0   0   0   2   2   0   2   0   0   2   2   2   2   0   0   2   2   2   2   0   0   0   0   2   2   0   2   2   2   2   0   0   0   2   2   2   0   0   0   0   0   2   0   0   0   0   0   0   2   0   0   2   0   2   0   2   0   0   0   2   0   0   2   0   0   0   0   0   0   0   2   2   0   0   2   2   0   2   0   0   0   0   0   2   0   2   2   0   0   0   0   2   2   0   0   0   2   0   2   2   2   0   2   2   2   2   0   2   0   2   0   0   0   0   2   0   2   2   2   2   0   0   2   2   2   0   2   0   0   0   0   2   2   0   0   2   0   0   0   2   0   2   0
 MK-2-10                2   0   0   2   2   0   2   0   0   2   0   2   2   2   2   2   2   0   2   2   0   0   0   0   2   0   0   0   0   0   2   2   2   0   2   0   2   2   2   0   2   2   2   0   2   2   0   0   0   0   0   2   0   2   2   0   0   0   0   0   2   0   0   2   0   0   2   2   2   2   0   0   2   2   2   2   0   0   0   0   2   2   2   2   2   2   2   0   0   2   2   2   2   0   0   0   0   0   2   0   0   2   0   0   0   2   0   0   2   0   2   0   2   0   0   0   2   0   0   2   0   2   0   0   0   0   0   2   0   2   0   0   2   0   2   0   0   0   0   0   0   0   2   2   0   0   0   0   2   2   0   0   0   2   0   2   2   2   0   2   2   2   2   0   2   0   2   0   2   0   0   2   0   2   2   2   2   2   0   2   2   2   0   2   0   0   0   0   2   2   0   0   0   0   0   0   2   0   2   0
 MK-2-11                2   0   0   2   2   0   0   0   0   2   0   2   2   2   2   2   2   0   2   2   0   0   0   0   0   0   0   0   2   0   2   2   2   0   2   0   2   2   2   0   2   2   2   0   2   0   0   0   0   0   0   2   0   2   2   0   0   0   0   0   2   0   0   2   0   0   2   0   2   2   0   0   2   2   2   0   2   0   0   0   2   2   2   2   2   2   2   0   0   0   2   2   2   0   0   0   0   0   2   0   0   2   0   0   0   2   0   0   2   0   2   0   0   0   0   0   2   0   0   0   0   0   0   0   0   0   0   2   0   2   2   0   2   0   0   0   0   2   0   0   0   0   2   2   0   0   0   0   0   2   2   0   0   2   0   2   0   2   0   2   0   2   2   0   2   0   2   0   2   0   0   0   0   2   2   2   2   2   0   0   2   2   0   2   0   0   0   0   2   2   0   0   0   0   0   0   2   0   0   0
 MK-2-12                2   0   0   2   2   0   0   2   0   2   0   2   2   2   2   2   2   0   2   2   0   0   0   0   0   0   0   0   2   0   2   2   2   0   2   0   2   2   2   0   2   2   2   0   2   0   0   0   0   0   0   2   0   2   2   0   0   0   0   2   0   2   0   2   0   0   2   0   0   2   0   2   2   2   2   2   0   0   0   0   2   2   2   2   2   2   2   0   2   0   2   2   2   0   0   0   0   0   2   0   0   2   0   0   0   2   0   0   2   0   2   0   0   0   0   0   2   0   0   0   0   0   0   0   0   0   0   2   0   2   2   0   2   0   0   0   0   2   0   0   0   0   2   2   0   0   0   2   0   2   2   0   0   2   0   2   0   2   0   0   0   2   2   0   2   0   2   0   2   0   0   0   0   2   2   2   2   2   0   0   2   2   0   2   0   0   0   0   2   2   0   0   0   0   2   0   2   0   0   0
 MK-2-13                2   0   0   2   2   2   0   2   0   2   0   2   2   2   0   2   2   2   2   0   0   0   0   0   0   0   0   0   2   0   2   2   2   0   2   0   2   0   2   0   2   2   2   0   2   0   0   0   0   0   0   2   0   2   2   0   0   0   0   2   0   0   0   2   0   0   2   0   0   0   0   2   2   2   2   2   2   0   0   0   2   2   2   2   2   2   2   0   2   0   2   2   2   0   2   0   0   0   2   0   0   2   0   0   0   2   0   0   2   0   2   0   0   0   0   0   2   0   2   0   0   0   0   0   0   0   0   2   0   2   2   0   2   0   0   0   0   2   0   0   0   0   2   2   0   0   0   2   0   0   2   0   0   2   0   2   2   2   0   2   0   2   2   0   2   0   2   0   2   0   0   0   0   2   2   2   0   2   0   0   2   0   0   2   0   2   0   0   2   2   0   0   0   0   2   0   2   0   0   0
 MK-2-14                2   0   0   2   2   2   0   2   0   2   0   2   0   2   0   2   0   2   2   0   0   0   0   0   0   0   0   0   2   0   2   2   2   0   2   0   2   0   2   0   2   2   2   0   0   0   0   0   0   0   0   2   0   2   2   0   0   0   0   2   0   0   0   0   0   0   2   0   2   0   0   2   2   0   2   2   0   0   0   2   0   2   0   2   2   2   2   0   2   0   2   2   0   0   2   0   0   0   2   0   0   2   0   0   0   2   0   0   2   0   2   0   0   0   0   0   2   0   2   0   0   0   0   0   2   0   0   2   0   2   2   0   2   0   0   2   0   2   0   0   0   2   2   2   0   0   0   2   0   2   2   0   0   2   0   2   2   0   2   2   0   0   0   0   2   0   2   0   2   0   0   0   0   0   2   2   0   2   2   0   2   0   0   2   0   2   0   0   2   0   2   0   0   0   0   2   0   0   0   0
 MK-2-15                2   0   0   2   0   2   0   2   0   2   0   0   0   2   0   2   0   2   2   0   2   0   0   0   2   2   0   0   2   0   2   2   2   0   0   0   2   0   2   0   2   2   2   0   2   0   0   0   0   0   0   2   0   0   2   0   0   0   0   2   0   0   2   2   0   0   2   0   2   0   0   2   2   0   2   0   0   0   0   2   0   2   0   2   2   2   2   0   2   2   0   2   0   0   2   0   0   0   2   0   0   2   0   0   0   2   0   0   2   0   2   0   0   0   2   0   2   0   2   0   0   0   0   2   2   0   0   2   0   2   2   0   2   0   2   2   0   0   0   0   0   2   0   2   0   0   0   2   0   2   2   0   0   2   0   2   2   0   2   2   0   0   0   0   2   0   2   0   2   2   0   0   0   0   2   2   0   2   2   0   0   0   0   2   0   2   0   0   2   0   0   0   0   0   0   2   0   0   0   0
 MK-2-16                2   0   0   2   0   2   0   2   0   2   0   0   0   2   0   2   0   2   2   0   2   0   0   0   2   2   2   2   2   0   2   2   2   0   0   0   2   0   2   0   2   2   2   0   2   0   0   0   0   0   0   0   2   0   2   0   0   0   0   2   0   0   2   2   0   0   2   0   2   0   0   2   2   0   2   0   0   0   0   2   0   2   0   2   2   2   2   0   2   2   0   2   0   2   2   0   0   0   2   0   2   2   0   0   0   2   0   0   2   0   2   0   0   0   2   0   2   0   2   0   0   0   0   2   2   0   0   0   0   2   2   0   2   0   2   0   0   0   0   0   0   0   0   2   0   0   2   0   0   0   2   0   0   2   0   2   2   0   2   2   0   2   0   0   0   2   2   0   2   2   0   0   0   2   2   2   0   2   2   0   0   0   0   2   0   2   0   0   2   2   0   0   2   2   0   2   0   0   0   0
 MK-3-1                 2   2   0   0   0   0   0   2   0   2   0   2   2   2   0   2   0   0   2   2   0   2   0   2   0   0   0   2   2   2   0   0   2   0   2   0   0   0   2   2   2   0   2   2   2   2   2   0   0   2   0   2   0   0   2   0   2   0   0   0   2   0   0   0   0   2   0   0   0   2   2   2   2   2   2   0   0   0   2   2   0   0   2   0   2   0   2   2   2   0   0   2   2   2   0   0   0   2   2   0   2   0   2   0   2   0   0   0   2   2   0   2   0   2   2   2   0   0   2   2   2   2   2   0   2   2   2   0   2   2   2   2   0   0   0   0   2   0   2   0   2   2   2   0   0   0   2   0   2   0   2   0   2   2   2   0   0   0   2   0   2   0   0   0   0   2   2   2   2   0   0   0   2   0   2   0   0   2   2   2   0   0   0   2   0   0   2   2   2   0   2   2   0   2   2   2   0   0   2   0
 MK-3-2                 2   2   2   0   0   2   0   2   0   2   2   2   2   2   0   2   0   0   2   2   2   2   0   2   0   0   0   2   2   2   0   0   2   0   2   0   0   0   2   2   2   0   2   0   2   2   2   0   0   2   0   2   0   0   2   0   2   0   0   0   2   0   0   2   0   2   0   0   0   2   2   2   2   2   2   0   0   0   2   2   0   0   2   0   2   2   2   2   2   0   0   2   2   2   0   0   0   0   2   2   2   2   2   2   2   0   0   0   0   2   0   2   2   2   2   2   0   0   2   2   2   2   2   0   2   2   2   2   2   2   2   2   0   0   0   0   2   0   2   0   2   2   2   0   2   0   2   0   2   0   2   0   2   2   2   0   0   0   2   0   2   0   0   0   0   2   2   2   2   0   0   0   2   0   2   0   2   2   2   2   0   2   0   2   0   0   2   2   2   2   2   2   0   2   2   2   2   0   2   0
 MK-3-3                 0   2   2   0   0   2   0   0   0   2   2   2   2   2   0   2   0   0   2   2   2   2   0   2   0   0   0   2   2   2   0   0   2   2   2   0   0   0   2   2   2   0   2   2   2   2   2   0   0   2   0   2   0   0   2   0   2   0   2   0   2   0   0   2   0   2   0   0   0   0   2   2   0   2   2   0   2   0   2   2   0   0   2   0   2   2   2   2   2   0   0   2   2   2   0   0   0   0   2   2   2   2   2   2   2   0   0   0   0   2   0   2   2   2   2   2   0   0   2   0   2   2   2   0   2   2   2   2   2   0   2   2   0   0   0   0   2   0   2   0   2   2   2   0   2   0   2   0   0   0   2   0   2   2   2   2   0   0   2   0   2   0   0   0   0   2   2   2   2   0   0   2   2   0   2   0   2   2   2   2   0   2   0   2   0   0   2   2   2   2   2   2   0   2   2   0   2   0   2   0
 MK-3-4                 0   2   2   0   0   2   0   0   0   2   2   2   2   2   0   2   0   0   2   2   2   2   0   2   0   0   0   2   2   2   0   0   2   2   2   0   0   0   2   2   2   0   2   2   2   0   0   0   0   2   0   2   0   0   2   0   2   0   0   0   2   0   0   2   0   2   0   0   0   0   2   2   2   2   2   0   2   0   2   2   0   0   2   0   2   2   2   2   2   2   0   2   2   2   0   0   0   0   2   2   2   2   2   2   2   0   0   0   0   2   0   2   2   2   2   2   0   0   2   0   2   0   2   0   2   2   0   2   2   0   2   2   0   2   0   0   2   0   2   0   2   2   2   0   0   0   2   0   0   0   2   0   2   2   2   2   0   0   2   0   2   0   0   0   0   2   2   2   2   0   0   2   2   0   2   0   2   2   2   2   0   2   0   2   0   0   2   2   2   2   2   2   0   2   2   0   2   0   2   0
 MK-3-5                 0   2   2   0   0   2   0   0   0   2   2   2   2   2   0   2   0   0   2   2   2   2   0   2   0   0   0   0   2   2   0   0   2   2   2   0   0   0   0   0   2   0   2   0   2   0   0   0   0   2   0   2   0   0   2   0   2   0   0   0   2   0   0   2   0   2   0   2   0   0   0   2   2   2   2   0   2   0   2   0   0   0   2   0   2   2   2   2   2   2   0   2   2   2   0   0   0   2   2   2   2   2   2   2   2   0   0   0   0   2   0   2   2   2   2   2   0   0   2   0   2   0   2   0   2   2   2   2   2   0   2   2   0   2   0   0   0   0   2   0   0   2   2   0   2   2   2   0   0   0   0   0   2   2   2   2   0   0   2   0   2   0   0   0   0   2   2   2   0   0   0   2   2   0   2   0   2   2   2   2   0   2   0   2   0   0   2   2   2   2   2   0   0   0   2   0   2   0   2   2
 MK-3-6                 0   2   2   0   0   2   0   2   0   2   2   2   2   2   0   2   0   0   2   2   2   2   0   2   0   0   0   0   2   2   0   0   2   0   2   0   0   0   0   0   2   0   2   0   2   0   0   0   0   2   0   2   0   0   2   0   2   0   0   0   2   0   2   0   0   2   0   2   0   0   2   2   2   2   2   0   2   0   2   0   0   0   2   0   2   2   2   2   2   2   0   2   0   2   0   0   0   0   2   2   2   2   2   0   2   0   0   0   0   2   0   0   2   2   2   2   0   0   2   0   2   0   2   0   2   2   2   2   2   0   2   2   0   2   0   0   2   0   2   0   0   2   0   0   2   2   2   0   0   0   0   0   2   2   2   2   2   0   2   0   0   0   0   0   0   0   2   2   2   0   0   2   2   0   0   0   2   2   2   0   0   2   0   0   0   0   0   2   2   2   2   0   0   0   2   0   2   0   2   2
 MK-3-7                 0   2   2   0   0   2   0   2   0   2   2   2   2   2   0   2   0   0   2   2   2   2   0   2   0   0   0   2   2   2   0   0   0   2   2   2   0   0   0   0   2   0   2   0   0   0   0   0   0   2   2   0   0   0   2   0   2   0   0   2   2   0   2   0   0   2   0   2   0   0   2   0   2   2   2   2   2   0   2   0   2   0   2   0   2   2   2   2   2   2   0   2   0   2   0   0   0   0   2   2   2   2   2   0   2   0   0   0   0   2   2   0   2   2   2   2   2   0   2   0   2   0   2   0   2   2   2   0   2   0   2   2   0   2   0   0   2   0   2   0   0   2   0   0   2   2   2   0   0   0   0   0   0   2   2   2   2   0   2   0   0   0   0   0   0   0   2   2   2   0   0   2   2   0   0   0   2   0   0   0   0   2   0   2   0   0   0   2   2   2   2   2   0   0   2   0   2   0   2   2
 MK-3-8                 0   2   2   0   0   2   2   2   0   2   2   2   2   2   0   2   0   2   2   2   2   2   0   2   0   0   0   2   2   2   0   0   0   2   2   2   2   0   0   0   2   0   2   2   0   0   0   2   0   2   2   2   0   0   2   0   2   0   2   2   2   0   2   0   0   2   0   2   0   0   2   0   2   2   2   0   2   0   2   0   2   0   2   2   2   2   2   2   2   0   0   2   0   2   0   0   0   0   0   2   2   2   0   2   0   0   0   0   0   2   2   0   2   0   0   2   2   0   2   0   2   0   2   0   2   2   2   0   2   0   2   0   0   2   0   2   2   0   2   0   0   2   0   0   2   2   2   0   0   0   0   0   0   2   2   2   2   0   2   0   0   2   0   0   0   0   0   2   2   0   0   2   0   0   0   0   2   0   2   2   0   2   0   2   0   0   0   2   2   2   2   2   0   0   2   0   2   0   2   2
 MK-3-9                 0   2   0   0   2   2   0   2   0   2   2   2   2   2   0   2   0   2   2   2   2   2   0   2   0   0   0   2   2   2   0   0   0   2   2   2   2   0   0   0   2   0   2   2   0   0   0   2   0   2   2   2   0   0   2   2   2   0   2   2   2   0   2   0   0   2   0   2   0   0   0   0   2   2   2   0   2   0   2   0   2   0   2   2   2   2   2   2   2   0   0   2   0   0   2   0   0   0   0   2   2   2   0   2   0   0   0   0   0   2   2   0   2   0   0   2   2   0   2   0   0   0   2   0   2   2   2   0   2   0   0   0   2   2   0   2   2   0   2   0   0   2   0   0   2   2   2   2   0   0   0   0   0   2   2   2   2   0   2   0   0   2   0   0   0   0   0   2   2   0   0   2   0   2   0   0   2   0   2   2   0   2   0   2   0   0   0   2   2   2   2   2   2   0   2   0   2   0   2   2
 MK-3-10                0   2   0   0   2   2   0   2   0   2   2   2   2   2   0   2   0   2   2   2   0   2   0   2   0   2   0   2   2   2   0   0   0   2   2   2   2   0   0   0   2   2   2   2   0   0   0   2   0   2   2   2   0   0   2   2   2   2   2   0   2   0   2   0   0   2   0   0   0   0   0   2   2   2   2   0   2   0   2   0   2   0   2   0   2   0   2   2   2   0   0   2   0   2   2   0   0   0   2   0   2   2   0   2   0   0   0   0   0   2   2   0   2   0   2   2   2   0   2   0   0   0   2   0   2   2   2   0   2   0   0   0   2   2   0   2   2   2   0   0   0   2   0   0   2   2   2   2   0   0   0   0   0   2   2   2   0   0   2   2   0   2   2   0   0   2   0   2   2   0   0   2   0   2   0   0   2   0   2   2   0   2   0   2   0   0   0   2   2   0   2   2   2   0   2   0   2   0   2   2
 MK-3-11                0   2   0   0   2   2   0   2   0   2   0   2   2   0   0   2   0   2   2   0   0   2   0   2   0   2   0   2   0   0   0   0   0   2   2   2   2   0   0   0   2   2   0   2   0   0   0   2   0   2   2   2   2   2   2   2   2   2   2   0   2   0   2   2   0   2   0   0   0   0   0   2   2   2   2   0   2   0   2   2   2   0   2   0   2   0   2   2   2   0   0   2   2   2   2   0   0   0   2   0   2   0   0   2   0   0   0   0   0   2   2   0   2   0   2   2   2   0   2   0   0   0   2   0   2   2   2   0   2   0   0   0   2   2   0   2   2   2   0   0   0   2   0   0   2   2   2   2   0   0   0   0   0   2   0   2   0   0   2   2   0   2   2   0   0   2   0   2   2   2   0   0   0   2   0   0   0   0   2   2   0   2   2   2   2   0   0   0   2   0   2   2   0   0   0   0   2   0   2   2
 MK-3-12                0   2   0   0   2   2   0   2   0   2   0   2   2   0   0   2   0   0   2   0   0   2   0   2   0   2   0   2   2   2   0   0   0   2   2   2   2   0   0   0   2   2   0   2   2   0   0   0   0   2   2   2   2   2   2   2   2   2   2   0   0   0   2   2   0   2   0   0   0   0   0   2   2   2   2   0   2   0   2   2   2   0   2   0   2   0   2   2   2   0   0   2   2   2   2   0   0   0   0   0   2   0   0   2   0   0   0   0   0   2   0   0   2   0   2   0   2   0   0   0   0   0   0   0   2   2   2   0   2   0   0   0   2   2   0   2   2   2   0   0   0   2   0   0   0   2   2   2   0   2   0   0   0   2   0   2   0   0   2   2   0   0   2   0   0   2   0   2   0   2   0   0   0   2   0   0   0   0   2   2   0   2   0   2   0   0   0   0   2   0   2   2   0   0   2   0   2   2   2   2
 MK-3-13                0   2   0   0   2   2   0   2   0   2   0   0   2   0   0   2   0   0   2   0   0   0   0   2   0   2   0   2   2   2   0   0   0   2   2   2   2   0   0   0   0   2   0   0   2   0   0   0   0   2   2   2   2   2   2   2   2   2   0   0   0   0   2   2   0   2   0   0   2   0   2   2   2   2   2   0   2   0   2   2   2   0   2   0   0   0   2   2   2   0   0   2   2   2   2   0   0   0   0   0   2   0   0   2   2   0   0   0   2   0   0   0   2   0   0   0   2   0   0   2   2   2   0   0   2   2   2   0   2   2   0   0   2   2   0   0   2   2   0   0   0   0   0   0   0   2   2   2   0   0   2   0   0   2   0   2   0   0   2   2   0   0   2   0   0   2   0   2   0   2   0   0   0   2   0   0   0   0   2   2   2   2   0   2   0   0   0   0   2   2   2   2   0   0   2   2   2   2   2   2
 MK-3-14                0   2   0   0   2   2   0   2   0   2   0   2   2   0   0   2   0   0   2   0   0   0   0   2   0   2   0   2   2   2   0   0   0   2   2   0   2   0   0   0   0   0   0   0   2   0   0   0   0   2   2   2   2   2   2   2   2   2   0   0   0   0   0   2   0   0   0   0   2   2   0   2   2   2   0   0   2   0   2   2   2   0   2   2   2   2   2   2   2   0   0   2   2   2   2   0   0   0   0   0   0   0   0   2   2   0   0   0   2   0   0   0   2   0   2   0   2   0   0   2   2   2   0   0   2   2   2   0   2   2   0   0   2   2   0   0   2   2   0   0   0   0   0   0   0   0   2   2   0   0   2   0   0   2   0   0   0   0   2   2   0   0   2   0   0   2   0   2   0   0   0   0   0   2   0   0   0   0   2   0   2   0   0   2   0   0   2   0   2   2   2   2   0   0   2   2   2   2   0   0
 MK-3-15                0   2   0   0   2   0   0   2   0   2   2   2   2   0   0   2   0   0   2   0   2   0   0   2   0   2   0   2   2   2   0   0   0   2   2   0   2   0   2   0   0   2   0   0   2   0   0   0   2   2   2   2   2   2   2   2   0   2   0   2   0   0   0   2   2   0   0   0   2   2   0   2   2   2   0   0   0   2   2   2   2   2   2   0   2   2   2   2   2   0   0   0   2   2   2   0   2   0   0   0   0   0   2   2   2   0   2   0   2   0   0   0   2   0   2   0   2   0   0   2   2   2   0   0   2   2   2   0   0   0   0   2   2   2   0   0   2   2   0   0   0   0   2   0   0   0   2   2   0   0   2   0   0   2   0   0   0   0   2   2   0   0   2   0   0   0   0   2   0   0   0   0   0   2   0   0   0   0   2   0   2   0   0   2   0   0   2   0   2   0   2   2   0   0   2   2   2   2   0   0
 MK-3-16                0   2   0   0   2   2   0   2   0   2   2   2   2   0   0   2   0   0   2   0   2   0   0   2   0   2   0   2   2   2   0   2   0   2   2   0   2   2   2   0   0   2   0   0   2   2   0   0   2   2   2   2   2   2   0   2   0   2   0   2   2   2   0   2   2   0   0   0   0   2   0   2   2   2   0   0   0   2   0   2   0   2   2   0   2   2   2   2   2   0   0   0   0   2   2   0   2   0   0   0   0   0   2   2   2   0   2   0   2   0   0   0   2   0   2   0   2   0   0   2   2   2   0   0   0   2   2   0   0   0   2   2   2   2   0   0   2   2   0   0   0   0   2   0   2   0   2   2   0   0   2   0   0   2   0   0   0   0   2   2   0   0   2   0   0   0   0   2   0   0   0   0   0   2   0   0   0   0   2   0   2   2   0   2   0   0   2   0   2   0   0   2   2   2   2   2   2   2   0   0
 MK-4-1                 2   2   0   0   0   2   0   2   2   0   0   2   0   0   0   0   0   0   2   0   0   2   2   2   0   2   0   2   0   2   2   0   2   0   0   0   0   0   2   0   2   2   2   2   2   0   0   0   0   0   0   2   2   0   2   0   2   2   0   0   0   2   2   2   2   2   0   0   0   2   2   0   0   0   0   2   2   0   2   2   2   2   2   2   2   0   2   2   0   2   2   2   0   2   2   0   2   2   0   0   0   0   2   2   2   2   2   2   0   2   0   0   2   0   0   2   2   0   2   0   2   2   2   2   0   2   0   2   2   2   0   2   0   0   2   0   2   0   0   0   0   0   2   2   2   2   2   2   2   2   0   0   2   2   0   2   0   0   0   0   2   2   2   0   2   0   2   0   0   2   2   2   0   0   2   2   0   2   0   0   0   2   0   2   0   2   0   0   0   2   2   0   0   0   0   0   2   0   2   0
 MK-4-2                 2   2   0   0   0   2   0   0   2   0   0   2   0   0   0   0   2   0   2   0   2   2   2   0   0   2   2   2   0   2   2   0   2   0   0   0   2   0   0   0   2   2   2   2   0   0   0   0   0   0   0   2   2   0   2   0   0   2   0   0   0   2   0   2   2   2   0   0   0   2   2   0   0   0   0   2   2   0   2   0   2   2   2   2   2   0   2   0   0   2   2   2   0   2   2   0   2   2   0   0   0   0   2   2   2   2   2   2   0   0   2   0   2   0   0   2   2   0   2   0   2   2   2   2   0   2   0   2   2   2   0   2   2   2   2   0   2   0   0   0   0   0   2   2   2   2   2   2   2   2   0   0   0   2   0   2   0   0   0   2   2   2   2   0   2   0   2   0   2   2   2   2   0   2   2   2   0   2   0   0   0   2   0   2   0   2   0   2   0   2   0   0   0   0   0   0   2   0   2   0
 MK-4-3                 2   2   0   0   0   0   2   0   2   0   0   2   2   2   2   0   2   0   2   0   2   2   2   0   0   2   2   2   0   2   2   0   2   0   0   0   2   0   0   0   2   2   2   0   0   0   0   0   0   0   0   2   2   2   2   0   0   2   0   0   0   2   0   2   2   2   0   0   0   0   2   0   0   0   0   2   2   0   2   0   2   2   2   2   2   0   2   0   0   2   2   2   0   2   2   0   2   2   0   0   0   0   2   2   2   2   0   2   0   0   2   0   2   0   0   2   0   0   2   0   2   2   2   2   0   2   0   0   2   0   0   2   2   2   2   0   2   0   0   0   0   0   2   2   2   2   2   2   2   2   0   0   0   2   0   2   0   0   0   0   2   2   2   0   2   0   2   0   2   2   2   0   0   2   2   2   0   0   0   0   0   2   0   0   2   2   0   2   2   2   0   0   0   0   0   0   0   0   2   0
 MK-4-4                 2   2   0   0   0   0   2   0   2   0   0   2   2   2   2   0   2   0   2   0   2   2   2   2   0   2   2   2   0   2   0   0   2   0   0   0   2   0   0   0   2   2   2   0   0   0   0   2   0   0   0   2   2   2   2   0   0   2   0   0   0   2   0   2   2   2   0   2   0   0   2   0   0   0   0   2   2   0   2   0   2   2   2   2   2   0   2   0   0   2   2   2   0   2   2   0   2   2   0   0   0   0   2   2   2   2   0   2   0   0   2   2   2   0   0   2   2   0   2   0   2   2   2   0   0   2   0   0   0   0   0   2   2   2   0   0   2   0   0   0   0   0   2   2   2   2   2   2   2   2   0   0   0   2   0   2   0   0   2   0   2   2   2   0   2   0   0   2   2   2   2   0   0   2   2   2   2   0   0   0   0   2   0   2   2   0   0   2   0   2   0   0   0   0   2   0   0   0   2   2
 MK-4-5                 2   2   0   0   0   0   2   0   2   0   0   0   2   2   2   0   2   2   2   0   2   2   2   2   0   2   2   2   0   2   0   0   0   0   0   0   2   0   0   0   2   2   0   0   0   0   0   2   0   0   0   2   2   2   2   0   0   2   2   0   0   2   0   2   2   2   0   2   0   2   2   0   0   0   0   2   2   0   2   0   2   2   2   0   2   0   0   0   0   0   2   2   0   2   2   0   2   2   2   0   0   2   2   2   2   2   0   2   0   0   2   2   2   0   0   2   2   0   0   0   2   2   0   0   0   2   2   0   0   0   0   2   0   2   0   0   2   0   0   0   0   0   2   2   2   2   2   2   2   2   0   0   0   2   0   2   0   0   2   0   2   2   2   0   2   0   0   2   2   2   2   0   0   2   2   0   2   2   0   0   0   2   0   0   2   0   0   2   0   2   0   0   0   0   2   0   0   0   2   2
 MK-4-6                 2   2   0   0   0   2   2   0   2   0   0   0   2   0   2   2   2   2   0   0   2   2   0   2   0   2   2   2   0   2   0   2   0   0   0   2   2   0   0   0   2   2   0   0   0   0   0   2   0   0   2   2   2   2   2   0   0   2   2   0   0   2   0   2   2   2   0   2   0   2   2   0   0   0   0   2   2   2   2   0   2   2   2   0   2   0   0   0   0   0   2   2   0   2   2   0   2   2   2   2   0   2   2   2   2   2   0   2   0   0   2   2   2   0   0   2   2   0   0   0   2   2   0   0   2   2   2   0   0   0   0   2   0   2   0   0   2   0   0   0   0   0   2   2   2   2   2   2   2   2   0   0   0   2   0   0   0   0   2   0   2   2   2   2   2   0   0   2   2   2   2   2   0   2   2   0   2   2   0   0   0   2   0   0   2   0   0   0   0   2   0   0   0   0   2   0   0   0   2   2
 MK-4-7                 2   2   0   0   0   2   2   0   2   0   0   2   2   0   2   2   2   2   0   0   2   0   2   2   0   2   2   2   2   2   0   2   0   0   0   2   2   0   0   0   2   2   0   0   0   0   0   2   0   0   2   2   0   2   2   0   0   2   2   0   2   0   0   2   0   2   0   2   0   2   2   0   0   0   0   2   2   2   2   0   2   2   2   0   2   0   0   0   0   0   2   2   0   2   2   0   2   2   2   2   0   2   2   2   2   2   2   2   2   0   2   2   2   0   0   2   2   0   0   0   0   2   0   2   2   2   2   0   0   0   0   2   0   2   0   0   2   0   0   0   0   2   2   2   2   2   2   0   2   2   0   0   0   2   0   0   0   0   2   0   2   2   2   2   2   0   0   2   2   2   2   2   0   2   2   2   2   2   0   0   2   2   0   0   2   0   0   0   2   2   2   0   0   0   2   0   0   0   2   2
 MK-4-8                 2   0   0   0   0   2   2   0   2   0   0   2   2   0   2   0   2   2   0   0   2   0   2   2   0   2   2   2   2   0   0   2   0   0   0   2   2   0   0   0   2   2   0   0   0   0   2   2   0   2   2   2   0   2   2   0   0   2   0   0   2   2   0   0   0   2   0   2   0   2   2   2   0   2   2   2   2   2   2   2   2   2   2   0   2   0   0   2   0   0   0   2   0   2   2   0   2   0   2   2   0   2   2   2   2   2   0   2   2   0   2   2   0   0   0   2   2   0   0   0   0   2   0   2   2   2   2   0   2   0   0   2   0   2   0   0   2   0   0   2   0   2   2   2   2   0   2   0   2   2   0   0   0   2   0   0   0   0   2   0   2   2   2   2   2   0   0   2   2   2   2   0   0   2   2   2   2   2   0   0   2   2   0   0   2   0   0   0   2   2   2   0   0   2   2   0   0   0   2   2
 MK-4-9                 2   0   0   2   0   2   2   2   2   0   0   2   2   0   2   0   2   2   0   0   0   0   2   2   2   0   2   2   2   0   0   2   0   0   0   2   2   0   0   0   2   2   0   0   2   0   2   2   0   2   2   2   0   2   2   0   0   2   2   0   2   2   2   0   0   2   0   2   0   2   2   2   0   2   0   2   2   0   0   2   2   2   2   0   2   0   0   2   0   0   0   2   0   2   2   0   2   0   0   0   0   2   0   2   2   2   0   2   0   2   0   2   0   2   0   2   2   0   0   2   0   2   0   2   2   2   2   0   2   2   0   2   0   2   0   0   2   0   0   2   0   2   2   2   2   0   2   0   2   2   0   0   0   2   0   0   0   0   2   0   2   2   0   2   2   0   0   2   2   2   2   0   0   2   2   2   2   2   0   0   2   2   0   0   2   0   0   0   2   2   2   0   0   2   2   0   0   0   2   2
 MK-4-10                2   0   0   2   0   2   0   2   2   0   0   2   2   0   2   0   2   2   2   0   0   0   0   2   2   0   2   2   0   0   0   2   0   2   0   0   2   0   2   0   2   2   0   0   2   0   2   2   2   0   2   2   0   2   2   0   0   2   0   0   2   2   2   0   0   2   0   2   0   2   2   2   0   2   0   2   0   0   0   2   2   2   2   0   2   0   0   2   0   2   0   2   0   2   2   0   2   0   0   0   0   2   0   2   2   2   0   2   0   2   0   0   0   2   0   2   2   0   0   2   0   2   0   2   2   2   2   0   2   2   0   2   0   2   0   0   2   0   0   2   0   2   2   2   2   0   2   0   2   2   0   0   0   2   0   0   0   0   2   0   2   2   0   0   2   0   0   2   2   2   2   0   0   0   2   2   2   2   0   0   2   2   0   2   2   0   0   0   2   0   0   2   0   2   0   0   0   0   2   2
 MK-4-11                0   0   0   2   0   2   0   2   2   0   0   2   2   2   2   0   0   2   2   0   2   0   0   2   2   0   2   2   2   0   0   2   0   2   0   2   0   0   2   0   2   2   0   0   2   0   2   2   2   0   2   2   0   2   2   0   0   2   2   0   2   2   2   0   0   2   2   2   0   2   2   2   0   2   0   2   0   0   0   2   2   2   2   0   0   0   0   2   0   2   0   2   0   2   2   0   2   0   0   0   0   2   0   2   2   2   0   0   0   2   0   0   0   2   0   2   2   0   0   0   2   2   0   2   2   2   2   0   0   2   0   2   0   2   0   0   2   0   0   2   0   2   2   2   2   2   2   0   2   2   0   0   0   2   0   0   0   0   0   0   2   2   0   0   2   0   0   2   2   2   2   0   0   0   2   2   2   2   0   0   2   2   0   2   2   0   2   0   2   0   0   2   0   2   0   0   2   0   2   0
 MK-4-12                0   0   0   2   2   2   0   2   2   2   0   2   2   2   2   0   2   2   2   0   2   0   2   2   2   0   2   2   2   0   0   2   0   2   0   0   2   0   2   0   2   2   2   0   2   0   2   2   2   0   0   2   0   0   2   0   0   2   2   0   2   2   2   0   0   2   2   2   0   2   2   2   0   2   0   2   0   0   2   2   2   0   2   0   0   0   0   0   0   2   0   2   0   2   2   0   2   0   0   0   0   2   2   2   2   2   0   0   0   2   2   0   0   2   0   2   2   0   2   0   2   2   0   2   2   2   2   0   2   0   0   2   0   2   0   0   2   0   0   0   0   2   2   2   2   2   2   2   2   2   0   0   0   0   0   0   0   0   0   0   2   2   0   0   2   0   0   2   2   0   0   0   0   0   2   0   2   2   0   2   2   2   0   2   2   0   0   0   0   0   0   2   0   2   0   0   2   0   2   0
 MK-4-13                0   0   0   2   2   2   0   2   2   2   0   2   0   2   2   0   2   2   2   0   2   0   2   2   2   0   2   2   2   0   0   2   0   2   0   0   2   0   2   0   2   2   2   0   2   0   2   2   2   0   0   2   0   2   2   0   2   2   2   0   2   2   2   0   0   2   2   0   0   2   2   0   0   2   0   2   0   0   2   2   2   0   2   0   0   0   0   0   0   0   2   2   0   2   0   0   2   0   0   0   0   0   2   2   2   2   2   0   0   2   2   0   0   2   0   2   2   0   0   0   2   2   0   2   2   2   2   0   2   0   0   2   2   2   0   0   2   0   0   0   0   2   2   2   2   2   2   2   2   2   0   0   0   0   0   0   0   2   0   0   2   2   0   0   2   2   0   2   2   0   0   0   0   0   2   0   2   0   0   2   2   2   0   2   2   0   0   0   0   0   0   2   0   2   0   0   2   0   2   0
 MK-4-14                0   0   0   2   2   2   0   2   2   2   0   2   0   2   2   0   2   2   2   0   0   0   2   2   2   0   2   2   2   2   0   2   0   2   0   0   2   0   2   2   2   2   2   0   2   0   2   2   2   2   0   2   0   2   2   0   2   2   2   0   2   2   2   0   0   2   2   0   0   2   2   0   0   2   0   0   0   2   2   2   2   0   2   0   0   0   0   0   2   0   0   2   0   2   0   0   2   0   0   0   0   0   2   2   2   2   2   0   2   2   2   0   0   2   0   2   2   0   0   0   2   2   0   2   2   2   2   0   2   0   0   2   2   2   0   0   2   0   0   0   2   2   2   2   2   2   2   2   2   2   0   0   0   0   2   0   0   2   0   0   0   2   0   0   2   2   2   2   2   0   0   0   0   0   2   0   2   2   0   2   2   2   2   2   2   2   0   0   0   0   2   2   0   2   0   0   2   0   2   0
 MK-4-15                0   2   2   2   2   0   0   2   2   2   0   2   0   2   2   0   2   2   2   0   2   0   2   2   2   0   2   2   2   2   2   0   0   2   0   0   2   0   2   2   2   2   2   0   2   2   2   2   2   2   0   2   0   2   2   0   2   2   2   0   0   2   2   0   0   2   2   0   0   2   2   0   0   2   0   0   2   2   2   2   2   0   2   0   0   0   0   0   2   0   0   2   0   2   0   2   2   0   0   0   0   0   2   2   2   2   2   0   2   2   2   0   0   2   2   2   2   0   0   0   2   0   0   2   2   2   2   0   2   0   0   2   2   0   0   0   2   0   0   0   2   2   2   2   2   2   2   2   2   0   0   0   0   0   2   0   0   2   0   0   0   2   0   0   2   2   2   2   2   0   0   0   0   0   2   2   2   2   0   2   0   2   2   2   2   2   0   0   0   0   2   2   0   2   0   0   2   0   2   0
 MK-4-16                0   2   2   2   2   0   0   2   2   2   0   2   0   2   2   0   2   2   2   0   2   0   2   2   2   0   2   2   2   2   2   0   0   2   0   0   2   0   2   2   0   2   2   0   2   2   2   0   2   2   0   2   0   2   2   0   0   2   2   2   0   2   2   0   0   2   2   0   2   2   2   0   2   2   2   2   2   2   0   2   2   0   2   2   0   0   0   0   2   0   0   2   2   2   0   2   2   0   0   0   0   0   2   0   2   2   2   0   2   2   2   2   0   2   2   2   2   0   0   0   2   0   0   2   2   2   0   2   2   0   0   2   2   0   0   0   2   2   0   0   2   2   2   0   0   2   0   2   2   2   0   0   0   0   2   2   0   2   0   0   0   2   0   0   2   2   2   2   2   0   0   0   0   0   2   2   2   2   0   2   2   0   2   2   2   0   0   2   0   0   2   0   0   2   0   0   2   0   0   0
 MK-5-1                 2   2   2   2   2   0   0   2   2   0   2   2   0   2   0   0   2   2   0   2   0   0   0   0   0   0   0   0   2   2   2   0   2   0   0   2   0   0   0   0   0   2   0   2   2   2   0   0   0   2   0   2   2   0   0   0   2   2   0   0   0   2   2   2   2   0   0   2   2   2   2   0   2   2   0   0   0   2   0   2   2   2   2   0   0   2   0   2   0   2   0   0   0   2   0   2   0   0   2   2   2   2   0   2   0   0   2   2   2   2   0   0   2   0   2   0   2   2   2   2   0   2   2   2   0   2   0   0   0   2   0   2   2   0   0   0   0   2   0   0   0   0   2   2   0   2   0   0   0   0   2   0   0   0   0   2   0   2   0   0   2   0   0   0   0   2   2   2   2   2   2   0   0   2   2   2   2   0   2   2   0   0   0   2   0   0   2   0   2   0   2   0   0   2   0   0   2   0   2   2
 MK-5-2                 0   2   2   2   2   0   0   2   2   2   2   2   0   2   0   0   2   2   0   2   2   0   0   0   0   0   0   0   0   2   2   0   2   0   2   0   0   2   0   0   0   2   0   2   2   2   0   0   0   2   0   0   2   0   0   0   0   2   0   0   2   2   2   2   2   0   0   2   2   2   2   0   2   2   0   2   0   0   2   2   2   2   2   2   0   2   0   2   0   2   0   0   0   2   0   2   0   0   2   0   2   2   0   2   0   0   2   2   2   2   0   0   2   0   2   0   2   2   2   2   2   2   2   2   0   2   0   0   0   2   0   2   2   0   2   0   0   2   0   2   0   0   2   2   0   2   0   0   2   0   2   0   0   0   0   2   0   2   0   0   2   0   0   0   0   2   2   2   2   2   2   0   2   2   2   2   2   0   2   2   0   0   0   2   2   0   2   0   2   0   2   0   0   2   0   0   2   0   2   2
 MK-5-3                 0   2   2   0   2   2   0   2   2   2   2   2   0   2   0   0   2   2   0   2   2   0   0   0   0   0   0   0   0   0   2   0   2   0   2   0   0   2   0   0   0   2   0   2   2   2   0   0   2   2   0   0   2   0   0   0   0   2   0   0   2   2   2   2   2   0   2   2   2   2   2   2   2   2   0   2   0   0   2   2   2   2   0   2   2   2   2   2   0   2   0   0   0   2   0   0   0   0   2   0   2   2   0   2   0   0   2   2   2   2   0   0   2   0   2   0   2   2   2   2   2   2   2   2   0   2   0   0   0   0   0   2   2   0   2   0   0   2   0   2   0   0   2   2   0   2   0   0   2   0   2   0   0   0   2   2   0   2   0   0   0   0   0   0   0   2   2   2   2   2   2   0   2   2   0   2   2   0   2   2   0   0   0   2   2   0   2   0   0   2   2   0   0   2   0   0   2   0   2   2
 MK-5-4                 0   2   2   0   2   0   0   2   2   2   2   2   0   2   0   0   2   2   0   2   2   2   0   0   2   2   2   0   0   0   2   0   2   0   2   0   0   2   0   0   0   2   0   2   2   2   2   0   2   2   0   0   2   0   0   2   0   2   0   0   2   2   2   2   2   0   2   0   2   2   2   2   2   2   0   2   0   0   2   2   2   2   0   2   2   0   2   2   0   2   0   2   0   2   2   0   0   0   2   0   2   2   0   2   0   0   2   2   2   2   0   0   2   0   2   0   2   2   2   2   2   2   0   2   0   2   0   0   2   0   0   2   2   0   0   0   0   2   2   0   0   0   2   2   0   2   0   0   2   0   2   0   0   0   2   0   0   2   0   0   0   0   0   0   0   2   2   2   2   2   2   0   2   2   0   2   2   0   2   2   0   0   0   2   2   0   2   0   0   2   2   0   0   2   0   0   2   0   2   2
 MK-5-5                 0   2   2   0   2   0   0   2   2   2   2   0   0   0   0   0   2   2   0   2   0   2   0   0   2   0   0   0   0   0   2   0   2   0   2   0   0   2   0   0   0   2   0   2   2   2   2   0   2   2   0   0   2   0   0   2   0   2   0   0   2   2   2   2   2   2   2   0   0   2   2   2   2   2   2   2   0   0   2   2   2   2   0   2   2   0   2   2   0   2   0   2   0   2   2   0   0   0   2   0   2   2   0   2   2   0   2   2   2   2   0   0   2   0   2   0   2   2   2   2   2   0   0   0   0   2   0   0   2   0   0   2   2   0   0   0   0   2   2   2   0   0   2   2   0   2   0   0   2   0   2   0   0   0   2   0   0   2   0   0   0   0   0   0   0   2   2   2   2   2   2   0   2   2   2   2   2   2   0   2   0   0   0   2   2   0   2   0   0   2   2   2   0   2   0   2   2   0   2   2
 MK-5-6                 0   2   2   0   2   0   0   2   2   0   2   0   0   0   0   0   2   0   2   2   0   2   0   0   2   0   0   0   0   2   2   0   2   0   2   0   0   2   0   0   0   2   0   2   2   2   2   0   2   2   0   0   2   0   0   0   2   0   0   0   2   2   2   2   2   0   2   0   0   2   2   2   2   2   2   2   0   0   0   2   0   2   0   2   2   0   2   0   0   2   0   2   0   2   0   0   0   0   2   0   2   2   2   2   2   0   2   2   2   2   0   0   2   2   2   0   2   2   2   2   2   0   0   0   0   2   0   0   2   0   2   2   2   0   0   0   0   2   2   2   0   0   2   2   0   2   0   0   2   0   2   0   0   0   2   0   0   2   0   0   0   0   0   0   0   2   2   2   2   2   2   0   2   2   2   2   2   2   0   2   2   0   0   2   2   0   2   0   0   2   2   2   0   2   0   0   2   0   2   0
 MK-5-7                 0   0   2   0   2   0   0   2   2   0   2   0   2   0   0   0   2   2   2   2   0   2   0   0   2   0   0   0   0   2   2   2   2   0   2   0   0   2   0   0   0   0   0   2   2   2   2   0   2   2   0   0   2   0   0   0   0   0   0   0   2   2   2   2   2   0   2   0   0   2   2   2   2   2   2   2   0   0   0   2   0   2   0   2   2   0   2   0   0   2   0   2   0   2   0   0   0   0   2   0   2   2   2   2   2   0   2   2   2   2   0   0   2   0   0   2   0   2   2   2   2   0   0   0   2   2   0   0   2   0   2   2   2   0   0   0   0   2   2   2   2   0   0   2   0   0   2   0   2   0   2   0   0   2   2   0   0   2   0   0   2   0   0   0   0   2   2   2   2   2   2   0   2   2   0   2   2   2   0   2   2   2   0   2   2   0   2   0   0   2   0   2   0   2   0   0   2   0   2   2
 MK-5-8                 0   0   2   0   2   0   0   2   2   0   0   0   2   0   0   0   0   2   2   2   0   2   0   0   2   0   2   2   0   2   2   2   2   0   2   0   0   2   0   0   0   0   0   2   2   2   0   2   2   2   0   0   2   0   0   0   0   0   0   0   2   2   2   2   2   0   0   0   0   2   2   2   2   2   2   2   0   0   0   2   0   2   0   2   2   0   2   0   0   2   0   2   2   2   2   0   0   0   2   0   2   2   2   2   2   0   2   2   2   2   0   0   2   0   0   2   0   2   2   2   2   0   0   0   2   2   0   0   2   0   2   2   2   0   0   0   0   2   2   0   2   0   0   2   0   0   2   0   2   0   0   0   0   2   2   0   0   0   0   0   2   0   0   0   0   2   2   2   2   2   2   0   2   2   0   2   2   0   0   2   2   2   0   2   2   0   2   0   2   2   0   2   0   0   0   0   2   0   2   2
 MK-5-9                 0   0   2   0   2   0   0   2   2   0   2   0   2   0   0   2   0   2   2   2   0   0   0   0   2   0   2   2   0   2   2   2   2   0   2   0   0   2   0   0   2   0   0   2   2   2   0   2   2   2   0   0   2   0   0   2   0   0   0   0   2   2   2   2   2   0   2   0   2   2   2   0   2   2   2   2   0   2   0   2   0   2   0   2   2   0   2   0   0   2   0   2   2   2   2   0   0   0   2   0   2   2   2   2   2   0   2   0   2   0   0   0   2   0   0   2   0   2   2   2   2   0   0   0   2   2   0   2   2   0   2   2   2   0   0   0   0   2   2   0   2   0   0   2   2   0   0   0   0   0   0   2   0   2   2   0   0   0   0   0   2   0   0   0   0   2   2   2   2   2   2   0   2   2   0   2   2   0   2   2   2   2   0   2   2   0   0   0   2   2   0   2   0   0   0   0   2   0   2   2
 MK-5-10                0   0   2   0   2   0   0   2   2   0   2   0   2   0   0   2   0   2   2   2   0   0   0   0   2   2   2   2   2   2   2   2   2   0   0   0   0   2   2   0   2   0   0   2   2   2   0   2   2   2   0   0   2   0   0   2   0   0   0   0   2   2   2   2   2   2   2   0   2   0   2   0   2   2   0   2   2   2   0   2   0   2   0   2   2   0   2   0   0   0   2   2   2   2   2   0   0   0   2   0   2   2   2   2   2   0   2   0   0   0   0   0   2   0   0   2   0   2   2   2   2   0   0   0   2   2   0   2   2   2   2   2   2   0   0   0   0   2   2   0   2   2   0   2   2   0   0   0   0   0   0   2   0   2   0   0   0   0   0   0   2   0   0   0   0   0   0   2   2   2   2   0   2   0   0   2   2   0   2   2   2   2   0   2   0   0   0   2   0   2   0   2   0   0   0   0   2   0   2   2
 MK-5-11                0   0   2   0   2   0   0   2   2   0   2   0   2   0   0   2   0   0   2   2   0   0   0   0   2   2   2   2   2   2   0   2   0   0   0   0   2   2   2   0   2   0   2   2   2   2   0   2   2   2   2   0   2   0   0   2   0   0   0   0   2   2   2   2   2   2   2   0   2   0   2   0   2   2   0   2   2   2   0   2   0   2   0   0   2   0   2   0   0   0   2   2   2   2   2   0   0   2   2   0   2   2   2   2   2   0   2   0   0   2   0   0   2   0   2   2   0   2   2   2   2   0   0   0   2   2   0   2   2   0   2   2   2   0   0   0   0   2   2   0   2   2   2   2   0   0   0   0   2   0   0   2   0   2   0   0   0   0   0   0   2   0   0   0   0   0   0   2   2   2   2   0   2   0   2   2   2   0   2   2   2   2   2   2   0   0   0   0   0   2   0   2   2   0   0   0   2   0   2   2
 MK-5-12                0   0   2   2   2   0   0   2   2   2   2   0   2   0   0   2   0   0   2   2   0   0   2   0   0   2   2   2   2   2   0   2   0   0   0   0   2   2   2   2   2   0   2   2   0   2   0   0   0   2   0   0   0   2   0   2   0   0   0   0   2   2   2   2   2   2   2   0   2   0   2   2   2   2   2   2   2   2   0   2   0   2   0   0   2   0   2   0   0   2   2   2   2   2   2   0   0   2   2   0   2   2   2   2   0   0   2   0   0   2   0   0   2   0   2   2   0   2   2   2   2   0   0   0   2   2   0   2   2   0   2   2   2   2   2   0   2   2   2   0   2   2   2   2   0   0   0   0   2   0   0   2   0   2   0   0   2   0   0   0   2   0   0   0   0   0   0   2   2   2   2   0   2   0   2   2   2   0   2   2   2   0   2   2   0   0   0   0   0   2   0   2   0   0   0   0   2   0   2   2
 MK-5-13                0   0   2   2   2   0   2   2   2   2   2   0   2   0   2   2   0   0   2   0   2   0   2   0   0   2   2   2   2   2   0   2   2   0   0   0   2   2   2   0   2   0   2   2   0   2   0   0   0   2   0   0   0   2   0   2   0   0   0   0   2   2   2   2   2   2   0   2   2   2   2   2   2   2   2   2   2   0   0   2   0   2   0   0   2   0   2   2   0   2   2   2   2   2   2   0   0   0   2   0   2   2   2   2   0   0   2   0   0   2   0   0   2   0   2   2   0   2   2   2   2   0   0   2   2   2   2   0   2   0   2   2   2   2   2   0   2   2   2   0   2   2   2   2   0   0   0   0   2   0   0   2   0   0   0   0   2   0   0   0   2   0   0   0   0   0   0   2   0   2   2   0   2   0   2   2   2   0   2   2   2   0   2   2   0   0   0   0   0   0   0   2   2   0   0   0   2   0   2   2
 MK-5-14                2   0   0   2   2   0   2   2   2   2   2   0   2   0   2   2   0   0   2   0   2   2   2   0   0   0   2   2   2   2   0   0   2   0   0   0   2   2   2   2   2   0   2   2   0   2   0   0   0   0   0   0   2   2   0   2   0   0   0   0   2   2   2   2   2   2   0   0   2   2   2   2   2   2   0   2   2   0   0   2   0   2   0   0   2   2   2   2   0   2   2   2   2   2   2   0   0   0   2   0   2   2   2   2   0   0   2   0   0   2   0   0   2   2   2   2   0   2   2   2   2   0   0   2   0   2   2   0   2   0   2   2   2   2   2   0   2   2   2   0   2   2   2   0   0   0   2   0   2   0   0   2   0   0   0   0   0   0   0   0   2   0   0   0   0   0   0   2   0   2   0   0   2   0   2   2   2   0   2   2   2   0   2   0   0   0   0   0   0   0   0   2   0   2   0   0   2   0   2   2
 MK-5-15                2   0   2   2   2   0   2   2   2   2   2   0   0   0   2   2   0   0   2   0   2   2   2   0   0   0   2   2   2   2   0   0   0   0   2   0   2   2   2   2   0   0   2   2   0   2   0   0   0   0   0   0   2   2   0   2   0   0   0   0   2   0   2   2   2   2   0   0   0   2   2   2   2   2   0   2   2   0   0   2   0   2   0   0   2   2   0   2   0   2   2   2   2   2   0   0   0   0   2   2   2   2   2   2   0   0   2   0   2   2   0   0   2   2   2   2   0   2   2   2   0   0   0   2   0   2   2   0   2   0   0   2   2   2   2   0   0   2   2   0   2   2   2   0   0   0   2   0   2   0   0   2   0   0   2   0   0   0   0   2   2   0   0   0   0   0   0   2   0   2   0   0   2   0   2   2   2   0   2   2   2   2   2   0   0   0   0   0   0   0   0   2   0   2   2   0   2   0   2   2
 MK-5-16                2   0   2   2   2   2   2   2   2   2   2   0   0   0   2   2   0   0   2   0   2   0   2   0   0   0   2   2   2   2   0   0   0   2   2   2   0   2   2   2   0   0   2   2   0   2   0   0   0   0   0   0   2   2   0   2   0   0   0   0   2   0   2   2   2   2   0   0   0   2   2   2   2   2   0   2   0   0   0   2   0   0   0   2   2   2   0   2   0   2   2   0   2   2   0   0   0   0   2   0   2   2   2   2   0   0   2   0   2   2   0   0   2   0   2   2   0   2   2   2   0   0   0   2   0   2   0   0   2   0   0   0   2   2   2   0   0   2   2   0   2   2   2   0   0   0   2   0   2   2   0   2   0   0   2   0   0   0   0   2   2   0   0   0   0   0   0   2   0   2   0   2   2   2   2   2   2   0   2   2   0   2   2   0   0   0   2   0   0   0   0   2   0   2   2   0   2   0   2   2
 MK-6-1                 2   2   2   0   0   0   2   2   2   0   0   0   2   0   0   0   0   0   0   2   2   0   2   2   0   0   2   2   2   2   0   2   0   0   2   0   0   2   2   2   2   0   2   2   2   2   2   2   0   2   0   2   2   2   0   2   0   0   2   2   2   0   2   0   0   2   2   0   0   2   2   0   2   2   0   2   2   0   2   0   2   2   0   2   2   2   2   0   0   0   0   2   2   0   2   0   2   2   2   2   2   2   2   0   0   2   2   0   2   2   2   0   2   2   2   0   0   0   2   0   0   0   0   0   2   2   2   0   0   2   2   0   2   2   2   2   2   0   2   2   0   0   0   2   2   2   0   2   2   2   2   2   0   2   2   2   2   0   0   2   2   2   2   2   0   0   2   0   0   2   2   2   2   0   2   2   0   2   2   0   0   2   0   2   0   2   0   0   2   0   0   0   0   0   2   0   2   0   2   0
 MK-6-2                 2   0   2   0   0   0   2   0   2   0   0   0   2   0   0   0   0   0   0   2   2   0   2   2   0   0   2   2   2   2   0   2   0   0   2   0   0   2   2   2   2   2   2   2   2   2   2   2   0   0   0   0   2   2   0   2   0   2   2   2   2   0   2   0   0   2   2   0   0   0   2   0   2   2   0   2   2   0   2   0   2   2   2   2   2   2   2   0   2   0   0   2   2   2   2   0   2   2   2   2   2   2   2   0   2   2   2   0   2   2   2   0   2   2   2   0   0   0   2   0   0   0   0   0   0   2   2   0   0   2   2   0   2   2   2   2   2   0   2   2   0   0   2   2   2   2   0   0   2   2   2   2   0   2   2   2   2   0   0   2   2   2   2   2   0   0   2   0   0   2   2   2   2   0   2   2   2   2   2   0   2   2   0   2   0   2   0   0   2   2   0   0   0   0   2   0   2   0   2   0
 MK-6-3                 2   0   0   0   0   2   2   0   2   0   0   2   2   0   0   0   0   0   0   2   2   0   2   2   0   0   2   0   2   2   0   2   0   0   2   0   0   2   0   2   2   2   2   2   2   2   2   2   0   0   0   0   2   2   0   2   2   2   2   2   2   0   2   0   0   2   2   0   0   0   2   0   2   2   0   2   2   0   0   2   2   2   2   2   2   2   2   0   0   0   0   2   2   2   2   2   2   2   2   2   2   2   2   0   2   2   2   0   2   2   2   0   2   2   2   0   0   2   2   0   0   0   0   0   0   2   2   0   0   2   2   0   2   2   2   2   2   0   2   2   0   0   2   2   2   2   0   0   2   2   2   2   0   0   2   2   2   2   0   2   0   2   2   2   0   0   2   0   0   2   2   2   2   0   2   2   2   2   2   0   2   2   0   2   0   2   0   0   2   2   0   0   0   0   2   0   0   0   0   0
 MK-6-4                 2   0   0   0   0   2   2   0   2   2   0   2   2   0   0   0   0   0   2   2   2   2   2   2   0   0   2   0   2   2   0   2   0   0   2   0   0   2   0   2   2   0   2   2   2   2   2   2   0   2   2   0   2   2   0   2   2   2   2   2   2   0   2   0   0   0   2   0   0   0   2   0   2   2   0   2   2   0   0   2   2   0   2   2   2   2   2   0   0   0   0   2   0   2   2   2   2   2   2   2   0   2   2   0   0   2   2   0   2   0   0   0   2   2   2   0   0   2   2   0   0   0   0   0   0   2   2   0   2   2   2   0   2   2   2   2   2   0   2   0   0   0   2   2   2   2   0   0   2   0   0   2   0   0   2   2   2   0   0   2   0   2   2   2   0   0   2   0   0   2   2   0   2   0   2   2   2   2   2   0   2   2   0   2   0   2   0   0   2   2   2   0   0   0   2   0   0   0   0   0
 MK-6-5                 0   0   0   0   0   2   0   0   2   2   2   2   2   0   0   0   0   0   2   2   2   2   2   2   0   0   2   0   2   0   0   0   0   0   2   0   0   2   0   0   2   0   2   2   2   2   2   0   0   2   2   0   2   2   2   2   2   2   2   2   2   0   2   0   0   0   2   0   0   0   2   0   2   2   0   2   2   0   2   2   2   0   2   0   2   2   2   0   0   0   0   2   0   2   2   2   2   2   2   2   0   2   2   0   0   2   2   0   2   0   0   0   2   2   2   0   0   2   2   0   0   0   0   0   2   2   2   0   2   2   2   0   2   2   2   2   2   0   2   0   0   0   2   2   2   2   0   0   2   0   0   2   0   0   2   2   0   2   0   2   0   2   0   2   0   0   2   0   2   2   2   0   2   0   2   2   0   2   2   0   2   0   0   2   0   2   2   0   2   2   2   2   0   0   2   0   0   0   0   2
 MK-6-6                 0   2   0   0   0   0   0   0   2   2   2   2   2   0   0   0   0   0   2   2   2   2   2   2   0   0   2   0   2   0   0   0   0   0   2   0   0   2   0   0   2   0   2   2   2   2   2   0   0   2   2   0   2   2   2   2   2   2   2   2   2   0   2   2   0   0   2   0   2   0   0   2   2   2   0   2   2   0   2   2   2   0   2   0   2   0   0   0   0   0   0   2   0   2   2   2   2   0   2   2   0   2   2   0   0   2   2   0   2   0   0   0   2   0   2   0   0   2   2   0   0   0   0   0   2   2   2   0   2   2   0   2   2   2   2   2   2   0   2   0   0   0   2   2   2   2   0   0   2   0   2   2   0   0   2   2   0   2   0   2   0   2   0   2   0   0   2   0   2   2   2   0   0   0   2   2   2   2   0   0   2   0   0   2   0   0   2   0   2   0   2   2   0   0   2   0   0   0   0   2
 MK-6-7                 0   2   0   0   0   0   0   0   2   2   2   2   2   0   0   0   0   0   2   2   2   2   2   2   0   0   2   0   2   0   0   0   0   0   2   0   2   2   2   0   0   0   2   2   0   2   2   2   0   2   2   0   2   2   2   2   2   2   2   2   2   0   2   2   2   0   2   0   2   0   0   2   2   2   0   2   2   0   0   2   2   0   2   0   2   0   0   0   0   0   2   2   0   2   0   2   2   0   2   2   0   2   2   0   0   2   2   0   2   0   0   0   0   0   2   0   0   2   2   0   0   0   0   0   2   2   0   0   0   2   0   2   2   2   2   2   2   0   0   2   0   0   2   2   2   0   0   0   2   0   2   2   0   0   2   2   0   2   0   2   0   2   2   0   0   0   2   0   2   2   0   0   0   0   0   2   2   2   0   0   2   0   0   2   0   0   2   0   2   2   2   2   0   0   2   0   0   0   0   2
 MK-6-8                 0   2   0   0   0   2   0   0   2   2   2   2   2   0   2   0   0   0   2   2   2   0   2   2   0   0   2   0   2   0   0   0   0   0   2   0   2   2   2   0   0   0   2   2   0   2   2   2   0   0   2   0   2   2   2   2   2   2   2   2   2   0   2   2   2   0   2   0   2   0   0   2   0   2   0   2   2   0   0   2   2   0   2   0   2   0   0   0   0   0   0   2   0   2   2   0   2   0   2   2   0   2   2   0   0   2   2   0   2   0   2   0   0   0   0   0   0   2   2   0   0   0   2   0   0   2   0   0   2   0   0   2   2   2   2   2   2   2   0   2   0   0   2   2   2   0   0   0   2   0   2   2   2   0   2   2   0   2   0   2   0   2   2   0   0   0   2   0   2   2   0   2   2   0   2   2   2   0   0   2   2   0   0   2   0   0   2   0   0   2   2   2   0   0   2   0   0   0   0   2
 MK-6-9                 0   2   0   0   0   2   0   0   2   2   2   2   2   2   2   0   0   0   2   2   2   0   2   2   0   0   0   2   2   0   0   0   0   0   2   0   0   2   2   0   2   2   2   2   0   2   2   2   0   0   2   0   2   2   2   2   2   2   2   0   2   0   2   2   2   0   0   0   2   0   0   2   0   2   0   2   2   0   0   2   2   2   2   0   2   0   0   0   0   0   0   0   0   2   2   0   2   0   0   2   0   2   0   0   0   2   2   2   2   0   2   0   2   0   0   0   0   2   2   0   0   0   2   0   0   2   0   0   2   0   0   0   2   2   2   2   2   2   0   2   0   0   2   2   2   0   0   0   2   0   2   0   2   0   2   2   0   0   0   2   0   2   2   0   0   0   2   0   2   2   0   2   2   0   2   2   2   0   2   0   2   0   0   2   0   0   2   0   0   2   2   0   0   0   2   0   0   0   0   0
 MK-6-10                0   2   0   0   0   2   0   0   2   2   2   2   2   2   2   2   0   0   2   2   2   0   2   2   0   0   0   2   2   2   0   0   0   0   2   2   0   2   2   0   2   2   2   2   0   2   2   2   2   2   2   0   0   2   2   0   2   2   2   0   2   0   2   2   2   0   0   0   2   0   0   0   0   2   0   2   2   0   0   2   2   2   0   0   2   0   2   0   0   0   0   0   0   2   2   0   2   0   0   2   0   2   0   0   0   2   2   2   2   0   2   0   2   0   0   0   0   2   2   0   0   0   2   0   0   2   0   0   2   0   2   0   2   2   2   2   2   2   0   2   0   0   2   2   2   0   0   0   2   0   2   0   2   2   2   0   0   0   0   0   0   2   2   0   2   0   0   0   2   2   0   2   2   0   0   2   2   0   2   0   2   0   0   2   0   0   2   0   0   2   2   0   0   0   2   0   0   0   2   0
 MK-6-11                0   2   0   0   0   0   0   0   2   2   0   2   2   2   2   2   2   0   2   2   2   0   0   2   0   0   2   2   0   2   0   0   0   0   0   2   0   2   2   0   2   2   2   2   0   2   2   2   2   2   2   0   0   2   2   0   2   2   2   0   0   0   2   2   2   0   0   0   2   0   0   0   0   2   0   2   2   0   0   2   2   2   2   0   2   0   2   0   0   0   0   0   0   2   0   0   2   0   0   2   0   2   0   0   0   2   2   2   2   0   0   0   2   0   0   2   0   2   2   0   2   2   2   0   0   2   0   0   2   0   2   0   2   2   2   2   0   2   0   2   2   0   2   2   2   0   0   0   2   0   2   0   2   2   2   0   0   2   2   2   0   2   0   0   2   0   0   0   2   2   0   2   2   2   0   2   2   0   2   0   2   0   0   2   0   0   2   0   0   2   2   0   0   0   2   0   0   0   2   0
 MK-6-12                0   2   0   0   0   0   0   0   2   2   0   2   2   2   2   2   2   0   2   2   2   0   0   2   0   0   2   2   0   2   0   0   2   0   0   2   0   2   2   0   2   2   2   2   0   2   2   2   2   2   2   0   0   2   2   0   2   2   2   0   0   0   2   2   2   0   0   0   2   0   0   0   0   2   0   0   2   0   2   2   0   2   0   0   2   0   2   0   0   2   0   0   0   0   2   0   2   0   0   2   0   2   0   0   0   2   0   2   2   2   0   0   2   0   0   2   0   2   2   0   2   2   2   2   0   0   2   2   2   0   2   0   2   2   2   0   0   2   0   2   2   0   2   2   2   0   0   0   2   2   2   0   0   2   2   0   0   2   2   2   0   2   0   0   2   0   0   0   2   2   0   2   2   2   0   2   2   0   2   0   2   0   0   2   0   0   0   0   0   0   0   0   0   0   2   0   2   2   2   0
 MK-6-13                0   2   0   0   0   0   2   0   2   2   0   2   2   0   2   2   2   0   2   2   2   0   0   2   2   0   0   2   0   2   0   0   0   0   0   2   0   2   2   0   0   2   2   2   0   2   2   2   2   2   0   0   0   2   2   0   2   2   2   0   0   0   2   2   2   0   0   0   2   0   0   2   0   2   0   0   2   0   2   2   0   2   0   0   2   0   2   0   0   2   0   0   0   0   2   0   2   0   0   2   0   2   0   0   0   2   2   2   2   2   0   0   2   0   0   2   0   2   2   0   2   2   2   2   0   0   2   2   2   0   2   0   2   2   2   0   0   2   0   2   2   0   2   2   0   0   0   0   2   2   2   0   0   2   2   0   0   2   2   2   0   2   0   0   2   0   0   0   2   2   0   2   2   2   0   2   2   0   2   0   2   0   0   2   0   0   0   0   0   0   0   0   0   2   2   0   2   2   0   0
 MK-6-14                0   2   0   0   0   0   2   0   2   2   0   0   2   0   2   0   2   0   0   0   0   2   0   2   2   2   0   2   2   2   0   0   0   0   0   2   0   0   2   0   2   2   0   0   0   0   0   0   2   0   0   0   0   2   2   2   2   2   2   0   0   0   2   2   2   0   0   0   2   0   0   0   0   2   0   0   2   0   0   2   0   2   0   0   2   0   2   0   0   2   0   0   0   0   2   0   2   0   0   2   0   2   0   0   0   0   2   2   0   2   0   0   2   0   0   2   2   2   2   0   2   2   2   2   2   0   2   2   2   0   2   0   2   2   0   0   0   0   0   2   2   0   2   2   0   0   0   0   2   2   2   2   2   2   2   0   0   2   2   2   0   2   0   0   2   0   0   0   2   2   0   2   2   2   0   2   2   0   2   0   2   0   0   2   0   0   0   0   0   0   0   0   0   2   2   0   2   2   2   0
 MK-6-15                0   2   0   0   0   0   2   2   2   2   0   0   2   0   2   2   2   2   0   0   0   2   0   2   2   2   0   2   2   2   0   0   0   0   2   2   0   0   2   0   2   2   0   0   0   0   0   0   2   0   0   0   0   2   2   2   2   2   2   0   2   0   0   2   2   0   0   0   2   0   0   0   0   2   0   0   2   0   0   2   0   2   0   0   2   0   2   0   0   2   0   0   0   0   2   0   2   0   0   2   0   2   0   0   0   0   2   2   0   2   0   0   2   0   0   2   2   2   2   0   2   2   2   2   2   0   2   2   2   0   2   0   2   2   0   0   0   0   0   2   2   0   0   2   0   0   0   0   2   2   2   0   2   2   2   0   0   0   2   2   0   2   0   0   2   0   0   0   2   2   2   2   2   2   0   2   2   0   2   0   2   2   0   2   0   0   0   2   0   0   0   0   0   2   2   2   2   2   2   0
 MK-6-16                0   2   2   0   0   0   2   2   2   2   0   0   2   0   2   0   2   2   2   0   2   0   0   2   2   2   0   0   2   2   0   2   0   0   0   2   2   0   2   0   2   2   0   0   0   0   0   0   2   0   0   0   0   2   2   0   2   2   2   0   2   0   0   2   2   0   0   0   2   0   0   0   0   2   2   0   2   0   0   2   0   2   0   0   2   0   2   0   0   2   0   0   0   0   2   0   2   0   0   0   2   0   0   0   0   0   2   2   0   2   0   0   0   0   0   0   2   2   2   0   2   2   2   0   2   0   2   0   2   0   2   0   2   2   0   0   0   0   0   2   2   0   0   2   0   0   0   0   2   2   2   0   2   2   2   0   0   0   0   2   0   2   0   0   2   0   0   0   2   2   2   2   2   2   0   0   2   0   2   0   2   2   0   2   2   0   0   2   0   0   0   0   0   2   2   2   2   2   2   0
 
!****************************************** Phenotypic Data **********************************************************
!-100.0 is resevred for missing phenotype
SimulatedTrait1        13.9549   13.5986   15.5993   16.2949   16.2614   15.8100   14.7842   13.9872   15.8562   15.3598   13.9795   16.2283   14.7853   15.7401   12.9708   15.0598   16.0919   15.7420   16.4905   14.2706   15.9596   13.1301   14.0911   16.4048   14.4357   15.4311   15.7846   15.2830   16.0699   15.7134   16.1618   14.3147   14.4909   14.9107   14.2387   16.8882   15.7412   15.4721   15.3482   15.9446   13.4316   15.9613   14.1593   14.6733   14.3469   15.4700   14.8586   13.7790   15.6516   13.7138   13.7989   16.8483   16.4296   13.9049   14.3714   16.1648   15.7214   16.0003   15.1596   13.7710   15.1901   15.3178   15.1002   14.8394   13.3088   13.4767   14.2346   13.7966   15.0540   15.7217   13.9541   14.5177   14.8103   14.4950   16.2623   15.2177   14.3587   15.8209   15.8001   13.2796   16.6612   15.7199   14.7795   14.5596   16.0861   13.4191   16.7948   14.1113   16.0957   14.5429   13.2979   14.3220   13.8381   14.0704   14.6527   15.1723   15.4542   16.3737   14.6201   16.1282   13.1703   16.0621   15.8151   13.9444   16.3127   13.4962   16.4485   16.2139   14.2470   13.8300   15.0720   15.4316   16.3529   14.8486   13.4591   15.7152   14.7238   13.5817   16.0507   16.5654   13.8598   15.2117   14.3088   15.7901   14.9954   14.8311   15.1701   14.6009   15.0802   15.7950   14.2130   14.2684   15.3127   16.5912   15.5799   15.9582   14.9499   13.8637   14.6077   15.7320   16.4895   13.6168   16.1548   15.0679   16.6223   15.6253   13.2983   16.4402   14.9884   15.9504   15.6821   14.3434   15.0838   13.9702   15.6056   14.5058   15.1784   14.3778   13.6519   14.0987   13.5806   14.4088   13.9814   15.3984   15.7749   16.1993   13.8107   15.6026   14.1879   15.2784   13.7316   14.6737   14.3010   15.9440   15.6751   16.2154   14.3347   16.3706   13.6781   15.9005   14.4073   14.5894   16.4941   13.6629   15.3266   16.2743   13.5559   16.0376   15.1713   16.0752   14.0729   16.3283   14.3350   14.7361   14.4378   15.6646   14.7445   15.8222   16.5679   15.1055
SimulatedTrait2        11.0465   10.1918    8.9734    9.2231    9.4484    9.7944    9.4531    9.8432    9.6201    9.0283   10.7169    9.3539    9.1093    9.5308   10.6040    9.0503    9.3149    9.6583    8.9830   10.4921    9.1653   10.3298   10.8289    9.1684   10.2142    9.6254    9.0412    9.5410    9.7505    9.5296    9.0160   10.4840   10.1361   10.3906   10.4546    9.0816    9.7437    9.0252   10.5240    9.6215   10.3802    9.8112   10.5000   10.6567    9.1543    9.5784   10.2070   10.3764    9.6036   10.4736   10.6299    9.9595    9.8265   10.5999   10.4093    9.7373    9.4405    9.3753   10.4351   10.4105    9.6205    9.4634    9.8774   10.4840    9.9293   10.3434   10.6214   10.0068    9.6285    9.3739   10.8754   10.6806   10.3951   10.3988    9.6710    9.3600   10.6747    9.2840    9.8179   10.5860    9.2270    9.2133   10.7632    9.7972    9.2360   10.3749    9.4714   10.5910    9.5599   10.4947   10.5577   10.3935   10.4368   10.1045   10.3047   10.8000    9.4166    9.2663   10.8083    9.3900    9.8151    9.8166    9.1899   10.4793    9.1244   10.4800    9.5297    9.0236   10.6521   10.6316   10.3100    9.3339    9.4049   10.4814   10.5992    9.3279    9.0790   10.5004    9.2688    9.4208   10.3404   10.6571    9.9331    9.9499    9.3345   10.7329    9.1754   10.3112    9.5121    9.8717   10.6691   10.7619   10.3504    9.2953    9.5204    9.2805    9.5430   10.4357   10.7445    9.5466    9.7478   10.7369    9.3740    9.1343    9.6043    9.3205   10.2368    9.3813    9.6825    9.8877    9.4239   10.6278   10.4902   10.5371    9.1066   10.7510   10.5986   10.4436   10.5806   10.5333   10.8828   10.6339   10.2898   10.8119    9.4544    9.6036   10.7935    9.2227   10.5144    9.6691   10.8051   10.5144    9.9417    9.5148    9.5920    9.1978   10.3092    9.3396   10.4970    9.6801   10.1952   10.8974    9.1625   10.1979    9.3035    9.4165   10.2753    9.4277   10.2878    9.2027    9.2884    9.7868   10.2343    9.8975   11.0773    9.6845    9.1397    9.8077    9.6950    9.2402
 
