# Supplementary material for: Inclusive Composite Interval Mapping of QTL by Environment Interactions in Biparental Populations
Source: PLoS One. 2015 Jul 10;10(7):e0132414. doi: 10.1371/journal.pone.0132414 (PMC4498613; doi:10.1371/journal.pone.0132414)
Supplement: S6 File — (ZIP) [file pone.0132414.s006.zip › H=0.8/L1/run_00130.met]

!**********************Note: lines staring with "!" are remarks and will be ignored in the program********************
!*********************************General Information**********************************
!Assuming F1 = P1 x P2, populations available in QTL IciMapping are: 
!  1, P1BC1F1 = P1 x F1, the first backcrossing where P1 is used as the recurrent parent;
!  2, P2BC1F1 = P2 x F1, the first backcrossing where P2 is used as the recurrent parent;
!  3, F1DH, F1-derived doubled haploids; 
!  4, RIL or F1RIL, recombination inbred lines through the repeated selfing of F1;
!  5, P1BC1RIL, recombination inbred lines through the repeated selfing of P1BC1F1;
!  6, P2BC1RIL, recombination inbred lines through the repeated selfing of P2BC1F1;
!  7, F2, the selfing generation of F1;
!  8, F3, the selfing generation of F2;
!  9, P1BC2F1, the second backcrossing where P1 is used as the recurrent parent; 
! 10, P2BC2F1, the second backcrossing where P2 is used as the recurrent parent;
! 11, P1BC2RIL, recombination inred lines through the repeated selfing of P1BC2F1; 
! 12, P2BC2RIL, recombination inred lines through the repeated selfing of P2BC2F1; 
! 13, P1BC1F2, the selfing generation of P1BC1F1; 
! 14, P2BC1F2, the selfing generation of P2BC1F1; 
! 15, P1BC2F2, the selfing generation of P1BC2F1; 
! 16, P2BC2F2, the selfing generation of P2BC2F1; 
! 17, P1BC1DH, P1BC1F1-derived doubled haploids; 
! 18, P2BC1DH, P2BC1F1-derived doubled haploids; 
! 19, P1BC2DH, P1BC2F1-derived doubled haploids; 
! 20, P2BC2DH, P2BC2F1-derived doubled haploids; 
   3      !Mapping Population (see remarks above)
   2      !Mapping Function (1 for Kosambi; 2 for Haldane; 3 for Morgan)
   2      !Marker Space Type (1 for intervals; 2 for positions)
   1      !Marker Space Unit(1 for centiMorgans; 2 for Morgan)
   6      !Number of Chromosomes (or Linkage Groups)
 200      !Size of the mapping population
   2      !Number of environments
 
!***************************************** Chromosomes and Linkage Maps **********************************************
!Chromosome                 NumMarkers
-CH1                        16
-CH2                        16
-CH3                        16
-CH4                        16
-CH5                        16
-CH6                        16
!Linkage map (Marker name followed by position or the interval length)
 MK-1-1                1     0.000
 MK-1-2                1    10.000
 MK-1-3                1    20.000
 MK-1-4                1    30.000
 MK-1-5                1    40.000
 MK-1-6                1    50.000
 MK-1-7                1    60.000
 MK-1-8                1    70.000
 MK-1-9                1    80.000
 MK-1-10               1    90.000
 MK-1-11               1   100.000
 MK-1-12               1   110.000
 MK-1-13               1   120.000
 MK-1-14               1   130.000
 MK-1-15               1   140.000
 MK-1-16               1   150.000
 MK-2-1                2     0.000
 MK-2-2                2    10.000
 MK-2-3                2    20.000
 MK-2-4                2    30.000
 MK-2-5                2    40.000
 MK-2-6                2    50.000
 MK-2-7                2    60.000
 MK-2-8                2    70.000
 MK-2-9                2    80.000
 MK-2-10               2    90.000
 MK-2-11               2   100.000
 MK-2-12               2   110.000
 MK-2-13               2   120.000
 MK-2-14               2   130.000
 MK-2-15               2   140.000
 MK-2-16               2   150.000
 MK-3-1                3     0.000
 MK-3-2                3    10.000
 MK-3-3                3    20.000
 MK-3-4                3    30.000
 MK-3-5                3    40.000
 MK-3-6                3    50.000
 MK-3-7                3    60.000
 MK-3-8                3    70.000
 MK-3-9                3    80.000
 MK-3-10               3    90.000
 MK-3-11               3   100.000
 MK-3-12               3   110.000
 MK-3-13               3   120.000
 MK-3-14               3   130.000
 MK-3-15               3   140.000
 MK-3-16               3   150.000
 MK-4-1                4     0.000
 MK-4-2                4    10.000
 MK-4-3                4    20.000
 MK-4-4                4    30.000
 MK-4-5                4    40.000
 MK-4-6                4    50.000
 MK-4-7                4    60.000
 MK-4-8                4    70.000
 MK-4-9                4    80.000
 MK-4-10               4    90.000
 MK-4-11               4   100.000
 MK-4-12               4   110.000
 MK-4-13               4   120.000
 MK-4-14               4   130.000
 MK-4-15               4   140.000
 MK-4-16               4   150.000
 MK-5-1                5     0.000
 MK-5-2                5    10.000
 MK-5-3                5    20.000
 MK-5-4                5    30.000
 MK-5-5                5    40.000
 MK-5-6                5    50.000
 MK-5-7                5    60.000
 MK-5-8                5    70.000
 MK-5-9                5    80.000
 MK-5-10               5    90.000
 MK-5-11               5   100.000
 MK-5-12               5   110.000
 MK-5-13               5   120.000
 MK-5-14               5   130.000
 MK-5-15               5   140.000
 MK-5-16               5   150.000
 MK-6-1                6     0.000
 MK-6-2                6    10.000
 MK-6-3                6    20.000
 MK-6-4                6    30.000
 MK-6-5                6    40.000
 MK-6-6                6    50.000
 MK-6-7                6    60.000
 MK-6-8                6    70.000
 MK-6-9                6    80.000
 MK-6-10               6    90.000
 MK-6-11               6   100.000
 MK-6-12               6   110.000
 MK-6-13               6   120.000
 MK-6-14               6   130.000
 MK-6-15               6   140.000
 MK-6-16               6   150.000
!*********************************** Marker Types ********************************************************************
!Co-dominant marker: When heterozygote F1 is present, P1 is coded as 2, F1 is coded as 1, and P2 is coded as 0; Otherwise, P1 is coded as 2, and P2 is coded as 0. 
!Dominant marker: When heterozygote F1 is present, P1 and F1 are coded as 12, and P2 is coded as 0; Otherwise, P1 is coded as 2, and P2 is coded as 0.  
!Recessive markers: When heterozygote F1 is present, P1 is coded as 2, and F1 and P2 are coded as 10; Otherwise, P1 is coded as 2, and P2 is coded as 0. 
!Missing marker is coded as -1. 
 MK-1-1                 2   0   2   0   2   0   2   2   0   0   2   2   2   0   0   0   2   2   0   2   2   2   0   0   0   0   2   2   0   2   0   0   2   0   0   0   2   2   0   0   2   0   0   0   2   0   2   0   2   2   0   2   2   2   0   0   0   2   2   0   0   0   0   0   2   2   2   0   0   0   0   0   2   0   2   2   0   2   2   2   0   0   0   2   0   0   2   0   0   2   0   0   2   0   0   2   0   0   0   0   0   0   2   2   0   0   2   2   0   0   0   0   2   2   0   2   2   0   2   0   0   0   2   2   0   0   2   2   0   2   0   2   2   2   2   0   0   0   0   0   2   2   0   0   2   0   2   2   0   2   0   2   0   2   2   0   2   2   0   0   2   2   0   0   2   2   0   0   0   2   2   0   2   2   2   2   0   0   0   0   0   2   2   0   2   2   0   2   0   0   2   2   2   0   2   0   0   2   0   0
 MK-1-2                 2   0   0   0   2   0   2   2   0   0   2   2   2   2   0   0   2   2   0   2   2   2   0   0   0   0   2   0   2   2   0   0   2   0   0   0   2   2   0   0   2   0   0   0   0   0   2   0   2   2   0   0   2   2   0   0   0   2   2   0   0   0   0   0   2   2   2   0   0   0   2   0   2   0   2   2   0   2   2   2   0   0   0   2   0   0   2   0   0   2   0   0   2   0   0   2   0   0   2   0   0   0   2   2   0   2   2   2   0   0   0   0   2   2   2   2   2   0   2   0   0   0   2   2   0   0   0   2   2   2   0   2   2   2   2   2   0   0   0   0   2   2   0   0   2   2   2   2   0   0   0   2   0   2   0   0   2   2   0   0   2   2   0   0   2   2   0   0   2   2   2   0   2   2   2   2   0   0   0   0   0   2   2   0   2   2   0   2   0   0   2   2   2   0   2   0   0   2   0   0
 MK-1-3                 2   0   0   0   2   0   2   2   0   0   2   2   2   2   2   0   2   0   0   0   2   2   0   2   0   0   2   0   0   2   0   0   2   0   0   0   2   2   0   0   2   0   0   0   0   0   0   0   0   2   0   0   0   2   0   0   0   2   2   0   2   0   0   0   2   2   2   0   0   0   2   0   2   0   2   2   0   0   2   2   0   0   0   2   0   0   2   0   0   2   0   0   2   0   0   2   0   0   2   0   0   0   2   2   0   2   2   2   0   0   0   0   2   2   2   2   2   0   2   0   0   0   2   2   2   2   0   2   2   2   0   2   2   2   2   2   0   0   0   0   2   2   0   0   2   2   2   2   0   0   0   0   0   2   0   0   2   2   0   0   2   2   0   0   2   2   0   0   2   2   2   0   0   2   2   2   0   0   0   0   0   2   2   0   2   0   0   2   0   0   2   2   2   0   0   0   0   2   0   0
 MK-1-4                 2   0   2   0   2   0   2   2   0   0   2   2   2   2   2   0   2   0   0   0   2   2   0   2   0   0   2   0   0   2   0   0   2   0   0   0   2   2   0   2   0   0   0   0   0   0   0   0   0   2   0   0   0   2   0   0   0   2   2   0   2   0   0   0   2   2   2   0   2   0   2   0   2   0   2   2   0   0   2   2   0   0   0   2   0   0   2   0   0   2   0   0   2   0   0   2   0   0   2   2   0   0   2   2   0   2   2   2   0   0   0   0   0   2   2   2   2   2   2   0   0   0   2   2   2   2   0   2   2   2   0   2   2   2   2   2   0   0   0   0   2   2   0   2   2   2   2   2   0   2   0   0   0   0   0   0   2   2   2   0   0   2   0   0   2   2   0   0   2   2   2   0   0   2   2   0   0   0   0   0   0   0   0   2   2   0   0   2   0   0   2   2   2   0   0   0   0   2   0   0
 MK-1-5                 2   0   2   0   0   2   0   0   0   0   2   2   2   2   2   0   2   0   0   0   2   2   0   2   0   0   2   0   0   2   0   0   2   0   0   0   2   2   0   2   0   0   0   0   0   0   0   0   0   2   0   0   0   2   0   0   0   2   2   0   2   0   0   0   2   2   2   0   2   0   2   0   2   0   2   2   0   0   2   2   0   0   0   2   0   0   0   0   0   2   0   0   2   0   0   2   0   0   2   2   0   0   2   2   0   2   2   2   0   0   2   0   0   2   0   2   2   2   2   0   0   0   2   2   2   2   0   2   2   2   0   0   2   2   0   2   0   0   0   0   2   2   0   2   0   2   2   2   0   2   0   0   0   0   0   0   2   2   0   0   0   2   0   0   2   2   0   0   2   2   2   0   0   2   2   0   0   2   0   0   0   0   0   2   2   0   0   2   0   2   0   2   2   0   0   0   0   2   0   0
 MK-1-6                 2   0   2   0   0   0   0   0   0   0   0   2   2   2   2   0   2   0   0   0   2   2   0   0   0   0   2   0   0   2   0   0   2   0   0   0   2   2   0   2   0   0   0   0   0   0   0   0   0   2   0   0   2   2   0   0   0   2   2   0   2   2   0   0   2   2   2   0   2   0   2   0   0   0   2   2   0   0   0   2   0   0   0   2   0   0   0   0   0   2   0   0   2   0   0   2   0   0   2   2   0   0   2   2   0   2   2   2   0   0   2   0   2   2   0   2   2   2   2   2   0   0   2   2   2   2   0   2   2   0   0   2   2   2   0   2   0   0   0   0   2   2   0   2   0   2   2   2   0   2   0   0   0   0   0   0   0   2   0   0   0   2   0   0   2   2   0   0   2   2   2   0   2   2   2   0   0   2   0   0   0   0   0   2   2   0   0   2   0   2   2   2   2   0   0   0   0   2   0   0
 MK-1-7                 2   0   2   0   2   2   2   0   0   0   0   2   2   2   2   0   2   0   0   0   2   0   0   0   0   0   0   0   2   2   0   0   2   0   0   0   2   2   0   2   0   2   0   0   0   0   2   0   0   0   0   0   2   0   0   0   0   2   2   0   0   2   0   0   2   2   2   0   0   0   2   0   0   0   2   2   0   0   0   2   0   0   0   2   0   0   0   0   0   2   0   0   2   0   0   0   0   0   2   2   0   0   2   2   0   2   2   2   2   0   2   0   2   2   0   2   2   2   2   2   0   0   2   2   2   2   0   2   2   0   0   2   2   2   0   2   0   0   0   0   2   2   0   2   0   2   2   0   0   2   0   0   2   0   0   0   0   0   0   0   0   2   0   0   2   2   0   0   2   0   2   0   2   2   2   0   0   2   0   0   0   0   2   2   2   0   0   2   0   2   2   2   2   0   0   0   0   2   0   0
 MK-1-8                 2   0   2   0   2   2   2   0   0   0   0   2   0   2   2   0   2   2   0   0   2   0   2   0   0   0   0   0   2   2   0   0   2   0   0   0   2   2   0   2   0   2   0   0   0   0   2   0   0   0   0   0   2   0   0   0   0   2   2   0   0   2   0   0   0   2   2   0   0   0   0   0   2   0   2   2   2   2   0   2   0   0   0   2   0   0   0   2   0   2   0   0   2   0   0   0   0   0   2   2   0   2   2   2   0   2   2   2   2   0   2   2   2   2   0   2   2   2   2   2   0   0   2   2   2   2   0   2   2   0   0   2   2   2   0   2   0   0   2   0   2   2   0   2   0   2   0   0   0   2   0   0   2   0   2   0   0   0   2   0   0   2   0   0   2   2   0   0   2   0   2   0   2   2   2   2   0   2   0   0   0   0   2   0   2   0   0   2   2   2   2   2   2   0   0   0   0   2   0   0
 MK-1-9                 2   0   2   0   2   2   2   0   0   2   0   2   0   2   2   0   2   2   0   0   2   0   0   0   0   0   0   0   0   0   0   0   2   0   0   0   2   2   0   2   0   2   0   2   0   0   2   2   0   2   0   0   2   0   2   0   2   2   2   0   0   2   0   0   0   2   0   0   0   0   0   0   2   0   0   2   2   2   0   2   0   0   0   2   0   0   0   0   0   2   2   0   2   0   0   0   0   2   2   2   0   2   2   2   0   2   2   0   2   0   2   2   2   2   0   2   2   2   2   2   0   0   2   2   2   2   0   0   2   0   0   2   2   2   0   2   0   0   2   0   2   2   0   2   0   2   0   0   0   2   0   0   2   0   2   0   0   0   2   0   0   2   0   0   2   2   0   0   0   0   2   0   2   0   2   2   0   2   0   0   0   0   2   2   2   0   0   2   2   2   2   2   2   0   0   0   0   2   0   0
 MK-1-10                2   0   2   0   2   2   2   0   0   2   2   2   0   2   0   0   2   2   0   0   2   0   0   0   0   0   0   0   0   0   0   2   2   0   0   0   2   2   2   2   0   2   2   2   0   0   2   0   0   0   0   0   2   0   2   2   0   2   2   0   0   2   0   2   0   0   0   0   0   2   0   0   2   0   0   2   2   2   0   2   0   0   0   2   0   0   0   0   0   2   2   0   2   0   0   0   0   2   2   2   0   2   2   2   0   0   2   2   2   0   0   2   2   2   0   2   2   2   2   2   0   0   2   2   2   2   0   0   2   0   0   0   0   0   0   2   0   0   2   0   2   2   0   2   0   2   0   0   0   2   0   0   2   0   2   0   0   0   2   0   0   2   0   0   2   2   0   0   2   0   2   0   0   0   2   2   0   2   0   0   0   2   2   0   2   0   0   2   2   2   2   0   2   2   0   0   0   2   0   0
 MK-1-11                0   0   2   0   2   2   2   0   0   2   2   2   0   2   0   0   2   0   0   0   2   0   0   0   0   0   0   0   0   0   0   0   2   0   0   0   2   2   2   0   0   2   2   2   0   0   2   0   0   0   0   0   2   0   2   2   0   2   2   0   0   2   0   2   0   0   0   0   0   2   0   0   2   0   0   2   2   2   0   2   2   0   0   2   0   0   0   0   0   2   2   0   2   0   0   0   0   2   0   2   0   2   2   2   0   0   2   2   0   0   0   2   2   2   0   2   2   2   2   2   0   0   2   2   0   2   0   0   2   0   0   0   2   0   0   2   0   0   2   0   2   2   0   2   0   2   0   0   0   2   0   0   2   0   2   0   0   0   0   0   0   2   0   0   2   2   0   0   2   0   2   0   0   0   2   2   0   2   0   0   0   2   2   2   2   0   0   2   2   2   0   0   2   2   0   0   0   2   0   0
 MK-1-12                0   0   2   0   2   2   2   0   0   2   0   2   0   2   0   2   2   0   0   0   2   0   0   0   0   2   0   0   0   0   2   0   2   0   0   0   2   0   2   0   0   2   2   2   0   0   2   0   0   0   0   0   2   0   2   2   0   0   2   0   0   2   0   2   0   2   0   0   0   2   2   0   2   0   0   2   0   2   0   2   2   0   0   2   0   0   0   0   2   2   2   0   2   0   0   0   0   2   0   2   0   2   2   2   0   0   2   2   0   0   0   2   2   2   2   0   2   2   2   2   0   0   2   2   2   2   0   0   2   0   0   0   2   0   0   2   0   0   2   0   2   0   0   2   0   2   0   0   0   2   0   0   2   0   0   0   0   0   2   0   0   2   0   0   2   0   0   0   2   0   2   0   0   2   2   2   0   2   0   0   0   0   2   2   2   0   0   2   2   2   0   0   2   2   0   0   0   2   2   0
 MK-1-13                0   0   2   0   2   2   2   0   0   2   0   2   0   2   0   2   2   0   0   0   2   0   2   0   0   2   0   0   0   0   2   0   0   0   0   0   2   0   2   0   0   2   2   2   0   0   2   0   0   0   0   0   2   0   2   2   0   2   0   0   2   2   0   2   0   2   2   0   0   2   2   0   2   2   0   0   0   2   0   2   2   0   0   2   0   0   0   0   2   2   2   0   2   2   0   0   0   2   2   2   0   2   2   2   0   0   0   2   0   0   0   2   2   2   2   0   2   2   2   2   0   0   2   0   2   2   0   0   0   0   0   0   0   2   0   2   0   0   2   0   0   0   0   2   0   2   0   0   0   2   0   0   2   0   0   0   0   0   2   0   0   0   0   0   2   0   0   0   2   0   2   0   2   2   2   2   0   2   0   0   0   0   0   2   2   0   0   2   2   2   0   0   2   2   0   0   0   2   2   2
 MK-1-14                0   0   2   0   2   2   2   0   0   2   2   2   0   2   0   2   2   0   0   0   2   0   2   0   0   2   0   2   0   0   2   0   0   0   0   0   2   0   0   0   0   2   2   2   0   0   2   0   0   0   0   0   2   0   2   2   0   2   2   0   2   2   0   0   0   2   2   0   0   2   2   0   2   0   0   0   0   2   0   2   2   0   2   2   0   0   0   0   2   2   2   0   0   2   0   0   0   2   2   2   0   2   0   2   0   0   0   2   0   0   0   2   2   2   2   0   2   2   0   2   0   0   2   0   2   2   0   0   0   0   0   0   0   2   0   2   0   0   2   2   0   0   0   2   0   2   0   0   0   2   0   0   2   0   0   0   0   2   2   0   0   0   0   0   2   0   0   0   0   0   2   0   2   2   2   2   0   2   0   0   0   0   0   2   2   0   0   2   2   0   0   0   2   2   2   0   0   2   2   2
 MK-1-15                0   0   2   0   2   2   2   0   0   2   2   2   0   2   0   2   2   0   0   0   2   0   2   0   0   2   0   2   0   0   2   0   0   0   0   0   2   0   0   0   0   2   2   2   0   0   0   0   0   0   0   0   2   0   2   2   0   2   2   0   2   2   0   0   0   2   2   0   0   2   2   0   2   0   0   0   0   2   0   2   2   2   2   2   0   0   0   0   2   0   2   0   0   2   0   0   0   2   2   2   0   2   0   2   2   0   0   2   0   0   0   2   2   2   2   0   2   0   0   2   0   0   2   0   2   0   0   0   0   0   0   0   0   2   2   2   0   0   2   2   0   2   2   2   0   2   0   0   0   2   0   0   2   0   0   0   0   2   2   0   0   0   0   0   0   0   2   0   0   0   2   0   0   2   2   2   0   2   0   0   0   0   0   2   2   0   0   2   2   0   2   0   0   2   2   0   0   2   2   2
 MK-1-16                2   0   2   0   2   2   2   0   0   0   2   2   0   2   0   2   2   0   0   0   2   0   2   0   0   2   0   2   0   0   2   0   0   0   0   0   2   2   0   0   0   2   2   2   0   0   0   2   0   0   0   0   2   0   2   2   2   2   2   0   2   0   0   0   0   2   2   0   0   0   2   0   2   0   0   0   0   2   0   2   2   2   2   2   0   0   0   0   2   2   2   0   0   2   0   0   0   2   2   2   0   2   0   2   2   0   0   2   0   0   0   2   2   2   2   0   2   0   0   2   0   0   0   0   2   0   0   0   0   0   0   0   0   2   2   2   2   0   2   2   0   2   2   2   0   2   0   0   0   2   0   0   2   0   0   0   0   2   2   0   0   0   0   0   2   0   2   2   0   0   2   0   0   2   2   2   0   0   0   0   0   0   0   2   2   2   0   2   2   0   2   0   0   2   2   0   0   2   2   2
 MK-2-1                 0   2   0   2   0   2   0   2   2   0   0   0   2   0   2   2   0   2   0   2   0   0   2   0   2   2   0   0   2   0   2   2   0   2   2   0   2   0   2   2   0   2   0   2   0   2   2   0   2   0   0   0   2   2   2   0   2   0   2   2   2   2   2   0   2   2   0   2   2   0   2   0   2   2   0   0   0   0   0   0   2   2   2   2   0   0   0   2   2   0   2   0   0   0   2   0   0   0   2   0   2   0   0   0   2   0   2   2   0   2   2   2   0   0   2   0   0   0   2   0   2   2   0   0   2   2   0   0   2   2   0   2   0   0   0   2   0   0   0   2   0   0   2   2   0   2   2   0   0   2   2   2   2   0   0   0   0   0   0   2   2   0   0   0   0   2   2   2   0   0   0   2   0   0   0   2   0   0   2   0   2   2   0   2   2   2   0   2   2   0   0   0   2   0   2   0   0   2   0   0
 MK-2-2                 0   0   0   2   2   2   2   2   2   0   0   0   2   0   2   2   0   2   0   0   0   0   2   0   2   2   0   0   0   0   2   2   0   2   2   0   2   2   0   0   0   2   0   0   0   2   2   0   2   0   0   0   2   2   2   2   2   0   0   2   2   2   2   2   2   2   2   2   2   0   2   2   2   2   0   0   0   0   0   0   2   0   2   2   0   2   0   2   2   0   2   0   0   2   2   0   0   0   2   0   2   0   0   0   2   0   2   2   0   2   2   2   0   0   2   0   0   0   2   0   2   2   0   0   2   2   0   0   2   2   0   2   0   0   0   2   0   0   0   2   0   0   2   2   0   2   2   0   0   2   2   2   2   0   0   0   0   0   0   2   2   0   0   0   0   2   2   2   0   0   0   2   0   0   0   2   0   0   2   0   2   2   0   2   2   2   0   2   2   2   2   0   0   0   2   0   0   2   0   2
 MK-2-3                 0   0   2   2   2   2   2   2   2   0   0   0   2   0   2   2   2   2   0   0   0   0   2   0   2   2   0   0   0   0   2   2   0   2   0   0   2   2   0   0   0   2   0   0   0   2   2   0   2   0   0   0   2   2   2   2   2   0   0   2   2   2   2   2   2   0   2   2   2   0   2   2   2   2   0   0   2   0   0   0   2   2   2   2   0   0   0   2   2   0   2   0   0   2   2   0   0   0   2   2   2   0   0   0   2   0   2   2   0   2   2   2   0   2   2   0   0   0   2   0   2   2   0   0   2   2   0   2   2   2   0   2   0   2   0   2   0   2   0   2   0   0   2   0   0   0   2   0   0   2   2   2   2   0   0   0   0   0   0   2   2   0   0   0   0   2   2   2   0   0   0   2   0   0   0   0   0   0   0   0   2   2   0   2   2   2   0   2   2   2   2   2   0   2   2   0   0   2   0   2
 MK-2-4                 0   0   2   2   2   2   0   2   2   2   0   0   2   0   2   2   2   2   0   0   0   0   2   0   2   2   0   0   0   0   0   2   0   2   0   0   2   2   0   0   0   2   2   0   0   2   2   0   2   0   0   0   2   2   2   2   2   0   0   0   2   2   2   2   2   0   2   2   2   0   2   2   2   2   0   0   2   0   0   0   2   2   2   2   2   0   0   0   2   0   2   2   0   2   2   0   0   0   2   2   2   0   0   0   2   0   2   2   0   2   0   2   2   2   2   0   0   0   2   0   2   2   0   0   2   2   0   2   2   2   0   2   0   2   0   2   0   2   2   2   0   2   2   0   0   0   2   0   0   2   2   2   2   0   0   0   0   2   0   2   2   0   2   2   0   2   2   2   0   2   0   2   0   0   0   0   0   0   0   0   2   2   0   2   0   2   0   2   2   2   2   2   0   2   0   0   0   2   0   2
 MK-2-5                 0   0   2   2   2   2   0   2   2   2   0   0   2   0   2   2   2   2   0   2   2   0   2   0   2   2   0   0   0   0   0   2   0   2   0   2   2   2   0   0   2   2   2   0   0   2   2   2   2   0   0   0   0   2   2   2   2   0   0   0   2   0   2   2   2   0   2   2   2   0   2   2   2   2   0   0   2   2   0   0   2   0   2   2   2   0   0   2   2   0   2   2   0   0   2   0   0   0   2   2   2   0   0   0   2   0   2   2   0   2   0   2   2   2   2   2   0   0   2   0   2   2   0   0   2   0   0   2   2   2   0   2   0   2   0   2   0   2   2   2   0   2   2   0   0   0   2   0   0   2   2   0   2   0   0   0   0   2   0   2   2   0   2   2   0   2   2   2   0   0   0   2   0   0   0   0   0   0   0   0   2   2   0   2   2   2   0   2   2   2   2   2   0   2   0   0   0   2   0   2
 MK-2-6                 0   0   2   2   2   2   2   2   2   2   0   0   2   0   2   2   2   2   0   2   2   0   2   0   0   2   0   0   0   0   0   2   0   2   0   2   2   2   2   0   2   2   2   0   0   2   2   2   0   0   0   0   0   2   2   2   2   0   0   0   2   0   2   0   2   0   2   2   2   0   2   2   2   2   0   0   2   2   0   0   2   0   2   2   2   0   0   2   2   2   2   0   0   0   2   0   0   0   2   2   2   0   0   0   2   0   2   2   0   2   0   0   2   2   2   2   0   0   2   0   2   0   2   0   2   0   0   2   2   2   0   2   0   0   0   2   0   2   2   0   0   2   2   0   0   0   2   0   0   2   2   0   2   0   0   0   0   2   2   0   2   0   2   0   0   0   2   2   0   0   0   0   0   2   0   2   0   0   0   0   2   2   0   2   2   2   2   2   2   0   2   2   0   2   0   0   2   2   0   2
 MK-2-7                 0   0   2   2   2   2   2   2   2   2   0   0   2   0   2   2   2   2   0   2   2   0   2   0   0   2   0   0   0   0   0   0   0   0   0   2   2   0   2   0   2   0   2   0   0   2   2   2   0   0   0   0   0   2   2   0   2   0   0   0   2   0   2   0   2   0   2   2   2   0   2   2   2   2   0   0   2   2   0   0   2   0   2   2   2   2   0   2   2   2   2   0   0   0   2   0   0   0   2   2   2   2   2   0   2   0   2   2   0   0   2   0   2   2   2   2   0   0   2   0   2   0   2   0   2   0   0   2   2   2   0   2   0   0   0   2   0   2   2   0   0   2   2   0   0   0   2   0   0   2   2   2   2   0   2   0   0   2   2   0   2   0   2   0   0   0   2   0   0   2   0   0   2   2   0   2   0   0   0   0   2   2   0   2   2   2   2   2   2   0   2   2   0   0   0   0   2   2   0   0
 MK-2-8                 0   0   2   2   2   2   2   2   2   2   0   0   2   0   2   2   0   2   0   2   2   0   2   2   0   2   0   0   0   0   0   0   0   0   0   2   2   0   0   0   2   0   2   0   2   2   0   2   0   0   0   0   2   2   0   0   2   0   2   0   2   0   0   0   2   0   2   2   2   0   2   2   2   2   0   0   2   2   0   0   2   0   2   2   2   2   0   2   2   2   2   0   0   2   2   0   0   0   2   2   2   2   2   0   0   0   2   2   0   0   2   0   2   2   0   2   0   0   2   0   2   0   2   0   2   0   0   2   2   2   0   2   0   0   0   2   2   2   2   0   0   2   2   0   0   0   2   0   0   2   2   2   2   0   2   0   0   2   0   2   2   0   2   0   0   0   2   0   0   2   2   0   2   2   0   2   0   2   2   0   2   2   0   2   2   2   2   2   2   0   2   2   0   0   0   0   2   0   0   0
 MK-2-9                 0   0   2   2   2   2   2   2   2   2   0   2   2   2   0   2   0   2   0   2   2   0   2   2   2   0   0   0   0   0   0   0   0   0   0   2   2   0   0   0   2   0   2   0   2   2   0   2   0   0   0   2   2   2   0   0   0   0   2   0   2   2   0   0   2   0   2   0   2   0   2   2   2   2   0   0   2   2   0   0   2   2   2   2   2   2   0   2   0   2   2   0   0   2   2   0   0   0   2   2   2   0   2   0   2   0   2   2   0   0   2   2   2   2   0   2   0   0   2   0   2   0   0   0   2   0   0   2   2   2   0   2   0   0   0   2   2   2   2   0   0   2   0   0   0   0   2   0   0   2   2   2   2   0   2   0   0   0   0   2   2   0   2   0   0   0   2   0   0   2   2   0   2   2   0   2   0   2   2   0   2   2   0   2   2   2   2   2   2   0   2   2   0   0   0   0   0   0   0   2
 MK-2-10                0   2   2   0   2   2   2   2   2   2   0   2   0   2   0   2   0   2   0   2   0   0   2   2   2   0   0   0   0   0   0   0   0   0   0   2   2   0   0   0   2   0   2   0   0   2   0   2   0   0   2   2   2   2   0   0   0   2   2   0   2   2   0   0   2   0   2   0   2   0   2   2   2   2   2   0   2   2   0   0   2   2   2   0   0   2   0   2   0   2   2   0   2   2   2   0   0   2   2   2   2   0   0   0   2   0   2   2   0   0   0   2   2   2   0   2   0   0   2   0   2   0   0   0   2   0   0   2   2   2   0   2   0   2   0   2   2   2   2   0   0   2   0   0   2   0   2   0   0   2   2   2   2   0   2   0   0   0   2   2   2   2   2   0   0   0   2   0   2   2   2   0   2   2   0   2   0   2   0   2   2   2   0   2   2   2   2   2   2   0   2   2   0   2   0   0   0   0   2   2
 MK-2-11                0   2   2   0   2   0   2   2   2   2   0   2   0   2   2   2   0   2   0   2   0   0   2   2   2   0   2   0   0   0   0   0   0   0   0   2   2   2   2   2   0   0   0   0   0   2   0   0   0   0   2   2   2   2   2   0   0   0   2   0   2   2   0   0   2   2   2   0   2   0   2   2   2   2   2   0   2   2   0   0   2   2   2   0   0   2   0   0   2   2   2   0   2   2   2   0   0   0   2   2   2   0   0   0   2   0   0   2   0   0   0   2   2   0   0   0   0   0   2   0   2   0   0   0   2   0   0   2   2   0   0   2   0   2   0   2   2   2   2   0   0   2   0   0   2   0   2   0   0   2   2   2   2   0   2   0   0   0   2   2   2   0   2   0   0   0   2   0   2   2   2   0   2   2   0   2   0   0   0   2   2   2   0   2   2   2   2   2   2   0   2   2   0   2   0   0   0   0   0   2
 MK-2-12                0   0   2   0   2   0   2   2   2   2   0   2   0   2   2   2   0   2   0   2   0   0   2   2   2   0   2   0   0   0   0   0   0   0   0   2   2   2   2   2   0   0   0   0   0   2   0   0   0   0   2   2   0   2   2   0   0   0   2   0   2   2   0   0   2   0   2   0   2   0   2   2   2   2   2   0   2   2   0   2   2   2   2   0   0   2   0   2   2   2   2   0   2   2   2   0   0   0   2   2   2   0   0   0   2   2   0   2   0   0   0   0   2   0   0   0   2   0   2   0   2   0   0   0   0   0   0   2   2   0   0   2   0   2   0   2   2   2   2   0   0   0   0   0   2   0   2   0   0   2   2   2   2   2   2   0   0   0   2   2   2   0   2   2   0   0   2   0   2   2   2   0   2   2   0   2   0   0   0   2   2   2   0   2   2   2   2   2   0   0   2   2   0   2   0   0   0   0   0   2
 MK-2-13                0   0   2   0   2   0   2   2   2   2   0   0   2   0   2   2   0   2   0   2   0   2   2   2   2   0   2   0   0   0   0   0   0   0   0   2   2   2   2   2   0   0   2   0   0   2   0   0   0   0   2   2   2   2   2   0   0   0   2   2   2   2   0   0   2   0   2   0   2   0   2   2   2   2   2   0   2   2   0   2   0   2   2   0   0   2   0   2   2   2   2   0   2   2   2   0   0   0   2   2   2   2   0   0   2   2   0   2   0   0   2   0   2   0   0   0   2   2   2   0   2   0   0   0   2   0   0   2   2   2   0   2   2   0   0   2   0   2   2   0   0   0   0   0   2   0   2   0   0   2   2   2   2   0   2   0   0   0   2   2   2   0   2   2   0   0   2   0   2   2   2   0   2   2   0   2   0   0   0   2   2   2   0   2   2   2   2   2   0   0   2   2   0   2   0   0   2   0   0   2
 MK-2-14                0   0   0   0   2   0   2   2   2   0   0   0   2   0   2   2   0   2   0   2   0   2   2   2   2   0   2   0   0   0   0   2   0   0   0   2   2   2   2   2   0   2   2   0   2   2   0   0   0   0   2   2   2   2   2   0   0   0   2   2   2   2   0   0   0   2   2   0   0   0   2   2   2   2   2   0   2   2   2   2   0   2   2   0   0   2   0   2   2   2   2   0   2   2   2   0   0   0   2   2   2   2   0   0   2   2   0   2   0   0   2   0   2   0   0   0   2   2   2   0   2   0   0   0   2   0   0   2   2   2   0   2   2   2   0   2   0   2   0   0   2   0   0   0   2   0   2   0   0   2   2   2   2   0   2   0   0   0   2   2   2   0   2   0   0   0   2   0   2   2   2   0   2   2   0   2   0   0   0   2   2   2   0   2   2   2   2   2   0   0   2   2   0   2   0   2   2   0   0   2
 MK-2-15                0   0   0   0   2   0   2   2   2   0   0   2   2   2   2   2   0   2   0   2   2   2   2   2   2   0   2   0   0   0   0   2   2   0   0   2   2   2   0   2   0   2   2   0   2   2   2   0   0   0   2   2   2   2   2   0   0   0   2   2   2   2   0   0   0   2   2   0   0   0   2   2   2   2   2   0   2   2   2   2   0   2   2   0   0   2   0   2   2   2   0   0   0   2   2   0   0   0   2   2   2   2   0   0   2   2   2   2   0   0   2   0   2   0   0   0   2   2   2   0   2   0   0   0   2   0   2   0   2   2   0   2   2   2   0   2   2   2   0   0   2   0   0   0   2   2   2   0   0   2   0   2   2   0   2   0   0   0   2   2   2   0   2   0   0   0   2   0   0   2   2   0   2   2   0   2   2   0   0   2   2   2   0   0   2   2   0   2   0   0   2   2   0   0   0   2   2   2   0   2
 MK-2-16                0   2   0   0   2   0   2   2   2   0   0   2   2   2   2   2   0   2   0   0   2   2   2   2   2   0   2   0   0   0   0   2   2   0   0   2   2   2   0   2   0   2   2   0   2   2   2   0   0   0   2   2   2   2   2   0   0   0   2   2   2   2   0   0   2   2   2   2   2   0   2   2   2   2   2   0   2   2   2   2   2   2   2   0   0   2   0   2   0   2   0   0   0   2   2   0   2   0   2   0   2   2   0   0   2   2   2   2   0   0   2   0   2   0   0   0   2   2   2   0   2   2   0   0   0   0   2   0   2   2   0   2   2   0   0   2   0   2   0   0   2   0   0   0   2   2   2   2   0   2   0   2   2   0   2   0   2   0   2   2   2   0   2   2   2   0   2   0   0   2   2   0   2   2   0   2   2   0   0   2   2   2   0   0   2   2   0   2   0   0   2   2   0   0   0   2   0   2   0   2
 MK-3-1                 0   0   0   2   2   2   2   0   2   2   2   0   2   0   0   2   2   2   0   2   2   2   2   2   0   0   2   2   2   2   0   2   0   0   2   0   2   0   2   0   2   0   0   2   0   2   0   0   0   0   0   0   2   2   0   0   2   2   0   2   0   0   0   2   0   0   0   2   0   0   2   2   0   2   0   0   2   0   0   2   0   2   0   2   0   0   0   2   0   2   2   0   2   2   2   0   0   0   2   2   0   0   2   0   0   2   0   0   0   0   0   2   2   0   2   2   0   0   2   0   2   0   0   0   2   2   0   0   0   0   0   0   0   2   2   2   0   0   2   0   2   0   0   0   0   2   0   0   2   2   2   0   2   2   2   0   2   2   2   2   0   2   2   0   2   2   2   0   2   2   0   0   0   2   2   2   0   2   2   0   0   2   2   0   2   2   2   0   0   2   0   0   0   0   0   0   0   2   2   0
 MK-3-2                 0   0   0   2   2   2   0   0   2   2   2   0   2   2   0   2   2   2   0   2   2   2   2   0   0   0   2   2   2   2   2   2   0   0   2   0   2   2   2   0   2   0   2   2   0   2   0   0   0   0   0   0   2   2   0   0   2   2   0   2   2   0   2   2   0   2   0   2   0   0   2   2   0   2   0   0   2   0   2   2   0   2   0   2   0   0   2   2   0   2   2   0   2   2   2   0   0   0   2   2   0   0   2   2   0   2   0   0   0   0   0   2   2   0   2   2   0   0   2   0   2   0   0   0   2   2   0   0   2   0   0   0   0   2   2   2   2   0   2   0   2   0   0   0   0   2   0   0   2   2   2   0   2   2   0   0   2   2   2   2   0   2   2   2   2   2   2   0   2   2   0   0   0   2   2   2   0   2   2   0   0   0   2   0   2   2   2   0   0   2   0   0   0   0   0   0   0   2   2   0
 MK-3-3                 0   0   0   2   2   2   0   0   2   2   2   0   2   2   0   2   2   2   0   2   2   2   2   0   0   0   2   2   0   2   2   2   0   0   2   0   2   2   2   0   2   0   2   2   0   2   0   0   0   0   0   0   2   2   0   0   2   2   0   2   2   0   2   2   0   2   0   2   0   0   2   2   0   2   0   0   2   2   2   2   0   2   0   0   0   0   2   0   0   2   2   0   2   2   2   0   0   0   2   2   0   0   2   2   0   2   0   0   0   0   0   2   2   0   2   0   0   0   2   0   2   0   0   2   2   2   2   2   2   0   0   0   0   2   2   2   2   0   2   0   2   0   0   0   0   2   0   0   2   2   2   0   2   2   0   0   2   2   2   2   0   2   2   2   2   2   2   0   2   2   0   2   0   2   2   2   0   2   2   0   0   0   2   0   0   2   2   0   0   2   0   0   0   0   0   0   0   2   2   0
 MK-3-4                 0   0   0   2   2   2   0   0   2   2   0   0   2   2   0   2   2   2   0   2   2   2   2   0   0   0   2   2   2   2   2   0   0   0   2   0   2   2   2   0   2   0   2   2   0   2   0   2   0   0   0   0   2   2   0   0   2   2   0   0   2   0   0   2   0   2   0   2   0   0   2   2   0   2   0   0   2   2   2   2   0   2   0   0   0   0   2   0   0   2   2   0   2   2   2   0   0   0   2   2   0   0   2   2   0   2   0   0   0   0   0   2   2   0   2   0   0   0   0   2   2   0   0   2   2   2   2   2   2   0   0   0   0   2   2   2   0   0   2   0   2   0   0   0   0   2   0   0   2   2   0   0   2   2   0   0   2   0   2   2   0   0   2   2   2   0   2   0   2   2   0   2   0   2   0   2   0   2   2   0   0   0   0   0   0   2   2   0   0   2   0   0   0   0   0   0   0   2   2   0
 MK-3-5                 2   0   2   2   2   2   0   0   0   2   0   0   2   2   0   2   2   2   0   2   2   2   2   0   2   0   0   2   0   2   2   0   0   2   2   0   2   2   2   0   2   0   2   2   0   2   0   2   2   0   0   0   2   2   0   2   0   2   0   0   2   0   0   2   2   2   2   2   0   0   2   2   0   2   0   2   2   0   2   2   0   2   0   0   0   0   2   0   2   2   2   0   2   2   2   0   0   0   2   0   0   0   2   2   0   2   2   2   0   0   0   2   0   2   0   0   0   2   0   0   2   0   2   2   2   2   2   2   0   0   2   0   0   2   2   2   2   0   2   2   2   2   0   0   0   0   0   0   2   2   0   0   2   2   0   0   0   0   2   2   0   2   2   2   2   0   2   0   2   2   0   2   0   2   0   2   0   2   2   0   0   0   0   0   0   2   2   0   2   2   0   0   0   0   0   0   0   2   2   0
 MK-3-6                 2   0   2   2   2   2   0   0   0   2   0   0   2   2   0   2   2   2   0   2   0   2   2   0   2   0   0   2   0   2   2   2   0   2   2   0   2   2   2   0   2   0   2   2   0   2   0   2   2   0   0   2   2   2   0   2   0   2   0   2   0   0   0   2   2   2   2   2   0   0   2   2   0   2   2   2   2   0   2   2   0   2   0   0   0   0   2   0   2   2   2   0   2   2   2   0   0   0   0   0   0   0   2   2   0   2   2   2   0   0   0   2   0   2   0   0   2   2   0   0   2   0   2   2   2   2   2   2   0   0   2   0   0   2   2   2   2   0   2   2   2   2   0   0   0   0   2   0   2   2   2   0   0   2   0   0   0   0   2   2   0   2   2   2   2   0   2   0   2   2   0   2   0   2   0   2   0   2   2   0   0   2   0   0   0   2   2   2   2   2   0   0   0   0   0   0   0   2   2   0
 MK-3-7                 2   0   2   2   2   2   0   0   2   2   0   0   2   2   0   2   2   2   0   2   2   2   2   0   2   0   0   2   0   2   2   2   0   2   2   0   2   2   2   0   2   0   2   2   0   2   0   2   2   0   0   2   2   2   0   2   0   2   0   2   0   0   0   2   0   2   2   2   2   0   0   2   0   2   2   2   2   0   2   2   0   2   0   0   2   2   2   2   2   2   2   0   2   2   2   0   0   0   0   0   0   0   2   2   0   2   2   2   0   0   0   2   0   2   0   0   2   2   0   0   2   2   2   2   2   2   2   2   0   0   2   2   0   2   2   2   2   0   2   0   2   2   0   0   0   0   2   0   2   2   2   0   0   2   0   0   0   0   2   2   0   0   2   2   2   0   2   0   0   2   0   2   0   0   0   2   0   2   2   0   0   2   0   0   0   2   2   2   2   0   0   0   0   0   0   2   2   2   2   0
 MK-3-8                 2   0   2   2   2   0   2   0   2   2   0   0   2   2   0   2   2   2   0   2   0   2   2   0   2   0   0   2   0   2   2   2   0   2   2   0   2   2   2   0   2   0   2   2   0   2   0   2   2   0   0   2   2   2   2   2   0   2   0   0   0   0   0   2   0   2   2   0   2   0   0   2   0   2   2   2   2   0   2   2   0   2   0   0   2   2   2   2   2   2   2   0   2   2   2   0   0   0   0   0   0   0   2   2   0   2   2   2   0   0   0   2   0   0   0   0   2   2   0   0   0   2   0   2   2   2   2   2   0   0   2   2   0   2   2   2   2   0   0   0   2   2   0   0   0   0   0   0   2   2   2   0   0   2   0   0   0   2   2   2   0   0   2   2   2   2   0   0   0   2   0   0   0   0   0   0   0   2   2   0   0   2   0   0   0   2   2   0   2   0   2   0   0   0   0   0   0   2   2   0
 MK-3-9                 2   0   2   2   2   0   2   0   0   2   0   2   2   2   0   2   2   2   0   0   2   2   2   0   2   0   0   2   0   2   2   2   0   2   2   0   2   2   2   0   2   0   2   2   0   2   0   2   2   2   0   2   2   2   2   2   2   2   0   0   0   0   2   2   0   0   2   0   2   0   0   2   0   2   0   2   0   0   2   0   0   2   0   0   2   2   2   2   2   2   2   0   2   2   2   0   0   0   0   0   0   0   2   2   0   0   2   2   0   0   0   2   0   0   2   2   2   0   0   2   0   2   0   2   2   2   2   2   0   0   2   2   0   2   2   2   2   0   0   0   2   2   0   0   0   0   0   0   2   2   2   0   0   2   0   0   0   2   0   2   0   0   2   2   2   0   0   0   0   2   0   0   0   2   2   0   0   2   2   0   0   2   0   0   0   2   2   0   2   0   2   0   0   0   0   0   0   2   2   2
 MK-3-10                2   0   2   2   2   0   2   2   2   2   0   2   2   2   0   2   2   2   0   0   2   2   0   0   2   0   0   2   0   2   2   2   0   2   2   0   2   2   2   0   2   0   0   2   2   0   0   2   2   2   2   2   2   2   2   2   2   2   0   0   0   0   2   2   2   0   2   0   2   0   0   2   0   2   0   2   0   2   2   0   0   2   0   0   2   2   2   2   2   2   2   0   2   2   2   0   0   0   0   0   0   0   2   2   0   0   2   2   0   0   0   2   0   2   2   2   2   0   0   2   0   2   0   0   2   2   2   2   0   0   2   2   0   2   2   2   2   0   0   0   2   2   0   0   0   0   0   0   2   2   2   0   0   2   0   2   0   0   0   0   0   0   0   2   2   2   0   0   0   2   0   0   0   2   2   0   0   2   2   0   0   2   0   0   0   0   2   2   2   0   0   0   0   0   0   0   0   2   2   2
 MK-3-11                2   0   2   2   2   0   2   2   2   2   0   2   2   2   2   2   2   2   0   0   2   2   0   0   2   2   0   2   0   2   2   2   0   2   2   0   2   2   2   0   2   0   0   2   0   2   0   2   2   2   2   2   2   2   2   2   0   2   0   0   0   0   2   2   2   0   2   0   2   0   0   2   0   2   2   2   0   2   2   0   0   2   0   0   2   2   2   2   2   2   2   2   2   2   2   0   0   0   0   0   0   0   2   0   0   0   2   2   0   0   0   2   0   0   2   0   2   0   0   2   0   2   0   0   2   2   2   2   0   0   2   2   0   2   2   2   0   0   0   0   2   2   0   0   0   0   0   0   2   2   2   0   0   2   0   2   0   0   0   0   0   0   0   2   2   2   0   0   0   2   0   0   0   2   2   0   0   2   2   0   0   2   2   0   0   0   2   2   2   0   0   0   0   0   0   0   0   2   2   2
 MK-3-12                2   0   2   2   2   0   2   2   2   2   0   2   2   2   2   2   2   2   0   0   2   2   0   0   0   2   2   2   2   2   2   2   0   2   2   0   0   2   2   0   2   0   0   2   0   2   0   2   0   2   0   2   2   2   2   2   0   0   2   2   2   0   2   2   2   0   2   0   2   0   0   2   0   2   2   2   0   2   0   0   0   2   0   0   0   2   2   2   2   2   2   2   2   2   2   0   0   0   0   0   0   0   2   0   0   2   2   2   0   0   0   0   0   0   2   0   0   0   0   2   0   0   0   2   2   0   2   2   0   0   2   2   0   2   2   2   0   2   0   0   2   2   0   0   0   0   0   0   2   2   2   2   0   2   0   2   0   0   0   0   0   0   0   2   2   2   0   0   0   2   0   0   0   2   0   0   0   2   2   0   0   2   2   0   0   0   2   2   2   2   0   2   0   0   0   0   0   2   2   2
 MK-3-13                2   0   2   2   2   0   2   2   2   2   0   2   2   2   2   2   2   0   0   0   2   2   0   0   0   2   2   2   2   2   2   2   0   2   2   0   0   2   2   0   2   0   0   2   0   2   0   2   0   2   0   2   2   2   2   2   0   0   2   2   2   0   2   2   2   0   2   0   2   0   0   2   0   2   2   2   0   2   0   0   0   0   2   2   0   2   2   2   0   2   2   0   2   2   2   0   0   0   0   0   0   0   2   0   0   2   2   2   0   0   0   2   0   0   2   0   0   0   0   2   0   0   0   2   2   0   2   2   0   0   2   2   0   2   2   2   0   2   0   0   2   2   0   0   0   0   0   0   2   2   2   2   0   2   0   2   0   0   0   0   0   0   0   2   2   2   0   0   0   2   0   0   0   2   0   0   0   2   2   0   0   2   0   0   0   0   2   2   2   2   0   2   0   0   0   0   0   2   2   2
 MK-3-14                2   2   2   2   2   0   2   2   2   2   0   2   0   0   2   0   2   2   0   0   2   2   0   0   0   2   2   2   2   2   2   2   2   2   2   0   2   2   0   2   2   0   0   2   0   2   0   0   0   2   0   2   2   2   2   2   0   0   2   2   2   0   2   2   2   0   2   0   2   0   0   2   0   2   2   2   0   2   0   0   0   0   2   2   0   2   2   2   0   2   0   2   2   2   2   0   0   0   2   2   0   2   2   0   0   2   2   2   0   0   0   2   0   0   2   0   0   0   0   2   0   0   0   2   2   0   2   2   2   0   2   2   0   2   2   2   0   0   0   0   2   2   0   0   0   0   0   0   2   2   2   2   0   2   0   2   0   0   0   0   2   2   0   2   0   2   0   0   0   2   0   2   0   2   0   0   0   2   2   0   0   0   0   0   0   0   2   2   2   2   0   2   0   0   0   2   0   2   2   2
 MK-3-15                2   2   2   2   2   0   2   2   2   2   0   2   0   0   0   0   2   2   0   0   2   0   0   0   0   2   2   2   2   2   2   2   2   2   2   2   2   2   0   2   2   0   0   2   0   2   0   0   0   2   2   0   2   2   2   2   0   0   2   2   0   0   2   2   2   0   0   0   2   0   0   2   0   2   2   2   0   2   0   0   0   0   2   2   0   2   2   2   0   2   0   2   2   0   2   0   0   0   2   2   2   0   0   0   0   2   2   2   0   0   0   2   0   0   2   0   0   0   0   2   0   0   0   2   2   0   2   2   2   0   2   2   2   2   2   2   0   0   0   0   2   0   0   0   0   0   0   2   2   2   2   2   0   2   0   2   0   0   0   0   2   0   0   0   0   2   0   0   0   2   0   2   0   2   0   2   0   2   2   2   0   0   0   0   0   0   2   2   2   2   0   2   0   2   0   0   0   2   2   2
 MK-3-16                2   2   2   2   2   2   2   2   2   2   0   2   0   0   0   0   2   2   2   0   2   0   0   0   0   0   2   2   2   2   2   2   2   2   2   2   2   2   0   2   2   0   0   2   0   2   0   0   0   2   2   0   2   2   0   2   0   0   2   2   0   0   2   2   2   0   0   0   2   0   0   2   0   2   2   2   0   2   0   0   0   0   2   2   0   2   2   2   2   2   0   2   2   0   2   2   0   0   2   2   2   0   0   0   0   2   2   2   0   0   0   2   0   0   2   0   0   0   0   2   0   0   0   2   2   0   2   2   2   0   2   2   2   2   0   2   0   0   0   0   2   0   0   0   0   0   0   2   2   2   2   2   0   2   2   2   0   2   0   2   2   0   0   0   0   2   0   0   2   2   0   2   0   2   0   2   0   2   2   2   0   0   0   0   0   0   2   2   2   2   0   2   0   2   0   0   0   2   0   2
 MK-4-1                 0   2   0   2   0   2   2   2   2   2   0   0   0   2   0   2   2   0   0   0   0   0   0   2   0   2   0   0   2   0   2   0   0   0   0   0   0   0   2   0   2   2   2   0   0   0   2   0   0   0   2   0   2   0   0   2   2   0   0   0   2   0   0   2   0   0   2   2   2   2   2   2   0   0   0   2   0   2   2   2   0   0   0   0   0   2   0   2   2   0   2   2   2   2   0   0   2   0   2   0   0   2   2   0   0   0   0   0   0   2   0   2   2   2   2   2   2   0   2   0   0   0   0   2   0   0   2   2   0   2   0   0   2   2   0   0   2   2   2   2   2   0   2   2   2   2   0   2   0   0   2   2   2   0   0   0   2   2   2   0   0   0   0   0   2   0   2   2   0   2   0   0   2   2   0   0   0   2   2   0   2   0   0   0   2   0   2   2   2   0   0   0   2   0   2   0   0   0   2   2
 MK-4-2                 0   2   0   2   0   2   2   2   2   2   2   0   0   2   0   2   2   0   0   0   0   0   2   2   0   0   0   0   2   0   2   0   0   0   0   0   0   0   2   0   2   2   0   0   0   0   2   0   0   0   2   0   2   0   0   2   2   0   0   0   2   0   0   2   0   0   2   2   0   2   2   2   0   0   0   2   0   2   2   2   0   0   0   0   0   2   0   2   2   2   2   2   2   2   0   0   2   0   2   0   0   2   2   0   0   0   0   0   0   2   0   2   2   2   2   2   2   2   2   0   0   0   0   2   0   0   2   2   0   2   0   2   2   0   0   0   2   2   2   0   2   0   2   2   2   2   0   2   0   0   2   0   2   0   0   0   2   2   2   0   0   0   0   0   2   0   2   2   0   2   0   0   2   2   0   0   0   2   2   0   2   0   0   2   2   0   2   2   2   0   0   0   2   0   0   0   0   0   0   2
 MK-4-3                 0   2   0   0   0   0   2   2   0   2   2   0   0   2   0   2   2   0   0   0   0   0   2   2   0   0   0   0   2   0   2   2   2   0   0   0   0   0   2   0   2   2   0   0   0   0   2   0   0   0   2   0   2   0   0   2   2   0   0   0   2   0   0   0   2   0   2   2   0   2   2   0   0   2   0   2   0   2   2   2   0   0   0   2   0   2   0   2   2   2   2   2   2   0   0   0   2   0   2   0   0   2   2   2   0   0   0   0   0   2   0   2   2   2   2   2   2   2   2   0   0   0   0   2   0   0   2   2   0   2   0   2   2   0   0   0   0   2   2   0   2   2   2   2   2   2   0   2   0   0   2   2   2   0   0   0   2   2   2   0   0   0   0   0   2   0   2   2   2   2   2   0   2   2   0   0   0   2   2   0   2   0   0   0   2   2   2   2   2   0   0   0   0   0   0   0   0   0   0   2
 MK-4-4                 0   2   0   0   0   0   2   2   0   2   2   2   0   2   0   2   2   0   0   0   0   0   2   2   0   0   0   2   2   0   2   2   2   0   0   0   0   0   2   0   2   2   0   0   0   0   2   0   0   0   2   0   2   0   0   0   2   0   0   0   2   0   0   0   2   0   2   2   0   2   2   0   0   2   0   0   0   2   2   2   0   0   0   0   0   2   0   2   0   2   2   2   2   0   0   2   2   0   2   0   0   0   2   2   0   0   0   0   0   2   0   2   2   2   2   2   2   2   2   2   0   0   0   2   0   0   0   2   0   2   0   0   0   0   0   0   0   2   2   0   2   2   2   2   0   0   0   2   0   0   2   2   2   0   0   0   0   2   2   0   0   0   0   0   2   2   2   2   0   2   2   0   2   2   2   2   0   2   2   0   2   0   0   0   2   2   2   2   2   0   0   2   0   0   0   0   0   0   0   2
 MK-4-5                 0   2   0   2   0   0   2   2   0   2   2   2   0   2   0   2   2   0   0   2   0   0   2   2   0   0   0   2   2   0   0   2   0   0   0   0   0   0   2   0   2   0   0   0   0   0   2   0   0   0   2   0   0   0   0   0   2   0   0   0   2   0   0   0   2   0   2   2   0   0   0   0   0   2   0   0   2   2   2   2   0   0   0   0   0   2   0   2   0   0   2   2   2   0   0   2   2   0   2   0   0   2   2   2   0   0   0   0   0   2   0   2   2   2   2   2   2   2   2   2   0   0   2   2   0   0   0   2   0   2   0   0   0   0   0   0   0   2   2   0   2   2   2   2   0   0   0   2   0   0   2   0   2   0   0   0   0   2   2   2   0   0   0   0   2   2   2   2   0   2   2   0   2   2   2   2   0   2   2   0   2   2   0   0   0   2   2   2   2   0   0   2   0   0   0   0   2   0   0   2
 MK-4-6                 0   2   0   2   0   0   2   2   0   2   2   2   0   2   0   2   2   0   0   2   0   0   2   2   0   0   2   2   2   0   0   2   0   0   0   0   0   0   2   0   2   0   0   0   0   0   2   0   0   0   2   0   0   0   2   0   2   0   0   0   2   0   0   0   2   2   2   0   0   2   0   0   0   2   0   0   2   2   2   2   0   0   0   0   0   2   0   2   2   0   2   2   2   0   0   2   2   0   2   2   0   2   2   2   0   0   0   0   0   2   0   2   2   0   2   2   2   2   2   2   0   0   2   2   0   0   0   2   0   2   0   0   0   0   2   0   0   2   2   0   2   2   0   0   0   0   0   2   0   0   0   0   2   0   0   0   0   2   2   0   0   0   0   0   2   2   2   2   2   2   2   0   2   2   2   2   0   2   2   2   2   2   0   0   0   2   2   2   2   0   0   2   2   0   0   0   2   0   0   2
 MK-4-7                 0   2   0   2   0   2   2   2   0   2   2   2   2   2   0   2   2   0   0   2   2   0   0   2   0   0   2   2   2   0   0   2   0   0   0   0   0   0   2   0   2   0   0   0   0   0   2   0   0   0   2   0   0   0   2   0   2   2   2   0   0   0   2   0   2   2   0   0   0   2   0   2   2   2   0   0   2   2   2   2   2   0   0   0   0   2   0   2   2   0   2   2   2   0   0   0   2   0   0   2   0   0   2   2   0   0   0   0   0   2   0   2   2   0   0   2   2   2   2   2   0   0   0   2   0   0   0   2   0   2   0   0   0   0   2   0   0   2   2   0   2   2   0   0   0   0   0   2   0   0   0   0   2   0   0   0   0   2   0   0   0   0   0   2   2   2   2   2   2   2   2   0   2   2   2   2   2   2   2   2   2   2   0   0   0   2   2   2   2   0   0   2   2   0   0   0   2   0   0   2
 MK-4-8                 0   2   0   2   2   2   2   2   0   0   2   0   2   2   0   2   2   0   0   2   2   0   0   0   0   0   2   2   2   0   0   2   0   0   0   2   0   0   2   0   2   0   0   2   0   0   2   0   0   0   2   0   0   0   2   0   0   0   2   0   0   0   2   0   2   2   0   0   2   2   0   2   2   2   0   0   2   2   2   2   2   0   0   0   0   2   0   2   2   0   2   2   2   0   0   2   2   0   0   2   0   0   2   0   0   0   0   2   0   2   0   2   2   0   0   2   2   0   0   2   0   0   0   2   0   0   2   2   0   0   0   0   0   0   2   0   0   2   2   2   2   0   0   0   0   0   0   2   0   0   0   0   2   0   0   0   0   2   0   2   0   0   0   0   2   2   2   2   2   2   2   0   2   2   2   0   2   2   2   2   2   2   0   0   0   2   2   2   2   2   0   2   0   0   0   0   2   0   0   2
 MK-4-9                 0   2   0   2   2   2   2   0   0   0   2   0   2   2   0   2   2   2   0   2   2   2   0   2   0   0   2   2   0   0   0   2   0   0   0   2   0   0   2   0   2   0   0   2   0   0   2   0   0   0   2   0   0   0   2   0   0   0   0   0   0   0   2   0   2   2   0   0   2   2   0   2   2   2   0   0   2   2   2   2   2   0   2   0   0   2   0   2   2   0   2   2   2   2   0   2   2   0   0   0   0   2   2   0   0   0   0   2   2   2   0   2   2   0   0   2   2   0   2   2   0   0   0   2   0   0   2   2   0   0   0   0   0   0   2   0   0   2   2   2   2   0   0   0   0   0   0   2   0   0   0   0   2   0   0   0   0   2   0   2   0   0   0   0   2   2   2   2   2   0   2   0   2   2   0   0   2   2   2   2   2   2   0   2   0   2   2   2   2   2   0   2   2   2   0   0   2   0   2   2
 MK-4-10                0   2   0   2   2   2   2   0   0   0   2   0   2   2   0   2   2   0   0   2   2   2   0   2   0   0   2   2   0   0   0   2   2   0   0   2   0   0   2   2   2   0   0   2   0   0   2   0   0   2   2   0   0   0   2   0   0   2   0   0   0   0   2   0   2   2   0   0   2   2   0   2   0   2   0   0   0   2   2   2   2   0   2   0   0   2   0   2   2   0   2   2   2   0   0   2   0   0   2   0   0   2   2   0   0   0   0   2   0   2   0   2   2   0   0   0   2   2   2   2   0   0   2   2   0   0   2   2   0   0   0   2   0   0   2   0   0   2   2   0   2   0   0   0   0   0   0   2   0   2   0   0   2   0   2   0   0   2   0   2   0   2   0   0   2   2   2   2   2   0   2   0   2   2   2   0   2   2   0   2   2   0   0   2   0   2   2   2   2   2   2   2   2   2   0   0   2   0   2   2
 MK-4-11                0   2   0   2   2   2   2   0   0   0   2   0   2   0   0   2   2   0   0   2   2   2   0   2   0   0   2   2   0   0   2   2   2   0   0   0   0   0   2   2   2   0   2   2   0   0   0   0   0   2   2   0   0   0   0   2   2   2   0   0   0   0   2   0   2   2   0   0   2   2   0   2   0   2   0   0   0   2   2   2   2   0   2   0   0   2   0   2   2   0   2   2   2   0   0   2   0   0   2   0   0   2   2   0   0   0   0   2   0   0   0   0   2   0   0   0   0   2   2   2   0   0   2   2   0   0   2   2   0   0   0   2   2   0   2   0   0   2   2   0   2   0   0   0   0   0   0   2   0   2   0   2   2   0   2   0   2   2   0   2   0   2   0   2   2   2   2   2   2   0   2   0   2   2   2   2   2   2   0   2   2   0   2   2   0   2   2   2   2   2   2   2   2   2   0   0   2   0   0   2
 MK-4-12                0   2   0   2   0   2   2   0   0   0   2   0   2   0   0   2   2   0   0   2   2   2   0   2   0   0   2   2   0   0   2   2   2   0   0   0   0   0   2   2   2   0   2   2   0   0   0   0   0   2   2   0   0   2   0   2   2   2   0   0   0   0   2   0   2   2   0   0   2   0   0   0   0   2   0   0   0   2   2   2   2   0   2   0   0   0   0   2   2   0   2   2   2   0   0   2   0   0   2   0   0   2   0   0   0   0   0   2   2   0   0   0   2   0   0   0   0   2   2   2   0   0   2   2   0   0   2   2   0   0   0   2   2   0   2   0   0   2   2   0   2   0   0   0   2   0   0   2   0   2   2   2   2   0   2   0   2   2   0   2   0   2   0   2   2   2   2   2   0   0   2   0   2   2   2   2   2   2   0   2   2   0   2   2   0   2   2   0   0   2   2   2   2   2   0   0   2   0   0   2
 MK-4-13                0   2   0   2   0   2   2   0   2   0   2   0   2   0   0   2   2   0   0   2   2   2   0   2   0   0   0   2   0   0   2   2   2   0   0   0   2   0   2   2   2   0   2   0   0   2   0   0   0   2   2   0   2   2   0   2   2   2   0   0   0   0   2   0   2   2   0   0   2   0   0   0   0   0   0   2   0   2   0   2   2   0   2   0   0   2   0   0   2   0   2   2   0   0   0   2   0   2   2   0   0   2   0   0   0   0   0   0   2   0   0   0   2   0   0   0   0   2   2   2   0   0   2   2   0   2   2   0   0   0   0   2   2   0   2   0   0   2   2   0   2   0   0   0   2   0   0   2   0   2   2   2   2   0   2   0   2   2   0   2   0   2   0   2   2   2   2   0   0   0   0   0   2   2   2   2   2   2   2   2   2   0   2   2   0   2   0   0   0   0   2   2   2   2   0   0   2   0   0   2
 MK-4-14                0   2   0   2   0   2   2   0   2   0   2   0   2   0   0   2   2   0   0   2   0   2   0   2   0   2   0   2   0   0   2   2   2   0   0   0   2   0   2   2   2   0   2   0   0   2   0   0   0   2   0   0   2   2   0   2   2   2   0   0   0   0   2   0   0   2   0   2   2   0   0   0   0   0   0   2   0   2   0   2   2   0   2   0   0   2   0   0   2   0   2   2   0   0   0   2   0   2   2   0   0   2   0   0   0   0   0   0   2   0   0   0   2   0   0   0   0   2   2   2   0   0   2   2   0   2   2   0   0   0   0   0   2   0   2   0   0   2   2   0   2   0   2   0   0   2   2   2   0   0   2   2   2   0   0   0   2   0   0   2   0   0   0   2   2   2   2   0   0   0   0   0   2   2   2   2   2   2   2   2   2   0   2   2   0   2   0   0   0   0   2   2   2   2   0   0   2   0   0   2
 MK-4-15                0   2   0   2   0   2   2   0   2   0   2   0   2   0   0   2   2   0   0   2   0   2   0   2   0   2   0   2   0   0   2   2   2   0   2   0   2   0   2   2   2   0   2   0   0   2   0   0   0   2   0   0   2   2   0   2   2   0   0   2   0   0   2   0   0   0   0   2   2   0   0   0   0   0   0   2   0   2   0   2   2   0   2   0   2   2   0   0   2   0   2   2   0   2   0   2   0   2   2   0   0   2   0   0   0   0   0   0   2   0   0   2   2   0   0   0   0   2   2   2   0   0   2   2   0   2   2   0   2   0   0   0   2   0   2   0   0   2   0   0   2   0   2   0   0   2   2   2   2   0   2   2   2   0   0   0   2   0   0   2   0   0   0   2   2   2   2   0   0   2   0   0   2   0   2   2   2   2   2   2   2   0   2   2   0   2   0   0   0   0   2   2   2   2   0   0   2   0   0   2
 MK-4-16                0   2   0   2   2   2   2   0   2   0   2   0   2   0   0   2   2   0   0   2   0   2   0   2   0   2   0   2   0   0   2   2   2   2   2   0   2   0   2   2   2   0   2   0   0   2   0   2   0   2   0   0   2   2   0   2   2   0   0   2   0   0   2   2   0   0   0   2   2   0   0   0   0   0   0   2   0   2   0   2   2   0   0   0   2   2   0   0   2   0   2   2   0   2   0   2   0   0   2   0   2   2   0   2   0   2   0   0   2   0   0   2   2   0   2   0   0   2   2   2   0   0   2   2   0   2   2   0   2   0   0   0   2   0   2   0   2   0   0   0   2   0   2   0   0   2   2   2   2   0   2   2   2   0   0   0   2   2   0   2   0   0   0   2   0   2   2   0   0   2   0   0   2   0   2   2   2   2   2   2   2   0   2   2   0   2   0   0   2   0   2   2   2   2   0   0   2   0   0   2
 MK-5-1                 0   2   2   0   0   2   2   0   2   0   2   2   2   2   0   2   2   0   2   0   2   0   0   0   2   2   2   0   2   0   0   0   0   0   2   0   2   2   2   2   2   0   0   0   0   2   0   0   0   2   2   0   2   0   2   2   2   2   2   0   0   2   2   0   2   2   0   0   2   2   0   2   2   2   0   0   0   0   2   0   0   2   2   0   2   2   2   2   0   2   0   2   2   2   0   0   0   2   0   2   2   0   0   2   2   0   2   2   0   2   2   2   2   2   2   0   0   2   0   0   0   2   0   0   0   0   2   2   2   0   2   0   0   0   0   2   0   2   2   2   2   0   2   0   2   2   0   0   2   2   0   0   0   0   0   0   0   0   0   2   2   2   2   0   0   2   2   0   2   0   2   0   2   2   0   2   2   2   0   0   2   2   2   2   0   2   0   0   2   0   0   0   2   2   2   0   0   2   2   2
 MK-5-2                 0   2   2   0   2   2   2   0   2   0   2   0   2   2   0   2   2   0   2   0   2   0   2   0   2   2   2   2   2   0   0   0   0   0   2   0   2   2   2   0   2   0   0   0   0   2   2   0   0   2   2   0   2   0   2   2   2   2   2   2   0   2   2   0   2   2   2   0   2   2   0   2   2   2   0   0   0   0   0   0   0   2   2   0   2   2   2   2   0   2   0   2   2   2   0   2   0   2   2   2   2   0   0   2   2   0   2   2   0   2   2   2   2   2   2   0   0   2   2   0   0   2   0   0   0   0   2   2   2   0   2   0   0   0   0   2   0   2   2   2   0   0   2   0   2   2   0   0   2   2   0   0   0   0   0   0   0   0   0   2   2   2   2   0   0   2   2   0   2   0   2   0   0   2   0   2   2   2   0   0   0   2   2   2   0   0   0   0   2   0   0   0   0   2   2   0   0   2   2   2
 MK-5-3                 0   2   2   0   2   2   0   0   2   0   0   0   2   2   0   2   2   0   2   0   2   0   2   0   2   0   2   2   2   0   0   0   0   0   2   2   2   2   2   0   2   0   0   0   2   2   2   0   0   2   2   0   2   0   2   2   2   2   2   2   0   2   0   0   0   2   2   0   2   2   0   2   2   2   0   0   0   0   0   0   0   2   2   2   2   2   2   2   0   2   0   2   2   2   0   2   0   2   2   2   2   0   0   2   2   0   2   2   0   2   2   2   2   2   2   0   0   2   2   0   0   2   2   0   0   0   2   2   2   2   2   0   0   0   0   2   0   0   2   2   0   0   2   0   2   2   0   0   2   2   0   0   0   0   0   2   0   2   0   2   2   2   2   0   0   2   2   2   2   0   2   0   0   0   0   2   2   2   0   0   0   0   2   2   0   0   0   0   2   0   0   0   0   2   2   2   0   2   2   0
 MK-5-4                 0   0   2   0   2   0   0   2   2   0   0   0   2   2   0   2   2   0   2   0   2   0   2   0   2   0   2   2   0   0   0   0   0   0   2   2   2   0   2   0   2   0   0   0   2   2   2   0   0   2   2   0   2   0   2   2   0   0   0   2   0   2   0   0   0   0   2   2   2   2   0   2   2   2   0   2   0   2   0   0   0   2   2   2   2   2   2   2   0   2   0   2   2   2   0   2   0   2   2   2   2   0   0   2   0   0   2   2   0   2   2   2   0   2   2   0   0   2   2   0   0   2   2   0   0   2   2   2   2   2   2   0   2   0   0   2   2   2   0   2   0   0   2   0   2   2   2   0   2   2   0   0   0   0   0   2   0   2   0   2   2   2   2   0   0   2   2   2   2   0   2   0   0   0   0   2   2   2   0   0   0   0   2   2   2   0   0   0   2   0   0   0   0   2   2   2   0   2   2   0
 MK-5-5                 0   0   2   0   2   0   0   2   2   0   0   0   2   2   0   2   2   0   2   2   2   0   0   0   2   0   2   2   0   0   0   0   0   2   2   0   2   0   2   0   2   0   0   0   2   2   2   0   0   2   2   0   2   0   2   2   0   0   0   2   0   2   2   0   0   0   2   2   0   2   0   2   2   2   0   2   0   2   0   0   0   2   2   2   2   2   2   0   0   2   0   2   2   2   0   2   0   0   2   2   2   0   0   2   0   0   2   0   2   2   2   2   0   0   2   0   0   2   2   0   0   2   2   0   2   2   0   0   2   2   2   0   0   0   0   2   2   2   0   2   0   0   2   0   2   2   2   0   2   0   0   0   0   0   0   2   0   2   0   2   2   2   0   0   0   2   2   0   2   0   2   0   0   0   0   0   2   2   0   0   0   0   2   2   2   0   0   2   2   0   0   0   0   2   2   0   0   2   2   0
 MK-5-6                 0   0   2   0   2   2   0   2   2   0   0   0   2   0   0   2   2   0   2   0   2   0   0   0   2   0   2   2   0   0   0   0   0   2   2   0   2   0   2   0   2   0   0   0   2   2   2   0   2   2   2   0   2   0   2   2   0   2   0   2   0   2   0   0   0   0   2   2   0   2   0   2   2   2   0   2   0   2   0   0   0   2   2   2   2   2   2   0   0   2   0   2   2   2   0   2   0   0   2   2   2   0   0   2   0   0   0   2   2   0   2   2   0   0   2   0   0   2   2   0   0   2   2   0   2   2   0   0   2   2   2   0   2   0   0   2   2   2   0   2   0   0   2   0   2   2   2   0   0   0   0   0   0   0   0   2   0   2   0   2   2   2   0   0   0   2   2   0   2   0   2   0   0   0   0   0   2   2   0   0   0   0   2   2   2   0   0   2   0   0   0   0   2   0   2   0   0   2   2   0
 MK-5-7                 0   0   0   0   2   2   0   2   2   0   2   0   2   0   2   2   2   0   2   0   2   0   2   0   2   0   0   2   0   0   0   0   0   2   2   0   0   2   2   0   2   0   0   2   2   0   2   0   2   2   2   0   2   0   2   2   0   2   0   0   0   2   0   0   0   2   2   2   0   2   0   2   2   2   0   2   0   2   0   0   0   2   2   0   2   0   2   0   0   2   0   2   2   2   0   2   0   0   2   2   2   0   2   2   0   0   0   2   2   0   2   2   0   0   2   0   0   2   2   0   0   2   2   2   2   2   2   0   2   2   0   0   2   0   0   2   2   2   0   2   0   0   2   0   2   2   2   0   0   0   0   0   2   0   0   2   0   2   0   2   0   0   2   0   0   2   2   0   2   0   2   0   0   0   0   0   2   2   0   0   0   0   2   2   2   0   0   2   2   0   0   0   2   0   2   0   2   2   2   0
 MK-5-8                 0   0   0   0   2   2   0   2   2   0   2   0   2   0   2   2   2   0   2   0   2   0   2   0   2   0   0   2   0   0   0   0   0   2   2   0   0   2   2   0   2   0   0   2   0   0   2   0   2   2   0   2   2   0   2   2   0   2   0   0   0   2   0   0   0   2   2   2   0   2   0   2   2   2   0   2   2   2   2   0   0   2   2   0   2   0   2   0   0   2   0   2   2   2   0   2   2   0   2   2   0   0   2   2   0   0   0   2   2   0   2   2   2   0   2   0   0   2   0   0   2   0   2   2   2   2   2   0   2   0   0   0   2   0   0   2   2   0   2   2   0   0   2   0   2   2   2   0   0   0   0   0   2   0   0   2   0   2   0   2   0   0   2   0   0   2   2   0   2   0   2   0   0   0   0   0   2   2   0   0   0   0   2   2   2   0   0   2   2   0   0   0   2   0   2   0   2   2   2   0
 MK-5-9                 0   0   0   0   2   2   0   2   2   0   2   0   2   0   2   2   2   0   2   0   2   0   0   0   2   0   2   2   0   2   0   0   0   0   2   0   2   2   0   0   2   0   0   2   0   0   2   0   2   2   0   0   2   0   2   2   0   2   0   0   2   2   0   0   0   2   2   2   0   2   0   2   0   2   0   2   2   2   2   0   0   2   2   0   2   0   2   2   0   2   0   2   2   2   0   2   2   0   2   2   0   0   2   2   0   0   0   2   2   0   2   2   2   0   2   0   0   2   0   0   2   2   2   2   2   2   2   0   2   0   2   0   2   0   0   2   2   0   2   2   0   0   2   0   2   2   2   0   0   2   2   0   2   0   2   2   0   2   0   2   0   0   2   0   0   2   2   2   2   0   0   0   0   0   0   0   2   0   0   0   0   2   2   2   2   0   0   2   2   0   0   0   2   0   2   0   2   2   2   2
 MK-5-10                0   0   0   0   2   2   0   2   2   0   2   0   2   0   2   2   2   0   2   0   2   0   0   0   2   0   2   2   0   2   2   0   2   0   2   0   2   2   0   0   2   0   0   2   0   0   2   0   2   2   0   0   2   0   2   2   2   2   0   0   2   2   0   0   0   2   2   2   0   2   0   2   0   2   0   2   2   2   2   0   0   2   2   0   2   0   2   2   0   2   0   2   2   2   0   2   2   0   2   2   2   0   2   2   2   0   0   0   2   0   2   2   2   0   2   0   0   2   0   2   2   2   2   2   0   2   2   0   0   0   2   0   2   0   0   2   2   0   2   2   0   2   2   0   2   2   0   0   0   2   2   2   2   0   2   0   0   2   0   2   0   0   2   0   0   2   2   2   2   0   0   0   0   0   0   0   2   0   2   0   0   0   2   2   2   0   0   2   2   0   0   0   2   0   2   0   2   2   2   2
 MK-5-11                0   0   0   0   2   2   0   0   2   0   2   2   2   0   2   2   2   0   2   0   2   2   0   0   2   2   2   2   0   2   2   0   2   0   2   0   0   2   0   0   2   0   0   2   0   0   2   0   2   2   0   0   0   0   2   2   2   0   0   0   2   0   0   0   2   2   2   2   0   2   0   2   0   2   0   2   2   2   2   0   0   2   2   0   2   0   2   2   0   2   0   2   2   2   0   2   2   0   2   2   2   0   2   2   2   0   0   0   2   0   2   2   2   0   2   2   2   2   0   2   2   2   2   2   0   2   2   0   0   0   2   0   2   0   0   2   2   0   2   2   0   2   2   0   2   2   0   0   0   2   2   2   2   2   2   0   0   2   0   2   0   0   2   0   0   2   2   0   2   0   2   0   0   0   0   0   2   0   2   0   0   0   2   2   2   0   0   2   2   0   0   0   2   0   2   0   2   2   2   2
 MK-5-12                0   0   2   0   2   2   0   0   2   0   2   2   0   0   2   2   2   0   2   0   2   2   0   0   2   2   2   2   0   2   2   0   2   0   2   0   0   2   0   2   2   0   0   2   0   0   2   0   2   2   0   2   0   2   2   2   2   0   2   0   2   0   0   0   2   2   2   2   0   2   0   2   2   2   0   2   2   2   2   0   0   2   2   0   0   0   2   2   0   0   0   2   0   2   0   2   2   0   2   2   2   0   2   2   0   0   0   0   2   0   2   2   2   0   2   2   2   2   0   2   2   2   2   2   0   2   2   0   0   0   2   0   2   2   0   2   2   0   2   2   0   2   2   0   2   2   0   0   0   2   2   2   2   2   2   2   0   2   0   2   2   0   2   0   0   2   2   0   2   0   2   0   0   2   0   0   2   0   2   0   0   0   2   2   2   0   0   2   2   0   0   0   2   0   2   0   2   2   2   2
 MK-5-13                0   0   2   0   2   2   0   0   2   0   2   2   0   2   0   2   2   0   0   0   2   2   0   0   2   2   2   2   0   2   0   0   2   0   2   0   0   2   0   2   0   0   0   2   0   0   2   0   2   2   2   0   2   0   2   2   2   0   2   0   2   0   0   0   2   2   2   0   0   2   0   2   2   2   2   2   2   2   2   0   0   2   2   2   0   0   2   2   0   0   0   2   0   2   0   2   2   0   2   2   2   2   2   2   0   0   0   0   2   0   0   2   2   0   0   2   2   2   0   0   2   2   2   2   0   2   2   0   0   2   2   2   2   2   0   2   2   0   2   2   0   2   0   0   2   2   0   0   0   0   0   2   2   2   2   0   0   2   0   2   2   0   0   0   0   2   2   0   2   0   0   0   0   2   0   0   2   0   2   0   0   0   2   2   2   0   0   2   0   0   0   0   2   0   2   0   2   2   2   2
 MK-5-14                0   0   2   0   2   2   0   0   2   0   2   0   0   2   0   2   2   0   0   0   2   2   0   0   2   2   2   2   0   2   0   0   2   2   2   0   0   2   0   2   0   0   2   2   0   0   2   0   0   2   0   0   2   0   2   2   2   0   2   0   2   0   0   2   2   2   2   0   0   2   0   2   2   2   2   2   2   2   2   0   0   2   2   2   0   0   2   2   0   0   0   2   2   2   0   2   2   0   2   2   2   2   2   2   0   0   0   0   0   0   2   2   0   0   0   0   2   2   0   0   2   2   2   2   0   2   2   0   2   2   2   2   2   2   0   2   0   0   2   2   0   2   0   0   2   2   0   0   0   2   0   0   2   2   0   0   0   2   0   2   2   0   0   0   0   2   2   0   2   0   0   0   0   2   2   2   2   0   0   0   0   0   2   2   2   0   0   2   2   0   0   0   2   0   2   0   0   2   2   0
 MK-5-15                0   0   2   0   2   2   0   0   2   0   2   2   2   2   2   2   2   0   0   0   2   0   0   0   2   2   2   2   2   2   0   0   2   0   2   0   0   2   0   2   0   0   2   2   0   2   2   0   0   2   0   0   2   0   2   2   2   0   2   0   2   0   0   2   0   0   2   0   0   2   0   2   0   2   2   2   2   2   2   0   0   2   0   2   2   0   2   2   0   0   0   2   2   2   0   2   2   0   2   0   2   2   2   2   0   0   0   0   0   0   2   2   0   0   0   0   2   2   0   0   0   2   2   2   0   0   2   0   2   2   2   2   2   2   0   2   0   0   2   0   0   2   2   0   2   2   0   0   0   2   0   0   2   2   0   0   0   2   0   2   2   0   0   0   0   2   2   0   2   0   0   0   0   2   2   2   0   0   0   0   0   0   2   2   2   0   0   2   2   0   0   2   2   0   2   0   0   2   2   0
 MK-5-16                0   0   2   0   2   2   0   0   2   0   2   0   2   2   2   0   2   0   0   0   2   0   0   0   2   2   2   2   2   0   0   0   2   0   2   0   0   2   0   2   0   0   2   2   0   2   2   0   0   2   2   0   2   0   2   2   2   0   2   0   2   0   0   2   0   0   2   0   0   2   0   2   2   2   2   2   2   2   2   0   0   2   0   2   2   0   2   2   0   0   0   2   2   2   0   2   2   0   2   0   2   2   2   2   0   0   0   0   0   0   2   2   0   0   0   0   2   2   0   0   0   2   2   2   0   0   2   0   2   2   0   2   2   2   0   2   0   2   2   0   0   2   2   0   2   2   0   0   0   2   0   0   2   2   0   0   0   2   0   2   0   2   0   0   0   0   2   0   2   0   0   0   0   2   2   2   0   0   2   0   0   0   0   2   2   0   0   2   2   0   0   2   2   0   2   0   0   2   2   0
 MK-6-1                 2   2   0   2   0   2   2   0   2   0   2   2   2   0   0   0   0   0   0   2   0   2   2   2   2   2   2   2   0   2   0   2   2   2   0   0   2   0   2   2   0   0   2   2   0   2   0   0   2   2   0   0   2   0   2   2   0   2   2   0   0   0   2   0   0   2   2   0   2   2   0   0   0   0   0   2   0   0   2   2   0   0   0   0   2   0   0   2   2   0   2   2   0   2   2   2   2   2   2   0   2   2   0   2   2   0   0   2   2   2   2   0   2   0   2   2   2   2   2   0   0   0   2   0   0   2   0   2   2   0   0   0   0   2   0   0   2   0   2   0   0   0   0   0   0   2   0   2   0   0   2   2   0   2   2   2   2   2   0   2   2   2   0   2   2   2   0   2   2   2   2   0   0   2   2   2   2   2   0   2   0   0   0   0   2   2   2   0   0   2   0   2   2   0   0   2   2   2   0   0
 MK-6-2                 2   2   0   2   0   2   2   0   2   0   2   2   2   0   0   0   0   2   0   2   2   0   2   2   2   2   2   2   0   2   0   2   2   2   2   0   2   0   2   2   0   2   2   2   0   2   0   0   0   0   0   0   2   0   2   2   0   2   2   0   0   0   2   2   0   2   2   2   2   2   0   0   0   0   0   2   0   0   2   2   0   0   0   0   2   0   2   2   2   0   2   2   0   2   2   2   2   2   2   0   0   2   0   0   0   0   0   2   2   2   2   0   2   0   2   2   2   2   2   0   0   0   2   0   0   2   0   2   2   0   0   0   0   2   0   0   0   0   2   0   0   0   0   0   0   2   2   2   0   0   2   2   0   2   2   2   2   2   0   0   0   2   0   2   2   2   0   2   2   2   2   0   0   0   2   2   2   2   0   2   0   0   2   0   2   2   0   0   0   2   2   2   2   0   0   2   2   2   0   0
 MK-6-3                 2   2   0   2   0   2   0   0   2   0   2   2   0   0   0   0   0   2   0   2   2   0   2   2   2   2   2   2   0   2   0   2   2   2   2   0   2   0   2   2   0   2   2   2   0   2   0   0   0   0   0   2   2   0   2   2   0   2   2   0   0   0   2   2   2   2   0   0   2   2   0   0   0   0   0   2   0   0   2   2   0   0   0   0   2   0   2   2   2   0   2   2   0   2   2   2   0   2   0   0   0   2   2   0   0   0   0   2   2   2   2   0   2   0   2   2   2   2   2   0   0   0   2   0   0   2   2   2   2   0   0   0   0   2   2   2   0   2   2   0   2   0   0   0   0   2   2   0   0   0   2   2   0   2   2   2   2   2   0   0   0   2   0   2   2   2   0   2   2   2   0   0   0   2   2   2   2   2   0   2   0   0   2   0   2   2   0   0   2   2   2   2   2   0   0   0   2   2   0   0
 MK-6-4                 2   2   0   2   0   2   0   0   2   0   2   2   0   0   0   0   0   2   0   2   2   0   2   2   2   2   2   2   0   2   0   2   2   2   2   0   2   0   2   2   0   2   2   2   0   2   0   0   2   0   0   2   2   0   2   2   0   2   2   0   0   0   2   2   2   2   0   0   0   2   0   0   2   0   0   2   0   0   2   2   0   0   0   0   2   0   0   2   2   2   2   2   0   2   2   2   2   2   0   2   0   2   2   0   0   0   0   2   0   2   2   0   2   0   2   2   2   2   2   0   0   0   2   0   0   2   2   2   2   0   0   0   0   2   2   2   0   2   2   0   2   0   0   0   0   2   2   0   0   0   2   2   0   2   2   2   0   2   0   0   0   2   0   2   2   2   0   2   0   2   2   0   0   2   2   2   2   2   0   2   0   0   2   0   2   2   0   0   2   2   2   2   2   0   2   0   2   2   0   0
 MK-6-5                 2   2   0   0   0   2   0   0   2   0   2   2   0   0   0   2   0   2   0   2   2   0   2   0   2   2   2   2   0   2   2   2   2   2   2   0   2   0   2   2   0   2   2   2   0   2   0   0   2   0   0   2   2   0   2   2   0   2   2   0   2   0   2   2   2   2   0   0   0   2   0   0   2   0   2   2   0   0   2   2   0   0   0   0   2   0   0   2   2   2   2   0   0   2   2   0   2   2   0   2   0   2   2   0   0   0   0   2   0   2   0   2   2   0   0   2   2   2   2   0   0   0   2   0   0   2   2   2   2   0   2   0   0   2   2   2   0   2   2   0   0   0   0   0   0   2   2   0   2   0   2   2   0   2   2   2   0   2   0   0   2   2   0   2   2   2   0   2   0   2   2   0   0   2   2   2   2   2   2   2   0   0   2   0   2   2   0   0   2   2   2   2   2   0   2   0   2   0   0   0
 MK-6-6                 0   2   0   0   0   2   0   0   2   0   2   2   0   0   0   2   0   2   0   2   2   0   2   0   2   2   2   2   0   0   2   0   2   2   2   0   2   0   2   2   0   2   2   2   0   2   0   0   2   2   0   2   2   2   2   2   2   2   2   0   2   0   2   2   2   2   0   0   0   2   0   0   2   0   2   2   0   0   2   2   0   0   0   0   2   0   0   2   2   0   2   0   0   2   2   0   2   2   0   0   0   2   2   0   0   0   2   2   0   2   0   2   2   0   0   2   2   2   2   0   0   0   0   0   0   2   2   2   2   0   2   0   0   2   2   2   2   2   0   2   2   0   0   0   0   2   2   0   2   0   2   2   0   2   2   2   0   2   0   0   2   2   0   2   2   2   0   2   0   2   2   0   0   2   2   2   2   2   2   2   2   0   2   0   2   2   0   0   2   2   2   2   2   0   2   0   2   0   0   0
 MK-6-7                 0   2   0   0   0   2   0   0   2   0   2   2   0   2   0   0   0   2   0   2   0   0   2   2   2   2   2   2   0   0   2   0   2   2   2   0   2   0   2   2   0   2   2   2   0   2   0   0   2   2   0   2   2   2   2   2   2   2   2   0   2   0   2   2   2   2   0   0   0   2   0   0   2   0   2   2   0   0   2   2   0   0   0   0   2   2   0   2   2   0   2   0   0   2   2   0   2   2   0   0   0   2   2   0   2   0   2   0   0   2   0   2   2   0   0   2   2   2   2   0   0   2   0   0   0   0   2   2   0   0   2   0   0   2   2   2   2   2   0   2   2   0   0   0   0   2   2   0   2   0   2   2   0   2   2   2   0   2   0   2   2   2   0   2   2   2   0   2   0   2   0   0   0   2   0   2   2   2   2   2   2   0   2   0   2   2   0   2   2   2   2   2   2   0   2   0   2   0   0   0
 MK-6-8                 0   2   0   0   0   2   2   0   2   0   2   2   0   2   0   0   0   0   0   2   0   0   0   2   2   2   2   2   0   0   2   0   2   2   2   0   2   0   2   2   0   2   2   2   0   2   2   0   2   2   0   2   2   2   2   2   2   2   2   0   2   0   2   2   2   0   0   0   0   2   0   2   2   0   2   2   2   0   2   2   0   0   0   0   2   2   0   2   2   0   2   0   0   2   2   0   2   2   0   0   0   2   2   0   2   0   2   0   0   2   0   0   2   0   2   2   2   2   2   0   2   2   0   0   0   0   0   0   0   0   2   0   0   2   2   2   2   2   0   2   2   0   0   0   0   2   2   0   2   0   2   0   0   2   2   2   0   2   0   2   2   2   0   2   2   2   2   0   0   2   0   0   0   2   0   2   2   2   2   0   2   0   2   0   2   0   0   2   2   2   2   2   2   0   2   0   2   2   0   0
 MK-6-9                 0   2   0   0   0   2   2   0   2   0   2   2   0   2   0   2   0   0   0   2   0   0   0   2   2   2   2   2   0   0   2   0   0   2   2   0   2   0   2   2   0   2   2   2   0   2   2   0   2   2   0   2   2   2   2   2   2   0   2   0   2   0   2   2   2   0   0   0   0   2   0   2   2   0   2   2   2   0   2   0   0   0   0   0   2   2   2   2   2   0   2   0   0   2   2   0   2   2   0   0   0   2   0   2   2   0   2   2   2   0   0   2   2   0   2   2   2   2   2   0   2   2   0   0   0   0   0   0   0   2   2   0   0   2   2   0   2   2   0   2   2   0   0   0   0   2   2   0   2   0   2   0   0   2   2   2   0   2   0   2   2   2   0   0   0   2   2   0   0   2   0   2   0   0   0   2   2   2   2   0   2   0   2   0   2   0   0   2   2   2   2   2   2   0   2   0   2   2   0   0
 MK-6-10                0   2   0   0   0   2   2   0   2   0   0   2   0   2   0   2   0   0   0   2   0   0   0   2   2   2   2   2   0   0   2   0   0   0   2   0   2   0   2   2   0   2   0   2   0   2   2   0   2   2   0   2   2   2   2   2   2   0   2   2   2   0   2   2   2   0   0   0   0   2   0   2   2   0   2   2   0   0   2   0   2   0   0   0   2   2   2   2   2   2   2   0   0   2   2   0   2   2   0   0   0   0   0   2   2   0   2   2   2   0   0   2   2   0   0   2   2   0   2   0   2   2   0   0   0   0   0   0   2   2   2   0   0   2   2   2   0   2   2   2   2   0   0   0   0   2   2   0   2   0   2   0   0   2   2   2   0   2   0   2   2   2   0   0   0   2   2   0   0   2   0   2   2   0   0   2   2   2   2   0   2   0   0   0   2   0   0   2   2   2   2   2   2   0   2   0   2   2   0   0
 MK-6-11                0   2   0   0   0   2   2   0   0   0   0   0   0   2   0   2   0   0   0   2   0   0   0   2   2   0   2   0   0   2   2   0   0   0   2   0   2   0   2   2   0   0   0   2   0   2   2   0   2   2   0   2   2   0   2   2   0   0   2   2   2   2   2   0   2   0   0   0   0   2   2   2   2   0   2   2   0   0   2   2   2   0   0   0   2   2   2   2   2   2   2   0   0   2   2   0   2   2   0   0   0   0   0   2   0   0   2   2   2   2   0   2   2   0   0   2   2   0   2   0   2   2   0   0   0   0   0   0   2   2   2   0   2   2   2   2   0   2   0   2   0   0   0   0   0   2   2   0   2   0   2   0   0   0   2   0   0   2   0   2   2   2   0   0   0   2   2   0   0   2   0   2   2   2   0   0   2   2   2   0   2   0   0   0   0   0   0   2   2   2   2   2   2   0   2   0   2   2   0   0
 MK-6-12                0   2   0   0   0   2   2   0   0   0   0   0   0   2   0   2   0   0   0   2   0   2   0   2   2   2   2   0   0   2   2   0   0   0   2   0   2   0   2   2   0   0   0   2   0   2   2   0   2   0   0   2   2   0   2   2   2   0   2   2   2   2   0   0   2   0   0   0   0   2   2   2   2   0   2   2   0   0   2   2   2   0   0   0   2   2   2   2   2   2   2   0   0   2   2   0   2   0   0   0   0   0   0   2   0   2   2   2   0   2   0   2   0   0   0   2   2   0   2   0   2   2   0   0   0   0   0   2   2   2   2   0   2   0   2   2   2   2   0   2   2   0   2   0   0   2   2   0   2   0   2   0   2   0   2   0   0   2   0   2   2   2   2   0   0   2   2   0   0   2   0   2   2   2   0   0   2   2   2   0   2   0   2   0   0   0   0   2   2   2   2   2   2   0   2   0   2   2   0   0
 MK-6-13                0   2   0   0   0   2   2   0   0   0   0   0   0   2   0   2   0   0   0   2   0   2   2   2   2   2   2   0   0   2   2   0   0   0   2   0   2   0   2   2   2   0   0   2   0   2   2   0   2   0   2   2   2   0   2   2   0   0   2   2   2   2   0   0   2   2   0   0   0   2   2   2   2   0   2   2   0   2   0   2   2   0   0   0   2   2   2   2   0   2   0   0   0   2   2   0   2   0   0   0   0   0   0   2   0   2   2   2   0   2   2   2   0   0   2   0   2   0   2   0   2   2   0   0   0   0   0   2   2   2   2   0   2   0   2   2   2   2   0   2   2   0   2   0   0   2   2   0   2   0   2   0   2   0   2   0   0   2   0   2   2   2   2   0   2   2   2   0   0   2   0   2   0   2   0   0   2   2   2   0   2   0   2   0   0   0   2   2   2   2   0   2   2   0   2   2   2   2   0   0
 MK-6-14                0   2   0   0   0   2   2   0   0   0   0   0   0   0   2   2   0   0   0   2   0   2   2   2   2   2   2   0   0   2   0   0   0   0   2   0   2   0   2   2   2   0   0   0   0   2   2   0   2   0   2   2   2   0   2   2   0   0   2   2   2   2   2   0   2   2   0   0   2   2   0   2   2   0   0   2   0   2   0   2   2   0   0   0   2   2   2   0   0   2   0   0   0   2   2   0   2   0   0   0   2   0   0   2   0   2   2   2   0   2   0   2   0   0   2   0   2   0   2   2   2   2   0   0   0   0   0   2   2   0   2   0   2   0   2   2   0   2   0   2   2   0   2   0   2   2   2   0   2   2   0   0   2   0   0   0   0   2   0   2   2   2   2   0   2   2   2   0   0   2   0   2   0   2   0   0   2   2   2   0   2   0   2   0   0   0   2   2   2   2   0   2   2   0   2   2   2   2   0   0
 MK-6-15                0   2   0   0   0   2   2   0   0   2   0   0   0   0   2   2   0   0   0   0   0   2   2   2   2   2   2   0   0   2   0   0   0   0   2   0   2   0   2   2   2   0   0   0   0   0   2   2   2   0   2   2   2   0   2   2   0   0   2   2   0   2   2   0   2   2   0   0   2   2   0   2   2   0   0   2   0   0   2   2   2   2   0   0   2   0   2   0   0   2   0   0   0   2   2   0   2   0   0   0   2   0   0   2   0   2   2   2   0   2   0   2   0   0   2   0   2   0   2   2   2   2   0   0   0   0   2   0   2   0   2   0   2   2   2   2   2   2   0   2   2   0   2   0   2   2   2   0   2   2   0   0   2   0   0   0   0   2   0   0   2   2   2   0   2   2   2   0   0   2   0   2   2   2   0   0   2   2   2   0   2   0   2   0   0   0   2   2   0   2   0   2   0   0   2   2   2   2   0   0
 MK-6-16                2   0   0   0   0   2   2   0   0   2   0   0   2   0   2   2   0   2   0   0   0   2   2   2   0   2   2   0   0   2   0   0   0   0   2   0   2   0   2   2   2   0   0   0   0   0   2   2   0   0   2   2   2   0   2   2   0   0   2   2   0   2   2   0   2   0   0   0   2   2   0   2   2   0   0   0   0   0   2   2   2   2   0   0   0   0   2   0   0   2   0   0   0   0   2   0   0   0   0   0   2   0   0   0   0   0   2   2   0   0   0   2   0   0   2   0   0   0   2   2   2   2   0   0   0   0   2   0   2   0   2   0   2   2   2   2   2   2   2   2   0   0   2   2   2   2   2   0   2   2   0   0   2   0   0   0   0   2   0   0   2   2   2   0   2   2   2   0   0   2   0   2   2   2   0   0   2   2   2   0   2   0   2   0   0   0   2   2   0   2   0   2   2   0   2   2   2   2   2   0
 
!****************************************** Phenotypic Data **********************************************************
!-100.0 is resevred for missing phenotype
SimulatedTrait1        15.6870   14.6488   15.5123   14.6904   14.9396   13.9657   16.1625   15.3026   14.2850   13.6673   15.2989   16.0108   16.5095   15.6422   15.9908   14.0140   15.5277   14.5449   14.4710   13.9612   16.6238   14.4923   14.3450   14.5076   14.0658   13.2156   15.7311   13.6443   14.3606   16.0998   13.7027   13.3773   16.6390   14.4706   13.8649   12.8675   15.4850   16.6617   13.7883   14.9879   13.9968   14.1319   13.7632   13.7147   13.3211   14.1857   13.6787   13.0216   14.5563   15.8461   14.2098   13.9120   15.0728   14.2799   14.1247   13.7036   13.9404   16.3033   15.4163   13.8480   15.6211   15.0177   13.7826   13.7348   16.0553   15.3323   16.0097   14.6882   15.8975   13.6945   15.8990   13.8792   15.2080   13.5825   16.2067   16.2962   14.1314   14.2155   14.8953   16.5847   14.4350   14.1341   14.1072   15.7498   14.1214   13.8669   15.1724   13.5962   14.2437   15.9034   13.3964   13.9687   16.3706   13.6885   14.4734   14.3344   13.6822   15.0449   16.1148   16.1196   13.5486   13.8809   15.6154   16.0183   14.4178   15.8461   16.3708   16.1953   13.6492   13.9285   15.5981   13.8934   16.4874   16.1309   14.2472   15.3295   16.4619   15.3080   16.7707   15.6901   14.3150   13.9014   16.2022   16.0546   16.6566   16.1262   14.0400   15.3374   15.3116   15.3227   14.2173   16.1724   16.1701   15.9991   14.8411   15.6944   14.0677   13.8237   13.8600   14.2616   16.0961   15.7872   14.3695   16.0788   14.6192   16.4063   16.1527   14.4769   14.1947   15.5727   14.0367   13.7185   14.3020   16.0322   14.0984   14.3621   15.4193   16.2124   14.6443   14.1663   14.7965   16.3724   14.0736   14.2207   15.0656   15.5884   13.7137   13.9663   15.5204   15.5126   15.9047   13.3160   15.2387   15.4266   16.1126   14.9027   13.9965   15.6800   13.7350   13.0396   13.4273   14.6129   14.9738   14.8167   16.0369   14.3626   14.1111   15.4956   14.1215   14.9454   16.2096   15.3447   16.1958   13.8525   13.2510   14.6739   13.0548   16.5214   13.4965   13.7470
SimulatedTrait2         9.3686   10.5485    9.6050   10.5556    9.2023   10.2742   10.0192    9.7642   10.9303   10.5654    9.1288    9.6486    9.7584    9.1979    9.3665   10.1307   10.0740   10.3542   10.4436   10.3106    9.8948    9.8245   10.8715    9.5978   10.1293   10.4445    9.2456   10.6823   10.9052    9.0626   10.4629   10.8562    9.9611   10.5675   11.0532   10.2947    9.5233    9.5511   10.5125    9.3207   10.5873   10.4516   10.2895   10.6460   10.0724   10.6198   10.8260    9.8648   10.5510    9.6569   11.0233   10.5752   10.4621    9.6593   10.1681   10.5681   10.3928    9.5390    9.6897   10.6001    9.0705   10.8993   10.1214   10.4520    9.2741    9.3998    9.5968   10.8108    9.3071   10.0818    9.5733   10.4370    9.4264   10.5536    9.2931    9.8254   10.1852   10.2018    9.2328    9.6964   10.1154   10.2355   10.4855   10.0273   10.4739   10.5267    9.2560   10.4930   10.3305    9.6258   10.4119   10.5582    9.4732   10.1612   10.5033    9.2980   10.3010   10.3710    9.9200    9.5817   10.1934   10.3739    9.6099    9.3051   10.4519    9.5262    9.3649    9.6841    9.9678   10.6731   10.6181   10.4788    9.8584    9.0993    9.6246    9.5896    9.1688    9.0572    9.6391   10.6972   10.2119    9.8872    9.5805   10.1821    9.6831    9.3389   10.2547    9.3969    9.1340    9.5596   10.6313    9.3938    9.4193    9.4865    9.3760    9.0243   10.7721   10.8712   10.5979   10.4793    9.8987    9.3373   10.5304    9.3198    9.3289    9.5719    9.4270    9.5947   10.8542    9.6455   10.2789   10.5391   10.5376    9.3537   10.8107   10.0762    9.3262    9.4742    9.8625   10.6327    9.7904    9.2353   10.4797   10.7895    9.8833    9.5157   10.5617   10.7199    9.6183    9.8092    9.6094   10.9185   10.0747   10.1593    9.3623    9.5876   10.7914   10.7881   10.7133   10.6513   10.8030    9.1781    9.6105   10.5553    9.4067   10.8679   10.3854    9.6729   10.4309   10.5755    9.3413    9.6997    9.4707   10.1798   10.1654   10.8228   10.5685    9.3541   10.5274   10.7339
 
