# Supplementary material for: Inclusive Composite Interval Mapping of QTL by Environment Interactions in Biparental Populations
Source: PLoS One. 2015 Jul 10;10(7):e0132414. doi: 10.1371/journal.pone.0132414 (PMC4498613; doi:10.1371/journal.pone.0132414)
Supplement: S6 File — (ZIP) [file pone.0132414.s006.zip › H=0.8/L1/run_00131.met]

!**********************Note: lines staring with "!" are remarks and will be ignored in the program********************
!*********************************General Information**********************************
!Assuming F1 = P1 x P2, populations available in QTL IciMapping are: 
!  1, P1BC1F1 = P1 x F1, the first backcrossing where P1 is used as the recurrent parent;
!  2, P2BC1F1 = P2 x F1, the first backcrossing where P2 is used as the recurrent parent;
!  3, F1DH, F1-derived doubled haploids; 
!  4, RIL or F1RIL, recombination inbred lines through the repeated selfing of F1;
!  5, P1BC1RIL, recombination inbred lines through the repeated selfing of P1BC1F1;
!  6, P2BC1RIL, recombination inbred lines through the repeated selfing of P2BC1F1;
!  7, F2, the selfing generation of F1;
!  8, F3, the selfing generation of F2;
!  9, P1BC2F1, the second backcrossing where P1 is used as the recurrent parent; 
! 10, P2BC2F1, the second backcrossing where P2 is used as the recurrent parent;
! 11, P1BC2RIL, recombination inred lines through the repeated selfing of P1BC2F1; 
! 12, P2BC2RIL, recombination inred lines through the repeated selfing of P2BC2F1; 
! 13, P1BC1F2, the selfing generation of P1BC1F1; 
! 14, P2BC1F2, the selfing generation of P2BC1F1; 
! 15, P1BC2F2, the selfing generation of P1BC2F1; 
! 16, P2BC2F2, the selfing generation of P2BC2F1; 
! 17, P1BC1DH, P1BC1F1-derived doubled haploids; 
! 18, P2BC1DH, P2BC1F1-derived doubled haploids; 
! 19, P1BC2DH, P1BC2F1-derived doubled haploids; 
! 20, P2BC2DH, P2BC2F1-derived doubled haploids; 
   3      !Mapping Population (see remarks above)
   2      !Mapping Function (1 for Kosambi; 2 for Haldane; 3 for Morgan)
   2      !Marker Space Type (1 for intervals; 2 for positions)
   1      !Marker Space Unit(1 for centiMorgans; 2 for Morgan)
   6      !Number of Chromosomes (or Linkage Groups)
 200      !Size of the mapping population
   2      !Number of environments
 
!***************************************** Chromosomes and Linkage Maps **********************************************
!Chromosome                 NumMarkers
-CH1                        16
-CH2                        16
-CH3                        16
-CH4                        16
-CH5                        16
-CH6                        16
!Linkage map (Marker name followed by position or the interval length)
 MK-1-1                1     0.000
 MK-1-2                1    10.000
 MK-1-3                1    20.000
 MK-1-4                1    30.000
 MK-1-5                1    40.000
 MK-1-6                1    50.000
 MK-1-7                1    60.000
 MK-1-8                1    70.000
 MK-1-9                1    80.000
 MK-1-10               1    90.000
 MK-1-11               1   100.000
 MK-1-12               1   110.000
 MK-1-13               1   120.000
 MK-1-14               1   130.000
 MK-1-15               1   140.000
 MK-1-16               1   150.000
 MK-2-1                2     0.000
 MK-2-2                2    10.000
 MK-2-3                2    20.000
 MK-2-4                2    30.000
 MK-2-5                2    40.000
 MK-2-6                2    50.000
 MK-2-7                2    60.000
 MK-2-8                2    70.000
 MK-2-9                2    80.000
 MK-2-10               2    90.000
 MK-2-11               2   100.000
 MK-2-12               2   110.000
 MK-2-13               2   120.000
 MK-2-14               2   130.000
 MK-2-15               2   140.000
 MK-2-16               2   150.000
 MK-3-1                3     0.000
 MK-3-2                3    10.000
 MK-3-3                3    20.000
 MK-3-4                3    30.000
 MK-3-5                3    40.000
 MK-3-6                3    50.000
 MK-3-7                3    60.000
 MK-3-8                3    70.000
 MK-3-9                3    80.000
 MK-3-10               3    90.000
 MK-3-11               3   100.000
 MK-3-12               3   110.000
 MK-3-13               3   120.000
 MK-3-14               3   130.000
 MK-3-15               3   140.000
 MK-3-16               3   150.000
 MK-4-1                4     0.000
 MK-4-2                4    10.000
 MK-4-3                4    20.000
 MK-4-4                4    30.000
 MK-4-5                4    40.000
 MK-4-6                4    50.000
 MK-4-7                4    60.000
 MK-4-8                4    70.000
 MK-4-9                4    80.000
 MK-4-10               4    90.000
 MK-4-11               4   100.000
 MK-4-12               4   110.000
 MK-4-13               4   120.000
 MK-4-14               4   130.000
 MK-4-15               4   140.000
 MK-4-16               4   150.000
 MK-5-1                5     0.000
 MK-5-2                5    10.000
 MK-5-3                5    20.000
 MK-5-4                5    30.000
 MK-5-5                5    40.000
 MK-5-6                5    50.000
 MK-5-7                5    60.000
 MK-5-8                5    70.000
 MK-5-9                5    80.000
 MK-5-10               5    90.000
 MK-5-11               5   100.000
 MK-5-12               5   110.000
 MK-5-13               5   120.000
 MK-5-14               5   130.000
 MK-5-15               5   140.000
 MK-5-16               5   150.000
 MK-6-1                6     0.000
 MK-6-2                6    10.000
 MK-6-3                6    20.000
 MK-6-4                6    30.000
 MK-6-5                6    40.000
 MK-6-6                6    50.000
 MK-6-7                6    60.000
 MK-6-8                6    70.000
 MK-6-9                6    80.000
 MK-6-10               6    90.000
 MK-6-11               6   100.000
 MK-6-12               6   110.000
 MK-6-13               6   120.000
 MK-6-14               6   130.000
 MK-6-15               6   140.000
 MK-6-16               6   150.000
!*********************************** Marker Types ********************************************************************
!Co-dominant marker: When heterozygote F1 is present, P1 is coded as 2, F1 is coded as 1, and P2 is coded as 0; Otherwise, P1 is coded as 2, and P2 is coded as 0. 
!Dominant marker: When heterozygote F1 is present, P1 and F1 are coded as 12, and P2 is coded as 0; Otherwise, P1 is coded as 2, and P2 is coded as 0.  
!Recessive markers: When heterozygote F1 is present, P1 is coded as 2, and F1 and P2 are coded as 10; Otherwise, P1 is coded as 2, and P2 is coded as 0. 
!Missing marker is coded as -1. 
 MK-1-1                 0   2   0   2   2   0   0   2   0   2   2   2   0   0   0   2   2   0   2   2   2   0   0   0   2   2   0   0   2   0   0   0   2   2   0   0   0   0   2   2   0   2   2   0   0   0   2   2   2   2   0   2   0   2   2   0   0   0   2   0   2   0   2   0   2   2   2   2   0   2   0   2   2   0   2   0   0   2   2   0   0   2   2   2   2   2   2   0   0   0   2   0   0   2   0   0   2   0   2   0   0   2   0   0   0   2   0   2   0   0   0   0   2   0   0   0   0   2   2   2   2   2   0   0   2   0   0   0   2   0   2   0   0   2   0   2   2   2   2   0   0   2   2   0   0   2   2   2   0   0   2   2   2   2   2   0   2   2   0   0   0   2   0   2   0   2   0   2   2   0   2   2   2   2   0   2   0   0   0   2   0   0   2   0   2   0   0   2   0   2   2   2   0   0   2   0   2   0   2   2
 MK-1-2                 0   2   0   2   2   0   0   2   2   0   2   2   2   0   0   2   2   0   2   2   2   2   0   0   2   0   0   0   2   0   0   0   2   2   0   0   0   0   2   2   0   2   0   0   0   0   2   2   2   2   0   2   0   2   2   0   0   0   2   0   2   0   2   0   2   2   2   2   0   2   0   2   2   0   2   0   0   2   2   0   0   2   2   2   2   2   2   0   0   0   2   0   0   2   0   2   2   0   2   0   0   2   0   0   0   2   0   0   0   0   0   2   2   0   0   0   0   2   2   2   2   2   0   0   2   0   0   0   2   0   2   0   2   2   0   0   2   2   2   0   2   0   2   0   0   2   2   2   0   0   2   2   2   2   2   0   2   2   0   0   2   0   0   2   0   2   0   2   2   2   2   2   2   2   0   2   0   0   0   2   0   2   2   2   2   0   0   2   0   2   2   2   2   0   2   0   2   0   2   2
 MK-1-3                 0   2   0   2   2   0   0   2   2   0   2   2   2   0   0   2   2   0   2   2   2   2   0   0   2   0   0   0   2   0   2   0   2   0   0   0   0   0   2   2   0   2   0   0   0   2   0   2   2   2   0   2   0   2   2   0   0   0   2   0   2   0   2   0   2   2   0   2   0   2   0   0   2   0   0   0   0   2   2   0   0   2   2   2   2   2   0   0   2   0   2   0   0   2   0   2   2   0   2   0   0   2   0   0   0   2   0   2   0   0   0   2   2   0   2   0   0   2   2   2   2   2   0   0   2   0   0   0   0   0   2   0   2   2   0   0   0   2   2   0   2   0   2   0   0   0   2   2   0   0   2   2   2   2   0   2   2   0   0   0   2   0   2   2   0   2   0   2   2   2   2   2   2   2   0   2   0   0   0   2   0   2   2   2   2   0   2   2   0   0   2   2   2   0   2   0   2   0   2   2
 MK-1-4                 0   2   0   2   2   0   0   2   2   0   2   2   2   0   0   2   2   0   2   2   2   2   0   0   0   2   0   0   2   2   0   0   2   0   0   0   0   0   0   0   0   0   0   0   0   2   0   0   2   2   2   2   0   2   2   0   0   0   2   0   0   0   2   0   2   2   0   2   0   2   0   0   2   0   0   0   0   2   2   0   0   2   0   0   2   2   0   0   2   0   0   0   0   2   0   2   2   0   2   0   0   2   2   0   0   2   0   2   0   0   0   2   2   0   2   0   0   2   0   2   2   2   0   0   2   0   0   2   2   0   2   0   2   2   2   0   0   2   2   0   2   2   2   0   0   0   2   2   0   0   2   2   2   2   2   2   2   0   0   0   2   0   2   2   0   2   0   2   2   2   2   2   2   2   0   2   0   0   0   2   0   2   2   2   2   0   2   2   0   0   2   2   2   0   2   0   2   0   2   2
 MK-1-5                 0   2   0   0   2   0   0   2   2   0   2   2   2   0   2   2   2   0   0   2   0   2   0   0   0   2   2   0   2   2   0   0   2   0   0   0   0   0   0   0   0   0   0   0   0   2   0   0   2   0   2   2   0   2   2   0   0   0   2   0   0   0   0   0   2   2   0   2   0   2   2   0   2   0   0   0   0   2   2   0   0   2   0   0   2   2   0   0   2   0   0   0   0   2   0   2   2   0   2   2   2   2   2   0   0   2   0   2   0   0   0   0   2   0   2   0   0   0   0   2   2   2   0   0   0   0   0   2   2   2   2   0   2   2   2   0   0   2   2   0   2   2   0   0   0   0   2   2   0   0   2   2   2   2   2   2   2   0   0   0   2   0   0   0   0   2   0   2   2   2   0   0   2   2   0   2   0   0   0   2   0   2   2   2   2   0   2   2   0   0   2   2   2   0   2   2   2   0   2   2
 MK-1-6                 0   2   0   0   2   0   0   2   2   0   2   2   2   0   0   2   2   0   0   2   0   2   0   0   0   0   2   0   2   0   0   0   2   0   0   0   0   0   0   0   0   0   0   0   0   2   0   0   0   2   2   2   0   2   2   0   0   0   2   0   0   0   0   0   2   2   0   0   0   2   2   0   2   2   0   0   0   2   2   0   0   2   0   0   2   2   0   0   2   0   0   0   0   2   0   2   2   0   2   2   2   2   0   0   0   2   0   2   0   0   0   0   2   0   2   0   0   0   2   2   2   2   0   0   0   0   0   2   2   2   2   2   2   2   2   0   0   2   2   0   0   2   0   2   0   0   2   2   0   2   2   2   2   2   2   0   2   0   0   0   2   0   0   2   0   2   0   2   2   2   2   0   2   0   0   2   0   0   0   2   0   2   2   2   2   0   2   2   2   0   2   2   2   0   2   2   2   0   2   2
 MK-1-7                 0   2   0   0   2   0   0   2   2   0   2   2   2   0   0   2   0   0   0   2   0   2   0   0   0   0   2   0   2   0   0   0   2   0   0   0   0   0   0   0   0   0   0   0   0   2   0   0   0   2   2   2   0   2   2   0   0   0   2   0   0   0   0   0   2   2   0   0   0   2   2   0   2   2   0   0   0   2   2   0   0   2   2   0   2   2   0   2   2   0   0   0   0   2   0   2   2   0   2   2   2   2   0   0   0   2   0   2   0   0   0   0   2   2   2   0   0   0   2   2   2   2   0   0   0   0   0   2   2   2   2   2   2   2   2   0   0   0   2   0   0   2   0   2   0   0   2   2   2   2   2   2   2   2   2   2   2   0   0   0   2   0   0   2   0   2   0   2   0   0   2   0   0   0   0   2   0   0   0   2   0   2   2   2   2   0   2   2   0   0   2   2   2   0   2   2   2   2   2   2
 MK-1-8                 0   2   0   2   2   0   0   2   2   0   2   2   2   0   0   2   0   0   2   2   0   2   0   0   0   0   2   2   2   0   0   0   2   0   0   0   0   0   0   0   2   0   0   0   0   2   0   0   0   2   2   2   0   2   2   0   2   0   2   0   0   0   2   2   2   2   0   0   0   2   0   0   2   2   0   0   0   2   2   0   0   2   2   0   2   2   0   2   2   0   0   0   0   2   0   2   2   0   2   2   2   2   0   0   0   0   0   2   0   0   0   0   2   2   2   0   0   0   2   0   0   2   0   0   0   0   0   0   2   2   0   2   0   2   2   0   0   0   2   0   0   2   0   2   0   0   2   2   2   2   2   2   2   2   2   2   0   2   0   0   2   2   2   2   0   2   0   2   2   0   2   2   2   0   0   2   0   0   0   2   0   2   2   2   2   0   2   2   0   0   2   2   2   0   2   2   2   2   2   2
 MK-1-9                 0   2   0   2   2   0   0   2   2   0   2   2   2   0   0   2   0   0   2   2   0   0   0   0   0   0   2   2   2   0   0   0   2   0   0   0   0   0   0   2   2   0   0   0   0   2   0   2   2   2   2   2   0   2   2   0   2   0   2   0   0   0   2   2   2   2   0   0   0   2   0   0   2   2   0   0   0   2   2   0   0   2   2   0   2   2   0   2   2   0   0   0   0   2   0   2   2   0   2   2   2   2   0   0   0   0   0   2   0   0   0   0   0   2   2   0   0   0   2   0   2   2   0   0   2   0   0   0   2   2   0   2   0   2   2   0   0   0   2   0   0   2   0   2   0   0   2   2   2   2   2   2   2   2   2   2   0   2   0   0   2   2   0   2   0   2   0   2   2   0   2   2   0   0   0   2   2   0   0   2   0   2   2   2   2   0   2   2   0   0   2   2   2   0   2   2   2   2   2   2
 MK-1-10                0   2   0   2   2   0   0   2   2   0   2   2   2   0   2   2   0   0   2   2   0   2   0   0   0   0   2   2   2   0   0   2   2   0   0   0   0   0   0   2   2   0   2   0   0   2   0   2   2   2   2   0   0   2   2   0   2   0   2   0   0   0   2   2   2   2   0   0   0   0   0   0   2   2   0   2   0   2   2   0   0   2   2   0   2   2   0   2   2   0   0   0   2   2   0   2   2   0   2   2   2   2   0   2   0   0   2   2   2   2   0   2   0   2   2   0   0   0   2   0   2   2   0   2   0   0   0   0   2   0   0   2   0   2   2   0   0   0   2   0   0   2   0   2   0   0   2   0   2   2   2   2   0   2   2   2   0   2   0   0   2   2   0   2   0   2   0   2   0   0   2   2   0   0   0   2   2   0   0   2   0   2   2   2   2   0   2   2   0   0   2   2   2   0   2   2   2   2   2   0
 MK-1-11                2   2   0   2   2   0   0   0   2   0   2   2   2   0   2   2   2   0   2   0   0   2   2   2   0   0   2   2   2   0   0   2   2   0   0   0   0   0   0   2   2   0   2   0   0   2   0   2   2   2   2   0   0   2   2   0   2   0   2   0   0   0   2   2   2   2   0   0   0   0   0   0   2   2   0   2   0   2   2   0   0   2   2   0   2   2   0   2   2   0   0   0   2   2   0   2   2   0   2   2   2   2   2   2   0   0   2   2   2   0   0   2   0   2   2   0   0   0   2   0   2   2   0   0   0   0   0   0   2   0   0   2   0   2   2   2   0   0   0   0   0   2   0   2   0   0   2   0   2   2   2   2   0   2   2   2   0   2   0   0   2   2   0   2   0   2   0   2   0   0   2   2   0   0   0   0   2   0   2   2   0   2   2   2   2   0   2   0   0   2   2   2   2   0   0   2   2   0   2   0
 MK-1-12                2   2   0   2   2   0   0   0   2   0   2   2   2   0   2   2   2   0   0   0   0   2   2   2   0   0   2   0   2   0   0   0   2   0   0   2   0   0   0   2   2   0   2   0   0   2   0   2   2   0   2   0   0   2   2   0   2   0   2   0   0   0   2   2   2   2   0   0   0   0   0   0   2   2   0   2   0   2   2   0   0   0   0   0   2   2   0   2   2   0   0   0   2   2   2   2   2   0   2   0   2   2   2   2   0   0   2   0   2   0   0   2   0   2   2   0   0   0   2   0   2   2   0   0   2   0   0   0   2   0   0   2   0   2   2   2   2   0   2   0   0   2   2   2   0   0   2   0   2   2   2   2   0   2   2   2   0   2   0   0   2   2   0   2   0   2   0   2   0   0   2   2   0   0   0   0   2   0   2   2   0   2   2   2   0   0   0   0   2   2   2   2   2   0   0   2   2   2   2   0
 MK-1-13                2   2   0   2   2   0   0   2   2   0   2   0   2   0   2   0   2   0   0   0   0   0   2   2   2   0   2   2   2   0   2   0   2   0   0   2   0   0   0   2   0   0   2   0   0   2   0   2   2   0   2   0   0   2   2   0   2   0   2   0   2   0   2   2   2   2   0   0   0   0   0   0   2   2   0   2   0   2   2   0   0   0   0   0   2   2   0   2   2   0   0   0   2   2   2   2   0   0   2   0   2   2   2   2   0   0   2   0   2   0   0   2   0   2   2   0   0   0   2   0   2   2   0   2   2   2   0   0   2   0   0   2   0   2   2   2   2   0   2   0   0   2   2   2   0   0   2   0   2   2   2   2   0   2   2   2   0   2   0   0   2   2   2   2   0   0   0   2   0   0   2   2   0   0   0   2   2   0   2   2   0   2   2   2   0   0   0   0   2   2   2   2   2   0   0   2   2   2   2   0
 MK-1-14                0   0   0   2   2   0   2   2   2   0   2   0   0   0   2   0   2   0   0   0   0   0   0   2   2   2   2   2   2   0   2   0   2   0   2   2   0   0   2   2   0   0   2   0   0   0   0   2   2   0   2   0   2   2   2   0   0   0   2   0   2   0   2   2   2   2   0   0   0   0   0   0   2   2   0   2   0   2   2   0   0   0   0   0   2   2   0   2   0   0   0   0   2   2   2   2   2   0   0   0   2   2   2   2   0   0   2   0   2   0   0   2   0   0   2   2   0   0   2   0   2   2   0   2   2   2   0   0   2   0   0   2   2   2   2   2   2   0   2   0   0   2   2   0   0   0   0   0   2   2   2   2   0   2   2   2   2   2   0   0   2   2   2   2   0   0   0   2   0   2   2   2   0   0   0   2   2   0   2   2   0   2   2   2   0   0   0   0   2   2   2   2   2   0   0   2   2   2   2   0
 MK-1-15                0   0   0   2   2   0   2   2   2   0   2   0   0   2   2   0   2   0   0   0   0   0   0   2   0   2   2   2   2   0   2   0   2   2   0   2   0   0   2   2   0   0   2   2   0   0   0   2   2   0   2   2   2   0   2   0   0   2   2   0   2   0   2   2   2   2   0   0   0   0   2   0   2   2   0   0   0   2   2   0   0   0   0   0   2   2   0   2   0   0   2   0   0   2   2   2   2   0   0   0   0   2   2   2   0   0   2   0   2   2   0   2   2   0   0   0   0   0   2   0   2   0   0   2   2   2   0   0   2   0   0   2   2   2   2   2   2   0   2   0   0   2   2   0   0   0   0   0   2   2   2   2   0   2   2   2   2   2   0   0   2   2   2   2   2   0   0   2   0   2   0   2   0   0   0   2   2   0   2   2   0   2   2   2   0   0   0   0   2   2   2   2   2   0   0   2   2   2   2   0
 MK-1-16                0   0   0   2   2   0   2   2   2   0   0   0   0   2   2   0   2   2   0   0   2   0   0   2   2   2   2   2   2   0   2   0   2   2   0   2   0   0   2   2   0   0   2   2   0   0   0   2   2   0   2   2   2   0   2   0   0   2   2   0   2   0   2   0   0   2   0   0   2   0   2   0   2   0   0   2   0   2   2   0   0   0   0   0   2   2   0   2   0   0   2   0   0   2   2   2   2   0   0   0   0   2   2   2   0   0   2   0   2   2   0   2   2   0   0   0   0   0   2   0   2   0   0   2   2   2   0   0   2   0   0   2   2   2   2   2   2   0   2   0   0   2   0   0   0   0   2   0   2   2   2   2   0   2   2   2   2   2   0   0   2   2   2   2   2   0   0   2   0   2   2   2   0   0   0   2   2   0   2   2   0   2   2   0   2   0   0   0   2   2   2   2   2   0   0   2   2   2   2   2
 MK-2-1                 2   2   2   0   2   0   2   0   2   2   2   0   2   2   2   2   0   0   0   2   2   0   2   2   2   2   2   0   2   2   0   2   2   0   2   2   0   2   0   2   0   2   0   2   0   0   2   2   2   0   2   2   0   2   2   2   2   2   0   2   0   2   0   0   0   2   2   2   2   0   0   0   2   0   0   2   2   2   0   2   0   2   0   2   2   2   2   0   2   0   0   2   2   2   0   0   2   2   2   2   2   2   0   2   0   2   2   2   0   2   2   2   0   2   2   0   0   2   0   2   0   2   0   0   0   2   2   0   0   0   2   0   2   0   2   0   2   2   0   0   2   2   0   2   2   2   0   2   2   0   0   2   0   2   2   2   0   0   0   2   0   2   2   2   2   0   0   0   0   0   2   0   0   0   2   0   2   2   2   2   2   0   2   2   0   0   0   2   0   0   0   2   0   0   0   0   0   2   2   2
 MK-2-2                 2   2   2   0   2   0   2   2   2   2   2   0   2   2   2   2   0   0   2   2   2   0   2   2   2   2   2   2   2   0   0   2   2   0   2   2   0   2   0   2   0   2   0   2   0   0   2   2   2   0   2   2   0   2   2   2   2   2   0   2   0   2   0   2   0   2   0   2   2   0   0   2   0   0   0   2   2   2   0   2   0   2   0   2   2   2   2   0   2   0   0   2   2   2   0   0   2   0   2   2   2   2   0   2   0   0   2   2   0   2   2   2   0   2   2   0   0   0   0   2   0   2   0   0   0   2   2   2   0   0   2   0   2   0   2   0   2   2   0   0   2   2   0   2   2   2   0   2   0   0   0   2   0   2   2   2   0   0   0   2   0   2   2   2   2   0   0   0   0   2   2   0   0   0   2   0   2   2   0   2   2   0   2   2   0   0   0   2   0   0   0   2   0   0   0   0   0   2   2   0
 MK-2-3                 2   2   2   2   0   2   2   2   2   2   2   0   2   0   2   2   0   0   0   2   2   2   2   0   2   0   2   2   2   0   0   2   2   0   0   2   2   2   0   2   0   2   0   2   0   0   2   0   2   0   2   2   0   2   2   2   2   2   0   0   0   2   0   2   0   2   0   2   2   0   0   2   0   0   0   2   2   2   0   2   0   2   0   2   2   2   2   0   2   0   0   2   2   2   0   0   2   0   2   2   2   2   0   2   0   0   2   2   0   2   2   2   0   2   2   0   0   0   0   2   0   2   0   0   0   2   2   0   0   0   2   0   2   0   2   0   2   2   0   0   2   2   2   2   2   2   0   0   0   2   0   2   0   2   2   2   0   0   0   2   2   2   2   2   2   0   0   0   0   2   2   0   0   0   2   0   2   2   0   2   2   0   2   2   2   2   2   2   0   0   0   2   0   0   0   0   0   2   2   0
 MK-2-4                 2   2   0   2   0   2   2   2   2   2   2   0   2   0   2   2   0   0   2   2   2   2   2   0   2   0   2   2   2   0   0   2   2   2   0   0   2   2   0   2   0   2   0   2   0   0   2   0   2   0   2   2   0   2   2   2   0   0   2   2   2   2   0   2   0   2   0   2   2   2   0   2   0   0   0   2   2   2   0   2   0   2   0   2   2   2   2   0   2   0   0   2   2   2   0   0   2   0   2   2   2   2   0   2   0   0   2   2   0   2   2   2   0   0   2   0   0   0   0   0   0   2   0   0   0   2   2   0   0   0   2   0   2   2   2   2   2   0   0   0   2   2   2   2   2   2   0   2   0   2   0   2   0   2   2   2   0   0   0   2   2   2   2   2   2   0   0   0   0   2   2   0   0   0   2   0   0   2   0   2   2   0   2   2   2   2   2   2   0   0   0   2   0   0   0   0   2   2   2   0
 MK-2-5                 2   2   0   2   0   2   2   2   2   2   2   2   2   0   2   2   0   0   2   2   2   2   2   0   2   0   2   2   2   0   0   2   2   2   0   0   2   2   0   0   0   2   2   2   0   0   2   0   2   0   2   2   2   2   2   2   2   2   2   2   2   2   0   2   0   2   0   0   2   2   0   0   0   0   0   2   2   2   0   2   0   2   0   2   2   2   2   0   2   0   0   2   2   2   0   2   2   0   2   2   2   2   0   2   0   0   2   0   0   2   2   2   0   0   2   0   0   2   0   0   0   2   0   0   0   2   2   0   0   0   2   0   2   0   0   2   2   0   0   2   2   2   2   2   2   2   0   0   0   2   0   2   0   2   2   2   0   0   0   2   0   2   2   2   2   0   0   0   0   2   2   0   0   0   2   0   0   2   0   2   2   0   2   2   2   2   2   2   2   0   0   2   0   0   0   0   2   2   2   0
 MK-2-6                 2   2   0   0   2   2   2   2   2   2   2   2   2   0   2   2   0   0   2   2   2   2   2   0   2   0   2   2   2   0   0   2   0   2   0   0   2   2   0   2   2   0   2   2   0   0   2   0   0   0   2   0   2   2   2   2   0   2   2   2   2   2   0   2   2   2   0   0   2   2   0   0   0   0   0   2   2   2   0   2   0   2   0   2   2   2   2   0   2   0   0   2   2   2   0   2   2   0   2   2   2   2   0   2   0   0   2   0   2   2   2   2   0   0   2   0   0   2   0   0   0   2   0   0   0   2   2   0   0   0   2   0   2   2   0   2   2   0   0   2   2   0   2   2   2   2   0   0   0   2   0   2   0   2   0   2   0   0   0   0   0   2   2   2   2   0   2   0   0   2   2   0   0   0   2   0   0   2   0   2   2   0   2   2   2   2   2   2   2   0   0   2   0   0   0   0   2   2   2   0
 MK-2-7                 2   2   0   0   2   2   2   2   2   2   2   2   2   0   2   2   2   0   2   2   2   2   2   0   2   0   2   2   2   0   0   2   0   0   0   0   2   2   0   0   2   0   2   2   0   2   2   0   0   0   2   0   2   2   2   0   0   2   2   2   2   2   0   2   2   2   0   0   2   2   0   0   0   0   0   2   2   2   0   2   0   2   0   2   2   2   0   0   2   0   0   0   0   2   0   2   2   0   2   2   2   2   0   0   0   0   2   0   2   2   2   2   0   0   2   0   0   2   0   0   0   2   0   0   0   2   2   0   0   2   2   2   0   2   0   2   2   0   0   2   2   0   2   2   2   2   0   0   0   2   0   2   0   2   0   2   2   0   0   2   0   2   2   2   2   0   2   0   0   2   0   0   0   0   2   0   0   2   0   2   2   0   2   2   2   2   0   2   2   0   0   2   0   0   0   2   2   2   2   2
 MK-2-8                 2   2   0   0   2   2   2   2   2   2   2   2   2   0   2   2   2   0   2   2   2   2   2   0   2   0   0   2   2   0   2   2   0   0   0   0   2   2   0   0   2   0   0   2   0   2   2   0   0   0   2   0   2   2   2   2   2   2   2   2   2   2   0   2   2   2   0   0   2   2   0   2   2   0   2   2   2   2   0   2   0   2   0   0   2   2   0   0   2   0   0   0   0   2   0   2   2   0   2   2   2   2   0   0   0   0   2   0   0   2   2   2   0   0   2   0   0   2   0   0   0   2   2   0   0   0   2   0   0   0   2   2   0   2   0   2   0   0   0   2   2   2   2   2   2   2   0   0   0   2   0   2   0   2   0   2   2   2   0   2   0   2   2   2   2   0   2   0   0   2   0   0   0   0   2   0   0   2   0   2   2   0   0   2   2   2   0   2   2   0   0   2   0   0   0   2   2   2   2   2
 MK-2-9                 2   2   0   0   2   2   2   2   2   0   2   2   2   0   2   2   2   0   2   0   2   2   2   2   2   0   0   2   0   0   0   2   0   0   2   0   2   2   0   0   2   0   0   2   0   2   2   0   2   0   2   0   2   2   2   2   2   2   2   2   2   2   2   2   2   2   0   0   2   2   0   2   2   0   2   0   2   0   0   2   0   2   0   0   2   2   0   0   2   0   0   0   0   2   0   2   2   0   2   2   2   2   0   0   0   0   2   0   0   2   2   2   0   0   0   0   0   2   2   0   0   2   2   0   0   0   2   0   2   0   2   2   2   2   2   2   0   0   0   0   2   2   2   2   2   2   0   0   0   2   0   2   0   2   0   2   2   2   0   2   2   2   2   2   2   0   2   0   0   2   0   0   0   0   2   0   0   0   2   0   2   0   0   2   2   2   0   2   2   0   0   2   0   0   2   0   2   2   2   2
 MK-2-10                0   2   0   0   2   2   2   0   2   0   2   2   2   0   2   2   2   0   2   0   2   2   2   2   2   0   0   2   0   0   0   2   0   0   2   0   2   2   0   0   2   0   0   2   0   2   2   0   2   0   2   0   2   0   2   2   2   2   2   2   2   2   2   2   2   2   0   0   2   2   0   0   0   0   2   0   2   0   0   2   0   2   0   0   2   2   0   0   2   0   2   2   0   2   0   2   2   0   2   0   2   2   0   0   0   0   2   0   0   2   2   2   0   0   0   0   0   0   2   0   0   2   2   0   0   0   2   0   2   2   0   2   2   2   2   2   0   0   0   0   2   2   0   2   2   2   0   0   0   2   0   2   0   2   0   2   2   2   0   0   2   2   2   2   2   0   2   0   0   2   0   0   0   0   2   0   0   0   2   0   2   0   0   2   2   2   2   2   2   0   0   2   0   0   2   0   2   2   0   2
 MK-2-11                0   2   0   0   2   2   2   0   2   0   2   2   2   0   2   2   2   2   2   0   2   2   2   2   2   0   0   2   0   0   0   2   0   0   2   0   2   2   0   0   2   0   0   2   0   0   2   0   2   0   2   0   2   0   2   2   2   2   2   2   2   0   2   2   0   2   0   0   2   2   0   0   2   0   2   0   2   0   0   2   0   2   0   0   2   2   0   0   2   0   2   2   0   2   2   2   2   0   2   0   2   0   0   0   0   0   2   2   2   2   2   2   0   0   0   0   0   0   2   0   0   2   2   2   0   0   2   0   2   2   0   2   2   2   0   2   2   0   0   2   2   2   0   2   2   2   0   2   0   2   0   2   0   2   0   2   2   2   2   0   2   2   2   2   2   0   2   0   0   2   0   0   0   2   2   0   0   0   2   0   2   0   0   2   2   2   2   2   2   0   0   0   0   0   2   0   2   2   0   2
 MK-2-12                0   2   2   2   2   2   2   0   2   0   2   2   2   0   0   2   2   2   2   0   2   2   2   2   2   0   0   2   0   0   0   0   0   0   2   0   2   2   0   0   0   0   0   2   0   0   2   0   2   2   2   0   2   0   2   2   2   2   2   2   2   0   2   2   0   2   2   0   2   2   0   0   2   0   2   0   2   0   0   2   0   2   0   2   2   2   0   0   2   0   2   2   0   2   2   2   2   0   2   0   2   2   0   0   2   2   2   2   0   0   2   2   0   0   0   0   0   0   2   0   0   2   2   2   0   0   2   0   2   2   0   2   2   2   0   2   2   0   0   2   2   2   0   2   2   2   0   2   0   2   0   2   0   2   0   2   0   2   2   0   2   2   2   2   2   2   2   0   0   2   0   0   0   2   2   0   0   0   2   0   2   0   0   0   2   2   2   2   2   0   0   0   0   0   2   0   2   2   0   2
 MK-2-13                0   2   2   2   2   2   2   0   2   0   2   2   2   0   0   2   0   2   0   0   2   2   2   2   2   0   0   2   0   0   0   0   2   0   2   0   2   0   0   0   0   0   0   2   0   0   2   0   2   2   2   0   2   0   2   0   2   2   2   2   2   0   2   2   0   2   2   0   2   2   0   0   2   0   2   0   2   0   0   2   0   2   0   2   2   2   0   0   2   0   2   2   0   2   2   2   2   0   2   0   0   2   0   0   2   2   2   2   2   0   0   2   0   0   0   0   0   0   2   0   0   2   2   2   0   0   2   0   2   2   0   2   2   0   0   2   2   0   0   2   0   2   0   2   2   2   0   2   0   2   2   2   0   2   0   2   0   2   2   0   2   2   2   2   2   2   2   0   0   0   0   0   0   2   0   0   0   0   0   0   2   0   0   0   2   2   2   2   2   0   0   0   0   0   2   0   2   2   0   2
 MK-2-14                0   2   2   2   2   2   2   0   2   0   2   2   2   0   0   2   0   2   2   0   2   2   2   2   2   2   0   2   0   0   2   0   2   0   2   0   2   0   0   0   0   0   0   2   2   0   2   0   2   2   2   0   2   0   2   0   2   2   2   0   2   0   2   2   0   0   2   0   2   0   0   0   2   0   2   0   2   2   0   2   0   2   0   2   2   2   0   0   2   0   2   2   0   2   2   2   2   0   2   0   0   2   0   0   2   2   2   2   2   0   0   2   0   0   0   0   0   0   2   0   0   2   0   2   0   0   2   0   2   2   0   2   2   0   0   2   2   0   0   2   2   2   0   0   2   0   0   2   0   2   2   2   2   2   0   2   0   2   2   0   2   2   2   2   2   2   2   0   2   0   0   0   0   2   0   0   0   0   0   0   2   0   0   0   0   2   2   2   2   0   0   0   0   0   2   0   2   2   0   2
 MK-2-15                0   2   2   2   2   2   2   0   2   0   2   2   2   0   0   2   0   2   2   0   2   2   2   2   2   2   0   2   0   0   2   0   2   0   2   0   2   0   0   2   0   0   0   2   2   0   0   0   2   2   2   0   2   0   2   0   2   2   2   0   2   0   2   2   0   0   2   0   2   0   0   0   2   0   2   0   0   2   0   2   0   2   0   2   2   2   0   0   0   0   2   2   0   2   2   2   2   2   2   0   0   2   0   0   2   2   2   2   0   0   0   0   0   0   2   0   0   0   2   0   0   2   0   2   0   0   0   0   2   2   0   2   2   0   0   2   2   0   0   2   2   2   0   0   2   0   0   2   0   2   2   2   2   2   0   2   0   2   2   0   2   2   2   2   0   2   2   0   2   2   0   0   0   2   0   0   0   0   0   0   2   0   0   2   0   2   0   2   2   0   0   0   0   2   2   0   2   2   0   2
 MK-2-16                0   2   2   2   2   0   2   0   2   2   2   2   2   0   0   2   0   2   2   0   2   2   2   2   2   2   0   2   0   0   2   0   2   0   2   2   2   0   0   2   0   0   0   2   2   0   0   0   2   2   2   0   2   0   2   0   2   2   0   0   0   0   2   2   0   0   2   0   2   2   0   0   2   0   2   2   0   2   0   0   0   2   0   2   2   2   0   0   0   0   2   2   0   2   0   2   0   2   2   0   0   2   0   0   2   2   2   2   0   0   0   0   0   0   2   0   0   0   2   0   0   2   0   2   0   0   0   0   2   2   0   2   2   2   0   2   2   0   0   2   2   2   0   0   2   0   2   2   0   2   2   2   2   2   2   2   0   2   0   0   2   2   2   0   0   2   2   0   2   2   2   0   0   2   0   0   0   0   2   0   2   0   0   2   0   0   0   2   2   0   2   0   0   2   2   0   2   2   2   2
 MK-3-1                 2   2   0   0   0   0   0   2   2   2   2   2   2   2   0   2   0   0   2   2   2   2   0   2   0   2   0   0   0   0   0   2   2   2   0   0   0   0   0   2   2   0   2   0   0   2   0   0   2   0   0   2   0   0   0   0   0   2   0   0   0   2   0   0   2   0   2   2   2   0   2   2   2   2   0   2   2   0   0   2   0   2   0   2   2   2   2   0   0   2   0   2   0   0   2   0   0   2   2   0   0   2   2   0   0   2   2   2   2   2   2   2   0   2   0   0   0   0   2   0   2   0   0   2   0   2   0   2   0   0   2   0   0   2   2   0   0   0   0   0   0   0   0   2   0   0   0   2   0   2   2   0   0   2   2   2   0   2   2   0   0   2   2   0   2   2   2   2   2   2   2   0   2   0   0   0   2   2   2   0   2   0   2   0   2   2   2   2   0   2   0   0   0   0   0   0   0   0   0   2
 MK-3-2                 2   2   0   0   0   0   0   0   0   2   2   2   2   2   0   2   0   0   2   2   2   2   0   2   0   2   0   0   0   0   0   2   0   2   0   0   0   0   0   0   2   0   2   0   0   2   0   0   2   0   0   2   0   0   0   0   0   0   0   0   0   0   0   0   2   2   2   2   2   0   2   2   2   2   0   2   2   0   0   2   0   2   0   2   2   2   0   0   0   2   0   2   2   0   2   2   0   2   2   0   0   2   2   0   0   2   2   2   2   2   2   2   0   2   0   0   2   0   2   0   2   0   0   2   0   2   2   2   0   0   2   2   0   2   2   0   0   0   0   0   0   0   0   2   0   0   0   2   0   2   2   0   0   2   2   0   0   2   2   0   0   2   2   0   2   2   2   2   2   2   2   0   2   2   0   0   2   2   2   0   2   0   2   0   2   2   2   2   0   2   2   0   0   2   0   0   0   0   0   2
 MK-3-3                 2   2   2   0   0   0   0   0   0   2   2   2   2   2   0   0   2   0   2   2   2   0   0   2   0   2   0   0   0   0   0   2   0   2   0   0   0   0   0   0   2   0   2   0   0   2   0   0   2   0   0   2   2   0   0   0   0   0   0   0   0   0   0   0   2   2   2   2   0   0   2   2   2   2   2   2   2   0   0   2   0   2   0   2   0   2   2   0   0   2   0   2   2   0   2   2   0   2   2   0   0   0   2   2   0   2   2   2   2   2   2   2   0   2   0   0   2   0   2   0   0   0   0   2   0   2   0   2   2   0   2   2   2   2   2   0   0   0   0   0   0   0   0   2   0   0   0   2   0   2   2   0   0   2   2   0   0   2   0   0   2   2   2   0   2   2   2   2   2   2   2   0   2   2   0   0   2   2   2   0   2   0   2   0   0   2   2   2   0   0   2   0   0   0   0   0   0   0   0   2
 MK-3-4                 2   2   2   0   0   0   0   0   2   2   0   2   2   2   0   0   0   0   2   2   2   0   0   2   0   2   0   0   0   0   0   2   0   2   0   0   2   0   0   0   2   0   2   2   0   2   0   2   2   2   0   2   0   0   0   0   0   0   0   2   0   0   0   0   2   2   2   2   0   0   2   2   2   2   2   2   2   0   0   2   0   2   0   2   0   0   2   0   0   2   0   2   2   0   2   2   0   2   2   0   0   0   0   2   0   2   2   2   0   2   0   2   0   2   2   0   2   0   2   2   0   0   0   2   0   2   0   2   2   0   2   2   2   2   2   0   0   0   0   0   2   0   0   2   2   0   0   2   0   2   2   0   0   2   2   0   2   2   0   0   2   2   2   0   2   2   0   2   2   2   2   0   2   2   0   0   0   2   2   0   2   0   2   0   0   2   2   2   0   0   2   0   2   0   0   0   0   0   0   2
 MK-3-5                 0   2   0   0   0   0   0   0   2   2   0   2   2   2   0   2   0   0   2   2   2   0   0   2   0   2   2   2   0   2   0   0   0   2   0   0   2   0   0   0   2   0   2   2   0   2   0   0   2   2   0   2   0   0   0   0   2   0   0   2   2   0   0   0   2   2   2   2   0   0   2   2   2   2   2   2   2   0   0   2   0   2   0   2   0   0   2   0   0   2   0   2   2   2   2   2   0   2   2   0   0   0   0   2   0   2   2   2   0   2   0   2   0   2   2   0   2   0   0   2   0   0   0   2   0   2   0   2   2   0   2   2   2   2   2   0   0   0   2   0   2   0   0   2   2   2   0   2   0   2   2   0   0   2   0   0   2   2   0   0   2   2   2   0   2   0   2   2   2   2   2   0   2   0   0   0   2   2   2   0   2   2   2   2   0   2   2   2   0   0   2   0   2   0   0   0   0   0   0   2
 MK-3-6                 2   2   0   0   0   0   0   0   2   2   0   2   2   2   0   2   0   0   2   2   0   0   0   2   0   2   2   0   0   2   0   0   0   2   0   0   2   0   2   0   2   0   2   2   0   2   0   0   2   2   0   2   0   0   0   0   0   0   2   2   2   0   0   0   2   2   2   2   0   2   2   2   2   2   2   2   0   0   0   2   0   2   0   0   0   0   2   0   0   2   0   2   2   2   2   2   2   2   2   0   0   0   0   2   0   2   2   2   0   2   0   2   0   2   2   0   2   0   0   2   0   0   0   2   2   2   0   2   2   0   2   2   2   2   2   0   0   0   2   0   2   0   0   2   2   2   0   2   0   2   2   0   0   2   0   2   2   2   2   0   2   2   2   0   2   0   2   2   2   2   0   0   2   0   0   0   2   2   2   2   2   2   2   2   0   2   2   2   0   0   2   0   2   0   2   0   0   0   0   2
 MK-3-7                 2   2   0   0   0   0   0   2   2   2   0   2   2   0   0   2   0   0   2   2   2   0   0   2   0   2   2   0   0   0   2   0   0   2   0   0   2   0   2   0   0   0   2   2   0   2   2   0   2   2   0   2   0   0   0   0   0   0   2   2   2   0   0   0   2   2   2   2   0   2   2   2   2   2   2   2   2   0   0   2   0   2   0   0   0   0   2   0   0   2   0   2   2   0   2   2   2   2   2   0   0   0   2   2   0   2   0   2   0   2   0   2   0   2   2   0   2   0   0   2   0   0   0   2   2   2   0   2   2   2   2   0   2   2   2   0   0   0   2   0   2   0   0   2   2   0   0   2   0   2   2   0   0   2   0   2   2   2   2   2   2   2   2   0   2   0   2   2   2   2   0   2   2   0   0   0   2   2   2   2   2   2   2   2   2   2   2   2   0   0   2   0   2   2   2   0   0   0   0   2
 MK-3-8                 2   0   0   0   0   0   0   2   2   2   0   2   2   0   0   2   0   0   2   2   2   0   0   2   0   2   2   0   2   0   2   0   0   2   0   2   2   0   2   0   0   0   2   2   0   2   2   0   2   2   0   2   0   0   0   0   0   0   2   2   2   0   0   0   2   2   2   2   0   2   2   2   2   2   2   2   2   0   0   2   0   2   0   0   0   0   2   0   0   2   0   2   2   0   2   2   2   2   2   0   0   0   2   2   0   0   0   2   0   2   0   2   0   2   2   0   2   0   0   0   0   0   0   0   2   2   0   2   2   2   2   0   0   2   2   0   0   0   2   2   2   0   0   2   2   0   0   2   0   2   2   0   0   2   0   2   2   2   2   2   2   2   2   0   2   0   2   0   2   2   0   2   2   0   0   0   2   2   2   2   2   2   2   2   2   2   2   2   2   2   2   0   2   2   2   0   0   0   0   2
 MK-3-9                 2   0   0   0   0   0   2   2   2   2   0   2   2   0   0   2   0   0   0   2   2   0   0   2   0   2   2   0   2   0   2   0   0   2   0   0   2   2   2   0   0   0   2   2   0   2   2   0   2   2   0   2   0   0   0   0   0   0   2   0   2   2   2   0   2   2   2   2   0   2   0   2   2   2   2   2   2   0   0   2   0   2   0   0   0   0   2   0   0   2   0   2   2   0   2   2   2   2   2   0   2   0   0   2   0   0   0   2   0   2   0   2   0   2   2   0   2   0   0   0   0   0   0   0   2   2   0   2   2   2   2   0   0   2   2   0   0   0   2   2   0   0   0   2   2   0   0   2   2   2   2   0   2   2   0   2   2   2   2   2   2   2   2   0   2   0   2   0   2   0   0   2   2   0   0   0   2   2   2   2   2   2   2   2   2   2   2   2   0   2   2   0   2   2   2   0   0   0   0   0
 MK-3-10                2   2   0   0   0   0   2   2   2   2   0   2   2   0   0   2   0   0   0   2   2   0   0   2   0   2   2   0   2   0   2   0   0   0   0   0   2   2   2   0   0   0   2   0   0   2   2   0   2   2   0   2   0   0   0   0   0   0   2   0   2   2   2   0   2   0   2   2   0   2   0   2   0   2   2   2   2   0   2   2   0   2   0   0   0   0   2   0   2   2   0   2   2   0   2   0   2   2   2   0   2   0   0   2   0   0   0   2   0   2   0   2   0   2   2   0   2   0   0   0   0   0   0   0   2   2   0   2   2   0   2   0   0   0   2   0   0   0   2   2   0   0   0   2   2   0   0   0   2   2   2   0   0   2   0   2   2   2   2   0   2   2   2   0   2   0   2   2   2   0   0   2   2   0   0   0   2   2   2   2   2   2   2   0   2   2   0   2   0   2   2   0   0   2   2   0   0   0   0   0
 MK-3-11                2   2   0   0   2   0   2   2   2   2   0   0   2   0   0   2   0   0   2   2   2   0   0   2   0   2   0   0   0   0   2   0   0   0   0   0   2   2   2   0   0   2   2   0   0   2   2   0   2   2   0   2   0   2   0   0   0   0   2   0   2   2   2   0   0   0   2   2   0   2   0   2   0   2   2   0   2   0   0   2   0   0   0   0   0   0   2   0   2   0   0   2   2   0   2   0   2   2   2   0   2   2   0   2   0   0   0   2   0   2   0   2   2   2   2   0   2   0   0   0   0   0   0   2   2   2   0   2   2   0   2   0   0   0   2   0   0   2   0   2   0   0   0   2   2   0   0   0   2   2   2   2   0   2   0   2   2   2   2   2   2   2   2   2   2   0   0   0   2   2   0   2   2   0   0   0   2   0   2   2   2   2   2   0   2   2   0   2   0   0   2   2   0   2   2   0   0   0   0   0
 MK-3-12                2   2   0   0   2   0   2   2   0   0   0   0   2   2   2   2   0   0   2   2   2   0   0   2   0   2   0   0   0   0   2   0   0   0   0   0   2   2   2   0   0   2   0   0   0   2   0   0   2   2   0   2   0   2   2   0   0   2   2   0   2   2   2   0   0   0   2   2   0   2   0   2   0   2   2   0   2   0   0   2   0   0   0   0   0   0   2   0   0   0   0   2   2   0   2   0   2   2   0   0   2   2   0   2   0   0   0   2   0   2   0   2   0   2   2   0   2   0   0   0   0   0   2   2   2   2   0   2   2   0   2   0   0   0   2   0   0   2   0   2   0   0   0   2   2   0   0   0   2   2   2   2   0   2   2   2   2   2   2   2   0   2   2   2   2   2   0   0   2   2   0   2   0   0   0   0   2   0   2   0   0   2   2   0   2   2   0   2   0   0   2   2   0   2   2   2   0   0   0   0
 MK-3-13                2   2   0   0   2   0   2   2   0   0   0   0   2   0   2   0   0   0   2   0   2   0   0   2   0   2   0   0   0   0   2   0   0   0   0   0   2   2   2   0   0   2   0   0   0   2   0   0   2   2   0   2   0   2   2   0   0   2   2   0   2   2   0   0   0   0   2   2   0   2   0   2   0   2   2   0   2   2   0   0   0   0   0   0   0   0   2   0   2   2   0   2   2   0   2   0   2   2   2   0   2   2   0   2   0   0   0   2   0   2   2   2   0   2   2   0   2   0   2   0   0   0   2   2   2   2   0   2   2   0   2   0   0   0   2   0   0   2   0   2   2   0   2   2   2   0   0   0   2   2   2   2   2   0   2   2   2   0   2   2   0   2   2   2   2   2   0   0   2   2   0   0   0   0   0   0   2   0   2   0   0   2   2   2   2   0   0   2   0   0   2   2   2   2   2   2   2   0   0   0
 MK-3-14                2   2   0   0   0   0   2   2   0   0   0   0   0   0   2   0   0   2   2   0   2   0   0   2   0   2   0   0   0   2   2   0   2   0   0   0   2   2   2   0   2   2   0   0   0   0   0   0   0   2   0   2   0   2   0   0   0   2   2   0   0   2   0   0   0   0   2   2   0   2   0   2   0   2   2   0   2   2   0   0   0   0   0   0   0   0   2   0   2   2   2   2   2   0   2   0   2   2   2   0   2   2   0   0   0   2   0   2   0   0   2   2   0   2   2   0   2   0   0   0   0   0   2   2   2   2   0   2   2   0   2   2   2   0   2   0   0   2   0   2   2   0   2   2   2   0   0   0   2   0   2   0   2   0   2   2   2   0   2   2   0   2   2   0   2   2   2   0   2   2   0   0   0   0   0   0   2   0   2   0   0   2   2   2   2   0   0   2   0   0   2   2   2   0   2   2   2   0   0   2
 MK-3-15                2   2   0   2   0   0   2   2   0   0   0   0   0   2   2   0   0   2   2   0   2   0   0   2   0   2   0   0   0   2   2   0   2   0   0   0   2   2   2   0   2   2   0   0   0   0   0   0   0   2   0   2   0   2   0   0   0   2   2   2   0   2   2   0   0   0   2   2   0   2   0   2   0   2   2   0   2   2   2   0   0   0   0   0   0   2   2   0   2   2   2   0   2   2   2   0   2   2   2   0   2   2   0   0   2   2   0   2   0   0   2   2   0   2   2   0   0   0   0   0   0   2   2   2   2   2   0   2   2   0   2   2   2   0   2   0   0   2   0   2   2   0   2   2   2   0   2   0   2   0   2   2   2   0   0   0   2   0   2   2   0   2   2   0   2   2   2   0   2   2   0   0   0   0   0   0   2   0   2   0   0   0   2   2   2   0   0   2   0   0   2   2   2   0   2   2   2   0   0   2
 MK-3-16                2   2   2   2   0   0   2   2   0   0   0   0   0   2   2   0   2   2   2   0   2   0   0   2   0   0   0   0   0   2   2   0   2   0   0   0   0   2   2   0   0   2   0   0   0   0   0   0   0   2   0   2   0   2   0   0   0   2   2   2   0   2   2   0   0   0   2   2   0   2   0   2   0   2   2   2   2   2   2   0   0   0   0   0   0   2   0   0   2   2   2   0   2   2   2   0   2   2   2   0   2   2   0   0   2   2   0   0   0   0   2   2   0   2   2   0   0   0   0   0   0   2   2   2   2   2   0   0   2   0   2   2   0   0   2   0   0   2   0   2   2   0   2   0   2   0   0   0   2   0   2   2   2   0   0   0   2   0   2   2   0   2   2   0   2   2   2   0   2   2   0   0   0   0   0   0   2   2   2   0   0   0   2   2   0   0   0   2   0   0   2   2   2   0   2   0   2   0   0   2
 MK-4-1                 2   0   2   2   0   2   2   0   2   2   0   2   0   2   0   2   0   0   0   2   0   2   2   2   2   0   0   0   2   2   2   2   2   2   2   2   0   2   2   0   2   0   2   2   0   2   0   2   0   2   2   2   0   2   2   0   2   0   0   2   2   0   0   2   0   2   2   0   2   2   0   2   0   0   0   2   2   0   0   0   0   2   0   2   2   0   2   2   2   2   2   0   2   0   0   0   2   0   0   0   0   2   2   2   2   0   0   2   2   2   2   2   2   2   0   0   2   0   0   0   0   0   0   0   2   0   0   0   2   2   2   2   2   2   2   0   2   0   2   2   2   0   2   0   2   2   2   2   2   0   0   2   0   2   2   2   0   2   2   2   2   0   2   2   2   0   0   0   2   2   0   2   0   2   2   2   2   0   0   0   0   0   0   0   0   0   2   2   2   2   2   2   2   0   2   2   0   0   2   2
 MK-4-2                 2   0   2   2   0   0   2   0   2   2   0   2   0   2   0   2   0   0   0   2   0   2   0   2   2   0   0   0   2   2   2   2   2   2   2   2   0   2   2   0   2   0   2   2   0   2   0   2   0   0   2   2   0   2   2   0   2   0   0   2   2   0   2   2   2   2   2   0   2   2   0   2   0   0   0   2   2   0   0   0   0   2   0   2   0   0   2   2   2   2   2   0   2   0   0   0   2   0   2   0   0   2   2   0   2   0   0   2   2   2   2   2   2   2   0   0   2   0   0   0   0   0   0   0   2   0   0   0   2   2   2   2   2   2   2   2   2   0   2   2   2   2   2   2   2   2   2   2   2   0   0   2   0   0   0   2   0   2   2   2   2   0   2   2   2   0   0   0   2   2   0   2   0   2   2   0   2   0   0   0   0   0   0   2   0   0   0   2   2   2   2   2   2   0   2   0   0   0   2   2
 MK-4-3                 2   0   2   0   2   2   2   0   2   0   0   2   0   0   0   2   0   0   0   2   0   2   0   2   2   2   0   0   2   2   2   2   0   2   2   2   0   2   2   0   2   0   0   2   0   2   0   2   0   0   2   2   0   2   2   0   2   0   2   2   2   0   2   2   2   2   2   0   2   2   0   0   0   0   0   2   2   0   0   0   0   0   0   2   2   0   2   2   2   2   2   0   2   0   0   0   2   0   2   0   0   2   2   0   2   0   0   2   2   0   2   2   2   2   0   0   2   0   0   0   0   0   0   0   2   0   2   0   2   2   2   2   2   2   2   2   2   0   2   0   2   2   2   2   2   2   2   2   2   0   0   2   0   0   0   2   0   2   2   2   2   0   2   2   2   2   0   0   2   2   0   2   0   2   2   0   2   0   0   0   0   0   0   2   0   0   0   2   2   2   2   2   2   0   2   0   0   0   2   2
 MK-4-4                 2   0   2   0   2   2   2   0   2   0   0   2   0   0   2   2   0   2   0   2   0   2   0   2   0   2   0   0   0   2   2   0   0   2   0   2   0   2   2   0   2   0   0   2   0   0   0   2   0   0   2   2   0   2   2   0   2   0   2   2   2   0   2   2   2   2   2   0   2   2   0   0   0   0   0   2   2   0   0   2   0   0   0   0   2   0   2   2   2   2   2   0   2   0   2   0   2   0   2   0   0   2   2   0   2   0   0   2   2   0   2   2   2   2   0   0   2   0   0   0   0   0   0   2   2   0   2   0   0   2   2   2   2   2   2   2   2   0   2   0   2   2   2   2   2   2   2   2   2   0   0   2   0   0   0   2   0   2   2   0   2   0   2   2   2   2   0   0   2   2   0   0   0   2   2   0   2   0   0   0   0   0   0   2   0   0   0   2   2   2   2   2   2   2   2   0   0   0   2   2
 MK-4-5                 2   0   2   0   2   2   2   0   2   0   0   2   0   0   2   2   0   2   0   2   0   0   0   2   0   2   0   2   0   2   2   0   0   2   0   2   0   2   2   0   2   0   0   2   0   0   0   2   0   0   2   0   2   2   0   2   2   0   2   2   2   0   2   0   2   2   2   0   2   2   0   0   0   0   0   2   2   0   0   2   0   0   0   0   2   0   2   2   2   2   2   0   2   0   2   0   0   2   2   0   0   0   2   0   2   0   0   2   2   2   2   2   2   0   2   0   2   0   0   0   0   0   0   2   2   0   2   0   0   2   2   2   2   2   2   2   2   0   2   0   2   2   2   0   2   2   2   2   2   0   0   2   0   0   0   2   0   2   0   2   2   0   2   2   2   2   0   0   2   2   0   0   0   2   2   0   2   0   0   0   0   0   0   2   0   0   0   2   0   2   2   2   2   2   2   0   0   2   2   2
 MK-4-6                 2   0   2   0   2   2   2   0   2   0   0   2   0   0   2   2   0   2   2   2   0   0   0   0   0   2   0   2   0   0   2   2   0   2   0   0   0   2   2   0   2   0   0   2   0   0   0   2   0   0   2   2   2   0   0   2   2   0   2   2   2   0   2   0   0   2   2   0   2   2   0   0   0   0   0   2   2   0   0   2   0   0   0   0   2   0   2   2   2   2   2   0   2   0   0   0   0   2   2   0   0   0   2   0   2   0   0   2   2   2   2   2   2   2   2   2   2   0   0   0   0   0   0   2   2   0   2   0   2   2   2   2   2   2   2   2   2   0   2   0   2   2   2   0   2   2   2   2   2   0   0   2   0   2   0   2   0   2   0   2   2   0   2   2   2   2   0   0   2   2   2   0   0   2   2   0   2   0   0   0   0   0   0   0   0   2   0   2   0   2   2   2   2   2   2   0   0   2   2   2
 MK-4-7                 2   2   2   0   0   2   2   0   2   0   0   2   0   0   2   2   0   2   0   2   0   0   0   0   0   2   0   2   0   0   2   2   0   2   0   0   2   2   2   0   2   0   0   2   0   0   0   2   0   0   2   2   2   0   0   2   2   0   2   2   2   0   2   0   0   2   0   0   2   2   0   0   0   0   0   2   2   0   0   2   0   0   0   0   2   0   2   2   2   2   2   0   2   0   0   0   2   2   2   2   0   0   2   0   2   0   0   2   2   2   2   2   2   2   2   0   2   0   0   0   2   0   2   2   2   2   2   0   2   2   2   2   2   2   2   2   2   0   2   0   2   2   2   2   2   0   0   2   2   0   0   2   0   2   0   2   0   2   0   0   2   0   2   2   2   2   0   0   2   2   2   0   0   2   2   0   2   0   0   0   0   0   0   0   0   2   0   0   0   2   2   2   0   2   2   0   0   2   2   0
 MK-4-8                 2   2   2   0   0   0   2   0   2   0   0   2   2   0   2   2   0   2   0   2   0   0   0   0   0   2   0   2   0   0   2   2   0   2   0   0   2   2   2   0   2   2   0   2   0   0   0   2   0   0   2   2   2   0   0   2   2   0   2   0   2   0   0   0   0   2   0   0   2   2   2   0   0   0   0   2   2   0   0   2   0   0   0   0   2   0   2   2   2   2   2   0   2   0   0   0   2   2   2   2   0   0   2   0   2   0   0   2   2   2   2   2   2   2   2   0   2   0   0   0   2   0   2   2   2   2   2   0   2   2   2   2   2   2   2   2   2   0   2   0   2   2   2   2   2   0   0   2   2   0   0   2   0   2   0   2   0   2   0   0   2   0   2   2   2   2   0   2   2   2   2   0   2   2   2   0   2   0   0   0   2   0   0   0   2   2   2   0   0   2   0   2   0   2   2   0   0   2   2   0
 MK-4-9                 2   2   2   0   0   0   2   0   2   0   0   2   2   0   2   2   0   2   0   2   0   0   0   0   0   2   0   2   0   0   2   2   0   2   0   0   0   2   2   0   2   2   0   2   0   0   0   2   0   0   2   0   2   0   0   2   2   0   2   2   2   0   0   0   0   2   0   0   2   2   2   0   0   0   0   2   2   0   0   2   0   0   0   0   2   0   2   2   2   2   2   0   2   0   0   0   2   0   2   2   0   0   2   0   2   0   0   2   2   2   2   2   2   2   2   0   2   0   0   0   2   0   2   2   2   2   2   0   2   2   2   2   2   2   2   2   2   0   2   0   2   2   2   0   2   0   2   2   2   0   0   0   0   2   0   0   0   2   0   0   2   0   2   2   2   2   0   2   2   2   2   0   0   0   2   0   2   0   0   0   2   0   0   0   2   2   2   0   0   2   0   2   0   2   2   0   0   2   0   0
 MK-4-10                2   2   0   2   0   0   2   0   2   0   0   2   2   0   2   2   0   2   0   2   0   0   0   0   0   2   0   2   0   0   0   2   0   2   0   0   0   2   2   0   2   2   2   2   0   0   0   2   0   0   0   0   2   0   0   2   2   0   2   2   2   0   0   0   0   2   0   0   2   2   2   0   0   0   0   2   0   0   0   2   0   0   0   2   2   0   2   2   2   2   0   0   2   0   0   0   2   0   2   2   0   0   2   0   2   0   0   0   2   2   2   2   2   2   2   0   2   0   0   0   2   0   2   2   2   2   2   0   2   0   2   2   2   2   2   2   2   2   2   0   2   2   2   0   2   0   2   2   2   0   0   0   0   2   2   0   0   2   0   2   0   0   2   2   2   2   0   2   2   2   2   2   2   0   2   0   0   0   0   0   2   0   0   0   2   2   2   0   0   2   0   2   0   0   2   0   2   2   0   0
 MK-4-11                2   2   0   2   0   0   2   0   2   0   0   2   2   0   2   2   0   2   0   2   0   0   0   0   0   2   2   2   0   0   0   2   0   2   0   0   0   0   2   0   2   2   2   2   0   0   0   2   0   0   0   0   2   0   0   2   0   2   2   2   0   0   0   0   0   2   0   0   2   2   2   0   0   0   0   2   0   0   0   2   0   0   0   2   2   0   2   2   2   2   0   0   2   0   0   0   2   0   2   2   0   0   2   0   2   2   0   0   2   2   2   2   2   2   2   0   2   2   0   2   0   0   2   2   0   2   2   0   2   0   2   0   2   2   2   2   0   2   0   0   2   2   2   0   2   0   2   2   2   0   0   0   0   2   2   0   2   2   0   2   0   2   2   2   2   2   0   2   0   2   2   2   2   0   2   0   2   0   0   0   2   0   0   0   2   2   2   0   0   2   0   2   0   0   2   0   2   2   0   2
 MK-4-12                2   2   0   2   2   2   2   0   2   0   0   2   2   0   2   2   0   2   0   2   0   0   0   0   2   2   2   2   0   0   0   2   0   2   0   0   0   0   2   0   2   2   2   2   0   0   0   2   0   0   0   0   2   0   0   2   0   2   2   0   0   0   0   0   0   2   0   2   2   2   2   0   0   0   0   2   0   0   0   2   0   0   0   2   2   0   2   2   2   2   0   0   2   0   0   0   2   2   2   2   0   0   2   0   2   2   0   0   2   2   2   2   0   2   2   0   2   2   0   2   0   0   2   2   0   2   2   0   2   0   2   0   2   2   2   2   0   2   0   0   2   2   2   0   2   0   2   2   2   0   0   0   0   2   2   0   2   2   0   2   2   0   2   2   0   0   0   2   0   2   2   2   2   0   2   2   2   0   0   0   2   0   0   0   2   2   2   0   0   2   0   2   0   0   2   0   2   2   0   2
 MK-4-13                0   2   0   2   2   2   2   0   2   0   0   2   2   0   2   2   0   2   0   2   0   0   0   0   2   2   2   2   0   0   0   2   0   0   0   0   0   0   2   0   2   2   0   2   0   0   0   2   2   0   0   0   2   0   0   2   0   2   0   0   0   0   0   0   0   2   0   2   2   2   2   0   0   2   2   2   0   2   0   2   0   0   0   2   2   0   0   2   2   2   0   0   2   0   0   0   2   0   2   2   0   0   2   0   2   2   0   0   2   2   2   2   0   2   2   0   2   2   0   2   0   0   2   2   0   2   2   2   2   0   2   0   2   2   2   2   0   2   0   0   2   2   2   0   2   0   0   2   2   0   0   0   0   2   2   0   2   2   2   2   2   0   2   2   0   0   0   2   0   2   2   2   2   0   2   2   2   0   0   0   2   0   0   2   2   2   2   0   0   2   0   2   0   0   2   0   2   0   0   2
 MK-4-14                0   2   0   2   2   2   2   0   2   0   0   2   2   0   2   0   0   2   0   2   0   0   0   0   2   2   2   2   0   0   0   2   0   0   2   0   0   2   2   0   2   2   0   2   2   2   0   2   2   0   0   0   0   0   0   2   0   0   0   0   2   0   0   0   2   2   0   2   2   2   2   0   0   2   0   2   0   2   0   2   0   0   0   2   2   0   0   2   2   2   0   0   2   0   0   0   2   0   2   2   0   0   2   0   2   2   0   2   0   2   2   2   0   0   2   0   2   0   0   2   0   0   2   2   0   2   2   2   0   0   2   0   2   2   2   2   0   2   0   0   2   2   2   0   2   0   0   2   2   0   2   2   0   2   2   0   2   2   2   2   2   0   0   2   0   0   0   2   0   2   2   0   2   0   2   2   0   0   0   0   2   0   0   2   2   2   2   2   0   2   2   2   2   0   0   0   2   0   0   2
 MK-4-15                0   2   0   2   0   2   2   0   2   0   0   0   2   0   2   0   0   2   0   2   0   0   0   0   2   2   2   2   0   2   0   2   0   0   2   0   0   2   2   0   2   2   0   2   2   2   0   2   2   0   0   0   0   0   0   2   0   0   0   0   2   2   0   0   2   2   0   2   2   2   2   0   0   2   2   2   0   2   0   2   0   0   0   2   2   2   0   2   2   2   0   0   2   0   0   0   2   0   2   2   0   0   0   0   2   2   0   2   0   0   2   2   0   0   2   0   2   0   0   2   2   0   2   2   2   2   2   2   0   0   2   0   0   2   2   2   0   2   0   0   2   2   2   0   0   2   2   2   0   0   2   2   0   2   2   0   2   2   2   2   2   0   0   2   0   2   0   0   0   2   2   0   2   0   2   2   0   0   0   2   2   0   0   2   2   2   2   2   0   2   2   2   2   0   2   0   2   0   0   2
 MK-4-16                0   2   0   2   0   2   2   0   0   0   0   0   2   0   2   0   0   2   0   2   0   2   0   0   2   2   2   2   2   2   0   2   0   0   2   0   0   2   2   0   2   2   0   0   2   2   0   2   0   0   0   0   0   0   0   2   0   0   0   0   2   2   0   0   0   2   0   2   2   2   2   0   0   2   2   2   0   2   0   2   0   0   0   2   2   0   0   2   2   2   0   0   2   0   0   0   0   2   2   0   0   0   0   0   2   2   0   2   0   0   2   2   0   0   2   0   2   0   0   2   2   0   2   2   2   2   2   2   0   0   2   2   0   2   2   2   0   0   2   0   2   2   2   0   0   2   0   2   0   0   2   2   0   2   2   0   2   2   2   2   0   0   0   2   0   2   0   0   0   2   2   0   2   0   2   2   0   0   0   2   2   0   0   2   2   2   2   2   0   2   2   2   2   0   2   0   0   0   0   2
 MK-5-1                 2   2   2   0   2   0   2   2   2   0   2   0   0   0   2   2   0   2   0   2   0   2   2   0   2   2   0   0   0   0   2   0   0   2   0   0   0   0   0   0   2   2   0   2   0   0   2   2   0   2   0   0   0   2   0   0   2   0   2   0   0   0   2   2   2   0   0   2   2   2   2   2   0   2   2   2   0   0   0   2   2   0   2   2   2   0   0   2   2   0   2   0   2   2   0   2   2   2   0   2   2   2   0   0   0   2   0   2   2   0   0   2   2   0   2   0   2   0   2   0   0   2   2   2   2   2   2   0   0   2   2   2   2   0   0   0   0   0   0   2   2   0   2   0   2   0   2   2   2   0   2   0   0   2   2   0   0   2   0   0   2   0   0   2   0   0   2   0   0   2   2   0   0   2   0   2   0   0   2   0   0   0   2   0   2   0   2   2   2   0   0   2   0   0   2   0   2   2   2   0
 MK-5-2                 2   2   2   0   2   2   2   2   2   0   2   0   0   0   2   2   0   2   0   2   0   2   2   0   2   2   0   0   0   0   2   0   0   2   0   0   0   0   0   0   2   2   2   2   0   0   2   2   0   2   0   0   0   2   2   2   2   0   2   0   0   0   2   2   2   0   0   2   2   2   2   2   0   2   2   2   0   0   0   2   2   2   2   2   2   2   0   2   2   0   2   0   2   2   0   0   2   2   0   2   2   2   0   0   0   2   0   2   2   0   0   2   2   0   0   0   2   0   2   0   2   2   2   2   2   2   2   0   0   2   0   2   2   0   0   0   0   0   0   2   2   0   2   0   2   0   2   2   2   0   2   0   0   2   2   2   0   2   0   2   2   0   0   2   0   0   0   0   0   2   2   2   0   2   0   2   0   0   2   2   0   0   2   2   2   0   2   2   2   0   0   2   0   0   2   0   2   2   2   0
 MK-5-3                 0   2   0   0   2   2   2   2   2   0   2   0   0   0   2   2   0   2   0   2   2   2   2   2   2   2   0   0   0   2   2   0   2   0   2   0   0   0   0   0   2   2   2   2   2   0   2   2   0   2   0   0   0   2   2   2   2   0   2   2   0   0   2   2   2   0   0   2   2   2   2   2   0   2   2   2   0   0   0   2   2   0   2   2   2   2   0   2   2   2   2   0   2   2   0   0   2   2   0   2   2   2   0   0   0   2   0   2   2   0   0   2   2   0   0   0   2   0   2   0   2   2   2   0   0   2   2   0   0   2   0   2   2   0   0   0   0   0   0   2   2   0   2   0   2   2   2   2   2   0   2   0   0   2   2   2   0   0   0   2   2   0   0   2   0   0   0   0   0   2   2   2   0   2   0   2   0   0   2   2   0   0   2   0   2   0   2   2   2   0   0   2   0   0   2   0   0   2   0   0
 MK-5-4                 0   2   0   0   2   2   2   2   2   0   2   0   0   0   2   2   0   2   0   2   2   2   2   0   2   2   0   0   0   2   0   0   2   0   2   0   0   0   0   0   2   2   2   2   2   0   2   2   0   2   2   0   0   2   2   0   2   0   2   2   0   0   2   2   2   0   0   2   2   2   2   0   0   0   2   2   0   0   0   2   2   0   0   2   2   2   0   2   2   2   2   0   2   2   0   0   0   2   0   2   2   2   0   0   0   2   0   2   2   2   0   2   2   0   0   2   2   0   2   0   2   2   0   0   0   0   2   0   0   2   0   2   2   0   2   2   0   0   0   2   2   0   2   0   2   2   2   2   2   0   2   0   0   2   2   2   0   0   0   2   2   0   0   2   0   0   0   0   0   2   2   2   0   2   2   2   0   0   2   2   0   0   2   0   0   0   2   2   2   0   0   2   2   0   2   0   0   2   0   0
 MK-5-5                 0   2   0   0   2   2   2   2   2   0   2   0   0   0   2   2   0   2   0   2   2   2   2   0   2   0   2   0   0   2   0   0   2   0   2   0   0   0   2   0   2   0   2   2   2   2   2   2   0   2   2   0   0   2   2   0   2   2   2   2   0   0   2   2   2   2   0   2   2   2   2   2   0   0   2   2   0   0   0   2   2   0   0   0   2   2   0   2   0   2   2   0   0   2   0   0   0   2   0   0   2   2   0   0   0   2   0   2   2   2   0   2   2   0   0   0   2   0   2   0   2   2   0   0   2   0   2   0   0   2   0   2   2   0   2   2   0   2   0   2   2   0   2   0   2   2   0   2   2   0   2   0   0   0   2   2   0   2   0   2   2   0   0   2   0   2   0   0   0   2   0   2   0   2   2   2   0   0   2   2   0   2   2   0   0   0   2   2   2   0   0   2   2   0   2   0   0   2   0   0
 MK-5-6                 0   2   0   0   2   2   2   2   2   0   2   0   0   0   2   2   0   2   0   2   2   2   2   0   2   0   2   0   0   2   0   0   2   0   2   0   0   0   2   0   2   0   2   2   2   2   2   2   0   2   2   2   0   2   2   0   2   2   2   2   0   0   2   0   2   2   0   2   0   2   2   2   0   0   2   2   0   0   0   2   2   0   0   0   2   2   0   2   0   2   2   0   0   2   2   2   0   2   0   0   0   2   0   0   0   2   0   2   2   2   0   2   2   0   0   0   2   0   2   2   2   2   0   2   2   0   2   2   0   2   0   2   2   0   2   2   0   2   0   2   2   0   2   0   2   2   0   2   2   0   2   0   0   0   0   2   0   2   0   2   2   0   0   2   0   2   0   0   0   0   0   2   0   0   2   2   0   0   2   2   2   2   0   2   2   0   2   2   2   0   0   2   2   0   2   0   2   2   0   0
 MK-5-7                 0   2   0   0   2   2   2   2   2   0   2   0   0   0   2   2   0   2   2   2   0   2   2   0   2   0   2   0   0   2   0   2   2   0   0   0   0   0   2   0   0   0   2   2   2   2   2   2   0   2   2   2   0   2   2   2   2   2   2   2   0   0   2   0   0   2   0   2   0   0   2   2   0   0   2   2   0   0   0   2   2   0   0   2   2   2   0   2   0   2   2   2   0   2   2   2   0   2   0   0   0   2   0   0   0   2   0   2   2   2   0   2   2   0   0   2   2   0   2   2   2   2   0   2   2   0   2   2   0   2   0   2   2   0   2   2   0   2   0   0   2   0   2   0   2   2   0   2   0   0   2   0   0   0   0   2   0   0   0   2   2   0   0   2   2   2   2   0   0   0   2   2   0   0   2   2   0   2   2   2   2   2   0   2   2   0   2   2   2   0   0   0   2   0   2   0   2   2   0   0
 MK-5-8                 0   2   0   0   0   2   0   2   2   0   2   0   0   0   2   2   0   0   2   2   0   0   0   0   2   0   0   0   0   2   0   2   2   0   0   0   0   0   2   0   0   0   2   2   2   2   2   2   2   2   2   2   0   2   2   2   2   2   2   2   0   0   2   0   0   2   0   2   0   0   2   2   0   0   2   2   0   0   0   2   2   0   0   2   2   2   0   2   0   2   2   2   0   0   2   0   0   2   0   0   0   2   0   0   0   0   0   2   2   2   0   2   2   2   2   2   2   0   2   2   2   2   0   2   2   0   2   2   0   2   0   2   2   0   2   2   2   2   2   0   2   0   2   0   2   0   0   2   0   0   2   0   0   0   0   2   0   0   0   2   2   0   0   2   2   2   2   2   0   0   2   2   0   0   2   2   0   2   2   2   2   2   0   2   2   2   0   0   2   0   0   0   2   0   2   0   2   2   0   0
 MK-5-9                 0   2   0   0   0   2   0   2   0   0   2   0   0   0   0   0   0   0   2   2   2   0   0   0   2   0   0   0   0   2   0   2   2   0   2   0   0   0   2   0   0   0   2   2   2   2   2   2   2   2   2   2   0   2   2   2   2   2   2   2   0   0   2   0   0   2   0   2   0   0   2   2   0   0   2   2   0   0   2   2   2   0   0   2   2   0   2   2   0   2   2   2   0   0   2   0   0   2   0   0   0   2   0   0   0   0   0   2   2   2   0   0   2   0   2   2   2   0   2   2   2   2   0   2   2   0   2   2   0   2   0   2   2   0   2   2   2   2   2   0   2   0   2   0   2   0   0   2   0   0   2   0   0   0   0   2   0   0   0   2   2   0   0   2   2   2   2   0   0   0   2   2   0   0   2   2   0   2   2   0   2   2   0   2   2   2   0   0   2   0   0   0   2   0   2   0   2   2   0   0
 MK-5-10                0   2   0   0   0   2   0   2   0   0   2   0   0   0   0   0   0   0   2   2   2   0   0   0   2   0   0   2   0   2   0   2   2   0   2   0   0   0   2   0   0   0   2   2   2   2   0   2   2   2   2   2   0   2   2   2   0   2   2   2   0   0   2   0   0   2   0   2   0   0   2   2   0   0   2   2   0   0   2   2   2   0   0   2   2   0   2   2   0   2   2   2   0   0   2   0   0   2   0   2   0   2   0   0   0   0   0   2   2   2   0   0   2   0   2   2   0   0   2   2   2   2   2   2   2   0   0   2   0   2   0   2   2   0   2   2   2   2   2   0   0   0   2   0   2   0   0   2   0   0   2   0   0   0   0   2   0   2   0   2   2   0   0   2   2   2   2   2   0   2   2   2   0   0   2   2   2   2   2   0   0   0   0   2   2   2   0   0   2   0   0   0   2   0   2   0   2   2   0   0
 MK-5-11                0   2   0   0   0   2   0   2   0   0   2   0   0   0   0   0   0   0   2   0   2   0   0   0   2   0   0   2   0   2   2   0   2   0   2   0   0   0   2   0   0   0   2   2   2   2   0   0   2   2   2   0   0   2   2   2   0   2   2   2   0   0   2   0   0   2   0   2   0   0   2   2   0   2   2   2   0   0   2   2   2   0   0   2   2   0   2   2   0   0   0   2   0   0   0   0   0   2   0   2   0   0   2   0   0   0   0   2   2   2   0   0   2   0   2   2   2   0   2   2   0   0   0   2   2   0   0   0   0   2   0   2   2   2   2   2   2   2   2   0   0   0   2   0   2   0   0   0   0   0   2   0   0   0   0   2   0   2   0   2   2   0   0   2   2   2   2   2   0   2   2   0   0   0   2   2   2   2   2   0   0   0   0   2   2   2   0   2   2   0   0   0   2   0   2   0   2   2   0   0
 MK-5-12                0   0   0   0   0   2   0   2   0   2   2   0   0   0   0   0   2   0   2   0   2   0   0   0   0   2   0   2   0   2   2   0   2   0   0   0   0   0   2   0   0   0   2   2   2   2   0   0   2   2   2   0   0   2   2   2   0   2   2   2   0   2   2   0   0   2   0   2   0   0   2   2   2   2   2   2   0   0   2   2   2   0   0   2   2   0   2   2   0   0   0   2   0   0   0   0   0   0   0   2   0   0   2   0   0   0   0   2   2   2   2   0   2   0   2   2   2   0   2   0   0   0   0   2   2   0   0   0   0   2   0   2   0   2   2   2   2   2   2   0   0   0   2   0   2   0   0   0   0   0   2   0   0   0   2   2   0   2   0   2   2   0   0   2   2   2   2   2   0   2   2   0   2   0   2   2   2   2   2   0   2   0   0   2   0   2   0   2   2   0   2   0   2   0   2   0   2   2   0   2
 MK-5-13                0   2   0   0   0   2   0   2   0   2   2   0   2   0   0   0   2   0   2   0   0   0   0   0   0   2   0   2   0   2   2   0   2   0   0   0   0   0   2   0   0   0   2   2   2   2   0   0   2   2   2   0   0   2   2   2   0   2   2   2   0   2   2   0   0   2   0   2   0   0   2   2   0   2   2   2   0   0   2   2   2   0   0   2   2   0   2   2   0   0   0   2   0   2   0   0   2   0   0   2   0   0   0   0   0   0   2   2   2   2   2   0   2   0   2   2   2   0   2   0   0   0   0   2   2   0   0   0   0   2   0   2   0   2   2   2   2   2   2   0   2   0   2   0   2   0   0   0   0   0   2   0   0   2   2   0   2   0   2   2   2   0   0   2   2   2   0   2   0   2   2   0   2   0   2   2   2   2   2   0   2   0   0   2   0   2   0   2   2   0   2   0   2   0   2   0   2   2   0   2
 MK-5-14                0   0   0   0   0   2   0   2   2   2   2   0   2   0   0   0   2   0   2   0   0   0   0   0   0   2   0   2   0   2   0   0   2   0   0   0   0   0   2   0   2   0   2   2   2   2   0   0   2   2   2   0   0   2   2   2   2   2   2   2   0   2   0   0   0   2   0   2   0   0   2   2   0   2   2   2   0   0   2   2   0   0   0   2   0   0   2   2   0   0   0   0   0   2   0   0   2   2   0   2   0   0   2   0   0   0   2   2   0   2   2   0   2   0   0   2   2   0   2   0   0   0   2   2   0   0   0   0   0   2   0   2   0   0   2   2   0   2   2   2   0   0   2   2   2   0   0   0   0   0   2   0   0   2   2   0   2   0   0   2   0   0   0   2   2   2   0   2   0   2   2   0   0   0   0   2   2   0   2   0   2   0   0   2   0   2   0   2   2   0   0   0   2   2   2   0   2   2   0   0
 MK-5-15                0   0   0   0   0   2   0   2   2   2   2   0   2   0   0   0   2   0   2   0   0   0   2   0   0   0   0   2   0   2   0   0   2   0   0   0   0   0   2   0   0   0   2   2   2   2   0   0   2   2   2   0   0   2   2   2   2   2   2   2   0   2   0   2   0   2   0   2   0   0   2   2   0   2   2   2   0   0   2   2   0   0   0   2   0   0   2   2   0   0   0   0   0   2   0   0   2   2   0   2   2   0   2   0   0   0   2   2   0   2   2   0   2   0   0   2   2   0   2   0   0   0   2   2   0   0   0   0   0   2   0   2   0   0   2   2   0   2   2   2   0   0   2   2   2   0   0   0   0   0   2   0   0   2   2   0   2   0   0   2   2   0   0   2   2   2   0   2   0   2   2   0   0   0   0   2   2   0   2   0   2   0   0   0   0   2   0   2   2   0   0   0   2   2   2   0   2   0   0   0
 MK-5-16                0   0   0   0   2   2   0   2   2   0   2   0   2   0   2   2   0   0   0   0   2   0   2   0   0   0   0   2   0   2   0   0   2   0   2   0   0   0   2   0   0   0   2   2   2   2   0   0   2   2   2   0   0   2   2   0   2   2   2   2   0   2   0   2   0   2   2   2   0   2   2   2   0   2   2   2   0   0   2   2   0   2   0   2   0   0   2   0   0   2   0   0   0   2   0   0   2   2   0   2   2   0   2   2   0   0   2   2   0   2   2   0   2   0   0   2   2   0   2   2   0   2   2   2   0   0   0   0   0   0   0   2   0   0   2   2   0   2   2   2   0   2   2   2   2   0   0   0   0   0   2   2   0   2   2   0   2   0   0   2   2   0   0   2   2   2   0   0   2   2   2   0   0   0   0   2   2   0   2   0   2   0   0   0   0   2   0   2   2   0   0   0   2   2   2   0   2   0   2   0
 MK-6-1                 2   2   0   0   2   0   0   2   0   2   0   2   2   2   2   0   2   0   2   2   0   0   0   2   2   0   2   0   0   2   0   0   2   0   0   0   0   2   0   0   2   0   2   0   0   0   2   0   0   0   0   2   2   0   0   2   2   0   2   0   2   0   0   2   0   0   0   2   0   0   0   2   0   0   0   0   2   0   0   2   2   0   0   2   2   0   0   0   0   0   2   0   0   0   0   2   2   2   2   0   2   2   0   0   2   0   0   2   2   0   2   0   0   0   2   2   0   0   2   0   0   2   0   2   2   0   0   2   0   0   2   2   2   0   2   0   0   0   2   0   0   2   2   2   2   2   0   2   2   2   2   2   0   2   0   0   2   0   0   0   2   2   2   0   2   0   0   2   0   0   2   2   0   0   2   0   0   2   2   0   2   0   0   0   0   0   2   2   0   2   2   0   0   0   2   2   2   0   0   2
 MK-6-2                 2   2   0   0   0   0   2   2   0   2   0   2   2   2   0   2   2   0   2   2   0   0   0   2   2   0   2   0   0   2   0   0   2   0   0   0   0   2   0   0   2   2   2   2   2   2   2   0   2   0   0   2   2   0   0   2   2   0   2   0   2   0   2   2   0   0   0   2   0   0   0   2   0   0   0   2   2   0   0   2   2   0   0   2   2   0   0   0   0   0   2   0   2   0   0   2   2   2   2   0   2   2   0   0   2   0   0   2   2   2   2   0   0   0   0   2   0   0   2   0   0   2   0   2   0   0   0   2   0   0   2   2   2   0   0   2   0   0   2   0   0   2   2   2   2   2   0   2   2   2   2   2   0   2   0   0   2   0   0   0   2   2   0   0   2   0   0   2   0   0   2   2   0   0   2   0   0   2   0   0   2   0   0   0   0   0   2   2   0   2   2   0   0   0   2   2   2   0   2   2
 MK-6-3                 2   2   0   2   0   0   0   0   0   0   2   2   2   2   0   2   2   0   2   2   0   0   0   2   2   0   2   0   0   2   0   0   2   0   0   0   0   2   0   0   2   2   2   2   2   2   2   0   2   0   0   2   2   0   0   2   2   0   0   0   0   0   2   2   0   0   0   2   0   2   0   2   0   0   2   2   2   2   0   2   0   0   0   2   2   0   0   0   0   0   2   0   2   0   0   2   2   2   2   0   2   2   0   0   2   0   0   2   2   2   2   0   2   0   0   2   0   0   2   0   0   0   2   2   0   0   0   2   0   0   2   2   2   0   0   2   0   0   2   0   0   2   2   2   2   2   0   0   2   0   2   2   0   2   0   0   2   0   0   0   2   2   0   2   2   0   0   2   0   0   0   2   0   0   2   0   0   2   0   0   2   2   0   0   0   0   0   2   0   2   0   0   0   0   0   2   2   0   0   2
 MK-6-4                 2   2   0   2   0   0   0   0   0   0   2   2   2   2   0   2   2   0   2   2   0   0   0   0   2   0   2   0   0   2   0   0   2   0   0   0   0   2   0   0   2   2   2   2   2   2   2   0   2   0   0   2   2   0   0   2   2   0   0   2   0   0   2   2   0   0   0   2   0   2   0   2   0   0   2   0   2   2   2   2   0   0   0   2   2   0   0   0   2   0   0   0   0   0   0   2   2   2   2   0   2   2   0   0   0   0   0   2   2   2   2   0   2   0   0   2   2   2   2   0   0   0   2   2   0   0   0   2   0   0   2   2   0   0   0   2   0   0   2   0   0   2   2   0   0   2   0   0   2   0   2   2   0   2   0   0   2   0   2   0   2   2   0   2   2   0   0   2   0   0   0   2   2   0   2   0   0   2   0   0   2   2   0   0   0   0   2   2   0   0   0   0   0   0   0   2   0   0   0   2
 MK-6-5                 2   2   0   2   0   2   0   0   0   0   2   2   2   2   0   2   2   2   2   2   0   0   0   0   0   0   0   0   0   2   0   0   2   0   0   0   0   2   0   0   0   2   2   2   2   2   0   0   0   0   0   2   2   0   0   2   2   0   0   2   0   0   2   2   0   0   0   0   0   2   0   2   0   0   2   2   2   2   2   0   2   0   0   2   2   0   0   0   2   0   0   0   0   0   0   0   2   2   2   0   2   2   0   0   0   0   2   2   2   2   2   0   2   0   0   2   2   2   2   0   0   0   2   2   0   0   0   2   0   0   0   2   0   0   0   2   0   0   0   0   0   2   2   0   0   2   0   0   2   0   2   0   0   0   0   2   2   0   2   0   2   2   0   2   2   0   0   2   0   0   0   2   2   0   2   0   2   2   0   0   2   0   0   2   2   0   2   2   0   0   0   0   0   0   0   2   0   0   2   2
 MK-6-6                 2   2   0   0   2   2   0   0   0   0   2   2   2   2   0   2   2   2   2   2   2   0   0   0   0   2   0   0   0   2   0   0   2   0   0   2   0   2   0   0   0   0   2   2   2   0   0   0   0   0   0   2   2   0   0   2   2   0   0   0   0   0   2   0   0   0   0   0   0   2   0   2   0   0   2   2   2   2   2   0   2   0   0   2   0   2   0   0   2   0   0   0   0   0   0   0   2   2   0   0   2   2   0   0   0   0   2   2   2   2   2   0   2   0   0   2   2   2   2   0   2   0   2   2   0   0   0   2   0   2   0   2   0   0   0   2   0   0   0   0   0   2   2   0   0   2   0   0   2   0   2   0   0   0   0   0   2   0   2   0   2   2   0   2   0   0   0   2   0   0   2   2   2   0   2   0   2   2   0   0   2   0   0   2   0   0   2   2   0   2   0   0   0   0   0   2   0   2   2   2
 MK-6-7                 2   0   0   0   2   0   2   0   0   0   2   2   2   0   0   2   0   2   2   2   2   0   0   0   0   2   0   0   0   2   0   0   2   0   0   2   2   0   0   0   0   2   2   2   2   0   0   0   0   0   0   2   2   0   0   2   0   0   0   0   0   0   2   0   0   0   0   0   0   2   0   2   2   0   2   2   2   0   0   0   2   0   0   2   0   2   0   0   2   0   0   0   0   0   0   0   2   2   0   0   2   2   0   0   0   2   2   2   2   2   2   0   0   0   0   2   2   2   2   0   2   0   2   2   0   0   2   2   0   2   0   2   0   2   0   2   0   0   0   0   2   2   2   0   0   0   0   0   2   0   2   0   0   0   2   0   2   2   2   0   2   2   0   2   0   0   0   2   0   0   2   2   2   2   2   0   0   2   0   0   2   2   0   2   0   0   2   2   2   2   2   0   0   0   0   0   0   0   0   2
 MK-6-8                 2   0   0   0   2   0   0   0   0   0   2   2   0   0   0   2   0   2   0   2   2   0   0   0   0   2   0   0   0   2   0   0   2   0   0   2   2   0   0   0   0   2   2   2   2   0   0   0   0   0   2   2   2   0   0   2   0   0   0   0   0   0   2   2   0   0   2   0   0   2   0   2   2   0   2   2   2   0   0   0   2   0   2   2   0   2   0   0   2   0   0   0   0   0   0   0   2   2   0   0   2   2   0   0   0   0   2   2   2   0   2   0   0   0   0   2   2   0   2   0   0   0   2   2   0   0   0   2   0   0   0   2   0   2   0   2   0   0   0   0   2   2   2   0   0   0   0   0   2   0   2   0   0   0   0   0   2   2   2   0   2   0   0   2   0   0   0   2   0   0   2   2   2   2   2   0   0   2   0   0   2   2   0   2   0   0   2   0   0   2   2   0   0   0   0   0   0   0   0   2
 MK-6-9                 2   0   0   0   2   0   0   0   0   0   2   2   0   0   2   0   0   2   0   2   2   0   0   2   0   2   0   0   0   0   0   0   2   0   0   2   2   0   0   0   0   2   2   0   2   0   0   2   0   0   2   2   2   0   0   2   0   0   0   0   2   0   2   2   0   0   2   2   0   2   2   2   2   0   2   2   2   0   0   0   2   0   2   2   0   2   0   0   2   0   0   0   0   0   0   0   2   2   0   0   2   2   0   0   0   0   2   2   2   0   2   0   0   2   0   2   0   0   2   0   0   0   2   2   0   0   2   2   0   2   0   2   0   0   2   0   0   0   0   0   2   2   2   0   2   0   0   0   2   0   2   0   0   0   0   0   2   2   2   2   2   0   0   2   0   0   0   2   2   0   2   2   2   2   2   0   0   2   0   0   2   2   2   2   0   0   2   0   2   0   2   0   0   0   0   0   0   0   0   2
 MK-6-10                2   0   0   2   2   0   0   0   0   0   2   2   0   0   2   0   0   2   0   2   2   0   0   2   0   2   2   0   0   2   0   0   2   0   2   0   2   0   0   0   0   2   2   0   0   0   0   2   0   0   0   0   2   0   0   2   0   0   0   0   2   0   2   2   0   0   2   2   0   2   2   2   2   0   2   2   2   0   0   2   2   0   2   2   0   2   0   0   2   0   0   0   0   0   0   0   2   2   2   0   2   2   0   0   0   0   0   0   2   0   2   2   0   2   0   2   2   0   0   0   0   0   2   2   0   0   2   2   2   2   0   2   0   0   2   0   0   0   0   0   2   0   2   2   2   0   0   0   2   0   2   0   0   0   0   0   2   2   2   2   2   0   0   2   0   0   0   2   2   0   2   2   2   2   2   2   0   2   0   0   2   2   2   2   2   0   2   0   0   0   2   0   0   0   0   0   0   0   0   2
 MK-6-11                0   0   0   2   2   0   0   0   0   0   2   2   0   0   2   0   2   2   0   2   2   0   0   2   2   2   2   0   2   2   0   0   2   0   2   0   2   0   0   0   0   2   2   0   0   0   0   2   0   0   0   0   2   0   0   2   0   0   0   0   2   0   2   0   0   0   2   0   2   2   0   2   2   0   2   2   2   0   0   2   0   0   2   2   0   2   0   0   2   0   0   0   0   0   2   0   2   2   2   0   2   2   0   0   0   0   0   0   2   0   2   2   0   2   0   2   2   0   0   0   0   0   2   2   0   0   2   2   2   2   0   2   0   0   2   0   0   0   0   2   2   0   0   2   0   0   0   0   2   0   2   0   0   0   2   0   2   2   2   2   0   0   0   2   0   0   0   2   0   0   2   2   0   2   2   2   0   2   0   2   2   2   2   2   2   0   2   0   2   0   2   2   0   0   0   0   0   0   0   2
 MK-6-12                0   0   0   2   2   0   0   0   0   2   2   2   0   0   2   0   2   2   0   2   2   0   0   2   2   2   2   2   2   2   0   0   2   0   0   0   2   2   0   0   0   0   2   0   0   0   0   2   0   2   0   2   2   0   0   2   0   0   2   0   2   0   2   0   0   0   2   0   2   0   0   2   2   0   2   2   2   0   0   2   0   0   2   2   0   2   0   0   0   0   0   0   0   0   2   0   2   2   2   2   2   2   0   0   0   0   0   0   2   0   2   2   0   2   0   0   0   0   0   0   2   2   2   2   0   2   2   2   2   2   0   2   0   0   2   0   0   0   2   2   2   0   2   2   0   0   0   0   2   0   0   0   0   0   2   0   2   2   2   2   0   0   0   2   0   0   0   2   0   0   2   0   0   2   2   2   0   2   2   2   2   2   2   2   2   0   2   0   2   0   2   2   0   0   0   0   0   0   0   2
 MK-6-13                0   0   0   0   2   0   0   0   0   2   2   2   0   0   2   0   2   2   0   2   2   0   0   2   2   0   2   2   2   2   0   0   2   0   2   0   2   2   0   0   0   0   2   0   0   0   0   2   2   2   0   0   2   0   0   2   0   0   2   0   2   0   2   0   0   0   2   0   2   0   2   2   2   0   2   2   2   0   0   2   0   0   2   2   0   2   0   0   0   0   0   0   0   0   2   0   2   2   2   2   2   2   0   0   2   0   0   0   2   0   2   2   0   2   2   0   0   2   0   0   2   2   0   2   0   2   2   2   2   2   0   0   0   0   2   0   0   0   2   2   2   0   2   2   2   0   2   0   2   0   0   0   0   0   2   0   2   2   2   2   0   2   0   2   0   0   0   0   0   0   2   0   0   2   2   2   0   2   2   2   2   2   2   2   2   0   2   0   2   2   2   2   0   0   0   0   0   2   0   2
 MK-6-14                0   0   2   2   2   0   0   0   0   2   2   2   0   2   0   0   2   2   0   2   2   0   0   2   2   0   2   2   2   2   0   2   2   0   2   0   2   2   0   0   0   0   2   0   0   0   0   2   2   0   0   2   2   0   0   0   0   0   2   0   2   0   2   0   0   0   2   2   2   0   2   2   2   0   2   2   2   0   0   2   0   0   2   2   0   2   0   0   0   0   0   0   0   0   2   0   2   2   2   2   2   2   0   0   2   0   2   0   2   0   2   2   0   2   2   0   2   2   2   0   2   0   0   2   0   2   2   2   2   2   0   0   0   2   2   0   0   0   2   2   2   0   2   2   2   0   2   0   2   0   0   0   0   0   2   0   2   2   2   2   0   0   0   2   2   0   0   0   0   0   2   2   0   2   2   2   0   2   2   2   2   0   2   2   0   0   2   2   2   2   2   2   0   0   0   0   0   2   0   2
 MK-6-15                0   0   2   2   2   0   0   0   0   2   2   2   0   2   0   2   0   0   0   2   2   0   0   2   0   0   2   2   0   2   2   2   2   0   2   0   2   2   0   0   0   0   2   0   0   0   0   2   2   2   2   2   2   0   0   0   0   0   2   0   2   0   2   0   0   0   2   2   2   0   2   2   2   0   2   0   2   0   0   2   0   2   2   2   0   2   0   0   0   0   0   0   0   0   2   0   2   2   2   2   2   2   0   0   2   0   2   0   2   2   2   2   0   2   2   0   2   2   0   0   2   0   0   2   0   2   2   2   2   2   0   0   2   2   2   0   0   0   2   2   2   0   0   0   2   0   2   0   0   0   0   0   0   2   2   0   2   0   0   0   0   0   0   2   2   0   0   0   0   0   2   2   0   2   2   2   0   2   2   2   2   0   0   2   0   0   2   2   2   2   2   2   0   0   0   0   0   2   0   2
 MK-6-16                2   0   0   2   2   0   0   0   0   0   2   2   0   2   0   2   2   0   0   2   2   0   0   2   0   0   2   2   0   2   2   2   2   0   2   0   2   2   0   0   0   0   2   0   0   0   0   0   2   2   2   2   2   0   0   0   0   0   2   0   2   0   2   0   0   0   2   2   0   0   2   2   2   0   2   0   2   0   0   2   0   2   2   0   0   2   0   0   2   0   0   0   0   0   0   0   2   2   2   2   2   2   0   0   2   0   2   0   2   0   2   0   0   2   2   0   2   2   0   0   2   0   0   2   0   2   2   0   2   2   0   2   2   2   0   0   0   0   2   2   2   0   0   0   2   0   2   0   0   0   0   0   2   2   2   0   2   0   0   2   0   0   2   2   2   0   0   0   0   0   2   2   0   2   2   2   0   2   2   2   2   0   2   2   0   0   2   2   2   2   2   2   0   0   2   2   0   2   0   2
 
!****************************************** Phenotypic Data **********************************************************
!-100.0 is resevred for missing phenotype
SimulatedTrait1        13.6898   15.7025   13.6403   15.2271   15.7165   13.7439   14.2577   16.1492   16.0973   13.8000   16.0915   15.7586   15.9557   13.6950   13.8857   15.6665   15.4239   14.1202   14.2231   16.1850   14.1482   16.1181   14.0860   13.5733   14.6511   14.3539   15.0408   13.7634   15.6511   13.7553   15.0201   13.9645   16.4089   13.7327   13.9864   14.6479   13.8895   13.9124   14.0168   15.1676   13.8273   13.3076   13.9573   13.7246   13.8625   15.3090   13.8779   13.9232   15.4915   15.9442   16.1612   15.6846   14.3510   15.9925   15.2912   14.1071   13.6444   13.5595   16.0132   14.0738   15.3790   14.2351   15.7960   12.9932   16.8868   16.4750   13.3030   15.2932   13.6834   16.2878   14.8542   13.7948   16.4355   15.2251   14.1903   14.0014   14.4647   15.2999   15.8422   14.0013   13.7124   15.6289   15.2723   15.4924   16.2647   16.1372   14.0417   14.7960   15.2418   13.7121   15.0317   14.2018   13.9529   16.2866   14.1662   14.8513   15.7586   14.2697   16.5504   14.5334   15.4031   16.1310   15.4577   14.0000   14.3985   16.3832   14.3149   15.9732   13.8097   13.9679   14.5675   14.4941   16.2075   13.1906   16.7119   14.0160   14.1888   14.8928   16.1338   15.8031   15.1419   15.7120   13.8309   13.0497   14.3674   13.6461   13.7474   15.7303   14.6171   14.7449   15.1476   15.7228   15.5892   15.9673   15.9189   14.7572   13.9024   14.8189   16.0170   14.9845   15.2577   16.0600   15.2085   15.8536   14.5322   14.0063   15.9074   16.0507   15.2029   15.1955   15.9536   15.4104   16.1775   16.3388   14.3534   14.8433   16.3931   13.3848   13.8222   14.0803   16.5725   13.7057   15.1657   15.4411   14.2423   15.1126   13.4225   15.5547   16.0576   14.5330   16.7565   15.1921   15.9795   15.0471   14.2331   16.1161   14.3146   13.8038   13.6439   16.8820   13.8611   16.0428   16.2374   15.5196   15.3888   14.2207   15.6456   15.8458   14.8788   14.3634   16.0401   15.7484   16.5118   14.4040   16.3895   15.0640   15.7281   13.6179   15.1529   16.0474
SimulatedTrait2        10.5086    9.7110    9.9787    9.5671    9.3548   10.6283   10.1302    9.3575    9.2506   10.1652    9.2343    9.5616    9.5531   10.1090   10.1042    9.1127    9.6946   10.1198    9.0776    9.6517    9.4564    9.4626   10.2586   10.8689    9.4225    9.1275   10.5629   10.3290    9.4154   10.5827    9.4061   10.8172    9.3506   10.8493   10.5844   10.8281   10.6342   10.3743   10.5530    9.0527   10.7682   10.8919   10.8667   10.6938   10.7692    9.5458   10.3198   10.2029    9.7107    9.6189    9.7103    9.5854   10.3463    9.6091    9.6212   10.6707   10.4634   10.4258    9.5804   10.8612    9.3614   10.5527    9.5934   10.8615    9.5687    9.3629   10.6262    9.6193   10.3605    9.5013   10.9792   10.6807    9.5645   10.7163   10.6020   10.5841   10.6172    9.7129    9.2839   10.5290   10.9114    9.2937    9.6086    9.5985    9.3335    9.5161   10.6223   10.4531    9.4367   10.7593    9.3906   10.4999   10.2880    9.4318   10.5976   10.1323    9.5894   10.1002    9.5692   10.5939   10.7257    9.5158    9.1761   10.7165   10.5817    9.9799   10.6031    9.3003   10.7763   10.4547   10.8800    9.0988    9.6526   10.6024    9.2251   10.4420   10.2581    9.5344    9.4349    9.0904    9.5550    9.6436   10.7640   10.8249    9.5966   10.6414   10.1315    9.6701   11.1146   10.3473    9.1768   10.7049    9.4372    9.3830    9.2481   10.7860   10.7011    8.9362    9.0108   10.6025    9.0405    9.4366    9.4640   10.7679   10.3805   10.7106    9.2743    9.7647   10.7833   10.2716    9.3839    9.3698    9.5884    9.8961   10.1896    9.3326    9.5676   10.9550   10.7919   10.4183    9.4023   10.1879    9.5664    9.3655   10.3890    9.6545   10.3800    9.5208    9.6047    9.4906    9.6625    9.1929    9.3154    9.0334   10.8213    9.5602   10.7028   10.5444   10.3126    9.5890   10.4913    9.4384    9.7401    9.8732    9.7746   10.2529    9.2187    9.6439   10.5547   10.5811    9.7515    9.1762   10.1506   10.0383    9.4144   10.3888    9.1868   10.2585    9.4989    9.5318
 
