# Supplementary material for: Inclusive Composite Interval Mapping of QTL by Environment Interactions in Biparental Populations
Source: PLoS One. 2015 Jul 10;10(7):e0132414. doi: 10.1371/journal.pone.0132414 (PMC4498613; doi:10.1371/journal.pone.0132414)
Supplement: S6 File — (ZIP) [file pone.0132414.s006.zip › H=0.8/L1/run_00132.met]

!**********************Note: lines staring with "!" are remarks and will be ignored in the program********************
!*********************************General Information**********************************
!Assuming F1 = P1 x P2, populations available in QTL IciMapping are: 
!  1, P1BC1F1 = P1 x F1, the first backcrossing where P1 is used as the recurrent parent;
!  2, P2BC1F1 = P2 x F1, the first backcrossing where P2 is used as the recurrent parent;
!  3, F1DH, F1-derived doubled haploids; 
!  4, RIL or F1RIL, recombination inbred lines through the repeated selfing of F1;
!  5, P1BC1RIL, recombination inbred lines through the repeated selfing of P1BC1F1;
!  6, P2BC1RIL, recombination inbred lines through the repeated selfing of P2BC1F1;
!  7, F2, the selfing generation of F1;
!  8, F3, the selfing generation of F2;
!  9, P1BC2F1, the second backcrossing where P1 is used as the recurrent parent; 
! 10, P2BC2F1, the second backcrossing where P2 is used as the recurrent parent;
! 11, P1BC2RIL, recombination inred lines through the repeated selfing of P1BC2F1; 
! 12, P2BC2RIL, recombination inred lines through the repeated selfing of P2BC2F1; 
! 13, P1BC1F2, the selfing generation of P1BC1F1; 
! 14, P2BC1F2, the selfing generation of P2BC1F1; 
! 15, P1BC2F2, the selfing generation of P1BC2F1; 
! 16, P2BC2F2, the selfing generation of P2BC2F1; 
! 17, P1BC1DH, P1BC1F1-derived doubled haploids; 
! 18, P2BC1DH, P2BC1F1-derived doubled haploids; 
! 19, P1BC2DH, P1BC2F1-derived doubled haploids; 
! 20, P2BC2DH, P2BC2F1-derived doubled haploids; 
   3      !Mapping Population (see remarks above)
   2      !Mapping Function (1 for Kosambi; 2 for Haldane; 3 for Morgan)
   2      !Marker Space Type (1 for intervals; 2 for positions)
   1      !Marker Space Unit(1 for centiMorgans; 2 for Morgan)
   6      !Number of Chromosomes (or Linkage Groups)
 200      !Size of the mapping population
   2      !Number of environments
 
!***************************************** Chromosomes and Linkage Maps **********************************************
!Chromosome                 NumMarkers
-CH1                        16
-CH2                        16
-CH3                        16
-CH4                        16
-CH5                        16
-CH6                        16
!Linkage map (Marker name followed by position or the interval length)
 MK-1-1                1     0.000
 MK-1-2                1    10.000
 MK-1-3                1    20.000
 MK-1-4                1    30.000
 MK-1-5                1    40.000
 MK-1-6                1    50.000
 MK-1-7                1    60.000
 MK-1-8                1    70.000
 MK-1-9                1    80.000
 MK-1-10               1    90.000
 MK-1-11               1   100.000
 MK-1-12               1   110.000
 MK-1-13               1   120.000
 MK-1-14               1   130.000
 MK-1-15               1   140.000
 MK-1-16               1   150.000
 MK-2-1                2     0.000
 MK-2-2                2    10.000
 MK-2-3                2    20.000
 MK-2-4                2    30.000
 MK-2-5                2    40.000
 MK-2-6                2    50.000
 MK-2-7                2    60.000
 MK-2-8                2    70.000
 MK-2-9                2    80.000
 MK-2-10               2    90.000
 MK-2-11               2   100.000
 MK-2-12               2   110.000
 MK-2-13               2   120.000
 MK-2-14               2   130.000
 MK-2-15               2   140.000
 MK-2-16               2   150.000
 MK-3-1                3     0.000
 MK-3-2                3    10.000
 MK-3-3                3    20.000
 MK-3-4                3    30.000
 MK-3-5                3    40.000
 MK-3-6                3    50.000
 MK-3-7                3    60.000
 MK-3-8                3    70.000
 MK-3-9                3    80.000
 MK-3-10               3    90.000
 MK-3-11               3   100.000
 MK-3-12               3   110.000
 MK-3-13               3   120.000
 MK-3-14               3   130.000
 MK-3-15               3   140.000
 MK-3-16               3   150.000
 MK-4-1                4     0.000
 MK-4-2                4    10.000
 MK-4-3                4    20.000
 MK-4-4                4    30.000
 MK-4-5                4    40.000
 MK-4-6                4    50.000
 MK-4-7                4    60.000
 MK-4-8                4    70.000
 MK-4-9                4    80.000
 MK-4-10               4    90.000
 MK-4-11               4   100.000
 MK-4-12               4   110.000
 MK-4-13               4   120.000
 MK-4-14               4   130.000
 MK-4-15               4   140.000
 MK-4-16               4   150.000
 MK-5-1                5     0.000
 MK-5-2                5    10.000
 MK-5-3                5    20.000
 MK-5-4                5    30.000
 MK-5-5                5    40.000
 MK-5-6                5    50.000
 MK-5-7                5    60.000
 MK-5-8                5    70.000
 MK-5-9                5    80.000
 MK-5-10               5    90.000
 MK-5-11               5   100.000
 MK-5-12               5   110.000
 MK-5-13               5   120.000
 MK-5-14               5   130.000
 MK-5-15               5   140.000
 MK-5-16               5   150.000
 MK-6-1                6     0.000
 MK-6-2                6    10.000
 MK-6-3                6    20.000
 MK-6-4                6    30.000
 MK-6-5                6    40.000
 MK-6-6                6    50.000
 MK-6-7                6    60.000
 MK-6-8                6    70.000
 MK-6-9                6    80.000
 MK-6-10               6    90.000
 MK-6-11               6   100.000
 MK-6-12               6   110.000
 MK-6-13               6   120.000
 MK-6-14               6   130.000
 MK-6-15               6   140.000
 MK-6-16               6   150.000
!*********************************** Marker Types ********************************************************************
!Co-dominant marker: When heterozygote F1 is present, P1 is coded as 2, F1 is coded as 1, and P2 is coded as 0; Otherwise, P1 is coded as 2, and P2 is coded as 0. 
!Dominant marker: When heterozygote F1 is present, P1 and F1 are coded as 12, and P2 is coded as 0; Otherwise, P1 is coded as 2, and P2 is coded as 0.  
!Recessive markers: When heterozygote F1 is present, P1 is coded as 2, and F1 and P2 are coded as 10; Otherwise, P1 is coded as 2, and P2 is coded as 0. 
!Missing marker is coded as -1. 
 MK-1-1                 2   2   2   0   0   2   0   0   2   0   0   0   0   0   2   0   2   2   0   2   2   2   2   2   2   2   2   2   0   0   0   2   2   2   2   0   0   0   2   2   0   0   2   0   2   2   2   2   2   0   0   0   0   0   2   0   2   0   2   0   0   2   0   0   0   0   2   2   0   0   2   2   2   2   0   2   0   2   0   0   2   2   0   0   0   2   2   0   0   0   0   2   0   2   2   2   0   2   0   0   2   0   0   2   0   0   2   0   2   0   0   2   2   2   0   0   2   0   0   2   2   2   2   0   0   2   0   2   2   2   0   0   0   2   0   0   0   2   2   2   0   0   0   2   0   0   0   0   2   0   0   2   2   2   2   2   2   0   0   0   2   0   0   0   2   2   0   0   2   2   2   2   2   0   0   2   2   0   0   0   2   0   0   0   2   0   0   0   0   2   2   2   2   2   2   0   2   2   0   2
 MK-1-2                 2   2   2   0   0   2   2   0   2   0   0   0   0   0   2   0   2   2   2   0   2   2   2   2   2   2   2   2   0   0   0   2   2   2   2   0   2   0   2   0   0   0   2   0   0   0   2   2   2   0   0   0   0   0   2   0   2   0   2   0   2   0   0   0   0   0   2   2   2   0   0   2   2   2   0   2   0   2   0   0   2   2   0   0   0   2   2   0   0   0   0   0   0   2   2   2   0   2   0   0   2   0   0   2   0   0   2   0   0   0   0   2   2   2   0   0   2   0   0   2   2   2   2   0   0   2   0   2   2   2   0   0   0   2   0   0   0   2   2   2   0   0   0   2   0   0   0   0   2   0   0   0   2   2   2   2   2   0   0   0   2   0   0   0   2   2   0   0   2   2   2   2   2   0   0   2   2   0   2   0   2   0   0   2   2   0   0   2   0   0   2   2   2   2   2   0   2   2   0   2
 MK-1-3                 2   2   2   0   0   2   2   0   2   0   0   2   0   2   2   0   2   2   0   0   2   2   2   0   2   2   0   0   0   0   0   2   0   2   2   0   2   0   2   0   0   0   2   0   0   0   2   2   2   0   0   0   0   0   2   0   0   0   2   0   2   0   0   0   0   0   2   2   2   0   0   2   2   2   0   2   0   2   0   0   2   2   2   0   0   2   2   0   0   0   0   0   0   2   2   0   0   2   0   2   2   0   0   2   0   0   2   0   0   0   0   2   2   2   2   2   2   0   2   0   2   2   0   0   0   2   0   2   2   2   0   2   0   2   0   2   0   2   2   2   0   0   0   2   0   0   0   0   0   0   0   0   2   2   2   2   2   0   2   0   2   0   0   0   0   0   0   0   2   2   2   2   2   0   0   2   2   0   2   2   2   0   0   2   2   0   0   2   0   0   0   2   2   2   2   0   2   2   2   2
 MK-1-4                 2   2   0   0   0   2   2   0   2   0   0   2   0   2   2   0   2   2   0   0   2   2   2   0   2   2   0   0   0   0   0   2   0   2   2   0   2   0   2   0   0   0   2   0   0   0   2   2   0   2   0   0   0   0   2   0   2   0   2   2   0   2   0   0   0   0   2   2   2   0   0   2   2   2   0   2   0   2   0   2   2   2   2   0   0   2   0   0   0   0   0   0   0   2   2   0   0   2   0   2   2   0   0   2   0   0   2   0   2   0   0   2   2   2   2   2   2   0   2   0   2   2   0   0   0   2   0   2   2   2   0   2   0   2   0   2   0   0   2   2   2   0   0   2   0   0   0   0   0   0   0   0   2   2   0   2   2   0   2   2   0   0   0   0   0   0   0   0   2   2   2   2   2   0   0   2   2   0   2   2   0   0   0   2   2   0   0   2   0   2   0   2   2   2   2   0   2   2   2   2
 MK-1-5                 2   2   0   0   0   2   2   0   2   0   2   2   0   2   0   0   2   2   0   0   2   2   2   0   2   2   0   0   0   0   0   0   0   0   2   0   2   0   2   0   0   0   2   0   0   0   0   2   2   2   0   0   0   0   2   0   2   0   2   2   0   2   0   0   2   0   2   2   2   0   0   2   0   2   0   2   0   2   0   2   2   2   2   0   2   2   0   0   0   0   0   0   0   2   2   0   0   2   0   2   2   0   0   2   0   0   2   0   2   0   0   2   2   2   2   2   2   0   2   0   2   2   0   0   0   2   0   2   0   2   0   2   0   2   0   2   0   0   2   2   2   0   0   2   0   0   0   0   0   0   0   0   2   2   0   2   2   0   2   2   0   0   0   0   0   0   0   0   2   2   2   2   2   0   0   2   2   0   2   2   0   0   0   2   0   0   0   2   0   2   0   2   2   2   2   0   2   2   2   2
 MK-1-6                 0   2   0   0   2   2   2   0   2   0   2   2   0   2   0   2   0   2   0   0   2   2   2   0   2   2   0   0   0   0   2   0   2   0   2   0   2   0   0   0   0   0   2   0   2   0   0   2   2   2   0   0   0   0   2   0   2   2   2   2   0   2   0   0   2   0   2   0   2   0   2   2   0   0   0   2   0   2   0   2   2   2   0   0   2   2   0   0   0   0   0   0   0   2   2   0   0   2   2   2   2   0   0   2   0   0   0   0   2   0   0   2   0   2   2   0   0   0   2   0   2   2   0   2   0   2   2   2   0   0   0   2   0   2   0   2   0   0   2   2   2   0   0   2   2   0   0   2   0   2   0   0   2   2   0   2   2   0   2   2   0   2   0   0   2   2   0   0   2   2   2   2   2   0   0   0   2   0   2   2   0   0   0   2   0   0   0   2   0   2   0   0   2   2   0   0   2   2   2   2
 MK-1-7                 0   2   0   0   2   2   2   0   2   0   2   0   0   2   0   2   0   2   0   0   2   2   0   0   0   2   0   0   0   0   2   0   2   0   2   0   2   0   0   0   0   0   0   0   2   0   2   2   2   2   0   0   0   0   0   0   2   2   2   2   0   2   2   2   2   0   2   0   2   2   2   2   0   0   0   2   0   2   0   0   2   2   0   0   2   2   0   0   0   0   0   0   0   2   2   0   0   0   2   2   0   0   0   2   0   2   0   0   2   0   0   2   0   2   2   0   0   0   2   0   2   2   0   2   0   2   2   2   0   0   0   2   0   2   0   2   0   0   2   2   2   0   0   2   2   0   0   2   0   2   0   0   2   2   0   0   2   0   2   2   0   2   0   0   2   2   0   0   0   2   2   0   2   0   0   0   2   0   2   2   0   0   0   2   0   0   0   0   0   2   0   0   2   2   0   0   2   2   2   2
 MK-1-8                 0   2   0   0   2   2   2   0   0   2   2   0   0   2   0   2   2   2   0   0   2   2   0   2   0   0   0   0   0   0   2   0   2   0   2   0   2   0   0   0   0   0   0   2   2   0   2   2   2   2   0   0   0   0   0   0   2   2   2   2   0   2   2   2   2   0   2   0   2   0   2   2   0   0   0   2   0   2   0   0   2   2   0   0   2   0   0   0   0   0   0   0   2   2   2   0   0   0   2   2   0   2   0   2   0   2   0   0   0   0   0   2   0   2   0   2   0   0   2   0   2   2   0   2   0   0   2   2   0   0   0   2   2   2   0   2   0   0   2   0   2   2   0   2   0   0   0   2   2   2   0   0   2   2   0   0   2   0   2   2   0   2   0   0   2   2   0   0   0   0   2   0   2   0   0   2   2   0   2   2   0   0   0   2   0   0   0   0   2   2   0   0   2   2   0   0   2   2   2   2
 MK-1-9                 0   2   0   0   2   2   0   0   0   2   0   0   0   2   0   2   2   2   0   2   2   2   0   2   2   0   0   0   0   0   2   0   0   0   2   0   2   0   0   0   0   0   0   2   2   0   2   2   2   2   0   0   2   0   0   0   2   2   2   2   0   2   2   2   2   0   2   0   2   0   2   2   0   0   0   2   0   2   0   0   2   2   0   0   2   0   0   0   2   0   0   0   2   2   2   0   0   0   2   2   0   2   0   2   2   2   0   0   0   0   0   0   0   2   0   2   0   0   2   2   2   2   0   2   2   2   2   2   0   0   0   2   2   2   0   2   0   0   2   0   0   2   0   2   0   0   0   2   0   2   0   0   2   2   0   0   2   0   2   2   0   2   0   0   2   2   0   0   0   0   2   0   2   0   0   2   2   0   2   2   0   0   0   2   0   2   2   0   2   2   0   0   2   2   2   0   2   2   2   2
 MK-1-10                0   2   0   0   0   2   0   0   0   2   2   0   0   2   0   2   2   0   0   2   2   2   0   2   2   0   0   0   0   0   2   0   2   0   2   0   2   0   0   0   0   0   0   2   2   0   0   2   2   2   0   0   2   0   0   0   2   0   2   2   0   2   2   2   2   0   2   0   2   2   2   2   0   0   0   2   2   2   0   0   2   2   0   0   2   0   0   0   0   0   0   0   2   2   2   0   0   0   2   2   0   2   0   2   2   2   0   0   0   0   0   0   0   2   0   2   0   2   2   2   2   2   0   2   2   2   2   2   0   0   0   2   2   2   0   2   2   2   0   0   2   2   0   2   0   0   2   2   0   0   0   0   2   2   0   0   2   0   2   0   0   0   0   0   2   2   0   0   0   0   2   2   2   0   0   2   0   0   2   2   0   0   0   2   0   2   2   0   2   2   2   0   2   2   0   0   2   2   0   0
 MK-1-11                0   2   0   0   0   2   0   0   0   2   2   0   0   2   0   2   0   0   0   2   2   2   0   2   2   0   0   0   0   0   2   2   2   0   2   0   0   0   0   0   0   0   0   2   2   0   0   2   2   2   0   2   2   0   0   0   0   0   2   2   0   2   2   2   2   0   0   0   2   2   2   2   0   2   0   2   2   2   0   2   2   2   0   0   0   2   0   0   0   0   0   2   2   2   2   0   0   0   2   2   0   2   0   0   0   2   0   0   2   0   0   0   0   2   0   2   0   2   0   2   2   2   0   2   2   2   2   2   0   0   0   2   2   2   0   2   2   2   0   0   2   2   2   2   0   0   2   2   0   0   0   0   2   2   0   0   2   0   0   0   0   2   2   0   2   2   0   0   0   0   2   2   2   0   0   2   0   0   2   2   0   0   0   2   0   2   0   0   2   2   2   0   2   2   0   0   2   2   0   0
 MK-1-12                0   2   0   0   0   2   0   0   2   2   2   0   0   2   0   2   0   0   0   2   2   2   0   2   2   0   0   0   0   0   2   2   2   0   2   0   0   0   0   0   0   0   0   2   2   0   0   2   2   2   0   0   2   0   0   0   0   0   2   2   0   2   2   2   2   0   0   0   2   2   2   2   0   2   0   2   2   2   0   2   2   2   0   0   0   2   0   0   0   0   0   0   2   2   2   0   0   0   2   2   0   2   0   0   0   2   0   0   2   0   0   0   0   2   0   2   0   2   0   2   2   2   0   2   2   2   0   2   0   0   0   2   2   2   0   2   2   2   0   0   2   2   2   2   0   2   2   2   0   0   0   0   2   2   0   0   0   2   0   0   0   2   2   0   0   2   0   0   2   2   2   2   0   0   2   2   0   0   2   2   0   0   0   0   0   2   0   2   2   2   2   0   2   2   0   0   2   2   0   0
 MK-1-13                0   2   0   0   2   2   0   0   2   2   2   0   0   2   0   0   0   0   0   2   2   2   0   2   2   0   0   0   0   0   2   2   2   0   2   0   0   0   0   0   0   0   0   2   2   0   0   2   2   2   0   0   2   0   0   0   0   0   2   2   0   2   2   0   2   0   0   0   2   2   2   2   2   2   0   2   0   2   2   2   2   2   0   2   2   2   0   0   0   2   0   0   2   2   2   0   0   0   2   2   0   2   0   2   0   2   0   2   2   0   0   0   0   2   0   2   0   0   0   2   2   2   0   2   2   2   0   2   0   0   0   2   2   2   0   2   2   2   0   0   2   2   2   2   0   2   2   2   0   0   0   2   2   2   0   0   0   2   0   0   0   2   2   0   0   2   2   0   2   2   2   2   0   0   2   2   0   0   2   2   0   0   2   0   2   2   0   2   2   0   2   0   2   2   0   2   2   2   0   0
 MK-1-14                0   2   0   0   0   2   2   2   2   2   2   0   0   2   0   0   0   0   0   2   2   2   0   0   2   0   0   0   0   0   2   2   2   0   2   0   0   0   0   0   0   0   0   2   2   0   0   2   2   2   0   0   2   0   0   0   0   0   2   2   0   2   2   0   2   2   0   0   2   2   2   2   2   2   0   2   0   2   2   2   2   2   0   2   2   2   0   0   0   2   0   0   2   2   2   0   0   0   2   2   0   0   0   2   0   2   0   2   2   0   0   0   0   2   0   2   0   2   0   2   2   2   0   2   0   2   0   2   0   0   0   2   2   2   0   2   2   2   0   0   2   2   2   2   0   2   2   2   0   0   0   2   2   2   0   0   2   2   0   0   0   2   2   0   0   2   2   0   2   0   2   2   0   0   2   2   0   0   2   2   0   0   2   0   2   2   0   0   0   0   2   0   2   2   0   2   2   2   0   0
 MK-1-15                0   2   0   0   0   0   2   2   0   2   2   0   0   2   0   0   0   0   0   2   2   2   0   0   2   2   0   2   0   0   2   2   2   2   2   0   0   0   0   0   0   0   0   2   2   0   0   2   2   2   0   0   2   0   2   2   2   0   2   2   0   2   2   0   2   2   0   0   2   2   2   2   2   0   0   2   0   2   2   0   2   2   2   2   2   2   2   0   0   2   0   2   2   2   2   0   0   0   2   2   0   0   0   2   0   2   0   2   2   0   0   0   2   2   0   2   0   2   0   2   2   2   0   2   0   2   0   2   0   0   0   2   2   2   0   2   2   2   0   0   2   2   2   2   0   2   2   2   0   0   2   2   2   2   0   0   2   0   0   0   0   2   2   2   0   2   2   0   2   0   0   2   0   0   2   2   0   0   2   2   0   0   2   2   2   2   0   2   0   0   2   0   2   2   0   2   2   2   0   0
 MK-1-16                0   2   0   0   0   0   2   2   2   0   2   0   0   2   0   0   0   0   0   2   2   0   0   0   2   2   0   2   0   0   2   2   2   2   2   0   0   2   0   0   0   0   0   2   2   0   0   2   2   2   0   0   2   0   2   2   2   0   2   0   0   2   2   0   2   2   0   0   2   0   2   2   2   0   0   2   0   2   2   0   2   2   2   2   0   2   2   0   0   2   0   2   2   0   2   0   0   0   2   2   0   0   0   2   0   2   0   2   0   0   0   0   2   0   0   2   0   2   0   2   2   2   2   2   0   2   0   2   0   0   0   2   2   2   0   2   2   2   0   0   2   2   2   2   0   0   2   2   0   0   2   2   2   2   0   0   2   0   0   0   0   2   2   2   0   2   2   0   0   0   0   2   0   0   2   2   0   0   0   2   2   0   0   2   2   2   0   0   0   0   2   0   2   2   0   0   2   2   0   0
 MK-2-1                 2   0   0   0   0   0   2   0   0   2   2   2   2   0   2   2   2   2   0   2   0   2   2   0   2   0   2   0   2   0   0   2   2   2   2   2   2   0   0   0   2   2   0   2   0   0   0   0   2   2   2   0   2   0   0   2   0   0   2   2   0   0   0   2   0   2   0   2   2   0   2   0   2   0   2   0   2   0   2   0   0   2   0   0   2   0   0   0   2   2   0   2   2   0   2   0   0   2   2   0   2   0   2   2   0   0   2   0   2   2   2   0   2   2   0   2   0   0   0   2   0   0   0   0   2   0   2   2   0   0   2   0   0   0   2   0   0   2   0   2   2   2   0   2   2   2   0   2   0   0   0   0   2   0   0   0   0   2   2   2   0   0   0   0   2   0   2   2   0   0   0   0   0   0   0   0   0   2   0   2   2   2   0   0   2   2   2   2   2   0   0   2   0   2   2   2   0   2   2   0
 MK-2-2                 2   0   0   0   0   0   2   0   0   0   2   2   2   0   2   2   0   2   0   2   0   2   2   0   2   0   2   0   0   0   0   2   2   2   2   2   2   0   2   0   2   2   2   2   0   0   0   0   2   2   2   0   2   0   0   2   0   0   2   2   0   2   0   2   0   2   0   2   2   0   2   2   2   0   2   0   0   0   2   0   0   2   0   0   2   0   0   0   2   2   0   2   2   0   2   0   0   2   2   0   2   0   2   2   0   0   2   0   2   2   2   0   2   2   0   2   0   0   0   2   0   0   0   2   2   0   2   2   0   0   2   0   0   0   2   0   0   2   0   2   2   2   0   2   2   2   0   2   0   0   0   0   2   2   0   0   0   2   2   2   0   0   0   0   0   0   2   2   0   0   0   0   0   0   0   2   0   2   2   2   2   2   0   0   2   2   2   2   2   2   0   2   0   2   2   0   0   2   0   0
 MK-2-3                 2   0   0   0   0   0   2   0   0   0   2   2   2   0   2   2   0   2   0   2   0   2   2   0   2   2   2   0   0   0   0   2   2   2   2   2   2   0   2   0   2   2   0   2   2   0   0   0   2   2   2   0   2   0   0   2   0   0   2   2   0   2   0   2   0   2   0   2   0   0   0   2   2   0   2   0   0   0   2   2   0   2   0   0   2   0   0   0   2   2   0   2   2   0   2   0   0   2   0   0   2   0   2   2   0   0   2   0   2   2   2   0   0   2   0   0   0   2   0   2   0   0   0   2   2   2   2   2   2   0   2   0   2   0   2   0   0   2   0   2   2   2   0   2   2   0   0   2   0   0   0   0   2   2   0   0   0   2   2   2   0   0   2   0   0   0   0   0   2   0   0   0   0   0   0   2   0   2   0   2   2   0   0   0   2   2   2   2   2   2   0   2   0   2   2   0   0   2   0   0
 MK-2-4                 2   0   0   0   2   0   0   0   2   0   2   2   2   0   2   2   0   0   0   2   0   2   2   0   2   2   2   2   0   0   2   2   2   2   2   2   2   0   2   0   2   2   0   2   2   0   0   0   2   0   2   0   2   0   0   2   0   2   0   2   0   2   0   2   0   2   2   2   0   0   0   2   2   0   0   0   2   2   2   2   0   2   0   0   2   0   0   0   2   2   0   2   2   0   2   0   0   2   0   0   2   0   2   2   0   2   2   0   2   2   2   0   0   2   0   0   0   2   0   2   0   0   0   2   2   2   0   2   2   0   2   0   2   0   2   0   0   2   2   2   2   2   0   2   2   0   0   2   0   0   0   0   0   2   0   0   0   2   2   2   0   0   2   0   0   0   0   0   2   0   2   0   0   0   0   2   0   2   0   2   0   0   0   0   2   2   2   2   0   2   0   2   0   2   2   0   0   0   0   0
 MK-2-5                 0   0   0   0   0   0   0   0   2   0   2   2   2   2   2   2   0   0   0   2   0   2   0   0   2   2   2   0   0   0   2   2   2   2   2   2   2   0   2   0   0   2   0   0   2   0   0   0   2   2   2   0   2   0   0   2   0   2   0   2   0   2   0   2   0   2   2   2   0   0   0   2   2   0   0   0   2   2   2   2   0   2   0   2   2   0   0   0   0   2   0   2   0   0   2   0   0   2   0   0   2   0   2   2   0   0   2   0   2   2   2   0   2   2   0   0   0   2   0   2   0   0   0   2   2   2   0   0   2   0   2   0   2   0   2   0   0   2   2   2   2   2   0   2   2   0   0   2   0   0   0   0   2   2   0   0   0   2   2   2   2   0   2   0   0   0   0   0   2   0   2   0   0   0   0   2   0   2   0   0   0   0   0   0   2   2   2   0   0   2   0   2   0   2   2   0   2   0   2   0
 MK-2-6                 2   0   0   0   0   0   0   0   2   0   2   2   2   0   2   2   0   0   0   2   0   2   0   0   2   0   2   0   2   0   2   2   2   2   2   2   2   0   2   0   0   2   0   0   0   0   0   0   2   2   2   0   2   2   0   2   0   2   0   0   0   2   0   0   0   2   2   2   0   0   0   2   2   0   0   0   2   2   2   2   0   2   0   2   2   0   2   0   0   2   0   2   0   0   2   0   0   2   0   0   2   0   2   2   0   0   2   0   2   2   2   0   2   2   0   0   0   2   0   2   0   0   0   2   2   2   0   0   0   2   2   0   2   2   2   0   0   2   2   2   2   2   0   2   0   0   0   2   0   0   0   0   2   2   0   2   0   2   2   2   2   0   0   0   0   0   0   0   2   0   2   0   2   0   0   2   0   2   0   0   0   2   0   0   2   2   2   0   0   2   0   2   0   2   2   0   2   0   2   0
 MK-2-7                 2   0   0   0   0   0   0   0   2   0   2   2   2   0   2   2   0   2   0   2   0   2   0   0   0   2   2   0   2   0   2   2   2   0   2   2   0   0   0   0   0   2   0   0   0   0   0   0   0   2   2   0   2   2   0   2   0   2   0   0   0   2   0   0   2   2   2   2   2   0   0   2   2   0   2   0   2   2   2   0   2   2   0   2   2   0   2   0   0   2   0   2   0   0   2   0   0   0   0   0   2   2   2   2   0   0   2   0   2   2   2   0   2   2   0   0   0   2   0   2   0   0   0   0   2   2   0   0   0   2   2   0   2   2   2   0   0   0   2   0   2   0   0   2   0   0   0   2   0   0   0   0   2   0   0   2   0   2   2   2   2   0   0   0   0   0   0   0   2   0   2   0   2   0   0   2   0   2   0   0   0   0   2   0   2   2   2   0   0   2   0   2   0   2   2   0   2   0   2   0
 MK-2-8                 2   0   0   0   2   0   0   0   2   0   2   2   2   0   2   2   0   0   0   2   0   2   2   2   0   2   2   0   2   0   2   2   2   0   2   2   0   2   0   0   0   2   0   0   0   0   0   0   0   2   2   0   2   2   0   2   0   2   0   0   0   2   0   0   2   2   2   2   2   0   0   0   2   0   2   0   2   2   2   0   2   2   0   2   0   0   2   2   0   0   0   2   0   2   2   2   0   0   0   0   2   0   2   2   0   0   2   0   2   2   2   0   2   2   2   0   0   2   0   2   0   0   0   0   2   2   0   0   0   2   2   0   2   2   2   0   0   0   2   0   2   0   0   2   0   0   2   2   0   0   0   0   2   0   0   2   2   2   2   2   2   0   0   0   0   0   0   0   2   0   0   0   2   0   0   2   0   2   0   0   0   0   2   2   2   2   2   0   0   2   0   2   0   0   2   0   0   0   2   0
 MK-2-9                 2   0   0   0   2   0   0   0   2   0   2   2   2   0   2   2   0   0   0   2   0   2   2   2   0   2   2   0   2   0   2   2   2   0   2   2   0   2   0   2   0   2   0   0   0   2   0   0   0   0   2   0   2   2   0   2   0   2   0   0   0   2   0   0   2   2   2   2   2   0   0   0   2   0   2   2   0   2   2   0   2   2   0   2   0   0   2   2   0   0   0   2   0   0   2   2   0   0   0   0   2   0   2   2   0   0   2   0   2   0   2   0   2   2   2   0   0   2   0   2   0   0   0   0   2   2   0   0   0   2   2   0   2   2   2   0   0   0   2   0   2   0   0   2   0   2   2   2   2   0   0   0   2   2   0   2   2   2   2   2   2   0   0   0   0   0   0   0   2   0   2   0   0   0   0   2   0   2   0   0   0   0   2   2   2   2   2   0   0   2   0   2   0   0   2   0   0   0   2   0
 MK-2-10                2   0   0   0   2   0   0   0   2   0   2   2   2   0   2   2   0   0   0   2   0   2   0   2   0   2   2   2   2   0   2   2   2   0   2   2   0   2   0   2   0   2   0   0   0   2   0   0   0   0   2   0   0   2   0   2   0   2   2   0   0   0   0   0   0   2   2   2   2   0   0   0   2   0   2   2   0   2   2   0   2   2   0   2   0   0   2   2   0   0   0   2   0   0   2   2   0   2   0   0   0   0   2   2   0   0   2   0   2   2   2   0   2   2   2   0   0   2   0   0   0   0   2   0   2   2   0   0   0   2   2   0   2   2   2   0   0   2   2   0   2   0   0   2   0   2   2   2   2   0   0   0   2   2   0   2   2   2   2   2   2   0   0   0   0   0   0   2   0   0   2   0   0   0   0   2   0   2   0   0   0   0   2   2   2   2   2   0   0   2   0   2   2   2   2   0   0   2   2   0
 MK-2-11                2   0   0   0   2   0   0   0   2   0   2   2   2   0   2   2   0   0   0   2   0   2   0   2   0   2   2   2   2   0   2   2   2   0   2   2   0   2   0   2   2   2   0   0   0   2   0   2   0   0   2   0   0   2   0   2   0   2   2   0   0   2   0   0   0   2   2   2   2   0   0   0   2   0   2   2   0   2   2   0   2   2   0   0   0   0   2   2   0   0   0   2   0   0   2   2   2   2   0   0   0   0   2   2   0   0   2   0   2   2   2   0   2   2   2   2   0   2   0   0   0   0   2   0   2   2   0   0   0   0   2   0   2   0   2   0   0   2   2   0   2   0   0   2   0   2   2   2   2   0   0   0   2   2   0   2   2   2   2   2   2   2   2   0   0   2   0   2   0   0   2   0   0   0   0   2   0   2   0   0   0   0   2   2   2   2   2   0   0   2   0   2   2   2   2   0   0   2   2   0
 MK-2-12                2   0   0   0   0   0   0   0   2   0   2   2   2   0   2   2   0   0   0   2   0   2   0   2   0   0   2   2   2   0   0   2   0   2   2   2   0   0   0   2   2   2   0   0   2   2   0   2   0   0   2   0   0   2   0   2   0   2   2   0   0   2   0   2   0   2   2   2   2   0   0   0   2   0   0   2   0   2   2   0   2   0   0   2   0   0   2   2   0   0   0   2   0   0   2   2   2   2   0   0   0   0   2   2   0   0   2   0   2   2   0   0   2   2   2   2   0   2   0   0   0   0   2   0   0   0   0   0   0   0   2   2   2   0   2   0   0   2   2   0   2   0   0   2   0   2   2   2   2   0   0   0   2   0   0   0   2   2   2   2   2   2   2   2   0   2   0   2   0   0   2   0   0   0   0   2   0   2   0   0   0   0   0   2   2   2   2   0   0   2   0   2   2   2   2   0   0   2   2   0
 MK-2-13                2   0   0   0   2   2   0   0   2   0   2   2   0   0   2   2   2   0   0   2   2   2   0   2   0   0   0   2   2   0   0   2   0   2   2   2   0   0   0   2   2   2   0   0   0   2   0   2   0   0   2   0   2   2   0   2   0   2   2   0   0   2   0   2   0   2   2   2   2   0   0   2   2   2   0   2   0   2   2   0   2   0   0   2   0   0   2   2   0   0   0   2   0   0   2   2   0   2   0   2   0   0   2   2   0   0   2   0   2   2   0   0   2   0   2   2   0   2   0   2   0   0   2   0   0   2   0   0   0   0   2   2   2   0   0   0   0   2   2   0   0   2   0   2   0   2   2   2   2   0   2   0   2   0   0   0   2   2   2   0   2   2   0   2   0   2   0   2   0   0   2   0   0   0   0   2   0   2   0   0   0   0   0   2   2   2   2   0   0   2   0   2   2   2   0   0   0   2   2   0
 MK-2-14                2   0   0   0   2   2   0   0   2   0   2   0   0   0   2   0   2   0   0   2   2   2   0   2   0   0   0   2   2   0   0   2   0   2   2   2   0   0   0   0   2   2   0   0   0   2   0   2   0   0   0   0   2   2   0   2   0   2   2   0   0   2   0   2   0   2   2   2   2   0   0   2   2   2   0   2   0   2   2   0   2   0   2   2   0   0   2   0   0   0   0   2   0   0   2   2   0   2   0   2   0   0   2   2   0   2   2   0   2   0   0   0   2   0   2   2   0   0   0   2   0   0   2   0   0   2   0   0   0   0   2   2   2   0   0   0   0   2   2   2   0   0   0   2   0   2   2   2   2   0   2   0   2   0   0   0   2   2   2   0   2   2   0   2   0   2   0   2   0   0   2   0   0   0   0   2   0   2   0   0   0   0   0   2   2   2   2   0   0   2   0   2   0   2   0   0   0   2   2   2
 MK-2-15                2   0   2   0   2   2   0   0   2   0   0   0   0   0   2   0   2   0   0   0   2   2   0   2   0   0   0   2   2   0   0   2   0   2   2   2   2   0   0   0   2   2   0   0   0   2   0   2   0   0   2   0   2   2   0   2   0   2   2   0   0   2   0   2   0   2   2   2   2   0   0   2   2   0   0   2   0   2   2   0   2   0   2   2   0   0   0   0   0   0   0   2   0   0   2   2   0   2   0   2   0   0   2   0   0   2   2   0   2   0   0   0   2   0   2   2   0   0   0   2   0   0   2   0   0   2   0   2   0   0   0   2   2   0   0   0   0   0   2   2   0   0   0   2   0   0   2   2   2   2   2   0   2   0   0   0   2   2   2   0   2   2   0   2   0   2   0   2   0   0   2   0   0   0   0   2   2   2   0   0   0   0   2   2   2   2   0   0   0   2   0   2   0   2   0   0   0   2   2   2
 MK-2-16                2   0   2   0   0   2   0   0   2   0   2   0   0   0   2   0   2   2   0   0   2   2   0   2   0   2   0   2   2   0   0   2   0   2   2   2   2   0   0   0   2   2   0   0   2   0   0   2   0   0   2   0   2   2   0   2   0   0   2   0   0   0   2   2   0   2   2   2   2   0   0   2   2   0   0   2   0   2   0   0   2   0   2   2   2   0   0   0   2   0   0   2   0   0   2   2   0   2   0   2   0   0   2   0   0   2   2   0   2   0   2   0   0   0   2   2   0   2   0   2   0   0   2   0   0   2   0   2   0   0   0   2   2   0   0   2   0   0   2   2   0   0   0   0   0   0   2   2   2   2   2   0   2   0   0   0   2   2   2   0   2   2   0   2   0   2   0   2   0   2   2   0   2   0   0   2   2   2   0   0   0   0   2   2   2   2   0   0   0   2   0   0   0   2   0   2   0   2   2   2
 MK-3-1                 0   0   0   2   2   2   2   2   2   2   2   0   0   2   0   0   0   0   2   0   2   2   0   0   2   0   0   2   2   2   0   0   0   0   0   2   2   2   0   0   0   2   2   0   0   0   2   2   2   2   0   0   2   0   0   0   0   0   0   2   0   2   0   2   2   2   2   0   2   0   0   0   0   2   0   2   0   0   0   0   2   0   0   2   2   2   0   2   0   2   0   2   0   2   2   2   0   0   2   0   2   2   2   2   0   0   2   0   0   2   0   2   0   0   0   0   0   0   2   2   2   0   0   0   2   0   2   2   2   2   0   2   2   2   2   2   0   2   0   0   2   0   2   0   0   0   2   0   2   0   0   2   0   0   2   2   2   2   2   0   2   2   0   2   0   2   0   0   0   0   0   2   2   2   0   0   0   2   2   0   2   2   2   0   0   0   2   2   0   2   2   2   2   2   2   2   0   2   0   2
 MK-3-2                 0   0   0   2   2   2   2   2   2   0   2   0   0   2   0   0   0   0   2   0   2   2   0   0   2   0   0   2   0   2   0   0   0   0   0   2   2   2   0   0   0   2   2   0   2   0   2   2   2   2   0   0   2   0   0   0   0   0   0   2   2   2   0   2   2   2   2   2   2   0   2   0   0   2   2   2   0   0   0   0   2   0   0   2   2   2   0   0   0   0   2   2   0   2   2   2   0   0   2   0   2   2   2   2   0   0   0   0   0   2   0   2   0   0   0   2   0   0   2   2   2   0   0   0   0   0   2   2   0   0   0   2   2   2   2   2   0   2   0   2   2   0   2   0   0   0   2   0   2   0   2   2   0   0   2   2   2   2   2   0   2   2   0   2   0   2   0   0   0   0   0   2   0   2   0   0   0   0   2   0   2   2   2   0   0   0   2   2   0   2   2   2   0   2   2   2   0   2   0   2
 MK-3-3                 0   2   0   2   2   0   2   2   2   0   2   0   0   2   0   0   0   0   2   2   2   2   0   0   2   0   0   2   0   2   0   0   0   0   2   2   2   2   0   0   2   2   2   0   0   2   2   2   2   2   0   2   2   0   0   0   0   0   0   2   2   2   0   2   2   2   2   2   2   0   2   0   0   2   2   2   0   0   0   0   2   0   0   2   0   2   0   0   0   0   2   2   0   2   2   2   0   0   0   0   2   2   2   0   0   0   0   0   0   2   0   2   0   0   2   2   0   2   2   2   2   0   0   2   0   0   2   2   0   0   0   2   2   2   2   2   0   2   0   2   2   0   2   0   2   0   2   0   2   0   2   2   0   0   2   2   2   2   2   0   2   2   0   2   0   2   0   0   0   0   0   2   0   2   0   0   0   0   2   0   0   2   0   0   0   0   2   2   0   2   2   2   0   2   2   2   0   2   0   2
 MK-3-4                 0   2   0   2   2   0   2   0   2   0   2   2   0   2   0   0   0   0   2   2   2   2   0   0   2   0   0   2   0   2   0   0   0   0   2   0   2   2   0   2   2   2   2   0   0   2   0   2   2   2   0   2   2   2   0   0   0   0   0   2   2   2   0   2   2   2   2   2   2   2   2   0   0   2   2   2   0   2   0   0   2   0   0   2   0   2   0   0   0   0   2   2   0   2   2   2   0   0   0   0   2   2   2   0   0   0   0   0   0   2   0   2   0   0   2   2   0   2   2   0   2   0   0   2   0   0   2   2   2   0   0   2   2   2   2   2   0   2   0   2   2   0   2   0   2   0   2   0   2   0   2   2   0   0   2   2   0   2   2   0   2   2   0   2   0   2   0   0   0   0   0   2   0   2   2   0   0   0   2   0   0   2   0   0   0   0   2   2   0   2   2   2   0   2   2   2   2   2   0   2
 MK-3-5                 0   2   0   2   2   0   2   0   2   0   2   2   0   2   0   0   0   0   2   2   2   2   0   0   2   0   0   0   0   2   0   0   0   0   0   0   2   2   0   2   2   2   2   0   0   2   0   2   0   2   0   2   2   0   0   2   2   0   0   2   2   2   0   2   0   0   2   2   2   2   2   0   0   2   2   2   0   0   0   0   2   0   0   2   0   2   0   0   0   0   2   2   0   0   2   2   0   0   0   0   2   2   2   0   0   0   0   0   0   2   0   2   2   0   2   0   0   2   2   0   2   0   0   2   0   0   2   2   2   0   0   2   2   2   2   2   0   2   2   2   2   0   2   0   2   0   0   0   2   0   2   2   0   0   0   2   0   2   2   0   2   2   0   2   0   2   0   0   0   0   0   2   0   2   2   0   0   0   2   2   0   2   0   0   0   0   2   2   2   2   2   2   0   2   2   0   2   0   0   2
 MK-3-6                 0   2   0   0   2   0   2   0   0   0   2   2   0   0   0   0   0   0   2   2   0   2   0   0   2   0   0   0   0   2   0   2   0   0   2   0   2   2   0   2   2   2   2   0   0   0   0   2   0   0   2   2   0   0   0   2   2   0   2   2   2   2   0   2   0   2   2   2   0   2   2   0   0   0   2   2   0   0   0   2   2   0   0   2   0   2   0   0   0   0   2   2   0   0   2   2   0   0   0   0   0   2   2   0   0   2   0   0   0   2   0   2   2   0   0   2   2   2   2   0   2   0   0   2   0   0   2   2   2   0   0   2   2   2   2   0   0   0   2   2   2   0   2   0   2   0   0   0   2   0   0   2   2   0   0   2   0   2   0   0   2   2   0   2   0   2   0   0   0   0   0   2   0   2   2   0   2   0   2   2   0   2   2   0   0   0   2   2   0   2   2   2   0   2   2   0   2   0   0   2
 MK-3-7                 0   2   0   2   0   0   2   0   0   2   2   2   0   0   0   2   0   2   2   2   0   0   0   0   2   0   0   0   0   2   0   2   0   0   2   0   2   2   0   2   0   2   2   0   0   0   0   2   2   0   2   0   2   0   0   2   0   0   2   2   2   2   0   2   0   2   2   2   0   2   2   0   0   0   2   2   0   0   0   2   2   0   0   2   0   0   0   0   0   0   2   2   0   0   2   2   0   0   0   0   0   2   2   0   0   2   2   0   0   2   2   2   2   0   0   0   2   2   2   0   2   0   0   2   0   0   2   2   2   0   0   2   2   2   0   0   0   0   2   2   2   0   2   0   2   0   0   0   2   0   0   2   2   0   0   2   0   2   0   0   2   2   0   2   0   2   0   0   0   0   0   2   0   2   2   0   2   0   2   2   0   0   2   0   0   0   2   0   0   2   2   2   0   2   2   0   2   0   0   2
 MK-3-8                 0   2   0   2   0   0   2   0   0   2   2   2   0   0   0   0   0   2   2   2   0   0   0   0   2   0   0   0   0   2   0   2   0   0   2   0   2   2   0   2   0   2   0   0   0   0   0   2   2   0   2   0   2   0   2   0   0   0   2   2   2   2   0   2   0   2   2   2   0   0   2   2   0   0   2   2   0   0   0   2   2   0   0   2   0   0   0   0   0   0   2   2   0   0   2   2   0   0   0   0   0   2   2   0   0   2   2   0   0   2   2   2   2   0   0   0   2   2   2   0   2   0   0   2   0   0   0   2   2   0   0   2   0   2   0   0   0   0   0   2   2   0   2   0   2   0   0   0   2   0   0   2   2   0   0   2   0   2   2   0   2   2   0   2   0   2   2   0   0   0   0   2   0   2   2   0   2   0   2   2   0   0   2   0   0   0   2   2   0   2   2   2   0   2   2   0   2   0   0   2
 MK-3-9                 0   2   0   0   0   0   2   0   0   2   2   2   2   0   0   0   0   2   2   0   0   0   0   0   2   0   0   0   0   2   0   2   0   0   2   0   2   2   0   2   0   2   0   0   0   0   0   2   2   0   2   0   2   0   2   0   0   0   2   2   2   2   0   0   0   2   2   2   0   0   0   2   0   0   2   2   0   0   0   2   2   0   0   2   0   2   0   0   0   0   2   2   0   0   2   2   0   0   0   0   0   2   2   0   0   2   2   0   0   2   2   2   2   0   0   0   2   2   0   0   2   0   2   2   2   0   2   2   2   0   0   2   0   2   2   0   0   0   2   0   2   2   2   0   2   0   0   0   2   0   0   2   2   0   0   2   0   2   2   0   2   2   0   2   2   2   2   0   0   2   0   2   0   2   2   0   2   2   2   2   0   0   2   0   0   0   2   2   0   2   2   2   0   2   2   0   2   0   0   2
 MK-3-10                0   2   0   0   0   0   2   2   0   2   2   2   2   0   0   0   0   2   0   2   0   2   0   0   2   0   0   0   0   2   0   2   0   0   2   0   2   2   0   2   0   2   0   0   0   0   0   2   2   0   2   0   2   0   2   0   0   0   2   2   2   2   0   0   0   0   2   0   0   2   0   0   0   0   2   2   0   0   0   2   2   0   0   2   0   2   0   0   0   0   2   2   0   2   2   2   0   0   0   0   0   2   2   0   0   2   2   0   0   2   2   2   2   0   0   0   2   2   0   0   2   0   2   2   2   0   2   2   2   0   0   2   0   2   2   0   0   0   2   0   2   2   2   0   2   0   0   0   2   0   0   2   2   0   0   2   0   2   0   0   2   2   2   2   2   2   2   0   0   2   0   2   0   2   2   0   2   2   2   0   0   0   2   0   0   0   2   2   0   2   2   2   0   2   2   0   2   0   0   2
 MK-3-11                0   2   0   0   0   0   2   2   0   2   2   2   2   0   0   0   0   2   0   2   0   2   0   0   2   0   0   0   0   2   0   2   0   0   2   0   2   2   0   2   0   2   0   0   0   0   0   2   0   0   2   0   2   0   2   0   0   0   2   2   2   0   0   0   0   0   2   0   0   2   0   0   0   2   2   2   0   0   0   2   2   0   0   2   0   2   0   2   0   0   2   0   2   2   2   2   2   0   0   0   0   2   2   0   0   2   2   0   0   2   2   2   2   0   0   0   2   2   0   0   2   0   2   2   2   0   2   2   2   0   0   2   0   2   2   0   0   0   2   0   2   2   2   0   2   0   0   0   2   2   0   2   0   0   0   2   0   2   0   0   2   2   2   2   2   2   2   0   0   0   0   2   0   2   2   0   2   2   2   0   0   0   2   0   2   0   2   2   0   2   2   2   0   0   2   0   2   0   0   2
 MK-3-12                0   2   0   0   0   0   2   2   0   2   2   2   2   0   0   0   0   2   2   2   0   0   0   0   2   0   0   0   0   0   0   2   0   0   2   0   2   2   0   2   0   2   0   0   0   0   0   2   0   0   2   0   0   0   2   0   0   0   2   2   2   0   0   0   0   0   2   0   2   2   0   0   0   2   2   2   2   0   0   2   2   0   0   2   0   2   0   2   0   0   2   0   2   2   2   2   2   0   0   0   2   2   2   2   0   2   0   0   0   2   2   2   2   0   0   0   2   2   0   0   2   0   2   2   2   0   2   2   2   0   0   2   2   2   2   0   0   0   2   0   2   2   2   0   2   0   0   0   2   2   0   2   0   0   0   2   0   2   2   0   2   2   2   2   2   2   2   0   0   0   0   2   0   2   2   0   2   2   2   0   0   0   2   0   2   0   2   0   0   2   2   2   0   0   2   0   2   0   0   2
 MK-3-13                0   0   0   0   0   0   0   2   0   2   2   2   2   0   2   0   0   2   2   2   0   0   0   2   0   0   0   0   0   0   0   2   0   0   2   0   2   2   0   0   2   2   0   0   0   0   2   2   0   0   2   0   0   0   2   0   0   0   2   0   2   0   0   0   0   0   2   0   0   2   0   0   0   2   2   2   2   0   2   0   2   0   0   2   0   2   2   2   0   0   2   0   2   2   2   2   2   0   0   0   2   0   2   2   0   2   0   0   0   2   2   2   2   0   0   0   2   2   0   0   2   0   2   2   0   2   2   2   2   0   0   2   2   2   2   0   0   0   2   0   0   0   2   0   2   0   0   0   2   0   2   2   0   0   2   2   0   2   2   0   2   2   2   2   2   2   2   0   0   0   0   2   0   2   2   0   2   2   2   0   0   0   2   2   2   0   2   0   0   2   2   2   0   0   0   0   2   2   0   2
 MK-3-14                0   0   0   0   0   0   0   0   0   2   2   0   2   0   2   0   0   2   2   2   0   0   0   2   2   0   0   0   2   0   0   2   0   0   2   0   2   2   0   0   2   2   0   0   0   0   2   2   0   0   2   0   0   0   2   0   0   0   0   0   2   0   0   0   0   0   2   0   0   2   0   0   0   2   2   2   2   0   2   0   2   0   0   0   0   2   0   2   0   0   2   0   2   2   0   2   2   0   0   0   2   0   2   2   2   2   0   0   0   2   2   2   2   0   0   0   2   2   0   0   0   0   2   0   0   2   2   2   2   0   0   2   2   2   2   0   0   0   2   0   0   0   2   0   2   0   0   0   2   0   2   2   2   0   2   2   0   2   2   0   2   2   2   2   2   2   0   0   0   0   0   2   0   2   0   0   2   2   2   0   0   0   2   2   2   0   2   0   0   2   2   0   0   0   0   0   2   0   0   2
 MK-3-15                0   0   0   0   0   0   0   0   0   2   2   0   2   0   2   0   0   2   2   2   0   0   0   2   2   0   2   0   2   0   0   2   0   0   2   0   2   2   0   0   2   2   0   0   0   0   2   2   0   0   2   2   0   2   2   0   0   0   0   0   2   0   0   0   0   0   2   0   0   2   0   0   2   2   2   2   2   0   0   0   2   2   0   0   0   2   0   2   0   0   0   0   2   2   0   2   2   0   0   0   2   0   2   2   2   2   0   0   0   2   2   2   2   0   0   0   0   2   0   0   0   0   2   0   0   2   2   2   0   0   0   2   2   2   0   0   0   0   2   0   0   0   2   0   2   0   0   0   2   0   2   2   2   0   2   2   0   2   2   0   2   2   2   2   2   2   0   0   0   0   0   2   0   2   0   0   2   2   2   0   0   0   2   2   2   0   2   0   0   2   2   0   0   0   0   0   2   0   0   0
 MK-3-16                0   0   2   0   0   0   0   0   0   2   2   0   2   0   2   0   0   2   2   2   0   0   0   2   2   0   2   0   2   0   0   2   0   0   2   0   0   2   0   0   2   0   0   0   0   0   2   2   0   0   2   2   0   0   2   0   0   0   0   0   2   0   0   0   0   0   2   0   0   2   0   0   2   2   2   2   2   0   2   0   0   2   0   0   0   2   0   2   0   0   0   0   0   2   0   2   2   0   0   0   2   0   2   2   0   2   0   0   0   2   2   2   0   0   0   0   0   2   0   0   0   0   2   0   0   2   2   2   0   0   0   2   2   2   0   0   0   0   2   0   0   0   2   0   2   0   0   0   0   0   2   2   2   0   2   2   0   2   2   0   2   2   2   2   0   2   0   0   0   0   0   2   2   2   0   0   2   2   2   0   0   0   2   2   2   0   2   0   0   2   2   0   0   0   2   0   2   0   0   0
 MK-4-1                 0   0   2   0   2   2   0   2   0   2   2   2   0   0   0   0   0   0   2   0   2   2   0   0   0   2   0   0   0   0   0   0   2   0   2   2   0   2   2   0   2   0   0   2   0   2   0   0   2   2   0   2   0   2   0   2   0   2   2   2   2   0   0   2   2   2   2   0   0   0   2   2   0   0   2   0   2   2   0   2   2   2   0   0   0   0   2   0   0   0   2   0   2   0   2   0   2   0   2   2   0   0   2   0   2   0   0   2   2   0   2   0   2   2   2   0   0   0   0   2   2   2   0   0   0   2   2   0   0   0   0   0   2   2   0   2   2   0   0   2   2   0   0   0   0   2   0   2   2   0   2   0   0   2   0   2   0   2   0   2   2   0   0   0   0   0   0   0   2   0   0   2   0   2   2   0   0   2   2   0   2   2   0   2   2   2   2   0   2   0   0   0   2   0   0   0   0   2   2   2
 MK-4-2                 0   0   2   0   2   2   0   2   0   2   2   2   0   0   0   0   0   2   2   0   2   2   2   0   0   0   0   0   0   0   0   0   0   0   2   2   0   2   2   0   0   0   0   2   0   2   0   0   2   2   0   2   0   2   0   2   0   2   2   2   2   0   0   2   2   2   2   2   0   0   2   0   0   0   2   0   0   2   0   2   2   2   0   0   0   0   2   0   0   0   2   0   2   0   2   0   2   0   2   2   0   0   2   0   2   2   0   0   2   2   2   0   2   2   2   0   0   0   0   2   2   2   2   0   0   2   2   0   0   0   0   0   2   2   0   2   2   0   0   2   2   0   2   0   0   2   0   2   2   0   2   0   0   2   0   2   0   0   0   2   0   0   0   0   0   0   0   0   2   0   0   0   2   2   2   0   0   2   2   0   2   2   0   2   2   2   2   0   0   0   0   0   2   0   2   0   0   2   2   2
 MK-4-3                 0   0   2   0   2   2   0   2   2   2   2   2   0   2   0   0   0   0   2   0   2   2   2   0   0   0   0   2   0   0   0   0   0   0   0   2   2   0   2   0   0   0   0   2   2   0   0   0   2   2   0   2   0   2   0   2   0   2   2   2   2   0   0   2   2   2   2   2   0   0   2   2   0   2   2   2   0   2   0   2   2   2   0   0   0   0   2   0   0   0   2   0   2   0   2   0   2   0   2   2   0   0   2   0   0   2   0   0   2   2   2   0   2   2   2   0   0   0   0   2   0   2   2   0   0   0   2   0   0   0   0   0   2   2   0   2   2   0   2   2   2   0   0   0   0   2   0   2   2   0   2   0   0   2   0   2   0   0   0   2   0   2   0   0   0   0   0   0   2   0   0   0   2   2   2   0   0   2   2   0   2   2   0   2   2   2   2   0   0   0   0   0   2   0   2   0   0   2   2   2
 MK-4-4                 0   0   0   0   2   2   0   2   0   2   2   2   2   2   0   0   0   0   2   0   2   2   2   0   2   0   0   2   0   0   0   0   0   0   0   2   2   0   2   0   0   0   0   2   2   0   0   0   2   2   2   2   0   2   0   2   0   2   2   2   2   0   0   2   2   2   2   2   0   0   2   2   0   2   2   2   0   2   0   0   2   2   0   0   0   0   2   0   0   0   2   0   2   0   2   2   2   0   2   2   0   0   2   0   0   2   0   0   2   2   2   0   2   2   0   2   0   0   0   2   0   2   2   0   0   0   2   0   0   0   0   0   2   2   0   2   2   0   2   2   0   2   0   0   0   2   0   2   0   0   2   0   0   2   0   2   0   0   0   2   0   2   0   0   2   0   0   2   2   0   0   0   2   2   2   0   0   2   2   0   2   2   0   2   2   2   2   0   0   0   0   0   2   0   2   0   0   2   2   2
 MK-4-5                 0   0   0   0   2   2   0   2   0   0   2   0   2   2   0   0   0   0   2   0   2   0   2   0   2   0   0   2   0   0   0   0   0   0   0   2   2   0   2   0   0   0   2   2   2   0   0   0   2   2   2   2   0   0   0   2   0   2   2   2   2   0   0   2   0   2   2   0   0   2   2   2   0   2   2   0   0   2   0   0   0   2   0   2   0   0   2   0   0   0   2   0   2   2   2   2   2   0   2   2   0   0   2   0   0   2   0   0   2   2   2   2   2   2   0   2   0   2   0   2   0   2   0   0   0   2   2   0   0   0   0   0   2   2   0   2   2   0   2   2   0   0   0   0   0   2   0   2   0   0   2   2   0   2   0   2   0   0   0   2   0   2   0   2   2   0   0   2   2   2   0   0   2   2   2   0   0   0   2   0   0   2   0   2   2   2   0   0   0   0   0   0   2   0   2   0   0   2   2   2
 MK-4-6                 0   0   0   0   2   2   0   2   0   0   2   0   2   2   0   0   0   0   2   0   2   0   2   0   2   0   0   2   0   0   2   2   0   0   0   2   2   0   0   2   2   0   2   2   2   0   0   2   2   2   2   2   0   0   0   2   2   2   0   2   2   0   0   2   2   2   2   0   0   2   2   2   0   0   2   0   0   0   2   0   0   2   0   0   2   0   2   0   0   0   2   0   2   0   2   2   2   0   2   2   0   0   2   0   0   2   0   2   2   2   2   0   0   0   0   2   0   2   0   2   0   2   0   0   0   2   0   0   0   0   0   0   2   2   0   2   2   0   2   2   0   0   0   0   0   2   0   2   0   0   2   2   0   2   0   2   0   0   0   2   0   2   0   2   0   2   0   2   2   2   0   0   2   2   2   0   0   2   2   0   0   2   0   2   2   2   0   0   0   0   0   0   2   0   2   0   0   2   2   2
 MK-4-7                 0   0   0   2   0   2   0   0   0   0   2   0   2   2   0   0   0   0   2   0   2   0   2   0   2   0   0   2   0   0   2   2   0   0   0   2   2   0   0   2   2   0   2   2   2   0   0   2   2   2   2   2   0   0   0   2   2   2   0   2   2   0   0   0   2   2   2   0   0   0   0   2   0   0   2   0   0   0   0   0   0   0   0   0   2   0   2   0   0   0   2   2   2   2   0   2   2   0   0   2   2   0   2   0   0   2   0   2   2   2   2   2   0   0   0   2   0   0   0   2   0   2   0   2   0   2   0   0   0   0   0   2   2   2   0   2   2   2   2   2   2   0   0   2   0   2   0   0   0   0   2   2   0   2   0   2   2   0   0   2   0   2   0   2   0   2   0   2   2   2   0   0   2   2   0   0   2   2   2   0   0   2   0   2   2   2   0   2   0   0   2   0   0   0   2   2   0   2   2   2
 MK-4-8                 0   0   0   2   0   2   0   0   0   0   2   0   2   2   0   0   0   0   2   0   2   0   2   0   2   0   0   2   0   0   2   2   0   0   0   2   0   2   0   2   2   0   2   2   2   0   0   2   2   2   0   2   0   0   0   2   2   2   0   2   2   0   0   0   2   2   2   0   0   2   0   2   0   0   2   0   0   0   0   0   0   0   0   0   2   0   2   0   0   2   2   2   2   2   0   2   2   0   0   2   2   0   2   0   0   2   0   2   2   2   2   2   0   0   0   2   0   0   0   2   0   2   0   2   2   2   0   0   0   0   0   2   2   2   0   2   2   2   2   2   2   0   2   2   0   2   0   0   2   0   2   2   0   2   0   2   2   0   0   2   2   2   2   2   0   2   0   2   0   0   0   0   2   2   2   0   2   0   2   0   2   2   0   2   2   2   0   2   0   0   2   0   0   2   2   2   2   2   0   2
 MK-4-9                 0   0   2   2   0   2   0   0   0   0   2   0   2   2   0   0   0   0   2   0   2   0   2   2   2   0   0   2   0   0   2   2   0   0   0   2   0   2   0   2   2   0   2   2   2   0   0   2   2   2   0   2   0   0   0   2   2   2   0   2   0   0   2   0   2   2   2   0   0   2   0   2   0   2   2   0   0   0   0   0   2   0   0   0   2   0   2   0   0   2   2   2   2   2   0   2   2   0   0   2   2   0   2   0   0   2   0   2   2   2   2   2   2   0   0   0   0   0   2   2   2   2   0   2   2   2   0   2   0   0   0   2   2   2   0   2   2   2   2   0   2   0   2   2   0   2   0   0   2   0   2   0   0   0   2   2   2   0   0   2   2   2   2   2   2   2   0   2   0   0   0   2   2   2   2   0   2   0   2   0   2   2   2   2   2   2   0   2   2   0   2   0   0   2   2   2   2   2   0   2
 MK-4-10                0   0   2   2   0   0   0   0   0   2   2   0   2   2   0   0   2   0   2   0   2   0   0   2   2   0   2   0   0   0   2   2   0   0   0   2   0   2   0   2   2   0   2   2   2   0   0   2   2   2   0   2   2   0   0   2   2   2   2   2   0   0   2   0   2   2   2   0   0   2   0   2   0   0   2   2   0   0   2   0   2   0   0   0   2   0   2   0   0   2   2   2   2   2   0   2   2   0   0   2   2   0   0   0   0   2   0   2   2   2   2   2   2   0   0   0   0   0   0   2   2   2   0   2   2   2   2   2   0   0   0   2   2   2   0   0   2   2   0   0   2   0   2   2   0   0   0   0   2   0   2   0   0   0   0   2   2   0   0   2   0   2   2   2   2   2   0   2   0   0   0   0   2   2   2   0   2   2   2   0   2   2   2   2   2   2   2   0   2   0   2   2   0   2   2   2   2   2   0   2
 MK-4-11                0   0   2   2   2   0   0   0   0   2   2   0   0   2   0   0   2   0   2   0   2   0   0   2   2   0   2   0   0   0   2   2   2   0   0   2   2   2   2   2   0   0   2   2   2   0   0   2   2   2   0   2   2   0   2   2   2   2   2   2   0   0   2   0   2   2   2   2   0   2   0   2   0   0   2   2   0   0   2   0   2   0   0   0   2   0   2   0   0   2   2   2   0   2   0   0   2   0   0   0   2   0   0   0   0   2   0   2   2   0   2   2   0   0   0   0   0   2   0   2   2   2   0   2   2   2   2   2   0   0   0   2   2   2   0   0   2   0   0   0   2   0   2   2   0   0   0   0   2   0   2   0   0   0   0   2   2   0   0   2   0   2   0   2   2   2   0   2   2   2   0   2   2   2   2   0   2   2   2   0   0   2   2   2   2   2   2   0   2   0   2   2   0   2   2   2   2   2   0   2
 MK-4-12                0   0   2   2   2   0   0   0   0   2   0   2   0   2   0   0   2   0   2   0   2   0   0   2   2   0   2   0   0   2   2   2   2   0   0   2   2   2   2   2   0   2   2   2   2   0   0   2   2   0   0   2   2   0   2   2   2   2   2   2   0   0   2   2   2   2   2   2   0   2   0   2   0   0   2   0   0   2   2   0   2   0   0   2   2   0   2   0   0   2   2   2   0   2   0   0   2   0   2   0   2   0   0   0   0   2   0   2   2   0   2   2   0   0   0   0   0   2   0   2   2   2   0   2   2   0   2   2   0   0   0   2   0   2   0   0   2   0   0   0   2   0   2   2   2   0   0   0   2   0   2   2   0   2   0   2   2   0   0   2   0   2   0   2   2   2   0   2   2   2   0   0   0   2   0   0   2   2   2   0   0   2   2   2   2   2   2   0   2   0   2   2   0   2   2   2   2   2   0   2
 MK-4-13                2   0   2   0   2   0   0   0   0   2   0   2   2   2   0   0   2   0   2   2   2   0   0   2   2   0   2   0   0   2   2   2   2   0   0   2   2   2   2   2   0   2   0   2   2   0   0   2   2   0   2   2   2   0   2   2   2   2   2   2   0   0   2   2   2   2   2   2   0   2   0   2   0   0   2   0   0   2   2   0   2   2   0   2   2   0   2   0   0   2   2   2   0   2   0   0   0   0   2   0   2   0   0   0   0   2   0   2   2   0   2   2   0   0   0   0   0   2   0   2   2   0   0   2   2   2   2   2   0   0   0   2   0   2   0   2   2   0   0   0   2   0   2   2   2   0   0   0   2   0   2   2   0   0   0   2   2   0   2   2   0   2   0   2   2   0   0   2   2   0   0   0   0   2   0   0   2   2   2   0   0   2   2   2   2   2   0   0   2   0   2   2   0   2   2   2   2   2   0   2
 MK-4-14                2   2   0   0   2   0   0   0   0   2   0   2   2   2   0   0   2   0   2   2   2   0   2   2   2   2   2   0   0   0   2   2   0   0   0   2   0   0   2   2   0   2   0   2   2   0   0   2   2   0   2   2   2   0   2   2   0   2   2   2   0   0   2   2   2   2   2   0   0   2   0   2   0   0   2   0   0   2   2   0   2   2   0   2   2   0   2   0   0   2   2   2   0   2   0   0   0   2   2   0   2   0   0   0   0   2   0   2   0   0   2   2   2   0   0   0   0   2   0   0   2   0   0   2   2   2   2   2   0   0   0   2   2   2   0   2   2   0   0   0   2   0   0   2   2   0   0   0   2   0   2   0   0   0   0   2   2   0   2   2   0   2   0   2   2   0   0   2   2   0   2   0   0   2   0   0   2   2   2   0   0   2   2   2   2   2   0   0   2   0   2   2   0   2   2   2   2   2   0   2
 MK-4-15                2   2   0   0   2   0   0   0   0   2   0   2   2   2   0   0   2   0   2   2   0   0   2   2   2   2   2   0   0   0   2   2   0   0   0   2   0   2   2   2   0   2   0   0   0   0   0   2   2   0   2   2   2   0   2   2   0   2   2   2   0   0   2   2   2   0   2   0   0   2   0   2   0   0   2   0   2   0   2   0   2   2   0   2   0   2   2   0   0   2   2   2   0   2   0   0   0   0   2   0   2   0   0   0   0   2   0   2   0   0   2   2   2   0   0   0   0   2   0   0   2   0   0   2   2   2   2   2   0   0   0   2   2   2   0   2   2   0   2   0   2   0   0   2   2   0   0   0   2   0   2   0   0   0   0   2   0   0   2   2   0   2   0   2   2   0   0   2   0   0   2   0   0   2   0   0   2   2   2   0   0   2   2   2   2   0   0   0   2   0   2   2   0   0   2   2   2   2   0   2
 MK-4-16                2   2   0   0   2   0   0   0   2   2   0   2   2   2   0   0   2   0   2   2   0   0   2   2   2   2   2   0   0   0   2   2   0   0   0   2   0   2   0   2   0   2   0   2   0   0   0   2   2   0   2   2   2   0   2   2   2   2   2   2   0   0   2   2   2   0   2   0   0   2   0   2   0   0   2   0   2   0   2   0   2   2   0   2   0   2   2   0   0   2   2   2   0   2   0   0   0   0   2   0   2   0   0   0   2   2   0   2   0   0   2   2   2   2   0   0   0   2   0   0   2   0   0   2   2   2   2   2   0   0   0   2   2   2   0   2   2   0   2   0   2   0   0   2   2   0   0   0   2   0   2   0   0   0   0   2   0   0   2   2   0   2   0   2   2   0   0   0   0   2   2   0   0   2   0   0   2   2   2   0   0   2   2   2   2   0   0   0   2   0   2   2   0   0   2   2   2   2   0   0
 MK-5-1                 0   2   2   0   0   2   2   2   0   2   0   0   0   0   2   2   0   2   2   2   2   0   0   0   0   0   0   2   2   0   0   0   0   2   2   2   0   0   2   0   0   2   2   2   0   0   0   2   2   2   0   2   2   0   2   0   0   2   2   2   0   2   0   0   2   0   2   2   2   2   0   0   0   0   2   2   0   2   2   2   2   0   2   0   2   2   2   2   2   0   0   0   2   0   2   2   2   2   0   2   2   0   0   2   0   2   0   0   0   2   2   2   0   0   0   2   2   2   2   2   2   0   2   2   2   0   2   0   2   2   0   2   0   0   0   2   2   0   0   0   2   2   0   0   2   2   2   2   2   0   2   0   2   2   2   0   0   0   2   0   0   0   2   0   0   0   0   0   0   0   2   0   0   0   2   0   2   0   2   0   0   2   0   0   2   2   0   0   0   0   0   0   0   0   0   2   0   2   0   0
 MK-5-2                 0   2   2   0   0   2   2   2   0   0   0   0   0   2   2   2   0   2   2   2   2   0   0   0   0   0   0   2   2   0   0   0   0   0   0   2   0   0   2   0   0   2   2   2   0   0   0   0   2   0   0   2   2   0   0   0   0   2   2   2   0   2   0   2   2   0   2   2   2   2   2   0   0   0   0   2   0   2   2   2   2   0   2   0   2   2   2   2   2   0   0   0   2   0   2   2   2   2   0   2   2   0   0   0   0   2   0   0   2   0   2   2   0   0   0   2   2   2   2   2   2   0   2   2   2   0   2   0   2   2   0   2   0   0   0   0   2   2   0   2   2   2   0   0   2   2   0   2   2   0   2   0   2   2   2   0   2   2   0   0   0   0   2   0   0   0   0   0   0   0   2   0   0   0   2   0   0   0   2   0   0   2   0   0   2   2   0   2   0   2   0   0   0   0   0   2   0   2   0   0
 MK-5-3                 0   2   2   0   0   2   0   2   0   0   0   0   0   2   2   0   0   2   2   2   2   2   0   0   0   0   0   2   2   0   0   0   0   0   0   2   0   0   2   0   0   2   2   2   0   0   0   0   0   0   0   2   2   0   0   0   0   2   2   2   0   2   0   2   2   0   2   2   2   2   2   0   0   0   0   2   0   2   2   2   2   0   2   0   2   2   2   2   0   0   0   2   2   0   2   0   2   2   0   2   2   0   0   0   0   2   2   0   2   0   0   2   0   2   0   2   0   2   2   2   2   0   2   2   2   0   2   0   2   2   0   2   0   0   0   0   2   2   0   2   2   2   0   0   2   2   0   2   2   0   2   0   2   2   2   2   2   2   0   0   0   2   2   0   0   0   0   0   0   0   2   0   2   0   2   0   0   0   2   0   0   2   0   0   2   2   0   2   0   2   0   2   0   0   0   2   0   2   0   0
 MK-5-4                 0   2   2   0   0   2   0   2   0   0   0   0   0   2   2   0   0   2   2   2   2   2   0   0   0   0   0   2   2   0   0   0   0   0   0   2   0   0   2   2   0   2   2   0   0   2   0   0   0   0   0   2   2   0   0   0   0   2   2   0   0   2   2   2   2   0   2   2   2   2   2   0   0   0   0   2   0   2   2   2   2   0   2   0   2   2   2   2   0   0   0   2   2   0   2   0   2   2   0   0   2   0   0   0   0   2   2   0   2   0   0   2   2   2   0   2   0   2   2   2   2   0   2   2   2   0   0   0   2   2   0   2   0   0   0   0   2   2   0   0   0   2   0   0   2   2   0   0   2   0   2   0   2   2   2   2   2   2   0   0   0   0   2   0   0   0   0   2   0   0   2   0   2   0   2   0   0   0   2   0   0   2   0   0   2   2   0   2   0   0   0   2   0   0   0   2   2   0   0   0
 MK-5-5                 0   2   0   0   0   2   2   2   0   0   0   0   0   2   2   0   0   2   2   2   2   2   0   0   0   2   0   2   2   0   0   0   2   0   0   2   2   0   2   2   0   2   2   2   0   2   0   2   0   0   0   2   2   0   0   0   0   2   2   2   0   2   2   2   2   0   2   2   2   2   2   0   2   0   0   2   0   2   2   2   2   0   2   0   2   2   2   2   0   0   0   2   2   0   2   0   2   2   0   0   2   2   2   0   0   2   2   0   2   0   0   2   2   2   0   2   0   2   2   2   2   0   2   2   2   0   0   0   0   2   0   2   0   2   0   2   2   2   0   0   0   2   0   0   2   2   0   0   2   0   2   0   2   2   2   2   2   2   0   0   0   0   2   0   0   0   0   2   0   0   2   2   2   0   2   0   0   0   2   0   2   2   0   0   2   2   0   2   0   0   2   2   0   0   0   0   2   0   0   0
 MK-5-6                 0   2   0   0   0   2   2   2   0   0   0   0   0   0   2   0   0   2   0   2   2   2   0   0   0   2   0   2   2   2   0   0   2   0   0   2   2   0   2   2   0   2   2   2   0   2   0   2   0   0   0   2   2   0   0   0   0   2   2   2   0   2   2   2   2   0   2   2   2   2   2   0   2   0   0   2   0   2   0   2   2   0   2   0   2   2   0   2   0   0   0   2   2   0   2   0   2   2   0   2   2   2   2   0   0   2   0   0   2   0   0   2   2   2   0   2   0   2   2   2   2   0   0   2   2   0   0   0   0   2   0   2   0   2   2   2   2   2   0   0   2   2   2   0   2   2   0   0   2   0   2   0   2   2   2   2   2   2   0   2   0   0   2   0   0   0   0   2   0   0   2   2   2   2   2   0   0   0   2   0   2   2   0   0   2   2   0   2   0   2   2   2   2   0   0   0   2   0   0   0
 MK-5-7                 0   2   0   0   0   2   2   2   0   0   0   0   0   0   2   0   0   2   0   2   2   2   0   0   0   2   2   2   0   2   0   0   2   0   0   2   2   0   2   2   0   2   2   2   0   2   0   2   0   0   0   2   2   0   0   0   0   2   2   2   0   2   2   2   2   0   2   2   2   2   2   0   2   0   0   2   0   2   0   2   2   0   2   0   2   2   0   2   0   0   0   2   2   0   2   0   2   2   0   0   2   2   2   0   0   2   0   0   2   0   0   2   2   0   0   2   0   0   2   2   0   0   0   2   2   0   0   0   0   2   0   2   0   2   2   2   2   2   0   0   0   2   2   0   0   2   0   0   2   0   2   0   2   0   2   2   2   0   0   2   0   0   2   0   0   0   0   2   0   0   2   2   2   2   2   0   0   0   2   2   2   2   0   2   2   2   0   0   0   2   2   2   2   2   0   0   2   0   0   0
 MK-5-8                 0   2   0   0   0   2   2   0   0   0   0   0   0   0   2   0   0   2   0   2   0   2   0   2   0   2   2   2   0   0   0   0   2   0   0   0   2   0   2   2   2   2   2   2   0   0   0   0   0   0   0   2   2   0   0   0   0   2   2   2   0   2   2   2   2   0   2   0   2   2   2   0   2   0   0   2   0   2   0   2   2   0   2   0   2   2   0   2   0   0   0   2   2   0   2   0   2   2   0   0   2   2   2   2   0   0   0   0   2   0   0   2   0   0   0   2   0   0   2   2   0   0   0   2   2   0   0   0   0   2   0   2   0   2   2   0   0   2   0   2   0   0   2   0   0   2   0   0   2   0   0   0   2   0   0   2   2   0   0   0   0   2   2   0   0   0   2   2   0   0   2   2   0   2   2   0   0   0   2   2   0   2   0   2   2   2   0   0   0   2   2   2   2   2   0   0   2   0   2   0
 MK-5-9                 0   2   2   0   0   2   2   0   0   0   0   2   2   0   2   0   0   2   0   2   0   2   2   2   0   2   0   2   0   0   0   0   2   0   0   0   2   0   2   2   2   0   2   2   0   0   2   0   0   0   2   2   2   0   0   0   0   2   2   2   0   2   2   2   2   0   2   2   2   2   2   0   2   0   0   2   0   2   0   2   2   0   2   0   2   2   0   2   0   0   2   2   2   0   2   0   2   2   0   0   2   2   2   2   0   0   0   0   2   0   0   2   2   2   0   2   0   0   2   2   0   0   0   2   2   0   0   2   0   2   0   2   0   2   2   0   0   2   2   2   0   0   0   0   0   2   0   0   2   0   0   0   2   0   0   2   2   0   0   0   0   2   2   2   2   0   2   0   0   0   2   2   0   2   2   0   0   0   2   2   2   2   2   2   2   2   0   0   0   0   2   2   2   0   0   0   2   0   2   0
 MK-5-10                0   2   2   2   0   2   2   0   0   0   0   2   2   0   2   0   0   2   0   2   0   2   2   2   0   0   0   2   0   0   0   0   2   0   0   0   2   0   2   2   2   0   2   2   0   0   2   0   0   0   2   2   2   0   0   0   0   2   2   2   0   0   2   2   2   0   2   2   2   2   2   0   2   0   0   2   0   0   0   2   0   0   2   0   2   2   0   2   0   0   2   2   2   0   2   0   0   0   0   0   2   0   2   0   0   0   0   0   2   0   0   2   2   2   0   2   0   0   0   2   0   0   0   2   2   0   0   2   0   0   0   2   0   2   2   0   2   2   2   2   0   0   0   0   0   2   0   0   2   2   0   0   0   0   0   2   2   0   2   0   0   2   2   2   2   0   2   0   2   0   2   2   0   2   2   2   0   2   2   2   2   2   2   2   2   2   0   2   0   0   2   2   2   0   0   0   2   0   2   0
 MK-5-11                0   2   2   2   0   2   2   0   0   0   0   2   0   0   2   0   0   0   0   2   0   2   2   2   0   0   0   2   0   0   0   2   0   0   0   0   2   0   2   0   2   0   2   2   0   0   0   0   0   0   2   0   2   0   2   0   0   2   2   2   2   0   2   2   2   0   2   2   2   2   2   0   2   0   0   2   0   0   0   2   0   0   2   0   2   2   0   2   0   0   2   2   2   0   2   0   0   0   0   0   2   2   0   2   0   2   0   0   2   0   0   2   2   2   0   2   0   0   0   2   0   0   0   2   2   0   0   2   0   0   0   2   0   2   2   0   2   2   0   2   2   0   0   0   0   2   0   0   2   2   0   0   0   0   0   2   2   0   2   0   0   2   2   0   2   0   2   0   2   0   2   2   0   2   2   2   0   2   0   2   2   2   2   2   2   2   0   2   0   0   2   2   2   0   0   0   2   0   2   0
 MK-5-12                0   2   2   2   0   2   2   0   0   0   0   2   0   0   2   0   2   0   0   2   0   2   2   2   0   0   0   2   0   0   2   2   0   0   0   0   2   0   2   2   2   0   2   2   0   0   0   0   0   0   2   0   2   0   2   0   0   2   2   2   2   0   2   2   2   2   2   2   2   2   2   0   2   0   0   0   0   0   0   2   0   0   2   0   2   0   0   2   2   0   2   2   2   0   2   0   0   0   0   0   2   2   0   2   0   0   0   0   2   0   2   2   2   2   0   0   0   0   0   2   0   0   0   2   0   0   0   2   2   0   0   2   0   2   0   0   2   2   0   2   2   0   0   0   0   2   0   0   2   2   0   0   2   0   0   2   2   0   2   0   0   2   2   0   2   0   2   0   2   0   2   2   0   2   2   2   2   2   0   2   0   2   2   2   2   2   0   2   0   0   2   2   2   0   0   0   2   0   0   0
 MK-5-13                0   0   2   2   0   2   2   0   0   0   2   2   0   0   2   0   2   2   0   2   0   2   2   2   2   2   0   2   0   0   2   2   0   0   2   0   2   0   2   2   0   0   2   2   0   0   0   2   0   0   2   0   2   0   2   0   0   2   0   2   2   0   0   2   2   2   2   2   2   2   2   0   2   0   0   0   0   0   0   2   0   0   2   0   2   0   0   2   2   0   2   2   2   0   2   0   0   0   0   0   2   2   0   2   0   0   0   0   2   0   2   0   2   2   0   0   0   0   0   2   0   0   2   2   0   0   0   2   2   2   0   2   0   2   0   0   2   2   0   2   2   0   0   0   0   2   0   0   2   2   0   0   2   2   0   2   2   0   2   0   0   2   2   0   2   0   2   0   2   0   2   2   0   0   2   2   2   0   0   2   0   2   2   2   2   2   0   2   0   0   2   2   2   2   0   0   2   0   0   0
 MK-5-14                0   0   2   2   2   2   2   2   0   0   2   2   0   0   2   0   2   2   0   2   0   2   2   2   2   2   0   0   0   0   2   2   0   0   2   0   2   0   2   2   0   0   2   2   0   0   0   2   0   0   2   2   2   0   2   0   0   2   0   2   2   0   0   2   0   2   2   2   2   2   2   0   2   0   0   0   0   0   0   2   0   0   2   0   2   0   0   0   2   0   2   2   2   0   2   0   0   0   0   0   2   2   0   2   0   0   0   0   2   0   2   0   2   2   0   0   0   0   0   0   0   0   2   2   0   0   0   2   2   2   0   2   0   2   0   0   2   2   0   2   2   0   0   0   0   0   0   0   2   2   0   0   2   2   0   2   2   0   2   0   0   0   2   0   2   0   2   0   2   0   2   2   0   0   2   2   2   0   0   2   0   2   2   2   2   2   0   2   2   0   2   2   2   0   0   0   2   0   2   2
 MK-5-15                0   0   2   2   2   0   2   2   0   0   2   0   0   0   2   0   2   2   0   2   0   2   2   2   2   2   0   0   0   0   2   2   0   0   2   0   0   0   2   2   0   0   2   2   0   0   0   2   0   0   2   2   0   0   2   0   0   2   0   2   2   0   0   2   2   2   2   2   2   2   2   0   0   0   0   0   0   0   0   2   0   0   2   0   2   0   0   0   2   0   2   2   2   0   2   0   0   2   0   0   0   2   0   0   0   0   0   0   2   0   2   0   2   2   0   0   2   0   0   0   0   0   2   2   0   0   0   2   2   2   0   2   0   2   0   0   2   2   2   2   2   0   0   0   0   0   0   2   2   2   2   0   2   2   0   2   2   0   2   0   0   2   2   0   2   0   2   0   2   0   2   2   0   0   0   2   2   0   0   2   0   2   2   2   2   2   0   2   2   0   0   2   2   0   0   2   2   0   2   2
 MK-5-16                0   0   2   2   2   0   2   2   2   0   2   0   0   0   2   0   2   2   0   2   0   2   2   2   2   2   0   0   0   0   2   2   0   0   2   0   2   2   2   2   0   0   2   2   2   0   0   2   0   0   2   2   0   0   0   0   0   2   0   2   2   0   0   2   2   2   2   2   2   2   2   0   0   0   0   0   0   0   0   0   0   0   2   0   2   0   0   0   2   0   0   2   2   0   2   0   0   2   0   2   0   2   0   0   0   0   0   0   2   0   2   0   2   2   0   0   2   0   0   0   0   0   2   2   0   2   0   2   2   2   0   2   0   2   0   0   2   2   2   2   2   0   0   0   0   0   0   2   2   0   2   0   2   2   0   2   2   0   2   2   0   2   2   2   2   0   2   0   2   0   0   2   2   0   0   2   2   0   2   0   0   2   2   2   2   2   0   2   2   0   0   2   2   0   0   2   2   0   2   2
 MK-6-1                 0   2   0   2   2   0   2   2   0   2   0   0   2   0   0   2   2   0   2   0   2   2   2   0   0   0   2   2   0   0   0   0   0   2   2   2   2   0   2   2   2   0   0   2   0   2   2   0   0   0   2   2   0   0   2   0   0   0   0   0   2   0   0   2   2   0   0   2   2   0   2   2   0   2   0   0   2   2   2   0   2   0   2   0   2   0   2   0   2   2   0   2   2   2   2   0   0   0   2   2   2   2   2   0   2   2   0   0   0   2   0   2   2   2   0   0   0   2   0   2   2   0   0   0   2   0   0   0   0   2   0   2   2   0   0   0   0   2   0   0   0   2   2   0   0   0   2   2   0   2   2   0   2   2   2   0   2   0   0   2   2   2   2   2   2   0   0   2   0   2   0   0   0   0   0   0   0   2   0   2   2   2   2   0   0   0   0   0   2   2   2   2   2   0   0   0   0   0   2   0
 MK-6-2                 0   2   0   2   2   0   2   2   0   2   0   0   0   0   0   2   2   0   2   0   2   2   2   0   0   0   2   2   0   0   0   0   0   2   2   2   0   0   2   0   2   0   0   2   2   2   2   2   0   0   2   2   2   0   2   0   0   0   0   0   2   0   2   0   2   0   0   2   2   0   2   2   0   2   2   0   2   2   2   0   2   0   2   0   2   0   2   0   0   0   0   2   0   2   2   0   0   0   0   2   0   2   0   0   2   2   0   0   0   2   0   2   2   2   0   0   0   2   0   2   2   2   2   0   2   0   0   0   0   2   0   2   2   0   0   0   0   2   0   0   0   2   2   0   0   0   2   0   0   0   2   0   2   2   2   0   2   0   0   2   2   2   2   2   2   0   0   2   2   0   0   0   0   0   0   0   0   2   0   2   2   2   2   0   0   2   0   0   2   2   2   2   2   0   0   0   2   0   2   0
 MK-6-3                 0   2   0   2   2   0   2   2   0   0   0   0   0   0   0   2   0   0   2   0   2   2   2   0   0   0   2   2   0   0   0   0   0   2   2   2   0   0   2   0   2   0   0   2   2   2   2   2   0   0   0   2   2   0   2   0   0   0   0   0   2   0   0   0   2   0   0   2   2   0   0   2   2   2   2   0   2   0   2   2   2   2   2   0   2   0   2   0   0   2   0   2   0   2   2   0   2   0   0   2   0   2   0   0   0   2   0   0   0   2   0   2   2   2   0   0   0   2   2   0   2   2   0   0   2   0   0   0   0   2   2   2   2   0   0   0   0   2   0   2   0   2   2   0   0   0   0   0   0   0   2   0   2   2   2   0   2   0   0   2   2   2   2   2   2   2   0   2   2   0   0   2   0   2   0   0   0   2   2   2   2   2   2   0   2   2   0   0   2   2   2   2   2   0   2   0   2   0   2   0
 MK-6-4                 0   2   0   2   2   0   2   2   0   0   0   0   2   0   0   2   0   0   2   0   2   2   2   0   0   0   2   2   0   0   0   0   0   2   2   2   2   0   2   0   2   0   2   2   2   2   2   2   0   0   0   2   2   0   0   0   0   0   0   0   2   0   0   0   2   0   0   2   2   0   0   2   2   2   2   0   2   0   2   2   2   2   2   0   2   0   2   0   0   2   0   2   2   2   2   0   2   0   0   2   0   2   0   0   0   2   0   0   0   2   0   2   2   0   0   0   0   2   2   0   0   2   0   0   2   0   0   0   0   2   2   2   2   0   0   0   0   2   0   2   0   2   2   2   0   0   0   0   0   0   0   0   2   2   2   0   2   0   0   2   2   2   2   0   2   2   0   0   2   2   0   2   2   2   0   2   0   2   2   0   2   2   2   0   2   2   0   0   2   2   0   2   2   0   2   0   2   0   2   0
 MK-6-5                 0   2   2   2   2   0   2   2   0   2   0   0   2   0   0   2   0   2   2   2   2   2   2   0   0   0   2   2   0   0   0   0   0   2   2   2   2   0   2   0   2   0   0   2   2   2   2   2   0   0   0   2   2   0   0   0   0   0   0   0   2   0   0   0   0   2   0   2   2   0   0   2   2   2   2   0   2   0   2   2   2   2   2   0   2   0   2   0   0   2   0   2   2   2   2   0   2   0   0   2   0   2   0   0   0   2   0   0   0   2   2   2   2   0   0   0   0   2   2   0   0   2   0   0   2   0   0   0   0   2   0   2   2   0   0   0   0   2   0   2   0   2   2   2   0   2   2   0   0   0   2   0   0   2   2   0   2   0   0   0   0   2   2   0   2   2   0   0   0   0   0   2   2   0   0   2   0   2   2   0   2   2   2   0   2   2   0   0   2   2   2   2   2   0   2   2   0   0   0   2
 MK-6-6                 0   2   2   2   2   0   2   2   0   2   0   0   2   0   0   2   0   2   2   2   2   2   2   2   0   0   2   2   0   0   0   0   0   2   2   0   2   0   2   0   2   0   0   2   2   2   2   2   0   0   2   2   2   0   0   0   0   0   0   0   2   0   0   0   0   0   0   2   2   0   0   2   2   2   2   0   0   0   2   2   2   2   2   0   0   0   2   0   0   2   0   2   2   2   2   2   2   0   0   2   0   2   0   0   0   2   0   0   0   2   2   2   2   0   0   0   0   0   2   0   0   2   0   0   2   0   0   2   0   2   0   2   2   2   0   0   0   0   0   2   0   2   2   2   0   2   2   0   0   0   2   0   0   2   2   0   2   0   0   0   0   2   2   0   0   2   0   0   2   2   0   2   2   2   0   2   0   2   2   0   0   2   2   0   0   2   0   0   2   2   2   2   2   0   2   0   0   0   0   0
 MK-6-7                 2   0   2   0   2   0   2   2   0   2   0   0   2   0   0   2   0   2   2   2   2   2   0   2   0   0   2   2   0   0   0   0   0   2   2   0   0   0   2   0   2   0   0   2   2   2   2   2   2   0   0   2   2   0   0   0   0   0   0   0   2   0   0   0   0   2   0   2   2   0   0   2   2   2   2   0   0   0   2   2   2   2   2   0   0   0   2   0   0   2   0   2   2   2   2   2   2   2   2   2   0   2   0   0   0   2   0   0   0   2   0   2   2   0   0   0   0   0   2   0   0   2   0   0   2   0   0   2   0   2   0   2   2   2   0   0   0   0   0   2   0   2   2   2   0   0   2   0   0   2   2   0   0   0   2   2   2   0   0   0   0   2   2   0   0   2   0   0   2   0   0   2   2   0   0   2   0   0   2   0   0   0   2   0   0   0   0   0   2   2   2   2   2   0   2   0   0   0   0   0
 MK-6-8                 2   0   0   0   2   0   0   0   0   2   0   0   2   2   0   2   0   2   2   2   2   2   0   2   0   0   2   2   2   0   0   0   2   2   2   0   0   0   2   0   0   0   0   2   2   2   2   0   0   0   2   2   2   0   0   0   0   0   0   0   2   0   0   0   0   2   0   2   2   0   0   2   2   2   2   2   0   0   2   2   2   2   2   0   0   2   2   0   0   2   0   2   2   0   2   2   2   2   2   2   0   2   0   0   0   2   0   0   0   2   2   2   2   0   0   0   0   0   2   0   0   2   0   0   2   0   0   2   0   2   0   2   2   2   0   0   0   0   0   2   0   2   2   2   0   0   2   0   0   2   2   0   0   0   2   2   2   0   0   0   2   2   2   0   0   2   0   2   2   0   0   2   2   0   0   2   0   0   2   0   0   0   2   0   0   0   2   0   2   2   2   0   2   0   2   0   0   0   0   0
 MK-6-9                 2   0   0   0   2   2   0   0   0   2   2   0   2   2   0   2   0   2   2   2   0   2   0   2   2   0   2   0   2   0   0   0   2   2   0   0   0   0   2   0   0   2   0   2   2   2   2   0   0   0   0   2   2   0   0   0   0   0   0   0   2   0   0   0   2   2   0   2   2   0   0   2   2   2   2   2   2   0   2   2   2   2   2   0   0   2   2   0   0   2   0   2   2   0   2   2   2   2   2   2   0   2   0   0   0   2   0   0   0   2   2   2   2   0   0   0   0   0   2   0   0   2   0   0   2   0   0   2   2   2   0   2   2   2   0   0   0   0   0   2   0   2   2   2   0   0   2   0   0   2   2   2   0   0   2   2   2   2   0   0   0   2   2   0   2   2   0   0   2   0   0   2   2   0   0   2   2   0   2   0   0   0   2   2   0   0   2   0   2   2   0   0   2   2   0   0   0   0   0   0
 MK-6-10                2   2   0   0   2   2   0   0   0   2   2   0   2   2   2   2   0   2   2   2   0   2   2   2   2   0   2   0   2   0   0   0   2   2   0   0   0   0   2   0   2   2   0   2   2   2   2   2   0   0   0   2   2   0   0   2   0   2   0   2   2   0   0   0   0   2   0   2   2   0   0   2   2   2   2   2   2   0   2   2   2   2   2   0   0   2   2   0   0   2   0   2   0   0   2   2   0   2   2   0   0   2   0   0   2   2   0   2   0   2   2   2   2   0   0   0   0   0   2   0   0   2   2   0   0   2   0   2   2   2   0   0   2   0   0   0   0   0   2   0   0   2   2   2   0   0   0   0   0   2   2   0   0   2   2   2   2   2   0   0   0   0   2   0   2   2   0   0   2   0   0   2   2   0   0   2   2   0   2   0   0   2   2   2   0   0   2   0   2   2   0   0   2   2   0   0   0   2   0   0
 MK-6-11                2   2   0   0   2   2   0   0   0   2   2   2   2   2   2   2   0   2   2   2   0   0   2   2   2   0   2   0   2   0   0   0   2   2   0   0   0   0   2   2   2   2   0   2   2   2   2   2   0   0   0   2   0   0   0   2   2   2   0   2   2   0   0   0   0   2   2   2   2   0   0   2   2   2   2   2   2   0   2   2   2   2   2   0   0   2   2   0   2   2   0   2   0   0   2   2   0   2   2   0   0   2   0   0   0   0   0   2   0   2   2   2   2   0   0   0   2   0   2   0   0   2   2   0   0   2   0   2   2   2   0   2   0   0   0   0   0   0   2   0   0   2   2   2   0   0   0   0   0   2   2   0   0   2   2   2   2   2   0   2   0   0   2   0   2   2   0   0   2   0   0   2   2   0   0   2   2   0   2   0   0   2   2   2   0   0   0   0   2   2   0   0   2   2   2   0   0   0   0   2
 MK-6-12                2   2   0   0   2   2   0   0   0   2   2   0   2   2   0   2   0   2   2   2   0   0   2   2   2   0   2   0   2   0   0   0   2   2   0   0   0   0   0   2   2   2   0   2   2   2   2   2   0   2   0   2   0   0   0   2   2   2   0   2   2   0   0   0   0   2   2   2   2   0   0   2   2   2   2   2   2   0   0   0   2   2   2   0   0   2   2   0   2   2   0   2   0   0   2   2   0   2   0   0   0   0   0   0   0   0   0   2   0   2   2   2   2   0   0   0   2   0   2   2   0   2   2   2   0   2   0   2   2   2   0   2   0   0   0   0   0   0   2   0   0   2   2   2   0   0   0   0   0   2   2   0   0   2   2   2   2   2   0   2   0   0   2   0   2   2   0   0   0   0   0   2   2   0   0   2   2   0   2   0   0   2   2   0   0   2   0   0   0   2   0   0   2   2   2   0   0   0   0   2
 MK-6-13                2   2   0   2   0   2   0   0   0   2   2   0   2   2   0   2   0   2   2   2   0   0   2   2   2   0   2   0   2   0   0   0   2   2   0   0   2   0   0   2   2   2   0   2   2   2   2   2   0   2   0   2   0   0   0   2   2   2   0   2   2   0   0   0   0   2   2   2   2   0   0   2   2   2   2   2   0   0   0   0   2   0   2   0   2   2   2   0   2   2   0   2   0   0   2   2   0   2   0   0   0   0   0   0   0   0   2   0   0   2   2   2   0   0   0   0   2   0   2   2   0   2   2   2   0   2   0   2   2   2   0   2   0   0   0   0   2   0   2   0   0   2   2   2   0   0   0   2   0   2   2   0   0   2   2   2   2   2   0   2   0   0   2   0   2   2   0   0   0   0   0   2   0   0   0   2   2   0   2   0   0   2   2   0   0   2   0   0   0   2   0   0   2   2   2   0   0   0   0   2
 MK-6-14                2   2   0   0   0   2   0   0   0   2   2   0   2   2   0   2   0   2   2   2   0   0   2   2   2   0   2   0   2   0   0   0   0   2   0   0   2   0   0   2   2   2   0   2   2   2   2   2   0   2   0   2   0   0   0   2   2   2   2   2   2   0   0   0   0   2   2   2   2   0   0   2   2   2   0   2   0   0   0   0   2   0   2   0   2   2   2   0   0   2   0   2   0   0   2   2   0   2   0   0   0   0   0   0   0   0   2   0   0   2   2   2   0   0   0   0   2   0   2   2   0   2   2   2   0   2   0   2   2   2   0   2   0   0   0   0   2   0   2   0   0   0   2   2   0   0   0   2   0   2   2   0   0   2   2   2   2   2   0   2   0   0   2   0   2   2   0   0   2   0   0   2   0   0   0   2   0   0   2   0   0   2   2   0   2   0   0   0   2   2   0   0   2   2   2   0   0   2   0   2
 MK-6-15                2   2   0   0   0   2   0   0   0   2   2   0   2   2   0   2   0   2   2   2   0   0   2   2   2   0   2   0   2   0   0   0   0   2   0   0   2   2   0   2   2   2   0   2   2   0   2   2   0   2   2   2   2   0   0   2   2   0   2   2   2   0   0   0   0   2   2   2   2   0   0   2   2   2   0   2   0   0   0   0   0   0   2   0   2   2   2   0   0   2   0   0   0   0   2   2   0   2   0   0   0   0   0   0   0   0   2   0   0   2   2   2   0   0   0   0   2   2   2   2   0   2   2   2   0   2   0   2   2   2   0   2   0   0   0   0   2   0   2   0   0   0   2   2   2   0   0   2   0   2   2   0   0   2   2   2   2   2   0   2   0   0   2   0   2   2   0   0   2   0   0   2   0   0   0   2   0   0   2   0   0   2   2   0   2   0   0   0   2   2   0   0   2   2   0   0   0   2   0   2
 MK-6-16                2   2   0   2   2   2   0   0   0   0   2   0   2   2   0   2   0   2   2   2   0   0   2   2   2   0   2   0   0   0   0   0   0   2   0   2   2   2   0   2   2   2   0   2   2   0   2   0   0   2   2   2   2   0   2   2   2   0   2   2   2   0   0   2   0   2   2   2   2   2   0   2   2   0   0   2   0   0   0   0   0   0   2   0   2   2   2   0   0   2   0   0   0   0   2   2   0   2   0   0   0   0   0   0   0   2   2   2   0   2   2   2   2   0   0   0   0   2   2   2   2   2   2   2   0   2   0   2   2   2   0   2   0   0   0   0   2   0   2   0   0   0   2   2   2   0   0   2   0   2   2   0   0   0   2   2   2   2   0   2   0   0   2   0   2   2   0   0   0   0   0   2   2   0   0   2   2   2   2   0   0   2   2   2   2   0   0   0   2   2   0   0   2   2   0   0   0   2   0   0
 
!****************************************** Phenotypic Data **********************************************************
!-100.0 is resevred for missing phenotype
SimulatedTrait1        14.8978   15.7285   14.0789   14.0915   14.8630   16.0875   15.7733   14.7245   16.1287   14.5016   15.4574   16.4867   13.6211   15.8337   14.3189   14.2691   14.9012   16.2373   14.7391   14.1779   15.0787   15.6742   16.7108   13.3939   14.3299   15.9398   13.4746   13.4177   13.3555   13.8552   14.8402   15.7248   15.1687   15.3466   15.6990   13.7974   16.0956   14.3012   15.0535   13.5668   13.6286   14.2721   15.0124   14.2330   15.3339   15.0364   14.3075   15.1828   16.5231   15.9000   14.0479   14.5667   14.0776   14.3603   16.0356   14.1269   15.7708   14.9555   16.3658   16.0886   14.3453   15.1832   14.8313   14.4639   15.5934   13.3937   15.7764   15.7862   16.5637   15.4540   15.5371   15.9467   15.9306   16.4028   13.1662   15.6147   13.6793   16.1699   14.2029   14.5599   16.9028   16.8882   15.0819   14.3900   15.0001   15.7771   13.7922   14.0827   13.4925   14.4617   13.8427   14.0959   13.8012   16.3947   16.8683   14.2129   14.2129   15.5925   14.8918   15.9877   15.3859   13.7493   13.9868   15.8936   14.2564   13.5303   14.8181   13.4781   16.3892   13.6991   14.4322   16.0354   15.7928   16.2144   16.1796   15.3477   15.3348   13.3186   15.0022   14.2131   16.0777   15.3475   14.1639   15.1570   13.6574   15.8503   14.8948   15.3692   15.3006   14.4415   14.2591   15.4338   14.0611   16.2008   14.2979   16.2751   13.8164   14.3589   15.8989   15.5268   15.8556   13.9168   14.2517   16.5590   15.0546   13.6902   13.9337   15.7681   14.1922   14.3856   13.8522   13.3216   15.5279   16.1159   15.4432   16.5427   15.9610   14.2443   15.3332   16.0601   14.6665   15.1793   14.4591   14.2312   15.6349   14.7340   13.5677   14.6342   15.5126   15.7210   16.7218   16.3245   16.4868   14.3482   13.6256   15.0152   15.5052   13.5774   15.4478   15.8303   14.4321   14.4113   14.0893   15.5045   15.1707   13.6211   13.9560   16.1132   13.8384   16.1908   13.3987   14.5252   15.6560   15.7408   15.6312   13.0561   16.5747   15.6868   15.6490   15.4497
SimulatedTrait2         9.3718    9.4419    9.5389   10.1133   10.6672    9.5908    9.4606   10.5891    9.4324   10.5481   10.0062    9.4193   10.4836    9.9523    9.5206   10.5497   10.0280    9.4084   10.0752   10.4332    9.5694    9.3078    9.0806   10.3510    9.6127    9.5441   10.1953   10.3614   10.4763   10.5657   10.1995    9.4875   10.4802    9.5793    9.4415   10.4129    9.5014   10.4064    9.3123   10.2810   10.6636   10.3019    9.5349   10.1465   10.3844   10.7173   10.2618    9.3366    8.9008    9.5013   10.5248   10.5878   10.2368   10.5786    9.4388   10.3255    9.2064   10.2856    9.1643    9.9829   10.7882   10.7394   10.4388   10.4928   10.2701   10.5567    9.0995    9.4753    9.1891   10.1303   10.5659    9.9186    9.4499    9.7693   10.5040    9.6979   10.7559    9.3353    9.9749   10.7233    9.4599    9.4169    9.0764   10.2279    9.9932    9.2960   10.8248   10.2450   10.4810   10.6776   10.2885   10.8397   10.7660    9.5508    9.4421   10.3865   10.8579    9.5791   10.6905    9.5423    9.8533   10.3320   10.2648    9.0228   10.2843   10.4761    9.1822   10.4860   10.0117   10.5983   10.7832    9.3930    9.6566    9.2996    9.4740    9.6806    9.6529   10.3626    9.1728   10.5730    9.4230    9.7564   10.6446   10.3976   10.3875    9.2088   10.7694    9.8062    9.4050    9.6608   10.2153    9.1709   10.9047    9.4108   10.5559    9.8476   10.4880   10.4614    9.8383    9.5136    9.5872   10.5151   10.7434    9.4679   10.7105   10.5456   10.3466   10.5992   10.0648   10.5322   10.5865   10.5334    9.7263    9.8147    9.3681    9.2093    9.3917   10.3464    9.4528    9.4951    9.2839   10.4260   10.5827   10.5271   10.5688   10.7227   10.7498   10.4161    9.7204    9.4318    9.4599    9.2834    9.7033   10.7410   10.3204    9.6294   10.0103   10.6785    9.6350    9.5421   10.4063   10.0695   10.6734    9.6664    9.2265   10.7667   10.5184    9.4941   10.8534    9.3291   10.5399    9.5176    9.2270    9.8447    9.3041   10.8450    9.1497    9.4280    9.7675    9.4976
 
