# Supplementary material for: Inclusive Composite Interval Mapping of QTL by Environment Interactions in Biparental Populations
Source: PLoS One. 2015 Jul 10;10(7):e0132414. doi: 10.1371/journal.pone.0132414 (PMC4498613; doi:10.1371/journal.pone.0132414)
Supplement: S6 File — (ZIP) [file pone.0132414.s006.zip › H=0.8/L1/run_00133.met]

!**********************Note: lines staring with "!" are remarks and will be ignored in the program********************
!*********************************General Information**********************************
!Assuming F1 = P1 x P2, populations available in QTL IciMapping are: 
!  1, P1BC1F1 = P1 x F1, the first backcrossing where P1 is used as the recurrent parent;
!  2, P2BC1F1 = P2 x F1, the first backcrossing where P2 is used as the recurrent parent;
!  3, F1DH, F1-derived doubled haploids; 
!  4, RIL or F1RIL, recombination inbred lines through the repeated selfing of F1;
!  5, P1BC1RIL, recombination inbred lines through the repeated selfing of P1BC1F1;
!  6, P2BC1RIL, recombination inbred lines through the repeated selfing of P2BC1F1;
!  7, F2, the selfing generation of F1;
!  8, F3, the selfing generation of F2;
!  9, P1BC2F1, the second backcrossing where P1 is used as the recurrent parent; 
! 10, P2BC2F1, the second backcrossing where P2 is used as the recurrent parent;
! 11, P1BC2RIL, recombination inred lines through the repeated selfing of P1BC2F1; 
! 12, P2BC2RIL, recombination inred lines through the repeated selfing of P2BC2F1; 
! 13, P1BC1F2, the selfing generation of P1BC1F1; 
! 14, P2BC1F2, the selfing generation of P2BC1F1; 
! 15, P1BC2F2, the selfing generation of P1BC2F1; 
! 16, P2BC2F2, the selfing generation of P2BC2F1; 
! 17, P1BC1DH, P1BC1F1-derived doubled haploids; 
! 18, P2BC1DH, P2BC1F1-derived doubled haploids; 
! 19, P1BC2DH, P1BC2F1-derived doubled haploids; 
! 20, P2BC2DH, P2BC2F1-derived doubled haploids; 
   3      !Mapping Population (see remarks above)
   2      !Mapping Function (1 for Kosambi; 2 for Haldane; 3 for Morgan)
   2      !Marker Space Type (1 for intervals; 2 for positions)
   1      !Marker Space Unit(1 for centiMorgans; 2 for Morgan)
   6      !Number of Chromosomes (or Linkage Groups)
 200      !Size of the mapping population
   2      !Number of environments
 
!***************************************** Chromosomes and Linkage Maps **********************************************
!Chromosome                 NumMarkers
-CH1                        16
-CH2                        16
-CH3                        16
-CH4                        16
-CH5                        16
-CH6                        16
!Linkage map (Marker name followed by position or the interval length)
 MK-1-1                1     0.000
 MK-1-2                1    10.000
 MK-1-3                1    20.000
 MK-1-4                1    30.000
 MK-1-5                1    40.000
 MK-1-6                1    50.000
 MK-1-7                1    60.000
 MK-1-8                1    70.000
 MK-1-9                1    80.000
 MK-1-10               1    90.000
 MK-1-11               1   100.000
 MK-1-12               1   110.000
 MK-1-13               1   120.000
 MK-1-14               1   130.000
 MK-1-15               1   140.000
 MK-1-16               1   150.000
 MK-2-1                2     0.000
 MK-2-2                2    10.000
 MK-2-3                2    20.000
 MK-2-4                2    30.000
 MK-2-5                2    40.000
 MK-2-6                2    50.000
 MK-2-7                2    60.000
 MK-2-8                2    70.000
 MK-2-9                2    80.000
 MK-2-10               2    90.000
 MK-2-11               2   100.000
 MK-2-12               2   110.000
 MK-2-13               2   120.000
 MK-2-14               2   130.000
 MK-2-15               2   140.000
 MK-2-16               2   150.000
 MK-3-1                3     0.000
 MK-3-2                3    10.000
 MK-3-3                3    20.000
 MK-3-4                3    30.000
 MK-3-5                3    40.000
 MK-3-6                3    50.000
 MK-3-7                3    60.000
 MK-3-8                3    70.000
 MK-3-9                3    80.000
 MK-3-10               3    90.000
 MK-3-11               3   100.000
 MK-3-12               3   110.000
 MK-3-13               3   120.000
 MK-3-14               3   130.000
 MK-3-15               3   140.000
 MK-3-16               3   150.000
 MK-4-1                4     0.000
 MK-4-2                4    10.000
 MK-4-3                4    20.000
 MK-4-4                4    30.000
 MK-4-5                4    40.000
 MK-4-6                4    50.000
 MK-4-7                4    60.000
 MK-4-8                4    70.000
 MK-4-9                4    80.000
 MK-4-10               4    90.000
 MK-4-11               4   100.000
 MK-4-12               4   110.000
 MK-4-13               4   120.000
 MK-4-14               4   130.000
 MK-4-15               4   140.000
 MK-4-16               4   150.000
 MK-5-1                5     0.000
 MK-5-2                5    10.000
 MK-5-3                5    20.000
 MK-5-4                5    30.000
 MK-5-5                5    40.000
 MK-5-6                5    50.000
 MK-5-7                5    60.000
 MK-5-8                5    70.000
 MK-5-9                5    80.000
 MK-5-10               5    90.000
 MK-5-11               5   100.000
 MK-5-12               5   110.000
 MK-5-13               5   120.000
 MK-5-14               5   130.000
 MK-5-15               5   140.000
 MK-5-16               5   150.000
 MK-6-1                6     0.000
 MK-6-2                6    10.000
 MK-6-3                6    20.000
 MK-6-4                6    30.000
 MK-6-5                6    40.000
 MK-6-6                6    50.000
 MK-6-7                6    60.000
 MK-6-8                6    70.000
 MK-6-9                6    80.000
 MK-6-10               6    90.000
 MK-6-11               6   100.000
 MK-6-12               6   110.000
 MK-6-13               6   120.000
 MK-6-14               6   130.000
 MK-6-15               6   140.000
 MK-6-16               6   150.000
!*********************************** Marker Types ********************************************************************
!Co-dominant marker: When heterozygote F1 is present, P1 is coded as 2, F1 is coded as 1, and P2 is coded as 0; Otherwise, P1 is coded as 2, and P2 is coded as 0. 
!Dominant marker: When heterozygote F1 is present, P1 and F1 are coded as 12, and P2 is coded as 0; Otherwise, P1 is coded as 2, and P2 is coded as 0.  
!Recessive markers: When heterozygote F1 is present, P1 is coded as 2, and F1 and P2 are coded as 10; Otherwise, P1 is coded as 2, and P2 is coded as 0. 
!Missing marker is coded as -1. 
 MK-1-1                 2   0   2   0   2   2   2   2   2   0   2   0   0   0   0   0   0   0   2   0   2   0   2   0   2   2   2   2   0   0   0   2   0   0   0   0   0   0   2   0   0   2   2   0   0   2   2   2   0   2   2   2   0   0   0   0   2   2   0   2   0   2   2   0   2   0   0   2   0   2   0   2   2   0   2   2   0   0   2   0   0   2   0   2   0   0   2   2   2   2   0   2   2   0   2   0   2   2   0   2   2   2   2   0   2   2   0   2   0   2   2   2   2   2   0   2   2   2   2   0   2   0   2   0   2   0   2   0   0   2   2   0   0   2   2   0   0   2   0   2   0   0   0   0   0   0   0   2   2   2   0   0   0   2   0   0   0   2   2   2   0   0   2   2   0   2   2   2   0   0   2   0   0   0   0   0   0   0   0   2   0   0   0   2   0   0   0   0   2   2   2   2   0   2   2   0   0   2   0   0
 MK-1-2                 2   0   2   0   2   2   2   2   2   0   2   0   2   0   0   0   0   0   2   0   2   0   2   2   2   2   2   2   0   0   0   2   0   0   0   0   0   0   2   0   0   2   2   0   0   2   2   2   0   2   0   0   0   0   0   2   2   2   0   2   0   2   0   0   2   0   0   0   0   2   0   2   2   2   2   2   0   0   0   0   0   2   0   2   0   0   2   2   2   2   0   2   2   0   2   0   2   2   0   2   2   0   2   0   2   2   0   0   2   2   2   2   2   2   0   2   2   2   2   0   2   0   2   0   2   0   2   0   0   2   2   0   0   2   2   0   0   0   0   0   0   0   0   2   0   2   0   2   2   2   2   0   0   2   0   0   0   2   2   2   2   0   2   2   0   2   2   2   0   2   2   0   0   0   0   2   0   0   0   2   0   0   0   2   0   0   0   0   2   2   2   2   0   2   0   0   0   2   2   0
 MK-1-3                 2   0   2   2   2   2   2   2   2   0   2   0   2   0   0   0   0   0   2   0   2   0   2   2   2   2   2   2   0   0   0   0   0   0   0   0   0   0   2   0   0   2   2   0   0   2   2   2   0   2   2   0   0   0   0   2   2   2   0   2   0   2   0   0   2   0   2   0   0   2   0   2   2   2   2   2   0   0   0   2   0   2   0   2   2   0   2   2   2   2   0   2   2   0   0   0   2   2   0   2   2   0   2   0   2   2   0   0   2   2   2   2   0   2   0   2   2   2   2   0   2   0   2   0   2   0   2   0   0   2   2   0   0   2   2   0   0   2   0   0   0   2   0   2   0   2   0   2   2   2   2   0   0   2   0   0   0   2   2   2   2   0   2   2   0   2   2   2   0   2   2   0   0   0   0   2   0   0   0   2   0   0   0   2   0   0   0   0   2   2   2   2   0   2   0   0   2   2   2   0
 MK-1-4                 0   0   0   2   2   2   2   2   2   0   2   0   2   0   2   0   2   0   2   0   0   0   2   2   2   2   2   2   0   0   0   0   0   0   0   0   0   0   2   0   0   2   2   0   0   2   2   2   0   2   2   0   0   0   2   2   2   2   0   2   0   2   0   0   2   2   2   0   0   2   0   2   2   2   2   2   0   0   0   2   0   0   0   2   2   0   2   2   2   2   0   0   2   2   0   0   2   2   0   2   2   2   2   2   2   2   0   0   2   2   2   2   0   2   0   2   2   0   0   2   2   2   2   0   2   0   2   0   0   2   2   0   0   2   2   0   0   2   0   2   0   2   0   2   0   2   2   2   2   2   2   0   0   2   0   0   0   2   0   2   2   0   2   2   0   2   2   2   0   2   2   0   0   0   0   2   0   0   0   2   0   0   0   0   0   0   0   0   0   0   2   2   0   2   2   0   2   2   2   0
 MK-1-5                 0   0   0   2   2   2   2   2   2   0   2   0   2   2   2   2   2   0   2   0   0   0   2   2   2   2   2   2   0   0   0   0   0   0   0   0   0   0   0   0   0   2   2   0   0   0   2   2   0   2   2   0   0   0   2   2   0   0   0   2   0   2   0   0   2   2   2   0   0   2   0   2   2   2   2   2   0   0   0   2   0   0   0   2   2   0   2   2   2   2   0   0   2   2   0   0   2   2   0   2   2   2   2   2   2   2   0   0   2   2   2   2   0   2   0   0   2   0   0   2   2   2   2   0   0   0   2   0   0   2   2   0   0   2   2   0   0   2   0   2   0   2   0   2   0   2   2   2   2   2   2   0   0   0   0   0   0   2   0   0   2   0   2   2   0   2   2   2   0   2   2   0   0   0   0   2   0   0   0   2   0   0   0   0   0   0   0   0   0   0   2   2   0   2   2   0   2   2   2   0
 MK-1-6                 0   0   0   2   2   2   2   2   2   0   2   0   2   2   2   0   2   0   2   0   0   0   2   2   2   2   2   2   0   0   2   2   0   0   0   0   0   2   0   2   0   2   2   2   0   2   2   2   0   2   2   0   0   2   2   2   0   0   0   2   0   2   0   0   2   2   2   0   0   2   0   2   2   2   2   2   0   2   0   2   0   0   0   0   2   0   2   2   2   2   0   0   2   2   0   2   2   2   0   2   2   2   2   0   2   2   0   0   0   2   0   2   0   2   0   0   2   0   0   0   2   2   2   0   0   0   2   0   0   0   2   0   0   2   2   0   0   2   0   0   2   2   0   2   2   0   2   2   2   2   0   0   0   0   0   0   0   2   0   0   2   0   2   2   0   2   2   2   0   2   0   0   0   0   0   2   0   0   2   2   0   2   0   2   0   0   0   0   0   0   2   2   0   2   2   0   2   2   2   0
 MK-1-7                 0   2   0   2   2   2   2   2   2   0   2   0   2   2   2   0   2   0   2   0   0   0   0   2   2   2   2   2   0   0   2   2   0   0   0   0   0   2   0   2   0   2   2   2   0   2   2   2   0   2   2   0   0   2   2   2   0   0   0   2   0   2   0   0   2   2   2   0   0   2   0   2   2   2   2   2   0   2   0   2   0   0   0   0   2   0   2   2   2   2   0   0   2   2   0   2   2   2   0   2   2   2   2   0   2   2   0   0   0   2   0   2   2   2   0   0   2   2   0   0   2   2   2   0   0   0   2   0   0   0   2   0   0   0   2   0   0   2   0   2   2   2   2   2   2   0   2   2   2   2   0   0   0   0   0   0   0   2   0   0   2   0   2   2   0   2   2   0   0   2   0   0   2   0   0   2   0   0   2   0   0   2   0   2   0   0   2   0   2   0   2   2   0   2   0   0   2   2   2   0
 MK-1-8                 0   2   0   2   2   2   2   2   2   0   2   0   2   2   2   0   2   0   2   0   0   0   0   2   0   2   2   2   2   0   2   0   0   0   0   0   0   2   0   2   0   2   2   0   0   2   2   2   0   2   2   0   0   2   2   0   0   0   0   2   0   2   0   2   2   2   2   0   0   2   0   2   2   2   0   2   0   2   0   2   0   0   0   2   2   0   2   2   2   0   0   0   2   2   0   2   2   0   0   2   2   2   2   2   2   2   0   2   0   2   0   2   2   2   0   0   2   2   0   0   2   2   0   0   0   2   2   0   0   0   2   0   0   0   2   0   0   2   0   2   0   2   2   2   2   0   2   0   2   2   0   0   0   0   2   0   0   2   0   0   2   0   2   2   2   2   0   0   0   2   0   0   2   0   0   2   0   0   2   0   0   0   0   2   0   0   2   0   2   0   2   0   0   2   0   0   2   2   2   0
 MK-1-9                 0   2   2   2   2   2   2   2   2   0   2   0   2   2   2   0   2   0   2   0   0   0   2   2   0   2   2   0   2   0   2   0   0   0   0   0   0   2   0   2   0   2   2   0   2   2   2   2   0   2   2   0   0   2   2   2   0   0   0   2   0   0   0   2   2   2   2   0   0   0   0   2   2   2   0   2   2   2   0   2   0   0   0   2   2   0   2   2   2   0   0   0   2   2   0   2   2   0   0   0   2   2   2   0   2   0   0   2   0   2   0   2   2   2   0   0   2   2   0   0   2   2   0   0   0   2   2   0   0   0   2   0   0   0   2   0   0   2   0   2   0   2   2   2   2   2   2   0   2   2   0   0   0   0   2   0   0   0   0   0   2   0   2   2   2   2   0   0   0   2   0   0   2   0   0   2   0   0   2   0   0   0   2   2   0   0   2   0   2   0   0   0   0   0   0   0   2   2   2   0
 MK-1-10                0   2   2   2   2   2   2   2   2   0   2   0   2   2   2   0   2   0   2   0   0   0   2   2   0   2   2   0   2   0   2   0   0   0   0   0   0   2   0   2   0   0   2   0   2   2   2   2   0   2   2   0   0   2   2   2   0   0   0   2   0   0   0   2   2   0   2   2   2   0   2   2   2   2   0   2   2   2   0   2   0   0   0   2   2   0   2   2   2   0   0   0   2   2   0   2   2   0   0   0   2   2   2   0   2   2   2   2   0   2   2   2   2   2   0   0   2   2   0   0   2   2   0   0   0   2   2   0   2   0   2   0   0   0   2   2   0   2   0   2   0   2   2   2   2   2   2   0   2   2   0   0   2   0   2   0   0   0   0   0   2   0   2   0   0   2   0   0   0   2   0   0   2   0   0   2   0   0   2   2   0   0   2   2   0   0   2   0   2   0   0   0   0   0   0   0   2   2   2   0
 MK-1-11                0   2   2   0   2   2   0   0   2   2   2   0   2   2   2   0   2   2   2   2   0   0   2   2   0   2   2   0   2   0   2   0   0   0   2   0   2   2   2   2   0   0   2   0   2   2   2   2   0   2   2   0   0   2   2   2   0   2   0   0   0   0   0   2   2   0   2   2   2   0   2   2   2   2   0   0   2   2   0   0   0   0   0   2   2   0   2   2   2   0   2   0   2   2   0   2   2   0   0   0   2   2   2   0   2   2   2   2   0   2   2   0   2   2   0   0   2   2   0   0   2   2   0   0   0   2   2   2   2   0   2   0   2   0   2   2   0   2   0   2   0   2   2   2   2   2   2   0   0   2   0   0   2   0   2   0   0   0   0   0   2   2   2   0   0   2   0   0   0   2   0   0   2   0   0   2   0   0   2   2   0   0   2   2   0   0   2   0   2   0   0   0   0   0   0   0   2   2   2   0
 MK-1-12                0   2   2   0   2   2   0   2   2   2   2   0   0   2   2   2   0   2   2   0   0   0   2   2   0   0   2   0   0   0   2   0   0   0   2   0   2   2   2   2   0   0   2   0   2   0   2   2   0   2   2   2   0   0   2   2   0   2   0   0   0   0   0   2   2   0   2   2   2   0   2   2   2   0   0   0   0   2   0   0   0   0   0   2   2   0   2   2   2   0   2   0   2   2   0   2   0   0   0   0   2   2   2   2   2   2   0   2   0   2   2   2   2   2   0   0   2   0   0   0   2   2   2   0   0   2   2   2   2   0   2   0   2   0   2   0   0   2   2   2   0   2   2   2   2   2   2   0   0   2   2   0   2   0   2   0   2   2   0   0   2   2   2   0   0   2   0   0   0   2   0   2   2   0   0   2   0   0   2   2   0   2   2   0   0   0   2   0   2   0   0   0   0   0   0   0   2   2   2   0
 MK-1-13                0   2   2   0   2   2   0   2   2   2   2   0   0   0   2   2   0   2   2   0   0   2   2   2   0   0   0   0   0   2   2   0   0   0   2   0   2   2   2   2   0   0   2   0   0   0   2   2   0   2   2   0   0   0   2   2   0   2   0   0   0   2   0   2   2   0   2   2   2   0   2   2   2   0   0   0   0   2   0   0   0   0   0   2   2   2   2   2   2   0   2   0   0   2   0   2   0   0   0   0   2   2   2   0   2   2   0   2   0   2   0   2   2   2   0   0   2   0   0   0   2   2   2   0   0   2   2   2   2   0   0   0   2   0   2   0   0   2   2   2   0   2   2   2   2   2   2   0   0   2   2   0   2   2   2   0   0   0   0   0   2   2   2   0   0   2   0   0   0   2   0   2   2   0   0   0   0   0   2   2   0   2   2   0   0   0   2   0   2   0   0   0   0   0   0   0   2   2   2   0
 MK-1-14                0   2   0   0   2   2   0   2   2   2   2   0   0   0   2   2   0   2   2   0   0   2   2   2   0   0   2   0   0   2   2   0   0   0   2   0   2   2   2   2   0   0   2   2   0   0   2   2   0   2   2   0   0   0   2   2   0   2   0   0   0   2   0   2   2   0   2   2   2   0   2   2   2   0   2   0   2   2   0   0   0   0   0   0   2   2   2   2   2   2   2   0   0   2   0   2   2   0   2   0   2   2   2   0   2   2   0   2   0   2   0   2   2   2   0   0   2   0   0   2   2   2   2   0   0   2   2   2   2   2   0   0   2   2   0   0   0   0   0   2   0   2   2   2   2   2   2   0   0   2   2   0   2   2   2   0   0   0   0   0   2   0   2   0   0   0   0   0   0   2   0   2   2   0   0   0   0   0   2   0   2   2   2   0   0   0   2   0   2   0   0   0   0   0   2   0   0   2   2   0
 MK-1-15                0   2   2   0   2   0   0   2   2   2   2   2   0   0   2   2   0   2   0   0   0   2   0   2   0   2   2   0   0   2   2   0   2   0   2   0   2   2   2   2   0   0   2   2   0   0   2   2   0   2   2   0   0   0   2   2   0   2   0   0   0   2   0   2   0   0   2   2   2   2   2   2   2   0   2   0   2   2   0   2   0   0   0   0   2   2   2   2   2   2   2   0   0   2   0   2   2   0   2   0   2   2   2   0   2   2   0   2   0   2   0   2   2   2   0   0   0   0   0   2   2   2   2   0   2   2   0   2   2   2   0   0   2   2   0   0   0   0   0   2   0   2   2   2   2   2   2   0   2   2   2   0   2   2   2   0   0   2   0   0   2   0   2   2   2   0   0   0   0   2   2   2   2   0   0   0   0   2   2   0   2   2   2   0   0   2   2   0   0   0   0   0   0   0   2   0   0   2   2   0
 MK-1-16                0   2   2   0   2   0   0   2   2   2   2   2   0   0   2   2   0   0   0   0   0   2   0   2   0   2   2   0   0   2   2   0   2   0   2   0   2   2   2   2   0   0   2   2   0   0   2   0   2   0   2   0   0   0   2   2   0   2   0   2   0   2   0   2   0   0   2   2   2   2   2   2   2   2   2   0   2   2   0   2   0   0   0   0   2   2   0   2   2   2   2   0   0   2   0   2   2   0   0   2   2   0   2   0   2   0   0   2   0   2   0   2   2   0   0   0   2   0   0   2   0   2   2   0   2   0   0   2   2   2   0   0   2   2   0   0   0   0   0   2   0   2   0   2   2   2   2   0   2   2   2   0   2   2   2   0   0   2   0   0   2   0   2   0   2   0   0   0   2   2   2   2   2   0   0   0   0   2   2   0   2   2   2   0   0   2   2   0   0   0   0   0   0   0   2   0   0   2   2   0
 MK-2-1                 0   0   0   0   2   0   2   0   2   2   2   2   2   0   2   2   0   2   0   0   2   2   0   0   0   0   0   2   0   0   2   2   2   0   2   2   0   2   2   0   0   0   2   2   0   0   0   0   2   0   0   2   0   0   2   2   0   2   2   0   0   0   0   2   0   2   2   2   0   2   0   0   0   2   0   2   2   2   0   2   0   2   2   0   0   0   0   0   0   0   0   0   2   0   2   0   2   2   0   0   0   0   2   2   2   2   2   2   0   2   2   2   2   0   0   2   2   0   0   2   2   0   2   2   2   0   0   0   0   0   0   0   2   2   2   2   2   0   0   0   2   2   0   2   0   2   0   0   2   0   2   0   2   2   0   0   0   0   0   2   0   2   2   0   0   0   0   0   2   2   0   2   0   2   2   2   0   0   2   0   2   0   2   0   0   0   2   2   2   0   2   0   0   2   2   2   2   2   2   2
 MK-2-2                 0   0   0   2   2   0   2   0   2   2   2   2   2   0   2   2   0   2   0   0   2   2   0   0   0   0   0   2   0   0   2   2   2   0   2   2   0   2   2   2   0   0   2   2   0   2   0   0   2   0   0   2   0   0   2   2   2   2   2   0   0   0   0   2   0   2   2   2   0   2   0   0   0   2   0   2   2   2   0   2   0   2   2   0   2   0   0   0   0   0   0   0   2   0   2   0   0   2   0   0   2   0   2   2   2   2   0   2   0   2   2   2   2   0   2   2   2   2   0   2   2   0   2   2   0   0   2   0   0   0   0   0   2   2   2   2   0   0   0   0   0   2   2   2   2   2   0   0   0   0   2   0   2   2   0   0   0   0   0   2   0   2   2   0   0   0   0   0   2   2   0   2   0   2   2   2   0   0   2   0   2   0   2   0   0   0   2   2   2   2   2   0   0   0   2   2   0   2   2   2
 MK-2-3                 2   0   0   2   2   0   2   0   0   2   2   2   2   0   2   2   0   0   0   0   0   2   0   0   0   0   0   2   0   0   0   2   2   0   2   2   0   2   0   2   0   0   0   2   2   2   0   0   2   0   0   2   0   0   2   2   2   2   2   0   0   0   0   2   0   2   2   2   0   2   0   0   0   0   2   2   2   2   0   2   0   2   2   0   2   0   0   0   0   0   0   2   2   0   2   0   0   0   0   0   0   0   2   2   2   2   0   2   0   2   2   0   2   0   2   2   2   2   0   2   2   0   2   2   2   0   2   0   0   2   0   0   2   2   2   2   0   0   0   2   0   2   0   2   2   0   0   0   0   0   2   0   2   2   0   0   0   0   0   2   0   2   2   2   0   0   0   0   2   2   0   2   0   2   2   2   0   0   2   0   2   0   2   0   0   0   2   2   2   2   2   0   0   0   2   2   0   2   0   2
 MK-2-4                 2   0   0   2   2   0   2   0   0   2   2   2   2   0   2   2   0   0   0   0   0   2   0   0   0   2   0   2   0   0   0   2   2   0   2   2   0   2   0   2   0   0   2   2   2   2   0   0   2   0   0   2   0   0   0   2   2   2   2   0   0   0   0   2   0   2   2   2   0   0   0   0   0   0   2   2   2   0   0   2   2   2   2   0   2   0   0   0   0   2   0   2   2   0   2   0   0   0   0   0   2   0   2   2   2   2   0   2   0   2   0   0   2   2   2   2   2   2   0   2   2   0   2   2   2   0   2   0   0   2   0   0   2   2   0   2   2   0   0   2   0   2   0   0   2   2   0   0   2   0   2   0   2   2   0   0   0   0   0   2   0   2   2   0   0   0   0   0   2   2   0   2   2   2   2   2   2   0   2   0   2   0   0   0   0   0   2   2   2   2   2   0   0   0   2   2   0   2   0   2
 MK-2-5                 2   0   0   2   2   0   2   0   0   2   2   2   2   0   2   2   0   0   0   0   0   0   0   0   0   2   0   2   0   0   0   2   0   0   2   2   0   2   0   2   0   0   2   2   2   2   0   0   2   0   0   2   0   0   0   0   2   2   2   0   0   2   2   2   0   2   2   2   0   0   0   0   0   0   2   2   2   0   0   2   0   2   2   0   2   0   0   0   0   2   0   2   2   0   2   0   0   0   0   0   2   0   2   2   2   0   0   2   0   2   2   0   2   2   2   2   2   2   0   2   0   0   2   2   2   0   2   0   0   0   0   0   2   0   0   2   2   2   0   2   0   2   0   2   2   2   0   0   2   0   2   0   2   2   0   0   0   0   0   2   0   2   2   0   0   0   0   0   0   2   0   2   2   2   2   2   2   0   2   2   2   0   0   0   0   0   2   2   2   2   2   0   0   0   2   2   0   2   0   2
 MK-2-6                 2   0   0   2   2   0   2   0   0   2   2   2   2   2   2   2   0   0   2   0   2   2   0   2   2   2   0   2   0   0   0   2   0   0   2   2   0   2   0   2   0   0   0   2   2   0   0   0   2   2   2   2   0   0   0   0   2   2   2   0   0   2   2   2   0   2   2   2   0   0   0   0   0   0   2   2   2   0   0   2   2   2   0   0   0   0   0   0   0   2   0   2   2   0   2   0   0   0   0   2   2   2   2   2   2   0   2   2   0   2   2   0   2   2   2   2   0   2   0   2   0   0   2   2   2   0   2   0   0   0   0   0   2   0   0   2   2   2   0   2   0   2   0   2   2   2   2   2   2   2   2   0   2   0   0   0   0   2   0   2   0   2   2   0   0   0   0   0   0   2   2   2   2   2   2   2   2   0   2   2   2   0   0   0   0   0   2   2   2   2   2   0   0   0   2   2   0   2   0   0
 MK-2-7                 2   0   0   0   2   0   2   0   0   2   2   2   2   2   2   2   0   2   0   0   2   2   0   2   2   2   2   2   0   0   0   2   0   0   2   2   0   2   0   2   0   0   0   2   2   2   0   0   2   2   2   2   0   0   0   0   2   2   2   0   0   2   2   2   0   2   2   0   0   0   2   0   0   2   2   2   2   0   0   2   2   0   0   0   0   2   0   0   0   2   0   2   2   0   2   0   0   2   0   2   0   2   2   2   2   0   2   2   0   2   2   0   2   2   2   2   0   2   0   0   0   0   2   2   2   2   2   0   0   2   0   0   2   0   0   2   0   2   0   0   0   2   0   2   0   2   2   2   2   2   2   0   2   0   2   0   2   2   0   2   0   0   2   0   0   0   0   0   0   2   2   2   2   2   2   2   2   0   2   2   2   0   0   0   0   0   2   2   2   0   2   2   0   0   2   2   0   2   0   0
 MK-2-8                 2   0   0   0   2   0   2   0   0   0   2   2   2   2   2   2   0   2   2   0   2   2   2   2   2   2   2   2   0   0   0   2   2   0   2   2   0   2   0   2   0   0   0   2   2   2   0   0   0   2   2   2   0   0   0   0   2   2   2   2   0   2   2   2   0   2   2   0   0   0   2   0   0   2   2   2   2   0   0   2   2   0   0   0   0   2   0   0   0   2   0   2   2   0   2   0   0   2   0   2   0   2   2   2   2   0   2   2   0   2   2   0   2   2   2   2   0   2   0   0   0   0   2   2   2   2   2   0   0   2   0   0   2   0   2   2   0   2   0   0   0   2   0   2   0   2   2   2   2   2   2   0   2   0   2   0   2   2   0   2   2   0   2   0   0   0   0   0   0   2   2   2   2   2   2   2   0   0   2   2   2   0   0   0   0   2   2   2   2   2   2   2   2   0   2   2   0   2   2   0
 MK-2-9                 2   0   0   0   2   0   0   0   0   2   2   2   2   2   0   0   0   2   0   0   2   2   2   2   2   2   2   2   0   0   0   2   2   0   2   2   0   2   0   0   0   0   0   0   2   0   0   0   0   2   2   2   0   0   2   0   0   2   2   2   0   2   2   2   0   2   2   0   2   0   2   0   0   2   2   2   0   0   0   2   2   0   0   0   0   2   0   0   0   2   0   2   2   0   2   0   0   2   0   2   0   2   2   2   2   0   2   2   0   2   2   0   2   2   0   2   0   2   2   0   0   0   2   2   0   2   0   0   0   2   0   0   2   2   2   2   0   2   0   0   2   2   0   2   0   0   2   2   2   2   2   0   2   0   2   0   2   2   2   2   2   0   0   0   0   0   0   0   0   2   2   2   2   0   2   2   0   0   2   2   2   0   0   0   0   2   2   2   2   2   2   0   2   0   2   2   0   2   2   0
 MK-2-10                2   0   0   0   2   0   0   0   0   2   2   2   0   2   0   0   0   2   0   0   2   2   0   2   2   2   2   2   0   0   0   2   2   0   2   2   0   2   0   0   0   0   0   0   2   0   0   0   0   2   2   2   0   0   2   0   0   0   2   2   0   2   2   2   0   2   2   0   2   0   2   2   0   2   2   2   0   0   0   2   2   0   0   0   0   2   2   0   0   2   0   2   2   0   2   0   0   2   0   0   0   2   2   2   2   0   2   2   0   2   2   0   2   2   0   2   0   2   2   0   0   2   2   2   0   2   2   2   0   2   0   0   2   0   2   2   2   2   0   0   2   2   0   2   0   0   2   2   2   0   2   0   2   0   2   0   2   2   2   0   2   0   0   0   0   0   0   0   0   2   2   2   2   0   2   2   0   0   2   2   0   0   0   0   0   2   2   2   2   2   2   0   2   0   2   2   0   2   2   0
 MK-2-11                2   0   0   0   2   0   0   0   0   2   2   2   0   2   0   0   0   0   0   0   2   2   0   2   2   2   2   2   0   0   0   0   2   0   2   2   2   2   0   0   0   0   0   0   2   0   0   0   2   2   0   0   0   0   2   0   0   0   2   2   0   2   2   2   2   2   0   0   0   0   0   2   0   2   0   2   0   0   0   0   2   0   0   0   0   2   2   0   0   0   0   0   2   0   0   0   0   2   0   0   0   2   2   2   2   0   0   2   0   2   2   0   2   2   0   0   0   0   2   0   0   2   2   2   0   2   2   2   0   2   0   0   2   0   2   2   2   2   2   0   2   2   0   2   2   0   2   2   2   0   2   0   2   0   2   0   2   2   2   0   2   0   0   0   0   0   0   0   0   2   2   2   2   0   2   0   0   0   2   0   2   2   0   0   0   2   2   2   2   2   0   0   2   0   0   2   0   2   2   0
 MK-2-12                2   0   0   0   2   0   0   0   0   2   2   2   0   2   0   0   2   0   0   0   2   2   2   2   2   2   2   2   0   0   0   0   2   0   2   0   2   2   0   0   0   0   0   0   2   0   0   0   2   2   0   0   0   0   2   2   0   0   2   2   0   2   2   2   2   2   0   2   0   0   0   2   0   2   0   2   0   0   0   0   2   0   0   0   0   2   2   0   0   0   0   0   2   2   0   0   0   0   0   2   0   2   2   2   2   2   0   2   0   2   2   0   0   2   0   0   0   0   2   0   0   2   2   0   0   2   2   2   2   2   0   0   2   0   2   2   2   2   2   0   2   2   0   2   2   2   2   2   2   2   2   0   2   0   2   0   2   0   2   0   2   0   0   2   0   0   0   0   0   2   2   2   2   0   2   0   0   0   0   0   2   2   0   2   0   0   2   2   2   2   0   0   2   0   0   2   0   2   2   0
 MK-2-13                2   0   0   0   2   0   0   2   0   2   2   2   0   2   0   0   2   0   0   0   2   2   2   2   2   2   2   0   0   0   2   0   2   0   2   0   0   2   0   0   0   0   0   0   2   0   0   0   2   0   0   2   0   0   2   2   0   0   2   0   0   2   2   2   2   2   2   2   0   0   0   2   0   2   0   2   0   0   0   0   0   0   0   0   0   2   2   0   0   2   0   0   0   2   0   0   0   0   0   2   0   2   2   2   2   0   2   2   0   2   2   0   0   2   0   0   0   2   2   0   0   2   2   0   0   2   2   2   2   2   0   0   2   0   2   2   2   2   2   0   0   2   0   2   2   2   2   2   2   2   2   0   2   0   2   0   2   0   2   0   2   2   0   2   0   0   2   0   2   0   2   2   2   0   2   0   0   0   0   0   2   2   0   0   0   0   0   2   2   0   0   0   2   0   0   2   0   2   2   0
 MK-2-14                2   0   0   0   2   2   0   2   0   2   2   2   0   2   0   0   2   0   0   0   2   2   0   2   2   2   2   0   0   0   2   0   2   0   2   2   0   2   0   0   2   0   0   0   2   0   0   0   2   0   0   0   0   0   2   2   0   0   2   0   0   2   2   2   2   2   2   2   2   2   0   0   0   2   0   0   0   0   0   0   2   0   0   0   0   2   2   0   0   2   0   2   0   2   2   0   0   0   0   2   0   2   2   2   2   0   2   2   0   2   2   0   0   2   0   0   0   2   2   0   2   2   2   2   0   2   2   2   2   2   0   0   2   0   2   2   2   2   2   2   2   2   2   2   2   2   2   2   2   2   2   0   0   0   2   2   2   0   2   0   2   2   0   0   0   0   2   0   2   0   2   0   2   2   0   0   0   0   2   0   2   2   0   0   0   0   0   2   2   0   0   2   2   0   0   2   0   2   2   0
 MK-2-15                2   0   0   0   2   2   0   2   2   2   2   2   0   2   0   0   2   0   2   2   2   2   0   2   2   2   2   0   0   0   2   0   2   2   2   2   0   2   0   0   0   0   0   0   2   0   0   0   2   0   0   0   2   0   2   2   0   0   2   0   0   2   2   2   2   2   2   2   0   2   0   0   0   2   0   2   0   0   0   0   2   0   0   0   2   2   2   0   0   2   0   2   0   2   2   0   0   0   0   2   0   2   2   2   2   0   2   2   0   2   2   0   0   2   0   0   0   2   2   0   2   2   0   2   0   2   2   2   2   2   0   0   2   0   2   2   2   2   0   2   2   2   2   2   0   2   2   2   2   2   2   0   0   2   2   2   2   0   2   0   2   2   0   0   0   0   2   2   2   0   2   0   2   2   0   0   0   0   0   0   2   2   0   2   0   0   0   2   2   2   0   2   2   0   0   2   0   2   2   2
 MK-2-16                2   0   2   0   2   2   0   2   2   2   2   0   0   2   0   0   2   0   2   2   2   2   0   2   2   2   0   0   0   0   2   0   2   2   2   2   0   2   0   0   0   0   0   0   2   0   0   2   2   2   0   0   2   0   2   2   0   2   2   0   0   2   2   2   2   2   2   2   0   2   0   0   0   2   0   2   0   0   2   0   2   0   0   0   2   2   2   0   0   2   0   2   0   2   2   0   2   0   0   2   0   2   2   2   2   0   0   2   0   2   2   0   0   2   0   0   0   2   2   0   2   2   0   2   0   0   2   2   2   2   0   0   2   0   2   2   2   0   0   2   2   2   2   2   0   2   2   2   2   2   2   0   0   2   2   2   2   0   2   0   2   2   0   0   2   0   2   2   2   0   2   2   2   0   0   0   0   0   0   0   2   2   0   2   0   0   0   2   2   0   0   0   2   0   2   2   0   2   2   2
 MK-3-1                 0   2   0   2   0   0   0   2   2   0   2   2   0   2   2   0   0   0   2   2   0   0   0   0   2   2   0   0   2   2   0   2   2   2   0   2   0   2   0   2   2   0   0   2   0   2   2   0   2   0   2   2   2   0   0   2   2   0   2   2   2   2   0   2   0   0   2   2   0   0   0   0   0   0   2   0   2   2   0   2   2   2   2   0   0   0   0   0   0   0   0   2   0   0   2   2   2   0   2   2   2   2   0   0   0   2   0   2   2   2   2   0   0   2   0   2   0   2   0   2   0   0   2   2   2   2   2   0   0   2   2   0   0   2   2   2   0   0   0   2   0   0   0   0   0   2   0   0   2   2   0   2   2   0   0   0   2   0   0   0   2   0   2   0   0   0   2   2   0   2   0   0   0   2   0   2   2   2   0   0   2   0   0   2   0   0   0   0   0   2   0   2   0   0   0   2   2   0   2   0
 MK-3-2                 0   2   0   2   0   0   0   2   2   0   2   2   0   2   2   0   0   0   2   2   0   0   0   0   2   0   0   0   2   2   0   2   2   2   0   2   0   2   0   2   0   0   0   2   0   2   2   0   2   0   2   2   2   0   0   2   2   0   2   2   2   2   0   2   0   0   2   2   2   0   0   0   0   0   2   0   0   2   0   2   2   2   2   2   0   0   0   0   0   0   0   2   0   0   2   2   2   0   2   2   2   2   0   2   0   2   0   0   2   2   2   0   0   2   0   0   0   2   0   2   0   2   2   2   2   2   2   0   0   2   2   0   0   0   2   2   0   0   0   2   0   0   0   0   0   2   2   0   2   2   0   2   2   0   2   0   2   2   0   0   2   0   2   0   0   0   2   0   0   2   0   0   0   2   0   2   2   2   0   0   2   2   0   2   2   0   0   0   0   2   0   2   0   0   0   2   2   0   2   0
 MK-3-3                 2   2   0   2   0   0   0   2   2   0   2   0   0   2   2   0   0   0   2   2   2   2   0   0   2   0   0   2   2   2   0   2   0   2   0   2   2   0   0   2   0   2   2   2   0   2   2   0   2   0   2   2   2   0   0   2   2   0   2   0   2   2   0   0   2   0   2   2   2   0   0   0   0   0   0   0   0   2   0   2   2   2   2   2   0   0   0   0   0   0   0   2   0   0   2   2   2   0   2   2   2   2   0   2   0   2   0   0   2   2   2   0   0   2   0   0   2   2   2   2   0   2   2   2   2   2   2   0   0   2   2   0   0   0   2   2   0   0   0   2   0   0   0   0   0   2   2   0   2   2   0   2   2   0   2   0   2   2   2   0   2   0   2   0   0   0   2   2   0   2   0   0   0   2   0   2   2   0   0   0   2   2   0   2   2   0   2   0   0   2   0   2   0   0   0   2   2   0   2   0
 MK-3-4                 2   2   0   2   0   0   0   0   2   0   2   0   0   2   2   0   0   2   2   2   2   2   0   0   2   0   0   2   2   2   0   2   0   2   0   2   0   0   0   2   0   0   2   2   0   2   2   0   2   0   2   2   0   0   0   2   0   0   2   0   2   2   2   0   2   0   2   2   2   0   0   0   0   0   0   0   0   0   0   2   2   2   0   2   0   0   0   0   0   0   0   2   0   0   2   2   2   0   2   2   2   2   0   2   2   2   0   0   2   2   2   0   0   0   0   0   2   2   2   2   0   2   0   2   0   2   2   0   0   2   2   0   0   0   2   2   2   0   0   2   0   0   0   0   0   2   2   0   2   2   0   2   2   0   0   0   2   2   2   0   0   0   2   0   0   0   2   2   0   2   0   0   0   2   0   0   2   0   0   0   2   2   2   2   2   0   2   0   0   2   0   2   0   0   0   2   2   0   2   0
 MK-3-5                 2   0   0   2   0   2   0   0   2   2   2   0   0   2   2   0   0   2   2   0   2   2   0   0   2   0   0   2   2   2   0   2   0   2   0   0   0   0   0   2   0   0   2   2   0   2   2   0   2   2   0   2   0   0   0   0   0   0   0   0   0   2   2   0   2   2   2   0   2   0   0   0   0   0   0   0   0   0   0   2   2   2   0   2   2   0   2   0   0   0   0   2   0   0   2   2   2   0   2   2   2   2   0   0   0   0   0   0   2   2   2   0   0   0   0   0   2   2   0   2   0   2   0   2   0   2   2   0   0   2   2   0   0   0   2   2   2   0   0   2   0   0   0   0   0   2   0   2   0   2   0   2   2   0   0   0   0   2   2   0   0   0   2   0   2   0   2   2   0   0   0   0   0   2   0   0   2   0   0   0   0   2   2   2   2   0   2   0   0   2   2   0   0   2   0   2   2   0   2   0
 MK-3-6                 2   0   0   2   0   2   0   2   2   2   2   2   2   2   0   0   0   2   0   0   2   2   0   0   2   0   0   2   2   2   0   2   0   2   0   0   0   0   0   2   0   0   2   2   0   2   2   0   0   2   0   2   0   0   0   0   0   0   0   2   0   2   2   0   0   2   2   0   2   2   0   0   0   0   0   0   0   0   0   2   2   2   0   2   2   0   2   0   0   0   0   2   0   0   2   2   2   0   0   2   2   2   0   0   0   0   0   0   2   2   2   2   0   0   0   0   0   2   0   2   0   2   2   2   0   2   2   0   0   2   2   0   0   0   2   2   2   0   0   2   0   0   0   0   0   2   0   2   0   2   0   2   2   0   0   2   0   2   2   0   0   0   2   0   2   0   2   2   0   0   0   0   0   2   0   0   2   0   0   0   0   2   2   2   2   0   2   0   0   2   2   0   0   2   2   0   2   2   2   0
 MK-3-7                 2   2   0   2   0   2   0   2   2   2   2   2   2   2   0   0   0   2   0   0   2   2   0   0   2   0   0   2   2   2   0   2   0   2   0   0   0   0   0   2   0   0   2   0   0   2   2   0   0   2   2   2   0   0   0   2   0   0   0   2   0   0   0   0   0   2   2   2   2   2   0   0   0   0   0   0   0   0   0   2   2   2   0   2   2   0   2   0   0   0   0   2   0   0   2   2   2   0   0   2   2   2   0   0   0   0   0   0   2   2   2   2   0   0   0   0   0   2   0   0   2   2   2   2   0   2   2   0   0   2   2   0   0   0   2   2   0   0   0   2   0   0   0   0   0   0   0   2   0   2   0   2   2   0   2   2   0   2   2   0   0   0   2   0   2   0   2   2   2   0   0   0   0   2   0   0   0   2   0   0   0   2   2   2   2   0   2   0   0   2   2   0   0   2   2   0   2   0   2   0
 MK-3-8                 2   2   0   2   0   2   2   0   2   2   2   2   2   2   0   0   0   0   0   0   2   2   0   0   2   0   0   2   2   2   0   2   0   2   0   0   0   2   0   2   0   0   2   0   0   2   2   0   2   2   2   2   0   0   0   2   0   0   0   0   0   0   0   0   0   2   2   2   2   2   0   0   0   0   2   0   2   0   0   2   2   2   0   0   2   0   2   0   0   2   0   2   0   0   2   2   2   0   0   2   2   2   0   0   0   0   0   0   2   2   0   2   0   0   0   0   0   2   0   2   2   2   2   2   0   2   2   0   0   2   2   0   2   0   2   2   0   0   0   2   0   0   0   0   2   0   0   2   0   2   0   2   2   0   2   2   0   2   2   0   0   0   2   0   2   0   2   2   2   0   0   0   2   2   0   0   0   2   0   0   0   0   2   2   2   0   2   0   0   0   2   0   0   2   2   0   2   0   2   2
 MK-3-9                 0   2   0   2   0   2   2   0   2   2   2   2   2   2   0   0   0   0   0   0   2   2   0   0   2   2   2   2   2   2   2   0   0   2   0   0   0   2   0   0   0   0   2   0   0   2   0   0   2   2   2   2   2   2   0   2   0   0   0   0   0   0   0   0   0   2   2   2   2   2   0   0   0   2   2   2   2   0   0   2   2   2   0   0   2   0   2   0   0   2   0   2   0   0   2   0   2   0   0   2   2   2   0   0   0   0   0   0   2   2   0   2   0   0   0   0   0   2   2   2   2   2   2   2   2   2   2   0   2   2   2   0   2   0   2   2   0   0   0   2   0   0   2   0   2   0   0   2   2   2   0   2   2   0   2   2   0   2   2   0   2   0   2   0   2   0   2   2   2   0   0   0   2   2   0   0   2   2   0   0   0   0   2   2   2   0   2   0   0   0   2   0   2   0   2   0   2   0   2   2
 MK-3-10                0   2   0   2   0   2   2   2   2   2   0   0   2   0   0   0   0   0   0   0   2   2   0   0   2   2   2   2   2   2   2   0   0   2   0   0   0   2   2   0   0   0   2   0   0   2   0   0   2   2   2   2   2   2   0   2   0   0   0   0   0   0   0   0   0   2   2   2   2   2   0   0   0   2   2   2   2   0   0   2   2   2   2   0   2   0   2   0   0   0   0   2   0   2   2   0   0   0   0   2   0   2   2   0   0   0   0   0   2   2   0   2   0   0   0   0   2   2   2   0   2   2   2   2   2   2   2   0   2   2   2   0   0   0   0   2   0   0   0   2   0   0   0   0   2   0   0   2   2   2   0   2   2   0   2   2   0   2   2   0   2   0   2   0   2   0   2   2   2   0   0   0   2   2   0   0   2   2   0   0   0   0   2   2   2   0   2   0   0   0   2   0   2   0   2   0   2   0   2   2
 MK-3-11                0   2   0   2   0   2   2   2   2   2   0   0   2   0   0   0   0   0   0   0   2   2   0   0   2   2   2   2   2   2   2   0   0   2   0   0   0   2   2   0   0   2   2   2   0   2   0   0   2   2   2   2   0   2   2   2   0   0   0   0   0   0   0   0   0   2   2   2   2   2   0   0   0   2   2   2   2   0   0   2   2   2   2   2   2   0   2   0   0   0   0   2   0   2   2   0   0   0   0   2   0   2   2   0   0   2   0   0   2   2   0   2   0   2   0   0   2   2   2   2   2   2   2   2   2   2   2   0   2   2   2   0   0   0   0   2   0   0   0   2   0   0   0   0   2   0   0   2   2   2   0   0   2   0   2   2   0   2   2   0   2   0   2   0   2   0   2   0   2   0   0   0   2   2   0   2   2   2   0   0   0   2   2   2   2   2   0   2   0   0   2   0   2   2   2   0   2   0   2   2
 MK-3-12                0   2   0   2   2   2   2   2   2   2   0   0   0   2   0   0   0   0   0   0   2   2   0   0   2   2   2   0   2   2   2   0   2   0   0   0   0   2   2   0   0   2   2   2   0   2   0   0   0   2   2   2   0   2   2   2   0   0   0   0   0   0   0   0   0   2   2   2   2   2   0   0   0   2   2   2   2   0   0   2   2   2   0   2   2   0   0   0   0   2   0   2   0   2   2   0   0   0   0   0   0   2   2   0   0   0   0   0   2   2   0   2   2   2   0   0   2   2   0   2   2   2   2   0   2   2   2   0   0   2   2   0   0   2   0   2   0   0   0   2   0   0   0   0   2   0   0   0   2   2   0   0   2   0   2   2   0   2   2   0   2   0   2   0   2   0   2   0   2   2   0   0   2   2   0   2   2   2   2   0   0   0   2   2   2   2   0   2   2   2   2   0   2   2   2   0   2   2   2   2
 MK-3-13                2   2   0   2   2   2   2   2   2   2   0   0   0   2   2   2   0   0   0   0   2   2   2   0   2   2   2   0   2   0   2   0   0   0   0   0   0   2   2   0   0   2   2   2   0   2   0   0   0   2   2   2   0   2   2   2   0   0   2   0   0   0   0   0   0   2   2   2   2   2   0   0   0   2   2   2   2   0   0   2   2   2   0   2   2   2   0   0   0   2   0   2   0   2   0   0   0   2   0   0   0   2   2   0   0   0   0   0   2   2   0   2   2   2   2   0   2   2   0   2   0   2   2   0   2   2   2   0   0   2   2   0   0   2   0   2   2   2   0   2   0   0   0   0   2   0   0   2   2   0   0   0   2   0   2   2   0   0   0   0   2   0   2   0   2   0   2   0   2   2   0   0   2   2   0   2   0   2   2   0   0   0   2   2   2   2   0   2   2   2   2   0   2   2   2   0   2   2   2   2
 MK-3-14                2   2   0   2   2   2   2   2   2   2   2   0   0   2   2   2   0   0   0   0   2   2   2   0   2   2   2   0   2   0   2   0   0   0   0   0   0   2   2   0   0   0   2   2   0   2   0   0   2   2   2   2   0   2   2   2   2   0   2   0   0   0   0   0   0   2   2   2   2   2   0   0   0   2   0   2   2   2   0   2   2   2   0   2   2   2   0   0   0   2   0   2   0   2   0   0   2   2   0   0   0   0   2   0   0   0   0   0   2   2   0   2   2   2   0   0   2   2   0   2   0   2   2   0   2   2   2   0   0   2   2   0   0   2   0   2   2   2   0   2   0   0   0   0   2   0   0   2   2   0   0   0   2   0   2   2   0   0   0   0   2   0   2   0   2   0   2   0   2   2   0   0   0   2   0   2   0   2   2   0   0   0   2   2   2   2   0   2   2   2   2   0   2   2   2   0   2   2   2   2
 MK-3-15                2   2   0   2   2   2   2   2   2   2   0   0   0   2   2   2   0   0   0   0   2   2   2   0   2   2   2   0   2   0   2   0   0   0   0   0   0   2   2   0   0   0   2   2   2   2   0   0   2   2   0   2   0   2   2   2   2   0   2   0   0   0   0   0   0   2   2   2   2   2   0   0   0   2   0   2   2   2   0   2   2   2   0   2   2   2   0   0   0   0   0   2   0   2   0   0   2   2   0   0   0   2   2   0   0   0   0   0   2   0   0   2   2   2   0   0   2   2   0   2   0   2   2   0   2   0   2   2   0   2   2   0   0   2   0   0   2   2   0   2   0   0   0   0   2   0   0   2   2   0   0   0   2   0   2   2   0   0   0   0   2   0   2   0   2   0   2   0   2   2   0   0   0   2   0   2   0   2   2   0   0   0   2   2   2   2   0   2   2   2   2   0   2   2   2   2   0   2   2   2
 MK-3-16                2   2   0   2   2   2   2   2   2   2   0   0   0   2   2   2   0   0   0   0   2   2   0   2   2   2   2   2   2   0   2   0   0   0   0   0   0   2   2   0   0   0   2   2   2   2   0   0   2   2   2   0   0   2   2   2   2   0   2   0   0   0   0   0   0   2   2   2   2   0   2   2   0   2   0   2   2   2   0   2   0   2   0   2   2   2   0   2   0   0   0   2   0   2   0   0   2   2   0   0   0   0   2   0   0   2   0   0   2   0   0   0   0   2   0   0   2   2   0   2   0   2   2   0   0   2   2   2   0   2   0   0   2   0   0   0   2   2   0   2   0   0   0   0   2   0   0   2   2   2   0   0   2   0   2   2   0   0   0   0   2   0   2   0   2   0   0   0   2   2   0   0   0   2   0   2   2   2   2   0   0   2   2   2   2   2   0   2   2   0   2   0   2   2   2   2   0   2   2   2
 MK-4-1                 2   0   2   0   2   0   0   0   2   0   0   0   2   0   2   0   0   2   2   2   0   0   0   0   2   2   0   2   0   2   0   0   0   0   0   2   0   0   0   0   2   2   0   2   2   2   2   0   0   0   2   2   0   0   0   2   2   0   2   2   2   2   2   0   2   2   2   2   2   0   2   2   0   0   0   2   2   2   0   0   2   0   2   0   2   2   0   2   0   0   2   2   0   2   0   0   0   0   2   0   2   2   2   0   0   0   0   2   2   0   2   0   0   0   0   2   2   0   0   2   0   2   2   2   2   2   0   2   2   2   2   0   0   2   0   0   2   2   0   0   2   2   2   2   0   2   2   2   0   2   2   0   2   0   2   2   2   0   2   0   2   0   2   2   0   0   0   0   0   2   0   2   0   2   2   2   2   2   0   0   2   2   0   0   2   2   0   2   0   0   0   0   0   0   0   2   0   2   0   2
 MK-4-2                 2   0   2   0   2   0   0   0   2   0   0   0   2   0   2   0   0   2   2   2   2   0   0   0   2   2   0   0   0   2   2   0   0   0   0   2   0   0   0   0   2   2   0   2   2   0   2   0   0   0   2   2   0   0   0   2   2   0   2   2   2   2   2   0   2   0   2   2   2   0   2   2   2   0   0   2   2   2   0   0   0   0   2   0   2   2   2   2   0   2   2   2   0   2   0   0   2   0   2   2   2   2   2   2   0   0   0   2   2   0   2   2   0   0   0   0   2   0   0   2   0   2   2   2   0   2   0   2   2   0   2   0   0   2   0   0   2   2   0   0   2   2   0   2   0   2   2   2   0   2   2   0   2   0   2   2   2   0   2   0   2   0   2   2   0   0   0   0   0   2   2   2   0   2   2   2   0   2   0   2   2   2   0   0   2   2   0   2   0   0   2   0   0   0   0   2   0   0   0   2
 MK-4-3                 2   2   2   0   2   0   0   2   2   0   0   0   2   0   2   0   2   2   0   0   2   0   0   0   0   2   0   0   0   2   2   0   0   0   0   2   0   0   0   0   0   2   0   2   2   0   2   0   0   0   0   2   0   0   0   2   2   0   2   2   2   2   2   0   2   0   2   0   2   0   2   2   2   0   0   2   2   0   2   0   0   0   2   0   0   2   2   2   0   2   2   2   0   2   0   0   2   0   2   2   2   2   0   0   0   0   0   0   2   0   0   2   0   0   0   0   2   0   0   2   0   2   2   2   0   2   0   2   2   2   2   0   0   2   0   0   2   2   0   0   2   0   0   2   0   2   2   2   0   2   2   2   2   0   2   2   2   0   2   0   2   0   2   2   0   0   2   0   0   2   2   2   2   2   2   2   0   2   0   2   2   2   0   0   2   2   0   2   0   0   2   0   0   0   0   2   0   0   0   0
 MK-4-4                 2   2   2   0   2   0   0   2   2   0   0   0   2   0   2   2   2   0   0   0   0   0   0   0   0   2   0   0   0   2   2   2   0   0   0   2   0   0   2   0   0   2   0   2   2   0   2   0   0   0   0   2   0   0   0   2   2   0   0   2   2   2   2   2   2   0   2   0   2   0   2   2   2   0   2   2   2   0   0   0   0   0   2   0   0   2   2   2   0   2   2   2   0   2   2   0   2   0   2   2   2   2   0   0   0   0   0   0   2   0   0   2   2   0   0   0   0   0   2   2   0   2   2   2   0   2   0   2   2   2   2   0   0   2   2   0   2   0   0   0   2   0   0   2   2   2   2   2   0   2   2   2   2   0   2   2   2   0   2   0   2   0   2   2   2   0   2   0   0   2   2   2   2   2   2   2   0   2   0   2   0   2   2   0   2   2   0   2   0   0   0   0   0   0   0   2   0   0   0   0
 MK-4-5                 2   2   2   0   2   0   0   2   2   0   0   0   2   0   0   2   2   0   0   0   0   0   0   0   0   2   0   0   0   2   2   0   0   0   0   2   0   0   2   0   0   2   0   2   2   0   2   0   0   0   2   2   0   0   2   2   2   0   0   2   2   2   2   2   2   0   2   0   2   0   2   2   2   0   2   2   2   0   0   0   2   0   2   0   0   2   2   2   2   2   2   2   0   2   2   0   2   0   2   2   2   2   0   0   0   0   0   0   2   0   0   2   2   0   0   0   0   0   2   2   0   2   2   2   0   2   0   2   2   2   2   0   2   2   2   0   2   0   0   0   2   0   0   2   0   2   2   2   0   2   2   0   2   0   2   2   0   0   2   0   0   0   2   2   2   2   2   0   0   2   2   2   2   2   2   2   0   2   0   2   0   2   0   0   2   0   0   2   0   0   0   0   0   2   2   2   0   0   0   0
 MK-4-6                 2   2   2   0   2   0   0   2   2   0   0   0   2   2   0   2   2   0   0   2   0   0   0   0   0   2   0   0   2   2   2   0   0   2   0   2   0   0   2   0   0   2   0   0   2   0   2   0   0   0   2   2   0   0   2   2   2   0   0   2   2   2   2   2   2   0   2   0   2   0   2   2   2   0   0   2   2   0   0   0   2   0   2   0   0   2   2   2   2   2   2   2   2   2   2   0   2   0   2   2   2   2   2   0   0   0   0   0   2   0   0   2   2   0   0   0   0   0   2   2   0   2   2   2   0   2   0   2   0   2   2   0   0   2   2   0   2   0   2   0   2   0   0   2   0   2   2   2   0   2   2   0   2   0   2   2   0   0   2   0   0   0   2   2   2   2   2   0   0   2   2   2   2   2   0   2   0   2   0   0   0   2   0   0   2   0   0   2   0   0   0   0   2   2   2   0   0   0   0   0
 MK-4-7                 2   2   2   0   2   0   0   2   2   0   0   2   2   2   2   2   2   2   2   2   0   0   0   0   0   2   0   0   2   2   2   0   2   2   2   2   0   0   2   2   0   2   2   0   2   0   2   0   0   0   2   2   0   0   2   0   2   0   0   2   2   2   2   2   2   0   2   0   2   0   2   2   2   0   0   2   2   0   0   0   2   0   2   0   0   2   2   2   0   2   2   2   2   2   0   0   2   0   0   2   2   2   2   0   0   0   2   0   2   0   0   2   2   0   0   0   0   0   2   2   0   2   2   2   2   2   0   2   0   2   2   0   0   2   2   0   0   0   2   2   2   0   0   2   0   2   0   2   0   0   2   0   2   2   2   2   0   0   2   0   0   0   2   2   2   2   2   0   0   2   2   2   0   2   2   0   0   2   0   0   2   0   0   0   2   2   0   2   2   0   0   2   2   2   2   0   0   0   0   0
 MK-4-8                 2   2   2   0   2   0   0   2   2   0   0   2   2   2   2   0   2   2   2   2   0   0   0   2   0   2   0   0   2   2   2   0   2   2   2   2   0   0   2   2   2   2   2   0   2   0   2   0   0   0   0   0   0   0   2   0   2   0   0   2   2   2   2   2   2   0   2   0   2   0   2   0   2   0   0   2   2   0   2   0   2   0   2   0   0   2   0   2   2   2   2   2   2   2   0   0   2   0   0   2   2   2   2   0   2   0   2   0   2   0   0   2   2   0   0   0   0   0   0   2   0   2   2   2   2   0   0   0   0   0   0   0   0   2   2   2   0   0   2   2   2   0   0   2   0   2   0   2   2   0   2   0   2   0   2   0   2   0   2   0   0   0   2   2   2   2   2   0   0   2   2   2   0   2   2   0   0   2   0   0   2   2   0   0   2   2   0   2   2   0   0   2   2   2   2   0   0   0   0   0
 MK-4-9                 2   2   2   2   2   0   0   2   2   0   0   2   2   2   2   0   2   0   2   2   0   0   0   2   0   2   0   0   2   2   2   0   2   0   2   2   0   2   2   0   2   2   2   0   2   0   2   0   0   0   0   0   0   0   2   0   2   0   0   2   2   2   2   2   2   0   0   0   0   0   2   2   2   2   0   2   0   0   2   0   2   0   2   0   0   2   0   2   2   2   2   2   0   2   0   2   2   0   0   0   2   2   0   0   2   0   2   0   2   0   0   2   2   0   0   0   0   0   0   2   0   2   0   2   2   0   0   0   0   2   0   0   2   2   2   2   0   0   2   2   2   2   0   2   0   2   0   2   2   0   2   0   2   0   2   0   2   0   0   0   0   0   2   2   2   0   2   0   0   2   2   2   0   2   2   0   0   2   0   0   2   2   0   0   2   2   0   2   2   0   0   2   2   2   2   0   0   0   0   0
 MK-4-10                2   2   2   2   2   0   0   2   2   0   0   2   2   2   2   0   2   2   2   2   0   2   0   2   0   2   0   0   2   2   2   0   2   0   2   2   0   2   2   0   2   2   2   0   2   0   2   0   2   0   0   0   0   0   2   0   0   0   0   2   2   2   2   0   0   0   0   2   0   0   2   2   2   2   0   2   0   0   2   0   2   0   2   0   0   2   0   2   2   2   2   0   0   2   0   2   2   0   0   0   2   2   0   0   2   0   2   0   2   0   0   2   2   2   0   0   0   0   0   2   2   2   2   2   2   0   0   0   0   2   0   0   2   2   2   2   0   2   0   2   2   2   0   2   2   2   2   0   2   0   2   2   2   0   2   0   2   0   2   0   0   0   2   2   2   0   2   0   0   2   2   2   0   2   2   0   0   2   0   0   2   2   2   0   2   2   0   2   2   0   0   2   2   2   2   0   2   0   0   2
 MK-4-11                2   0   2   0   2   0   0   2   2   0   0   2   0   2   2   0   2   2   2   2   0   2   0   2   0   2   0   0   2   2   2   0   2   0   2   2   0   2   0   0   2   2   2   0   2   0   2   2   2   0   0   0   0   0   0   0   0   0   0   2   2   2   2   0   0   0   0   0   0   0   2   0   0   2   0   2   0   0   2   2   2   0   2   0   0   2   0   2   2   2   2   0   0   2   0   2   0   0   0   0   2   2   2   0   2   0   2   0   2   0   0   2   2   2   0   0   0   0   0   2   2   2   2   2   2   0   0   0   0   2   0   0   2   2   2   2   0   2   0   2   2   2   0   2   2   2   2   0   2   0   2   2   2   0   2   0   2   0   2   0   0   0   2   2   0   0   2   0   0   2   2   2   2   2   2   2   2   2   0   0   2   2   2   0   2   2   0   2   0   0   0   2   2   2   2   0   2   0   0   2
 MK-4-12                0   0   2   0   2   0   0   2   2   0   0   2   0   2   2   0   2   2   2   2   0   2   0   0   0   2   0   0   2   2   2   2   2   0   2   0   0   2   0   0   2   2   2   0   2   0   2   2   2   0   0   0   0   0   0   0   0   2   2   2   0   2   2   2   0   0   0   0   0   0   2   0   0   2   0   2   0   2   2   2   0   0   2   0   0   2   0   2   2   2   2   0   0   2   0   2   0   0   2   0   2   0   2   0   2   0   2   2   2   0   2   2   2   2   0   0   0   2   0   2   2   2   2   2   2   0   0   0   0   2   0   2   2   2   2   2   0   2   0   2   2   2   0   0   2   2   2   0   0   2   2   2   0   0   2   0   2   0   2   0   0   0   2   2   0   0   2   0   0   2   2   2   2   0   2   2   2   2   0   0   0   2   2   0   2   2   0   2   0   0   0   2   2   2   2   0   2   0   0   2
 MK-4-13                0   0   2   0   2   0   0   2   2   0   2   2   0   2   2   0   2   2   0   0   0   2   0   0   0   2   0   0   2   2   2   2   2   0   2   0   0   2   0   0   2   2   2   0   2   0   2   2   2   0   2   0   0   0   0   2   0   2   2   2   0   2   2   2   2   0   0   0   0   2   0   0   0   2   0   2   0   2   2   2   0   0   2   0   0   2   0   2   2   2   2   0   0   2   0   2   0   0   0   0   2   0   2   0   2   0   2   2   2   0   2   2   2   2   0   0   0   2   0   2   2   2   2   2   2   0   0   0   0   2   0   2   2   2   2   2   2   2   0   2   0   2   0   0   2   2   2   0   0   2   2   2   0   0   2   0   2   0   0   0   0   0   2   2   0   0   2   0   0   2   2   2   2   0   2   2   2   2   2   0   2   2   2   0   2   2   0   2   0   0   0   0   2   2   2   0   2   0   2   2
 MK-4-14                0   0   2   0   2   0   0   2   2   0   2   2   0   2   2   0   2   2   0   0   0   2   0   0   2   2   0   0   2   2   0   2   2   0   2   0   0   2   0   0   2   2   2   0   2   0   2   2   2   0   2   0   0   0   0   2   0   2   2   2   2   2   2   2   2   0   2   0   0   0   0   0   0   2   0   0   0   2   2   2   0   0   2   0   0   2   0   2   2   2   2   0   0   2   0   2   0   0   0   0   2   0   2   0   2   0   0   2   2   0   2   2   2   2   0   2   0   0   0   2   2   2   2   2   0   0   0   0   0   0   0   2   2   2   2   2   2   0   0   2   0   0   0   0   2   2   0   0   0   2   2   2   0   0   2   0   2   2   0   2   0   0   2   2   0   2   2   0   0   2   0   2   2   2   2   2   2   2   2   0   0   2   0   0   2   2   0   2   0   0   0   0   2   0   0   0   2   0   2   2
 MK-4-15                0   0   2   0   2   0   0   2   0   0   2   2   0   0   2   0   2   2   2   0   2   2   0   0   2   2   0   0   2   2   0   2   2   0   2   2   0   2   0   0   2   2   2   0   2   0   0   2   2   0   2   2   0   0   0   2   0   2   0   2   2   2   2   2   2   0   2   0   0   0   0   0   0   2   0   0   2   2   0   2   2   0   2   2   0   2   0   0   2   2   2   0   0   2   0   2   0   0   0   0   2   0   0   0   2   2   0   2   2   0   0   2   0   2   0   2   0   2   0   2   2   2   2   2   0   0   0   0   0   0   0   2   2   2   2   2   2   2   0   2   0   0   0   0   2   2   0   0   0   2   2   0   0   0   2   0   0   2   0   2   0   0   2   2   0   2   2   0   0   0   2   2   2   2   2   2   2   2   2   0   0   2   0   2   2   2   0   2   0   0   2   0   2   0   0   0   2   0   2   0
 MK-4-16                0   0   2   0   2   0   0   2   0   0   2   2   0   0   2   0   0   2   2   2   2   2   0   0   2   2   0   2   2   0   2   2   0   0   2   2   0   2   0   0   2   2   2   2   2   0   0   2   2   2   2   2   0   0   0   2   0   2   0   2   2   2   2   2   2   0   2   0   0   0   0   0   0   2   0   0   2   2   0   2   2   0   2   2   0   2   0   0   0   2   2   2   0   2   0   2   0   0   0   0   2   0   0   0   2   2   0   2   2   0   0   2   0   2   2   2   0   2   0   2   2   2   0   2   0   0   0   0   0   0   0   2   2   2   2   2   2   2   0   2   0   0   0   2   2   2   0   0   0   2   2   0   0   0   2   0   0   2   0   2   0   0   2   2   2   2   2   0   0   0   2   2   0   2   2   0   2   2   2   0   0   0   0   2   2   0   0   2   0   0   2   0   2   0   2   0   2   0   2   2
 MK-5-1                 0   0   2   2   2   2   0   2   0   2   2   0   0   0   0   2   0   2   2   2   0   2   0   2   2   0   2   2   0   2   0   0   2   0   2   0   2   2   2   2   0   2   2   0   0   2   0   0   0   0   2   0   0   2   0   2   2   2   2   2   2   2   2   2   0   0   0   0   0   2   2   0   0   2   2   0   2   2   2   2   2   2   2   2   2   0   2   2   0   0   2   2   0   0   2   0   2   0   0   2   2   2   2   0   2   0   2   2   2   0   2   2   2   0   2   2   2   0   2   0   0   0   0   2   2   0   0   0   2   2   0   0   2   0   0   2   0   0   2   2   2   0   2   0   2   0   0   0   0   0   2   2   0   2   0   0   2   2   0   2   2   0   2   2   0   0   2   2   0   0   0   0   2   0   0   2   0   0   0   2   0   0   0   2   0   0   0   2   2   0   2   0   2   0   0   2   2   2   2   2
 MK-5-2                 2   0   0   2   2   2   0   2   0   2   2   0   0   0   0   2   0   2   2   2   0   2   0   2   2   0   2   2   0   0   0   0   2   0   0   0   2   2   2   2   0   2   2   0   0   2   0   0   0   2   2   0   0   2   0   2   2   2   2   2   2   2   2   2   0   0   0   2   0   2   2   0   0   2   2   0   2   2   0   2   2   2   2   2   2   0   2   2   0   0   2   2   0   0   2   0   2   0   0   2   2   2   2   0   2   0   2   2   2   2   2   2   2   0   0   2   2   0   2   0   2   0   0   2   0   0   0   0   0   2   0   0   2   0   0   2   0   0   2   2   0   0   2   0   0   0   0   0   0   0   2   2   0   2   0   0   2   2   0   2   2   0   2   2   0   0   2   2   0   0   0   0   2   0   2   2   0   0   2   2   0   0   0   0   0   0   0   2   2   0   0   0   2   0   0   2   2   2   2   2
 MK-5-3                 2   0   0   2   2   2   0   0   0   2   0   0   0   0   0   2   2   2   2   2   0   2   0   2   2   0   2   0   0   0   2   0   2   0   0   0   2   2   2   2   0   2   2   0   0   2   0   0   0   2   2   0   0   2   0   2   2   2   2   2   2   2   2   2   0   0   2   2   0   2   2   2   0   2   2   0   2   2   0   2   2   2   2   2   2   0   2   2   0   0   2   2   0   0   2   0   2   0   0   2   2   0   2   0   2   2   2   2   2   2   0   2   2   0   0   2   2   2   2   2   2   0   0   2   0   0   0   0   0   2   2   0   2   0   0   2   0   2   2   2   0   0   2   0   0   0   0   0   0   0   0   2   2   2   0   0   0   2   2   2   2   0   2   2   0   0   2   2   0   0   0   0   2   0   2   2   0   0   2   2   0   0   0   0   0   0   0   2   2   0   0   0   2   0   0   0   2   2   2   2
 MK-5-4                 2   0   0   2   2   2   0   0   0   2   2   0   0   0   0   0   2   2   2   2   0   0   0   2   2   2   0   0   0   0   2   0   2   0   0   0   2   2   2   2   0   2   2   0   0   2   0   0   0   2   2   0   0   2   0   2   2   2   2   2   2   2   2   2   0   0   2   2   0   2   2   2   0   2   2   0   2   2   0   2   2   2   2   2   2   2   2   2   0   2   2   2   0   0   2   0   2   0   0   2   2   0   2   0   2   2   2   2   2   2   0   2   2   0   0   2   2   2   0   2   0   0   0   2   0   0   0   0   0   0   2   0   2   0   0   2   0   2   2   0   0   2   2   0   2   0   0   0   0   0   0   2   2   2   0   0   0   2   2   2   2   0   2   2   0   0   2   2   0   0   0   0   2   0   2   2   0   0   2   2   0   0   0   0   0   0   0   2   2   0   0   0   2   0   0   0   2   2   2   2
 MK-5-5                 2   0   0   2   2   2   0   0   0   2   2   0   0   0   0   0   2   2   2   2   0   0   0   2   2   0   0   0   0   0   2   0   2   0   0   0   2   0   2   2   0   2   2   0   0   2   0   2   0   2   2   0   0   2   0   2   2   2   2   2   2   2   2   2   0   0   2   2   0   2   0   2   0   2   0   0   2   0   0   0   2   2   2   0   2   2   2   2   0   2   2   2   0   0   2   0   2   0   0   2   2   0   2   0   2   2   2   2   2   2   0   2   2   0   0   2   2   0   2   2   0   0   2   2   0   0   2   0   0   0   2   0   2   0   0   2   0   0   2   0   0   2   2   0   2   0   0   0   0   2   0   2   2   2   0   0   0   2   2   2   2   0   2   2   0   0   2   2   0   0   0   0   2   0   0   2   2   0   2   2   0   0   0   0   0   0   0   2   2   0   0   0   2   2   0   0   2   2   2   2
 MK-5-6                 2   0   0   2   2   2   0   0   2   2   2   0   0   0   0   0   2   2   2   2   0   0   0   2   2   0   0   0   0   0   2   0   2   0   0   0   2   0   2   2   0   2   2   0   0   2   0   0   0   2   2   0   0   2   0   2   2   0   2   2   0   2   2   2   2   0   2   2   0   2   0   2   0   2   0   0   2   0   0   0   2   2   2   0   2   2   2   2   0   2   2   2   2   0   2   0   2   0   2   2   2   0   2   0   2   2   2   2   2   2   0   2   0   0   0   2   2   0   2   2   0   2   2   2   0   0   2   0   0   0   0   0   2   0   0   0   0   0   2   0   0   0   2   0   2   0   0   0   2   0   0   2   2   2   0   0   0   2   2   2   2   0   2   2   0   0   2   2   0   0   0   0   2   0   0   2   2   0   2   2   0   0   0   2   0   0   0   2   2   2   0   0   2   2   0   0   2   2   2   2
 MK-5-7                 2   0   0   2   2   0   0   0   2   2   2   0   0   0   0   0   2   2   2   2   0   0   0   2   2   0   0   0   0   0   2   0   2   0   2   0   2   0   2   2   0   2   2   0   0   2   0   0   0   2   2   0   0   0   0   2   2   0   2   2   0   2   0   2   2   0   2   2   0   2   0   2   0   2   0   0   2   0   0   0   2   2   2   0   2   2   2   2   0   2   0   2   2   0   2   0   2   2   2   0   2   0   2   0   2   2   2   2   2   0   0   2   0   0   0   2   2   0   2   2   0   2   2   2   0   0   2   2   0   0   0   0   2   0   0   0   0   0   2   0   0   0   2   0   2   0   0   0   0   0   0   2   2   2   0   0   0   2   2   0   2   0   2   2   0   0   2   2   0   0   0   0   2   0   0   2   2   0   2   2   0   2   2   2   0   0   0   2   2   2   0   0   2   2   0   2   2   2   2   2
 MK-5-8                 2   2   0   2   2   0   0   0   2   2   2   0   0   0   0   0   2   2   2   2   0   0   0   2   2   0   0   0   0   0   2   0   2   0   2   0   2   0   2   2   0   2   2   0   2   2   0   0   0   2   2   0   0   0   0   2   2   0   2   2   0   2   0   2   0   0   2   2   0   2   0   0   2   2   0   0   2   0   0   0   2   2   2   0   2   2   2   2   0   2   0   2   2   0   2   0   2   2   2   0   2   2   0   0   2   2   2   2   2   2   0   2   0   2   0   2   2   0   2   2   0   2   0   2   0   0   2   2   0   0   0   0   2   0   0   0   0   0   2   0   0   0   2   0   2   0   0   0   2   0   0   2   2   2   0   0   0   2   2   0   2   0   2   2   0   0   2   2   0   0   0   0   2   0   0   2   2   0   2   2   0   2   2   2   0   0   0   2   2   2   0   0   2   2   0   2   2   2   2   2
 MK-5-9                 2   2   0   2   2   2   0   0   2   2   2   0   0   0   2   0   2   2   2   2   0   0   2   2   2   0   0   2   0   0   2   0   2   0   2   0   2   0   2   2   0   2   2   0   2   2   0   0   0   2   2   0   2   0   0   2   2   0   2   2   0   2   0   2   0   0   0   2   0   2   0   0   2   2   0   2   2   0   2   0   2   2   2   0   2   2   2   2   0   2   0   2   2   0   2   0   2   0   2   0   2   2   0   0   2   0   2   2   2   2   0   2   0   2   0   2   2   0   2   2   0   2   0   2   0   0   2   2   0   0   0   2   2   0   0   0   0   2   2   0   0   0   2   0   2   0   0   0   2   0   0   2   2   2   0   0   0   2   2   0   2   0   2   2   0   0   2   0   0   0   0   0   2   0   2   2   2   2   2   2   0   2   2   2   0   0   0   2   2   2   0   0   2   2   0   2   2   2   2   2
 MK-5-10                2   2   0   2   2   2   0   0   2   2   2   0   0   0   2   0   2   2   2   2   0   0   2   2   2   0   0   2   0   0   2   0   2   0   2   0   2   0   2   2   0   2   2   0   2   2   0   0   0   2   2   2   2   0   0   2   2   0   2   2   0   2   2   2   0   0   0   2   0   2   2   0   2   2   0   2   2   0   2   0   2   2   2   0   0   2   2   2   0   2   0   2   2   0   2   0   2   0   2   0   2   2   0   0   2   0   2   2   2   2   0   2   0   0   0   2   2   0   2   2   0   0   0   2   0   0   2   0   0   0   0   2   2   0   0   0   0   2   2   0   0   0   2   0   2   0   0   0   2   0   2   2   2   2   0   0   0   2   2   0   2   0   2   2   0   2   0   0   0   0   0   0   2   0   2   0   0   2   2   2   0   2   2   2   2   0   0   2   2   2   0   0   2   2   0   2   2   2   2   2
 MK-5-11                2   0   0   2   2   2   0   0   2   0   2   0   0   0   2   0   2   2   2   2   0   0   2   2   2   0   0   2   2   0   2   0   2   0   2   0   2   0   0   2   0   2   2   0   2   2   0   0   0   2   2   2   2   0   0   2   0   0   2   2   0   2   2   2   0   0   0   2   0   2   2   0   2   2   0   2   2   0   2   0   2   2   0   0   0   2   2   2   0   2   0   2   2   0   2   0   2   0   2   0   2   2   0   0   2   0   2   2   2   2   0   2   2   0   0   2   2   0   2   2   0   0   0   2   0   0   2   0   0   0   0   2   2   2   0   0   0   2   2   0   0   0   0   0   2   0   2   0   2   2   0   2   2   2   2   0   0   2   2   0   2   0   2   2   0   2   0   0   0   0   0   0   2   0   2   0   0   2   0   2   0   2   2   2   2   0   0   0   0   2   0   0   2   2   2   2   2   2   2   2
 MK-5-12                0   0   0   2   2   2   0   0   2   0   2   0   0   0   2   0   0   2   2   2   0   0   2   2   2   0   0   2   2   2   2   0   2   0   2   0   2   0   0   0   0   2   2   0   2   2   2   2   0   2   2   2   2   2   0   2   0   0   2   2   0   2   2   0   0   0   0   0   0   2   2   0   2   2   0   2   2   0   2   0   2   2   0   0   0   2   2   2   0   2   0   2   2   2   2   0   2   0   2   0   2   2   0   2   2   0   2   2   2   2   0   2   2   0   0   2   2   0   2   2   0   0   0   2   0   0   2   2   0   0   0   2   2   2   0   0   2   2   2   0   0   0   0   0   2   0   2   0   2   2   0   2   2   2   2   0   0   2   2   0   0   0   2   2   0   2   0   0   0   0   0   0   2   0   2   0   0   2   0   0   0   2   2   2   2   0   0   0   0   2   0   0   0   2   2   2   2   2   2   2
 MK-5-13                2   0   0   2   0   2   0   0   2   0   0   0   2   0   2   0   0   2   2   2   0   0   2   2   2   0   0   2   0   2   2   0   0   0   2   2   0   0   0   0   0   2   2   0   2   2   2   2   0   2   2   2   2   2   0   2   0   2   2   2   0   2   2   0   0   0   0   0   0   2   0   0   2   0   0   2   2   0   2   0   2   2   0   0   0   2   2   2   0   2   0   2   2   2   2   0   2   2   2   0   0   2   0   2   0   0   0   2   2   2   0   2   2   0   0   2   2   0   2   2   0   0   0   2   0   0   2   0   0   0   0   2   2   2   0   0   0   2   2   0   0   0   0   0   2   0   2   0   2   2   0   2   2   2   2   0   0   2   0   0   0   2   2   2   2   2   0   0   0   0   0   0   2   0   2   0   0   2   0   0   0   2   2   2   2   0   0   0   0   2   0   0   0   2   2   0   2   2   2   2
 MK-5-14                2   0   0   2   0   2   0   0   2   0   0   0   2   0   2   0   0   2   2   2   0   0   2   2   2   0   0   0   0   2   2   0   0   0   2   2   0   0   2   0   0   2   2   0   2   0   2   2   0   2   2   2   2   2   0   2   0   2   2   2   0   2   2   0   0   0   0   0   0   2   0   0   2   0   0   2   2   0   0   0   2   2   0   0   0   2   2   2   0   2   0   2   2   2   2   0   2   2   2   0   0   2   0   2   0   0   0   2   2   2   0   2   2   0   0   2   2   0   2   0   0   0   2   2   0   0   2   0   0   0   0   2   0   2   0   0   0   0   0   2   0   0   0   0   2   0   2   0   2   2   2   2   0   0   2   0   0   2   0   0   0   0   2   2   2   2   0   0   0   0   0   0   2   0   2   0   0   2   0   0   0   2   2   2   2   0   0   0   0   2   0   0   0   2   2   0   2   2   2   2
 MK-5-15                2   0   0   2   0   2   0   0   2   0   0   0   2   0   2   2   0   2   2   2   0   0   2   2   2   0   0   0   0   2   2   2   0   2   2   2   0   0   2   0   0   0   2   0   2   0   2   2   0   2   2   2   2   0   0   2   0   2   2   2   2   2   2   0   0   0   0   2   2   2   2   0   2   2   0   2   2   0   0   0   2   0   0   0   0   2   2   0   0   2   0   2   2   2   2   0   2   2   0   0   0   2   0   2   0   0   0   2   2   2   0   2   2   0   0   2   2   0   0   0   0   0   2   2   2   0   2   0   0   0   2   0   0   0   0   0   0   0   0   2   0   0   0   0   0   0   2   0   2   2   2   2   0   0   2   0   0   2   0   0   2   0   2   2   2   2   0   0   0   0   0   0   2   0   2   2   0   2   0   0   0   2   2   2   2   0   0   0   0   2   0   0   0   2   2   0   2   2   2   2
 MK-5-16                2   2   0   2   0   2   0   0   2   0   0   0   2   0   2   0   0   2   2   2   0   0   2   2   2   0   0   0   0   2   2   2   0   0   2   0   0   0   0   0   0   0   2   0   2   0   2   2   0   2   2   2   2   0   0   2   2   2   2   2   2   2   2   0   0   0   0   2   0   2   2   0   2   2   0   2   2   0   0   0   2   0   0   0   0   2   2   0   0   2   0   2   2   2   2   0   2   2   2   0   0   2   0   2   0   2   0   2   2   2   0   2   2   0   0   2   2   0   0   0   0   0   2   0   2   0   2   0   0   0   2   0   0   0   0   0   0   0   0   2   0   0   0   0   0   0   2   0   2   2   2   2   0   0   2   0   0   2   0   0   0   0   2   2   2   2   0   0   0   0   0   0   2   0   2   2   2   2   0   0   0   2   0   2   0   0   0   0   0   2   0   0   0   2   2   0   2   2   2   2
 MK-6-1                 0   2   2   2   0   2   2   2   2   0   2   2   0   0   0   0   0   2   2   2   2   2   2   2   2   2   0   2   0   0   2   0   2   2   0   0   2   0   0   0   2   2   0   2   2   0   2   2   2   2   2   2   0   2   2   2   0   2   2   0   0   2   2   0   2   2   0   2   0   0   0   2   2   0   0   2   0   0   2   2   2   2   0   2   2   0   2   0   2   0   0   0   2   2   0   0   0   0   2   2   0   0   0   0   0   2   2   2   0   0   2   2   2   0   2   2   2   0   2   2   2   0   2   2   2   0   2   0   0   0   0   2   2   0   0   0   2   0   2   0   0   2   2   2   0   2   2   0   0   2   0   0   0   2   2   2   0   2   2   2   0   2   0   0   0   2   0   2   0   0   0   2   2   2   0   2   2   2   0   2   2   0   2   2   2   0   0   0   2   2   2   2   0   2   0   0   2   0   0   2
 MK-6-2                 0   2   2   2   2   2   2   2   2   0   2   2   2   0   0   2   0   0   2   2   0   2   0   2   2   0   0   2   0   0   2   0   2   2   0   0   2   0   0   0   2   2   0   2   2   0   2   2   2   2   2   2   0   2   2   2   0   2   2   2   0   2   2   0   2   2   0   2   0   2   0   2   2   0   0   2   2   0   2   2   2   2   0   2   2   0   2   0   2   0   0   0   2   2   0   0   0   0   2   2   0   0   0   0   0   2   2   2   0   0   2   0   2   0   2   2   2   0   2   2   2   0   2   2   2   0   2   0   0   0   0   2   2   0   0   0   2   0   2   0   0   2   2   2   2   2   2   0   0   2   0   0   0   2   2   2   0   2   2   2   0   2   0   0   2   2   0   2   0   2   0   2   2   2   0   2   0   2   0   0   2   0   2   2   2   0   0   0   2   2   2   0   2   2   0   0   2   0   0   2
 MK-6-3                 0   2   2   2   2   0   2   2   2   0   2   2   2   0   0   2   0   0   2   2   2   0   0   2   2   0   0   2   0   0   2   0   2   2   0   0   2   0   0   0   2   2   0   2   2   0   2   2   2   2   2   2   0   2   2   2   0   2   2   2   0   2   2   0   2   2   0   2   0   2   0   2   2   0   0   2   2   0   2   2   2   2   0   2   2   0   2   0   2   0   0   0   2   0   2   0   0   0   2   2   2   2   0   0   0   2   2   2   0   0   2   0   2   2   2   2   2   0   2   2   2   0   0   2   2   0   2   0   0   2   0   2   0   0   0   0   2   0   2   0   0   2   2   2   2   2   2   0   0   2   0   0   0   2   2   2   0   2   2   2   0   2   0   0   0   2   0   2   0   0   0   0   2   2   0   2   2   2   0   0   2   0   0   2   2   0   2   0   2   2   2   0   2   2   0   0   0   0   0   2
 MK-6-4                 0   2   2   2   2   0   2   2   2   0   2   2   2   0   0   2   0   0   2   2   2   2   0   2   2   0   0   2   0   0   2   0   2   2   0   0   2   0   0   0   2   2   0   2   2   0   2   2   2   2   2   2   2   2   2   2   0   2   2   2   0   2   2   0   2   2   0   2   0   2   0   2   2   0   0   2   2   0   2   2   2   2   0   2   2   0   2   0   2   0   0   0   2   0   2   0   0   2   0   2   2   2   0   0   2   2   2   2   0   0   2   0   2   2   2   2   0   0   2   2   2   0   0   0   2   0   0   0   0   2   0   2   0   0   0   0   0   2   0   0   0   2   2   0   2   0   2   0   0   2   0   0   0   2   2   2   2   2   2   0   0   2   0   0   0   2   0   2   0   2   0   0   2   2   0   0   2   2   0   0   2   0   0   0   0   0   2   0   2   2   2   0   0   2   0   0   0   2   0   2
 MK-6-5                 0   2   2   2   2   0   2   2   2   0   0   2   2   0   0   2   0   0   2   2   2   0   2   2   2   0   0   2   0   0   2   0   2   2   0   0   2   0   0   0   2   2   0   2   2   0   2   2   2   2   2   2   0   0   0   2   0   2   2   2   0   2   2   0   2   0   0   0   2   2   0   2   2   0   0   2   2   0   2   2   2   2   0   2   2   0   2   0   2   0   0   0   2   0   2   0   0   0   0   2   2   2   2   2   0   2   2   2   0   2   2   2   2   2   2   2   0   0   2   2   2   2   2   0   2   0   0   0   0   2   0   0   0   2   0   0   0   2   0   0   0   2   2   0   2   0   2   2   2   2   0   0   2   2   0   2   2   0   2   2   2   2   0   0   0   2   0   2   0   2   0   0   2   2   0   0   2   0   0   0   2   0   0   0   2   0   2   0   2   2   2   0   0   2   0   0   0   2   0   2
 MK-6-6                 0   2   2   2   2   0   2   2   2   0   2   2   2   0   0   2   0   0   2   2   2   0   2   2   2   0   0   2   0   0   2   0   2   2   0   0   2   0   0   2   2   2   0   0   2   0   2   2   2   2   0   2   2   0   0   2   0   2   2   2   0   2   2   0   0   0   0   0   0   2   0   2   2   0   0   2   2   0   2   0   2   2   0   2   2   2   2   0   2   0   0   0   2   0   2   0   0   0   0   2   2   2   2   2   0   2   2   0   0   0   2   2   2   2   2   2   0   2   2   2   2   2   2   0   2   0   0   0   0   2   2   0   0   0   0   0   0   0   0   0   0   2   2   0   2   0   2   2   2   2   0   0   2   2   0   2   2   0   2   2   2   2   0   0   0   2   0   0   0   2   0   0   2   2   0   0   2   0   0   0   2   0   0   0   2   0   2   0   2   2   2   0   0   2   0   0   2   2   0   2
 MK-6-7                 0   2   2   0   2   0   2   2   2   0   2   0   0   0   0   2   0   0   2   2   0   0   2   2   2   0   0   2   0   0   2   2   2   2   0   0   2   0   0   2   2   2   0   0   2   0   2   2   2   2   0   2   2   0   0   2   0   2   2   2   0   2   2   0   0   2   0   2   0   2   2   2   2   0   0   2   2   0   2   0   2   2   0   2   2   2   2   0   2   0   0   0   2   0   2   0   0   0   0   2   2   2   0   2   0   2   2   0   0   0   2   2   0   2   2   2   0   2   2   0   2   2   2   0   2   0   2   0   0   2   2   0   0   2   0   0   0   0   0   2   0   2   2   0   2   0   0   2   2   2   0   0   2   2   0   2   2   0   2   2   2   2   0   0   0   2   0   0   0   2   0   0   2   2   0   0   2   0   0   0   2   0   0   0   2   0   2   0   2   2   0   0   0   2   0   0   2   2   0   0
 MK-6-8                 0   2   2   0   2   0   2   2   2   0   2   0   0   0   2   2   0   0   2   2   0   0   2   2   2   0   0   0   2   0   2   2   2   2   0   0   2   0   0   2   2   2   2   0   2   0   2   2   2   2   0   2   0   0   0   2   0   2   2   2   2   0   2   0   0   2   0   2   0   2   2   2   2   0   0   2   2   2   2   0   2   2   0   0   2   2   2   2   2   0   0   0   2   0   2   0   0   0   0   2   2   2   0   2   0   2   2   0   0   0   2   2   0   2   2   2   0   2   2   2   2   2   2   0   2   0   2   0   0   2   2   0   0   2   0   0   0   0   0   0   0   2   2   0   2   0   0   2   2   2   0   2   2   2   0   2   2   0   2   2   2   2   0   0   0   0   0   0   0   2   0   0   2   0   0   0   2   0   0   0   2   0   0   0   2   0   2   0   2   2   0   0   0   2   0   0   2   2   0   0
 MK-6-9                 2   2   2   0   2   0   2   0   2   0   2   0   0   0   2   2   0   0   2   2   0   0   0   2   2   0   2   0   2   0   2   2   0   2   0   0   2   0   0   2   2   2   0   0   2   0   2   2   2   2   0   2   0   0   0   0   0   2   2   2   2   0   2   0   0   2   0   2   0   2   2   2   2   0   2   0   2   2   2   0   2   2   0   0   2   0   2   2   2   2   0   0   2   0   2   2   0   0   0   2   2   2   0   2   2   2   2   0   2   0   2   2   0   2   2   2   0   2   2   2   2   0   2   0   2   0   2   0   0   0   2   0   0   2   0   0   0   0   0   0   2   2   2   0   2   0   0   0   2   2   0   2   2   2   0   2   2   2   2   2   2   2   0   0   0   2   0   0   0   2   0   0   2   0   0   0   2   0   0   0   0   0   0   0   2   0   2   0   0   2   0   0   0   2   0   0   2   2   0   0
 MK-6-10                2   2   2   0   2   0   2   0   2   0   2   0   0   0   2   2   0   0   2   2   0   0   0   2   2   0   0   0   2   0   2   2   0   2   0   0   2   0   0   2   2   2   0   0   2   0   2   2   2   0   0   2   0   0   0   0   0   2   2   2   0   0   2   2   0   2   0   2   0   2   2   2   2   0   2   0   2   2   2   0   0   2   0   0   2   0   0   2   2   2   0   0   2   2   2   2   2   0   0   2   2   2   0   2   2   2   2   0   2   0   2   2   0   2   2   2   0   2   2   2   2   0   2   0   2   0   2   0   0   0   2   0   0   0   0   0   2   0   0   2   2   2   2   2   2   0   0   0   2   0   0   2   2   0   0   0   2   2   2   2   2   2   2   0   0   2   0   0   0   2   0   0   2   0   0   0   2   0   0   0   0   0   0   0   2   0   2   2   0   0   0   0   2   2   0   0   2   2   0   0
 MK-6-11                2   2   2   0   0   0   2   0   2   0   2   0   2   0   2   2   0   0   2   2   0   0   0   2   0   0   0   0   2   0   2   2   0   2   0   0   2   0   0   2   2   0   0   0   2   0   2   2   2   2   0   2   0   0   0   0   0   2   2   2   0   0   2   2   0   2   0   2   0   2   2   2   2   0   2   0   2   2   2   0   0   2   0   0   2   2   0   2   2   2   0   0   0   2   2   2   2   0   0   2   2   2   0   2   2   2   2   2   2   2   2   2   0   2   2   2   0   2   2   2   2   0   2   0   2   0   2   0   0   0   2   0   0   2   0   0   2   0   0   2   2   0   2   2   2   0   0   0   2   0   0   2   2   0   0   0   2   2   2   2   0   2   2   0   0   0   0   0   0   2   0   0   2   0   0   0   2   0   0   0   0   0   0   0   0   2   2   2   0   0   0   0   2   2   0   0   2   2   0   0
 MK-6-12                2   2   2   0   0   0   2   0   2   0   2   0   2   0   2   2   0   0   0   2   0   0   2   2   0   0   2   0   0   0   2   2   0   0   0   0   2   2   0   2   2   0   0   0   2   0   2   2   2   0   0   2   0   0   0   2   2   2   2   2   0   0   2   0   0   2   0   2   0   2   2   2   2   0   2   0   2   2   2   0   0   2   0   0   2   2   0   2   2   2   0   2   0   2   0   2   2   0   0   2   2   2   0   2   2   2   2   2   2   2   2   2   0   2   2   2   0   2   2   0   2   0   2   0   2   0   2   0   0   2   2   0   0   2   0   2   2   0   0   2   2   0   2   2   2   0   0   0   2   0   0   2   2   0   0   0   2   2   2   2   0   2   2   0   0   0   0   0   0   0   0   0   2   0   2   0   2   0   0   0   2   0   2   0   0   2   2   2   0   0   2   0   2   2   0   0   2   2   0   0
 MK-6-13                2   2   0   0   0   0   0   0   2   0   2   2   2   0   2   2   2   0   0   2   0   0   2   2   0   0   0   0   0   0   2   2   2   0   0   0   2   0   0   2   2   0   0   0   2   0   2   2   2   0   0   2   0   0   0   2   2   2   2   2   0   0   2   0   0   2   0   0   0   2   2   2   2   0   2   2   2   2   2   0   0   0   0   0   2   2   0   2   0   2   0   2   0   0   0   2   2   2   0   2   2   2   0   2   2   2   2   2   2   2   2   0   0   2   2   2   0   2   2   0   2   2   2   0   2   0   2   0   0   2   2   0   0   2   0   2   2   0   0   2   2   0   0   2   2   0   0   0   2   0   0   2   2   0   0   0   2   2   2   2   0   2   2   0   0   0   0   0   2   0   0   0   2   0   2   0   0   0   0   0   0   0   2   0   0   2   0   0   0   0   2   2   2   2   0   0   2   2   0   0
 MK-6-14                2   2   0   0   0   2   0   0   2   0   2   2   2   0   2   2   0   0   2   2   0   0   2   2   0   2   0   0   0   0   2   2   2   0   0   0   2   0   0   2   0   0   0   0   2   0   2   0   2   0   2   2   0   0   0   2   2   2   2   2   0   0   2   0   0   2   0   0   0   2   2   2   2   0   2   0   2   0   2   0   0   0   0   0   2   2   0   2   0   2   0   2   0   0   0   2   2   2   0   2   2   2   0   2   2   2   2   2   2   2   2   0   0   2   2   2   0   0   2   0   2   2   2   0   2   0   2   0   0   2   2   0   0   2   0   2   2   0   0   2   2   0   0   2   2   0   0   2   2   0   0   0   2   0   0   0   2   2   2   2   0   2   2   0   2   0   0   0   2   0   0   0   2   0   2   0   2   0   2   0   0   0   2   0   0   2   0   0   0   2   2   0   2   2   0   0   2   2   0   0
 MK-6-15                2   2   0   0   2   2   0   0   2   0   2   2   2   0   2   2   2   0   2   2   2   0   2   2   2   2   0   0   0   0   0   2   2   0   0   0   2   0   0   2   0   0   0   0   2   0   2   0   2   0   2   2   0   0   0   2   2   2   0   2   0   0   2   0   0   2   0   2   0   2   2   2   2   0   2   0   2   0   0   0   0   0   0   0   0   2   0   2   0   2   0   2   0   0   0   2   2   2   2   2   2   2   0   2   2   2   2   2   2   2   0   0   0   2   2   2   0   0   2   0   2   2   2   0   2   0   2   0   0   2   2   0   0   2   0   2   2   2   0   2   2   0   0   2   2   0   0   2   0   0   2   0   2   0   0   0   2   2   2   2   0   2   2   2   2   0   0   0   2   0   2   0   2   0   2   0   2   0   2   0   0   0   2   0   0   2   0   0   0   2   2   0   2   2   0   0   2   2   0   2
 MK-6-16                2   2   0   0   2   0   0   0   2   0   2   2   2   0   2   2   2   0   2   2   2   0   0   0   2   2   0   0   2   0   0   0   2   0   0   0   2   0   0   2   0   2   0   0   2   0   2   0   0   0   2   2   0   0   0   2   2   2   0   2   0   0   2   0   0   2   0   2   0   2   2   2   2   0   2   2   2   0   0   0   2   0   0   0   0   2   0   2   0   2   0   2   0   0   0   2   2   2   2   2   2   2   0   0   2   2   2   2   2   2   2   2   0   2   2   2   0   0   2   0   0   2   0   0   2   0   2   0   0   2   2   0   0   2   0   2   2   2   0   2   2   0   0   2   2   0   0   2   0   0   0   0   2   0   0   0   2   2   2   2   0   0   2   2   2   0   2   0   2   0   2   0   2   2   2   0   2   0   0   0   0   0   2   0   0   0   0   0   0   0   0   0   2   2   0   0   2   2   0   2
 
!****************************************** Phenotypic Data **********************************************************
!-100.0 is resevred for missing phenotype
SimulatedTrait1        15.4756   14.8380   14.0867   16.4469   16.2283   15.5070   16.4152   15.8954   15.6914   13.4216   15.8848   14.3520   15.9184   14.7408   14.7866   14.4603   14.9943   12.9361   16.2665   13.7826   15.2119   14.0495   16.2540   15.9749   16.1071   15.8381   15.3495   15.6081   14.6348   14.0711   15.2166   14.9067   13.5672   13.5607   14.4730   14.3334   13.8668   14.7696   15.0453   15.6898   13.9231   16.1775   15.9426   15.2284   13.3860   15.6865   16.4105   15.3477   13.6396   15.6271   15.2049   13.8343   13.9485   14.5869   16.3540   15.4689   15.5355   14.6474   13.7011   16.4105   13.2091   16.0318   13.6881   13.4389   16.5623   15.5379   16.1154   13.4620   14.2155   16.4107   14.6061   15.8339   16.1637   16.0700   16.1661   16.3207   14.4749   14.8162   13.2871   15.8565   13.5174   14.6766   14.2153   15.0763   16.2978   13.1482   14.5752   15.4983   15.9160   16.5138   14.5995   13.8796   16.0212   15.4364   13.9349   14.0045   15.5224   16.3209   13.3464   16.0786   16.3605   14.4933   16.2128   14.8613   15.9055   16.0827   13.9204   13.3971   15.4388   16.2502   14.4328   15.5599   14.2283   16.1784   13.6270   15.7956   16.1374   14.1028   14.9272   13.8376   16.6803   15.1417   15.7881   14.0738   14.7525   13.7033   15.7498   13.8233   13.5563   15.3454   16.1388   14.4708   13.3539   15.3024   15.7816   14.1176   13.8818   16.3888   14.7565   15.8710   14.9545   16.2668   14.0153   15.6316   14.5202   14.8989   15.4073   16.0870   16.5703   16.4008   14.9431   13.7242   14.8079   15.0584   13.5387   13.8972   13.4885   16.1163   14.2632   14.8981   16.6946   14.1615   15.9552   16.0162   14.1374   15.8067   16.0204   16.6809   13.1523   16.0613   14.6799   14.0121   13.7265   14.2784   14.5832   15.7139   13.8675   14.4681   14.5039   15.5893   14.1812   14.7283   14.0383   15.4005   14.7151   13.7956   15.7011   13.9858   15.1727   14.7038   15.6140   15.8704   14.1413   16.6671   13.5573   14.0422   15.5991   15.3369   16.0143   13.9817
SimulatedTrait2         9.0936   10.5087   10.6721    9.8034    9.4033    9.2772    9.1300    9.8092   10.1317   10.6702    9.4396   10.8373    9.3345   10.8609   10.7215   10.0417   10.3508   10.5854    9.4983   10.4745    9.4227   10.6382    9.6795    9.4531    9.5328    9.3069    9.7533    9.3377   10.3133   10.5156   10.6131   10.3915   10.6956   10.2258   10.3723   10.4616   10.7115   10.1166    9.5962   10.3320   10.5315    9.5672    9.5108   10.5718   10.4300    9.5490    8.9721    9.7711   10.6619    9.6090    9.8471   10.3106   10.9854   10.2680    9.6787    9.4216    9.2058    9.7149   10.2567    9.8795   10.6351    9.1669   10.8562   10.2284    9.5779    9.8392    9.8673   10.2828   10.8365   10.1389   10.1818    9.5962    9.6098    9.3506    9.0432    9.6418   10.5888   10.7413   10.1852    9.6457   10.9695   10.4031   10.6268    9.5356    9.4584   10.5189    9.4041    9.6809    9.9237    9.4329   10.8480   10.7249    9.3225   10.3851   10.8234   10.5215    9.5083    9.7349   10.3598    9.4492    9.5099   10.5293    9.5479   10.1375    9.4953    9.3991   10.4595   10.3481    9.6159    9.4266    9.6836    9.4240    9.6857    9.4206   10.5575    9.4616    9.3168    9.5918    9.3766   10.1111    9.6119   10.1347    9.5767   10.5203    9.6984   10.4925    9.4556   10.4488   10.6392    9.1974    9.4440   10.8825   10.4081    9.2591    9.1675   10.7241   10.7708    9.4544   10.4730    9.6655   10.5325    9.1702   10.9799   10.0763   10.6062    9.5612   10.4563    9.2278    9.5302    9.2766    9.2638   10.4325   10.3386    9.4984   10.7802   10.6616   10.6352    9.4492   11.0510    9.0915    9.4643   10.5502    9.6456    9.2065   10.5675    9.2615    9.9288    9.2373   10.5267    9.8112    9.5634   10.4008   10.5588   10.9286   10.5979    9.4256    9.9944   10.4128   10.2460    9.3136   10.6157   10.6594   10.3969   10.6435   10.4611   10.2269   10.3453   10.9969    9.7945    9.7287    9.8906    9.5579   10.4497    9.5129   10.0507   10.2423    9.6989   10.0636    8.9179   10.5323
 
