# Supplementary material for: Inclusive Composite Interval Mapping of QTL by Environment Interactions in Biparental Populations
Source: PLoS One. 2015 Jul 10;10(7):e0132414. doi: 10.1371/journal.pone.0132414 (PMC4498613; doi:10.1371/journal.pone.0132414)
Supplement: S6 File — (ZIP) [file pone.0132414.s006.zip › H=0.8/L1/run_00134.met]

!**********************Note: lines staring with "!" are remarks and will be ignored in the program********************
!*********************************General Information**********************************
!Assuming F1 = P1 x P2, populations available in QTL IciMapping are: 
!  1, P1BC1F1 = P1 x F1, the first backcrossing where P1 is used as the recurrent parent;
!  2, P2BC1F1 = P2 x F1, the first backcrossing where P2 is used as the recurrent parent;
!  3, F1DH, F1-derived doubled haploids; 
!  4, RIL or F1RIL, recombination inbred lines through the repeated selfing of F1;
!  5, P1BC1RIL, recombination inbred lines through the repeated selfing of P1BC1F1;
!  6, P2BC1RIL, recombination inbred lines through the repeated selfing of P2BC1F1;
!  7, F2, the selfing generation of F1;
!  8, F3, the selfing generation of F2;
!  9, P1BC2F1, the second backcrossing where P1 is used as the recurrent parent; 
! 10, P2BC2F1, the second backcrossing where P2 is used as the recurrent parent;
! 11, P1BC2RIL, recombination inred lines through the repeated selfing of P1BC2F1; 
! 12, P2BC2RIL, recombination inred lines through the repeated selfing of P2BC2F1; 
! 13, P1BC1F2, the selfing generation of P1BC1F1; 
! 14, P2BC1F2, the selfing generation of P2BC1F1; 
! 15, P1BC2F2, the selfing generation of P1BC2F1; 
! 16, P2BC2F2, the selfing generation of P2BC2F1; 
! 17, P1BC1DH, P1BC1F1-derived doubled haploids; 
! 18, P2BC1DH, P2BC1F1-derived doubled haploids; 
! 19, P1BC2DH, P1BC2F1-derived doubled haploids; 
! 20, P2BC2DH, P2BC2F1-derived doubled haploids; 
   3      !Mapping Population (see remarks above)
   2      !Mapping Function (1 for Kosambi; 2 for Haldane; 3 for Morgan)
   2      !Marker Space Type (1 for intervals; 2 for positions)
   1      !Marker Space Unit(1 for centiMorgans; 2 for Morgan)
   6      !Number of Chromosomes (or Linkage Groups)
 200      !Size of the mapping population
   2      !Number of environments
 
!***************************************** Chromosomes and Linkage Maps **********************************************
!Chromosome                 NumMarkers
-CH1                        16
-CH2                        16
-CH3                        16
-CH4                        16
-CH5                        16
-CH6                        16
!Linkage map (Marker name followed by position or the interval length)
 MK-1-1                1     0.000
 MK-1-2                1    10.000
 MK-1-3                1    20.000
 MK-1-4                1    30.000
 MK-1-5                1    40.000
 MK-1-6                1    50.000
 MK-1-7                1    60.000
 MK-1-8                1    70.000
 MK-1-9                1    80.000
 MK-1-10               1    90.000
 MK-1-11               1   100.000
 MK-1-12               1   110.000
 MK-1-13               1   120.000
 MK-1-14               1   130.000
 MK-1-15               1   140.000
 MK-1-16               1   150.000
 MK-2-1                2     0.000
 MK-2-2                2    10.000
 MK-2-3                2    20.000
 MK-2-4                2    30.000
 MK-2-5                2    40.000
 MK-2-6                2    50.000
 MK-2-7                2    60.000
 MK-2-8                2    70.000
 MK-2-9                2    80.000
 MK-2-10               2    90.000
 MK-2-11               2   100.000
 MK-2-12               2   110.000
 MK-2-13               2   120.000
 MK-2-14               2   130.000
 MK-2-15               2   140.000
 MK-2-16               2   150.000
 MK-3-1                3     0.000
 MK-3-2                3    10.000
 MK-3-3                3    20.000
 MK-3-4                3    30.000
 MK-3-5                3    40.000
 MK-3-6                3    50.000
 MK-3-7                3    60.000
 MK-3-8                3    70.000
 MK-3-9                3    80.000
 MK-3-10               3    90.000
 MK-3-11               3   100.000
 MK-3-12               3   110.000
 MK-3-13               3   120.000
 MK-3-14               3   130.000
 MK-3-15               3   140.000
 MK-3-16               3   150.000
 MK-4-1                4     0.000
 MK-4-2                4    10.000
 MK-4-3                4    20.000
 MK-4-4                4    30.000
 MK-4-5                4    40.000
 MK-4-6                4    50.000
 MK-4-7                4    60.000
 MK-4-8                4    70.000
 MK-4-9                4    80.000
 MK-4-10               4    90.000
 MK-4-11               4   100.000
 MK-4-12               4   110.000
 MK-4-13               4   120.000
 MK-4-14               4   130.000
 MK-4-15               4   140.000
 MK-4-16               4   150.000
 MK-5-1                5     0.000
 MK-5-2                5    10.000
 MK-5-3                5    20.000
 MK-5-4                5    30.000
 MK-5-5                5    40.000
 MK-5-6                5    50.000
 MK-5-7                5    60.000
 MK-5-8                5    70.000
 MK-5-9                5    80.000
 MK-5-10               5    90.000
 MK-5-11               5   100.000
 MK-5-12               5   110.000
 MK-5-13               5   120.000
 MK-5-14               5   130.000
 MK-5-15               5   140.000
 MK-5-16               5   150.000
 MK-6-1                6     0.000
 MK-6-2                6    10.000
 MK-6-3                6    20.000
 MK-6-4                6    30.000
 MK-6-5                6    40.000
 MK-6-6                6    50.000
 MK-6-7                6    60.000
 MK-6-8                6    70.000
 MK-6-9                6    80.000
 MK-6-10               6    90.000
 MK-6-11               6   100.000
 MK-6-12               6   110.000
 MK-6-13               6   120.000
 MK-6-14               6   130.000
 MK-6-15               6   140.000
 MK-6-16               6   150.000
!*********************************** Marker Types ********************************************************************
!Co-dominant marker: When heterozygote F1 is present, P1 is coded as 2, F1 is coded as 1, and P2 is coded as 0; Otherwise, P1 is coded as 2, and P2 is coded as 0. 
!Dominant marker: When heterozygote F1 is present, P1 and F1 are coded as 12, and P2 is coded as 0; Otherwise, P1 is coded as 2, and P2 is coded as 0.  
!Recessive markers: When heterozygote F1 is present, P1 is coded as 2, and F1 and P2 are coded as 10; Otherwise, P1 is coded as 2, and P2 is coded as 0. 
!Missing marker is coded as -1. 
 MK-1-1                 2   2   0   0   0   2   2   2   0   2   0   2   2   0   0   2   2   0   0   0   0   2   2   0   0   2   0   2   0   2   2   2   2   2   0   2   2   0   2   0   0   0   0   0   0   2   0   2   0   0   2   2   0   0   0   0   2   2   2   0   0   0   0   2   2   0   0   2   2   2   0   0   0   2   2   0   2   0   2   2   2   2   0   2   2   0   0   0   2   2   0   0   0   2   2   2   0   2   0   0   2   2   2   2   2   2   2   0   0   2   0   2   0   0   0   0   2   0   0   2   0   2   2   0   2   2   2   2   2   0   0   0   0   0   2   2   2   2   0   0   2   0   2   2   2   2   0   2   2   0   0   0   0   0   0   0   0   2   0   2   2   0   2   0   2   2   0   0   0   2   2   0   0   2   0   2   2   0   2   0   0   0   2   0   2   2   0   2   2   0   0   2   2   0   0   2   2   0   0   2
 MK-1-2                 2   0   0   0   0   2   2   2   0   0   0   2   2   0   0   2   2   2   2   0   2   2   2   0   0   2   0   2   0   2   2   2   2   2   0   2   0   0   2   0   0   0   0   0   0   2   0   2   0   0   2   2   0   0   0   0   2   0   2   0   2   0   0   2   2   0   0   2   2   2   0   0   0   2   2   0   2   0   2   2   0   2   0   2   2   0   0   0   2   2   0   0   0   2   0   0   2   2   2   2   2   2   2   2   0   2   2   0   0   2   0   2   0   0   0   0   2   0   0   2   0   2   2   0   2   2   2   2   2   2   0   0   0   2   2   2   2   2   0   0   2   0   2   2   2   2   0   2   2   0   0   2   0   0   0   0   0   2   0   2   2   2   2   0   2   2   0   0   0   2   2   0   0   2   0   2   0   0   2   0   0   0   2   0   2   2   0   2   2   0   0   2   2   0   0   2   2   0   2   2
 MK-1-3                 2   0   0   0   0   2   2   2   0   0   0   2   2   0   0   2   2   2   2   0   0   2   2   0   0   2   0   2   0   2   2   2   2   2   2   2   0   0   2   0   2   0   0   0   0   2   0   2   0   0   2   2   2   0   0   0   2   0   2   0   2   0   0   2   2   0   0   2   2   2   0   0   0   2   2   2   2   0   2   2   0   2   0   2   2   2   0   0   2   2   0   2   0   2   0   0   2   2   2   2   2   2   2   2   0   2   2   0   0   2   0   2   0   0   0   0   2   2   0   0   0   0   2   0   2   2   2   2   2   2   0   0   0   2   2   0   0   2   0   0   2   0   2   2   2   2   0   2   2   0   0   2   0   0   0   0   2   2   2   2   2   2   2   0   2   2   0   2   0   2   2   0   0   2   0   2   0   0   2   0   0   0   0   0   2   2   0   2   2   0   0   2   2   0   2   2   2   0   2   2
 MK-1-4                 2   0   0   0   0   2   2   2   0   0   0   0   2   2   0   2   2   2   2   0   0   2   2   0   0   2   2   2   0   2   2   2   2   2   0   2   0   0   2   0   2   0   0   2   0   2   0   2   0   0   2   2   2   0   0   0   2   0   0   0   2   0   0   2   2   0   0   2   2   0   0   0   0   2   2   2   2   0   2   2   0   2   0   2   2   2   0   2   2   2   0   2   0   0   0   2   0   2   2   0   2   2   2   2   0   2   0   0   0   2   0   2   0   0   0   2   0   2   2   0   0   0   2   0   2   2   2   2   2   0   0   0   0   2   2   0   0   2   0   0   2   0   2   2   2   2   2   2   0   0   0   2   0   0   0   0   2   2   0   2   0   2   2   0   2   2   0   2   0   0   2   0   0   2   0   2   0   0   2   0   0   0   2   0   2   0   0   2   2   0   0   2   2   0   2   2   2   0   2   2
 MK-1-5                 2   0   0   0   0   2   2   2   0   0   0   2   2   2   0   2   2   2   2   0   0   2   2   0   0   2   2   2   0   2   2   2   2   2   0   2   0   0   2   0   2   0   0   2   0   2   0   2   0   0   2   2   0   0   0   0   2   2   0   2   2   0   0   2   2   2   0   2   2   0   0   0   0   2   2   2   2   0   2   2   0   2   0   2   2   2   0   2   2   2   0   2   0   0   0   2   0   2   2   0   2   2   2   2   0   2   0   0   0   2   0   2   0   0   0   2   0   2   2   2   0   0   2   0   2   2   2   2   2   0   0   0   0   2   2   2   0   2   0   0   2   0   2   0   2   0   2   2   0   0   2   2   0   0   0   2   2   2   0   2   0   2   2   0   2   2   2   2   0   2   2   0   0   2   0   2   0   0   2   2   0   0   2   0   0   2   0   2   0   0   0   2   2   0   2   2   0   0   0   2
 MK-1-6                 2   0   0   0   0   2   2   2   0   0   0   2   2   2   0   0   2   2   2   0   0   2   2   0   0   2   2   2   0   2   2   2   2   0   0   0   0   0   2   0   2   2   0   2   2   0   0   2   0   0   2   2   0   0   0   0   2   2   0   2   2   0   0   2   2   2   0   2   2   0   0   0   0   2   2   2   2   0   2   2   0   2   2   2   2   0   0   2   2   2   0   2   0   0   0   2   0   2   2   0   2   2   2   2   0   2   0   0   0   2   0   0   0   0   0   2   0   2   2   2   0   0   2   0   2   2   0   2   2   0   0   0   0   2   0   2   0   2   0   0   0   0   2   0   2   0   2   2   0   0   2   2   0   0   0   2   2   2   0   2   2   2   2   0   0   2   2   2   0   2   2   0   0   0   0   2   0   0   2   2   2   0   2   0   2   2   0   0   0   0   0   2   2   0   2   2   0   2   0   2
 MK-1-7                 2   0   0   0   0   2   0   2   0   0   0   2   2   2   0   0   2   2   2   0   0   2   2   0   0   2   2   2   0   2   2   0   0   2   0   0   0   0   2   2   2   2   0   2   2   0   0   2   0   0   2   2   0   0   0   0   0   2   0   2   2   0   0   2   2   2   0   0   2   0   0   0   0   2   2   2   2   0   2   0   0   0   2   2   2   0   0   2   2   2   2   2   0   0   0   2   0   2   2   0   2   2   0   2   0   2   0   0   0   2   0   0   0   0   0   2   0   2   2   0   0   0   0   0   2   2   0   2   2   0   0   0   0   0   0   2   0   0   0   0   0   0   2   0   2   0   2   2   2   0   2   2   0   0   0   2   2   2   0   2   2   2   2   0   0   2   0   2   0   2   0   0   0   0   0   2   0   0   2   2   2   0   2   0   2   2   0   0   0   0   0   2   2   0   2   2   0   2   2   2
 MK-1-8                 2   0   0   2   0   2   0   2   2   0   0   2   2   2   0   0   2   2   2   0   0   2   2   0   0   2   2   2   0   2   2   0   2   2   0   0   0   0   2   0   2   2   0   2   2   0   0   2   0   0   2   2   0   0   0   0   0   2   0   0   2   0   0   2   0   2   0   0   2   0   0   0   0   2   2   0   2   0   2   0   0   0   2   2   2   0   2   2   2   2   2   2   0   2   0   2   0   2   2   0   2   2   2   2   0   2   0   2   0   2   0   0   0   0   0   2   0   2   2   2   0   0   0   0   2   2   0   2   2   0   0   2   0   0   0   2   0   0   0   0   0   0   2   2   2   0   2   2   2   0   2   2   0   0   0   2   2   0   0   2   2   2   0   0   0   0   0   2   2   2   0   0   0   0   0   2   0   0   2   2   2   0   2   0   2   2   0   0   0   0   0   2   2   0   0   2   0   2   2   2
 MK-1-9                 2   2   0   2   0   2   0   2   0   0   0   2   2   2   0   0   2   2   0   0   0   0   2   0   0   2   2   2   0   2   2   0   2   2   0   0   0   0   2   2   2   2   0   2   0   0   0   0   0   0   2   2   0   0   0   0   0   2   0   0   2   0   0   2   0   2   0   2   2   0   0   0   0   2   2   0   2   0   2   0   0   0   2   2   2   0   2   2   2   2   2   2   0   2   0   2   0   2   2   0   2   2   2   2   0   2   0   2   0   2   0   0   0   0   0   2   0   2   2   2   0   0   0   0   2   2   2   2   2   0   0   2   0   0   0   2   0   0   0   0   0   0   2   2   2   0   2   2   2   2   2   2   0   0   0   2   2   0   0   2   2   2   2   0   0   0   0   2   2   2   2   0   0   0   0   2   0   0   0   2   2   0   2   0   2   2   2   2   0   0   0   2   2   0   0   2   0   2   2   2
 MK-1-10                0   2   0   2   0   2   0   2   0   0   2   2   2   2   0   0   2   2   0   0   0   0   2   0   0   2   2   2   0   2   2   0   2   0   0   2   0   0   2   2   0   2   0   2   0   0   0   2   0   0   2   0   0   0   0   0   0   2   0   0   2   0   0   2   0   2   0   2   2   0   0   0   0   2   2   0   2   0   2   0   0   0   2   0   2   0   2   2   2   2   2   2   0   2   0   2   0   2   2   0   2   2   0   2   0   2   0   2   2   2   0   2   2   0   0   2   0   2   2   2   0   0   0   0   2   2   2   2   2   0   0   2   0   0   0   2   0   0   0   0   0   0   2   2   2   0   2   2   2   2   2   2   0   0   0   2   2   0   0   2   2   2   2   0   0   0   0   2   2   2   2   0   0   0   0   2   0   0   0   2   2   0   2   0   2   0   2   2   0   0   0   2   2   0   0   2   0   2   2   2
 MK-1-11                0   2   0   2   0   2   0   2   0   0   2   2   2   2   0   0   2   2   0   0   0   0   2   0   2   2   2   2   0   2   2   0   2   2   0   2   0   0   2   2   0   2   0   2   2   0   0   0   2   2   2   0   0   0   0   0   0   2   0   0   2   0   0   2   0   2   0   2   2   0   0   0   0   2   2   0   2   0   2   0   0   0   2   2   0   0   2   2   2   2   2   2   0   2   0   2   0   2   2   0   2   2   0   2   0   2   0   2   2   0   0   0   2   0   0   2   0   2   2   2   0   0   2   0   2   2   2   2   2   0   0   2   0   2   0   0   0   0   0   0   0   0   2   2   2   0   2   2   2   2   2   2   2   0   0   2   0   2   0   2   2   2   2   0   0   0   0   2   2   0   2   0   0   0   0   2   0   0   0   2   2   0   2   0   2   0   2   2   0   0   0   2   0   0   0   2   0   2   2   2
 MK-1-12                0   2   0   0   0   2   0   2   0   0   2   2   2   2   0   0   2   2   2   0   0   2   2   0   2   2   2   2   0   2   2   0   2   2   0   2   0   0   2   2   0   2   0   2   2   0   0   0   2   2   2   0   0   0   0   0   0   2   0   0   2   0   0   2   0   2   0   2   2   0   0   0   0   2   0   0   2   0   2   0   0   0   0   2   0   0   2   2   2   2   2   2   0   0   0   2   0   2   2   0   2   2   0   2   0   2   0   2   0   0   0   0   2   0   0   2   0   2   2   2   0   0   2   0   0   2   2   0   0   0   0   2   0   2   0   0   2   0   0   0   0   0   0   2   2   2   2   2   2   2   2   0   2   0   0   2   0   2   0   2   2   2   2   0   0   0   0   2   0   0   2   0   0   0   0   2   2   0   0   2   2   0   2   0   2   0   2   2   0   0   0   2   0   0   0   2   0   2   2   2
 MK-1-13                0   2   0   0   0   2   0   0   0   0   0   2   2   2   0   2   2   2   2   0   0   2   2   0   2   2   2   2   0   2   2   0   2   2   0   2   0   0   2   2   0   2   0   0   0   0   0   0   2   2   2   0   0   0   0   0   2   2   0   0   2   0   2   2   0   2   0   2   2   0   0   0   0   2   0   0   2   0   2   0   0   0   0   2   0   0   2   2   2   2   2   2   0   0   0   2   0   2   2   0   2   2   0   2   0   2   0   2   0   0   0   0   2   0   0   2   0   2   2   2   0   0   2   0   0   2   2   0   0   2   0   2   0   2   0   0   2   0   0   0   0   0   0   0   2   2   2   2   2   2   2   2   2   0   0   2   0   2   0   2   2   2   2   0   0   0   0   2   0   0   2   0   0   2   0   2   2   0   0   2   2   0   2   0   2   0   2   2   0   0   0   2   0   0   0   2   0   2   0   2
 MK-1-14                0   2   2   0   0   0   0   0   0   0   0   2   2   2   0   2   2   2   2   0   0   2   2   0   2   2   2   2   0   2   0   0   2   2   0   2   0   0   2   2   0   2   0   0   0   0   0   0   2   2   2   2   0   0   0   0   2   2   0   0   0   0   0   2   2   2   0   2   2   0   2   0   0   0   0   0   2   0   2   0   0   2   0   2   0   0   2   0   2   2   2   0   0   0   0   2   0   2   2   0   0   2   0   2   0   2   0   2   0   0   2   0   2   0   0   2   0   2   2   2   0   0   2   0   0   2   2   0   2   2   0   2   0   2   0   0   2   0   0   0   0   0   0   0   2   2   2   2   2   2   2   2   0   2   0   2   0   2   0   2   2   2   2   0   0   0   2   0   0   0   0   0   2   2   0   2   2   0   0   2   2   0   2   0   2   0   2   2   0   0   0   2   0   0   0   2   0   2   0   2
 MK-1-15                0   2   2   0   0   2   0   0   0   0   0   2   2   2   0   2   2   2   2   0   0   2   2   0   0   0   2   2   0   2   0   0   2   2   0   2   0   0   2   2   0   2   0   0   0   0   2   0   2   2   0   2   0   0   0   0   2   2   2   0   2   0   0   0   0   2   0   0   2   0   2   0   0   0   0   0   2   0   2   0   0   2   0   2   0   2   2   0   2   2   0   0   0   0   0   2   0   0   2   0   0   2   0   0   0   2   0   2   0   0   2   0   0   2   0   2   0   2   2   2   0   0   2   0   0   2   2   0   2   2   0   2   0   2   0   0   2   0   0   0   0   0   0   0   2   2   2   2   2   2   2   2   0   2   0   2   0   0   0   2   2   2   2   0   0   0   2   0   0   2   0   0   2   2   0   2   2   0   0   2   2   0   2   0   2   0   2   2   0   0   0   2   0   0   0   2   0   2   0   2
 MK-1-16                0   2   2   0   2   2   0   2   0   0   0   2   2   2   0   2   2   0   2   0   0   2   2   2   0   0   2   2   0   2   0   0   2   2   0   2   0   0   2   2   0   2   0   0   0   0   0   0   2   2   0   2   0   0   0   0   2   2   2   0   2   0   0   0   0   2   0   2   2   0   2   0   0   0   0   0   2   0   2   0   0   0   0   2   0   2   2   0   2   2   0   0   0   0   0   2   0   0   2   0   0   2   0   0   0   2   0   2   0   0   2   0   0   2   0   2   0   2   2   2   0   0   2   0   2   2   2   0   2   0   0   2   2   2   0   0   2   0   0   0   2   0   0   0   2   2   2   2   2   2   0   2   0   2   0   2   0   0   0   2   2   2   2   2   0   0   2   0   0   0   0   0   2   2   0   2   2   0   0   2   2   0   2   0   0   0   2   2   0   0   0   0   0   2   0   2   0   2   0   2
 MK-2-1                 0   2   0   2   2   0   2   2   2   2   0   0   2   0   2   2   2   2   2   0   2   2   2   0   2   2   0   2   2   2   2   0   2   2   0   2   0   2   0   0   0   2   0   2   0   0   2   0   2   2   2   2   0   2   0   2   0   2   0   2   0   2   2   2   0   0   0   2   2   2   2   0   0   2   0   0   2   2   0   2   2   0   0   2   2   2   2   2   2   2   0   0   0   0   2   0   0   0   2   2   0   2   2   0   0   0   0   0   0   2   2   0   2   0   0   0   0   0   2   0   2   2   0   2   2   0   0   0   0   0   2   0   2   2   2   0   2   0   2   2   2   0   0   2   0   2   2   0   0   2   2   2   2   2   0   2   0   0   0   0   0   0   0   0   0   2   0   2   0   0   2   2   0   2   0   2   0   0   0   2   0   0   0   2   0   0   2   2   0   0   2   2   2   2   2   0   2   2   2   0
 MK-2-2                 0   2   0   2   2   0   2   2   2   2   0   0   2   0   2   2   2   2   2   0   2   2   2   0   2   2   0   2   2   2   2   0   2   0   0   0   0   2   0   0   0   2   0   2   0   0   2   0   2   2   2   2   0   2   0   2   0   0   0   2   0   2   2   2   0   0   0   2   2   2   2   0   0   2   0   0   2   2   0   2   2   0   0   2   2   2   2   2   2   0   0   0   0   0   2   2   0   0   2   2   0   2   2   0   0   0   0   0   2   2   2   0   2   0   0   0   0   0   2   0   2   2   0   2   2   2   0   0   0   0   2   0   2   2   2   0   2   0   2   2   2   0   0   2   0   2   2   0   0   2   2   2   2   2   0   2   0   0   0   0   0   0   0   0   0   0   0   2   0   0   2   2   0   2   0   2   0   2   0   2   0   0   2   2   0   0   2   2   0   0   2   2   0   2   0   0   2   2   2   0
 MK-2-3                 0   2   0   2   2   0   2   2   2   0   0   0   2   0   2   2   2   2   2   0   0   2   2   0   2   2   0   2   2   2   2   0   2   0   0   0   0   2   0   0   0   2   0   2   2   0   2   0   2   2   2   2   0   0   0   2   0   0   0   2   0   2   2   2   0   0   2   2   0   2   2   0   0   2   0   0   2   2   0   2   2   2   0   2   2   2   2   2   2   2   0   0   0   0   0   2   0   0   2   2   0   2   2   0   0   0   0   2   2   2   2   0   2   0   0   0   0   0   2   0   2   2   0   2   2   2   0   0   0   0   2   0   2   2   2   0   2   0   2   2   2   0   0   2   0   2   2   2   2   2   2   2   2   2   0   2   0   0   0   0   0   0   0   0   0   0   0   2   0   0   2   2   2   2   0   2   0   2   0   2   0   0   2   2   0   0   2   2   2   0   2   2   0   2   0   0   2   2   2   0
 MK-2-4                 0   2   0   2   2   0   0   2   2   0   0   0   2   0   2   2   2   2   2   0   0   2   2   0   2   2   0   2   2   2   2   2   2   0   0   0   0   2   0   0   0   2   0   2   2   0   2   0   2   2   2   2   0   0   0   2   0   0   0   2   0   2   2   2   0   0   2   2   0   2   2   0   0   2   0   0   2   2   0   2   2   2   0   2   2   2   2   2   2   2   0   0   0   0   0   2   0   0   2   2   0   2   2   0   0   0   0   2   2   2   0   2   2   0   0   0   0   0   2   0   2   2   0   2   2   2   0   0   0   0   2   0   2   2   2   0   2   0   2   2   2   0   0   2   0   2   2   2   2   0   2   2   2   2   0   2   0   0   0   0   0   0   0   0   0   0   0   2   0   0   2   0   2   2   0   2   0   2   0   2   2   0   2   2   0   2   2   2   2   0   2   2   0   2   0   0   2   2   2   0
 MK-2-5                 0   2   0   2   2   0   0   2   0   0   0   0   2   0   2   2   2   0   2   0   0   2   2   0   2   2   0   2   2   2   2   2   2   0   0   0   0   2   0   0   0   2   0   2   2   0   2   0   2   2   2   2   0   0   0   2   0   0   0   2   0   0   0   2   0   0   0   2   0   2   2   0   2   0   0   0   2   2   0   2   2   0   0   2   2   2   2   2   2   2   2   0   0   0   2   2   0   0   2   2   0   2   2   0   0   0   0   2   2   2   0   0   2   0   0   0   0   0   0   0   2   0   0   2   2   2   0   2   0   0   2   0   2   2   2   0   2   2   2   2   2   0   0   2   0   2   2   2   0   0   2   2   2   2   0   2   0   2   0   0   0   0   0   0   2   0   0   2   0   0   2   0   0   2   0   2   0   2   0   2   2   0   2   2   0   2   2   2   2   0   2   2   0   2   0   0   2   2   2   0
 MK-2-6                 0   2   0   2   2   0   0   2   2   0   0   0   2   0   2   2   2   2   2   0   0   2   2   0   2   2   2   2   2   2   2   2   2   0   0   0   0   2   0   0   0   2   0   2   2   0   2   0   2   2   2   2   0   0   0   2   0   0   0   2   0   0   0   2   0   0   0   2   0   2   2   0   2   0   0   0   2   2   0   2   2   0   0   2   2   2   2   2   2   2   2   2   0   0   2   2   0   0   2   0   0   2   2   0   0   2   0   2   2   2   0   2   2   0   0   0   0   0   0   0   2   0   2   2   2   2   0   2   0   2   2   0   2   2   0   0   2   2   2   2   2   0   0   2   0   0   2   0   0   0   2   2   2   2   0   2   0   2   0   2   0   2   0   0   2   2   0   2   0   2   2   0   2   0   0   2   0   2   0   2   0   2   2   2   2   0   2   2   2   0   2   2   0   2   0   0   2   2   2   0
 MK-2-7                 0   2   0   2   2   0   0   2   2   0   0   0   2   0   2   2   2   2   0   0   0   2   2   0   2   0   2   2   2   2   2   2   2   0   0   0   0   2   0   0   0   0   0   2   2   0   0   2   0   2   2   2   0   0   0   2   0   0   0   2   0   0   0   2   0   0   0   0   2   0   2   0   2   0   0   0   0   2   0   2   2   0   0   2   2   2   2   2   2   0   0   2   0   0   2   2   0   0   0   0   0   2   2   0   0   2   0   2   2   0   0   2   0   0   0   0   0   0   0   0   2   0   2   2   2   2   0   2   2   2   2   0   2   2   0   0   2   2   2   2   2   0   0   2   0   0   2   0   0   0   2   2   2   2   0   2   0   0   0   2   0   0   0   0   0   2   0   2   0   2   2   2   2   0   0   2   0   2   0   2   0   2   2   2   2   0   2   0   2   0   2   2   0   2   0   0   2   2   2   0
 MK-2-8                 0   2   0   2   2   0   0   2   2   0   0   0   2   0   2   2   2   2   0   0   0   2   2   0   2   0   2   2   2   2   2   2   2   0   0   0   0   2   0   0   0   0   0   2   0   0   0   2   0   2   0   2   0   0   0   0   0   0   0   2   0   0   0   2   0   0   0   0   2   0   2   0   2   0   0   0   0   2   0   2   2   0   0   2   2   2   2   2   2   0   0   2   2   0   2   2   0   0   0   0   0   2   2   0   0   2   0   2   2   0   0   2   0   0   0   0   0   0   0   0   2   0   2   2   2   2   2   2   2   0   2   0   2   2   0   2   2   2   2   2   2   0   0   0   0   0   2   2   0   0   0   2   2   2   0   2   0   0   0   2   0   0   0   0   0   2   0   0   0   2   2   2   2   0   2   2   0   2   0   2   0   2   2   2   2   0   2   0   2   2   2   2   0   2   0   0   0   2   2   0
 MK-2-9                 2   2   0   2   2   0   0   2   2   0   0   0   0   0   2   2   2   0   0   0   0   0   2   0   2   0   2   2   2   2   2   2   0   0   0   0   0   2   0   0   0   0   0   2   0   0   0   2   0   2   0   2   0   0   0   0   0   2   0   2   0   0   0   2   0   0   0   2   2   0   2   0   2   0   2   0   0   2   0   2   2   0   0   2   0   2   2   2   2   0   0   2   2   0   2   2   0   0   0   0   0   2   2   0   0   2   0   2   0   2   0   2   0   0   0   0   0   0   0   0   2   0   0   2   2   2   2   2   2   2   2   0   2   2   0   2   2   2   0   2   2   0   0   0   0   0   2   2   0   0   0   2   2   0   0   2   0   0   0   0   0   0   0   0   0   2   0   0   0   2   2   2   2   0   2   2   0   2   0   2   2   2   2   2   2   0   2   0   0   2   2   2   2   2   0   2   2   2   2   0
 MK-2-10                2   2   0   2   0   0   0   2   2   0   0   0   0   2   2   2   2   0   0   0   0   0   2   0   2   0   0   2   2   2   2   0   0   0   0   0   0   2   0   0   0   0   0   2   0   0   0   2   2   2   0   2   0   0   0   0   0   2   0   2   0   0   0   2   0   0   2   2   2   0   2   0   0   0   2   0   0   2   0   2   2   0   0   2   0   2   2   2   2   0   0   2   2   0   2   2   0   0   0   0   0   2   2   0   0   2   0   2   0   2   0   2   0   0   0   0   0   0   0   0   2   0   0   2   2   0   2   2   2   2   2   0   2   2   0   2   2   2   0   2   2   0   0   0   0   0   2   2   0   0   0   2   2   0   0   2   0   0   0   0   0   0   0   0   0   2   2   0   0   2   2   2   2   0   2   2   0   2   0   2   2   2   2   2   2   0   2   0   0   2   2   2   2   2   0   2   0   2   2   0
 MK-2-11                2   2   2   2   2   0   0   2   0   0   0   0   0   2   2   2   2   0   0   0   0   0   2   0   2   0   0   2   2   2   2   0   0   0   0   0   0   2   0   0   0   0   0   2   2   2   0   2   2   0   0   2   0   0   2   0   0   2   0   2   0   0   0   2   0   0   2   2   2   0   2   0   0   0   2   0   0   2   2   2   0   0   2   2   2   0   2   2   2   0   0   2   2   0   0   2   0   0   0   0   0   2   2   0   0   2   0   2   0   2   0   2   0   0   0   0   0   0   0   0   2   0   0   2   2   0   2   2   2   0   2   0   2   2   0   2   0   2   0   2   2   0   0   0   0   0   2   2   0   0   0   2   2   0   0   2   0   0   0   0   0   0   0   0   0   2   2   2   0   2   2   2   2   0   2   0   0   2   2   2   2   2   2   2   2   0   0   0   0   2   2   2   2   2   0   2   0   2   2   0
 MK-2-12                2   2   0   2   2   0   0   2   0   0   0   0   0   2   2   2   2   0   0   0   0   0   2   0   2   0   0   2   2   0   2   2   0   0   0   0   2   2   0   2   0   0   0   2   2   2   0   2   2   0   0   2   2   0   2   0   0   2   0   2   0   0   0   2   2   0   2   2   2   2   2   0   0   0   2   0   0   2   2   2   0   0   2   2   2   0   2   2   2   0   0   2   2   0   0   2   0   0   0   0   2   2   2   0   0   2   0   2   0   2   0   2   0   0   0   2   0   0   0   0   2   2   0   2   2   0   2   2   2   2   2   0   2   2   0   2   0   2   0   2   2   0   0   0   0   0   2   2   0   0   0   2   2   2   0   2   0   0   0   2   0   0   0   0   2   0   2   2   0   2   2   2   2   0   2   0   0   2   2   2   2   2   2   2   2   0   0   0   0   2   2   2   2   2   0   2   0   2   0   0
 MK-2-13                2   2   0   2   2   0   0   2   0   0   0   0   0   2   2   2   2   0   0   0   0   0   2   0   2   0   0   2   2   0   2   2   0   0   0   0   2   2   0   2   0   2   0   2   2   2   2   2   2   0   0   2   2   0   2   0   0   2   0   2   0   0   2   0   2   0   2   2   2   2   2   0   0   0   2   0   0   2   0   2   0   0   2   2   0   0   2   2   2   0   0   2   2   0   0   2   0   0   0   0   2   2   2   0   2   2   0   2   0   2   0   2   0   0   0   2   2   0   0   0   2   2   0   0   2   0   2   2   2   2   2   0   2   2   0   2   0   2   0   2   2   0   0   0   0   0   2   2   2   0   0   0   2   2   2   2   0   0   0   2   0   0   0   0   2   0   2   2   0   2   2   2   2   0   2   0   0   2   2   2   2   2   2   2   2   0   0   0   0   2   2   2   2   2   0   2   0   2   0   0
 MK-2-14                2   2   0   2   2   0   0   2   2   0   0   0   0   2   2   2   2   0   0   0   0   0   2   0   0   0   0   2   2   0   0   2   0   0   0   0   2   2   0   2   0   2   0   2   2   2   2   2   2   0   0   2   2   0   2   0   0   2   2   2   0   0   2   0   2   0   2   2   2   2   2   0   0   0   2   2   0   2   0   2   0   0   2   0   0   0   2   2   2   0   0   2   2   0   0   2   0   2   0   0   2   2   2   0   2   2   0   2   0   2   0   2   0   0   0   2   2   0   0   2   2   2   0   0   2   0   0   2   0   2   2   2   2   2   0   2   0   2   0   2   0   2   0   2   0   2   2   2   2   0   0   0   2   2   2   2   0   2   0   2   0   0   0   0   2   0   2   0   0   2   2   2   0   0   2   0   0   2   0   2   0   2   2   2   2   0   0   0   0   2   2   2   2   2   0   2   0   0   0   0
 MK-2-15                2   2   0   2   2   2   0   2   2   0   0   0   0   2   2   2   0   0   2   0   0   0   2   0   0   0   0   2   2   0   2   2   0   0   0   0   2   2   0   2   0   2   0   2   2   2   2   0   0   0   0   2   2   0   2   0   0   2   2   2   2   2   2   2   2   0   2   2   0   2   2   0   0   0   2   2   0   2   0   2   0   0   2   0   0   0   2   2   2   0   0   0   2   2   0   0   0   2   0   0   2   2   0   0   2   2   0   2   0   2   0   2   0   0   0   2   2   0   0   2   2   2   0   0   0   0   0   2   2   2   0   2   2   2   0   2   0   2   0   2   0   2   0   2   0   2   2   2   2   2   2   0   2   2   2   2   0   2   0   2   0   0   0   0   0   0   2   0   0   2   2   2   2   0   2   0   0   2   0   2   2   2   2   2   2   2   0   0   0   2   2   2   2   0   0   2   0   0   0   0
 MK-2-16                2   2   0   2   2   2   0   2   2   0   0   0   0   2   2   2   0   0   2   0   0   0   2   0   0   0   0   2   2   0   2   2   0   0   0   0   2   2   0   2   0   2   0   2   2   2   2   0   0   0   0   2   2   0   2   0   0   0   2   2   2   2   2   2   2   0   2   2   0   2   2   0   0   0   2   2   0   2   0   2   2   0   2   0   0   0   2   2   2   2   0   2   2   2   0   0   2   2   0   0   2   2   0   0   2   2   0   2   0   2   0   2   0   0   0   2   2   0   0   2   2   0   0   0   0   0   0   2   2   2   0   2   0   0   0   2   0   2   0   2   0   2   0   2   0   2   2   2   2   0   2   0   2   2   2   2   0   2   0   2   2   0   0   0   0   0   2   0   0   2   2   2   2   0   2   0   0   2   0   2   2   2   2   2   2   2   0   2   0   2   2   2   2   0   0   2   0   0   0   0
 MK-3-1                 0   2   2   0   2   0   0   0   0   2   0   2   0   0   2   0   2   0   0   2   0   2   2   2   0   2   0   2   2   0   2   2   2   2   0   0   0   0   0   0   0   0   2   2   2   2   0   0   0   2   0   2   2   2   2   0   0   0   2   2   2   2   2   2   2   0   0   2   2   2   0   2   2   2   2   0   2   2   0   0   2   0   2   2   0   2   2   0   0   2   2   0   0   0   0   2   2   0   2   0   2   0   0   2   0   2   2   0   2   0   2   0   2   0   0   0   2   0   2   0   0   2   2   2   0   2   2   0   0   2   0   2   2   2   2   0   2   2   2   0   0   2   2   0   2   0   2   2   2   2   2   0   0   0   2   2   0   2   2   2   2   0   2   2   0   2   0   2   2   0   2   0   2   0   2   0   2   2   2   2   0   2   0   2   2   2   0   2   0   2   2   2   2   2   0   0   0   2   0   2
 MK-3-2                 0   2   2   0   2   0   0   0   0   2   0   2   0   0   2   0   2   0   0   2   0   2   0   2   0   2   0   2   2   0   2   2   0   2   0   0   0   0   2   0   0   0   2   2   2   2   0   0   0   2   2   2   2   0   2   0   0   2   2   2   2   0   2   2   2   0   0   2   2   0   0   2   2   2   2   0   2   2   0   0   2   0   2   2   0   2   2   0   0   2   2   0   0   0   0   2   2   0   2   0   2   0   0   2   0   2   2   0   2   2   2   0   2   0   0   0   2   0   2   0   0   2   2   2   0   2   2   0   0   0   0   2   2   2   2   0   2   2   2   2   0   2   2   2   2   0   0   2   2   2   2   0   0   0   2   2   0   2   2   2   2   0   2   2   0   2   0   2   2   0   2   0   2   0   2   0   2   2   2   2   0   2   0   2   2   2   0   2   0   2   2   2   2   2   0   0   0   2   0   2
 MK-3-3                 0   2   2   0   2   0   0   0   0   2   0   2   2   0   2   0   2   0   0   0   0   2   0   0   0   2   0   2   2   2   2   2   0   2   0   0   2   0   2   2   0   0   2   2   2   2   0   0   0   2   2   0   2   0   2   0   0   2   2   2   2   0   2   2   0   0   0   2   2   0   0   2   2   0   2   0   0   2   0   0   2   0   2   0   0   2   2   0   0   2   2   0   0   0   0   2   2   0   2   0   0   0   0   2   0   2   2   0   2   2   0   0   2   0   0   0   2   0   2   0   0   2   2   0   0   2   0   2   0   0   0   2   2   2   2   0   2   2   2   2   0   2   2   2   2   2   0   2   2   2   2   0   2   0   2   2   0   2   2   2   2   0   2   2   0   2   0   2   0   2   2   2   2   0   0   2   2   2   2   2   0   2   0   2   2   0   0   2   0   2   2   2   2   2   0   0   0   2   0   2
 MK-3-4                 0   2   2   0   2   0   0   0   0   2   0   2   2   0   0   2   2   0   0   0   0   2   0   0   0   2   0   2   2   2   2   2   2   2   0   0   2   0   2   2   0   0   2   2   2   2   0   0   2   2   2   0   2   0   2   0   0   0   2   2   2   0   2   0   0   0   0   2   2   0   0   2   2   0   2   0   2   2   0   0   2   0   2   0   0   2   2   0   0   2   2   0   0   2   0   2   2   0   2   0   0   0   2   2   0   2   0   2   2   2   0   0   2   0   0   0   2   0   2   0   2   2   2   0   0   2   0   2   0   0   0   2   0   2   2   0   2   2   0   2   0   2   2   2   2   2   2   2   2   2   2   0   0   0   2   2   2   0   2   2   2   0   2   2   0   2   0   2   0   2   0   2   2   0   0   2   2   2   2   2   0   2   0   2   2   0   0   2   0   2   2   2   2   2   0   0   0   2   0   2
 MK-3-5                 0   2   2   0   2   2   2   0   0   2   0   0   2   0   0   2   0   0   0   0   0   2   0   0   0   2   0   2   2   0   2   2   2   2   0   0   2   0   2   2   0   0   2   2   2   0   0   0   0   2   2   0   2   0   2   0   0   0   2   2   0   0   2   0   0   0   2   2   2   0   0   2   2   0   2   0   0   2   0   2   2   0   0   0   0   2   2   0   0   2   2   0   0   2   0   2   2   0   0   0   0   0   2   2   0   2   0   2   2   2   0   0   2   2   0   0   2   0   2   0   2   2   2   0   2   2   0   2   0   0   0   2   0   2   2   0   2   2   0   2   0   2   0   2   2   2   2   2   2   2   2   0   0   2   2   2   2   0   2   2   2   0   2   2   0   0   2   2   0   2   0   2   2   0   0   2   2   2   0   2   0   2   0   2   2   0   2   2   2   2   2   2   2   2   0   0   0   2   0   0
 MK-3-6                 0   2   2   0   2   2   2   2   0   2   0   0   2   2   0   2   0   0   0   2   0   2   0   0   0   2   2   2   2   0   2   2   2   2   0   0   2   0   2   2   0   0   2   2   0   0   2   0   0   2   2   0   2   0   2   0   0   0   2   2   0   0   2   0   0   2   2   2   0   0   0   2   2   0   2   0   0   2   0   0   2   0   0   0   0   2   2   0   0   2   2   2   0   2   0   2   0   0   2   0   0   0   2   2   0   2   0   2   2   2   0   0   2   2   0   0   2   0   0   0   2   2   2   0   2   2   0   2   0   0   0   2   0   2   2   0   2   2   0   2   0   2   0   2   2   2   2   2   2   2   2   0   0   2   2   2   2   2   2   2   2   0   2   2   0   0   2   2   0   2   2   2   2   0   0   2   2   2   0   2   0   2   0   2   2   0   2   2   2   0   2   2   2   2   0   0   0   2   2   0
 MK-3-7                 0   2   2   2   2   2   2   2   0   2   0   0   0   2   0   2   0   0   0   2   2   2   0   0   0   2   2   0   2   0   2   2   2   2   0   0   2   0   2   2   0   2   2   2   0   0   2   0   2   0   2   0   2   0   2   2   0   0   2   2   0   0   2   0   0   2   2   0   0   0   2   2   2   0   2   0   0   2   2   0   2   0   0   0   0   2   2   0   0   0   2   2   2   2   0   2   0   0   2   0   0   0   2   0   0   0   0   2   2   2   0   0   2   2   0   0   2   0   0   0   2   2   2   0   2   2   0   2   0   0   0   2   0   0   0   0   2   2   0   2   2   2   0   0   2   2   0   2   2   2   2   0   2   2   0   2   2   2   2   2   2   0   2   2   2   0   2   2   0   2   2   2   2   0   0   2   2   2   0   2   0   2   0   2   2   0   2   2   2   0   2   2   2   2   0   0   0   2   2   0
 MK-3-8                 0   2   2   2   2   2   2   2   0   2   0   0   0   2   0   2   0   0   0   2   2   2   0   0   0   2   2   0   2   0   2   2   2   0   2   0   0   0   2   2   0   2   0   2   0   0   2   2   0   2   0   0   2   0   2   2   0   0   2   2   0   0   2   0   0   2   2   2   0   0   2   2   2   0   2   0   0   2   2   0   2   0   0   0   0   2   0   0   0   0   2   2   2   2   0   2   0   0   2   0   0   0   2   0   0   0   0   2   2   2   0   0   2   2   0   0   0   0   0   0   2   2   2   2   2   2   0   2   0   0   0   2   0   0   0   0   2   2   0   2   2   0   0   0   2   2   0   0   2   2   2   0   2   2   0   2   2   2   2   2   2   0   2   2   2   0   2   2   0   2   2   2   0   2   0   2   2   2   0   0   0   2   0   2   2   0   2   0   2   0   2   2   2   2   0   2   0   2   2   0
 MK-3-9                 0   2   2   2   2   0   2   0   0   2   0   0   0   2   0   2   0   0   0   2   0   2   0   0   0   0   2   0   2   0   2   2   2   0   2   0   0   0   2   2   0   2   0   2   2   0   2   2   0   2   0   0   2   0   2   2   0   0   2   2   0   0   2   0   0   2   2   2   0   0   0   2   0   0   2   2   0   2   2   0   0   0   0   0   0   2   2   0   0   0   2   2   0   2   0   2   0   0   2   0   0   0   2   0   0   0   0   2   2   2   0   0   2   2   2   0   0   0   0   2   2   2   2   2   2   0   0   2   0   0   2   2   0   0   2   0   2   2   0   2   2   0   0   0   2   2   0   0   2   2   2   0   2   2   0   2   2   2   2   2   2   0   2   2   2   0   2   2   0   0   2   2   0   2   0   2   2   2   0   0   0   2   0   2   2   0   0   0   2   0   2   2   2   2   0   2   2   2   2   0
 MK-3-10                0   2   2   2   2   0   2   0   0   2   0   0   0   2   0   2   0   0   0   2   0   2   0   0   0   0   2   2   2   0   2   2   2   0   2   0   0   0   2   2   0   2   0   2   2   0   2   2   0   2   0   0   2   0   2   2   0   2   2   2   0   0   2   0   0   2   2   2   0   2   0   2   0   0   2   2   0   2   2   0   0   0   0   0   0   2   2   0   2   0   2   2   0   2   0   2   0   0   2   0   0   0   2   0   0   0   0   2   2   0   0   0   2   2   2   0   0   0   0   2   2   2   2   2   0   0   0   2   0   0   2   2   0   0   2   0   2   2   0   2   2   0   0   0   2   0   0   0   2   2   2   0   2   2   0   2   2   2   2   2   2   0   0   2   2   0   2   0   2   0   2   2   2   2   0   2   2   2   0   0   0   2   2   2   2   0   0   0   2   0   2   2   2   2   0   2   0   2   2   0
 MK-3-11                0   0   2   2   2   0   2   0   0   2   0   0   0   2   0   2   0   0   0   2   0   2   0   0   0   0   2   2   2   0   2   2   2   2   2   0   0   0   2   2   0   2   2   2   2   0   2   2   0   0   0   0   2   0   2   0   0   2   2   2   2   0   2   0   0   2   2   2   0   2   0   2   0   0   2   2   0   2   2   0   0   0   0   0   2   2   2   0   2   2   0   2   0   2   0   0   2   0   2   0   0   0   2   0   0   0   2   2   2   0   2   0   2   2   2   0   0   0   2   2   2   2   2   2   0   0   0   2   0   0   0   2   2   0   2   0   2   2   0   2   2   0   0   0   2   0   0   2   2   2   0   0   2   2   2   2   2   2   2   2   2   0   0   2   2   0   2   0   2   0   2   2   2   2   0   2   2   2   0   0   0   2   2   2   2   0   0   0   0   0   2   2   2   2   0   2   0   2   0   0
 MK-3-12                0   0   2   2   2   0   2   0   0   2   2   0   2   2   0   2   0   0   0   2   0   2   0   0   0   0   2   2   2   0   2   2   2   2   2   0   0   0   2   2   0   2   2   2   2   0   2   2   0   0   0   0   2   0   2   0   0   2   2   2   2   0   2   0   0   2   2   2   0   2   0   2   0   0   2   2   0   2   2   0   0   2   0   0   2   2   2   0   2   2   0   2   0   2   2   0   2   0   2   0   0   0   2   0   0   0   2   2   2   0   2   0   2   2   2   0   0   0   2   2   2   2   2   2   2   0   0   2   0   2   0   2   2   0   2   0   2   2   0   2   2   2   0   2   2   0   0   2   2   2   0   0   2   2   2   2   2   2   2   2   2   0   0   2   2   2   0   2   2   0   2   0   2   2   0   2   2   2   0   0   0   2   2   2   2   0   0   0   0   0   0   0   2   2   0   2   0   2   0   0
 MK-3-13                2   0   2   2   2   0   2   0   0   2   2   0   2   2   0   2   2   0   0   2   0   0   0   0   0   0   2   2   2   0   2   2   2   2   2   0   0   0   2   2   0   2   2   2   2   0   2   2   0   0   0   0   2   0   2   0   0   2   2   2   2   0   2   0   0   2   2   2   0   2   0   2   0   0   2   2   0   2   2   0   0   2   0   0   2   2   2   0   2   2   0   2   2   0   0   2   2   0   2   0   0   0   2   0   0   0   2   2   2   0   2   0   2   2   2   0   0   0   2   0   2   2   2   2   2   2   0   2   0   2   0   2   2   0   2   0   2   0   0   2   0   2   0   2   2   0   0   2   2   2   0   0   2   2   2   2   2   2   2   2   2   0   0   2   0   2   0   2   2   0   2   2   2   2   2   2   2   2   0   0   0   2   2   2   2   0   0   0   0   0   0   0   2   2   0   2   2   2   2   0
 MK-3-14                2   0   2   0   2   0   2   0   0   2   2   0   2   0   0   0   2   0   0   2   0   0   0   0   0   0   2   2   2   0   2   2   2   2   2   0   0   0   2   2   0   2   2   2   2   2   2   2   0   0   0   0   2   0   2   0   0   0   2   2   2   0   2   0   0   2   2   2   0   2   0   2   0   2   2   2   0   2   0   2   0   2   0   0   2   2   2   0   2   0   0   2   0   0   0   2   2   2   2   0   2   0   2   2   0   0   2   0   2   0   2   0   2   2   2   0   0   0   2   0   2   2   2   2   2   2   0   2   0   2   2   2   2   0   2   2   2   0   2   2   0   2   0   2   0   0   0   2   2   2   0   0   2   0   2   2   2   2   2   0   2   0   0   2   0   2   0   2   2   0   2   2   2   2   2   2   0   2   0   0   0   2   2   2   2   0   0   0   0   0   0   0   2   2   0   2   2   2   2   0
 MK-3-15                2   0   2   0   2   0   2   0   0   2   2   2   2   0   2   0   0   0   2   2   0   0   0   0   0   0   2   2   2   0   2   2   2   2   2   0   0   0   2   2   0   2   2   2   2   2   2   2   0   0   0   2   2   0   2   0   0   0   2   0   2   0   2   0   0   2   2   2   0   2   2   2   0   2   2   2   0   2   0   0   0   2   0   0   2   2   2   0   2   0   0   2   0   0   0   0   2   2   2   0   2   0   2   2   0   0   0   0   0   0   2   0   2   2   2   0   0   2   2   0   0   2   2   2   2   2   0   2   0   2   2   2   2   0   2   2   2   0   2   2   0   2   0   2   0   0   0   2   2   2   0   0   2   0   2   2   2   2   2   0   2   0   0   2   0   2   0   0   2   0   2   2   2   2   0   2   0   2   0   0   0   2   2   2   2   0   0   0   0   0   0   0   0   2   0   2   2   2   2   0
 MK-3-16                2   0   2   0   2   0   2   0   0   2   2   2   2   0   2   2   0   0   2   2   0   0   0   0   0   0   2   2   2   0   2   2   2   2   2   0   0   2   2   2   0   0   2   2   2   2   2   2   0   0   0   0   2   0   2   0   0   0   2   2   2   0   2   0   0   2   2   2   0   0   2   2   0   2   2   2   0   2   2   0   0   2   0   2   2   2   2   2   2   2   0   2   0   0   2   0   2   2   0   0   2   0   2   2   0   0   0   2   0   2   2   0   2   2   2   0   0   2   2   2   0   2   2   2   2   2   2   2   0   2   2   2   2   0   2   2   2   2   2   2   2   2   0   2   0   0   0   2   2   2   2   0   0   0   2   2   2   2   0   0   2   0   0   2   0   2   0   0   2   0   0   2   2   2   2   2   0   2   0   0   0   2   2   2   2   0   2   0   0   0   0   0   0   2   0   2   0   2   2   0
 MK-4-1                 2   2   2   2   0   2   0   2   0   2   0   2   0   0   2   0   0   0   0   2   0   2   0   0   0   0   2   2   0   2   2   2   0   0   2   2   0   2   0   2   2   0   2   2   2   2   0   2   0   0   2   0   2   2   2   0   2   0   2   2   2   0   0   2   2   0   0   2   2   2   0   0   0   0   0   2   0   2   2   2   0   2   2   0   0   0   0   0   0   0   2   2   0   0   0   0   0   2   0   0   2   0   2   2   0   0   0   0   0   0   0   2   2   0   2   2   2   0   0   2   0   0   2   0   0   2   0   2   2   2   0   0   0   2   0   0   0   2   0   0   2   2   2   2   0   0   0   0   2   2   2   2   2   2   2   2   2   0   0   0   2   0   0   0   0   0   2   2   2   2   2   2   2   0   0   0   0   0   0   2   0   2   0   2   2   0   0   2   0   0   2   0   0   2   2   2   2   2   2   2
 MK-4-2                 2   2   2   2   0   2   0   2   0   2   0   2   0   0   2   0   0   2   0   2   0   2   0   0   0   0   2   2   0   2   2   2   0   0   2   0   0   2   0   2   2   0   2   2   2   2   0   2   0   2   2   0   2   2   2   0   2   0   2   2   2   0   2   2   2   0   0   2   2   2   0   0   2   0   2   0   0   2   2   2   0   2   2   0   0   0   0   0   0   0   2   2   0   0   0   0   0   2   0   0   2   0   2   2   0   0   0   0   0   0   0   2   2   0   2   2   0   0   0   2   0   0   2   0   0   2   0   2   2   0   0   0   0   2   0   0   0   2   0   0   0   2   2   2   0   0   0   2   2   2   2   2   2   2   2   2   2   0   0   0   2   2   0   2   0   0   2   2   2   2   2   2   2   0   0   0   0   0   0   2   0   2   0   0   2   0   0   2   0   0   2   0   0   2   2   2   2   2   2   2
 MK-4-3                 2   2   2   2   0   0   2   2   0   0   0   2   0   0   2   0   0   2   0   2   0   2   0   0   0   0   2   2   0   2   2   2   0   0   2   0   0   0   0   2   2   0   2   2   2   0   2   2   0   2   2   0   2   0   2   0   2   0   2   2   0   0   2   2   0   0   0   2   2   2   0   0   2   0   2   0   0   2   2   2   0   2   2   0   0   0   0   0   0   0   2   2   0   0   0   2   2   2   0   0   2   0   2   2   0   2   0   0   0   0   0   2   2   0   2   2   0   2   0   2   0   2   2   0   0   2   2   0   2   0   0   0   0   2   0   0   0   2   0   0   0   2   2   2   0   0   0   0   0   2   2   2   2   2   2   2   2   0   2   0   2   2   0   2   0   0   2   2   2   2   2   0   2   0   0   0   0   0   0   2   0   0   0   0   2   0   0   2   0   0   2   0   0   2   2   2   2   2   2   2
 MK-4-4                 2   2   2   2   2   2   2   0   0   0   0   2   0   0   2   0   0   2   0   2   0   2   0   0   0   0   2   2   0   2   2   2   0   0   2   0   0   0   2   2   2   0   2   0   2   0   2   2   0   2   2   0   2   0   2   0   0   0   2   2   0   0   2   2   0   0   0   2   2   2   0   0   2   0   2   0   0   2   2   2   0   2   2   0   0   0   0   0   0   2   2   2   2   0   0   2   2   2   0   0   2   0   0   0   0   0   0   0   0   0   0   2   2   0   2   2   0   2   0   2   0   2   2   0   0   0   2   0   2   0   0   0   0   0   0   0   2   2   0   0   0   2   2   2   0   0   0   0   0   2   2   2   2   2   2   2   2   0   0   0   2   2   2   2   0   0   2   2   2   2   2   0   2   0   0   0   0   0   0   2   0   0   0   0   2   0   0   2   0   0   2   0   0   2   2   0   0   2   2   2
 MK-4-5                 2   2   2   2   2   2   2   0   0   0   0   2   0   0   2   0   0   2   2   2   0   2   0   0   0   0   2   2   2   2   2   2   0   0   2   0   0   0   2   2   2   0   2   0   2   0   2   2   0   2   2   0   2   0   0   0   0   0   2   2   0   0   2   2   0   0   0   2   2   2   2   2   2   0   2   0   0   2   0   2   0   2   2   0   0   0   0   0   0   2   2   2   0   0   2   0   2   2   0   0   2   0   0   0   0   0   0   0   0   2   0   2   2   0   0   2   0   2   2   2   0   0   0   0   0   0   2   0   2   0   0   0   0   0   0   0   2   2   0   2   0   2   2   2   0   0   0   0   0   2   2   2   2   2   2   2   2   0   0   0   2   2   2   2   0   0   2   0   2   2   0   0   2   2   0   0   0   0   0   0   0   0   0   0   2   0   0   2   0   0   2   0   2   2   0   0   0   2   2   2
 MK-4-6                 0   2   0   2   2   2   2   0   0   0   0   2   0   0   2   0   0   0   2   0   0   2   0   2   0   0   2   2   2   0   2   2   0   0   2   0   0   0   2   2   2   0   2   0   2   0   2   2   0   2   2   0   2   0   0   0   0   0   2   2   0   0   2   2   2   2   0   2   2   2   2   2   2   0   2   0   0   0   0   2   0   0   2   0   0   0   0   2   0   2   2   2   0   0   2   0   2   2   0   0   0   0   0   0   0   0   0   0   0   2   0   2   2   0   0   2   2   2   2   0   0   0   0   0   2   0   2   0   2   0   2   0   2   2   0   0   2   2   2   2   0   2   2   0   0   0   0   0   0   0   2   2   2   2   2   2   2   0   0   0   2   0   2   2   0   0   2   0   2   2   0   0   2   2   0   0   2   0   0   0   2   0   0   0   2   2   2   2   0   0   2   0   0   2   0   0   0   2   2   2
 MK-4-7                 0   2   0   2   0   2   2   0   0   0   0   2   0   0   2   0   0   0   2   0   0   2   0   2   2   0   2   2   2   0   2   2   0   0   2   0   0   0   2   2   2   0   2   0   2   0   2   0   0   2   2   0   2   0   2   0   0   0   2   2   0   0   2   2   2   2   0   2   2   2   2   2   2   0   2   0   0   0   2   2   0   0   2   2   0   0   0   2   0   2   2   2   0   0   2   0   2   2   2   0   2   0   0   0   0   0   0   0   0   2   0   2   0   0   0   2   2   2   2   0   0   0   0   0   2   0   2   0   2   0   2   0   2   2   0   0   2   2   0   2   2   2   2   0   0   0   0   0   0   0   0   2   2   2   2   2   2   0   0   0   2   0   2   0   0   0   2   0   2   2   0   0   2   2   0   0   2   2   0   0   2   0   2   0   2   2   2   2   0   0   2   0   0   2   0   0   0   2   2   2
 MK-4-8                 0   2   0   2   2   2   2   0   0   0   0   2   0   0   0   2   0   0   2   0   0   2   0   2   2   0   2   2   2   0   2   2   0   0   2   0   0   0   2   2   2   0   2   0   2   0   2   0   0   2   2   0   2   0   2   0   0   0   2   2   0   0   2   2   2   2   0   0   2   2   2   2   2   0   2   0   0   0   2   2   0   0   2   2   0   2   0   2   0   2   2   2   0   0   2   0   2   2   0   0   2   0   0   0   0   2   0   0   2   2   2   2   0   0   2   0   2   2   2   0   0   0   2   2   2   0   2   0   2   0   2   0   2   2   0   0   2   2   0   2   2   0   2   0   2   0   0   0   0   0   0   2   2   2   2   2   2   0   0   0   2   0   0   0   0   0   0   0   2   2   0   0   2   2   0   0   2   2   0   0   2   0   2   0   2   2   2   2   2   0   2   0   0   2   0   0   0   2   2   2
 MK-4-9                 2   2   0   2   2   2   2   0   0   0   0   2   0   0   0   2   0   0   2   0   0   2   0   2   2   0   2   2   2   0   2   2   0   0   2   0   0   0   0   2   2   0   2   0   2   0   0   0   0   2   2   0   2   0   2   0   0   0   2   2   0   0   2   0   2   2   0   0   2   2   0   2   2   0   2   0   0   0   2   0   2   0   2   2   0   2   0   2   0   2   2   2   0   0   2   0   2   2   0   0   2   0   0   0   0   2   0   0   2   2   2   2   0   2   0   0   2   2   2   0   0   0   2   2   2   0   2   0   2   0   2   0   2   2   0   2   2   2   0   2   2   2   2   0   2   0   0   0   0   0   0   2   2   2   2   2   2   0   0   0   0   2   0   0   0   0   0   0   2   2   0   0   2   2   0   0   2   2   2   2   2   0   0   0   2   2   2   2   2   0   2   0   0   2   0   0   0   2   2   2
 MK-4-10                2   2   0   2   2   2   2   0   0   0   0   2   0   0   0   0   0   0   2   0   0   2   0   2   2   0   2   0   2   0   2   2   0   0   2   0   0   0   0   2   2   0   0   0   2   0   0   2   0   2   2   2   2   0   2   2   0   0   2   2   0   0   2   0   2   2   0   0   2   2   0   2   2   0   2   0   0   0   2   0   2   0   2   2   0   2   0   2   0   0   2   2   0   2   2   0   2   2   2   0   2   2   0   0   0   2   0   0   2   2   2   0   0   2   2   0   2   2   2   0   0   0   2   2   2   0   2   0   0   0   2   0   2   0   0   2   2   2   2   2   2   2   2   0   2   0   0   0   2   0   0   2   0   0   2   2   2   0   0   0   0   2   0   0   2   0   0   0   0   2   0   2   2   2   0   0   2   2   2   2   2   0   0   0   2   2   2   2   2   0   2   0   0   0   0   2   0   2   2   2
 MK-4-11                2   2   0   2   2   2   2   0   0   2   0   2   0   0   0   0   0   0   0   0   0   2   0   2   2   0   2   0   2   2   2   2   0   0   2   0   2   0   2   2   2   0   0   0   2   0   0   2   0   2   2   2   2   0   2   2   0   0   2   2   0   0   2   2   2   2   0   0   2   0   0   2   2   0   2   0   0   0   2   0   2   0   2   2   0   2   0   2   0   0   2   2   0   2   2   0   2   2   2   0   2   2   0   0   0   2   0   0   2   2   2   0   0   2   2   0   2   2   2   0   2   2   2   2   2   0   2   0   0   0   2   2   2   2   0   2   2   2   2   2   0   2   2   0   2   0   0   0   2   0   2   0   0   0   2   2   2   0   0   0   0   2   0   0   2   0   0   2   2   2   0   2   2   0   0   0   2   2   2   2   2   0   2   0   2   2   2   2   0   2   2   0   0   0   0   2   0   2   2   2
 MK-4-12                2   2   0   2   2   2   2   0   0   2   0   0   0   0   0   0   0   0   0   0   0   2   0   2   2   2   2   0   0   2   2   2   0   0   2   0   0   0   2   2   2   0   0   0   2   0   0   2   2   0   2   2   2   0   2   2   0   0   2   2   0   0   2   2   2   2   0   0   2   0   0   2   2   0   2   0   0   0   0   0   2   0   2   2   2   2   0   2   0   0   2   0   0   2   2   0   0   2   2   0   2   2   0   0   0   2   0   0   2   2   0   0   0   0   2   0   2   2   0   0   2   2   2   2   0   0   2   0   0   0   2   0   2   2   0   2   2   2   2   2   0   2   2   0   2   0   0   2   2   0   2   0   0   0   2   2   2   0   0   0   0   2   0   0   2   0   0   2   2   2   0   0   0   0   0   0   2   2   2   0   2   0   2   0   2   2   0   2   0   2   2   0   0   0   0   2   0   2   2   2
 MK-4-13                2   2   0   2   2   2   2   0   2   2   0   0   0   0   0   0   0   0   0   0   0   2   0   2   2   2   2   0   2   2   2   2   0   0   2   0   0   0   2   2   2   0   0   0   2   0   0   2   2   0   2   2   2   0   2   2   0   0   2   2   0   0   2   2   2   2   0   0   0   0   0   2   2   0   2   0   2   0   0   0   2   0   0   0   2   2   0   0   0   0   2   0   0   2   2   0   0   2   2   0   2   2   0   0   0   2   0   0   2   2   2   0   0   0   2   0   2   2   0   0   2   2   2   2   0   2   2   0   0   0   2   0   2   2   0   2   2   2   2   0   0   2   2   0   2   0   0   2   0   0   0   0   2   0   2   2   2   2   0   0   0   2   0   0   0   0   0   2   2   2   0   0   2   0   0   0   2   2   2   0   2   0   2   0   2   2   0   0   0   2   2   0   0   0   0   2   0   2   2   2
 MK-4-14                2   2   0   2   2   2   0   0   2   2   2   0   2   0   0   0   0   0   0   0   0   2   0   2   2   2   0   0   2   2   2   2   0   0   2   0   0   0   2   2   2   0   0   2   2   0   0   2   2   0   0   2   2   0   2   2   0   0   0   2   0   0   2   2   2   2   0   0   0   0   0   2   2   0   2   0   2   0   0   0   2   0   0   0   2   2   0   0   0   0   2   0   0   0   2   0   0   2   2   0   2   2   0   0   0   0   0   0   2   2   2   0   0   0   2   0   2   2   0   0   2   2   2   2   0   2   2   0   0   2   2   0   2   2   0   2   2   2   2   0   0   2   2   2   2   0   0   0   0   0   0   2   2   0   2   2   2   2   0   0   0   2   0   0   0   0   0   2   2   2   0   0   2   0   0   0   2   2   2   0   2   0   2   0   2   0   0   0   0   0   2   0   0   0   0   0   0   2   2   2
 MK-4-15                2   2   0   2   2   2   2   2   0   2   2   0   2   0   0   0   0   0   0   2   0   2   0   2   2   2   0   0   2   2   2   2   0   0   2   0   0   0   2   2   2   2   0   2   2   0   0   2   2   0   0   2   2   0   2   2   0   0   0   2   0   0   2   2   2   0   0   0   0   0   0   2   2   0   0   2   2   0   0   0   2   0   0   0   2   2   0   0   0   2   2   0   0   0   2   0   0   2   2   0   2   2   0   0   2   0   0   0   2   2   2   0   0   0   2   0   2   2   0   0   2   2   2   2   0   2   2   0   0   2   2   0   0   2   0   2   2   2   2   0   0   0   2   2   0   2   0   0   0   0   0   2   2   0   2   2   2   2   0   0   0   2   0   0   0   0   0   2   2   2   0   0   2   0   0   0   2   2   2   2   2   0   2   0   2   0   0   0   0   0   2   0   0   0   0   0   0   2   2   2
 MK-4-16                2   2   0   2   2   2   2   2   0   2   2   0   2   0   0   0   0   0   0   2   0   2   0   2   2   2   0   0   2   2   2   2   0   0   2   0   0   0   0   2   2   2   0   2   2   0   0   2   2   0   0   2   2   0   2   2   0   0   0   2   0   0   2   2   2   0   0   0   2   0   0   2   2   2   0   2   2   0   0   0   0   0   0   0   2   2   2   0   0   2   2   0   0   0   2   0   0   2   2   0   2   2   0   0   2   0   0   0   2   2   2   0   0   2   2   0   2   2   0   0   2   2   2   0   0   0   2   0   0   0   2   0   0   2   0   2   2   0   2   2   0   0   2   2   0   2   0   2   0   0   0   2   2   0   2   2   2   2   0   0   0   2   0   0   0   0   0   2   2   2   0   0   2   0   0   0   2   0   2   2   0   0   2   2   2   0   0   2   0   0   2   0   0   0   0   0   0   2   2   2
 MK-5-1                 2   2   0   2   0   0   0   0   2   2   2   0   2   0   2   0   2   0   2   2   2   0   2   2   0   2   2   0   0   0   0   2   0   2   2   0   2   0   0   2   2   0   0   0   0   0   2   0   2   2   0   0   2   0   2   0   2   2   2   0   0   2   2   2   2   0   2   2   2   0   2   2   0   2   2   2   2   0   0   0   2   0   0   0   0   2   0   0   0   0   0   0   2   0   0   2   0   2   0   2   0   0   2   2   2   0   0   2   0   2   0   0   2   2   2   0   0   0   0   2   0   0   0   0   0   2   0   2   2   2   2   2   0   0   0   0   0   2   0   2   0   0   0   0   2   2   2   2   2   0   0   2   2   0   0   0   2   0   2   2   0   2   0   0   2   2   2   0   2   0   0   0   2   0   0   0   0   0   0   2   2   2   2   0   2   2   0   2   2   0   0   2   2   2   2   0   2   0   2   2
 MK-5-2                 0   2   0   2   0   0   0   0   2   2   0   2   2   0   2   0   2   0   2   2   2   0   2   2   0   2   2   0   0   0   0   2   0   2   0   0   0   0   0   2   2   0   0   0   0   2   2   0   2   2   0   0   2   0   2   0   2   2   2   0   0   2   2   2   2   0   2   2   2   0   2   2   0   2   2   2   2   2   0   0   2   0   0   0   0   2   0   0   0   0   0   0   2   0   0   2   0   2   2   2   0   0   2   2   2   0   0   2   2   2   0   0   2   2   2   0   0   2   0   2   0   2   0   0   0   2   0   2   2   2   2   2   0   0   0   0   0   2   2   2   0   0   0   0   2   2   2   2   2   0   0   2   2   0   0   0   2   0   2   2   0   2   0   0   2   0   2   0   2   0   0   0   2   0   2   0   0   0   0   2   0   2   2   0   2   2   0   2   2   0   0   2   2   2   2   0   2   0   2   2
 MK-5-3                 0   2   0   2   0   0   0   0   2   2   0   2   2   0   2   2   2   0   2   2   2   0   2   2   0   2   2   0   0   0   0   2   0   2   0   0   2   0   2   0   2   0   0   0   0   0   2   0   2   2   0   0   2   0   2   0   0   2   2   0   0   2   0   2   2   0   2   2   2   0   2   2   0   2   2   2   2   2   0   0   2   2   0   0   0   2   2   0   0   0   0   2   2   0   0   2   0   2   2   0   0   0   2   2   2   0   0   2   2   2   0   0   2   2   2   0   2   2   0   2   0   2   0   0   0   2   2   2   2   2   2   2   0   0   0   0   2   2   2   0   0   0   0   2   0   2   2   2   0   0   0   2   0   0   2   0   2   0   2   2   2   2   0   0   2   0   2   2   2   0   2   2   2   0   2   0   0   0   0   2   0   2   2   0   2   2   0   2   2   0   0   2   2   2   0   0   2   0   2   2
 MK-5-4                 0   2   0   2   0   0   0   2   2   2   0   2   2   2   2   2   2   0   2   2   2   0   2   2   0   0   2   0   0   0   0   2   0   2   0   0   2   0   2   0   0   0   0   0   0   0   0   0   2   2   0   0   2   0   2   0   0   2   2   0   0   2   2   2   0   0   2   2   2   0   2   0   0   2   2   2   2   2   0   0   2   2   0   0   0   2   2   2   0   0   2   2   2   0   0   0   0   2   2   0   0   0   2   2   0   0   2   2   2   2   0   0   2   2   2   0   2   0   0   2   0   2   0   0   0   2   2   2   2   2   0   2   0   0   0   2   2   2   2   0   0   0   0   0   2   0   2   2   0   0   0   2   0   0   2   0   2   0   2   2   2   2   0   0   2   0   2   2   2   0   2   2   2   0   2   0   0   0   0   2   0   2   2   0   2   2   0   2   2   2   0   2   0   0   0   0   0   0   2   2
 MK-5-5                 0   2   0   2   0   0   0   2   2   2   0   2   0   2   2   2   2   0   2   2   2   0   2   0   0   2   2   0   0   0   0   2   0   0   0   0   2   0   2   0   0   0   0   2   0   2   0   2   2   0   0   0   2   0   2   0   0   2   2   0   0   2   2   0   0   0   0   2   2   0   2   0   0   2   2   2   2   2   0   0   2   2   0   0   0   2   2   2   0   0   2   2   0   0   2   0   0   2   2   0   2   0   2   2   2   0   2   2   2   2   0   0   2   2   2   0   2   0   0   2   0   2   0   0   0   2   2   2   2   2   0   2   0   0   0   2   2   2   2   0   0   0   0   0   2   0   2   2   0   0   0   2   0   0   2   0   2   0   2   2   2   2   0   0   2   0   0   2   2   0   2   2   2   0   2   0   0   0   0   2   0   2   2   0   2   0   0   2   2   2   0   2   0   0   0   0   0   0   2   2
 MK-5-6                 0   2   0   2   0   0   0   2   2   2   0   2   0   2   2   2   2   0   2   2   2   0   2   0   0   2   2   0   0   0   0   2   0   0   0   0   2   0   2   0   0   0   2   2   0   2   0   2   0   0   0   0   2   0   2   0   0   2   2   0   0   2   2   0   2   0   0   2   2   0   2   0   0   0   2   2   2   2   0   0   0   2   0   0   0   2   0   2   0   0   2   2   2   0   2   0   0   2   2   0   2   0   2   2   2   0   0   0   2   2   0   0   2   0   2   0   2   0   0   2   0   2   2   0   0   2   2   2   2   2   0   2   0   0   0   2   2   2   2   0   0   0   0   0   2   0   2   2   0   0   2   2   0   0   0   0   2   0   2   2   2   2   0   0   2   0   0   2   2   0   2   0   2   0   2   0   0   0   0   2   2   2   2   0   0   2   0   2   2   2   0   2   0   0   0   0   0   0   2   2
 MK-5-7                 0   2   2   2   0   0   0   2   2   2   0   2   0   2   2   2   2   0   2   2   0   0   2   2   0   2   2   0   0   0   0   2   0   0   0   0   2   2   2   0   0   0   2   2   0   2   2   2   0   0   0   0   0   0   0   0   0   2   2   0   0   2   2   0   2   0   0   2   2   0   0   0   0   0   2   2   2   2   0   0   0   2   0   0   0   2   0   2   0   0   2   2   2   0   2   0   0   2   2   0   2   2   2   2   2   0   0   0   2   2   0   0   2   0   2   0   2   2   0   2   0   2   2   0   0   2   2   2   2   0   0   2   0   0   0   2   2   2   2   0   0   0   0   0   2   0   2   2   0   0   2   2   0   0   0   0   2   0   2   2   2   0   0   0   2   0   0   2   2   0   2   0   2   0   2   0   0   0   0   2   2   2   2   0   2   2   0   2   2   2   0   0   0   0   0   0   0   2   2   2
 MK-5-8                 2   2   2   2   0   0   0   2   2   2   0   0   0   2   2   2   2   0   2   2   0   0   2   2   0   2   2   0   0   0   0   2   0   0   0   0   0   2   2   0   0   0   2   2   0   2   2   2   0   0   0   0   0   2   0   2   0   2   2   0   0   2   2   0   2   0   0   2   2   0   0   2   0   0   2   2   0   2   0   0   0   2   0   0   0   2   0   2   0   0   2   2   2   0   2   0   0   2   2   0   2   2   2   2   2   0   0   0   0   2   0   0   2   0   2   2   2   2   0   2   0   0   2   0   0   2   2   2   2   0   0   2   0   0   2   2   2   2   2   0   0   0   0   0   2   0   2   2   0   0   2   2   0   0   0   0   2   0   0   2   2   0   0   0   2   0   0   2   2   2   2   0   2   0   2   0   0   0   0   2   2   2   2   0   2   2   0   0   2   2   0   0   0   0   0   0   0   2   2   2
 MK-5-9                 2   2   2   2   0   0   0   2   2   2   0   0   0   2   2   2   2   2   2   0   2   0   2   2   0   2   2   0   0   0   0   2   0   0   0   0   0   2   2   0   0   0   2   2   0   2   2   2   0   0   0   2   0   2   0   2   0   2   0   0   0   2   2   0   2   0   0   2   2   0   0   2   0   2   2   2   0   2   0   0   0   0   0   0   0   2   0   2   0   0   2   2   0   0   2   0   2   2   2   2   2   2   2   2   2   0   0   0   0   2   0   0   2   2   2   2   2   2   0   2   0   0   2   0   0   2   2   2   0   0   0   2   0   0   2   2   2   2   2   0   0   0   0   0   2   0   2   2   0   0   2   2   0   2   0   0   2   2   0   2   2   0   0   0   2   0   0   2   2   2   2   0   2   0   2   0   0   0   0   2   2   2   2   0   2   2   2   2   2   2   2   0   0   0   0   0   0   2   2   0
 MK-5-10                2   2   2   2   0   0   0   2   2   2   0   0   0   2   2   2   2   2   2   0   2   0   2   2   0   2   2   0   0   2   0   2   0   0   0   0   0   2   2   0   0   0   2   2   0   2   0   0   0   0   0   2   0   2   0   2   0   2   0   0   0   2   2   0   2   0   0   2   2   0   0   2   0   2   2   0   0   2   0   0   0   0   0   0   0   0   0   2   0   0   2   2   0   0   2   0   2   2   2   2   2   2   0   2   0   0   0   0   0   2   0   2   2   2   2   2   2   2   0   2   0   0   2   0   0   2   0   0   0   0   0   2   0   0   2   2   2   2   0   0   0   0   0   0   2   0   2   2   0   0   2   2   0   2   0   2   2   2   0   2   2   0   0   0   0   0   0   0   2   2   2   0   2   0   0   0   0   0   0   2   2   2   2   2   2   2   0   2   2   2   2   0   0   0   0   0   0   2   2   0
 MK-5-11                2   2   2   2   0   0   0   2   0   2   0   0   0   2   2   2   2   2   2   0   2   0   2   2   0   2   2   0   0   2   0   2   0   0   0   0   0   2   2   0   0   0   2   2   2   2   2   0   0   0   0   2   0   2   0   2   0   2   0   0   0   2   2   0   2   0   0   2   2   0   0   2   2   2   2   2   2   2   0   0   2   0   0   0   0   0   2   2   0   0   2   0   0   0   2   0   2   2   2   2   2   2   0   2   0   0   0   0   0   2   0   2   2   2   0   0   2   2   0   2   0   0   2   0   2   2   0   0   0   0   2   2   0   2   2   2   2   2   0   0   0   0   0   0   2   0   2   2   2   0   2   2   0   2   0   2   2   2   0   2   2   0   0   0   0   0   0   0   2   2   2   0   2   0   0   0   0   0   0   2   2   2   2   2   2   2   0   2   2   2   2   0   0   0   0   0   0   2   2   0
 MK-5-12                2   2   2   2   0   0   0   2   0   2   0   0   0   2   2   2   2   2   2   0   2   0   2   2   2   2   2   2   0   2   0   2   0   0   0   0   0   2   2   0   0   0   2   2   2   2   2   0   0   2   0   2   0   0   0   2   0   2   0   0   0   2   2   0   2   0   0   2   2   0   0   2   2   2   2   2   2   0   0   0   2   0   0   0   0   0   2   2   0   0   2   0   0   0   2   0   2   2   2   2   2   2   0   2   2   0   0   2   0   2   0   2   2   0   0   2   2   0   0   2   0   0   2   0   2   2   0   0   0   0   2   2   0   2   2   2   2   2   0   0   0   0   2   2   2   0   2   0   2   0   2   2   0   2   0   2   2   2   0   2   0   0   0   0   2   0   0   2   2   2   2   0   2   0   0   0   0   0   0   2   2   2   2   2   0   2   0   2   2   2   2   0   0   0   0   0   0   2   2   0
 MK-5-13                2   2   2   2   0   0   0   2   0   2   0   0   0   2   2   2   2   2   2   0   2   0   2   2   2   2   2   2   0   2   0   2   0   0   0   0   0   2   2   0   0   0   2   2   2   2   2   0   0   0   0   2   0   0   0   2   0   2   0   0   0   2   2   0   2   0   0   2   2   0   0   2   2   2   2   0   2   0   0   0   2   0   0   0   0   0   2   2   0   0   2   0   0   0   2   0   2   2   2   2   2   2   0   0   2   0   0   2   0   2   0   2   2   0   2   2   0   0   0   2   0   0   2   0   0   0   0   0   0   2   2   2   0   2   2   2   2   2   0   0   0   0   2   2   2   0   2   0   0   2   2   2   0   2   0   2   2   2   0   2   2   0   0   0   2   0   0   2   2   2   2   0   2   0   0   0   0   0   0   2   2   2   2   2   0   2   0   2   2   2   2   2   0   0   0   0   0   2   2   0
 MK-5-14                2   2   2   2   0   2   2   2   0   2   0   0   0   2   2   2   0   2   2   0   2   0   2   2   2   2   2   2   0   2   0   0   0   0   0   0   0   2   2   0   0   2   0   2   2   2   2   0   0   0   0   2   0   0   0   2   0   2   0   0   0   2   2   0   2   0   0   2   2   0   0   2   2   2   2   0   2   0   0   0   2   0   0   0   0   2   2   2   0   0   2   0   0   0   2   0   2   2   0   2   2   2   0   0   0   0   0   2   0   2   2   2   2   0   2   2   0   0   0   2   0   0   2   0   0   0   0   0   0   2   2   2   0   2   0   2   2   0   0   0   0   0   2   0   2   0   2   0   0   2   2   2   2   2   2   0   2   0   0   2   2   2   0   0   2   0   0   2   2   2   2   0   2   0   2   0   0   0   0   2   2   2   2   2   0   2   0   2   2   2   2   2   0   2   0   0   0   2   2   0
 MK-5-15                2   2   2   2   0   2   2   2   0   2   0   0   0   2   2   2   0   2   2   0   2   2   2   2   2   2   2   2   2   2   2   0   0   0   0   0   0   2   2   0   0   2   0   2   0   2   2   0   0   0   0   2   2   0   0   2   0   2   0   0   0   2   2   0   2   0   0   2   2   2   0   2   2   2   0   0   2   0   0   0   2   0   0   0   2   2   2   2   0   0   2   0   2   0   2   0   2   2   0   2   2   2   0   0   0   0   0   2   0   2   2   2   2   0   2   2   0   0   0   2   0   2   2   0   0   0   0   0   0   2   0   2   0   2   0   2   2   0   0   0   0   0   2   0   2   0   2   2   0   2   0   2   2   2   0   0   2   0   0   0   2   2   0   2   2   0   0   2   0   2   2   0   2   0   2   2   0   0   0   2   2   2   2   2   0   2   0   2   2   2   2   2   0   2   0   0   2   2   2   0
 MK-5-16                2   2   2   2   0   0   0   2   0   0   0   0   0   2   2   2   0   2   2   0   0   2   2   2   2   2   2   0   2   2   2   0   0   0   0   2   0   2   2   0   0   2   0   2   0   2   2   0   0   0   0   2   2   0   0   2   0   2   0   0   0   2   2   0   2   0   0   2   2   2   0   2   2   2   0   0   2   0   0   0   2   0   0   0   2   2   2   2   0   0   2   0   2   0   2   0   2   2   0   2   2   2   0   0   0   0   0   2   0   2   2   2   0   0   0   2   0   0   0   0   0   2   2   0   0   0   0   0   0   2   0   2   0   2   2   2   2   0   2   0   0   0   2   0   2   0   2   0   0   2   0   2   2   2   0   0   2   0   0   0   2   2   0   2   2   0   0   2   0   2   0   0   2   0   2   2   0   0   0   2   2   2   2   2   0   2   0   2   2   2   2   2   0   2   0   0   2   2   2   0
 MK-6-1                 0   0   2   2   2   0   0   0   2   2   2   0   2   2   0   2   2   2   0   0   0   2   2   0   2   0   0   2   2   2   0   2   0   0   0   0   2   2   0   0   2   0   2   2   2   2   2   2   0   2   0   2   0   0   0   0   2   0   0   2   0   0   0   0   2   2   2   0   2   0   0   2   0   0   2   2   2   2   2   0   2   2   0   2   0   2   0   2   2   2   0   0   2   0   0   0   0   0   2   0   2   0   0   0   0   2   0   0   0   0   0   0   0   0   0   2   0   2   0   2   2   2   0   2   2   2   2   2   0   2   2   2   2   2   2   0   2   2   2   0   2   2   0   0   0   2   2   2   2   2   0   2   2   0   0   0   2   2   2   2   2   2   2   0   0   2   2   0   0   2   0   0   0   0   0   2   0   2   0   2   0   0   2   2   0   0   2   2   0   2   0   2   0   0   0   0   0   2   0   0
 MK-6-2                 0   0   2   2   2   0   0   0   2   2   2   0   2   0   0   2   0   2   0   0   0   2   2   0   0   0   0   2   2   2   0   2   0   0   0   0   2   2   0   0   2   0   2   2   2   2   2   2   0   2   0   2   0   0   2   0   2   0   0   2   0   2   0   2   2   2   2   0   2   0   0   2   0   0   2   2   2   2   2   0   2   0   0   2   0   2   0   2   2   2   0   0   2   0   0   0   0   0   2   0   2   0   0   2   0   2   0   0   0   0   0   0   0   0   2   2   0   2   0   2   2   2   0   2   2   2   0   2   0   2   2   2   2   2   2   0   2   2   2   0   2   2   0   0   2   2   2   2   2   2   0   2   2   0   0   0   2   2   2   2   2   2   2   0   0   2   2   0   0   2   0   0   0   0   0   2   2   2   0   2   0   0   2   2   0   0   2   2   0   2   0   2   0   0   0   0   0   2   0   2
 MK-6-3                 0   0   2   2   2   0   0   2   2   2   2   0   2   0   0   2   0   2   0   0   2   2   0   0   0   0   0   2   2   2   0   2   0   0   0   0   2   2   0   0   0   0   2   2   2   2   2   2   0   0   0   2   0   0   2   0   2   0   0   2   0   2   0   2   2   2   2   0   0   0   0   2   0   0   2   2   2   2   2   0   0   0   0   2   0   2   0   2   0   2   0   0   2   0   0   0   0   2   2   2   2   0   0   2   0   2   0   0   0   0   0   0   0   0   2   2   0   2   2   2   2   2   0   2   2   2   0   2   0   2   2   0   2   2   2   0   2   2   2   0   2   2   0   0   2   2   2   2   2   2   0   2   2   0   0   0   0   0   2   2   2   2   2   0   0   2   2   0   0   2   0   0   0   0   0   2   2   2   0   0   0   0   2   2   0   0   2   2   0   0   0   2   0   0   0   0   0   2   0   2
 MK-6-4                 0   0   0   2   2   0   0   2   0   2   2   0   2   0   0   2   0   2   0   0   2   2   0   0   2   0   0   2   2   2   0   2   0   0   0   0   2   2   0   0   0   0   2   0   2   2   2   2   0   0   0   2   0   0   2   0   2   0   0   2   0   2   0   2   2   2   2   2   0   0   0   2   0   0   2   2   0   2   2   0   0   0   0   0   0   2   0   2   0   2   2   0   2   0   0   0   2   2   0   2   2   0   0   2   0   2   0   0   0   2   0   0   0   0   2   2   0   2   2   2   2   2   0   2   2   2   0   2   0   0   2   0   2   2   2   0   2   2   2   0   2   2   0   0   2   2   2   2   2   2   0   2   2   0   0   0   0   0   0   2   2   2   2   0   0   2   2   0   0   2   0   0   0   0   0   2   2   2   0   0   2   0   2   2   0   0   2   2   0   0   0   2   0   0   0   0   0   2   0   2
 MK-6-5                 2   0   0   2   2   2   0   2   0   2   2   0   2   0   0   2   0   2   0   0   2   2   0   0   2   0   0   2   2   2   0   2   0   0   0   0   0   2   0   0   0   0   2   0   2   2   2   2   0   0   0   2   0   0   2   0   2   0   0   2   0   2   0   2   2   2   2   2   0   0   0   2   0   0   2   2   0   2   2   0   0   0   0   0   0   2   0   0   0   2   2   0   2   2   0   0   2   2   0   2   2   0   0   2   0   2   0   0   0   0   0   0   0   0   2   2   0   0   2   2   2   0   0   2   2   2   0   2   2   0   2   0   2   2   2   0   2   2   2   0   2   2   0   2   2   2   2   2   2   0   2   2   0   0   0   0   0   0   0   2   2   2   2   0   0   2   2   0   0   2   0   0   0   0   0   2   2   2   0   0   2   0   0   0   2   0   2   2   0   0   0   2   0   0   0   0   0   2   0   2
 MK-6-6                 2   0   2   0   2   2   0   2   0   2   2   0   2   0   0   2   0   2   0   0   2   2   0   0   0   0   0   2   2   2   0   2   0   0   0   0   0   2   0   0   0   0   2   2   2   2   2   2   2   0   2   2   0   0   2   0   2   0   0   2   0   2   0   2   2   2   2   2   2   0   0   0   0   0   2   0   0   2   2   0   0   0   0   0   0   2   0   0   0   2   2   0   2   2   0   0   2   2   0   2   2   0   0   2   0   2   0   0   0   2   0   0   0   0   2   2   0   0   2   0   2   0   0   2   2   2   0   2   2   0   2   2   2   2   2   0   2   2   2   0   2   2   0   2   2   2   2   2   2   0   2   2   2   0   2   0   2   0   0   2   2   2   2   0   0   2   2   0   0   2   0   0   0   0   0   0   2   2   0   0   2   0   0   0   2   0   2   2   0   0   0   2   2   0   0   0   0   2   0   2
 MK-6-7                 2   0   2   0   2   2   0   2   0   2   2   0   2   0   0   2   0   2   0   0   2   2   0   2   0   0   0   2   2   2   0   2   0   0   0   0   0   2   0   0   0   0   2   2   2   0   2   2   2   0   2   2   0   0   2   0   2   2   2   2   0   2   0   2   2   2   2   2   2   0   0   0   0   0   2   0   0   2   2   0   0   0   0   0   0   2   0   0   0   2   2   0   2   2   0   0   0   2   0   2   0   0   0   2   2   2   0   0   0   2   0   0   0   0   2   2   0   0   2   0   2   0   0   2   2   2   0   2   2   0   2   2   2   2   2   0   2   2   2   0   2   2   0   2   2   2   2   2   2   0   2   2   2   0   2   0   2   0   0   2   2   2   2   0   0   2   2   0   0   0   2   0   0   0   0   0   2   2   0   0   2   0   2   0   2   0   2   2   0   0   0   2   2   0   0   0   0   2   2   0
 MK-6-8                 2   0   2   0   0   2   0   2   0   2   2   0   2   0   0   2   0   2   0   0   2   2   0   2   0   0   0   2   2   2   0   2   0   0   2   0   0   0   0   0   0   0   2   2   2   0   2   0   2   0   2   2   0   0   2   0   2   2   2   2   0   2   0   0   0   2   2   2   2   0   0   0   0   0   2   0   0   2   2   0   0   0   0   0   0   2   0   0   0   2   2   0   2   2   0   0   0   2   0   2   0   2   0   0   2   2   0   0   0   2   0   0   0   2   2   2   0   0   2   0   2   0   2   2   0   2   0   2   2   0   2   2   2   2   2   0   2   2   2   0   2   2   0   2   0   2   2   2   2   0   2   2   2   0   2   0   2   2   0   2   2   2   0   0   0   2   2   0   0   0   2   0   0   2   2   0   2   2   0   0   2   0   2   0   2   0   2   2   0   0   0   2   2   0   2   0   0   2   2   0
 MK-6-9                 2   0   2   2   0   0   0   0   0   2   2   0   0   0   0   2   0   2   0   2   2   2   0   0   0   0   0   2   0   0   0   2   0   0   2   0   2   0   0   0   0   0   0   0   2   2   2   0   0   0   0   2   0   0   2   0   2   2   2   2   0   0   0   0   0   2   2   2   2   0   0   0   0   0   2   2   0   2   2   0   0   0   0   0   0   2   0   0   0   2   2   0   0   2   0   2   0   0   0   2   0   2   0   0   2   2   0   0   0   2   0   0   0   0   2   2   0   0   2   0   2   0   2   2   0   2   0   2   2   2   2   2   2   2   2   2   2   0   2   0   2   0   0   2   2   2   2   2   2   0   2   2   0   0   2   0   2   2   0   2   0   2   0   2   2   2   2   0   0   0   2   0   0   2   2   0   2   2   0   0   2   0   0   0   2   0   0   2   0   2   0   2   2   0   2   0   0   2   2   0
 MK-6-10                2   0   2   2   2   0   0   0   0   2   2   2   0   2   0   2   0   2   0   2   2   2   0   0   0   0   0   2   0   0   0   2   2   0   2   0   2   0   0   0   0   0   0   0   2   2   2   0   0   0   0   2   0   2   2   0   2   2   2   0   0   0   0   0   0   2   2   2   2   0   0   0   0   0   2   2   0   2   2   2   0   0   0   0   0   2   0   0   0   2   2   0   2   2   0   2   2   2   0   2   0   2   0   0   2   2   0   0   0   0   0   0   0   0   2   2   0   0   2   0   2   0   2   2   0   2   0   0   2   2   2   2   2   2   2   2   2   0   2   0   2   0   0   0   0   2   2   2   0   0   2   2   0   0   2   0   2   2   2   2   0   2   0   2   0   2   2   0   0   0   2   0   0   2   0   2   0   2   2   0   2   0   0   0   2   0   0   2   0   0   2   2   2   2   2   0   0   2   2   0
 MK-6-11                2   0   2   2   2   0   0   0   0   2   0   2   0   2   2   2   0   2   0   0   2   2   0   0   0   0   0   2   0   0   0   2   0   2   0   0   2   0   0   0   0   0   0   0   0   2   2   0   0   0   0   2   0   2   2   0   2   2   2   0   0   0   0   0   0   2   0   2   2   0   0   0   0   0   0   2   0   2   2   2   0   0   0   2   0   2   0   0   0   0   0   0   2   2   0   2   2   2   0   2   0   0   0   0   2   2   0   0   0   0   0   0   0   0   2   0   0   0   2   0   2   0   2   2   0   2   0   0   2   2   2   0   2   2   2   2   2   0   2   0   2   0   0   0   0   2   2   2   0   0   2   2   0   0   2   0   2   2   2   2   0   2   0   2   0   2   2   0   0   2   2   0   2   2   0   2   0   2   2   0   2   2   0   0   0   0   0   2   0   0   2   2   2   2   2   0   0   2   2   0
 MK-6-12                2   0   2   2   2   0   0   0   0   2   0   2   0   2   0   2   2   2   0   0   2   2   0   0   0   0   2   2   0   0   0   2   0   2   0   2   2   0   0   2   0   0   0   0   0   2   2   0   0   0   0   2   0   2   2   0   2   2   2   0   2   0   0   0   0   2   0   2   2   0   0   0   0   0   0   2   2   2   2   2   0   0   0   2   0   2   0   0   0   0   0   0   2   2   0   2   2   2   0   2   0   0   2   0   2   2   0   0   0   0   0   0   0   0   2   0   0   0   2   2   2   0   2   2   0   2   0   0   2   2   2   0   2   2   2   2   2   0   2   0   0   0   0   0   2   2   2   2   0   0   2   2   0   0   2   0   2   2   2   2   0   2   0   2   0   2   0   0   0   2   2   2   2   2   0   2   0   2   2   0   2   2   0   0   0   0   0   2   0   0   0   0   2   2   2   0   0   2   2   0
 MK-6-13                0   0   2   2   2   0   0   2   0   2   0   2   0   2   0   2   2   2   0   0   2   2   0   0   0   2   2   2   0   0   0   2   0   2   0   2   2   2   0   2   0   0   0   0   0   2   2   0   0   0   0   2   0   2   2   0   2   2   2   0   2   0   0   0   0   0   0   2   2   0   0   0   0   0   0   2   2   2   2   2   0   0   0   2   0   2   0   0   0   0   0   2   2   2   0   2   2   2   0   2   0   0   2   2   2   2   0   0   2   0   2   0   0   0   2   0   0   0   2   2   2   0   2   2   0   2   0   0   2   2   2   0   2   2   2   2   2   0   2   0   0   0   0   0   2   2   2   2   0   0   2   0   0   0   0   0   2   0   2   2   0   2   0   2   0   2   0   0   0   2   2   0   2   0   0   2   0   2   0   0   2   2   0   0   0   2   0   0   0   0   0   0   2   2   2   0   0   2   0   2
 MK-6-14                0   0   2   2   2   0   0   2   0   0   0   2   0   2   0   2   2   2   0   0   2   2   0   0   0   0   2   2   0   0   0   2   0   2   0   2   2   2   0   2   0   2   0   0   0   2   2   2   0   0   0   2   0   2   2   0   2   2   2   0   2   0   0   2   0   0   0   2   2   0   0   0   0   0   0   0   0   2   2   2   2   0   2   2   0   0   0   0   0   0   0   2   0   2   0   2   0   0   0   2   0   0   2   2   2   0   2   0   2   0   2   0   0   0   2   0   0   0   2   0   2   0   2   2   0   2   0   0   2   2   2   0   0   2   2   2   2   0   2   2   0   0   2   0   2   2   2   2   0   0   2   0   0   0   0   0   2   0   2   2   0   2   0   2   2   2   0   0   0   2   2   0   2   0   0   2   0   2   0   0   2   2   0   0   0   2   0   0   0   0   0   0   2   2   2   0   0   2   0   2
 MK-6-15                0   0   2   2   0   0   0   0   0   0   0   2   0   2   0   2   2   2   0   0   2   2   0   0   0   0   2   2   0   0   0   2   0   0   0   2   2   2   0   0   0   0   0   0   0   2   2   2   0   0   0   2   2   2   0   0   2   2   2   2   2   0   0   0   0   0   0   2   0   0   0   0   0   0   0   2   0   2   2   2   2   0   2   0   0   0   2   0   0   0   0   2   0   2   0   2   0   0   0   2   0   0   2   2   2   0   2   0   2   0   2   0   0   0   2   0   2   0   2   0   2   0   2   0   0   2   0   0   2   2   2   0   0   2   2   2   2   0   2   2   0   0   2   0   2   2   2   2   0   0   2   0   0   0   0   0   0   0   2   2   0   2   0   2   2   2   0   2   0   2   2   0   0   0   0   2   0   2   0   0   2   2   0   0   0   2   0   0   0   0   0   0   2   2   2   0   0   2   0   2
 MK-6-16                0   0   2   2   0   0   0   0   0   0   0   0   0   2   0   2   2   2   0   0   2   2   0   0   0   0   2   2   0   0   0   2   0   0   0   2   2   2   0   0   0   0   0   0   0   2   2   2   0   0   0   2   2   2   0   0   2   2   2   2   2   0   0   0   0   0   0   2   0   0   0   0   0   0   0   2   0   2   2   2   2   0   2   0   0   0   0   0   0   0   0   2   0   2   0   2   0   0   0   2   2   0   2   2   2   0   2   0   2   2   2   0   0   0   2   0   2   0   2   0   2   0   2   0   0   2   0   0   2   2   2   0   0   2   2   0   0   0   2   2   0   0   2   0   2   0   2   2   0   0   2   0   0   2   0   0   0   0   2   2   2   2   0   2   2   2   0   2   0   2   2   0   0   0   2   2   0   2   0   0   2   2   0   0   0   2   0   0   0   0   0   0   2   0   2   0   0   2   0   2
 
!****************************************** Phenotypic Data **********************************************************
!-100.0 is resevred for missing phenotype
SimulatedTrait1        16.3997   13.9787   14.0184   14.7184   14.0131   15.2240   15.1429   16.4936   14.0121   13.8443   14.1563   15.7780   16.6779   15.7190   14.0096   15.3019   15.7271   15.5914   16.2969   13.9288   13.1907   16.1419   16.5021   14.3338   14.8431   15.9725   15.6003   15.6082   14.1653   15.5796   15.9433   16.4449   16.1259   15.2601   14.0399   16.2452   14.7034   13.5698   16.6114   12.9785   16.4151   13.8872   14.1305   15.1465   14.7142   14.8749   14.3763   16.0379   13.7319   14.0772   16.1859   16.1408   15.1966   13.7618   13.8663   13.9104   16.2168   15.0508   14.4758   14.7005   17.1084   13.9962   13.5310   16.2401   16.1918   15.3413   14.6084   15.3882   16.2209   14.7928   14.2365   14.0944   14.6773   16.3063   15.8130   16.4281   15.3090   14.7313   15.7061   15.0430   14.2647   15.4669   15.0677   16.2019   16.2169   14.8409   13.9887   16.1876   15.1371   16.2681   15.0707   16.9491   13.6266   14.6374   14.2229   15.7292   14.2228   16.0485   15.8384   14.1772   16.0918   16.0595   15.4436   14.8797   13.7223   15.7395   14.9603   13.7639   13.7179   16.5070   13.6387   14.8750   13.7752   14.1337   14.2822   14.6631   15.1640   15.9069   16.6212   13.8201   13.7522   13.8672   15.0422   13.6636   15.8035   15.9255   14.7057   15.8196   15.8777   15.0377   14.0223   14.3915   14.1617   15.1434   14.8037   14.3007   13.2056   15.4637   14.0214   13.7407   15.3863   14.0039   16.5920   14.6219   16.0427   15.5885   14.2282   16.1109   14.8499   13.7477   13.9734   15.9416   14.0793   14.1558   14.0130   14.5310   16.0906   15.9577   14.9796   16.5235   15.4221   15.6720   16.3775   14.3486   14.9951   15.4093   14.9063   16.9834   14.6991   16.8524   14.7496   13.5475   13.7189   14.8624   13.6643   16.4583   13.9946   13.7824   15.8975   14.6417   15.5566   13.9205   15.1848   13.9209   15.2095   15.3564   13.5095   14.9312   14.7702   13.7200   13.6715   16.4318   16.9431   13.7145   15.8447   16.3220   14.9991   14.0481   15.4771   16.6517
SimulatedTrait2         9.2438   10.3257   10.8846   10.4495   10.5040    8.8961    9.5439    9.9594   10.5949   10.4815   10.5971    9.7977    9.3462    9.7685   10.1038    9.4023    9.3963    9.5758    9.4663   10.2637   10.4650    9.5264    9.8177   10.6415   10.5262   10.2401   10.4852    9.4689   10.2583    9.1816   10.0084    9.7564    9.9310    9.3882   10.2095    9.3310   10.3249   10.3728    9.4021   10.5070    9.4666   10.5737   10.2732   10.4241   10.6266    9.3854   10.6082    9.7541   10.3059    9.6152    9.6592    9.9133    9.3867   10.5720   10.8089   10.7344    9.2191   10.7519   10.4080   10.6061    9.7089   10.6787   11.0073    9.8541    9.3218   10.6218   10.4041    9.4485    9.6186    9.9485   10.8146   10.6690   10.6324    9.4426    9.8846    9.7638    9.8388   10.4073    9.7367    9.5197   10.6424    9.1974   10.4541    9.3818    9.5265    9.7048   10.3302    9.7494    9.4337    9.4283   10.6416    9.3477   10.3920   10.4292   10.5304    9.4369   10.0361    9.2613    9.7790    9.1955    9.4527    9.6227    9.6189    9.8181   10.4658    9.7316    9.3192   10.2154   10.7860    9.5966   10.3215    9.5863   10.4283   10.5922   10.6169   10.2044    9.5588    9.4005   10.0094   10.8374   10.6535   10.4481    9.4578   10.8336    9.4402    9.2785    9.5994    9.5564    9.5509    9.6633   10.2595   10.2899   10.5944    9.5275    9.6405   10.7451   10.5669    9.7611   10.3472   10.7913    9.3178   10.3151    9.4270    9.6858    9.8903    9.0495   10.5730    9.4164   10.4132   10.3888   10.3397    9.3970   10.3962   10.2878   10.7832   10.4383    9.3925    9.7555    9.0665    9.2170    9.6407    9.3460    9.4883   10.7606    9.0456    9.1555   10.4924    9.5354   10.2742    9.4107    9.4631   10.2390   10.3351    9.4289   10.6352    9.3044   10.5023   10.2634    9.4127   10.3281   11.0311   10.7752   10.8103   10.5445    9.5278   10.5965   10.3267   10.0434    9.5831   10.6851   10.6239    9.2643    9.5811   10.4482    9.3785    9.3836    9.5093   10.6253    9.3662    9.6645
 
