# Supplementary material for: Inclusive Composite Interval Mapping of QTL by Environment Interactions in Biparental Populations
Source: PLoS One. 2015 Jul 10;10(7):e0132414. doi: 10.1371/journal.pone.0132414 (PMC4498613; doi:10.1371/journal.pone.0132414)
Supplement: S6 File — (ZIP) [file pone.0132414.s006.zip › H=0.8/L1/run_00135.met]

!**********************Note: lines staring with "!" are remarks and will be ignored in the program********************
!*********************************General Information**********************************
!Assuming F1 = P1 x P2, populations available in QTL IciMapping are: 
!  1, P1BC1F1 = P1 x F1, the first backcrossing where P1 is used as the recurrent parent;
!  2, P2BC1F1 = P2 x F1, the first backcrossing where P2 is used as the recurrent parent;
!  3, F1DH, F1-derived doubled haploids; 
!  4, RIL or F1RIL, recombination inbred lines through the repeated selfing of F1;
!  5, P1BC1RIL, recombination inbred lines through the repeated selfing of P1BC1F1;
!  6, P2BC1RIL, recombination inbred lines through the repeated selfing of P2BC1F1;
!  7, F2, the selfing generation of F1;
!  8, F3, the selfing generation of F2;
!  9, P1BC2F1, the second backcrossing where P1 is used as the recurrent parent; 
! 10, P2BC2F1, the second backcrossing where P2 is used as the recurrent parent;
! 11, P1BC2RIL, recombination inred lines through the repeated selfing of P1BC2F1; 
! 12, P2BC2RIL, recombination inred lines through the repeated selfing of P2BC2F1; 
! 13, P1BC1F2, the selfing generation of P1BC1F1; 
! 14, P2BC1F2, the selfing generation of P2BC1F1; 
! 15, P1BC2F2, the selfing generation of P1BC2F1; 
! 16, P2BC2F2, the selfing generation of P2BC2F1; 
! 17, P1BC1DH, P1BC1F1-derived doubled haploids; 
! 18, P2BC1DH, P2BC1F1-derived doubled haploids; 
! 19, P1BC2DH, P1BC2F1-derived doubled haploids; 
! 20, P2BC2DH, P2BC2F1-derived doubled haploids; 
   3      !Mapping Population (see remarks above)
   2      !Mapping Function (1 for Kosambi; 2 for Haldane; 3 for Morgan)
   2      !Marker Space Type (1 for intervals; 2 for positions)
   1      !Marker Space Unit(1 for centiMorgans; 2 for Morgan)
   6      !Number of Chromosomes (or Linkage Groups)
 200      !Size of the mapping population
   2      !Number of environments
 
!***************************************** Chromosomes and Linkage Maps **********************************************
!Chromosome                 NumMarkers
-CH1                        16
-CH2                        16
-CH3                        16
-CH4                        16
-CH5                        16
-CH6                        16
!Linkage map (Marker name followed by position or the interval length)
 MK-1-1                1     0.000
 MK-1-2                1    10.000
 MK-1-3                1    20.000
 MK-1-4                1    30.000
 MK-1-5                1    40.000
 MK-1-6                1    50.000
 MK-1-7                1    60.000
 MK-1-8                1    70.000
 MK-1-9                1    80.000
 MK-1-10               1    90.000
 MK-1-11               1   100.000
 MK-1-12               1   110.000
 MK-1-13               1   120.000
 MK-1-14               1   130.000
 MK-1-15               1   140.000
 MK-1-16               1   150.000
 MK-2-1                2     0.000
 MK-2-2                2    10.000
 MK-2-3                2    20.000
 MK-2-4                2    30.000
 MK-2-5                2    40.000
 MK-2-6                2    50.000
 MK-2-7                2    60.000
 MK-2-8                2    70.000
 MK-2-9                2    80.000
 MK-2-10               2    90.000
 MK-2-11               2   100.000
 MK-2-12               2   110.000
 MK-2-13               2   120.000
 MK-2-14               2   130.000
 MK-2-15               2   140.000
 MK-2-16               2   150.000
 MK-3-1                3     0.000
 MK-3-2                3    10.000
 MK-3-3                3    20.000
 MK-3-4                3    30.000
 MK-3-5                3    40.000
 MK-3-6                3    50.000
 MK-3-7                3    60.000
 MK-3-8                3    70.000
 MK-3-9                3    80.000
 MK-3-10               3    90.000
 MK-3-11               3   100.000
 MK-3-12               3   110.000
 MK-3-13               3   120.000
 MK-3-14               3   130.000
 MK-3-15               3   140.000
 MK-3-16               3   150.000
 MK-4-1                4     0.000
 MK-4-2                4    10.000
 MK-4-3                4    20.000
 MK-4-4                4    30.000
 MK-4-5                4    40.000
 MK-4-6                4    50.000
 MK-4-7                4    60.000
 MK-4-8                4    70.000
 MK-4-9                4    80.000
 MK-4-10               4    90.000
 MK-4-11               4   100.000
 MK-4-12               4   110.000
 MK-4-13               4   120.000
 MK-4-14               4   130.000
 MK-4-15               4   140.000
 MK-4-16               4   150.000
 MK-5-1                5     0.000
 MK-5-2                5    10.000
 MK-5-3                5    20.000
 MK-5-4                5    30.000
 MK-5-5                5    40.000
 MK-5-6                5    50.000
 MK-5-7                5    60.000
 MK-5-8                5    70.000
 MK-5-9                5    80.000
 MK-5-10               5    90.000
 MK-5-11               5   100.000
 MK-5-12               5   110.000
 MK-5-13               5   120.000
 MK-5-14               5   130.000
 MK-5-15               5   140.000
 MK-5-16               5   150.000
 MK-6-1                6     0.000
 MK-6-2                6    10.000
 MK-6-3                6    20.000
 MK-6-4                6    30.000
 MK-6-5                6    40.000
 MK-6-6                6    50.000
 MK-6-7                6    60.000
 MK-6-8                6    70.000
 MK-6-9                6    80.000
 MK-6-10               6    90.000
 MK-6-11               6   100.000
 MK-6-12               6   110.000
 MK-6-13               6   120.000
 MK-6-14               6   130.000
 MK-6-15               6   140.000
 MK-6-16               6   150.000
!*********************************** Marker Types ********************************************************************
!Co-dominant marker: When heterozygote F1 is present, P1 is coded as 2, F1 is coded as 1, and P2 is coded as 0; Otherwise, P1 is coded as 2, and P2 is coded as 0. 
!Dominant marker: When heterozygote F1 is present, P1 and F1 are coded as 12, and P2 is coded as 0; Otherwise, P1 is coded as 2, and P2 is coded as 0.  
!Recessive markers: When heterozygote F1 is present, P1 is coded as 2, and F1 and P2 are coded as 10; Otherwise, P1 is coded as 2, and P2 is coded as 0. 
!Missing marker is coded as -1. 
 MK-1-1                 2   0   0   2   2   2   2   0   0   0   0   0   2   0   0   0   2   0   2   0   0   0   0   2   0   2   2   2   2   0   2   2   2   0   2   0   0   2   2   0   2   2   2   2   0   0   0   0   2   0   2   2   2   2   0   2   0   0   2   2   2   2   2   0   2   0   0   0   2   0   2   2   2   0   0   0   0   2   2   0   2   0   2   0   2   2   2   0   2   0   2   2   0   0   0   0   0   2   0   0   0   2   0   0   0   2   2   0   0   0   2   0   2   0   0   0   0   2   0   0   0   0   2   2   2   0   2   0   2   0   2   2   2   2   2   0   2   2   2   2   0   0   2   0   2   0   2   0   2   2   2   0   2   0   0   2   0   2   0   2   0   2   0   2   0   2   0   2   2   2   0   0   0   0   0   2   2   2   2   0   2   2   0   0   2   0   0   2   2   0   0   0   0   2   2   0   2   2   0   0
 MK-1-2                 2   0   0   2   2   2   2   0   0   0   0   0   2   0   0   0   2   2   2   2   0   0   0   2   0   2   2   2   2   0   2   2   2   0   2   0   0   2   2   0   2   2   2   2   2   0   0   0   2   0   2   2   2   2   0   2   0   0   2   2   2   2   2   0   2   2   0   0   2   0   2   2   2   0   0   2   0   2   2   0   2   2   2   0   2   0   2   0   0   0   2   2   0   0   0   0   0   2   0   0   0   2   0   0   0   2   2   0   0   0   2   0   2   0   0   0   0   2   2   0   0   0   2   2   2   0   2   0   0   0   2   2   2   2   2   2   2   2   2   2   0   0   2   0   2   0   2   0   0   2   2   0   2   0   0   2   0   2   0   2   0   2   0   2   0   2   0   2   2   2   0   0   2   0   0   2   2   0   2   0   2   2   2   0   2   0   0   2   2   0   0   0   0   2   2   0   2   2   0   0
 MK-1-3                 2   0   2   2   2   2   2   0   0   0   0   0   2   0   0   0   2   2   0   2   0   0   2   0   0   2   2   2   2   0   2   0   2   2   2   0   0   2   2   0   0   2   2   2   2   0   0   0   2   0   2   2   2   2   2   2   0   0   2   2   2   2   2   0   2   2   0   0   2   0   2   2   2   0   0   2   0   2   2   0   2   2   2   0   2   0   2   0   0   2   2   2   0   0   0   0   0   2   0   0   0   2   0   0   0   2   2   0   0   0   0   0   2   0   0   0   0   2   2   0   0   0   2   2   0   0   2   0   0   0   0   2   2   2   0   0   2   2   2   2   0   0   2   0   2   0   2   0   0   2   2   0   2   0   0   0   0   2   0   2   0   2   0   0   0   2   0   0   2   2   2   0   2   0   0   2   2   0   2   0   2   2   2   0   2   2   0   2   0   0   0   2   0   2   2   0   2   2   0   0
 MK-1-4                 2   0   0   2   2   2   2   0   0   0   0   0   2   0   0   0   2   2   0   2   0   0   2   0   0   2   2   2   2   0   2   0   2   2   2   0   0   2   2   0   0   2   2   2   2   0   2   0   2   0   0   2   2   0   2   2   0   0   2   2   0   2   2   0   2   2   0   0   0   0   2   2   2   0   0   0   0   0   2   0   2   2   2   0   2   0   2   0   0   2   2   2   0   0   0   0   0   2   0   0   0   2   0   0   0   2   2   0   0   0   0   0   2   0   0   0   0   2   2   2   0   0   2   0   0   0   0   0   0   0   0   2   2   2   2   0   2   2   0   2   0   0   2   0   2   0   2   0   0   2   2   0   2   0   0   0   0   2   0   2   0   2   0   0   0   0   0   0   2   2   2   0   2   0   0   2   2   0   2   0   2   2   2   0   2   2   0   2   0   0   0   2   0   2   2   0   2   2   0   0
 MK-1-5                 2   0   0   0   2   2   2   0   0   0   0   0   2   2   2   0   2   2   0   2   0   0   2   0   2   2   2   2   2   0   2   0   2   2   2   0   0   2   2   2   0   2   2   2   2   0   2   0   2   0   0   2   2   0   2   2   0   0   2   2   0   2   2   0   2   2   0   0   2   2   2   2   2   0   0   0   0   0   2   0   2   2   0   0   2   0   2   0   0   2   2   2   0   0   0   0   0   2   0   0   0   2   0   0   2   2   2   0   0   2   0   0   0   2   0   0   0   2   2   2   0   0   2   0   0   0   0   0   0   0   0   2   2   2   2   2   2   2   0   2   0   0   2   2   2   0   2   0   0   2   2   0   2   0   0   0   0   2   0   2   2   2   0   0   0   0   0   0   0   2   2   0   2   0   0   2   2   0   2   0   2   2   2   0   2   2   2   2   2   0   0   2   2   2   2   0   0   2   0   0
 MK-1-6                 2   0   0   0   2   2   2   0   0   2   0   0   2   2   2   0   2   2   2   2   0   0   2   0   2   2   0   2   2   0   2   0   2   0   2   0   2   2   2   2   0   2   0   2   2   0   2   0   2   0   0   0   2   0   2   2   0   2   2   2   0   2   0   0   2   2   0   0   2   2   2   2   2   0   0   0   0   0   2   0   2   2   0   0   2   0   2   0   0   2   2   0   0   0   0   0   2   0   0   0   2   2   0   0   0   2   2   0   0   2   0   0   2   2   0   0   0   2   2   2   0   0   2   2   0   0   0   0   0   0   2   2   2   2   2   2   2   2   0   2   0   0   2   2   2   0   2   0   2   2   2   0   2   0   0   0   0   2   0   2   2   2   0   0   0   2   0   0   0   0   2   0   2   0   0   2   0   0   2   0   2   2   2   0   2   2   2   0   2   0   0   2   2   2   2   0   0   2   0   2
 MK-1-7                 0   0   0   2   2   2   2   0   0   2   0   0   0   0   2   0   2   2   2   2   0   0   2   0   2   2   0   2   2   0   2   0   2   0   0   0   2   2   2   2   0   2   0   2   0   0   2   0   2   0   0   0   2   0   2   2   0   2   2   2   0   0   2   2   2   2   0   0   2   2   2   2   2   0   0   0   0   0   2   0   2   0   0   0   0   0   2   2   0   2   2   0   0   0   0   0   2   0   0   0   2   2   0   0   0   2   2   0   0   2   0   0   2   2   0   0   0   2   2   2   0   0   2   2   0   0   0   0   0   0   2   2   2   2   2   2   2   2   0   2   0   0   0   2   2   2   2   2   2   0   2   0   2   0   0   0   0   0   0   2   2   2   0   0   0   0   0   0   0   0   2   2   2   0   0   2   0   0   2   0   2   0   0   0   2   2   2   0   2   0   2   2   2   2   2   0   0   2   2   2
 MK-1-8                 0   0   0   2   2   2   2   0   0   2   0   0   2   0   2   0   2   2   2   2   0   0   2   0   2   2   0   2   2   0   2   0   2   0   0   0   2   2   2   2   0   2   0   2   0   0   2   0   2   0   0   0   2   0   2   2   0   2   2   2   0   0   2   2   2   2   0   0   2   2   0   0   2   0   0   0   0   0   2   0   2   2   0   0   0   0   2   2   0   0   2   0   0   2   0   0   2   0   0   0   0   2   0   0   0   2   2   0   0   2   0   0   2   0   2   0   0   2   2   2   0   0   2   2   0   0   0   0   0   0   0   2   2   0   2   2   2   0   0   2   0   0   0   2   2   0   2   2   2   2   2   0   2   0   0   0   0   2   0   2   2   2   0   0   0   0   2   0   0   0   2   2   0   0   0   2   0   0   2   0   2   0   0   0   0   0   2   0   2   0   2   2   2   2   2   0   0   2   2   2
 MK-1-9                 0   0   0   2   2   2   2   0   0   2   0   0   2   0   2   2   2   2   2   2   0   2   2   0   2   2   0   2   2   0   2   0   2   0   0   0   2   2   2   2   0   2   0   2   0   0   2   0   2   0   0   0   2   0   2   2   0   0   0   2   0   0   2   2   2   2   0   0   2   0   0   2   2   2   0   0   0   0   2   0   2   2   0   0   0   0   2   0   0   0   2   0   0   2   0   0   2   0   0   0   0   0   0   0   0   2   2   0   0   2   0   0   2   0   2   0   0   2   2   2   0   2   0   2   0   0   0   0   0   0   0   2   2   0   2   2   2   0   0   2   0   0   2   2   2   0   2   2   2   2   2   0   2   0   0   0   0   2   0   2   2   2   0   0   0   0   2   0   0   0   2   2   0   0   0   2   0   0   2   0   2   0   0   2   0   0   2   0   2   0   2   2   0   0   2   0   0   2   0   2
 MK-1-10                0   0   0   0   0   2   2   0   0   2   0   2   2   0   0   2   0   2   2   2   0   2   2   0   2   2   0   2   2   0   2   0   2   0   0   0   2   2   2   2   0   2   0   2   0   0   2   0   2   0   0   0   2   2   2   2   0   2   0   2   0   0   0   2   2   2   0   0   2   0   0   2   2   2   0   0   0   0   2   0   2   2   0   0   0   0   2   0   0   0   2   0   0   0   0   0   2   0   0   0   0   0   0   0   0   2   2   0   0   2   0   0   2   0   0   0   0   2   2   2   0   2   0   2   0   0   0   0   0   0   0   2   2   2   2   2   2   0   0   2   0   0   2   2   2   0   2   2   2   2   2   0   2   0   0   0   0   2   0   2   2   2   0   0   0   0   2   2   0   0   2   2   0   0   0   2   0   0   2   0   2   0   2   2   0   0   2   0   2   0   2   2   0   0   2   0   0   2   0   2
 MK-1-11                0   0   0   0   0   2   2   0   0   2   0   2   2   0   0   2   0   0   2   2   0   2   2   0   2   2   0   2   2   0   2   0   2   0   0   0   2   0   2   2   0   2   0   2   2   0   2   0   2   0   0   0   2   2   2   2   0   2   0   2   0   0   0   2   2   2   0   0   2   0   0   2   2   2   0   0   0   0   2   0   2   2   0   0   0   0   2   0   0   2   2   0   0   0   0   0   2   0   0   0   0   0   0   0   0   2   0   0   0   2   0   0   2   0   0   0   0   2   2   2   0   0   0   2   0   0   0   0   0   0   0   2   2   2   2   2   2   0   0   2   0   0   2   2   2   0   2   2   2   2   2   2   2   0   0   0   0   2   0   2   2   2   0   0   0   0   2   2   0   0   2   2   0   0   0   0   0   0   2   0   2   0   2   2   0   0   2   0   2   0   0   0   2   0   2   2   0   0   0   2
 MK-1-12                0   0   0   2   0   2   2   0   0   2   0   0   2   2   0   0   0   0   0   0   2   2   2   0   2   2   0   2   0   0   2   0   2   0   0   0   2   0   0   2   0   2   0   2   2   0   2   0   2   2   2   0   2   2   2   2   0   2   0   2   0   0   0   2   2   2   0   2   0   0   0   2   0   2   0   0   0   0   2   0   2   2   0   0   0   0   2   0   0   2   2   0   0   0   0   0   2   2   2   0   0   0   0   0   0   2   0   0   0   2   0   0   0   0   0   0   0   2   2   2   0   0   0   2   0   0   0   0   0   0   0   2   2   2   2   2   2   0   0   0   0   0   2   2   2   0   2   2   2   2   0   2   2   0   0   0   0   2   0   2   2   2   0   0   0   0   2   2   0   0   2   2   0   0   0   0   0   0   2   0   2   0   2   2   0   0   2   0   2   0   0   0   0   0   2   2   0   0   0   2
 MK-1-13                0   0   0   0   0   2   2   0   0   2   2   2   2   2   0   0   0   2   2   0   2   2   2   0   2   2   0   0   0   0   2   0   2   0   2   0   2   0   0   2   0   0   0   2   2   0   2   2   2   2   2   0   0   2   2   2   0   0   0   2   2   0   0   2   0   2   0   2   0   0   0   2   0   2   0   0   0   0   2   0   2   2   0   0   2   0   2   0   0   2   2   0   0   0   0   0   0   0   2   0   0   0   0   0   0   0   0   0   0   2   0   0   0   0   0   0   0   0   2   2   0   0   0   2   0   0   0   0   2   0   0   2   2   2   2   2   2   0   0   0   0   0   2   2   2   0   2   2   2   2   0   2   2   0   0   0   0   2   0   2   2   2   0   0   0   2   2   0   0   0   2   2   0   0   0   0   0   0   2   0   2   0   0   2   0   0   0   0   2   0   0   0   0   0   2   2   0   0   0   2
 MK-1-14                0   0   0   0   0   2   2   0   0   2   2   2   2   2   0   0   0   2   2   0   2   2   2   0   0   2   0   0   0   0   2   0   2   0   2   0   2   0   0   2   0   2   0   2   2   0   2   2   2   2   0   0   0   2   2   0   0   0   2   2   2   0   0   2   0   2   2   2   0   0   2   2   0   0   0   0   0   0   2   0   2   2   2   0   0   0   2   0   0   2   2   0   0   0   0   0   0   0   2   0   0   2   0   0   0   0   0   0   0   2   0   0   0   0   0   0   0   0   2   2   0   0   0   2   0   0   0   0   2   0   0   2   0   2   2   2   2   0   0   0   0   0   2   2   2   0   2   2   2   2   0   2   2   0   2   0   0   2   0   2   2   2   2   0   0   2   2   0   2   0   2   2   0   0   0   0   2   0   2   2   2   0   0   2   2   0   0   0   2   0   2   2   0   0   2   2   0   2   2   2
 MK-1-15                2   0   2   0   0   2   2   0   0   0   2   2   2   0   0   0   0   2   2   0   2   2   2   0   0   2   0   0   0   0   2   0   2   2   2   0   2   0   0   2   0   2   0   2   2   0   2   2   2   2   0   0   0   2   2   0   0   0   2   2   2   0   0   2   0   2   2   2   2   0   2   2   0   0   0   0   0   0   2   0   2   2   2   0   0   0   2   0   0   2   2   0   0   2   0   0   0   0   2   2   0   2   2   0   0   0   0   0   0   2   0   0   0   0   0   0   0   0   2   2   0   0   0   2   0   0   2   2   2   0   0   2   0   2   2   2   2   0   0   0   0   0   2   2   2   0   2   2   2   2   0   2   2   0   2   0   0   2   0   2   2   2   2   0   0   2   2   0   2   0   2   2   0   0   0   0   2   0   2   2   0   0   0   2   2   0   0   0   2   0   2   2   0   0   2   2   0   2   2   2
 MK-1-16                2   0   2   0   0   2   2   0   0   2   2   2   2   0   0   0   0   2   2   0   2   2   2   0   0   0   0   0   0   0   2   0   2   2   2   2   2   0   0   2   0   2   2   2   2   0   2   2   2   2   0   0   0   2   2   0   2   0   2   2   0   0   2   2   0   2   2   0   2   0   0   2   0   0   0   0   0   0   2   0   2   2   0   2   0   0   2   2   0   2   2   2   0   2   0   2   0   0   0   2   0   2   2   0   0   0   0   0   0   2   0   0   0   0   0   0   0   0   0   2   0   0   0   2   0   2   2   2   2   0   0   2   0   0   2   2   2   0   0   0   0   0   0   2   0   0   2   2   2   2   0   2   0   0   2   0   0   2   0   2   2   2   2   0   0   2   2   0   2   0   2   2   0   0   0   0   2   0   2   2   0   0   0   2   2   0   0   0   2   0   2   0   0   0   2   2   0   2   2   2
 MK-2-1                 2   2   0   2   2   0   2   2   0   0   0   0   0   2   0   0   0   2   2   2   2   2   0   0   2   2   0   0   0   2   2   0   0   0   2   0   0   0   0   2   2   2   0   2   0   2   0   2   0   2   0   2   0   2   0   0   2   2   2   0   0   0   2   2   0   0   0   0   0   0   0   2   0   0   2   2   2   2   0   0   2   2   2   2   0   2   0   0   2   0   0   0   2   2   0   2   2   0   2   0   0   2   0   2   0   2   0   0   0   0   0   0   0   2   2   0   2   2   2   2   0   0   0   2   0   2   2   0   2   0   2   2   2   0   0   2   2   2   0   0   0   0   0   0   0   2   0   0   2   0   2   0   2   0   0   0   0   2   0   0   0   2   2   2   2   0   0   0   2   2   2   2   0   2   0   0   0   2   0   0   0   2   2   2   2   2   2   0   2   0   0   0   2   0   0   2   0   2   2   2
 MK-2-2                 2   2   0   2   0   2   2   0   0   0   0   0   0   2   0   0   0   2   0   2   2   2   0   0   2   2   2   2   0   2   2   0   0   2   2   0   0   0   0   2   2   2   0   2   0   2   0   2   0   2   0   0   0   2   0   0   2   2   2   0   0   0   2   2   0   2   0   0   0   0   0   0   0   0   2   2   2   2   0   0   2   2   2   2   0   2   0   2   2   0   0   2   2   2   0   2   2   0   2   0   0   2   0   0   0   2   0   0   0   0   0   2   2   2   2   0   2   2   2   2   0   0   0   2   0   2   2   2   0   2   2   0   0   0   0   0   2   2   0   2   0   0   0   2   0   2   0   0   2   0   2   0   2   2   0   2   0   2   0   0   2   2   2   0   2   0   0   0   2   2   2   2   0   2   0   0   0   2   0   0   0   2   2   2   2   2   2   0   2   0   0   0   2   0   0   2   0   2   0   2
 MK-2-3                 2   2   0   2   2   2   2   0   0   0   0   0   0   2   0   0   0   2   0   2   2   2   0   0   2   2   2   2   0   0   2   0   0   2   2   0   0   0   0   2   2   2   0   2   0   2   0   2   0   2   2   0   0   2   0   0   2   2   2   0   0   2   2   2   0   2   0   0   0   0   0   0   0   0   2   2   2   0   0   0   2   2   2   2   0   2   0   2   2   0   0   0   2   2   2   2   2   0   2   0   0   0   0   0   0   2   0   0   0   0   0   2   0   2   2   0   2   2   0   2   0   0   0   2   0   2   2   0   0   2   2   0   2   0   0   0   2   2   0   2   0   0   0   2   2   2   0   2   2   2   2   0   2   2   0   2   2   2   0   0   2   0   2   0   2   2   0   0   2   2   2   2   0   2   0   0   0   2   0   0   2   2   0   0   2   2   2   0   2   0   0   2   2   0   0   2   0   2   0   2
 MK-2-4                 2   2   0   2   2   2   2   0   0   0   0   0   2   2   0   0   0   2   0   2   2   2   0   0   2   2   2   2   2   0   2   0   0   2   2   0   0   0   0   2   2   2   0   2   0   2   0   2   0   2   0   0   0   2   0   0   2   2   2   0   0   2   2   2   0   2   0   0   2   0   0   2   0   0   0   2   0   0   0   0   2   2   2   2   0   2   0   2   2   0   2   0   2   2   2   2   2   0   2   0   0   0   0   0   0   2   0   0   0   0   0   0   0   2   2   0   2   2   2   2   0   0   0   2   0   2   2   0   0   0   2   0   2   0   0   0   2   2   2   2   0   0   0   2   2   2   0   2   2   2   2   0   2   2   0   2   2   2   0   0   2   0   2   0   2   2   0   2   2   2   2   2   0   2   0   0   2   2   0   0   2   2   0   0   2   2   2   0   2   2   0   2   2   0   0   2   0   2   0   2
 MK-2-5                 2   2   0   2   2   2   2   2   0   0   0   0   2   2   0   0   0   2   0   2   2   2   0   0   2   2   2   2   2   0   2   0   0   2   0   0   0   0   0   0   2   2   0   2   0   2   0   2   0   2   0   0   0   0   0   2   2   2   2   0   0   2   0   2   0   2   0   0   2   0   0   2   0   0   0   2   0   0   0   0   2   0   2   2   0   2   0   2   2   0   2   0   2   2   2   2   2   2   2   0   0   0   0   0   0   2   0   0   0   0   0   0   0   2   2   0   2   2   2   0   0   0   0   2   0   2   2   0   0   0   2   0   2   0   0   0   2   2   2   2   0   0   0   2   0   2   2   2   2   2   2   0   2   0   0   2   2   2   0   0   2   0   2   0   2   2   0   2   2   2   2   2   0   2   0   0   2   2   0   0   2   2   2   0   2   2   2   2   2   2   0   2   2   0   0   2   0   2   0   2
 MK-2-6                 2   2   0   2   2   0   2   2   0   0   0   2   2   0   0   0   0   2   0   2   2   2   0   0   2   2   2   0   2   0   2   0   0   2   0   0   2   0   0   0   2   2   0   2   0   2   0   2   0   2   0   0   0   2   0   2   2   2   2   0   0   0   0   2   0   2   0   0   2   2   0   2   0   0   0   2   0   0   0   0   2   0   2   2   0   2   0   2   2   0   2   0   2   2   2   2   2   2   0   0   0   0   0   0   0   0   0   0   2   0   0   0   0   2   2   2   2   2   2   0   0   0   0   2   0   2   2   0   0   0   2   0   2   2   0   0   0   2   2   2   0   0   0   2   0   2   2   2   0   2   2   0   2   0   0   2   2   2   0   0   2   0   2   0   0   2   0   2   0   2   2   0   0   2   0   0   2   2   0   0   2   2   2   0   2   2   2   0   2   0   0   2   2   0   0   2   0   2   0   2
 MK-2-7                 2   2   2   2   2   0   2   2   0   0   0   2   2   0   0   2   0   2   0   2   2   2   2   0   2   2   2   0   2   0   2   0   0   2   0   0   2   0   0   0   2   2   0   0   0   2   2   2   0   0   0   0   0   2   0   2   2   2   2   0   0   0   0   2   0   2   2   0   2   2   0   2   0   0   0   2   0   0   0   0   2   0   2   2   0   2   0   0   2   0   2   0   2   2   2   2   2   2   0   0   0   0   0   0   0   0   0   0   2   0   0   0   0   2   2   2   2   2   2   2   0   2   0   2   0   2   2   0   0   0   2   0   2   2   0   2   0   2   2   2   0   0   0   2   0   2   2   2   0   2   2   2   2   0   0   0   2   2   0   0   2   2   2   0   0   2   0   2   0   2   2   0   0   0   0   0   2   2   0   0   2   2   2   0   2   2   2   2   2   0   0   2   2   0   0   2   0   2   0   2
 MK-2-8                 2   2   2   2   2   0   2   2   0   0   0   2   2   0   0   2   0   2   0   2   2   2   2   2   2   2   2   0   2   0   2   0   0   2   2   0   2   0   0   0   2   2   0   0   0   2   2   2   0   0   0   2   2   2   0   2   2   2   2   0   0   0   0   2   0   2   0   0   2   2   0   2   0   2   0   2   0   0   0   0   2   0   2   2   2   2   0   0   2   0   2   0   2   2   2   2   2   2   2   0   0   0   0   0   0   0   2   0   2   0   0   0   0   2   2   2   2   2   2   2   0   2   0   2   0   2   2   0   0   0   2   0   2   2   0   2   0   2   2   2   0   0   2   2   0   2   2   2   0   2   2   2   2   0   2   0   2   2   0   0   2   2   2   0   2   2   2   2   0   2   2   0   0   0   0   0   2   0   0   0   2   2   2   2   2   2   2   2   2   0   2   2   2   0   0   2   0   2   0   2
 MK-2-9                 0   2   2   2   2   0   2   2   2   0   0   2   2   0   0   2   2   2   0   2   2   2   2   2   2   2   2   0   2   0   2   0   0   2   2   0   2   0   0   0   2   2   0   0   0   2   2   2   2   0   0   2   2   2   0   2   0   2   2   0   0   0   0   2   0   2   0   0   2   2   0   2   0   2   0   2   0   0   0   0   2   0   2   2   2   2   0   2   2   0   2   0   2   2   2   2   2   2   2   0   2   2   0   0   0   0   2   0   2   2   0   0   0   2   2   2   2   2   2   2   0   0   0   2   0   2   0   0   0   0   2   0   2   2   0   2   2   0   2   2   0   0   0   2   0   2   2   2   0   2   0   2   2   0   0   0   2   2   0   0   2   2   2   0   2   2   0   2   0   2   2   0   0   0   0   0   2   0   0   0   2   2   2   2   2   2   2   2   2   0   2   2   2   0   0   2   0   2   0   2
 MK-2-10                0   2   2   2   2   0   2   2   2   0   2   2   2   0   0   2   2   2   0   2   2   2   2   2   2   2   2   2   2   0   2   0   0   0   2   0   2   0   0   0   2   2   0   0   0   2   2   2   2   0   0   2   0   0   0   2   0   2   2   0   0   0   0   2   0   2   0   2   2   2   0   0   0   2   0   2   0   0   2   0   2   0   2   2   0   2   0   2   2   0   2   0   2   2   2   0   2   2   2   0   2   2   0   0   0   0   2   0   2   2   0   0   0   2   2   2   2   2   2   2   0   0   0   0   0   2   0   0   0   0   0   0   2   2   0   2   2   0   2   2   0   0   0   2   0   2   2   2   0   2   0   2   2   0   0   0   2   2   0   0   2   2   2   0   2   2   0   2   2   2   2   0   0   0   0   0   2   0   0   0   2   2   2   2   2   2   2   2   0   0   2   2   2   0   0   2   0   2   0   2
 MK-2-11                0   2   2   2   2   0   2   2   2   0   2   2   2   0   0   2   2   2   0   2   2   2   2   2   2   2   2   0   0   0   2   0   0   0   0   0   2   0   0   0   2   2   0   0   0   2   2   2   2   0   0   2   0   0   0   2   0   0   2   0   2   0   0   2   0   2   0   2   2   2   0   0   0   2   0   2   0   0   2   0   2   0   2   2   0   2   0   2   2   0   0   0   2   2   2   0   2   2   2   2   2   2   0   0   0   0   2   0   2   2   0   0   0   2   2   2   2   0   2   2   0   0   0   0   0   2   0   0   0   0   0   0   2   2   0   2   2   0   2   2   0   0   0   2   0   2   2   2   0   2   0   2   2   0   0   0   2   2   0   0   2   2   2   0   2   2   0   2   2   2   2   0   0   0   0   0   2   0   0   0   2   2   2   2   2   2   2   2   0   0   2   2   2   2   0   2   0   2   0   2
 MK-2-12                0   2   2   2   2   0   2   2   2   0   2   2   2   0   0   2   2   2   0   0   2   2   2   2   2   2   2   0   0   0   2   0   0   0   0   0   2   0   0   0   2   2   0   0   0   2   2   2   2   0   0   2   0   0   2   2   0   0   0   2   2   0   0   2   2   0   2   2   2   2   0   0   0   2   0   0   0   0   0   0   2   0   2   2   0   2   0   2   2   0   0   0   2   0   2   0   2   2   2   2   2   2   0   0   0   2   2   0   2   2   0   0   0   2   2   2   2   0   2   2   0   0   0   0   0   2   0   0   0   0   0   0   0   2   0   0   2   0   2   2   0   0   0   2   0   2   2   2   0   0   0   2   0   0   0   0   2   2   0   0   2   2   2   0   2   2   0   2   2   2   2   2   0   0   0   0   2   0   0   0   2   2   2   2   2   2   2   2   0   0   2   2   2   2   0   0   0   2   2   2
 MK-2-13                0   2   2   2   2   0   2   0   2   0   2   2   2   0   0   2   2   2   0   2   2   2   2   2   2   2   2   0   0   0   2   0   0   2   0   2   2   0   0   0   2   2   0   0   0   2   2   2   2   0   0   2   0   0   2   2   0   0   0   2   2   0   0   2   2   0   2   2   2   2   0   0   0   2   0   2   0   0   2   0   2   0   2   2   0   2   0   2   2   0   0   0   2   0   2   0   0   2   0   2   2   2   0   0   0   0   0   0   2   2   0   0   2   2   2   2   2   0   2   2   0   0   0   0   0   2   0   0   0   2   0   0   0   2   0   0   0   0   2   2   0   0   0   2   0   2   2   2   0   0   0   2   0   0   2   0   2   2   2   0   2   2   2   0   2   2   0   2   2   0   0   2   0   0   0   0   2   0   0   0   2   2   2   2   2   0   2   0   0   0   2   2   2   2   0   0   0   2   2   2
 MK-2-14                0   2   2   2   2   0   2   0   2   0   2   2   2   0   0   2   2   2   0   2   0   2   2   2   2   2   2   2   0   0   2   0   0   2   2   2   0   0   0   2   2   2   0   0   0   2   2   2   0   2   0   2   0   0   2   2   0   0   0   2   2   0   0   2   2   0   2   2   2   0   2   0   0   2   0   2   0   0   2   0   2   0   2   2   0   2   0   2   2   0   0   0   2   0   0   0   0   2   0   2   2   2   0   0   0   0   0   0   0   2   0   0   2   2   2   2   0   0   2   2   0   0   0   0   0   2   0   0   0   2   0   0   0   2   2   0   0   0   2   2   2   0   0   0   0   0   2   2   0   0   0   2   0   0   0   0   2   2   2   0   2   2   2   0   2   2   0   2   2   0   0   2   0   0   0   0   2   0   0   0   2   2   2   2   2   0   2   2   0   2   2   0   2   2   0   0   0   2   2   2
 MK-2-15                0   2   2   2   2   0   2   0   2   0   2   2   0   2   0   2   2   2   0   0   0   2   2   2   2   2   0   2   0   0   2   0   0   2   2   2   0   2   0   2   0   2   0   0   0   2   2   2   0   2   2   2   0   0   2   2   0   0   0   2   0   0   0   2   2   0   2   0   2   0   2   0   0   2   0   2   0   0   2   0   2   0   0   2   0   2   0   2   2   0   0   2   2   2   0   0   0   2   0   2   2   2   0   0   2   0   0   0   0   2   0   0   0   2   2   2   0   0   2   2   0   0   0   0   0   2   0   0   0   2   0   0   2   2   2   0   0   0   2   2   2   0   0   0   0   0   2   2   0   0   0   2   0   0   0   0   2   2   0   0   2   2   2   0   2   2   0   2   2   0   0   2   2   0   0   0   2   0   0   0   2   2   2   2   2   2   2   2   2   2   2   0   2   2   0   0   2   2   2   2
 MK-2-16                0   2   2   2   2   0   2   0   0   2   2   2   0   2   0   2   2   2   0   0   0   2   2   2   2   2   0   2   2   2   2   0   0   2   2   2   0   2   0   2   0   2   0   0   0   2   2   0   2   0   2   2   0   0   2   2   0   0   0   2   0   0   0   2   2   0   2   0   2   2   0   0   0   2   0   0   0   0   2   2   2   0   0   2   0   2   0   2   2   2   0   2   2   2   0   0   0   2   0   2   2   2   0   0   2   0   0   0   0   2   0   0   0   2   2   2   0   0   2   2   0   0   0   0   0   2   0   0   0   2   0   2   2   2   2   0   0   0   0   0   2   0   0   0   0   0   2   2   2   0   0   2   0   0   0   0   2   2   0   0   2   2   2   0   2   2   0   2   2   0   0   2   2   0   0   0   2   2   0   0   2   2   2   2   2   2   2   2   2   2   2   0   2   2   0   0   2   2   0   2
 MK-3-1                 2   2   0   0   0   2   0   0   2   2   2   0   2   2   2   0   2   0   2   0   2   2   2   2   0   0   2   0   0   0   0   0   0   2   0   0   2   0   2   2   2   2   2   2   0   2   0   0   2   2   0   0   0   0   2   2   0   2   2   0   0   2   2   0   2   0   2   2   0   0   2   0   0   2   0   2   2   0   0   2   2   2   0   0   0   0   0   0   0   2   2   2   2   0   0   2   0   2   2   0   0   0   0   2   0   2   0   2   0   2   0   2   0   2   2   0   2   0   0   2   2   0   2   2   2   2   2   0   2   0   2   0   2   0   0   0   2   0   0   0   2   0   2   2   0   0   0   2   2   2   2   0   2   0   0   0   0   2   2   2   0   2   2   2   2   2   0   2   2   2   0   0   0   0   2   2   0   0   2   2   0   0   0   2   2   0   2   2   0   0   0   2   0   2   0   2   2   2   2   0
 MK-3-2                 2   2   0   0   2   2   0   0   0   2   2   0   2   2   2   0   2   0   2   0   2   2   2   2   0   0   2   0   0   0   0   0   0   2   0   0   0   2   2   2   2   2   2   0   0   2   0   2   2   2   0   0   0   0   2   2   0   2   2   0   2   2   2   0   2   0   0   2   0   0   2   0   0   2   0   2   2   0   0   2   2   2   0   0   0   2   0   0   2   2   2   2   2   0   0   2   0   2   0   0   0   0   0   2   0   2   0   2   0   2   2   2   0   2   2   2   2   0   0   0   2   0   0   2   0   2   2   0   2   0   2   2   0   0   0   0   2   0   0   0   2   0   2   2   0   0   2   0   2   2   2   2   2   0   0   0   0   2   2   2   0   2   2   0   2   0   0   2   2   2   0   0   0   0   2   2   0   0   2   2   0   0   0   2   0   0   2   2   0   0   0   2   0   2   0   2   2   2   2   0
 MK-3-3                 2   0   0   0   2   2   0   0   0   2   0   0   2   2   2   0   2   0   2   0   2   2   2   2   0   0   0   0   0   0   0   0   0   2   2   0   0   2   0   2   2   2   2   0   0   2   0   2   2   2   0   0   0   0   2   2   0   2   2   0   2   2   2   0   2   0   0   2   0   0   2   0   0   2   0   2   2   0   0   0   2   2   2   0   0   2   0   0   2   2   2   0   2   0   0   2   0   2   0   0   0   0   0   2   0   0   0   2   0   2   2   2   0   2   2   2   2   0   0   0   2   0   0   2   0   0   2   0   0   0   0   2   0   0   0   0   2   0   0   0   2   0   0   2   0   0   2   0   2   2   2   2   2   0   2   0   0   2   0   2   0   0   2   2   2   0   0   2   2   2   0   0   0   0   2   2   0   0   2   2   0   0   0   2   0   0   2   0   0   0   2   2   0   2   0   2   0   2   2   2
 MK-3-4                 2   0   0   0   2   2   0   0   0   2   0   0   2   2   2   0   2   0   2   0   2   2   2   2   0   0   0   0   0   0   0   2   0   2   2   0   0   2   0   2   2   2   2   0   0   2   0   2   2   2   0   0   0   0   2   2   0   2   2   0   2   2   2   0   0   0   0   2   0   0   2   0   0   0   0   2   0   0   0   0   2   2   0   0   0   2   0   0   2   2   2   0   2   0   0   2   0   2   0   0   0   0   2   2   0   0   0   2   0   2   0   2   0   2   2   2   2   0   0   0   2   0   0   2   2   0   2   0   2   2   0   2   0   0   0   0   2   0   0   0   0   0   0   0   0   0   2   0   2   2   2   2   2   0   2   0   2   2   0   2   0   0   2   2   2   2   0   2   2   2   0   0   0   0   2   2   0   0   2   2   0   0   2   2   0   0   2   0   2   0   2   2   0   2   0   2   0   2   2   2
 MK-3-5                 2   2   0   0   2   2   0   0   0   2   0   0   2   2   2   0   2   0   2   0   2   2   2   2   0   0   0   2   0   0   0   2   0   2   2   0   0   2   0   2   2   2   0   0   0   2   0   2   2   2   0   0   0   0   2   2   0   0   2   0   2   2   2   2   0   0   0   2   0   0   2   0   0   0   0   2   0   0   0   0   2   2   2   0   0   2   0   0   2   2   2   0   2   0   0   2   0   2   0   0   0   0   2   2   0   0   0   2   0   2   2   2   0   2   2   2   2   0   0   0   2   0   2   2   2   2   2   0   2   2   0   2   0   0   0   0   2   2   0   0   2   2   0   0   0   0   2   0   2   2   2   0   2   0   2   0   2   2   0   2   0   0   2   2   2   2   0   2   2   2   0   0   0   0   2   2   0   0   2   2   2   0   2   2   0   0   0   0   2   0   2   2   0   2   0   2   0   2   0   2
 MK-3-6                 2   2   0   2   2   2   0   0   2   2   0   0   2   2   2   2   2   0   2   0   2   2   2   2   0   0   2   2   0   0   0   2   0   2   2   0   0   2   0   2   2   2   0   0   2   2   0   2   2   2   0   0   0   2   2   2   0   0   2   0   2   2   0   2   0   0   0   0   0   0   2   0   0   0   0   2   0   0   0   0   2   2   2   0   0   2   0   0   2   2   2   0   2   0   0   0   0   2   0   0   0   0   2   2   0   0   0   2   0   2   2   2   0   2   2   2   2   0   0   0   2   0   2   2   2   2   2   0   2   2   0   0   0   0   2   0   2   2   0   0   2   2   0   0   0   2   2   0   2   2   0   0   2   0   2   0   2   2   0   2   0   2   2   2   2   2   0   0   0   2   0   0   0   0   2   0   0   0   2   2   2   0   2   2   0   0   0   0   2   0   2   0   0   2   0   2   0   2   0   2
 MK-3-7                 2   2   0   2   2   2   0   0   2   2   0   0   2   0   2   2   2   0   2   0   2   2   2   2   0   0   2   2   0   0   0   0   0   2   2   0   0   2   0   2   2   2   0   0   2   2   2   2   2   2   2   0   0   2   2   2   0   0   2   0   0   2   0   2   0   0   0   0   0   0   2   0   0   0   0   2   0   0   0   0   0   0   2   0   0   2   0   0   2   2   2   0   0   0   0   0   0   2   0   2   2   0   2   2   0   0   0   2   0   2   2   2   0   2   0   2   2   0   0   0   2   0   2   2   0   2   2   0   2   2   0   0   0   0   2   0   2   2   0   2   2   2   0   0   0   2   0   0   2   2   0   0   2   0   2   0   2   2   0   2   0   2   2   2   2   2   0   0   0   0   0   0   0   0   2   2   0   0   2   2   2   0   2   2   0   0   0   0   2   0   2   0   0   2   0   0   0   2   0   0
 MK-3-8                 2   2   0   2   0   2   2   0   2   2   2   0   2   0   2   2   2   0   2   0   2   2   2   2   2   0   2   2   0   2   0   0   0   2   0   0   0   2   0   2   2   2   0   0   2   2   2   2   0   2   2   0   0   2   2   0   0   0   2   2   0   2   0   2   0   0   2   0   2   0   2   0   0   0   0   2   0   0   0   0   0   0   2   0   0   2   0   0   2   2   2   0   0   0   0   0   0   2   0   0   2   0   0   2   0   0   0   2   0   2   2   2   0   2   0   0   2   0   0   0   2   0   2   2   0   2   0   0   2   0   0   0   0   0   2   0   2   2   0   2   0   2   0   0   0   2   0   0   2   0   0   0   2   0   2   0   2   2   0   2   0   2   0   2   2   2   0   0   0   0   0   0   0   0   2   2   0   0   2   2   2   0   2   2   0   0   0   0   2   0   0   0   0   2   0   0   0   2   0   0
 MK-3-9                 2   2   0   2   0   2   2   0   2   2   2   0   2   0   2   2   2   0   2   0   2   2   2   2   2   0   2   2   0   2   0   0   0   2   2   0   0   2   0   2   2   2   0   0   2   2   2   2   0   2   2   0   0   0   2   0   0   0   2   2   0   2   0   2   0   0   2   0   2   0   2   0   0   0   0   2   0   0   0   0   0   0   2   0   0   2   0   0   2   2   0   0   0   0   0   0   2   2   0   0   2   0   0   2   0   2   0   2   0   2   2   2   0   2   0   2   2   0   0   0   2   2   2   2   0   2   0   0   2   2   0   2   2   0   2   2   2   2   0   2   0   2   0   0   0   2   0   0   2   0   0   0   0   0   2   0   2   2   2   2   0   2   0   2   2   2   0   0   0   0   0   0   0   0   2   2   0   0   2   2   2   0   2   2   0   0   0   0   2   0   0   0   0   2   0   0   0   2   0   0
 MK-3-10                2   0   0   2   0   2   2   0   2   2   0   2   2   0   2   2   2   0   2   2   2   2   0   0   2   0   2   2   0   2   0   0   0   2   2   0   0   2   0   2   2   2   0   2   2   2   2   2   0   2   2   0   0   0   0   0   0   2   2   2   0   2   0   2   0   0   2   2   2   0   0   0   0   0   0   2   0   0   0   0   0   0   2   0   0   2   0   0   2   0   0   0   0   0   0   0   2   2   2   0   2   2   0   2   0   2   0   2   0   2   2   2   0   2   0   2   2   0   0   0   2   2   2   0   0   2   0   0   2   2   0   2   2   0   2   2   2   2   0   2   0   2   0   0   0   2   0   2   2   0   0   2   0   0   0   0   2   2   2   2   0   2   0   0   2   2   0   2   0   0   0   2   0   2   2   2   0   0   2   2   2   0   2   2   0   0   0   0   2   0   0   0   0   2   0   0   0   0   0   0
 MK-3-11                2   2   0   2   0   2   2   0   2   2   0   2   2   0   2   2   2   0   2   2   2   2   0   0   0   0   2   2   0   2   0   0   0   2   0   0   0   2   0   2   2   2   0   0   2   2   2   0   0   2   2   2   0   0   0   0   0   2   2   2   0   2   0   2   0   0   2   2   2   0   0   0   0   0   0   2   0   0   0   0   0   0   2   0   0   2   2   0   2   2   0   0   0   0   0   0   0   2   2   0   2   2   0   2   2   2   0   2   0   0   0   2   0   2   0   2   2   0   0   0   2   2   2   2   0   2   0   0   2   2   0   2   2   0   2   0   2   2   0   0   0   2   0   0   0   2   0   2   2   0   0   2   0   0   0   0   2   2   2   2   0   2   2   0   2   0   0   2   0   0   0   2   0   2   2   2   0   2   2   2   2   0   2   2   0   0   0   0   2   0   0   0   0   2   2   0   0   0   0   0
 MK-3-12                2   2   0   2   0   2   2   0   2   2   0   0   2   0   2   2   2   0   2   2   2   0   0   0   0   0   2   2   0   2   0   0   0   0   0   0   0   2   0   2   2   2   0   0   2   2   2   0   0   2   0   2   0   0   0   0   0   0   2   2   0   2   0   2   0   0   2   2   0   2   2   0   0   0   0   2   0   0   2   0   0   0   2   2   0   2   0   0   2   2   0   0   0   0   0   0   0   2   2   2   2   2   0   0   0   2   2   2   0   2   0   2   2   2   0   2   2   0   0   0   2   2   2   2   0   2   0   0   0   2   0   2   2   0   2   2   2   2   0   0   0   2   0   0   0   2   0   2   2   0   0   2   0   0   0   0   2   2   2   2   0   2   2   0   2   0   0   2   0   2   0   2   0   2   2   2   0   2   2   2   2   0   2   2   0   0   0   0   2   0   0   0   0   2   2   0   0   0   0   0
 MK-3-13                2   2   0   2   2   2   2   0   2   0   0   0   2   2   0   2   0   0   2   2   2   0   0   0   0   0   2   2   0   2   0   0   0   0   0   0   0   2   0   2   2   2   0   0   2   2   2   0   0   2   0   2   0   0   2   2   0   0   2   2   0   2   0   2   0   0   2   2   0   2   2   0   0   0   2   0   0   0   2   0   2   0   0   2   0   2   0   0   2   2   0   0   0   0   0   0   0   2   0   2   2   2   0   0   0   2   2   2   0   2   0   2   2   2   0   2   2   0   0   0   2   2   2   2   0   2   2   0   0   2   2   2   2   0   2   2   2   2   0   0   0   2   0   0   0   2   0   2   2   0   0   2   0   0   2   2   2   2   2   2   0   2   2   0   2   0   0   2   0   2   0   0   0   2   2   2   0   2   2   2   2   0   2   0   0   0   0   0   2   2   0   0   2   2   2   2   0   0   0   0
 MK-3-14                2   2   0   2   2   2   2   0   2   0   0   0   2   2   0   2   0   0   2   2   2   0   0   0   0   0   2   2   0   2   0   0   0   0   0   0   0   2   0   2   2   2   0   0   2   0   2   0   0   0   0   2   0   0   2   2   0   0   2   2   0   2   0   2   0   0   2   2   0   2   2   2   0   0   2   0   0   0   2   0   2   0   0   2   0   2   0   0   2   2   0   0   0   0   0   0   0   2   0   2   2   2   0   0   0   2   2   2   0   2   0   2   2   2   0   2   2   0   0   0   2   2   2   2   0   2   2   0   0   2   2   2   2   0   2   2   2   2   0   2   0   2   0   2   0   2   2   2   2   0   0   2   0   0   2   0   2   2   2   2   0   2   2   0   2   0   0   2   0   2   0   0   0   2   2   2   0   2   2   2   2   0   2   0   0   0   0   0   2   2   0   0   2   2   0   2   0   0   0   2
 MK-3-15                2   0   0   2   2   2   2   2   2   0   0   0   2   2   0   2   0   0   2   0   0   2   0   0   0   0   2   0   0   2   0   0   0   0   2   0   0   2   0   2   2   2   2   0   2   2   2   0   0   2   0   2   0   0   2   2   0   0   2   2   2   2   2   2   0   0   2   2   0   2   0   2   0   0   2   0   0   0   2   0   2   0   0   2   0   2   0   0   2   2   0   0   0   0   0   0   0   2   0   2   2   2   0   0   0   2   2   2   0   2   0   2   2   2   0   0   2   0   0   0   2   2   2   2   0   2   2   0   2   2   2   2   0   0   2   2   2   2   0   2   0   2   0   2   0   2   2   2   2   0   0   0   0   0   2   2   2   2   2   2   0   2   2   0   2   0   0   2   0   2   0   0   0   0   2   2   0   2   2   2   2   2   2   0   0   0   0   0   2   0   0   0   2   2   0   2   0   0   2   2
 MK-3-16                2   0   0   2   2   2   2   2   2   0   0   0   2   2   0   2   0   0   2   0   0   0   0   0   0   0   2   0   0   2   0   2   0   0   2   0   0   0   2   2   2   2   2   0   2   2   2   0   0   2   0   2   0   0   2   2   0   0   2   0   2   2   2   2   0   0   2   2   0   2   0   2   0   0   2   2   0   0   2   0   2   0   2   2   0   2   0   0   2   2   0   0   0   0   0   0   0   2   0   2   2   2   0   0   0   2   0   2   0   2   0   2   2   2   0   0   2   0   0   2   2   2   0   2   2   2   2   0   2   2   2   2   0   0   2   2   2   2   0   2   0   2   2   2   0   0   2   2   2   2   0   0   0   0   2   2   2   2   2   2   0   0   2   0   2   0   0   0   0   2   0   0   0   0   2   2   0   2   2   2   2   2   2   0   0   2   0   2   2   0   0   0   2   2   0   2   0   0   2   2
 MK-4-1                 2   0   0   0   2   0   2   2   0   0   0   2   0   2   2   0   2   0   2   0   2   2   2   0   0   2   2   2   0   2   2   0   0   2   0   0   2   2   0   0   2   2   2   2   2   0   2   2   0   0   0   0   2   2   2   0   0   2   0   2   0   0   0   0   0   2   2   0   2   2   0   0   2   2   2   0   0   2   2   0   2   0   2   0   0   2   2   2   0   2   0   0   0   0   2   0   0   0   0   2   0   0   2   2   2   2   0   0   2   2   0   2   2   2   0   0   2   0   0   2   0   0   2   2   0   0   2   0   0   0   2   2   2   2   2   2   0   2   0   0   2   0   2   0   2   0   2   0   0   2   2   2   2   0   2   0   2   0   2   0   0   0   0   2   0   2   2   2   0   2   0   2   0   0   0   2   0   0   0   0   0   2   0   2   2   0   0   2   2   2   0   0   2   0   2   2   0   2   2   2
 MK-4-2                 2   0   0   2   2   2   2   2   0   0   0   2   0   2   2   0   2   0   2   0   2   2   2   0   0   2   2   2   0   2   2   0   0   2   0   0   2   2   0   0   0   2   2   0   2   0   2   2   2   0   0   0   2   2   2   2   0   2   0   2   0   0   0   0   0   2   2   0   2   2   0   0   2   2   2   0   0   2   2   0   2   0   2   0   0   2   0   2   2   2   0   0   0   0   2   0   0   0   0   2   0   0   2   2   2   2   0   0   2   2   0   2   2   2   0   0   2   0   0   2   0   0   2   2   0   0   2   0   0   0   2   2   0   2   2   2   0   2   0   0   2   0   2   2   2   0   2   0   0   2   2   2   2   0   2   0   2   0   2   0   0   2   0   2   0   2   2   2   0   2   0   2   0   0   0   2   0   0   0   0   0   2   0   2   2   0   0   0   2   2   0   0   0   0   2   2   0   2   2   2
 MK-4-3                 2   0   0   2   2   2   2   2   0   0   0   2   2   0   0   0   2   0   2   0   2   2   2   0   0   2   2   2   0   2   2   0   0   2   0   0   2   2   0   0   0   2   2   0   2   0   0   2   2   0   0   0   2   2   2   2   0   2   0   2   0   0   0   0   0   2   2   0   2   2   0   0   2   2   2   0   0   2   2   0   2   0   2   0   0   2   0   2   2   2   0   0   0   0   2   0   0   0   0   2   0   0   2   2   2   2   0   0   2   2   0   2   2   2   0   0   2   0   0   2   0   0   2   2   0   0   2   0   0   0   2   2   0   2   2   2   0   2   0   0   2   0   2   0   2   0   2   0   0   2   2   2   0   0   2   0   2   0   2   0   0   2   0   2   0   0   2   2   0   0   0   2   0   0   0   2   0   2   0   0   0   2   2   2   2   2   0   0   2   2   0   0   0   0   0   2   0   2   0   2
 MK-4-4                 2   2   0   0   2   2   2   2   0   0   0   2   2   0   2   0   2   0   2   0   2   2   2   0   0   2   2   2   0   2   2   0   0   2   0   0   2   2   0   0   0   2   2   0   2   0   0   2   0   0   0   0   2   2   2   2   0   2   0   2   0   0   0   0   0   2   0   0   2   2   0   0   2   2   2   0   0   2   2   0   2   2   0   0   0   2   0   0   2   2   2   0   0   0   2   0   0   0   0   2   0   0   2   2   2   2   0   2   2   2   0   2   2   2   2   0   2   0   0   2   0   0   2   2   0   0   2   0   0   0   2   2   0   2   2   2   2   2   0   2   2   0   2   0   2   0   2   0   2   2   2   2   2   2   2   0   2   0   0   2   0   2   0   2   0   0   2   2   0   0   0   2   0   2   0   0   0   2   0   0   0   2   2   2   2   0   2   0   2   2   0   0   0   0   0   2   0   2   0   2
 MK-4-5                 2   2   0   2   2   2   2   2   0   2   0   2   2   2   2   0   0   0   2   0   0   2   2   0   0   2   2   2   0   2   2   0   0   0   0   0   2   2   0   0   2   2   2   0   2   0   0   2   0   2   0   0   2   2   0   2   0   2   0   2   0   0   0   0   0   2   0   0   2   2   0   0   2   2   2   0   0   2   2   0   0   2   0   0   0   2   0   0   2   2   2   0   0   0   2   2   0   0   0   2   0   0   2   2   2   2   0   2   2   0   0   2   2   2   2   0   2   0   0   2   0   2   2   2   0   0   2   0   0   0   2   2   0   2   2   2   2   2   0   2   2   0   2   0   2   0   2   0   2   2   2   0   2   2   2   0   2   0   0   2   0   2   0   2   0   0   2   2   0   0   0   2   0   2   0   0   0   2   0   0   0   2   2   0   2   0   2   0   2   2   0   0   0   0   0   2   0   0   0   2
 MK-4-6                 2   2   0   2   2   2   2   2   0   2   0   2   2   2   2   0   0   0   2   0   2   2   2   0   0   2   2   2   0   2   2   0   0   0   0   0   2   2   0   0   2   2   2   0   2   0   0   2   0   2   0   0   2   2   2   2   0   2   0   2   0   0   0   0   0   2   0   0   2   2   0   0   2   2   0   0   0   2   2   0   0   2   0   0   0   2   2   0   2   2   2   0   0   0   2   2   0   0   0   2   0   0   2   2   2   2   0   2   2   0   0   2   2   2   2   0   2   0   0   2   0   2   2   2   0   0   2   0   0   0   2   2   0   2   2   2   2   2   0   0   2   0   0   0   2   2   2   0   2   2   2   0   0   0   2   0   2   0   0   2   2   2   0   2   0   0   2   2   0   0   0   2   0   2   0   0   0   2   0   0   0   2   2   0   2   0   2   0   2   2   0   0   0   2   2   2   0   0   0   2
 MK-4-7                 2   2   0   2   2   2   2   2   0   2   0   2   2   0   2   0   0   0   2   0   2   2   2   0   0   2   2   0   0   2   2   0   2   0   0   0   0   2   0   0   2   2   2   0   2   0   0   2   0   2   0   0   0   2   2   2   2   2   0   2   0   0   0   0   0   2   2   0   2   2   0   0   2   2   0   0   0   2   2   0   0   2   0   0   0   2   0   0   2   2   0   0   0   0   2   2   0   0   0   2   0   0   2   2   2   2   0   2   2   0   0   2   2   2   2   0   0   0   0   2   2   2   2   2   2   0   2   0   0   0   2   2   0   2   2   2   0   2   0   0   2   0   0   0   2   2   2   0   0   2   2   0   0   0   2   2   0   0   0   2   0   2   0   2   0   0   0   0   0   0   0   2   0   2   0   0   0   2   0   0   0   0   2   0   2   2   2   0   2   0   0   0   0   2   2   2   0   0   0   2
 MK-4-8                 0   2   0   2   2   2   2   2   0   2   0   2   2   0   2   0   0   0   2   0   2   2   2   0   0   2   2   0   0   2   2   0   2   0   0   0   0   2   0   0   2   2   2   0   2   0   0   2   0   2   0   0   0   2   2   2   2   2   0   2   0   0   0   0   0   2   2   0   2   2   0   0   2   2   0   2   0   2   2   0   2   2   0   0   0   2   0   0   2   2   0   2   0   0   2   0   0   0   0   2   0   2   0   2   2   2   2   2   0   0   0   2   2   2   2   2   0   0   0   2   2   2   2   2   2   2   2   0   0   0   2   2   0   0   2   2   0   2   0   0   0   0   0   0   2   2   2   0   2   0   2   0   0   0   2   2   0   0   0   2   0   2   0   0   0   2   0   0   0   0   0   2   0   2   0   0   0   2   0   0   0   0   2   2   2   2   2   0   2   0   0   0   0   2   2   2   2   0   0   2
 MK-4-9                 0   2   0   2   2   0   2   2   0   2   0   2   2   0   0   0   0   0   2   0   0   2   2   0   0   2   2   2   0   2   2   0   2   0   0   0   0   2   0   0   2   2   2   0   2   0   0   2   0   2   0   0   0   2   0   2   2   2   0   2   0   0   0   0   0   2   2   0   2   2   0   0   2   2   0   2   0   2   2   0   2   2   0   0   0   2   0   0   2   2   2   2   0   0   2   0   0   0   0   2   0   2   0   2   2   2   2   2   0   0   0   2   2   2   2   2   0   0   0   2   2   2   2   2   2   2   2   0   0   2   2   2   0   0   2   0   0   2   0   0   0   0   0   0   2   2   2   0   2   2   2   0   0   0   0   2   0   0   2   2   0   2   0   0   0   2   0   0   0   0   0   2   0   2   0   0   0   2   0   0   0   0   0   2   2   0   2   0   2   0   0   0   0   2   2   2   2   0   0   2
 MK-4-10                0   2   0   2   2   0   2   2   0   0   0   2   0   0   0   0   0   0   2   0   0   2   2   0   0   2   2   2   0   2   2   0   2   0   0   0   0   2   0   0   2   2   2   0   2   0   0   2   0   2   0   0   0   2   0   0   2   2   0   2   0   0   0   0   0   2   2   0   2   2   0   0   2   2   0   2   2   2   2   0   2   2   2   0   0   2   0   0   2   2   2   0   0   0   2   0   0   0   0   2   0   2   2   2   2   2   2   2   0   2   0   2   2   0   0   2   0   0   0   2   2   2   2   2   2   2   2   0   0   2   2   2   0   0   2   0   0   2   0   0   0   0   0   0   2   2   2   0   2   2   2   0   0   0   0   2   0   0   2   0   0   2   0   0   0   2   0   0   0   0   2   2   0   2   0   0   0   2   0   0   0   2   0   2   2   0   2   0   2   0   0   0   0   2   2   2   2   0   0   2
 MK-4-11                0   2   0   2   2   0   2   2   0   0   0   2   0   0   0   0   0   0   0   0   2   2   2   0   0   2   2   0   0   2   2   0   2   0   0   0   0   2   0   0   2   2   2   0   0   0   0   2   0   2   0   0   0   2   0   0   2   2   0   2   2   0   0   0   0   2   2   0   2   2   0   0   2   2   2   2   2   2   2   2   2   2   2   0   0   2   0   0   2   2   2   0   0   0   2   0   0   0   0   2   0   2   2   2   2   2   2   2   0   2   0   2   2   2   0   2   0   0   0   2   2   2   2   0   2   2   2   0   0   2   2   2   0   0   2   0   2   0   0   0   0   0   0   2   2   2   2   0   0   2   2   0   0   0   0   2   0   0   2   0   0   2   0   0   0   2   0   0   0   0   2   2   2   2   0   2   0   2   2   0   0   0   0   0   2   0   2   0   2   0   0   0   0   2   2   2   2   0   0   2
 MK-4-12                0   2   0   2   2   0   2   2   2   0   0   2   0   0   0   0   0   0   2   0   2   2   2   2   0   2   2   0   0   2   2   0   2   0   0   0   0   2   0   0   2   2   2   0   0   0   0   2   0   2   0   0   0   0   0   0   2   2   0   0   2   0   0   0   0   2   2   0   2   2   0   2   2   2   2   2   2   2   2   2   2   2   2   0   0   2   0   0   2   2   2   0   0   0   2   0   0   0   0   2   0   2   2   2   2   2   2   2   0   2   2   0   0   2   0   2   0   2   2   2   2   2   2   0   0   2   2   0   0   2   2   2   0   0   2   2   2   2   2   0   0   2   0   2   2   2   2   0   0   2   2   0   0   0   0   0   0   0   2   0   2   2   0   0   0   2   0   0   0   2   2   2   2   2   0   2   0   2   2   2   0   2   0   0   2   0   0   0   2   0   0   0   0   2   2   0   0   0   0   2
 MK-4-13                0   2   2   2   2   2   2   2   0   0   0   2   0   0   0   0   0   0   2   0   2   2   2   2   0   2   2   0   0   2   0   0   2   0   0   0   0   2   0   0   2   2   2   0   0   0   0   2   0   2   0   0   0   0   0   0   2   2   0   0   2   0   0   0   0   2   2   0   2   2   0   2   2   2   2   2   0   2   2   2   2   2   2   0   0   2   0   0   2   2   0   2   0   0   2   2   0   0   0   2   0   2   2   2   2   2   2   2   0   2   0   0   0   0   0   2   0   2   2   2   2   0   2   0   0   2   2   0   0   2   2   2   0   0   2   2   2   2   2   0   0   2   0   0   2   2   2   0   0   2   2   0   0   0   0   2   0   0   2   0   2   2   0   0   0   2   0   0   0   2   2   2   0   2   0   2   0   2   2   2   0   2   0   0   2   2   2   0   2   0   0   0   0   2   2   0   0   0   2   2
 MK-4-14                0   2   2   2   2   2   2   2   0   2   0   2   0   0   0   0   0   0   2   0   2   2   2   0   0   2   2   0   0   2   0   0   0   0   0   0   0   2   0   0   2   2   2   0   2   0   0   2   2   0   0   0   0   0   0   0   2   2   0   0   2   0   0   0   0   2   2   0   2   2   0   2   2   2   2   2   0   2   2   2   0   2   0   0   0   2   0   0   2   2   0   2   0   0   2   2   0   0   0   2   0   2   2   2   2   2   2   2   2   2   0   0   0   0   0   2   0   2   2   2   2   0   2   0   0   2   2   0   0   2   0   2   0   0   2   2   2   2   2   0   0   2   0   0   2   2   2   0   0   2   2   0   0   0   0   2   0   0   2   0   2   2   0   0   0   2   2   0   0   2   2   0   0   2   0   2   0   2   2   2   0   2   0   0   2   2   2   0   2   0   0   0   0   2   2   0   0   0   2   2
 MK-4-15                0   2   2   2   0   2   2   2   0   2   0   2   0   0   0   0   0   0   2   0   2   2   2   2   0   2   2   0   0   2   0   0   0   2   0   0   0   2   0   2   2   2   2   0   2   0   0   0   2   0   0   0   0   0   0   0   2   2   0   0   2   0   0   0   2   2   2   0   2   0   0   2   2   2   2   2   0   2   2   2   0   2   0   0   0   2   0   0   2   2   0   2   0   0   0   2   0   0   0   2   0   2   2   2   2   2   2   2   2   2   0   0   0   0   0   2   0   2   2   2   2   0   2   0   0   2   2   2   2   2   0   2   0   0   2   2   2   2   2   0   0   2   0   0   2   2   2   2   0   2   0   2   0   0   0   2   0   2   2   0   2   2   0   0   0   2   2   0   0   0   2   0   0   2   0   2   0   2   2   2   0   2   2   0   2   2   2   0   2   0   0   0   0   2   2   0   0   2   2   2
 MK-4-16                0   2   2   2   0   2   2   2   0   2   0   2   0   0   0   0   0   0   2   2   2   2   2   2   2   2   2   0   0   2   0   0   0   0   0   0   0   2   0   2   2   2   2   0   2   0   0   0   2   0   0   2   0   0   0   0   2   2   2   0   2   0   2   0   2   2   2   0   2   0   2   2   2   2   0   2   0   2   2   2   0   2   0   0   0   2   0   0   2   2   0   2   0   0   0   2   0   0   2   2   0   2   2   2   2   2   2   2   2   2   0   0   0   0   0   0   0   2   2   0   2   0   2   0   0   2   2   2   2   2   0   2   0   0   2   2   2   2   2   0   0   2   0   0   2   2   2   2   0   2   0   2   0   0   0   2   0   2   2   0   2   2   0   0   0   2   2   0   0   0   2   0   0   2   0   2   0   2   2   2   0   2   2   0   2   2   2   0   2   0   0   0   0   2   0   0   0   2   2   2
 MK-5-1                 0   2   2   0   0   2   2   0   0   0   0   2   2   0   2   0   2   0   2   0   2   0   2   2   0   0   2   2   2   0   0   0   0   2   2   0   2   2   2   0   2   0   0   2   0   0   0   0   2   0   0   0   2   2   2   2   0   2   0   0   2   0   0   0   0   2   2   0   2   2   0   2   0   0   2   0   0   0   0   2   2   2   2   0   2   2   2   2   2   0   0   0   0   2   2   0   0   0   0   0   0   0   0   2   2   2   2   2   2   0   2   0   2   2   0   2   0   2   0   0   0   0   0   2   0   0   2   2   0   0   0   2   0   2   0   2   0   0   2   0   2   2   0   0   2   2   2   0   2   0   0   2   2   2   2   2   0   2   0   2   0   2   0   0   0   0   0   2   0   0   0   0   2   0   0   2   2   0   2   2   2   2   2   0   0   2   0   0   2   0   2   2   0   2   0   2   2   2   2   0
 MK-5-2                 0   2   2   0   2   0   2   0   0   0   0   2   2   0   2   0   2   0   2   0   2   0   2   2   0   0   2   2   0   0   0   0   0   2   2   0   2   2   2   0   2   0   0   2   0   0   0   0   2   0   0   0   2   2   2   2   0   2   0   2   2   0   0   0   2   0   2   0   0   0   0   2   0   0   2   0   2   0   0   2   2   2   2   0   2   2   2   2   2   2   0   0   0   2   2   0   0   0   0   0   0   0   0   2   2   2   2   0   0   0   2   0   2   2   0   2   0   2   2   0   0   0   0   2   0   0   2   2   0   0   0   2   0   2   0   2   0   0   2   0   2   2   0   0   2   2   2   0   2   0   0   2   0   2   0   2   0   2   0   2   0   0   0   0   0   0   0   2   0   0   0   0   2   0   0   2   0   0   2   2   2   2   2   0   0   2   0   2   2   2   2   2   0   0   0   2   2   2   2   0
 MK-5-3                 0   2   2   0   2   0   2   0   0   0   0   2   2   0   0   0   2   0   2   0   2   0   2   2   0   0   2   0   0   0   2   0   2   2   2   0   2   2   2   0   2   0   0   2   0   0   0   0   2   2   0   0   2   2   2   2   0   2   0   2   2   0   2   0   2   0   2   0   0   0   0   0   0   0   2   2   2   0   0   2   2   0   0   0   2   2   2   2   2   2   2   0   0   2   2   0   0   0   0   0   0   0   0   2   2   2   2   0   0   0   2   0   0   2   0   2   2   2   2   0   0   0   0   2   0   0   2   2   0   0   0   2   0   2   0   2   0   0   2   0   2   2   0   0   2   2   2   0   2   0   0   2   0   2   0   2   0   2   0   2   0   0   0   0   0   0   0   2   0   0   0   0   2   2   0   2   0   0   2   2   2   2   2   0   0   2   0   2   2   0   2   2   0   0   0   2   2   2   2   0
 MK-5-4                 0   2   2   0   2   0   0   0   0   0   0   2   2   0   0   0   2   0   2   0   2   0   2   0   0   0   2   0   0   0   2   0   2   2   2   0   2   2   2   2   2   0   0   2   0   0   0   0   2   2   0   0   2   2   2   2   0   2   0   2   0   0   2   0   2   0   2   0   0   0   0   0   0   0   2   2   2   0   2   2   2   0   0   0   2   2   2   2   2   2   2   0   0   2   2   0   0   0   0   0   0   0   0   2   0   2   2   0   0   0   2   0   0   2   0   2   2   2   0   0   0   0   0   2   0   2   2   2   0   0   0   2   0   2   0   2   0   2   2   0   2   2   0   0   2   2   0   0   2   0   0   0   0   2   0   2   0   2   0   2   0   0   0   0   0   0   0   2   0   0   0   0   2   2   0   2   0   0   2   2   2   0   2   0   0   2   0   2   2   0   2   2   0   0   0   2   2   2   2   0
 MK-5-5                 0   0   2   0   2   0   0   0   0   0   0   2   2   2   0   0   2   0   2   2   2   0   2   0   0   0   2   0   0   0   0   0   2   2   0   0   2   2   2   2   2   0   0   2   0   0   0   0   2   0   0   0   2   2   2   0   0   2   0   2   0   0   2   0   0   0   2   2   0   0   0   0   0   0   2   2   2   0   2   2   2   0   0   0   2   2   0   2   2   2   2   0   0   2   2   0   0   0   0   0   0   0   0   2   0   2   2   0   0   0   2   0   0   2   2   2   2   2   0   0   0   0   0   2   0   0   2   2   0   0   0   2   0   2   0   2   2   2   2   0   2   2   0   0   2   2   0   0   2   0   0   0   0   2   2   2   0   2   0   2   0   0   0   0   0   2   0   0   0   0   0   0   2   2   0   2   0   0   2   2   2   0   2   0   0   2   0   2   0   0   2   2   0   0   0   0   2   2   0   0
 MK-5-6                 0   0   2   2   2   0   0   2   0   0   0   2   2   2   0   0   0   0   2   2   2   0   2   0   0   2   2   0   0   0   0   0   2   2   0   0   2   2   2   2   2   0   0   0   0   0   0   2   2   0   0   0   2   2   0   0   0   2   0   2   0   0   2   0   0   0   2   2   0   0   0   0   0   0   2   2   2   0   2   2   2   0   0   0   0   0   0   2   2   2   2   0   2   2   2   0   0   0   0   0   0   0   0   2   2   2   2   2   0   0   2   0   0   0   2   2   0   2   0   0   0   0   0   2   0   2   2   2   0   2   0   2   0   2   0   2   2   0   2   0   2   2   2   2   2   2   2   0   2   0   0   0   0   0   2   2   0   0   0   2   0   0   0   0   0   2   0   0   0   2   2   0   0   2   2   2   0   0   2   2   2   2   2   0   0   2   0   2   0   0   2   2   0   0   0   0   2   2   0   0
 MK-5-7                 2   0   2   2   2   0   0   2   2   0   0   2   2   0   0   0   0   0   2   2   2   0   2   0   0   2   2   0   0   0   0   0   2   2   0   0   2   2   2   2   2   0   0   0   0   0   0   2   2   0   0   0   2   0   0   0   0   2   0   2   0   0   2   0   0   0   2   2   0   0   0   0   0   0   2   2   2   0   2   2   2   0   0   0   0   0   0   2   2   2   2   0   2   2   2   0   0   0   0   0   0   0   0   2   2   2   2   2   0   0   2   0   0   0   2   0   0   2   0   0   0   0   0   0   2   2   0   2   0   2   0   2   0   2   0   2   2   0   2   0   2   2   2   2   2   2   2   0   2   2   0   0   0   0   2   0   2   0   0   2   0   0   0   0   0   2   0   0   0   2   2   0   0   2   2   2   0   0   0   2   2   2   2   0   0   2   0   0   0   0   2   2   0   0   0   0   2   2   0   0
 MK-5-8                 2   0   2   2   2   0   0   2   2   0   0   2   2   2   0   2   2   0   2   2   2   0   2   0   0   2   2   2   0   0   0   0   2   2   0   0   2   2   2   2   2   0   0   0   0   0   0   2   2   0   0   0   2   0   0   0   0   0   0   2   0   0   2   0   0   2   2   2   0   0   0   0   0   0   2   2   2   0   2   2   2   0   0   0   0   0   0   2   2   2   2   0   2   2   2   0   0   0   0   0   0   0   0   2   2   2   2   2   0   0   2   2   0   0   2   0   0   2   0   2   0   0   0   0   2   2   2   2   0   2   0   2   0   2   0   2   2   0   2   0   2   0   2   2   2   2   2   2   2   2   0   2   0   0   2   0   2   0   0   2   0   2   0   0   0   2   0   0   2   2   2   0   0   2   2   2   0   0   0   2   2   2   2   0   0   2   0   0   0   0   2   0   0   0   2   0   2   2   0   0
 MK-5-9                 2   0   2   0   2   0   0   2   2   0   0   2   2   2   0   2   2   2   2   2   2   0   2   0   0   0   2   2   0   0   2   0   2   0   0   0   0   2   2   2   2   0   0   0   0   0   0   2   0   0   0   2   2   0   0   0   2   0   0   0   0   0   2   0   0   2   2   2   0   0   2   0   0   0   2   2   2   2   2   2   2   2   0   0   0   0   0   2   2   2   2   0   2   2   2   0   0   0   0   0   0   0   0   2   2   2   0   2   2   0   2   2   0   0   2   0   0   2   0   2   0   0   0   0   2   2   2   2   0   2   0   2   0   2   0   2   2   0   2   0   2   2   2   2   2   2   2   2   2   2   0   2   0   0   2   0   2   0   0   2   0   2   0   0   0   2   0   0   2   2   2   0   0   2   2   2   0   0   2   2   2   2   2   0   0   2   2   0   0   0   2   0   0   0   0   0   2   2   0   0
 MK-5-10                2   2   2   0   2   0   0   2   2   0   0   2   2   2   0   2   2   2   2   2   2   0   2   2   0   0   2   2   0   0   2   0   2   0   0   0   0   2   2   2   2   0   0   0   0   0   0   2   0   0   2   2   2   0   0   0   2   2   0   0   2   0   2   0   0   2   0   2   0   0   2   0   0   0   2   2   2   2   2   2   2   2   2   0   0   0   0   2   0   0   2   0   0   2   2   0   0   0   0   0   0   0   0   0   2   2   0   2   2   0   2   2   0   0   2   0   0   2   0   2   0   2   0   0   2   2   2   2   0   2   0   2   0   2   0   0   2   0   2   0   0   2   2   2   2   2   2   2   2   2   2   2   0   0   2   0   0   2   0   2   0   2   0   0   0   2   2   0   2   2   2   0   0   2   0   2   0   0   2   2   2   2   2   0   0   2   2   0   0   0   2   2   0   0   0   0   2   2   0   0
 MK-5-11                2   2   2   0   2   0   2   2   2   0   0   2   2   2   0   2   2   2   2   2   2   2   2   2   0   0   2   2   0   0   2   0   2   0   0   0   0   2   2   2   2   2   0   0   0   0   0   2   0   0   2   2   2   0   0   0   2   2   0   0   2   0   0   0   2   2   0   0   0   0   2   0   0   0   2   2   0   2   2   2   2   2   2   0   0   0   0   0   0   0   2   0   0   2   2   0   0   0   0   2   0   0   0   0   2   2   0   0   2   0   2   0   0   0   2   0   0   2   0   2   0   2   0   0   2   2   2   2   0   2   0   2   0   0   0   0   2   0   2   0   0   2   2   2   2   2   2   2   0   2   2   2   0   0   2   0   2   0   0   2   0   2   0   0   0   2   2   0   2   2   2   0   0   2   0   0   0   0   2   2   2   2   2   0   0   0   2   0   0   0   2   2   0   0   0   0   2   2   0   0
 MK-5-12                2   2   2   0   2   0   2   2   2   0   0   2   2   2   0   0   2   2   0   2   0   0   2   2   0   0   2   2   0   0   2   0   2   0   0   2   0   2   0   0   2   2   2   0   0   0   0   2   0   0   2   2   2   0   0   0   2   2   0   0   2   0   0   0   2   2   0   2   0   2   2   0   0   0   2   2   0   2   2   2   0   2   2   0   0   0   0   0   0   0   2   0   0   2   0   0   0   0   0   2   0   0   0   0   2   2   0   0   2   0   2   0   0   0   2   0   0   2   0   2   0   0   0   0   2   2   2   2   0   2   2   2   0   0   0   0   2   0   2   0   0   2   2   2   2   2   2   2   0   2   0   2   0   0   0   0   2   0   0   2   0   2   0   0   0   2   2   0   2   0   2   0   0   2   0   0   0   0   2   0   2   2   2   0   2   0   2   2   0   0   2   2   0   0   0   0   0   2   0   0
 MK-5-13                2   2   2   0   2   0   2   2   2   0   0   2   2   2   0   0   2   2   0   2   0   0   2   2   0   0   2   2   0   0   2   0   2   0   0   2   0   2   0   0   2   2   2   0   0   2   0   2   0   0   2   2   2   0   0   0   2   2   0   0   2   0   0   0   2   2   0   2   0   2   0   0   0   2   2   2   0   2   2   2   0   2   2   0   0   0   0   0   0   0   2   0   0   2   0   0   0   0   0   2   0   0   0   0   2   2   2   0   2   0   2   0   0   0   2   0   0   2   0   2   2   0   0   0   2   2   2   2   0   2   2   2   0   0   0   2   0   0   2   0   0   2   2   2   2   2   2   2   0   2   0   2   0   2   0   0   2   0   0   2   0   2   0   0   0   2   2   0   2   0   2   0   0   2   0   0   0   2   0   0   2   2   2   0   2   0   2   0   0   0   2   0   0   0   0   0   0   2   0   0
 MK-5-14                2   2   2   0   0   0   0   2   2   0   0   2   2   2   0   0   2   0   0   0   0   0   2   0   0   0   2   2   0   0   2   0   2   0   0   2   0   2   0   0   2   2   2   0   2   2   0   2   0   0   2   2   2   0   0   0   2   2   0   0   2   0   0   0   2   2   0   2   0   2   0   2   0   0   2   2   0   2   2   2   0   2   2   0   0   0   0   0   2   0   2   0   0   2   0   0   0   0   0   2   2   0   0   2   2   2   2   2   2   0   2   0   0   0   0   0   0   2   0   0   0   0   0   0   2   2   0   2   2   2   2   2   0   0   0   2   0   0   2   0   2   2   2   2   2   0   2   2   0   2   0   2   0   2   0   0   2   0   0   2   0   2   0   0   0   2   2   0   2   0   2   2   0   2   0   0   0   2   0   0   2   2   2   0   2   0   2   0   0   0   2   0   0   0   0   0   0   2   0   0
 MK-5-15                2   2   2   0   0   0   0   2   2   0   0   2   0   2   2   0   0   0   0   0   0   0   2   0   0   0   2   2   0   0   2   0   2   0   0   2   0   2   0   0   2   0   2   0   2   2   0   0   0   0   2   2   2   2   0   2   0   2   0   0   2   0   0   0   2   2   0   2   0   2   0   2   0   0   0   2   0   2   2   2   0   2   2   0   0   0   2   0   2   0   2   0   0   2   0   0   0   0   2   2   0   0   0   2   2   2   2   2   2   2   2   0   0   0   0   0   0   2   0   0   2   0   0   2   2   2   2   2   2   2   2   2   0   0   0   2   0   0   2   0   2   2   2   2   2   0   2   2   0   2   0   2   0   2   2   0   2   0   0   2   0   2   0   0   0   0   2   0   2   0   2   2   2   2   0   0   0   2   2   0   0   2   2   0   0   0   0   0   0   0   2   0   0   0   0   0   2   2   0   0
 MK-5-16                2   2   2   0   0   0   0   2   2   0   0   2   0   2   2   0   0   2   0   2   0   0   2   0   0   0   2   0   0   0   2   0   2   0   0   2   0   2   0   0   2   0   2   0   2   2   0   0   0   0   2   2   2   2   0   2   0   2   0   0   2   2   0   0   2   2   0   2   0   2   0   0   0   2   0   2   0   2   2   0   0   2   2   0   0   0   2   0   2   0   2   0   0   2   0   0   0   0   2   2   0   0   0   2   2   2   2   2   2   2   2   2   0   0   2   0   0   2   0   0   2   0   0   2   2   2   0   2   2   2   2   2   0   0   0   2   0   0   2   0   2   2   2   2   0   0   2   2   0   2   0   2   0   2   2   0   2   0   0   2   0   2   0   0   0   0   2   0   2   0   2   2   2   2   0   0   0   0   2   0   0   2   0   0   0   0   0   2   0   0   2   0   0   0   0   0   2   2   0   0
 MK-6-1                 0   0   2   0   0   0   0   0   2   0   2   0   2   2   2   0   2   0   2   0   0   0   0   2   0   2   2   2   0   2   0   0   2   0   0   2   2   2   0   0   0   2   2   2   2   0   0   2   2   2   0   2   2   2   0   0   2   2   2   0   2   2   2   0   2   2   2   2   0   0   0   2   0   0   2   0   0   0   0   0   2   0   0   0   2   0   0   2   0   0   2   2   2   0   0   2   0   2   0   2   2   0   0   2   2   0   0   2   2   2   2   2   2   0   0   0   0   2   2   0   2   0   2   2   0   0   2   0   2   0   2   0   2   0   0   0   0   0   2   2   0   2   0   0   0   0   2   0   0   2   2   2   0   2   0   0   0   0   0   2   0   0   0   0   0   2   2   2   2   0   0   2   2   0   0   0   0   0   0   0   2   0   0   0   2   0   0   2   2   2   2   0   2   2   2   0   0   0   0   0
 MK-6-2                 0   2   2   0   0   0   2   0   2   0   2   0   2   2   2   0   2   0   2   0   0   2   0   2   2   2   2   2   0   2   2   0   2   0   0   2   2   2   0   2   0   2   2   2   2   0   0   0   2   2   0   2   2   2   0   0   2   2   2   0   2   0   2   0   2   2   2   2   0   0   0   2   0   0   2   0   0   0   0   0   2   0   0   0   2   0   0   2   0   0   2   2   2   0   0   0   0   2   0   2   2   0   0   2   2   0   0   2   2   2   2   0   2   2   0   0   0   0   2   0   0   0   2   2   0   0   2   0   2   0   2   0   2   2   0   0   0   0   2   0   0   2   0   0   0   0   2   0   0   0   2   2   0   2   0   0   0   0   0   2   2   0   0   0   0   2   2   2   2   0   0   2   2   0   0   0   0   0   0   0   0   0   0   0   2   2   0   2   0   0   0   0   2   0   2   0   0   0   0   0
 MK-6-3                 0   2   2   0   0   0   2   0   2   0   2   0   2   2   0   0   2   0   0   0   0   2   0   2   2   2   2   2   0   2   2   0   2   0   0   2   2   2   0   2   0   2   2   2   2   0   0   0   2   2   0   0   2   2   0   0   2   2   2   0   2   0   2   0   2   2   2   2   2   0   0   2   0   0   2   0   0   2   0   0   2   0   0   0   2   0   0   2   0   0   2   2   2   0   0   0   0   2   0   2   2   0   0   2   2   2   0   2   2   2   2   0   2   2   0   0   0   0   0   0   2   0   2   2   0   2   2   2   2   2   2   0   2   2   0   0   0   0   2   0   0   2   0   2   2   2   2   0   0   2   2   2   0   2   0   2   0   0   2   2   2   0   0   0   0   2   0   2   2   0   0   2   2   0   0   0   0   0   0   2   0   0   0   0   2   2   0   2   2   0   0   0   2   2   2   0   0   0   0   0
 MK-6-4                 0   2   2   0   0   0   2   0   2   2   2   0   2   0   0   0   2   0   0   2   0   2   0   2   2   2   2   2   0   2   2   0   0   0   0   2   2   2   0   2   0   2   2   2   2   0   0   0   2   2   0   0   2   2   0   0   2   2   2   0   2   0   2   0   2   2   2   2   2   0   0   2   0   0   0   0   0   2   0   0   0   0   0   0   2   0   0   2   0   0   2   2   2   0   0   0   0   2   0   2   2   0   0   2   2   0   0   2   2   2   2   0   2   2   0   0   0   0   0   2   2   0   2   2   0   2   2   2   2   2   2   0   2   2   0   0   0   0   2   2   0   2   2   2   2   2   2   0   2   2   2   2   0   2   0   2   0   0   2   2   2   0   0   0   0   2   0   2   2   0   0   2   2   0   0   0   0   0   0   0   0   0   0   0   2   2   0   2   2   0   0   0   0   0   2   0   0   0   0   0
 MK-6-5                 0   2   2   0   0   0   2   0   2   2   2   0   2   0   0   0   2   0   0   2   0   2   0   2   2   2   2   2   0   2   2   0   2   0   0   2   2   2   0   2   0   2   2   2   2   0   2   0   2   2   0   2   2   2   0   0   2   2   2   0   2   0   2   0   2   2   0   2   2   0   0   2   0   0   0   2   0   2   0   0   0   0   0   0   2   0   0   2   2   0   2   2   2   0   0   0   0   2   0   2   2   0   0   0   2   0   0   2   2   2   2   2   2   2   0   0   0   0   0   2   2   0   2   2   0   2   2   2   2   2   2   0   2   0   0   0   0   0   2   2   0   2   2   2   2   2   2   0   2   2   2   2   0   2   0   2   0   0   2   2   2   0   0   0   0   2   2   2   2   0   0   0   2   0   2   0   0   0   0   0   0   0   2   0   2   2   0   2   2   0   2   0   0   0   2   0   0   0   0   0
 MK-6-6                 0   2   2   0   0   0   2   2   2   2   2   0   2   2   0   0   0   0   0   2   0   2   0   2   2   2   2   2   0   0   2   0   2   0   0   2   2   2   0   2   0   2   2   2   2   0   2   0   0   2   0   2   2   2   0   0   2   0   2   0   2   0   2   0   2   0   0   2   2   0   0   2   0   0   0   2   0   2   0   2   0   0   0   0   2   0   0   2   2   0   2   2   2   0   0   0   0   2   0   2   2   0   0   0   2   0   0   2   2   2   2   2   0   0   0   0   0   0   0   2   2   2   2   2   0   2   0   2   2   2   2   0   2   2   0   0   0   0   2   2   0   2   2   2   2   2   2   0   2   2   2   0   0   2   0   2   0   0   2   2   2   0   0   0   0   2   0   2   2   0   0   2   2   0   2   2   0   0   0   0   2   0   2   2   2   2   0   2   2   0   2   0   0   2   2   0   2   0   0   0
 MK-6-7                 0   2   2   0   0   0   2   2   2   2   2   0   2   2   0   2   0   0   2   2   0   2   0   2   2   0   2   2   0   0   2   0   2   0   0   2   2   0   0   2   0   2   2   2   0   0   2   0   0   2   0   2   2   2   0   0   2   2   2   0   0   0   2   0   2   0   0   2   2   0   0   2   0   0   0   2   2   2   0   2   0   0   2   0   2   0   2   2   0   0   2   2   2   2   0   0   0   2   0   0   2   0   0   0   2   2   0   0   2   2   2   2   0   0   0   0   0   0   0   2   2   2   0   2   0   2   0   2   2   2   2   0   2   2   0   2   0   2   2   2   0   2   2   2   2   2   2   0   2   2   2   0   0   2   0   2   0   0   2   2   2   0   0   0   0   2   0   2   2   0   2   2   2   0   2   2   0   2   0   0   2   0   2   2   2   2   0   2   2   0   2   0   0   2   0   0   2   0   0   0
 MK-6-8                 2   0   2   0   0   0   2   2   0   0   2   0   2   2   0   2   0   0   2   2   0   2   0   2   2   0   2   2   0   2   2   0   2   0   0   2   2   2   0   2   0   2   2   2   0   0   2   0   0   2   0   2   2   2   0   0   2   2   2   0   0   0   2   0   2   0   0   2   2   0   0   2   0   0   0   2   2   2   0   2   0   0   2   0   2   2   2   0   0   0   2   2   0   2   0   0   0   2   0   0   2   0   2   0   2   2   0   0   0   2   2   2   0   0   0   0   0   0   0   2   2   2   0   2   0   2   0   2   0   0   2   0   2   2   0   2   0   2   0   2   0   2   2   2   2   2   0   0   2   2   2   0   0   2   0   2   0   0   2   2   2   2   0   0   0   0   0   2   2   0   2   2   2   0   2   2   0   2   0   0   2   0   2   2   2   2   0   2   2   0   2   2   0   2   0   0   2   0   0   0
 MK-6-9                 2   0   2   2   0   0   2   2   0   0   2   0   0   2   0   2   0   0   2   2   0   2   2   2   2   0   2   2   0   2   2   0   2   0   0   2   2   2   0   2   0   2   2   2   0   0   2   0   0   2   0   2   0   2   0   0   2   2   2   0   0   0   2   0   2   0   0   2   2   2   0   2   2   0   0   2   2   0   0   2   0   0   0   0   2   2   2   0   0   0   2   0   0   2   0   0   0   2   0   0   2   0   2   0   0   2   0   0   0   2   2   2   0   0   2   0   0   0   0   2   2   2   0   2   0   2   0   2   0   0   2   0   2   2   0   2   0   2   0   2   0   2   2   0   2   0   0   2   0   2   2   0   0   0   2   2   0   0   2   2   2   2   0   0   0   0   0   2   2   0   2   2   2   0   2   2   0   0   0   0   2   0   2   2   2   2   0   2   2   0   2   2   0   2   0   0   2   0   0   0
 MK-6-10                2   2   2   2   0   0   2   2   0   0   2   2   0   0   0   2   0   0   2   2   0   2   2   2   2   0   2   0   0   2   2   0   2   0   0   2   2   2   0   2   0   2   2   2   0   2   2   0   0   2   0   2   0   2   0   2   2   2   2   0   0   0   2   0   2   0   0   2   2   2   2   2   2   0   0   2   2   0   0   0   0   2   0   0   2   2   2   0   0   0   0   0   0   2   0   0   0   2   0   0   2   0   2   0   0   2   0   0   0   2   2   2   0   0   2   0   0   0   0   2   2   2   0   0   0   2   0   0   0   0   2   0   0   2   2   2   0   2   0   2   0   2   2   0   2   0   0   2   0   2   2   0   0   0   2   2   0   0   2   2   2   2   0   0   2   0   0   2   2   0   2   2   2   0   2   2   2   0   0   0   2   0   2   2   2   2   0   2   2   0   0   2   0   2   0   0   2   0   0   0
 MK-6-11                2   2   2   2   0   0   2   2   0   0   2   0   0   0   0   2   0   0   2   2   0   2   0   2   2   2   2   0   0   2   2   0   2   0   0   2   2   2   0   2   2   2   2   2   0   2   2   0   0   2   0   2   2   2   0   2   2   2   0   0   0   0   0   2   2   0   0   2   2   2   2   2   2   0   0   2   2   0   0   2   0   2   0   0   2   2   2   0   2   0   0   0   0   2   0   0   0   2   0   0   2   0   2   0   0   0   2   0   0   2   2   2   0   2   2   0   0   0   0   2   2   2   0   2   0   0   0   0   0   0   2   0   0   2   2   2   0   2   0   0   0   0   2   0   2   0   0   0   0   2   2   0   0   0   2   0   0   0   2   2   2   2   0   0   2   0   0   2   2   0   2   2   2   2   2   2   2   0   0   0   2   0   2   2   2   2   0   2   2   0   0   2   0   2   0   0   2   0   0   0
 MK-6-12                2   2   2   2   0   0   2   2   0   0   2   0   0   0   0   2   0   2   2   2   0   2   0   2   2   2   2   0   0   2   2   0   0   0   2   2   2   2   0   2   2   2   2   2   0   2   2   0   0   2   0   2   2   2   0   2   2   2   0   0   0   0   0   2   2   0   2   0   2   2   2   2   2   0   0   2   2   0   0   2   0   0   0   0   2   2   0   0   2   0   0   0   0   0   2   0   0   2   0   0   2   0   2   0   0   0   2   0   0   2   2   2   0   2   2   2   0   0   0   2   2   2   2   2   0   0   0   0   0   0   2   0   0   2   2   2   0   2   0   2   0   0   2   0   2   0   0   0   0   2   2   0   0   0   2   0   0   0   2   2   0   2   0   0   2   0   0   2   2   0   2   2   0   2   2   2   2   0   0   2   2   2   2   2   2   2   0   2   2   2   0   0   0   2   0   0   0   0   0   0
 MK-6-13                2   2   2   0   0   0   0   2   0   0   2   0   0   0   0   2   0   2   2   2   2   2   2   2   2   2   2   0   0   2   2   0   0   0   2   2   2   2   0   2   2   2   2   2   0   2   2   2   2   2   2   2   2   2   0   2   2   2   0   0   0   0   0   2   2   2   2   0   2   2   0   2   2   0   0   2   2   0   0   2   2   0   2   0   2   2   0   0   2   0   0   0   2   0   2   0   0   2   2   0   2   0   2   0   0   0   2   0   0   2   2   0   0   2   2   2   0   0   0   2   2   2   2   2   0   0   0   0   0   0   2   0   0   2   2   2   0   0   0   0   0   0   2   0   2   0   0   0   0   2   2   0   0   0   2   0   0   0   2   2   0   2   0   0   2   0   0   2   2   0   2   2   0   2   2   2   2   2   0   2   2   2   2   2   2   2   0   2   0   0   0   2   2   2   0   0   0   0   0   0
 MK-6-14                2   2   2   2   0   0   0   2   0   0   2   2   0   0   0   0   0   2   2   2   0   2   2   2   2   2   2   0   0   2   2   0   0   0   2   0   2   2   0   2   2   2   2   2   0   2   2   2   2   2   2   2   2   0   0   2   0   2   0   0   0   0   0   2   2   2   2   0   2   2   0   2   2   0   0   2   2   0   0   2   2   0   2   0   2   2   2   0   2   0   2   0   2   0   2   0   0   2   0   0   2   0   2   0   0   0   2   0   0   2   2   0   0   2   2   2   0   0   0   2   2   2   2   0   0   0   0   0   2   0   2   0   0   2   2   2   0   0   0   0   0   0   2   0   2   0   0   0   0   2   2   0   0   0   2   0   0   0   2   0   0   2   0   0   2   0   0   2   2   0   2   2   0   2   2   2   2   2   0   0   2   2   2   0   2   2   0   2   0   0   0   2   2   2   0   0   0   0   0   0
 MK-6-15                2   0   2   2   0   0   0   2   0   0   2   2   0   2   0   0   0   2   2   2   0   2   2   2   2   2   2   0   0   2   2   0   0   0   2   0   2   2   0   2   2   0   2   2   0   2   2   2   2   2   2   2   2   0   2   2   0   2   0   0   0   0   0   2   2   2   2   0   2   2   2   2   2   0   2   2   2   0   2   2   2   2   2   0   2   2   0   0   2   0   2   0   2   0   2   0   0   2   0   0   2   0   2   0   0   0   0   0   0   2   2   0   2   2   2   0   0   0   2   2   2   0   2   0   0   0   0   0   2   0   2   0   0   2   2   2   0   0   0   0   2   0   2   0   2   0   0   2   0   2   2   0   0   0   2   0   0   0   2   0   0   0   0   0   2   0   0   0   2   0   2   2   0   2   2   2   2   2   2   0   0   0   2   0   2   2   0   2   0   0   0   2   2   2   0   0   0   2   2   0
 MK-6-16                2   0   0   2   0   0   0   2   0   0   2   2   0   2   2   0   0   2   2   2   0   2   2   0   2   2   0   0   0   2   2   0   0   0   2   0   2   2   0   2   2   0   2   2   0   2   2   2   2   2   2   2   2   0   2   2   2   2   0   0   2   0   2   2   0   2   2   0   2   2   2   2   2   0   2   2   2   0   2   2   2   2   2   0   2   2   0   0   2   0   2   0   2   0   2   0   0   2   0   2   2   2   2   0   0   0   0   2   0   2   0   0   2   2   2   0   0   0   2   2   2   0   2   0   0   0   0   0   2   0   2   0   0   2   2   2   0   0   0   0   2   0   2   2   2   0   0   2   0   2   0   0   2   0   2   2   2   0   2   0   0   0   0   0   2   0   0   0   2   0   2   2   0   2   2   0   2   2   2   0   0   0   2   0   2   2   0   2   0   0   0   2   0   2   0   0   0   2   0   0
 
!****************************************** Phenotypic Data **********************************************************
!-100.0 is resevred for missing phenotype
SimulatedTrait1        15.9881   14.3555   14.7452   15.2230   15.6518   17.3337   16.6111   13.8623   14.4412   14.9225   14.0376   14.0132   14.8537   13.7228   13.7059   13.8027   15.7931   16.1217   14.5819   16.4921   12.8755   14.6598   15.8466   14.1626   15.1277   16.3141   15.4213   16.0764   15.6213   14.5474   15.7996   14.4595   15.4723   15.3905   14.4203   13.4090   15.5895   16.4225   15.9390   15.1018   13.9674   15.7622   15.3040   15.7663   14.9124   13.3993   16.6037   13.5478   16.1125   14.4602   15.5118   15.1934   16.3909   14.6225   15.5629   15.7055   14.5579   14.5205   16.2807   16.2106   13.8760   16.5935   15.1193   13.7638   15.4729   15.8323   14.4100   13.2660   16.3406   14.3880   15.6611   16.1263   15.8768   14.4652   14.0106   15.2450   13.9250   14.0197   15.7578   14.5293   16.1937   14.9046   14.5010   13.5256   16.4392   14.1784   16.2534   14.0673   13.4062   15.9922   16.2601   14.5595   13.9270   14.4385   13.5039   13.4465   14.5401   15.6705   13.6984   13.3389   15.0492   15.9785   14.0057   13.1495   14.0890   15.7965   15.8168   13.9012   14.1227   15.6700   14.3754   14.1735   16.4092   15.0953   13.4364   14.7892   12.9526   16.6457   16.0833   14.9348   14.0336   13.2061   15.9799   15.1952   13.5116   13.9701   14.4925   14.3500   13.8161   14.1624   15.5975   15.7543   15.6353   15.7467   15.5914   14.2749   15.4861   15.9997   13.6072   15.8542   14.4531   14.0787   14.5929   15.0884   15.3582   14.4473   16.0167   14.7419   14.9876   15.3758   15.9750   13.8048   15.6011   13.9989   14.2066   14.2665   14.0901   14.7678   13.8284   16.2439   15.3245   16.8345   14.2810   13.2343   15.1751   15.9217   13.3764   14.2146   14.9828   14.6611   16.3518   14.3666   16.2111   13.6448   14.1957   15.7506   15.0002   13.2894   16.5032   14.1796   16.3230   13.7302   15.1278   14.1932   15.0702   16.6701   15.2328   15.3227   15.6917   14.5955   13.9462   15.8782   14.7502   16.9832   14.9362   14.2560   14.6352   16.0843   14.3993   15.0393
SimulatedTrait2         9.3787   10.7645   10.4413    9.5865    9.1103    9.5978    9.6547   10.6835   10.6222   10.3887   10.7407   10.1613    9.9648   10.6110   10.8197   10.8669    9.4620    9.6142   10.7297    9.0707   10.4403   10.4939    9.7224   11.1767   10.5491    9.3131    9.3601    9.3944    9.4556   10.2468    9.3138   10.4370    9.4045    9.5924    9.6335   10.4994   10.4821    9.3322    9.4412    9.9502   10.6290    9.6088    9.7390    9.3220    9.1808   10.6461    9.4731   10.2940    9.0183   10.6874    9.5953    9.6434    9.4989    9.7698    9.7838    9.1176   10.2274   10.4612    8.4442    9.3783    9.5780    9.4528    9.6622   10.4713    9.8532    9.8230   10.5043   10.0748    9.1646   10.6264    9.5462    9.4609    9.1858   10.7030   10.2596    9.3116   10.6482   10.6468    9.3778   10.2261    9.3488    9.3100    9.8512   10.2673    9.8044   10.6019    9.5284   10.8047   10.1354    9.9328    9.4264    9.5239   10.2949   10.4077   10.4557   11.2024   10.6590    9.3840   10.4357   10.3644   10.2629    9.3127   10.3955   10.4826   10.5602    9.6690    9.1930   10.2587   10.2313   10.5542   10.1345   10.6649    9.5316   10.5921   10.2912   10.5001   10.5567    9.7813    9.3750   10.3207   10.2007   10.6967    9.9484   10.3655   10.4515   10.0373    9.4081   10.6355   10.7150   10.8119   10.5773    9.6786    9.3491    9.4531    9.4727   10.5497    9.7298    9.3567   10.0281    9.6140   10.1904   10.4439    9.9085   10.7196    9.6061   10.4130    9.7872   10.3903   10.4483    9.4181    9.3537   10.5077    9.2978   10.0442   10.1530   11.0904   10.4142    9.6206   10.8334    9.5214   10.5432    9.4006   10.1758   10.8780   10.6983    9.5206   10.4887   10.7196    9.3532    9.3587    9.6407   10.7360    9.4335   10.2685   10.8488   10.0153    9.4641   10.4921    9.1434   11.0522    9.5922   10.8072    9.7697   10.4656    9.0316    9.4202   10.4001    9.6785   10.7117   10.0836   10.1482    9.3768   10.6007    9.3013    9.4252   10.4948    9.3005    9.6593   10.9370   10.5752
 
