# Supplementary material for: Inclusive Composite Interval Mapping of QTL by Environment Interactions in Biparental Populations
Source: PLoS One. 2015 Jul 10;10(7):e0132414. doi: 10.1371/journal.pone.0132414 (PMC4498613; doi:10.1371/journal.pone.0132414)
Supplement: S6 File — (ZIP) [file pone.0132414.s006.zip › H=0.8/L1/run_00136.met]

!**********************Note: lines staring with "!" are remarks and will be ignored in the program********************
!*********************************General Information**********************************
!Assuming F1 = P1 x P2, populations available in QTL IciMapping are: 
!  1, P1BC1F1 = P1 x F1, the first backcrossing where P1 is used as the recurrent parent;
!  2, P2BC1F1 = P2 x F1, the first backcrossing where P2 is used as the recurrent parent;
!  3, F1DH, F1-derived doubled haploids; 
!  4, RIL or F1RIL, recombination inbred lines through the repeated selfing of F1;
!  5, P1BC1RIL, recombination inbred lines through the repeated selfing of P1BC1F1;
!  6, P2BC1RIL, recombination inbred lines through the repeated selfing of P2BC1F1;
!  7, F2, the selfing generation of F1;
!  8, F3, the selfing generation of F2;
!  9, P1BC2F1, the second backcrossing where P1 is used as the recurrent parent; 
! 10, P2BC2F1, the second backcrossing where P2 is used as the recurrent parent;
! 11, P1BC2RIL, recombination inred lines through the repeated selfing of P1BC2F1; 
! 12, P2BC2RIL, recombination inred lines through the repeated selfing of P2BC2F1; 
! 13, P1BC1F2, the selfing generation of P1BC1F1; 
! 14, P2BC1F2, the selfing generation of P2BC1F1; 
! 15, P1BC2F2, the selfing generation of P1BC2F1; 
! 16, P2BC2F2, the selfing generation of P2BC2F1; 
! 17, P1BC1DH, P1BC1F1-derived doubled haploids; 
! 18, P2BC1DH, P2BC1F1-derived doubled haploids; 
! 19, P1BC2DH, P1BC2F1-derived doubled haploids; 
! 20, P2BC2DH, P2BC2F1-derived doubled haploids; 
   3      !Mapping Population (see remarks above)
   2      !Mapping Function (1 for Kosambi; 2 for Haldane; 3 for Morgan)
   2      !Marker Space Type (1 for intervals; 2 for positions)
   1      !Marker Space Unit(1 for centiMorgans; 2 for Morgan)
   6      !Number of Chromosomes (or Linkage Groups)
 200      !Size of the mapping population
   2      !Number of environments
 
!***************************************** Chromosomes and Linkage Maps **********************************************
!Chromosome                 NumMarkers
-CH1                        16
-CH2                        16
-CH3                        16
-CH4                        16
-CH5                        16
-CH6                        16
!Linkage map (Marker name followed by position or the interval length)
 MK-1-1                1     0.000
 MK-1-2                1    10.000
 MK-1-3                1    20.000
 MK-1-4                1    30.000
 MK-1-5                1    40.000
 MK-1-6                1    50.000
 MK-1-7                1    60.000
 MK-1-8                1    70.000
 MK-1-9                1    80.000
 MK-1-10               1    90.000
 MK-1-11               1   100.000
 MK-1-12               1   110.000
 MK-1-13               1   120.000
 MK-1-14               1   130.000
 MK-1-15               1   140.000
 MK-1-16               1   150.000
 MK-2-1                2     0.000
 MK-2-2                2    10.000
 MK-2-3                2    20.000
 MK-2-4                2    30.000
 MK-2-5                2    40.000
 MK-2-6                2    50.000
 MK-2-7                2    60.000
 MK-2-8                2    70.000
 MK-2-9                2    80.000
 MK-2-10               2    90.000
 MK-2-11               2   100.000
 MK-2-12               2   110.000
 MK-2-13               2   120.000
 MK-2-14               2   130.000
 MK-2-15               2   140.000
 MK-2-16               2   150.000
 MK-3-1                3     0.000
 MK-3-2                3    10.000
 MK-3-3                3    20.000
 MK-3-4                3    30.000
 MK-3-5                3    40.000
 MK-3-6                3    50.000
 MK-3-7                3    60.000
 MK-3-8                3    70.000
 MK-3-9                3    80.000
 MK-3-10               3    90.000
 MK-3-11               3   100.000
 MK-3-12               3   110.000
 MK-3-13               3   120.000
 MK-3-14               3   130.000
 MK-3-15               3   140.000
 MK-3-16               3   150.000
 MK-4-1                4     0.000
 MK-4-2                4    10.000
 MK-4-3                4    20.000
 MK-4-4                4    30.000
 MK-4-5                4    40.000
 MK-4-6                4    50.000
 MK-4-7                4    60.000
 MK-4-8                4    70.000
 MK-4-9                4    80.000
 MK-4-10               4    90.000
 MK-4-11               4   100.000
 MK-4-12               4   110.000
 MK-4-13               4   120.000
 MK-4-14               4   130.000
 MK-4-15               4   140.000
 MK-4-16               4   150.000
 MK-5-1                5     0.000
 MK-5-2                5    10.000
 MK-5-3                5    20.000
 MK-5-4                5    30.000
 MK-5-5                5    40.000
 MK-5-6                5    50.000
 MK-5-7                5    60.000
 MK-5-8                5    70.000
 MK-5-9                5    80.000
 MK-5-10               5    90.000
 MK-5-11               5   100.000
 MK-5-12               5   110.000
 MK-5-13               5   120.000
 MK-5-14               5   130.000
 MK-5-15               5   140.000
 MK-5-16               5   150.000
 MK-6-1                6     0.000
 MK-6-2                6    10.000
 MK-6-3                6    20.000
 MK-6-4                6    30.000
 MK-6-5                6    40.000
 MK-6-6                6    50.000
 MK-6-7                6    60.000
 MK-6-8                6    70.000
 MK-6-9                6    80.000
 MK-6-10               6    90.000
 MK-6-11               6   100.000
 MK-6-12               6   110.000
 MK-6-13               6   120.000
 MK-6-14               6   130.000
 MK-6-15               6   140.000
 MK-6-16               6   150.000
!*********************************** Marker Types ********************************************************************
!Co-dominant marker: When heterozygote F1 is present, P1 is coded as 2, F1 is coded as 1, and P2 is coded as 0; Otherwise, P1 is coded as 2, and P2 is coded as 0. 
!Dominant marker: When heterozygote F1 is present, P1 and F1 are coded as 12, and P2 is coded as 0; Otherwise, P1 is coded as 2, and P2 is coded as 0.  
!Recessive markers: When heterozygote F1 is present, P1 is coded as 2, and F1 and P2 are coded as 10; Otherwise, P1 is coded as 2, and P2 is coded as 0. 
!Missing marker is coded as -1. 
 MK-1-1                 0   2   2   2   2   2   2   0   0   0   0   2   0   0   0   2   0   2   2   0   2   0   2   2   2   2   2   0   0   0   0   0   0   2   2   2   0   2   0   0   2   0   0   2   0   0   2   0   0   2   0   2   0   0   0   2   0   2   2   0   2   2   2   2   0   2   2   2   2   2   2   0   2   2   0   2   0   0   0   2   0   0   2   0   0   0   0   0   2   2   2   0   2   2   2   2   0   2   2   2   2   2   2   2   2   2   2   0   0   2   2   2   0   0   0   2   0   0   2   2   2   0   2   2   2   2   2   2   2   2   2   2   0   2   0   0   2   2   2   2   2   2   2   0   0   0   0   0   2   2   2   0   0   2   2   2   2   2   0   0   0   0   0   2   2   2   0   2   0   0   2   0   0   0   2   2   0   2   2   0   0   2   0   0   2   2   2   2   2   0   2   0   0   2   2   2   0   0   0   2
 MK-1-2                 0   2   2   0   2   2   2   0   0   0   2   2   0   0   0   2   0   2   2   0   2   0   2   2   2   2   2   0   0   0   0   0   0   2   2   2   0   2   0   2   2   0   0   2   0   0   2   2   0   2   0   2   0   0   0   2   0   2   2   0   2   2   2   2   0   2   2   0   2   2   2   0   2   2   2   2   0   2   0   2   0   0   2   2   0   0   0   0   2   0   2   0   2   2   2   2   0   2   2   2   2   2   2   2   2   2   2   0   2   2   2   2   0   0   0   2   0   0   0   2   2   0   2   2   2   2   2   2   2   2   2   2   0   2   0   0   2   2   2   2   2   2   2   0   0   0   0   0   2   2   2   0   0   2   2   2   2   2   0   0   0   0   2   2   2   2   0   0   0   0   2   0   0   0   2   2   0   2   2   0   2   2   0   0   2   0   2   2   2   0   2   0   0   2   2   2   0   0   0   0
 MK-1-3                 2   2   0   0   2   2   0   0   0   0   2   0   0   0   0   0   0   2   2   0   2   0   2   2   2   2   2   0   0   0   0   0   0   2   2   0   0   2   0   2   2   0   0   2   0   0   2   2   0   2   0   2   0   0   0   0   0   2   2   0   0   2   2   2   0   2   2   0   2   2   2   0   2   2   2   2   0   2   0   2   0   0   2   2   0   0   0   0   2   0   2   0   2   2   2   2   0   2   2   2   2   2   2   2   2   2   2   0   2   0   2   2   0   0   2   2   0   0   0   2   2   2   2   2   2   2   2   2   2   2   2   2   0   0   0   0   0   2   2   0   2   2   2   2   0   2   0   0   2   2   2   0   0   2   2   2   0   2   0   0   0   0   2   2   2   2   0   0   0   0   2   0   0   0   2   2   0   2   2   0   2   0   0   0   2   0   2   2   2   0   2   0   0   2   2   2   0   0   0   0
 MK-1-4                 0   2   0   0   2   2   0   0   0   0   2   0   0   0   2   0   0   2   2   0   2   0   2   2   2   2   2   0   0   0   2   0   0   2   2   0   0   2   0   2   2   0   0   0   2   0   2   2   0   0   2   2   0   0   0   0   0   2   0   0   0   2   2   2   2   2   2   0   2   2   2   0   0   2   2   2   0   2   0   2   2   0   2   2   0   0   0   0   0   0   0   0   2   2   2   0   0   0   2   2   2   2   2   2   2   2   2   0   2   0   2   2   0   0   2   2   2   0   0   2   2   2   2   2   2   0   2   2   2   2   2   2   0   0   0   0   0   2   0   0   2   2   0   2   0   2   0   0   2   2   2   0   0   0   2   2   0   2   0   0   0   0   2   2   2   2   0   0   2   0   2   0   0   0   2   2   0   2   2   0   2   0   0   0   0   0   2   2   2   0   2   0   0   2   2   2   2   2   0   0
 MK-1-5                 0   2   0   0   2   2   0   0   0   0   0   0   0   0   2   2   0   2   2   0   2   0   2   2   2   2   2   0   0   0   0   0   0   2   2   0   0   2   0   2   2   0   0   0   2   0   0   2   0   2   2   2   0   0   0   0   0   2   0   0   0   2   2   2   0   2   2   0   2   2   2   0   0   2   2   2   0   2   0   2   2   0   2   2   0   0   0   0   0   0   2   0   0   2   2   0   2   0   2   2   2   2   2   0   2   2   2   0   2   0   2   2   0   0   2   0   2   0   0   2   0   2   2   2   2   0   2   2   2   2   2   2   2   0   0   0   0   2   0   0   2   0   0   2   0   2   0   0   2   2   2   2   0   0   2   2   0   2   0   0   0   0   0   2   2   2   0   0   2   0   2   2   2   0   2   2   0   2   2   0   2   0   0   0   0   0   2   2   2   0   0   0   2   0   2   2   2   0   0   0
 MK-1-6                 0   2   0   0   0   2   0   0   0   0   0   0   0   2   2   2   0   2   2   0   2   0   2   2   2   2   2   0   0   2   0   0   0   2   2   0   0   2   0   2   2   0   0   0   2   0   0   2   0   2   2   0   0   0   0   0   0   2   0   0   0   2   2   2   0   2   2   0   2   2   2   0   0   2   2   2   0   2   0   2   2   0   2   2   0   2   0   0   0   2   2   0   0   2   2   0   2   0   2   2   2   2   2   0   2   2   0   2   2   2   2   2   0   0   2   0   0   0   0   2   0   2   2   2   2   0   0   2   2   2   2   2   2   0   0   0   0   0   0   0   0   0   0   2   0   2   0   0   2   2   2   2   0   0   2   2   2   2   0   0   0   0   0   2   2   2   2   0   2   0   2   2   2   0   2   2   0   2   2   2   2   2   0   0   0   0   2   2   2   2   0   0   2   0   2   2   2   0   0   0
 MK-1-7                 0   2   0   0   0   2   0   0   0   0   0   0   0   2   2   2   0   2   2   0   2   0   2   2   2   2   2   0   0   2   2   0   0   2   2   0   0   2   0   2   2   0   0   0   2   0   0   2   0   2   2   0   0   0   0   0   0   2   0   0   0   2   2   2   0   2   2   0   2   2   2   2   2   2   2   2   0   2   2   2   0   0   2   2   0   2   0   0   0   2   2   0   0   2   2   0   2   0   2   2   2   2   2   2   2   2   0   2   2   2   2   2   0   0   2   0   0   0   0   2   0   2   2   2   2   0   0   2   2   2   2   2   2   0   0   0   0   2   0   0   0   0   0   2   0   2   0   0   2   2   2   2   0   0   2   2   2   2   0   0   0   0   0   2   2   2   2   0   2   0   2   2   2   0   2   2   0   2   2   2   2   2   0   0   0   0   0   2   2   2   0   0   2   0   2   2   2   0   2   0
 MK-1-8                 0   2   0   0   2   2   0   0   0   0   0   0   0   2   2   2   0   2   2   0   2   0   2   2   2   2   2   2   0   2   2   0   0   2   2   0   0   2   0   2   2   0   0   0   2   0   0   2   0   2   2   0   2   0   0   0   0   2   0   0   0   2   2   2   0   2   0   0   2   2   0   2   2   2   2   2   0   2   2   2   0   0   2   2   0   2   0   0   0   2   2   0   0   2   2   0   2   0   0   2   2   2   2   0   2   2   0   2   2   2   2   2   0   2   2   0   0   2   0   2   0   2   2   0   2   0   0   2   2   2   2   2   0   0   0   0   0   2   0   0   0   0   0   2   0   2   0   0   2   2   2   2   0   2   2   2   0   0   0   0   0   0   0   2   2   2   2   0   2   0   2   2   2   0   2   2   0   0   0   2   2   2   2   0   0   0   0   2   2   2   0   0   2   0   2   2   2   0   2   0
 MK-1-9                 0   2   0   0   2   2   2   0   0   0   0   0   0   2   2   0   0   2   2   0   2   0   2   2   2   0   2   2   0   2   2   0   0   2   2   0   0   2   0   2   2   0   0   2   2   0   0   2   0   2   2   2   2   2   0   0   0   2   0   0   0   2   0   2   0   2   0   0   2   2   2   2   2   2   2   2   0   2   2   0   0   0   2   2   0   2   0   0   0   2   2   0   0   2   2   0   2   0   2   2   2   2   2   0   2   2   0   2   2   2   2   2   0   2   2   2   0   2   2   2   0   2   2   2   2   0   0   2   2   0   2   2   0   0   0   0   0   2   0   0   0   0   0   2   0   2   0   0   2   2   2   2   0   2   2   2   2   0   0   0   0   0   0   2   2   2   2   0   2   0   2   2   0   0   2   2   0   0   0   2   2   2   2   0   0   0   0   2   2   2   0   0   2   0   2   2   2   0   2   0
 MK-1-10                0   2   0   0   2   2   2   0   0   0   0   0   0   2   2   0   0   2   2   0   2   0   2   2   2   0   2   2   0   2   2   0   0   2   2   0   0   2   0   2   2   0   0   2   2   0   0   2   0   2   2   2   2   2   0   0   2   2   0   0   0   2   0   2   0   2   0   0   2   2   2   2   2   0   2   2   0   0   2   0   2   0   2   2   0   2   0   0   0   2   0   0   0   2   2   0   2   2   2   0   2   2   2   0   2   2   0   2   2   2   2   2   0   2   2   2   0   2   2   2   0   2   2   2   2   0   0   2   2   2   2   2   0   0   0   0   0   2   0   0   0   0   0   2   0   2   0   0   2   2   2   2   0   2   2   2   2   0   0   0   2   0   0   2   2   2   2   0   2   0   2   2   2   0   2   2   0   0   0   0   2   2   2   0   0   0   0   2   2   2   0   0   2   0   2   2   2   0   0   0
 MK-1-11                0   2   0   0   2   2   2   0   0   0   0   0   0   2   2   0   0   2   2   0   2   0   2   2   2   0   2   0   0   2   0   0   0   2   2   0   0   2   0   2   2   0   0   2   2   0   0   2   0   2   2   2   2   2   0   0   2   2   0   0   0   2   0   0   0   2   0   0   2   0   2   2   2   0   0   2   0   0   2   0   2   0   2   2   2   2   0   0   0   2   0   0   0   2   2   0   2   2   0   0   2   2   2   0   2   2   0   2   2   2   2   2   0   2   2   2   0   2   2   2   2   2   2   2   2   0   2   2   2   2   2   2   0   0   0   0   0   2   2   0   0   2   0   2   0   2   0   0   2   2   2   2   0   2   2   2   2   0   2   0   2   0   0   2   2   2   2   0   2   0   2   2   2   0   0   2   0   0   0   0   2   2   2   0   0   0   0   2   2   2   2   0   2   0   2   2   2   0   0   0
 MK-1-12                0   2   0   0   0   2   2   0   0   0   0   0   0   2   0   0   0   2   2   0   2   0   0   2   2   0   2   0   0   0   0   0   0   2   2   0   0   2   0   2   2   0   0   2   2   0   2   0   0   2   2   2   2   2   0   0   2   0   2   0   0   2   0   0   0   2   2   0   2   0   2   2   2   0   0   2   0   0   2   0   2   0   2   2   2   2   0   0   0   2   0   0   0   2   2   0   2   2   0   0   2   0   0   0   2   2   0   2   2   2   2   2   0   2   2   2   0   2   2   2   2   2   2   2   2   0   2   2   2   2   2   2   0   0   2   0   0   2   2   2   0   0   0   2   0   2   2   0   2   2   2   2   0   2   2   2   2   0   0   0   0   0   0   2   2   0   0   0   0   0   2   2   2   0   0   2   0   0   0   0   2   2   2   0   0   0   0   2   2   2   2   0   2   0   2   2   2   0   0   2
 MK-1-13                0   2   0   2   0   2   2   0   0   0   0   0   0   2   0   0   0   2   2   0   2   0   0   2   2   0   2   0   0   0   0   0   0   2   2   0   0   2   0   2   2   0   2   2   2   0   2   0   0   2   2   2   2   2   0   0   2   2   2   0   0   2   0   0   0   2   2   0   2   0   2   2   2   0   0   2   2   2   2   0   2   0   2   2   0   2   2   0   0   0   0   0   0   2   2   0   2   2   2   0   0   0   0   0   2   2   2   2   2   2   2   2   0   2   2   2   0   2   2   2   2   2   2   2   2   0   0   2   2   0   2   2   0   0   2   2   2   2   2   2   0   0   0   2   0   0   0   0   2   2   2   2   0   2   2   2   2   0   2   2   0   0   0   2   2   2   0   0   0   0   2   2   0   0   0   2   0   0   0   0   2   2   2   0   0   0   0   2   0   2   2   0   2   0   2   2   0   0   0   2
 MK-1-14                2   2   0   2   0   2   2   0   0   0   0   0   2   2   0   0   0   2   2   0   2   0   0   2   2   0   2   0   2   2   0   0   0   2   2   0   0   2   0   2   0   0   2   0   2   2   2   0   0   2   2   2   2   2   0   0   2   2   2   2   0   2   2   0   0   2   2   0   2   0   2   2   2   0   0   2   2   2   2   0   2   0   2   2   0   2   2   0   0   0   0   0   0   2   2   0   2   2   2   0   0   0   0   0   2   2   2   2   2   2   2   2   0   0   2   2   0   2   2   2   2   2   2   2   2   0   0   0   2   0   2   2   0   0   2   0   2   2   2   2   0   2   0   2   0   0   0   0   2   2   2   2   0   2   2   2   2   0   2   2   0   0   0   2   2   2   0   0   0   0   2   2   0   0   0   2   0   0   0   0   2   2   2   0   0   0   0   2   2   2   0   0   2   0   2   0   0   0   0   2
 MK-1-15                2   2   2   2   0   2   2   0   0   0   2   0   2   2   0   0   0   2   2   0   2   0   0   2   2   0   2   0   2   0   0   0   0   2   2   0   0   2   0   2   0   2   2   0   2   2   2   0   0   2   2   2   2   2   0   0   2   2   2   2   0   2   0   0   0   0   2   0   2   0   2   2   2   0   0   2   2   2   2   0   2   0   2   2   0   2   2   0   0   0   0   0   2   2   0   0   2   2   2   0   0   0   2   0   2   2   2   2   2   2   2   2   0   2   2   2   0   2   2   2   2   2   2   2   2   0   0   0   2   0   2   2   0   0   2   0   2   0   2   2   2   2   2   2   0   0   0   0   2   2   2   2   0   2   2   2   2   0   2   2   0   0   0   2   2   2   0   0   0   0   2   0   0   0   0   2   0   0   0   0   2   2   2   0   0   0   0   2   2   2   0   0   2   0   2   0   0   0   0   2
 MK-1-16                2   2   2   2   0   2   2   0   0   2   2   0   0   2   0   0   0   2   2   0   2   0   0   2   2   0   2   0   2   0   0   0   0   2   2   0   0   2   0   2   2   2   2   0   2   2   2   0   0   2   2   2   2   2   0   0   2   2   2   2   0   2   0   0   0   0   2   0   2   0   2   2   2   2   0   2   0   2   2   0   2   0   2   0   0   2   2   0   0   0   0   0   0   2   0   0   2   2   2   2   0   0   2   0   2   2   2   2   0   2   2   2   2   0   2   2   0   2   2   2   2   2   2   2   2   0   0   0   2   0   0   2   2   0   0   0   2   2   2   2   2   2   2   2   0   0   0   2   2   2   2   2   0   2   2   2   2   0   0   2   0   0   0   2   2   2   0   0   0   0   2   0   0   0   0   2   0   0   0   0   2   2   2   0   0   0   0   2   2   2   0   0   2   2   2   0   0   0   0   2
 MK-2-1                 2   0   2   2   2   0   0   2   2   2   0   2   0   2   0   0   2   0   2   2   2   2   0   0   0   2   2   0   2   2   0   2   2   0   2   0   0   2   2   0   0   0   0   0   2   0   2   2   2   0   2   0   0   0   2   2   0   2   2   2   0   2   0   2   0   2   2   0   2   2   2   2   2   2   2   2   2   0   0   2   0   2   2   0   2   2   2   0   0   2   0   0   0   0   2   2   0   2   2   2   0   2   2   2   2   2   2   2   0   0   2   0   2   2   2   2   0   0   0   2   0   2   0   2   0   2   2   2   0   2   0   0   0   2   2   2   0   2   0   0   0   2   0   2   0   0   2   0   0   0   2   0   0   2   2   0   0   0   2   0   0   2   2   0   0   0   2   2   0   0   2   0   0   2   2   0   0   0   0   2   2   2   0   2   2   0   0   0   0   2   2   2   2   0   0   0   0   0   0   0
 MK-2-2                 2   0   2   2   2   0   0   2   2   2   0   2   0   2   0   0   0   0   2   2   2   2   0   0   0   0   0   0   2   2   0   2   2   0   2   0   0   2   2   0   2   0   0   0   2   0   2   2   2   0   2   0   0   0   2   2   0   2   2   0   0   2   0   2   0   2   2   0   2   2   2   2   2   2   2   2   2   0   0   2   0   2   2   0   2   2   2   0   0   2   2   0   0   0   2   2   2   2   2   2   0   2   2   2   2   2   2   2   0   0   2   0   2   2   2   2   0   0   0   0   0   2   2   2   0   2   2   2   0   2   0   0   0   2   2   2   0   2   0   0   0   2   0   2   2   0   2   0   0   0   2   0   0   2   2   0   0   0   2   0   0   2   2   2   0   0   2   2   0   0   2   0   0   2   2   0   0   0   0   2   2   0   0   2   2   0   0   0   0   2   2   2   2   0   2   0   0   0   0   0
 MK-2-3                 0   0   2   2   2   0   0   2   2   2   0   2   0   2   0   2   0   0   0   2   2   2   0   2   0   0   0   0   2   0   0   2   2   0   2   0   0   2   0   0   2   0   0   0   0   2   2   2   2   0   2   0   0   0   2   2   0   0   2   0   0   2   0   2   0   2   2   0   2   2   2   2   2   2   2   2   2   0   0   2   0   2   2   0   2   2   2   2   0   2   2   0   0   0   2   0   2   2   2   2   0   2   2   2   2   2   2   2   0   0   2   0   2   2   2   2   0   0   0   0   0   2   2   2   0   2   2   2   0   2   0   0   0   2   2   2   0   0   0   0   0   2   0   2   2   0   2   0   0   0   0   0   0   2   2   0   0   0   2   2   0   2   2   2   0   0   2   2   0   0   0   0   0   2   2   0   0   0   0   2   2   0   0   0   2   0   0   0   0   2   2   2   2   0   0   0   0   2   0   0
 MK-2-4                 2   0   2   2   2   0   0   2   2   2   0   2   0   2   0   0   0   2   0   2   2   2   0   2   0   2   0   0   2   0   0   2   2   2   2   0   0   2   0   0   2   0   2   0   0   2   2   2   2   0   2   0   0   2   2   2   0   2   2   0   0   0   0   0   0   2   2   0   2   2   2   2   2   2   2   2   0   0   0   2   0   2   2   0   2   0   2   2   0   2   2   0   0   0   0   2   2   2   2   2   0   2   2   2   2   2   2   2   0   0   2   0   2   2   2   2   0   0   0   0   0   2   2   2   0   2   2   2   0   2   0   0   0   2   2   2   0   0   0   2   0   2   0   2   2   0   2   0   0   0   0   0   0   2   2   2   0   0   2   2   0   2   2   2   2   0   2   2   0   0   0   0   0   0   2   0   0   0   0   2   2   0   0   0   2   0   0   0   0   2   2   2   2   2   0   0   0   2   0   0
 MK-2-5                 2   0   2   2   2   2   0   2   2   2   0   2   0   2   2   2   0   2   0   2   2   2   0   2   0   0   0   0   2   0   0   2   2   2   0   0   2   2   0   0   0   0   2   0   0   2   0   2   2   0   2   0   2   2   2   2   0   0   2   0   0   0   0   0   0   2   2   0   2   2   2   2   2   2   2   2   0   0   0   2   0   2   2   0   0   0   2   2   0   2   2   0   0   0   0   0   2   2   2   2   2   2   2   2   2   2   2   0   2   0   2   0   2   2   2   2   0   0   2   0   0   2   2   2   0   2   2   2   2   2   2   0   0   2   2   2   0   0   2   2   0   2   0   0   2   0   2   2   0   0   0   0   2   2   2   2   0   0   2   2   0   2   2   0   0   0   2   0   0   2   0   0   0   0   2   0   0   0   0   2   2   0   0   0   2   0   2   0   0   2   2   2   2   2   0   0   0   2   2   0
 MK-2-6                 2   0   2   2   0   2   0   2   2   2   0   2   0   2   2   2   0   2   0   0   0   2   0   2   0   0   0   0   2   2   0   2   2   2   0   0   2   2   0   0   0   0   2   0   0   2   0   2   0   2   2   0   2   2   2   2   0   0   2   0   0   0   0   0   0   2   2   0   2   2   2   2   2   2   2   2   0   2   0   2   0   2   2   0   0   0   2   0   0   2   2   0   2   0   0   0   0   2   2   2   2   2   2   2   2   2   2   0   2   0   2   2   2   2   2   2   0   0   2   0   0   2   2   2   0   2   2   2   2   2   2   0   0   2   2   2   0   2   2   2   0   2   0   0   2   0   2   2   2   0   0   0   2   2   2   2   0   0   2   0   0   2   2   0   2   0   2   0   2   2   0   0   0   0   2   2   0   0   0   2   2   0   2   0   2   2   2   0   0   0   2   2   2   2   0   0   0   2   2   0
 MK-2-7                 2   0   2   2   0   2   0   2   2   2   0   2   0   2   2   2   0   2   0   0   2   2   0   2   0   0   2   0   2   2   2   2   2   2   0   0   2   2   0   2   0   0   2   0   0   2   0   2   0   0   2   0   2   2   2   2   2   0   2   0   0   0   0   0   0   2   2   0   2   2   2   2   2   2   2   2   0   0   0   2   0   2   2   0   0   0   0   0   0   2   0   0   0   0   0   0   0   2   2   2   2   2   2   2   2   2   2   2   2   0   2   2   2   2   2   2   0   0   0   0   0   2   2   2   0   2   2   2   2   2   2   0   0   2   2   2   0   2   2   2   0   2   2   0   2   0   2   2   2   0   2   0   2   2   2   2   0   0   0   2   0   2   2   0   2   0   2   0   2   2   0   0   0   0   2   0   0   0   0   2   2   0   2   0   2   2   2   0   0   0   2   2   2   2   0   0   0   2   2   0
 MK-2-8                 2   0   2   2   0   2   0   2   2   2   0   2   2   2   2   2   0   2   0   0   2   2   0   2   0   0   2   0   2   2   2   0   2   2   0   0   2   2   0   2   0   0   2   0   0   2   0   0   0   0   2   0   2   2   2   2   2   0   2   0   0   0   0   0   0   0   2   0   2   2   2   0   2   2   2   2   2   0   0   2   0   2   2   2   0   0   0   0   0   2   0   0   0   0   0   0   0   0   2   2   2   2   2   2   2   2   2   2   2   0   0   2   2   2   2   2   0   0   0   0   0   2   2   2   0   2   2   2   2   2   0   0   0   2   2   2   0   2   2   0   0   2   2   0   2   0   2   0   2   0   2   0   2   2   2   2   0   0   0   2   0   2   2   0   2   0   2   0   2   2   0   0   0   2   2   0   0   0   0   2   2   0   2   2   2   2   2   0   0   0   0   2   0   2   0   0   0   2   2   0
 MK-2-9                 2   0   2   2   0   2   0   0   0   2   0   2   2   2   2   2   0   0   0   0   2   0   0   2   0   0   2   0   2   2   2   0   2   2   0   0   2   2   0   2   0   0   2   0   0   2   0   0   0   0   0   0   2   2   2   2   2   0   2   0   0   0   0   0   0   0   2   2   2   2   2   0   2   2   2   2   2   0   2   2   0   2   2   2   0   0   2   0   0   2   0   0   0   0   0   0   0   0   2   2   2   2   2   0   2   2   2   2   2   0   0   2   2   2   2   2   0   0   0   0   0   2   2   2   2   2   2   2   0   2   0   0   0   2   2   2   0   2   2   0   0   2   2   0   2   0   2   0   2   0   2   0   2   2   2   2   0   0   0   2   2   2   2   0   0   0   2   0   2   2   0   2   0   2   2   0   0   0   0   2   2   0   0   2   2   2   2   0   0   0   0   2   0   2   0   0   0   2   2   0
 MK-2-10                2   0   2   2   0   2   0   0   0   2   0   2   2   2   2   2   0   0   0   0   2   0   0   2   2   0   0   0   2   2   2   0   2   2   0   0   2   2   0   2   0   0   2   0   2   2   0   0   0   0   0   0   2   2   2   2   2   0   2   0   0   0   0   2   0   2   2   2   2   2   2   0   2   2   2   2   2   0   2   2   0   2   2   2   2   0   2   0   0   2   0   0   0   0   0   0   0   0   0   2   2   2   2   0   2   2   2   2   2   0   0   2   0   2   2   2   0   0   0   0   0   2   2   2   2   2   2   2   0   2   0   0   0   2   2   2   2   2   2   0   2   2   2   0   2   0   2   2   2   0   2   0   2   2   2   2   0   0   0   2   2   2   2   0   0   0   2   0   2   2   0   2   0   2   2   0   2   0   0   2   2   0   0   2   2   0   2   0   0   0   0   2   0   2   0   0   0   2   2   0
 MK-2-11                2   0   2   2   2   0   0   0   0   2   0   2   2   0   2   2   0   0   0   2   2   2   0   2   0   0   2   0   2   2   2   0   2   2   2   0   2   2   0   2   0   0   2   0   2   2   0   0   0   0   0   0   2   2   2   2   2   0   2   0   0   0   0   2   0   2   0   2   2   2   2   0   2   2   2   0   2   0   2   2   0   2   2   2   2   0   2   0   0   2   2   0   2   0   0   0   0   2   0   2   2   2   2   0   2   2   2   2   2   0   0   2   0   2   2   2   0   2   0   0   0   2   2   0   2   0   2   2   0   2   0   0   0   2   0   2   2   2   2   0   2   2   2   2   2   0   2   2   2   0   2   0   0   2   2   2   0   0   0   2   2   2   2   0   0   0   2   0   2   2   0   2   0   2   2   0   2   0   0   2   2   0   0   2   2   0   2   2   0   0   0   2   0   2   0   0   0   2   2   0
 MK-2-12                2   0   2   2   2   0   0   0   0   2   0   2   2   0   2   2   0   2   0   2   2   2   0   2   0   0   2   2   2   2   2   0   2   2   2   0   2   2   0   2   0   0   2   0   2   2   0   0   0   0   0   0   2   2   2   2   2   2   2   0   0   0   0   2   0   2   0   2   2   2   2   2   0   2   2   0   2   0   2   2   0   2   2   2   2   0   2   0   0   2   2   2   2   0   0   0   0   2   0   2   2   2   2   0   2   2   2   2   2   2   0   2   0   2   2   2   0   2   0   0   2   2   2   0   2   0   2   2   0   2   0   0   0   0   0   2   2   2   0   0   2   2   2   0   2   0   2   2   0   2   2   2   2   2   2   2   0   0   2   2   2   2   2   0   0   0   2   0   2   2   0   2   0   2   2   0   0   0   0   2   2   0   0   2   2   0   2   2   2   0   0   2   2   2   0   0   2   2   2   2
 MK-2-13                2   2   2   2   2   0   2   0   0   2   0   2   2   0   2   2   0   2   0   2   2   2   0   2   0   0   2   2   2   2   0   0   2   2   2   2   2   2   0   2   0   0   2   0   0   2   0   0   0   0   0   0   2   2   2   2   0   2   2   0   0   0   0   2   0   2   0   2   2   0   2   2   0   2   2   0   2   0   2   2   0   2   2   0   2   0   2   0   0   2   2   2   2   0   0   0   0   2   0   2   2   2   2   2   0   2   2   0   0   2   0   2   0   2   2   2   0   2   2   0   2   2   2   0   2   0   2   0   0   2   0   0   2   0   0   2   2   2   0   0   2   2   2   0   0   0   2   2   0   2   2   2   0   2   2   2   0   0   2   2   2   2   2   2   0   0   2   0   2   2   0   0   0   2   2   0   0   0   0   2   2   2   0   2   2   0   2   2   2   0   0   2   2   2   0   2   0   2   2   2
 MK-2-14                0   2   2   0   2   0   2   0   0   2   0   2   2   2   2   2   0   2   0   2   2   2   0   2   0   0   2   2   2   2   0   0   2   2   2   0   2   2   0   2   2   2   2   0   0   2   0   0   0   0   0   0   0   2   2   2   0   2   2   0   0   0   0   2   2   2   0   2   2   0   2   2   2   2   2   0   2   0   2   2   0   2   2   2   2   0   2   0   0   2   2   2   2   0   0   0   0   2   0   2   2   0   0   0   0   2   2   0   0   2   0   2   0   0   2   2   0   2   2   2   2   2   2   0   2   0   2   2   0   2   0   0   2   0   0   2   2   2   0   0   2   2   2   0   0   0   2   0   0   2   2   2   0   2   0   0   0   0   2   2   2   2   0   2   0   0   2   0   2   2   0   0   0   2   2   2   0   0   2   2   2   2   2   2   2   0   0   2   2   0   2   2   2   2   0   2   0   2   2   0
 MK-2-15                2   2   2   2   2   0   2   0   0   0   0   2   2   2   2   2   0   2   0   0   2   2   0   2   0   0   2   2   2   2   2   0   2   2   0   0   2   0   0   2   2   2   2   0   0   2   0   0   0   0   0   0   2   2   2   2   0   2   2   0   0   0   2   2   2   2   0   2   2   0   2   2   2   2   2   0   0   0   2   2   0   2   2   2   0   0   2   0   0   2   2   2   2   0   0   0   0   2   0   2   2   0   0   0   0   2   0   0   0   2   2   2   2   2   2   2   0   2   0   2   2   2   2   0   2   0   2   2   0   2   2   0   2   0   0   2   2   2   0   0   2   2   2   0   0   2   2   0   0   2   2   2   0   2   0   0   0   0   2   2   2   2   2   2   0   0   2   0   2   0   0   2   0   2   2   2   0   0   2   2   0   0   2   2   2   0   0   2   2   2   2   2   2   2   0   2   0   2   2   0
 MK-2-16                2   2   2   2   2   0   2   2   0   0   0   2   2   2   2   2   0   2   0   0   2   2   0   2   0   0   2   2   2   2   0   0   2   2   2   0   2   0   0   2   2   2   2   0   0   2   0   0   0   0   0   0   2   2   2   2   0   2   2   0   0   0   2   2   2   2   0   2   2   0   0   2   2   2   2   0   0   0   2   2   0   2   2   2   0   0   2   0   0   2   2   2   2   0   0   0   0   2   0   2   2   0   0   2   0   2   0   2   0   2   2   0   2   2   2   2   0   2   0   0   2   2   2   0   2   0   2   2   0   2   2   0   2   0   0   2   0   2   0   0   2   0   2   0   0   2   2   0   0   2   2   2   0   0   0   0   0   0   2   2   2   2   2   2   0   0   2   0   2   0   0   2   0   2   2   2   0   0   0   2   0   0   2   2   2   0   2   2   2   2   0   2   2   2   0   2   0   2   2   2
 MK-3-1                 0   2   2   2   0   0   2   2   2   2   2   0   0   2   0   2   0   2   0   2   2   0   0   0   2   2   2   0   2   0   0   2   0   2   2   2   0   0   0   2   2   2   2   0   0   2   0   2   0   2   2   0   0   2   2   2   0   2   0   0   2   0   0   0   2   2   2   2   0   0   0   2   0   2   2   2   0   2   2   2   0   0   0   2   2   2   2   2   2   2   2   2   2   0   0   0   0   2   2   0   2   0   0   2   0   0   2   2   0   2   2   0   0   0   2   0   0   2   2   0   0   0   2   2   2   2   2   2   2   0   0   2   0   2   2   2   0   2   2   0   0   2   2   0   2   0   2   2   2   2   2   2   0   2   0   0   2   2   0   2   2   2   0   2   0   2   0   2   2   2   0   2   2   2   2   0   0   0   2   2   2   2   2   0   2   2   0   0   0   0   2   2   2   0   0   0   2   2   2   2
 MK-3-2                 0   2   0   2   0   0   2   2   2   2   2   0   0   2   0   2   2   2   0   2   2   0   0   0   2   2   2   0   2   0   0   2   0   2   2   0   0   0   0   2   2   2   2   0   0   2   0   2   0   2   2   2   0   2   2   2   0   2   0   0   0   0   0   0   2   2   2   2   0   0   0   2   0   0   0   0   0   2   2   0   0   0   2   2   2   0   2   2   2   2   2   2   2   0   0   0   0   2   2   0   2   0   0   2   0   0   2   2   0   2   2   0   0   0   2   0   0   2   2   0   0   0   2   2   2   2   2   2   2   0   0   2   0   2   2   2   0   2   2   2   0   2   2   0   2   0   2   2   2   2   2   2   0   2   0   0   2   2   0   2   2   0   0   2   0   2   0   0   2   2   0   2   2   2   2   0   0   0   2   2   2   2   2   0   2   0   0   0   0   0   2   2   0   0   2   0   2   0   2   2
 MK-3-3                 0   2   0   2   0   0   2   2   2   2   2   0   0   2   0   2   2   2   0   2   2   0   0   0   2   0   2   2   2   0   0   2   0   2   2   0   0   0   0   2   2   2   2   2   0   2   0   0   0   2   2   2   0   2   2   0   0   2   0   0   0   0   2   0   2   2   2   2   0   0   2   2   0   0   0   0   0   2   2   0   0   2   2   2   2   0   2   2   2   2   2   2   2   0   0   0   0   0   2   0   2   0   0   2   0   0   2   2   0   2   2   2   0   0   2   2   0   0   2   0   0   0   2   2   2   2   0   2   2   0   0   2   0   2   2   2   0   2   2   2   0   2   2   0   2   0   2   2   2   2   2   2   0   2   0   0   2   2   0   2   2   0   0   2   0   2   0   0   2   2   0   2   2   2   2   0   0   0   2   0   0   2   2   0   2   0   0   0   0   0   2   0   0   0   2   0   2   0   2   2
 MK-3-4                 0   2   0   2   0   0   2   2   2   2   2   0   2   2   0   2   2   2   0   2   2   0   0   0   2   0   0   2   2   0   2   2   0   2   2   0   0   0   0   0   2   2   0   2   0   2   0   0   0   2   2   2   0   2   2   0   0   2   0   0   0   0   2   0   2   2   2   2   0   0   2   2   0   0   0   0   0   2   2   0   0   2   2   2   2   0   2   0   2   2   0   2   2   2   0   0   0   0   2   0   2   0   0   2   0   0   2   2   0   2   2   2   0   0   0   2   0   0   2   0   0   2   2   2   2   2   0   2   2   0   0   2   0   2   2   2   0   2   2   2   0   2   2   0   0   0   2   2   2   2   2   2   0   2   0   0   2   2   2   2   2   0   0   2   0   2   0   0   2   2   0   0   2   2   2   0   0   0   2   0   0   2   2   0   2   0   0   0   0   0   2   0   0   0   2   0   2   0   2   2
 MK-3-5                 0   2   0   2   0   0   2   2   2   2   2   0   2   2   0   2   2   0   0   2   2   2   0   2   2   0   0   2   2   2   2   2   0   2   0   0   0   0   0   0   2   2   0   2   0   2   0   0   0   2   0   2   0   2   2   0   2   2   0   0   0   0   2   0   2   2   2   2   2   0   2   2   0   0   0   0   0   2   2   0   0   2   2   2   2   0   2   0   2   0   0   2   0   2   0   0   0   0   2   2   2   0   0   2   0   0   2   2   2   2   2   2   0   0   0   2   0   0   2   0   0   2   2   2   2   2   0   0   2   0   0   2   0   0   2   2   0   2   2   2   0   2   2   2   0   2   2   2   2   2   2   2   0   2   0   0   2   2   2   2   2   0   0   2   0   2   0   0   2   2   2   0   2   2   2   0   0   0   2   0   0   0   2   0   0   2   0   0   0   0   2   0   0   0   2   0   2   0   2   2
 MK-3-6                 0   2   0   2   0   2   2   2   2   2   2   0   2   2   0   2   2   0   0   2   2   2   0   2   2   0   2   2   0   2   2   2   0   2   0   2   0   0   0   0   2   2   0   2   0   0   2   0   0   2   0   2   0   2   2   0   2   2   0   0   0   2   2   0   2   2   2   2   2   2   0   2   0   0   0   0   0   2   2   0   0   2   2   2   2   0   2   0   2   0   0   2   0   0   0   0   0   0   2   2   2   0   0   2   0   0   2   2   2   2   2   2   0   0   2   2   0   0   2   0   0   2   2   2   2   2   0   0   2   0   0   2   0   0   2   2   0   2   2   2   0   2   0   2   0   0   2   2   2   2   2   2   0   2   2   0   2   2   2   2   2   0   0   0   0   2   0   0   2   2   0   2   2   2   2   2   0   0   2   0   0   0   2   2   0   2   2   2   0   0   2   0   0   0   2   0   0   2   2   2
 MK-3-7                 0   2   0   2   0   2   2   2   2   2   2   0   2   2   0   2   0   0   0   2   2   2   0   2   2   0   2   2   0   2   2   0   0   2   0   2   0   0   0   0   2   2   2   2   0   0   2   0   0   2   0   2   0   2   2   0   2   2   0   0   0   2   2   0   2   2   2   2   2   2   0   2   0   0   0   0   0   2   2   2   0   2   2   2   2   2   2   0   2   0   2   2   0   0   0   0   0   0   2   2   2   0   0   2   0   0   2   2   2   2   2   2   0   0   2   2   0   0   2   0   0   2   2   2   2   2   0   0   2   0   0   2   0   0   2   2   0   2   2   2   0   2   0   2   0   0   2   0   2   2   2   0   0   2   2   0   0   2   2   2   2   0   0   0   0   2   0   0   2   2   0   2   2   0   2   2   0   0   2   0   0   0   2   2   0   2   2   2   0   0   2   0   0   0   2   0   0   0   2   2
 MK-3-8                 0   0   0   2   0   2   2   2   0   2   2   2   2   2   2   2   0   0   0   2   2   0   0   2   0   0   2   2   0   2   2   0   0   2   0   2   0   2   0   0   2   2   0   2   0   0   2   0   0   2   0   2   0   2   2   0   2   2   0   0   0   2   2   0   2   2   2   2   2   2   0   2   0   0   2   0   0   2   2   2   0   2   2   2   2   2   2   0   0   2   2   2   0   0   0   0   0   0   2   2   2   0   0   2   0   0   2   2   0   2   0   2   2   2   2   2   0   0   2   0   0   0   2   2   2   2   0   0   2   2   0   2   0   0   2   2   0   2   2   0   0   2   0   2   0   0   2   0   2   2   2   0   0   2   2   0   0   2   0   2   2   0   0   0   0   0   0   0   2   2   0   2   2   0   2   2   0   2   2   0   0   0   2   2   2   2   2   2   0   2   2   0   0   0   2   0   0   0   2   2
 MK-3-9                 0   0   0   2   0   2   2   2   0   2   2   2   2   2   2   2   0   0   0   2   2   0   0   2   0   0   2   2   0   0   2   0   0   2   2   0   0   2   0   2   2   2   0   2   0   0   2   0   0   2   0   2   0   0   2   0   2   2   0   0   0   0   2   2   2   2   2   2   2   2   0   2   0   0   2   0   0   2   0   2   0   2   2   2   2   2   2   0   0   2   2   2   0   0   0   0   0   0   2   2   2   0   0   2   0   0   2   0   0   2   0   2   2   0   2   2   0   0   2   0   0   0   2   2   2   0   0   0   2   2   0   2   0   2   2   2   0   2   2   0   2   2   0   2   0   0   2   0   0   0   2   0   0   2   2   0   2   2   0   2   2   0   0   0   0   0   0   0   2   2   0   2   2   0   2   2   0   2   2   0   0   0   2   2   2   2   2   2   0   2   2   0   0   0   2   0   0   0   2   0
 MK-3-10                0   0   0   2   0   2   2   2   0   2   2   0   2   2   2   2   0   0   2   2   2   0   0   2   0   0   2   2   0   0   2   0   0   0   2   0   0   2   0   2   2   2   0   0   0   0   0   2   0   2   0   2   0   0   2   0   2   2   0   0   0   0   2   2   2   2   2   2   2   2   0   2   0   0   2   0   2   2   0   2   0   2   2   2   2   2   2   0   0   2   2   0   0   0   0   2   2   0   2   2   0   0   2   2   0   0   2   0   0   2   0   2   2   0   0   2   0   0   0   0   0   0   2   2   2   0   2   2   2   2   2   2   0   2   2   2   0   2   0   2   2   2   0   2   0   0   2   2   0   2   0   0   0   2   2   0   2   2   0   2   2   2   0   0   0   0   0   0   2   2   0   0   2   2   2   2   0   2   2   0   0   0   2   2   2   0   0   2   0   2   2   0   0   2   2   0   2   0   0   0
 MK-3-11                0   0   2   2   0   2   2   2   0   2   2   0   2   0   2   2   0   0   2   2   2   0   0   2   0   0   2   2   0   0   2   0   0   0   2   2   0   2   0   2   2   2   0   0   2   0   0   2   0   2   0   2   0   0   2   0   2   2   0   0   0   0   2   2   2   2   2   2   2   0   0   2   0   0   2   0   2   2   0   2   0   0   2   2   2   2   0   0   0   0   2   0   0   0   0   2   2   0   2   2   0   0   2   0   0   0   2   0   0   2   0   2   2   0   0   2   0   0   0   0   0   0   2   2   2   0   2   0   0   2   2   2   0   2   2   2   0   2   0   2   2   2   0   2   0   0   2   2   0   2   0   0   0   2   2   0   2   2   0   2   2   0   0   0   0   2   0   0   2   2   0   0   2   2   2   2   0   2   2   0   0   0   2   2   0   0   0   2   0   0   2   0   0   2   0   0   2   2   0   0
 MK-3-12                0   0   2   2   0   2   2   0   2   2   2   2   0   0   2   2   0   2   2   2   2   2   0   2   0   0   2   2   0   0   2   2   0   0   2   2   0   2   0   2   2   2   0   2   0   0   2   2   0   2   0   2   2   0   0   0   2   2   0   2   0   0   2   2   2   2   2   2   2   0   0   0   0   0   2   0   2   2   0   2   0   0   2   2   2   2   0   0   2   0   2   0   0   0   0   2   2   0   2   2   0   0   2   0   0   0   2   0   0   2   0   2   2   0   0   2   0   0   0   0   0   0   2   2   2   2   2   2   0   2   2   2   0   2   2   2   0   2   0   0   2   2   0   2   0   0   2   2   0   2   0   0   0   2   2   0   2   2   0   2   2   0   0   0   0   2   0   0   2   2   0   0   2   2   2   2   0   0   2   0   0   0   2   0   0   0   0   2   0   0   0   0   0   2   0   0   2   2   0   0
 MK-3-13                2   0   2   2   0   2   2   0   2   2   2   2   0   2   2   2   0   2   2   2   2   2   0   2   0   0   0   2   0   2   2   2   2   0   2   2   0   2   0   2   2   2   2   2   0   0   2   2   0   2   0   2   2   0   0   0   2   2   2   2   0   0   2   2   2   2   2   2   2   2   0   0   0   0   2   0   2   2   0   2   0   0   2   2   2   2   0   0   2   0   2   0   0   0   0   2   2   0   0   2   2   0   2   0   0   0   2   2   0   2   2   2   2   0   0   2   0   0   0   0   0   2   0   2   2   2   2   2   0   2   2   2   0   2   2   2   2   2   0   0   2   2   0   2   0   0   2   2   0   2   0   0   0   2   2   0   2   2   2   2   2   0   2   0   0   2   0   0   2   2   0   0   2   2   2   2   0   0   0   0   0   0   2   0   0   0   0   2   0   0   0   0   2   2   0   0   2   0   0   2
 MK-3-14                2   0   2   2   0   2   2   0   2   2   0   0   0   2   2   2   0   2   2   2   2   2   0   2   0   0   0   2   0   2   2   2   2   0   2   2   0   2   2   2   2   2   2   2   0   0   2   2   0   2   0   2   2   0   0   0   0   2   2   2   0   0   2   2   2   0   2   2   2   2   0   0   0   0   2   0   2   0   0   2   0   0   2   2   2   2   0   0   2   0   2   0   0   0   0   2   2   0   0   2   2   0   2   0   2   0   2   0   2   2   2   2   2   0   0   2   0   0   0   0   0   2   0   2   2   2   2   2   0   0   2   2   0   2   2   2   2   2   0   0   2   2   0   2   2   0   2   2   0   2   0   0   0   2   2   0   0   2   2   2   2   0   2   0   0   2   0   0   0   2   0   0   2   2   2   2   0   0   0   0   0   0   2   0   0   0   0   2   0   0   0   0   2   2   0   0   2   0   0   2
 MK-3-15                2   0   2   2   0   2   2   0   2   2   0   0   0   0   2   2   0   2   2   2   2   2   2   2   0   0   2   2   2   2   2   2   2   0   2   2   0   2   2   0   0   2   2   2   0   0   2   0   0   2   0   0   2   0   0   0   0   0   2   2   0   0   2   2   2   0   2   2   2   2   0   0   0   0   2   0   2   0   0   2   0   0   2   2   2   0   0   0   2   0   2   0   0   0   2   2   2   0   2   2   2   0   2   2   2   0   2   0   0   2   2   2   2   0   0   2   0   0   0   0   0   2   0   2   2   2   2   0   2   0   2   2   0   2   2   2   2   2   0   2   2   2   0   2   2   0   2   2   0   2   0   0   0   2   2   0   0   2   2   2   2   0   2   0   0   2   0   0   0   2   2   0   2   2   2   2   0   0   0   0   0   0   2   0   2   0   0   2   0   0   0   0   2   2   0   0   0   0   0   2
 MK-3-16                2   0   2   2   0   0   2   0   2   2   0   0   0   0   2   2   0   2   0   2   2   2   0   2   0   0   2   2   2   2   2   2   2   0   2   2   0   2   2   0   0   2   2   2   2   0   2   0   0   2   0   0   0   0   0   0   0   0   2   2   0   0   0   2   2   2   2   2   2   2   2   0   2   0   2   0   2   0   0   2   0   0   2   2   2   0   0   0   2   0   2   0   0   0   2   2   2   0   2   2   2   0   2   2   2   0   2   2   0   2   2   2   2   0   0   2   0   2   0   0   0   2   0   2   2   2   2   0   2   0   2   2   0   2   2   2   2   2   0   2   2   2   0   2   2   0   2   2   0   2   0   0   0   2   0   0   0   2   2   2   2   0   2   0   0   2   0   0   0   2   2   0   2   2   2   2   0   0   0   0   0   0   2   0   2   0   0   2   0   0   0   0   2   2   2   0   0   0   0   2
 MK-4-1                 2   2   0   2   0   2   2   0   0   0   2   0   0   0   2   2   2   0   2   2   2   0   0   0   0   0   2   2   2   2   0   0   2   0   0   0   0   0   0   2   2   2   0   0   0   2   2   0   0   0   2   0   2   0   0   2   0   0   0   2   2   0   0   2   2   2   0   2   0   2   0   2   2   2   0   2   2   0   0   2   0   2   0   0   0   2   0   0   2   2   2   0   2   2   2   0   2   2   0   0   2   0   0   2   0   2   2   0   0   2   0   0   0   0   0   2   0   0   0   2   0   2   0   2   0   2   0   0   0   0   0   0   2   0   0   0   2   2   0   2   2   0   0   0   2   0   0   0   0   2   2   2   0   2   2   2   0   2   2   0   0   0   0   0   2   0   2   2   0   0   2   2   2   2   2   0   0   0   0   0   0   0   0   2   0   0   0   2   0   0   0   0   0   2   0   0   0   0   2   2
 MK-4-2                 2   2   0   2   0   2   2   0   0   0   2   0   0   0   2   2   2   0   2   2   2   0   0   0   0   0   2   2   2   0   0   0   2   0   2   0   0   2   0   2   0   2   0   0   0   2   2   0   0   0   2   0   2   0   0   2   0   0   0   0   2   0   0   2   2   2   0   2   0   2   0   2   2   2   0   2   2   0   0   2   0   2   0   0   0   2   2   0   2   2   2   0   0   2   2   0   0   2   2   0   2   0   0   0   0   2   2   0   0   2   0   0   0   0   2   2   0   0   0   2   0   2   0   2   0   2   0   0   0   0   0   0   2   0   0   2   2   2   0   2   2   0   0   0   2   0   0   0   0   2   2   2   0   2   2   2   0   2   2   0   0   0   0   0   2   0   2   2   0   0   2   2   2   2   2   0   0   0   2   0   0   0   0   0   0   0   0   2   0   0   0   0   0   2   0   0   0   0   2   0
 MK-4-3                 2   2   0   2   0   2   2   0   0   0   2   2   2   0   2   2   2   0   2   2   2   0   0   0   0   0   2   0   2   0   0   0   2   0   0   0   0   2   2   2   0   2   0   0   0   2   2   2   0   0   2   0   2   0   0   2   0   0   0   0   2   0   2   2   2   2   0   2   0   2   0   0   2   2   0   2   2   0   0   2   0   2   0   0   0   2   2   0   2   2   2   0   0   2   2   0   0   2   0   0   0   0   0   0   0   2   2   0   0   2   0   0   0   0   2   2   0   0   2   2   0   2   0   2   0   2   0   0   0   0   0   0   2   0   0   2   2   2   0   2   2   0   2   0   2   0   0   0   0   2   2   2   0   2   2   2   0   2   2   0   0   0   0   0   2   0   2   2   0   0   2   2   2   2   2   0   2   0   2   0   2   0   0   0   0   0   0   2   0   2   0   0   0   2   0   2   0   0   2   0
 MK-4-4                 2   2   0   2   0   2   2   0   0   0   2   2   2   0   0   2   2   0   2   2   2   0   2   0   0   0   2   0   2   0   0   0   2   0   2   2   0   2   2   2   0   2   0   0   0   2   0   2   0   0   2   0   2   0   0   2   0   0   0   0   2   0   2   0   2   2   0   2   0   2   0   2   2   2   0   0   2   0   2   0   0   2   0   0   0   2   2   0   2   2   2   0   0   2   2   0   0   2   0   0   0   0   0   0   0   0   2   2   0   2   0   0   0   0   2   2   0   0   2   0   0   2   0   2   0   2   0   0   0   0   0   0   0   0   0   2   2   2   0   2   2   0   2   0   2   0   0   0   0   2   2   2   0   2   2   2   0   2   2   0   0   0   2   0   2   0   2   2   0   0   2   2   2   2   2   0   2   0   2   0   2   0   0   0   0   0   0   2   0   2   0   0   0   2   0   2   0   0   2   0
 MK-4-5                 2   2   0   2   0   0   2   0   0   0   2   2   2   0   2   0   2   0   2   0   2   0   2   0   0   0   2   0   2   0   2   0   2   0   2   0   0   2   2   2   0   2   0   0   0   2   0   2   0   2   2   0   2   0   0   0   0   0   0   0   2   0   0   0   2   2   0   2   0   2   0   2   2   2   0   2   2   0   2   0   0   2   0   0   0   2   2   0   2   2   2   0   0   2   2   0   0   2   2   0   0   0   0   0   0   0   2   2   0   2   2   0   0   0   2   2   0   0   2   0   0   2   0   2   2   2   0   2   0   0   0   0   0   0   0   2   2   2   0   0   2   0   2   0   2   0   0   0   0   2   0   2   0   2   2   2   0   2   2   0   0   0   0   0   2   2   2   2   0   0   2   2   0   0   2   0   2   0   2   0   2   0   0   0   0   0   0   2   0   2   2   0   0   2   0   2   0   0   2   0
 MK-4-6                 0   2   0   2   0   0   2   2   0   0   2   0   2   2   0   0   2   0   0   2   2   2   2   2   2   0   2   0   2   0   0   0   2   0   2   0   0   0   2   2   0   2   0   0   0   2   0   0   0   0   2   0   2   0   0   0   0   0   0   0   2   0   0   0   2   2   0   2   0   2   0   2   2   2   2   2   2   0   2   0   0   0   0   0   0   2   2   0   2   2   2   0   0   2   2   0   0   2   2   0   0   0   2   2   0   0   2   2   0   2   2   0   0   0   2   2   2   0   2   0   0   2   0   2   2   2   0   2   0   0   0   0   0   0   0   2   0   2   0   0   2   0   2   0   2   2   0   0   0   2   0   2   0   0   0   2   0   2   2   0   0   0   0   2   2   2   2   2   0   0   2   2   0   0   2   0   2   0   2   2   2   0   0   0   0   0   0   2   0   2   2   0   0   2   0   2   0   0   2   0
 MK-4-7                 0   2   0   2   0   0   2   2   2   0   2   0   2   2   0   0   2   2   2   2   2   2   0   0   2   0   0   0   2   0   0   0   2   0   2   0   0   0   2   2   0   2   0   0   0   2   0   0   0   2   2   0   2   0   0   0   0   0   0   0   2   0   0   0   2   2   0   2   0   2   0   2   2   2   2   2   2   0   2   2   0   0   0   0   0   2   2   0   2   2   2   0   0   2   2   0   0   2   2   0   2   0   2   2   0   0   2   2   0   2   2   0   0   2   2   2   2   0   2   0   0   2   0   2   2   2   0   2   0   0   0   0   2   0   0   0   0   2   0   0   2   0   0   0   2   2   0   0   0   2   0   2   0   0   2   2   0   2   2   0   0   0   0   2   2   2   2   0   0   0   2   2   0   2   2   0   2   0   2   2   2   0   0   0   0   0   0   2   0   2   2   0   0   2   2   2   0   0   2   0
 MK-4-8                 0   2   0   2   2   0   2   2   2   0   0   0   2   2   0   0   2   2   2   2   2   0   0   2   2   0   2   0   2   0   0   0   2   0   2   0   2   0   2   2   0   2   0   0   0   2   2   0   0   2   0   0   2   2   0   0   0   0   0   0   2   0   0   0   2   2   0   2   0   2   0   0   2   2   2   2   2   0   2   2   0   0   0   0   0   2   2   0   2   2   2   0   0   2   0   0   0   2   2   2   2   0   2   2   0   0   2   0   0   2   2   0   0   2   2   2   2   0   2   0   0   2   0   2   2   2   0   2   0   0   2   0   2   0   2   0   0   2   2   0   2   0   0   0   2   2   0   0   0   2   0   2   0   0   2   2   2   2   2   0   0   2   2   2   2   2   2   0   2   0   2   2   2   2   0   2   2   0   2   2   2   0   0   0   0   0   0   2   0   2   2   0   0   2   2   2   2   0   2   0
 MK-4-9                 0   2   0   2   2   0   2   2   2   0   0   0   2   2   0   0   2   2   2   2   2   0   2   2   2   0   2   0   0   0   0   0   2   0   2   0   2   0   2   2   0   2   0   0   0   2   2   0   0   2   0   0   2   2   0   0   2   0   0   0   2   0   0   0   2   0   0   2   0   2   0   0   2   2   2   2   2   0   2   2   0   0   0   0   0   2   2   0   0   2   0   0   0   2   0   0   0   2   2   2   2   0   2   2   0   0   2   0   0   2   0   0   0   2   2   2   2   2   2   2   0   2   0   2   2   2   0   2   0   0   2   0   2   2   2   0   0   2   0   0   2   0   0   0   2   2   0   0   0   2   0   2   0   0   2   2   2   2   2   0   0   2   2   2   2   2   2   0   2   0   2   2   2   2   0   2   2   0   2   2   2   0   0   0   0   0   0   0   0   2   2   0   0   0   2   2   2   0   2   0
 MK-4-10                0   2   0   2   2   0   2   2   2   0   0   0   2   2   0   0   2   2   0   2   2   0   2   2   2   0   2   0   0   0   2   2   2   0   2   0   2   0   2   0   0   0   0   0   0   2   2   0   0   2   0   0   2   2   0   0   2   2   0   0   2   0   0   0   2   0   0   2   0   2   0   0   2   2   2   2   2   0   2   2   0   0   0   2   0   2   2   0   0   2   0   0   0   2   0   0   0   2   2   2   2   0   2   2   0   0   2   0   0   2   0   0   0   2   0   2   2   0   2   2   0   2   0   2   0   2   0   2   0   0   2   0   2   2   2   0   0   2   0   0   2   0   2   0   2   2   0   0   0   2   0   2   0   0   2   2   0   2   2   0   0   2   2   2   2   2   2   0   2   0   2   2   2   0   0   2   2   0   2   2   2   0   0   0   0   0   0   0   0   2   0   0   0   0   2   2   2   0   2   0
 MK-4-11                0   0   0   2   2   0   2   2   2   0   0   0   2   0   0   0   2   2   0   0   2   0   2   2   2   2   2   0   0   0   2   2   2   0   2   0   2   0   2   0   0   0   0   0   0   2   2   0   0   2   0   0   2   2   0   0   2   2   0   0   2   0   0   0   2   0   0   2   0   0   2   0   2   0   2   2   2   0   0   2   0   0   0   2   0   2   2   0   0   0   0   0   0   2   0   0   0   2   2   2   2   0   2   2   0   0   2   0   0   2   0   0   2   0   0   2   2   0   2   2   0   2   2   2   0   0   2   2   0   0   2   0   2   2   2   0   2   2   0   0   2   0   2   0   2   2   0   0   0   2   0   2   0   0   2   2   0   2   0   0   0   2   2   0   2   2   2   0   2   0   2   0   2   0   0   2   2   0   2   2   2   0   0   0   0   0   0   0   0   0   0   2   0   0   2   2   0   0   2   0
 MK-4-12                0   0   0   2   2   2   0   2   2   0   0   0   2   0   2   0   2   2   0   0   2   2   0   2   2   2   2   0   0   0   2   2   2   0   2   0   2   0   2   0   0   0   0   0   0   2   2   0   0   0   0   0   2   2   2   0   2   2   0   0   2   0   0   0   2   0   0   2   0   0   2   0   0   0   2   2   2   0   0   2   0   0   0   2   0   2   2   0   0   0   0   0   0   2   0   0   2   2   2   2   2   0   2   2   0   0   2   0   0   2   0   0   2   0   0   2   2   0   2   2   0   2   2   2   0   0   2   2   2   0   2   0   2   2   2   0   2   2   0   0   2   0   2   0   2   2   0   2   0   2   0   2   0   0   2   2   0   2   0   0   0   2   2   0   2   0   2   0   2   0   2   0   2   2   0   2   2   0   2   2   2   0   0   0   2   0   0   0   0   0   0   2   0   0   2   2   0   0   2   0
 MK-4-13                0   0   0   2   2   2   0   2   2   0   0   0   2   0   2   0   2   2   0   0   2   2   2   0   0   2   2   0   0   0   2   2   2   0   0   0   2   0   2   0   0   0   0   0   0   2   2   0   2   0   0   0   2   2   2   0   0   2   0   0   2   0   0   0   0   0   0   2   0   0   2   0   0   0   2   2   2   0   0   0   0   0   0   2   0   2   2   0   0   0   0   0   0   2   0   0   2   2   2   2   2   0   2   2   0   0   2   0   0   2   0   0   2   0   0   0   2   0   2   2   0   2   2   2   0   0   2   2   0   0   0   0   2   2   2   0   2   2   0   0   2   0   2   0   2   2   0   2   0   2   0   2   0   0   2   2   0   2   0   0   0   2   2   0   2   0   2   0   0   0   2   2   2   2   2   2   2   0   2   2   2   0   2   0   2   0   0   0   0   0   0   2   0   0   2   2   0   0   2   0
 MK-4-14                2   0   0   0   2   2   0   2   2   2   0   0   2   2   2   0   0   2   2   0   2   2   2   0   0   2   2   0   0   2   2   2   2   0   0   2   2   2   2   0   0   2   0   2   0   2   2   0   2   0   0   2   2   2   2   0   0   2   2   0   2   2   0   0   0   0   2   0   0   0   2   0   0   0   2   2   2   0   0   2   0   0   0   2   0   0   2   0   0   0   0   0   0   2   0   0   2   2   2   2   2   0   2   2   0   0   2   0   0   2   0   0   2   0   0   0   2   0   2   2   0   2   2   2   0   0   2   2   0   0   0   0   0   2   2   0   2   2   0   0   2   0   2   0   2   2   0   2   0   2   0   2   0   0   2   2   2   2   0   2   0   2   2   0   0   0   2   0   0   0   2   2   2   2   2   2   2   0   2   2   0   2   2   0   2   0   0   0   0   0   0   0   0   0   2   0   0   0   2   0
 MK-4-15                2   0   0   0   2   2   0   2   2   2   0   0   2   2   2   0   0   2   2   0   2   2   0   0   0   2   2   0   0   0   2   2   2   0   0   2   2   2   2   0   0   2   0   2   0   2   0   0   2   0   2   0   2   2   2   0   0   2   2   0   0   2   0   2   0   0   2   0   0   0   2   2   0   0   2   2   2   0   0   0   0   2   0   0   2   0   2   0   0   0   0   0   0   2   2   0   0   2   2   2   2   0   2   2   0   0   2   0   2   0   0   0   2   0   0   0   2   0   2   2   0   2   2   2   0   0   2   2   0   0   0   2   0   2   2   0   2   2   0   0   2   0   2   0   2   0   0   2   0   2   0   0   0   0   2   2   2   2   0   0   0   2   2   0   0   0   2   0   0   0   2   2   2   2   2   0   2   0   2   2   2   2   2   0   2   0   0   0   0   0   0   0   0   0   2   0   0   0   2   0
 MK-4-16                2   0   0   0   2   2   0   2   2   2   0   0   2   2   2   0   0   2   2   0   2   2   0   0   0   2   2   0   2   0   2   2   2   0   0   2   2   2   2   0   0   2   0   2   0   2   0   0   2   2   2   0   2   2   2   0   0   2   2   0   0   2   0   2   0   0   2   0   0   0   2   2   0   0   2   0   2   0   0   0   0   2   0   0   2   2   2   0   0   0   0   0   0   2   2   2   0   2   2   2   2   0   2   2   0   0   2   0   2   0   0   0   2   0   0   0   2   0   2   2   2   2   2   2   0   0   2   2   0   0   0   2   2   2   2   0   2   2   0   0   2   0   2   0   2   0   0   2   0   0   0   0   0   0   2   0   2   2   0   0   0   2   2   0   0   2   2   0   0   0   2   2   2   2   2   0   2   0   2   2   2   0   2   0   2   0   0   0   0   0   0   0   0   0   2   0   0   0   2   0
 MK-5-1                 2   2   2   0   0   2   2   2   2   0   2   2   0   0   2   2   2   2   0   0   2   2   2   0   2   0   0   0   0   0   2   0   0   0   2   0   0   2   0   2   0   0   2   0   2   0   2   2   0   2   2   2   2   2   0   0   2   0   2   0   2   2   2   0   0   0   2   0   0   0   2   2   0   0   0   2   0   2   0   0   2   2   0   0   2   2   2   0   2   2   2   0   0   0   2   2   0   0   0   0   2   0   2   0   0   0   0   2   2   2   2   2   2   2   0   0   0   0   0   0   2   2   2   0   0   2   0   2   0   2   0   2   2   2   2   2   0   0   2   0   0   2   0   0   0   2   2   2   2   0   2   2   0   0   2   2   2   2   0   2   2   2   2   0   2   2   0   0   2   2   0   2   2   0   2   2   2   2   0   0   0   2   2   2   2   0   0   0   0   2   0   0   2   2   0   2   2   2   0   2
 MK-5-2                 2   2   2   0   0   2   2   2   2   0   2   2   0   0   2   2   2   2   0   0   2   2   0   0   2   0   0   0   0   0   2   2   0   0   2   2   2   2   0   2   0   0   2   0   2   0   2   2   0   2   2   2   2   2   0   0   2   0   2   0   2   2   2   2   0   0   2   0   2   0   2   2   2   0   0   2   0   2   0   0   2   2   2   0   2   2   2   0   2   2   2   0   0   0   2   2   0   2   0   0   0   0   2   0   0   0   0   2   2   2   2   2   2   2   0   0   0   0   0   0   2   2   2   0   0   2   2   2   0   2   0   2   2   2   2   2   0   0   2   0   0   2   0   0   0   2   2   2   0   2   2   2   0   0   2   0   2   2   0   2   2   2   2   0   2   2   0   0   2   2   0   2   2   0   0   2   2   2   0   0   0   2   2   2   2   0   0   0   0   2   0   0   2   2   0   2   2   2   0   0
 MK-5-3                 2   2   2   0   0   2   2   2   2   0   2   2   0   0   2   2   2   2   0   0   2   2   0   0   2   0   0   0   0   0   2   2   0   0   2   2   2   2   0   2   0   0   2   0   2   2   0   2   0   2   2   2   2   2   0   0   2   0   2   0   2   2   2   2   0   0   2   0   2   0   2   2   2   0   0   2   0   2   0   0   2   2   2   0   2   2   2   0   0   2   2   0   0   0   2   2   0   0   2   0   0   0   2   0   0   0   0   2   2   2   2   2   2   2   0   0   0   0   0   0   2   2   2   0   0   2   0   2   2   2   0   2   2   2   2   2   0   0   2   0   0   0   0   0   0   2   2   0   0   2   2   2   0   0   2   0   2   2   0   0   2   2   2   0   2   2   0   2   2   2   0   2   2   0   0   2   2   2   0   0   0   2   2   2   2   0   2   0   0   2   0   0   2   2   2   2   2   2   0   0
 MK-5-4                 2   2   2   0   0   2   0   0   2   2   2   2   0   0   2   2   2   2   0   0   2   2   0   0   2   0   0   0   2   0   2   2   0   0   2   2   2   2   2   0   0   0   2   0   2   2   0   2   0   2   2   2   0   2   0   0   2   0   2   0   0   2   2   2   0   0   2   0   2   0   2   2   2   0   2   2   0   2   0   0   2   2   2   0   2   2   2   0   0   2   2   0   0   0   2   0   0   0   2   0   0   0   2   0   0   0   0   2   0   2   2   2   2   2   0   0   0   2   0   0   2   2   2   0   0   2   0   2   2   0   0   2   2   2   2   2   0   0   2   0   0   0   0   0   0   2   2   0   0   2   2   2   0   0   2   2   2   0   0   0   2   2   2   0   2   2   0   2   2   2   0   2   0   0   0   2   2   2   0   0   0   2   2   2   2   0   0   0   0   2   0   0   2   0   2   2   2   2   0   0
 MK-5-5                 0   0   2   0   2   2   0   0   2   2   2   2   0   0   2   2   2   2   0   0   2   2   0   0   2   0   0   0   2   0   0   2   0   0   2   2   2   2   2   0   0   0   2   0   2   2   0   2   0   2   2   2   0   2   0   0   2   0   2   0   0   2   2   0   0   0   0   0   2   0   2   2   0   0   2   2   0   2   0   0   2   2   2   0   0   2   2   0   0   2   2   0   0   0   0   0   0   0   2   0   0   0   2   0   2   0   0   2   0   2   2   2   2   2   2   0   0   2   0   0   0   0   2   0   0   0   2   2   2   0   0   2   2   2   2   2   0   0   2   0   0   0   0   0   0   0   2   0   0   2   2   2   0   0   2   2   2   0   2   0   2   2   2   0   2   2   0   2   2   2   0   2   0   0   0   2   2   2   0   0   0   0   2   2   2   0   0   0   0   2   0   0   0   0   2   2   2   2   0   0
 MK-5-6                 0   0   2   0   2   2   0   0   2   2   2   2   0   0   2   2   2   2   0   0   2   2   0   0   2   0   0   0   2   0   0   2   0   0   2   2   2   2   2   0   0   0   2   0   2   2   0   2   0   2   2   2   2   2   0   2   2   2   2   0   0   2   2   2   0   0   0   2   2   0   2   2   0   0   2   2   0   2   2   0   2   2   2   0   0   0   2   0   0   2   2   0   0   0   0   0   0   0   2   0   0   0   2   0   2   0   0   2   0   2   2   2   2   2   0   0   2   0   2   0   0   0   2   0   0   0   2   2   2   2   0   2   2   2   2   2   0   0   0   2   0   0   0   0   0   0   2   0   0   2   2   2   0   0   2   0   2   0   2   2   2   2   2   0   2   2   0   2   2   2   0   2   2   0   0   2   2   2   0   0   0   0   2   2   0   2   2   0   0   2   0   0   0   0   2   2   2   2   0   2
 MK-5-7                 2   0   2   0   0   2   0   0   2   2   2   2   0   0   2   0   2   2   0   0   2   2   2   0   0   0   0   0   2   0   0   2   0   0   2   2   2   2   2   2   2   0   2   0   2   2   0   0   0   2   2   2   0   2   0   2   2   2   2   2   2   2   2   2   0   0   0   2   2   0   2   2   0   0   2   2   0   0   2   0   2   2   2   0   0   0   0   0   0   2   2   0   0   0   0   0   0   0   2   0   0   0   2   0   2   0   0   2   0   2   0   0   2   2   0   0   2   0   2   0   0   0   2   0   0   0   2   2   2   2   0   2   2   2   2   0   2   0   0   2   0   0   0   0   0   0   2   2   0   2   2   2   0   0   2   2   0   0   2   2   2   2   0   0   2   2   0   2   2   2   0   2   2   0   0   2   2   2   0   0   0   0   2   2   0   2   2   2   2   2   0   0   0   0   2   2   2   2   0   2
 MK-5-8                 2   2   2   0   0   2   0   2   2   2   2   2   0   0   2   2   2   2   0   2   2   2   2   0   0   0   0   0   2   0   0   2   0   0   2   2   2   2   2   2   2   0   2   0   2   2   0   0   0   2   2   2   0   2   0   2   2   2   2   2   2   2   2   2   0   0   2   2   2   0   0   2   0   0   2   2   0   0   2   0   2   2   2   0   0   0   0   0   0   2   2   0   0   0   0   0   0   0   0   0   0   0   2   0   2   0   0   0   0   2   0   0   2   2   0   0   2   0   2   0   0   0   2   0   0   0   2   2   2   2   0   2   2   2   2   0   2   0   0   2   0   0   0   0   0   2   2   2   0   2   0   2   0   0   2   2   0   0   2   2   2   2   0   0   2   2   0   2   2   2   0   0   0   0   2   2   2   0   0   0   0   0   2   2   0   2   2   2   2   2   0   0   0   0   2   2   2   2   2   2
 MK-5-9                 2   2   2   0   0   2   0   2   2   2   0   2   0   2   2   2   2   2   2   2   2   2   2   0   0   0   0   0   2   0   0   2   0   0   2   2   2   2   2   2   2   0   0   0   2   2   0   0   2   2   2   2   0   2   0   2   2   2   2   0   2   0   2   2   0   0   2   2   2   0   0   2   0   0   0   2   0   0   2   0   0   2   0   0   0   0   0   0   0   0   2   2   0   0   0   0   0   0   2   0   0   0   2   0   2   0   0   0   0   2   0   0   2   2   2   0   2   0   2   0   0   0   2   0   0   0   2   2   0   2   2   2   2   2   0   2   2   0   0   2   0   0   0   0   0   2   2   2   0   2   0   2   0   2   2   2   2   0   2   2   2   2   0   0   2   0   0   2   2   2   0   0   2   0   2   2   2   0   0   0   0   0   2   2   0   2   2   2   2   2   0   0   0   0   2   2   2   2   0   2
 MK-5-10                2   2   2   0   0   2   0   2   2   2   0   2   2   2   2   2   0   0   2   2   2   2   2   0   0   0   0   0   2   2   0   0   0   2   2   2   2   2   0   2   0   0   0   0   2   2   0   0   2   2   2   2   0   2   0   2   2   0   2   0   2   0   0   2   0   2   2   2   2   0   0   2   0   0   0   2   0   0   2   0   0   2   0   2   0   0   0   0   0   0   2   2   0   0   0   2   0   0   2   0   0   0   2   0   2   0   0   0   0   2   0   0   0   2   2   0   2   0   2   0   0   0   2   0   0   0   2   2   0   2   2   2   2   2   0   2   2   2   0   2   0   0   0   0   0   2   2   2   0   2   0   2   2   2   2   2   0   0   2   2   2   0   2   2   2   0   0   2   2   2   0   0   2   0   2   2   2   0   0   0   0   0   2   2   0   2   2   2   2   2   0   0   0   0   2   2   0   2   0   2
 MK-5-11                2   0   2   0   0   2   0   2   2   2   0   2   2   2   0   2   0   2   2   2   2   2   2   0   0   0   0   2   2   2   0   0   0   2   2   0   0   2   0   2   0   0   0   0   2   2   0   0   2   2   2   2   0   2   0   2   2   2   2   0   2   0   2   2   0   2   2   2   2   0   0   2   0   0   2   2   0   0   2   0   0   2   0   2   0   0   0   0   0   0   2   2   0   2   0   2   0   0   2   0   0   0   2   0   2   0   0   0   2   2   0   0   2   2   2   2   2   0   2   0   0   0   2   2   0   0   0   2   0   2   0   2   2   0   0   2   2   2   0   2   0   0   0   0   0   2   2   2   0   2   0   2   2   2   2   2   0   0   2   2   2   0   2   2   2   0   0   2   2   2   0   2   2   0   2   2   2   0   0   0   0   0   2   2   0   2   2   2   0   2   0   0   0   0   2   0   0   2   0   2
 MK-5-12                2   0   2   0   0   2   0   2   2   2   0   2   2   2   0   2   0   2   2   2   2   2   2   0   0   0   0   2   2   2   0   0   0   2   2   0   0   2   0   2   0   0   0   0   2   2   0   0   0   0   2   2   0   0   0   2   2   2   2   0   2   0   2   2   0   2   2   2   2   0   0   2   0   0   2   2   0   0   2   0   0   2   0   0   2   0   2   0   0   0   2   2   0   2   0   2   0   0   2   0   0   0   2   0   2   0   2   0   2   2   0   0   2   2   2   2   2   2   2   0   0   0   2   2   0   0   0   2   0   2   0   2   2   2   0   2   2   2   2   2   0   0   0   0   0   0   2   2   0   2   0   2   2   2   2   2   0   0   2   2   2   0   2   2   2   0   0   2   2   2   0   2   2   0   2   0   0   0   0   0   0   0   2   2   0   2   2   2   0   2   0   0   0   0   2   0   0   2   0   2
 MK-5-13                2   0   0   0   0   2   0   2   2   2   0   2   2   2   0   2   0   2   2   2   2   2   2   0   2   0   0   2   0   2   0   2   0   2   2   0   0   2   0   2   0   0   0   0   2   2   0   0   0   0   0   2   0   0   0   2   2   0   2   0   2   0   2   2   0   2   2   2   2   0   0   0   0   0   2   2   0   0   0   0   0   2   0   0   2   0   2   0   0   0   0   2   0   2   2   2   0   0   2   0   0   0   2   0   0   0   2   2   2   2   0   0   2   2   2   2   2   2   2   0   2   2   2   2   2   0   0   2   0   2   0   2   2   2   0   2   2   2   2   2   2   0   0   0   0   0   2   2   0   2   0   2   2   2   2   2   0   0   2   2   2   0   2   2   2   0   0   2   2   2   0   2   2   0   2   0   2   0   0   0   0   0   2   2   0   2   2   2   0   2   2   0   0   0   2   0   0   2   0   2
 MK-5-14                2   0   0   0   0   2   0   2   2   2   0   2   2   2   0   2   0   2   2   2   2   2   2   0   0   0   0   2   0   2   0   2   0   2   2   0   0   2   0   2   0   0   2   0   2   2   0   0   0   0   0   2   0   0   0   0   2   0   2   0   2   0   2   2   0   2   0   2   2   2   0   0   0   0   2   2   0   2   0   0   2   2   0   0   2   0   0   2   0   0   0   2   0   2   0   2   0   0   2   0   0   0   2   0   0   0   0   2   2   2   2   0   2   2   2   2   2   2   2   0   2   2   2   2   2   0   0   2   0   2   0   2   2   2   0   2   2   2   2   2   2   0   0   0   2   0   2   2   0   2   0   2   2   2   2   2   0   0   2   2   2   0   2   2   2   0   0   2   2   2   0   2   2   0   2   0   2   0   0   0   0   0   0   2   0   2   2   2   0   2   2   0   0   0   2   0   0   0   0   2
 MK-5-15                2   2   0   0   0   2   0   2   2   2   0   2   2   2   0   2   0   2   2   2   2   2   2   0   0   0   0   2   0   2   0   2   0   0   2   2   0   2   0   2   0   2   2   0   2   0   0   0   0   0   0   2   0   0   0   0   2   0   2   0   2   0   2   2   0   2   0   2   2   2   0   0   0   0   2   2   0   2   0   0   2   2   0   0   2   0   0   2   0   0   0   0   0   2   0   2   0   0   2   0   0   0   0   0   0   0   0   2   2   2   2   0   2   2   2   2   2   2   2   2   2   2   2   2   2   0   0   2   0   2   0   0   2   2   0   2   2   2   2   2   2   0   0   0   2   0   2   2   0   2   0   2   0   2   2   0   0   0   0   0   2   0   2   2   2   0   0   2   2   2   0   2   2   0   2   0   2   0   0   0   0   0   0   2   0   2   2   2   2   2   2   0   0   0   2   0   0   2   0   2
 MK-5-16                2   2   2   0   0   2   0   2   0   0   2   2   2   2   0   2   0   2   2   2   2   2   2   0   0   0   0   2   0   2   0   2   0   2   2   2   0   0   0   2   0   0   2   0   2   0   0   0   0   0   0   0   0   2   0   0   2   0   2   0   2   2   2   2   0   2   0   2   2   2   2   0   0   0   2   2   0   2   0   0   2   2   0   2   0   0   0   0   0   0   0   0   0   2   0   2   0   0   2   0   0   0   0   0   0   0   2   2   2   2   2   2   2   2   2   2   2   2   2   2   2   2   2   2   0   0   0   2   0   2   0   0   2   2   0   2   2   0   2   2   2   0   0   2   2   0   2   0   0   2   0   2   0   2   2   0   0   2   0   0   2   0   2   2   2   0   2   2   2   2   0   2   2   0   0   0   2   0   0   2   0   2   0   2   0   2   2   2   2   2   2   0   0   0   2   0   0   2   0   0
 MK-6-1                 0   2   0   0   2   2   0   2   0   0   0   0   0   2   2   0   0   0   0   0   0   2   0   2   2   0   0   0   2   0   2   2   0   2   2   0   2   2   2   2   2   2   2   0   2   0   0   2   2   0   2   0   0   0   0   0   2   0   2   0   2   2   0   2   0   2   2   2   0   2   2   0   2   2   0   0   0   2   0   0   2   2   2   2   0   2   0   2   0   2   0   0   2   2   2   0   2   0   2   0   2   2   2   2   0   0   2   2   0   0   2   0   0   0   2   2   2   2   2   2   2   2   2   2   2   0   2   0   2   2   0   0   2   2   0   2   0   2   0   0   0   2   2   2   0   2   2   2   2   0   2   2   2   2   2   2   0   2   0   2   0   0   0   2   2   0   0   0   2   0   2   2   2   2   0   0   0   2   0   2   2   2   0   0   2   2   0   0   2   2   0   2   2   2   2   0   0   0   0   0
 MK-6-2                 0   2   0   0   2   0   0   2   2   0   0   0   0   2   2   0   0   0   0   0   0   2   0   2   2   0   0   0   2   0   2   2   0   2   2   2   2   2   2   2   2   0   2   0   2   2   0   2   2   0   2   0   0   0   0   0   2   0   2   2   2   2   0   0   0   2   2   0   0   2   2   0   2   2   0   0   0   0   0   0   2   0   0   2   0   2   0   2   0   2   0   0   2   0   2   0   2   0   2   0   0   2   2   2   0   0   2   2   0   0   2   2   0   2   2   2   2   2   2   2   2   2   2   2   2   0   2   0   0   2   0   0   2   2   0   2   0   2   0   0   0   2   2   2   0   2   2   2   2   0   2   2   2   2   2   2   0   2   0   2   0   0   0   2   2   0   0   0   2   0   2   2   2   2   0   0   0   2   0   2   2   2   0   0   2   2   0   0   2   2   0   2   2   2   2   0   2   0   0   0
 MK-6-3                 0   2   0   2   2   0   0   2   2   0   0   0   0   2   2   0   0   0   0   0   0   2   0   2   2   2   0   0   0   0   2   2   0   2   2   2   2   2   2   2   2   0   2   0   2   2   0   2   2   2   2   0   0   0   0   0   2   0   2   2   2   2   0   0   0   2   2   0   0   2   2   0   2   2   0   0   0   2   0   0   2   0   0   2   0   2   0   2   0   2   0   0   2   0   2   0   2   0   0   0   0   2   0   2   0   0   2   2   0   0   2   2   0   2   2   2   2   2   2   2   2   2   2   0   2   0   2   0   0   2   0   0   2   2   0   2   0   2   0   2   0   2   2   2   0   0   2   2   2   2   2   2   2   2   2   2   0   2   0   2   0   0   0   2   2   0   0   0   2   0   2   2   2   2   2   0   0   2   0   2   2   2   0   2   2   2   0   0   2   0   0   2   2   2   2   0   2   0   0   0
 MK-6-4                 0   2   0   2   2   0   0   2   2   0   0   0   2   2   2   0   0   0   0   0   2   2   0   2   2   2   0   0   0   0   2   0   0   2   2   2   2   2   2   2   2   0   2   0   2   2   2   2   2   2   2   0   0   0   0   0   2   0   2   2   2   2   0   0   2   2   2   0   0   2   0   0   2   0   0   0   0   2   0   0   2   0   0   2   0   2   0   2   0   2   0   0   2   0   2   0   2   0   0   0   0   2   0   0   0   0   2   2   0   0   2   2   0   2   2   2   2   2   2   2   2   2   0   0   2   0   2   0   0   2   0   0   2   2   0   2   0   2   0   2   0   2   2   2   0   2   2   2   2   2   2   2   2   2   2   2   0   2   0   2   0   0   0   2   2   0   2   0   0   0   0   2   2   2   2   0   0   2   0   2   2   0   0   2   2   2   0   2   2   0   0   2   2   2   2   0   2   0   0   0
 MK-6-5                 0   2   0   2   2   0   0   2   2   0   0   0   2   2   0   0   0   0   2   2   2   2   0   2   2   2   0   0   2   2   2   0   0   2   2   2   2   2   0   0   2   0   2   0   2   2   2   2   2   2   2   0   0   0   0   0   2   0   2   2   2   2   0   0   2   2   2   0   0   2   0   0   0   0   0   0   0   2   2   0   2   0   0   2   0   2   0   2   0   2   2   0   2   0   2   0   2   0   0   0   0   2   0   0   0   0   2   2   0   0   2   2   0   2   2   2   2   2   2   2   2   2   0   0   2   0   2   0   0   2   0   0   2   2   0   2   2   2   0   2   0   2   2   2   0   2   2   2   2   2   2   2   0   2   2   2   0   2   0   2   0   0   0   2   2   0   0   0   0   0   0   2   2   0   2   0   0   2   0   2   0   0   0   2   2   2   2   2   2   0   2   0   2   2   2   0   2   0   2   0
 MK-6-6                 0   2   0   2   2   0   0   2   2   0   0   0   2   2   0   0   0   0   2   2   2   2   0   2   2   2   0   0   2   2   2   2   0   2   2   2   2   2   0   0   0   0   2   0   2   0   2   2   2   2   2   0   0   0   0   0   2   0   2   2   2   2   0   0   0   2   2   0   0   2   0   0   0   0   0   0   0   2   0   0   0   0   0   2   0   0   0   2   0   2   2   0   0   0   0   0   2   0   0   0   0   2   0   0   0   0   2   2   0   0   2   2   0   2   2   2   2   2   2   2   2   2   0   0   2   2   2   0   0   2   0   0   2   2   0   2   2   2   0   2   0   2   2   2   2   2   2   2   2   2   2   2   0   2   0   2   0   2   0   2   2   0   0   2   2   0   0   0   0   0   2   2   2   0   2   0   0   2   0   2   0   0   0   2   2   2   2   2   2   0   2   0   2   0   2   0   2   0   2   0
 MK-6-7                 0   2   0   2   2   0   0   2   2   0   0   0   2   2   0   0   0   0   2   2   2   2   0   2   2   0   0   0   2   2   2   2   2   2   2   2   2   2   0   0   0   0   2   0   2   0   0   2   2   2   2   0   0   2   2   0   2   0   2   2   2   2   0   0   0   0   2   0   0   2   0   2   0   0   0   0   0   2   0   0   0   0   0   2   0   0   0   2   0   2   2   0   0   0   2   0   2   2   0   2   2   2   0   2   0   0   0   2   0   0   2   2   0   2   2   2   2   2   2   0   2   2   0   0   0   0   2   0   0   2   0   0   2   2   0   2   2   0   0   2   0   0   2   0   2   2   2   2   2   2   2   2   0   2   0   2   2   2   0   2   2   0   0   2   2   0   2   0   0   0   2   2   2   0   0   0   0   2   0   0   0   0   0   2   2   2   2   2   2   0   2   0   2   0   2   0   2   0   2   0
 MK-6-8                 0   2   0   2   2   0   0   2   0   0   0   0   2   2   0   0   0   0   2   2   2   2   2   2   2   0   0   0   2   2   2   2   2   2   2   2   2   2   0   2   0   0   2   0   2   0   0   2   2   2   2   0   0   2   2   0   2   0   2   2   2   2   2   0   0   0   2   2   0   2   0   0   0   0   0   0   0   0   0   0   0   0   0   2   0   0   0   2   0   2   2   0   0   0   2   0   0   2   0   0   2   2   0   2   0   0   0   2   0   0   2   2   0   2   2   2   2   2   2   0   2   2   0   0   0   0   2   0   0   0   0   0   2   2   0   2   2   0   2   2   0   0   2   0   2   2   2   2   2   2   2   2   0   2   0   2   2   2   0   2   2   2   0   2   2   0   2   0   0   0   2   2   2   0   0   2   0   2   0   0   0   0   0   2   2   2   2   2   2   0   2   0   2   0   2   0   2   0   2   2
 MK-6-9                 0   2   0   2   2   0   0   2   0   0   0   0   2   2   2   0   0   0   2   0   2   2   2   2   2   0   0   0   2   2   2   2   2   2   2   2   2   2   0   2   0   0   2   0   2   0   0   2   2   2   2   0   0   2   2   0   2   0   2   2   2   2   2   0   0   0   0   2   0   2   0   2   0   0   2   0   0   0   0   0   0   0   0   2   0   0   0   2   0   2   2   0   0   2   2   0   0   2   0   0   2   2   0   2   0   0   0   2   0   0   2   2   0   2   2   2   2   2   2   0   2   2   0   0   0   2   2   0   0   0   0   0   0   2   0   0   2   0   2   2   0   0   2   0   2   2   2   2   2   2   2   2   0   2   0   2   2   2   0   2   2   2   0   0   2   0   2   0   0   0   0   2   2   0   0   2   0   2   0   0   0   2   0   2   2   2   0   2   0   0   2   0   0   0   2   2   2   0   2   2
 MK-6-10                0   2   0   2   2   0   0   2   0   0   0   0   2   2   2   0   0   0   0   2   2   2   0   2   2   0   0   0   2   2   0   0   2   2   2   2   2   2   0   2   0   0   2   0   2   0   0   2   2   2   2   0   0   2   2   0   0   2   2   2   2   2   2   0   0   0   0   2   2   2   0   2   2   0   2   0   0   0   0   0   0   0   0   2   0   0   0   2   0   0   0   0   0   2   0   0   0   2   0   0   2   2   0   2   0   0   0   2   0   0   2   2   0   2   2   2   0   2   2   0   2   2   2   0   0   2   2   0   0   2   2   0   0   2   2   0   2   0   2   2   0   0   0   0   2   2   2   2   0   2   2   2   0   2   0   2   2   2   0   2   2   2   0   0   2   0   2   0   0   0   0   2   2   0   0   2   0   2   0   0   0   2   0   2   2   2   0   2   0   0   2   2   0   0   2   0   0   0   2   2
 MK-6-11                0   2   0   2   2   0   0   2   0   0   0   2   2   0   2   0   0   0   0   2   2   0   2   2   2   0   0   0   2   2   0   0   2   2   2   2   2   2   0   2   0   2   2   0   2   0   2   2   2   2   2   0   2   2   2   0   0   2   2   0   2   2   0   0   0   0   0   2   2   2   0   2   2   0   2   0   0   0   0   0   0   0   0   0   0   0   0   2   0   0   0   0   0   2   0   0   0   2   0   0   2   2   0   0   0   0   0   2   0   0   2   2   0   2   2   2   0   2   2   0   0   2   2   0   0   2   0   0   2   2   2   0   2   2   2   0   2   0   2   2   0   0   0   0   2   2   2   2   0   2   2   2   0   2   0   2   0   2   0   2   2   2   0   0   2   0   2   0   0   0   0   2   2   0   0   2   0   2   0   0   0   2   0   2   2   2   0   2   0   0   2   2   0   0   2   0   0   2   2   2
 MK-6-12                0   2   0   2   2   0   0   2   0   0   0   2   2   0   0   0   0   0   0   2   2   0   0   2   2   0   0   0   2   2   0   0   2   2   2   2   2   2   0   2   2   2   2   0   2   0   2   2   2   0   2   0   2   0   2   0   0   2   2   0   0   2   0   0   0   0   0   2   2   2   0   2   2   0   2   0   0   0   0   0   0   0   0   0   0   0   0   2   0   0   0   2   2   2   0   0   0   2   0   0   2   2   0   2   0   0   0   2   0   2   2   2   0   2   2   2   0   2   2   0   0   2   0   0   0   2   0   0   2   2   2   0   2   2   0   0   2   0   2   2   0   2   0   0   2   2   2   2   0   2   2   2   0   2   0   2   0   2   0   2   2   2   0   0   2   0   2   0   0   0   0   2   2   0   2   2   2   2   0   0   0   0   2   2   0   2   0   2   0   2   2   2   0   2   2   2   0   2   2   2
 MK-6-13                0   2   2   2   2   0   0   2   2   0   0   2   0   0   0   0   0   0   0   2   2   0   0   2   2   0   0   0   2   2   0   0   2   2   2   2   0   2   0   2   2   2   2   0   2   0   0   2   2   0   2   0   2   0   2   0   0   2   2   0   2   2   0   0   0   0   0   2   2   2   0   2   2   0   2   0   0   0   0   0   0   0   2   0   0   0   0   2   0   0   0   2   0   2   0   0   0   0   0   0   2   2   0   2   0   0   0   0   0   2   2   0   2   2   2   2   0   2   2   0   0   2   0   0   0   2   0   0   2   0   2   2   2   2   0   0   2   0   2   2   0   2   0   0   2   2   2   2   0   2   2   2   0   2   0   0   0   2   2   2   2   2   0   0   2   0   2   2   0   0   0   2   2   0   2   2   2   2   0   2   0   0   2   2   0   2   0   2   0   0   2   2   0   2   2   2   0   2   2   2
 MK-6-14                0   2   2   2   2   0   0   0   2   0   0   2   0   0   0   0   0   0   0   2   0   0   0   2   2   0   0   2   0   0   0   0   2   2   2   2   2   2   0   2   2   2   2   0   2   0   0   2   2   0   2   0   2   0   2   0   0   2   2   0   2   2   0   0   0   0   0   2   2   2   0   2   0   0   2   0   0   0   2   0   0   0   2   2   0   0   0   2   0   0   0   2   0   2   0   0   0   0   0   0   2   2   2   2   0   0   0   0   0   2   2   0   2   0   2   2   0   2   2   0   2   2   0   0   0   2   0   0   2   0   2   2   2   2   0   0   2   0   2   2   0   2   0   0   0   2   2   2   0   2   2   2   0   2   0   0   2   2   0   2   2   2   0   0   2   0   0   2   0   0   0   2   0   0   2   2   2   0   2   2   0   0   2   2   0   2   0   2   0   0   2   2   0   2   2   2   0   2   2   0
 MK-6-15                0   2   2   2   2   0   0   0   2   0   0   2   0   0   0   0   0   0   0   2   0   0   0   2   2   0   0   2   0   2   0   2   2   2   2   2   2   2   0   2   2   2   2   0   2   0   0   2   2   0   2   0   2   0   2   2   0   2   2   0   2   2   0   0   0   0   0   2   2   2   0   2   0   0   2   0   2   0   0   0   0   0   2   2   0   2   0   2   0   0   0   2   2   2   0   0   0   0   0   0   2   2   2   2   0   0   0   0   0   2   2   0   2   0   0   0   0   2   2   0   0   2   2   0   0   2   0   0   2   0   2   2   2   2   0   0   2   0   2   2   0   2   0   0   0   2   2   2   0   2   2   2   0   2   0   0   2   0   0   2   2   2   2   0   2   0   0   2   0   0   0   2   0   0   0   2   2   0   2   2   0   0   2   2   0   2   0   2   0   0   2   2   2   2   2   2   2   2   2   0
 MK-6-16                0   2   2   0   2   0   0   0   2   0   0   2   0   0   0   0   0   0   0   2   0   0   0   2   2   0   0   0   0   2   0   2   0   0   2   2   2   2   0   2   2   2   0   0   2   2   0   0   0   0   2   0   2   2   2   2   2   2   0   0   2   2   0   0   0   0   0   2   2   0   0   2   0   0   2   0   2   0   0   0   0   0   2   2   0   2   0   2   0   0   0   2   2   2   2   0   0   0   0   2   2   2   0   2   0   0   0   0   0   2   2   0   2   0   0   0   0   0   2   0   0   2   2   2   0   2   0   0   2   0   0   2   2   2   2   0   2   0   2   2   0   2   0   0   0   2   2   2   0   2   2   2   0   2   0   0   2   0   0   2   0   2   0   0   2   0   0   2   0   0   0   2   0   0   0   2   2   0   2   0   0   0   2   2   0   2   0   2   0   0   2   2   2   2   2   0   2   2   2   0
 
!****************************************** Phenotypic Data **********************************************************
!-100.0 is resevred for missing phenotype
SimulatedTrait1        15.6700   16.3364   13.9296   14.3597   14.9901   16.1170   14.1291   13.5686   13.3591   13.6461   15.0950   13.7607   13.8250   14.7403   15.6112   15.3690   13.4804   16.5338   15.3317   13.4158   16.0094   14.0040   16.9964   15.8437   15.8481   16.1454   16.4908   13.9822   14.0857   15.7499   16.5295   15.0970   14.8566   16.9843   16.4556   13.4282   14.6584   16.3930   13.6486   17.1022   16.6408   14.0684   14.6096   14.8291   16.1827   13.8637   14.4551   16.0200   13.9096   15.3667   16.2699   14.5890   14.1443   13.8671   14.6740   14.2418   13.3495   15.9657   13.7458   14.1494   13.9984   16.4776   15.8311   15.9272   14.1733   16.1193   16.2154   13.5761   16.0461   16.1861   16.4636   14.5524   13.2998   16.3188   16.0637   15.6790   13.6671   16.2777   14.8957   17.0878   15.0095   14.0377   16.0476   15.7819   13.4199   14.6288   13.4678   13.3592   15.1155   14.7892   15.1182   14.2238   15.1686   15.6928   16.3995   14.6149   15.1975   14.1278   16.3633   16.1921   15.7234   15.6504   15.6464   15.7154   15.4940   15.9638   15.6384   15.4108   15.5669   14.9415   15.1657   15.2234   13.6494   13.6824   15.8341   15.5910   13.2455   14.0831   14.3838   17.0368   14.8192   15.2320   15.6023   16.3103   16.3087   14.1130   14.4620   16.0699   16.3221   16.1683   15.9441   15.3647   15.4231   13.1363   13.6231   14.4982   14.0807   14.7972   14.2729   14.3189   14.6434   14.3275   13.4805   16.8702   13.4043   16.2382   13.1854   13.8823   15.8883   15.6311   15.6775   14.9953   14.4023   14.2242   15.6699   16.6383   15.1629   17.1262   14.3392   14.0439   12.6338   14.3100   14.5936   15.6075   16.1500   16.8989   15.2456   14.3203   15.0763   14.0116   15.8483   14.6478   14.9637   14.1784   15.9927   15.9545   14.0723   15.4658   15.8408   15.6261   16.1499   15.2637   14.6004   14.2910   13.7745   13.0616   16.2378   16.3995   16.0269   14.9063   14.9491   13.8300   14.8650   15.1964   15.8639   16.4654   14.5932   14.0525   14.5006   14.0603
SimulatedTrait2         9.4745    9.9866   10.7536   10.3954    9.8395    9.5097   10.6659   10.3342   10.1034   10.4382    9.3865   10.4299   10.0809   10.4810    9.2391   10.6495   10.6594    8.8414    9.6124   10.6630    9.1927   10.5404    9.4205    9.7093    9.8033    9.6295    9.0655   10.4538   10.5595   10.5337    9.6768   10.5022   10.7836    9.1960    9.2284   10.6076   10.0665    9.3205   10.6458    9.1084    9.3726   10.7132   10.5489    9.2533    9.5434   10.1604    9.4336    9.7968   10.5281    9.3980   10.0903    9.5086   10.5005   10.2443   10.4464   10.0594   10.3682    9.2998    9.9328   10.2793   10.4720    9.5044    9.3892    9.3615   10.4215    9.8686    9.5073   10.5346    9.2487    8.8484    9.8406   10.3683   10.3348    9.4263    9.7097    9.3044   10.0051    9.2658   10.4881    9.5786    9.5096   10.4794    9.2138    9.5228   10.5321   10.6939   10.3794   10.8916    9.5981   10.8308   10.4345   10.4734    9.1002    9.8709    9.5948    9.5133   10.4329   10.3230    9.5247    9.4537    9.5425    9.5948    9.4850    9.0624    9.2895    9.3824    9.8867   10.2739    9.2817   10.6344    9.6491    9.6786   10.2867   10.4326    9.7654    9.4460   10.3225   10.5375   10.1369    9.4504    9.9065    9.5628    9.6222    9.1327    9.6878   10.4106    9.4714    9.8541    9.3679    9.3203    9.7508    9.5144   10.3071   10.2038   10.6531   10.7175   10.6125    9.8785   10.7403   10.5354    9.7995    9.7652   10.3957    9.6480   10.8793    9.5769   10.5266   10.5990    9.5926    9.7749    9.6461   10.7188   10.5871   10.4285    9.4988    9.5255   10.4148    9.8771   10.0320   10.5790   10.6656    9.9784    9.6115    9.8256    9.7165    9.3229   10.7640   10.3433   10.5151   10.5996    9.4550   10.3563    9.9119   10.5761    9.5130    9.5904   10.8375    9.7591    9.3737   10.4406    9.5844   10.8170   10.5120   10.3227   10.4156   10.4919    9.6187    9.5480    9.4944   10.3832    9.1605   10.4052   10.2741    9.3692    9.6527    9.6980   10.3118   10.4447   10.4411   10.6449
 
