# Supplementary material for: Inclusive Composite Interval Mapping of QTL by Environment Interactions in Biparental Populations
Source: PLoS One. 2015 Jul 10;10(7):e0132414. doi: 10.1371/journal.pone.0132414 (PMC4498613; doi:10.1371/journal.pone.0132414)
Supplement: S6 File — (ZIP) [file pone.0132414.s006.zip › H=0.8/L1/run_00137.met]

!**********************Note: lines staring with "!" are remarks and will be ignored in the program********************
!*********************************General Information**********************************
!Assuming F1 = P1 x P2, populations available in QTL IciMapping are: 
!  1, P1BC1F1 = P1 x F1, the first backcrossing where P1 is used as the recurrent parent;
!  2, P2BC1F1 = P2 x F1, the first backcrossing where P2 is used as the recurrent parent;
!  3, F1DH, F1-derived doubled haploids; 
!  4, RIL or F1RIL, recombination inbred lines through the repeated selfing of F1;
!  5, P1BC1RIL, recombination inbred lines through the repeated selfing of P1BC1F1;
!  6, P2BC1RIL, recombination inbred lines through the repeated selfing of P2BC1F1;
!  7, F2, the selfing generation of F1;
!  8, F3, the selfing generation of F2;
!  9, P1BC2F1, the second backcrossing where P1 is used as the recurrent parent; 
! 10, P2BC2F1, the second backcrossing where P2 is used as the recurrent parent;
! 11, P1BC2RIL, recombination inred lines through the repeated selfing of P1BC2F1; 
! 12, P2BC2RIL, recombination inred lines through the repeated selfing of P2BC2F1; 
! 13, P1BC1F2, the selfing generation of P1BC1F1; 
! 14, P2BC1F2, the selfing generation of P2BC1F1; 
! 15, P1BC2F2, the selfing generation of P1BC2F1; 
! 16, P2BC2F2, the selfing generation of P2BC2F1; 
! 17, P1BC1DH, P1BC1F1-derived doubled haploids; 
! 18, P2BC1DH, P2BC1F1-derived doubled haploids; 
! 19, P1BC2DH, P1BC2F1-derived doubled haploids; 
! 20, P2BC2DH, P2BC2F1-derived doubled haploids; 
   3      !Mapping Population (see remarks above)
   2      !Mapping Function (1 for Kosambi; 2 for Haldane; 3 for Morgan)
   2      !Marker Space Type (1 for intervals; 2 for positions)
   1      !Marker Space Unit(1 for centiMorgans; 2 for Morgan)
   6      !Number of Chromosomes (or Linkage Groups)
 200      !Size of the mapping population
   2      !Number of environments
 
!***************************************** Chromosomes and Linkage Maps **********************************************
!Chromosome                 NumMarkers
-CH1                        16
-CH2                        16
-CH3                        16
-CH4                        16
-CH5                        16
-CH6                        16
!Linkage map (Marker name followed by position or the interval length)
 MK-1-1                1     0.000
 MK-1-2                1    10.000
 MK-1-3                1    20.000
 MK-1-4                1    30.000
 MK-1-5                1    40.000
 MK-1-6                1    50.000
 MK-1-7                1    60.000
 MK-1-8                1    70.000
 MK-1-9                1    80.000
 MK-1-10               1    90.000
 MK-1-11               1   100.000
 MK-1-12               1   110.000
 MK-1-13               1   120.000
 MK-1-14               1   130.000
 MK-1-15               1   140.000
 MK-1-16               1   150.000
 MK-2-1                2     0.000
 MK-2-2                2    10.000
 MK-2-3                2    20.000
 MK-2-4                2    30.000
 MK-2-5                2    40.000
 MK-2-6                2    50.000
 MK-2-7                2    60.000
 MK-2-8                2    70.000
 MK-2-9                2    80.000
 MK-2-10               2    90.000
 MK-2-11               2   100.000
 MK-2-12               2   110.000
 MK-2-13               2   120.000
 MK-2-14               2   130.000
 MK-2-15               2   140.000
 MK-2-16               2   150.000
 MK-3-1                3     0.000
 MK-3-2                3    10.000
 MK-3-3                3    20.000
 MK-3-4                3    30.000
 MK-3-5                3    40.000
 MK-3-6                3    50.000
 MK-3-7                3    60.000
 MK-3-8                3    70.000
 MK-3-9                3    80.000
 MK-3-10               3    90.000
 MK-3-11               3   100.000
 MK-3-12               3   110.000
 MK-3-13               3   120.000
 MK-3-14               3   130.000
 MK-3-15               3   140.000
 MK-3-16               3   150.000
 MK-4-1                4     0.000
 MK-4-2                4    10.000
 MK-4-3                4    20.000
 MK-4-4                4    30.000
 MK-4-5                4    40.000
 MK-4-6                4    50.000
 MK-4-7                4    60.000
 MK-4-8                4    70.000
 MK-4-9                4    80.000
 MK-4-10               4    90.000
 MK-4-11               4   100.000
 MK-4-12               4   110.000
 MK-4-13               4   120.000
 MK-4-14               4   130.000
 MK-4-15               4   140.000
 MK-4-16               4   150.000
 MK-5-1                5     0.000
 MK-5-2                5    10.000
 MK-5-3                5    20.000
 MK-5-4                5    30.000
 MK-5-5                5    40.000
 MK-5-6                5    50.000
 MK-5-7                5    60.000
 MK-5-8                5    70.000
 MK-5-9                5    80.000
 MK-5-10               5    90.000
 MK-5-11               5   100.000
 MK-5-12               5   110.000
 MK-5-13               5   120.000
 MK-5-14               5   130.000
 MK-5-15               5   140.000
 MK-5-16               5   150.000
 MK-6-1                6     0.000
 MK-6-2                6    10.000
 MK-6-3                6    20.000
 MK-6-4                6    30.000
 MK-6-5                6    40.000
 MK-6-6                6    50.000
 MK-6-7                6    60.000
 MK-6-8                6    70.000
 MK-6-9                6    80.000
 MK-6-10               6    90.000
 MK-6-11               6   100.000
 MK-6-12               6   110.000
 MK-6-13               6   120.000
 MK-6-14               6   130.000
 MK-6-15               6   140.000
 MK-6-16               6   150.000
!*********************************** Marker Types ********************************************************************
!Co-dominant marker: When heterozygote F1 is present, P1 is coded as 2, F1 is coded as 1, and P2 is coded as 0; Otherwise, P1 is coded as 2, and P2 is coded as 0. 
!Dominant marker: When heterozygote F1 is present, P1 and F1 are coded as 12, and P2 is coded as 0; Otherwise, P1 is coded as 2, and P2 is coded as 0.  
!Recessive markers: When heterozygote F1 is present, P1 is coded as 2, and F1 and P2 are coded as 10; Otherwise, P1 is coded as 2, and P2 is coded as 0. 
!Missing marker is coded as -1. 
 MK-1-1                 2   2   2   2   0   0   0   0   0   2   2   0   2   2   0   0   0   2   0   2   0   2   2   0   2   0   0   0   0   2   2   2   0   0   0   2   0   2   2   0   2   2   0   0   0   0   0   2   2   0   0   2   2   2   2   0   0   0   2   2   0   2   0   0   2   2   0   2   0   0   0   0   0   2   0   0   2   2   0   0   2   2   2   0   2   0   0   0   2   0   0   2   2   0   0   2   0   0   0   2   0   2   0   0   0   0   2   2   2   2   2   2   0   0   0   0   2   2   0   2   0   0   0   0   2   2   2   2   2   0   2   2   2   2   0   2   0   2   2   0   0   2   0   2   2   0   2   0   0   2   2   2   0   0   0   2   0   0   2   2   2   2   2   0   0   0   0   2   0   2   0   2   0   2   2   0   2   2   2   0   0   0   0   0   0   0   0   2   0   2   2   0   2   0   0   2   0   2   2   0
 MK-1-2                 2   2   0   2   0   0   0   0   0   2   2   0   2   2   0   0   2   2   0   0   0   2   2   0   2   0   0   0   0   0   2   2   0   0   0   2   0   2   2   0   2   2   0   0   0   0   0   2   0   0   0   2   2   2   2   0   0   0   2   2   2   2   0   0   2   2   0   2   0   2   0   0   0   2   0   0   2   2   2   0   2   2   2   0   2   0   0   0   2   0   0   2   2   0   2   2   0   0   0   2   0   2   0   0   0   0   0   2   2   2   2   2   0   2   2   0   2   2   0   2   0   0   0   0   2   2   2   0   2   0   2   2   2   2   0   2   0   2   2   0   0   2   0   2   2   0   2   0   0   0   2   2   0   0   0   2   0   0   2   2   2   2   2   0   0   0   0   2   0   2   2   2   0   2   2   0   0   2   2   0   0   0   0   0   0   0   0   2   0   2   2   0   2   0   0   2   2   2   0   0
 MK-1-3                 2   2   0   2   0   0   0   2   0   2   2   0   2   2   0   0   2   2   0   0   0   2   0   0   2   0   0   0   0   0   2   2   0   0   0   2   0   2   2   0   2   2   0   0   0   0   0   2   0   0   0   0   2   2   2   0   0   0   2   0   2   2   0   0   2   0   0   0   0   2   0   0   0   2   0   0   2   2   0   0   2   2   2   0   2   0   0   0   2   0   0   2   2   2   2   2   0   0   0   2   0   2   0   0   0   0   0   2   2   2   2   2   0   0   2   0   2   2   2   2   2   0   0   0   2   2   0   0   2   0   2   2   2   2   0   0   0   2   2   0   0   2   2   2   0   0   2   0   0   0   2   0   0   0   0   2   0   0   2   2   2   2   2   2   0   0   0   2   0   2   2   2   0   2   2   0   0   2   2   0   0   0   0   0   0   0   0   2   2   2   2   0   2   0   0   2   2   2   2   0
 MK-1-4                 2   2   0   2   0   0   0   2   0   2   2   0   2   2   0   2   2   2   0   2   0   0   0   0   2   0   0   0   0   0   2   2   0   0   0   2   0   2   2   0   2   2   0   0   0   2   0   2   0   0   0   0   2   2   2   0   0   0   2   0   2   2   0   0   2   0   0   0   0   2   0   0   0   2   0   0   0   2   0   0   0   2   2   0   2   0   0   0   2   2   0   2   2   2   2   2   0   0   0   2   0   2   0   0   0   0   0   2   2   2   2   2   0   0   0   0   2   2   2   2   2   0   0   0   2   2   0   0   2   0   2   2   0   0   2   0   0   2   2   0   0   2   2   0   0   0   2   2   0   0   2   0   0   0   0   2   0   0   0   2   2   0   2   2   0   0   2   2   0   2   2   2   0   0   2   0   0   2   2   0   0   0   0   0   0   0   0   2   2   2   2   0   2   0   0   2   0   2   0   0
 MK-1-5                 2   2   2   2   0   0   0   2   0   2   2   0   2   2   0   2   2   2   0   2   0   0   0   0   2   0   0   0   0   0   0   2   0   0   0   2   0   2   0   0   2   2   0   0   0   0   0   2   0   0   0   0   2   2   2   0   0   0   2   0   2   2   0   0   2   0   0   2   0   2   2   2   0   2   0   0   0   2   0   0   0   2   0   0   2   0   0   2   2   2   0   2   2   2   2   2   0   0   0   2   0   2   0   2   0   0   0   2   2   2   2   2   0   0   0   0   2   2   2   2   2   2   2   0   2   2   0   0   2   0   0   2   0   0   0   0   0   2   2   0   0   2   2   0   0   0   0   0   0   0   2   0   0   0   0   2   0   0   0   2   2   0   2   2   0   0   2   2   2   2   2   0   0   0   2   0   0   2   2   0   2   0   0   0   0   0   0   2   2   2   2   0   2   0   0   2   0   0   0   0
 MK-1-6                 2   2   2   2   0   2   0   0   0   2   2   0   2   2   0   2   2   2   2   2   0   0   0   0   2   0   0   0   0   0   2   2   0   0   0   2   0   2   0   2   2   2   0   0   0   2   0   2   0   0   0   0   2   2   2   0   0   0   2   0   2   2   0   2   2   0   0   0   0   2   0   2   0   2   0   0   0   2   0   2   0   2   0   0   2   0   0   2   2   2   0   0   2   2   2   2   0   0   0   2   0   2   0   2   0   0   0   2   2   2   2   2   0   0   0   0   2   2   2   2   2   0   2   2   2   2   2   0   2   0   0   2   0   0   0   0   0   2   2   0   0   2   2   0   0   0   0   0   0   0   2   0   0   2   0   2   0   0   0   2   2   0   0   2   0   0   0   2   2   2   2   0   0   0   2   0   0   2   2   2   2   0   0   0   0   0   0   2   2   2   2   0   0   0   2   2   0   0   0   0
 MK-1-7                 2   2   2   2   0   2   0   0   0   0   2   0   2   2   0   2   2   2   2   2   0   0   0   0   2   0   0   0   0   0   0   2   0   0   0   2   2   2   2   2   2   2   0   0   0   2   0   2   0   0   0   0   2   2   2   0   0   0   2   0   2   2   0   0   2   2   0   0   0   2   0   2   0   2   0   0   0   2   0   2   0   2   0   0   0   0   0   2   2   2   0   0   2   2   2   2   2   0   0   2   0   2   0   2   0   0   0   2   2   2   0   2   0   0   0   0   2   2   2   2   2   0   2   2   2   2   2   0   2   0   0   2   0   0   0   0   0   2   2   0   0   2   2   0   0   0   0   0   0   0   2   0   0   2   0   2   0   0   0   2   2   0   0   2   0   0   0   2   2   2   2   0   0   0   2   0   0   0   2   2   2   2   0   0   0   0   0   2   2   2   2   0   0   0   2   0   0   0   0   0
 MK-1-8                 2   2   2   2   0   2   0   0   0   0   2   0   2   2   0   2   2   2   2   2   0   0   0   0   2   0   0   0   0   0   0   2   2   0   0   2   2   2   2   2   2   2   0   0   0   2   0   2   0   0   0   0   2   2   2   0   0   0   2   0   2   2   0   0   0   2   0   0   0   2   0   2   0   0   0   0   0   2   0   2   0   2   0   0   0   0   2   2   2   2   0   0   0   2   2   2   2   0   2   2   0   2   0   2   0   2   0   2   2   2   0   2   0   0   0   0   2   0   2   2   2   0   2   2   2   2   2   2   2   0   0   2   2   0   0   2   2   2   2   0   0   2   2   0   0   0   0   0   0   0   2   2   0   2   0   2   2   0   0   2   2   2   0   2   0   0   0   2   0   2   0   0   0   0   2   2   0   0   0   2   2   2   2   0   0   0   0   2   2   2   2   0   0   0   2   0   0   0   0   0
 MK-1-9                 2   2   2   2   0   2   2   0   0   0   2   0   2   2   0   2   2   2   2   2   0   0   0   0   2   0   0   0   0   0   0   2   2   0   0   2   2   2   2   2   2   2   0   0   0   2   0   2   0   0   0   0   2   2   2   0   0   0   0   0   2   2   0   0   2   2   0   0   0   2   0   2   0   0   0   0   0   2   0   2   0   2   0   0   0   0   2   2   2   2   0   0   0   2   2   0   2   0   2   2   0   2   0   2   0   2   0   2   2   2   0   2   0   0   0   0   2   0   2   2   2   0   2   0   2   2   2   2   2   0   0   2   2   0   0   2   2   2   2   0   0   2   2   0   0   0   0   0   0   0   2   2   0   2   0   2   0   0   0   2   2   2   0   2   0   0   0   0   2   2   2   0   0   0   2   2   0   0   0   2   2   2   2   0   0   0   0   2   2   0   2   0   0   0   2   0   0   2   0   0
 MK-1-10                2   2   2   2   0   2   2   0   0   0   2   0   2   2   0   2   0   0   0   2   0   0   0   0   2   0   0   0   0   0   0   2   2   0   0   2   2   2   2   2   2   2   0   0   2   2   0   2   0   0   0   0   2   0   2   0   2   0   0   0   2   2   0   0   2   2   0   0   0   2   0   2   0   0   0   0   0   2   0   2   0   2   0   0   0   0   2   0   2   2   0   2   0   2   0   0   2   0   2   2   0   2   0   2   0   2   0   2   2   2   0   2   2   0   0   0   2   0   2   2   2   0   2   0   2   2   2   0   2   0   0   2   0   0   0   2   2   2   2   0   0   2   2   0   0   0   0   0   0   0   2   2   0   2   0   2   0   0   2   2   2   2   0   2   0   0   0   0   2   2   2   0   0   0   2   2   0   0   0   2   2   2   0   0   0   0   0   2   2   0   2   0   0   0   2   0   0   2   2   0
 MK-1-11                2   2   2   2   0   2   2   2   0   0   2   0   2   2   0   2   0   0   0   2   0   0   0   0   2   0   0   0   0   0   0   2   2   0   0   2   2   2   2   0   0   2   0   0   2   2   0   2   0   0   0   2   2   0   2   0   2   0   2   0   2   2   0   0   0   2   0   0   0   2   0   2   0   0   0   0   0   2   0   2   0   2   2   0   2   0   2   0   2   2   0   2   0   2   0   0   2   0   2   2   0   2   0   2   0   2   0   2   2   2   0   2   2   0   0   0   2   0   2   0   2   0   2   0   2   2   2   0   0   0   0   2   0   2   0   2   0   2   2   0   0   2   2   0   0   0   2   0   2   0   2   2   0   2   2   0   2   0   2   2   2   2   0   0   0   0   0   0   2   2   2   0   0   0   2   2   0   2   0   2   2   2   0   0   0   2   0   2   2   0   2   0   0   0   2   0   0   2   2   0
 MK-1-12                0   2   2   2   0   2   2   2   0   0   2   0   2   2   0   2   0   0   0   2   0   0   0   0   2   0   0   0   0   0   0   2   2   2   0   2   2   2   2   0   0   2   0   0   2   2   0   2   0   0   0   2   2   0   2   0   2   0   2   0   2   2   0   0   0   2   0   0   0   2   0   2   0   0   0   0   0   2   0   2   0   2   2   0   2   0   2   2   2   2   0   0   0   2   0   0   0   0   2   2   0   2   0   2   0   2   0   2   2   2   0   2   2   0   2   0   2   0   2   0   2   0   2   0   2   2   2   0   0   0   0   0   0   2   0   2   0   2   0   0   0   2   2   0   0   0   2   0   2   0   2   2   2   2   2   0   2   0   2   0   2   2   2   0   0   0   0   0   2   2   2   2   0   0   2   2   0   0   0   2   2   0   0   0   0   2   0   2   2   0   0   0   0   0   2   0   0   2   2   0
 MK-1-13                0   2   2   2   0   2   2   2   0   0   2   0   2   2   0   2   0   0   0   2   0   0   0   0   2   2   0   0   0   0   2   2   2   2   0   2   2   2   2   0   0   2   0   0   2   2   0   2   0   0   0   2   2   0   2   0   2   0   2   0   2   2   0   0   0   2   0   0   0   2   0   2   0   0   0   0   0   2   0   2   0   2   2   0   2   0   2   2   2   2   0   0   0   2   0   0   0   0   0   2   0   2   0   2   2   2   0   2   2   2   0   2   2   0   2   0   2   0   2   0   2   0   2   2   2   2   2   0   0   2   0   0   0   2   0   2   2   2   0   0   0   2   2   0   0   0   2   0   2   0   2   2   2   2   2   2   0   0   2   2   2   0   2   0   0   0   2   0   2   2   2   2   0   0   2   2   0   0   2   2   2   2   0   0   2   2   0   2   2   0   0   0   0   0   0   0   0   2   2   0
 MK-1-14                2   2   2   2   0   2   2   2   0   0   2   0   2   2   0   2   0   0   0   2   2   0   0   2   2   2   2   0   0   0   2   2   2   2   0   2   2   0   2   2   0   2   0   0   2   2   0   2   0   0   0   0   2   0   2   0   2   0   2   0   2   2   0   0   0   2   0   0   0   2   0   2   0   0   0   0   0   0   2   2   2   2   2   0   2   0   2   2   2   2   0   2   0   2   0   0   0   0   0   2   2   2   2   2   2   2   0   2   2   2   2   2   2   0   2   0   2   0   2   0   0   0   2   2   2   2   2   0   2   2   0   0   0   2   0   0   2   2   0   0   0   2   2   0   2   0   2   0   2   2   2   2   2   2   2   2   0   0   0   2   2   0   2   0   2   0   2   0   0   2   2   2   0   0   2   2   0   0   2   2   2   2   0   0   2   2   0   2   2   0   0   0   0   0   0   0   2   2   2   0
 MK-1-15                2   2   2   2   0   2   0   2   0   0   2   0   2   2   0   0   0   0   0   2   2   0   0   0   2   2   2   0   2   0   0   2   2   2   0   2   0   0   2   2   0   2   2   0   2   2   0   2   2   0   0   2   2   0   2   0   2   0   2   2   2   2   0   0   0   0   0   0   0   2   0   2   0   0   2   0   0   0   2   2   2   2   2   0   2   0   2   2   2   2   0   2   2   2   0   0   0   0   0   2   2   0   2   2   2   2   2   2   2   2   2   2   2   0   2   0   2   0   0   0   0   0   2   2   2   2   2   0   2   2   0   0   0   2   0   0   2   0   0   0   0   2   0   0   0   0   2   0   2   2   2   2   2   2   2   2   0   0   0   2   2   0   2   0   2   0   2   0   0   2   2   0   0   0   2   2   0   0   2   2   2   2   0   0   2   2   0   0   2   0   0   2   0   0   0   0   2   2   2   0
 MK-1-16                2   2   2   2   2   2   0   0   0   0   2   0   2   2   0   0   0   0   0   2   2   2   0   2   2   2   2   0   2   0   0   2   2   2   0   2   2   0   2   0   0   2   2   0   2   2   0   2   2   0   0   2   2   0   2   0   2   0   2   2   2   2   0   0   0   0   2   0   0   2   0   2   0   0   2   0   0   0   2   2   2   2   2   0   2   0   2   2   2   2   0   2   2   2   0   0   2   0   0   2   2   0   2   2   2   2   2   2   2   0   2   2   2   0   0   0   2   0   0   2   0   0   2   2   2   2   2   0   2   2   0   0   0   2   0   2   2   0   0   0   2   2   0   0   0   0   2   0   2   2   0   2   2   0   2   2   0   0   0   2   2   0   2   0   0   0   0   0   0   2   2   0   0   0   2   2   0   0   2   2   0   2   0   0   2   2   0   0   2   0   0   2   0   0   0   0   2   2   2   0
 MK-2-1                 2   2   0   2   0   2   0   0   0   0   0   0   0   2   2   0   2   0   0   0   2   0   2   0   2   2   2   0   2   0   2   0   0   0   0   2   2   2   2   2   2   0   2   0   2   2   2   2   0   2   2   0   2   2   0   2   0   2   2   2   0   0   2   0   0   2   2   2   2   2   0   0   2   2   2   2   0   0   0   2   0   2   2   2   0   0   2   2   0   0   2   0   2   0   0   0   0   2   0   2   0   0   0   2   2   2   2   2   2   0   2   0   2   2   0   0   2   0   2   2   2   0   2   0   0   2   0   2   0   0   2   2   0   2   2   2   0   0   2   2   2   0   2   2   0   0   2   0   0   0   2   0   2   2   2   0   0   2   0   0   2   2   2   2   2   0   0   0   2   0   2   0   2   0   0   0   2   0   2   2   0   0   0   2   2   0   2   0   0   2   2   0   2   2   0   0   2   0   0   2
 MK-2-2                 2   2   0   2   0   2   0   0   0   0   0   2   0   2   0   0   2   0   2   0   2   0   2   0   2   2   2   0   2   0   0   0   0   0   0   2   0   2   2   0   2   0   2   0   2   2   2   2   0   2   2   0   2   2   0   0   0   2   2   2   0   0   2   0   0   2   2   2   2   2   0   0   2   2   2   2   0   0   0   2   0   2   2   2   0   0   2   2   0   0   2   0   2   0   0   0   2   2   0   2   0   0   0   2   2   2   2   0   2   0   2   0   2   2   0   0   2   0   2   2   2   0   2   0   0   2   0   2   0   0   2   0   0   2   2   2   0   2   0   2   2   0   2   2   0   0   2   0   2   2   2   0   2   2   2   0   0   2   0   0   2   2   2   2   2   2   0   0   2   0   2   0   2   2   0   0   0   2   2   2   0   0   0   0   2   0   2   0   0   2   2   0   2   2   0   0   2   2   0   2
 MK-2-3                 0   2   0   2   0   2   0   0   0   0   0   2   0   2   0   0   2   0   2   0   2   0   2   0   2   2   2   0   2   0   0   0   0   0   0   2   0   2   2   0   2   0   2   0   2   2   2   2   0   2   2   0   0   2   0   0   0   2   2   2   0   0   2   0   0   2   2   2   2   2   2   0   2   2   0   2   0   0   0   2   0   2   2   2   0   0   2   2   0   2   2   0   2   0   0   0   2   2   0   2   0   0   0   2   2   2   2   2   2   0   2   0   2   2   0   0   2   0   2   2   2   0   2   0   0   2   0   2   2   0   2   0   0   2   2   2   0   2   0   2   0   0   2   0   0   0   2   0   2   2   2   0   2   2   2   0   2   2   0   0   2   2   2   2   2   2   0   0   2   0   2   0   2   2   0   0   0   2   2   2   0   0   2   2   2   0   2   0   2   2   2   0   2   2   0   0   2   2   0   2
 MK-2-4                 0   2   0   2   0   2   0   0   0   0   0   2   0   2   0   0   2   0   2   0   2   0   2   0   2   2   2   0   0   2   0   0   0   0   0   2   0   2   2   0   2   0   2   0   2   2   2   2   0   2   2   0   2   2   0   0   0   2   2   2   0   0   2   0   0   2   2   2   2   0   2   0   2   0   2   2   0   0   0   2   0   2   2   2   0   0   2   2   0   2   2   0   2   0   0   2   2   2   0   2   0   0   0   2   2   2   2   2   2   0   0   0   2   0   0   0   2   0   2   2   0   0   2   2   2   0   0   2   2   0   2   0   0   2   2   2   0   2   0   2   0   0   2   0   0   0   2   0   2   2   2   0   2   2   2   0   2   0   0   0   2   2   2   2   0   2   0   0   2   0   2   0   2   2   0   0   0   2   2   2   0   0   0   2   2   0   2   0   2   2   2   0   2   2   0   2   2   2   0   2
 MK-2-5                 0   2   0   2   0   2   2   0   0   2   0   2   2   2   0   0   2   0   2   0   2   0   0   0   2   2   2   0   0   2   0   0   0   0   0   0   0   2   2   0   2   0   2   0   2   2   2   2   0   0   2   0   2   2   2   0   0   2   2   2   0   0   2   0   0   2   2   2   2   0   2   0   0   0   2   2   0   0   0   2   0   0   0   2   0   0   2   2   0   2   2   0   2   0   0   2   2   2   0   2   0   2   0   0   2   2   2   2   2   0   0   0   2   0   0   0   2   0   2   0   0   0   2   2   2   0   0   2   2   0   2   0   0   2   2   2   0   2   0   2   0   0   2   0   0   0   2   0   2   2   2   0   2   2   2   0   2   0   0   0   2   2   2   2   0   2   0   2   2   0   2   0   2   2   0   0   0   2   2   2   0   0   0   2   2   0   2   0   2   2   0   0   2   2   0   2   2   2   0   2
 MK-2-6                 2   2   2   2   0   2   2   0   0   2   2   2   2   2   0   0   2   0   2   0   2   0   0   0   2   2   2   0   2   2   2   0   2   0   0   0   0   2   0   0   2   0   2   0   2   2   2   2   0   0   2   0   2   2   2   2   0   2   2   2   0   0   2   0   2   2   2   2   2   0   2   0   0   0   2   2   0   0   0   2   0   0   0   2   0   0   2   2   0   2   2   0   2   0   0   2   2   2   0   2   0   2   0   0   2   0   2   2   2   0   0   0   2   0   0   0   2   0   2   0   0   0   2   2   2   0   0   2   2   0   2   0   0   2   2   0   0   2   0   2   0   0   2   0   0   0   2   0   2   2   2   0   2   2   2   0   2   0   0   0   2   2   2   0   0   2   0   2   2   0   0   0   2   2   0   2   0   2   2   2   0   0   0   2   2   0   2   2   2   0   0   0   2   2   0   2   2   2   0   2
 MK-2-7                 2   2   2   2   0   2   2   0   0   2   2   2   2   2   0   0   2   0   2   0   2   0   0   0   2   2   2   0   2   2   2   2   2   0   2   0   0   2   0   0   2   0   2   0   2   2   2   2   0   0   2   0   2   2   2   2   0   2   0   2   0   0   2   2   2   2   2   0   2   0   2   0   0   0   0   2   0   0   0   2   0   0   0   2   0   0   2   2   0   2   2   0   2   0   0   2   2   2   0   2   0   2   0   0   2   0   2   2   2   0   0   0   2   0   0   0   2   0   2   0   0   0   2   2   2   0   0   2   2   0   2   0   0   2   2   0   0   2   0   2   0   0   2   0   2   0   2   2   2   2   2   0   2   2   2   0   2   0   0   0   2   2   2   0   0   2   0   2   2   0   0   0   2   2   0   2   0   2   2   2   0   0   0   2   2   0   0   2   2   0   0   0   2   2   0   2   0   2   0   2
 MK-2-8                 2   2   2   2   0   2   2   0   0   2   2   2   2   2   0   0   2   0   2   0   2   0   0   0   2   2   0   0   2   2   2   2   2   0   2   0   0   2   0   0   2   2   2   0   2   2   2   2   0   0   2   0   2   2   0   2   0   2   0   2   0   0   2   2   2   2   2   0   2   0   0   0   0   0   0   2   0   0   0   2   0   0   2   2   0   0   2   2   0   2   2   0   2   0   2   2   2   0   0   2   0   2   0   0   2   0   2   2   2   0   0   0   2   0   0   0   0   0   2   0   2   0   2   2   2   0   0   2   2   0   2   0   2   2   2   0   0   2   0   2   0   2   2   0   2   0   2   2   0   0   2   0   2   2   2   0   2   0   0   2   2   2   2   0   0   2   0   2   2   0   0   0   2   2   0   0   0   2   2   2   0   0   0   2   2   0   0   2   2   0   0   0   0   2   0   2   0   2   0   2
 MK-2-9                 2   2   2   2   0   2   2   2   0   2   2   0   2   0   0   2   2   0   2   2   2   0   2   0   2   2   0   2   2   2   2   2   2   0   0   0   0   2   0   0   2   2   2   0   2   2   2   2   0   0   2   0   2   2   0   0   0   2   0   0   0   0   2   2   2   2   2   0   2   0   0   0   0   0   0   0   0   0   0   2   0   0   2   0   0   0   2   0   0   2   2   0   2   0   2   2   0   0   0   2   0   2   0   0   2   0   2   2   2   0   0   0   2   0   0   0   0   0   2   0   2   0   2   2   2   0   0   0   2   0   2   0   2   2   2   0   0   2   0   2   0   2   2   2   2   0   2   2   0   0   2   0   2   2   2   0   2   0   0   2   2   0   2   0   0   2   0   2   2   0   0   0   2   0   0   0   0   2   0   2   0   0   0   2   2   2   0   2   0   0   0   0   0   2   0   2   0   2   0   2
 MK-2-10                2   0   2   2   0   2   2   2   0   2   0   0   2   0   0   2   2   0   2   2   2   0   2   0   2   2   0   2   2   2   2   2   2   0   0   0   2   2   0   0   2   2   2   0   2   2   2   0   0   0   2   0   2   2   0   0   0   2   0   0   0   0   2   2   2   2   2   0   2   0   0   2   2   0   0   0   0   0   0   2   0   0   2   2   0   2   2   0   0   2   2   0   2   2   2   2   0   0   0   2   0   2   0   0   2   0   2   2   2   0   0   0   2   0   0   0   0   0   2   0   2   0   2   2   2   0   0   0   2   0   2   0   2   2   2   0   0   2   0   2   0   2   2   2   2   0   2   2   0   0   2   0   2   0   2   2   2   0   0   2   2   0   2   0   0   2   0   2   2   0   0   0   2   0   0   0   0   2   0   2   0   0   0   2   2   2   0   0   0   0   0   2   0   2   0   2   0   0   0   2
 MK-2-11                2   0   2   2   2   2   2   2   0   2   2   0   2   0   2   2   2   0   0   2   2   0   2   0   2   2   0   2   2   2   2   2   2   0   0   0   2   2   0   0   2   2   2   0   2   2   2   0   0   0   2   0   2   2   0   0   0   2   0   0   2   2   2   2   2   2   2   0   2   0   0   2   2   0   0   2   0   0   0   2   0   0   2   2   0   0   2   0   0   2   2   0   2   2   2   2   0   0   0   2   0   2   0   0   2   0   2   2   2   0   0   0   2   0   0   0   0   0   2   0   2   0   2   2   2   0   0   0   2   0   2   0   2   2   2   0   2   2   0   2   0   2   2   2   2   0   2   2   0   0   2   0   2   0   2   2   2   0   0   2   2   0   0   0   0   2   0   2   2   0   0   0   2   0   0   0   0   2   0   0   0   0   0   2   2   2   0   2   0   2   0   2   0   2   0   2   0   0   0   2
 MK-2-12                2   0   2   2   2   2   2   2   0   2   2   0   2   0   2   2   2   0   0   2   0   0   2   0   2   2   2   2   2   2   2   2   2   0   0   0   2   2   0   0   0   2   2   0   2   0   2   0   0   0   2   0   2   2   0   0   0   2   0   0   2   2   2   2   2   2   2   0   2   0   0   2   2   0   0   2   0   0   0   2   0   0   2   2   0   0   2   0   0   2   2   0   2   2   2   2   0   0   0   2   0   2   0   0   2   0   2   0   2   0   0   0   2   0   0   0   0   0   2   0   2   0   2   2   2   0   0   0   2   0   2   0   2   2   2   0   0   2   0   2   2   2   0   0   2   0   2   2   2   0   2   0   2   0   2   2   2   0   0   2   2   0   0   0   0   2   0   2   2   0   0   0   0   0   0   0   0   2   0   0   0   0   0   2   2   2   0   2   0   2   0   2   0   2   0   2   0   0   0   2
 MK-2-13                2   0   2   0   2   2   2   2   2   2   2   2   2   0   2   2   2   0   0   2   0   0   2   0   2   2   2   2   2   2   2   0   2   0   0   0   2   2   2   0   0   2   2   0   2   0   2   0   0   0   2   0   2   2   0   0   0   2   0   0   0   2   2   0   2   2   2   0   2   0   0   2   2   0   0   0   0   0   0   2   0   0   2   2   0   0   2   0   0   2   2   0   2   2   2   2   0   0   0   2   0   2   0   0   2   0   2   0   0   0   0   0   2   2   0   2   0   0   2   2   2   0   0   2   2   0   0   0   2   0   2   0   2   2   2   0   0   0   0   2   2   2   0   0   2   0   2   2   2   0   2   0   0   0   2   2   2   0   0   2   2   0   0   0   0   2   0   2   2   0   0   0   0   0   0   0   0   2   0   0   0   0   0   2   0   2   0   0   0   2   0   2   0   2   0   0   2   0   0   2
 MK-2-14                2   0   2   0   2   2   2   2   0   2   2   2   0   0   2   2   2   0   0   2   0   2   2   0   2   2   2   2   2   2   2   0   2   0   0   2   2   2   2   0   0   2   2   0   0   0   2   0   0   0   2   0   2   2   0   0   0   2   0   0   0   2   2   0   2   2   2   0   2   0   0   2   0   0   2   0   0   0   0   2   0   0   2   2   0   0   2   0   0   2   2   0   2   2   2   2   0   0   0   2   0   2   0   0   2   0   2   0   2   0   0   0   0   2   0   2   0   0   2   2   2   0   0   2   2   2   0   0   2   2   2   0   2   2   2   0   0   0   0   2   0   2   0   0   2   0   0   2   2   0   2   0   0   0   2   2   2   0   0   2   2   0   0   0   0   2   0   2   2   0   0   0   0   0   0   0   0   2   0   0   0   0   0   2   0   2   0   0   0   2   0   0   0   2   0   0   2   0   0   2
 MK-2-15                2   0   2   0   2   2   0   2   0   0   2   2   0   0   2   2   2   0   0   2   0   2   2   0   2   2   2   2   2   2   2   0   2   0   0   2   2   2   2   0   0   2   0   0   2   0   2   0   0   0   2   0   2   2   2   0   0   2   0   0   2   2   2   0   2   2   2   0   2   0   0   2   0   0   2   0   0   0   0   2   0   0   2   2   0   0   2   0   0   2   2   0   2   2   2   2   0   0   0   2   0   2   0   0   2   0   2   2   2   0   0   0   0   0   0   2   2   2   2   2   2   0   0   2   2   2   2   0   2   0   2   0   2   2   2   0   0   0   2   2   0   2   0   0   2   0   0   2   2   0   2   0   0   0   2   2   2   0   0   2   2   0   0   0   0   0   0   2   2   0   0   0   0   0   0   0   0   2   0   2   0   0   0   2   0   2   0   0   0   2   0   0   0   2   0   0   2   0   0   2
 MK-2-16                2   0   2   0   2   2   0   2   0   0   2   2   0   0   2   2   2   0   0   2   0   2   2   0   2   2   2   2   2   2   2   0   2   0   0   2   2   2   2   0   2   2   0   0   2   2   2   0   0   0   2   0   2   2   2   0   0   0   0   2   2   2   2   0   2   2   2   0   2   0   0   2   2   0   2   0   0   0   0   2   0   0   2   2   0   0   2   0   0   2   2   0   0   2   2   2   0   0   0   2   0   2   0   2   2   0   2   2   2   0   0   0   0   0   0   2   0   2   2   2   2   0   0   0   2   2   2   2   2   0   2   2   2   2   2   0   0   0   2   2   2   2   2   0   2   0   0   2   2   0   2   0   0   0   2   2   0   0   0   2   2   2   0   2   0   0   0   2   2   0   0   0   0   0   0   0   0   2   0   2   0   0   0   0   0   2   0   0   0   2   0   0   0   2   0   2   2   0   0   2
 MK-3-1                 2   2   2   2   2   0   2   0   0   2   0   0   0   2   2   0   0   2   2   2   0   0   2   0   0   2   2   2   0   2   0   0   2   0   2   0   2   0   2   2   0   0   2   0   0   2   2   2   0   0   0   0   2   2   2   0   0   2   2   2   2   2   2   2   0   2   0   2   0   0   0   0   2   2   2   2   0   2   2   0   0   2   2   0   0   0   2   0   0   2   0   2   0   0   2   0   2   2   2   0   2   2   2   2   0   0   0   0   0   0   2   0   2   0   0   2   0   0   2   0   2   0   0   2   0   0   2   2   2   0   2   2   2   0   2   0   2   2   0   2   0   0   2   2   2   0   0   0   2   2   0   2   0   2   0   0   0   0   0   2   0   0   2   2   2   2   2   2   0   0   0   0   0   0   2   2   2   2   2   2   2   2   0   0   0   0   2   2   2   2   2   0   2   0   2   2   0   0   0   2
 MK-3-2                 2   2   0   2   2   0   2   0   0   2   0   0   0   2   2   0   0   2   2   2   0   0   2   0   0   2   2   2   0   2   0   0   2   0   2   0   2   2   2   2   0   0   2   0   0   2   2   2   0   0   0   0   2   2   2   0   0   2   2   2   2   0   2   2   0   2   0   2   0   0   0   0   2   2   2   2   0   2   2   0   0   2   2   0   0   0   2   0   0   2   0   2   0   0   2   0   0   2   0   0   2   2   2   2   0   0   0   0   0   0   2   0   2   0   0   2   0   0   2   0   2   0   0   2   0   0   0   2   2   0   0   2   2   0   2   2   0   2   2   2   0   0   2   2   2   0   0   0   2   2   0   2   0   2   0   0   0   0   0   2   0   0   2   2   2   2   2   0   0   0   0   0   0   2   2   2   2   2   2   2   2   2   0   0   0   0   2   2   2   0   2   0   2   2   2   2   2   0   0   2
 MK-3-3                 2   2   0   2   2   0   0   0   0   2   2   0   0   2   2   0   0   2   2   2   0   0   2   0   0   2   2   2   0   0   0   0   2   0   2   0   2   2   2   2   0   0   2   0   0   2   2   2   0   0   0   0   2   0   2   0   0   2   2   2   2   0   2   2   0   2   0   2   0   2   0   0   2   2   2   2   0   2   2   0   0   2   2   0   0   0   2   0   0   2   0   2   2   0   2   0   0   2   2   0   2   2   2   2   0   0   0   2   0   0   2   0   2   0   0   2   0   0   2   0   2   0   0   2   0   0   0   2   2   0   0   2   2   0   2   2   0   2   0   2   2   0   2   2   0   0   0   0   2   2   0   2   0   2   0   0   0   0   0   2   0   0   2   2   0   2   0   0   2   0   0   0   0   2   2   2   2   2   0   2   2   2   0   0   0   0   2   2   2   0   2   0   2   0   2   2   2   0   0   2
 MK-3-4                 2   2   0   2   0   0   0   0   0   2   2   0   0   2   2   0   0   2   2   2   0   2   2   0   0   2   0   2   0   0   0   0   2   2   0   0   2   2   2   2   0   0   2   0   0   2   2   2   0   0   0   2   2   0   2   0   0   2   2   2   2   0   2   2   0   2   2   2   0   2   0   0   0   2   2   2   0   2   2   0   0   2   2   0   0   0   2   0   0   2   0   2   2   0   2   0   0   2   2   0   2   2   2   2   0   0   0   2   0   0   2   0   2   0   0   2   0   0   2   0   2   0   0   2   0   0   0   2   2   0   0   2   0   0   2   2   0   0   0   2   2   0   2   0   0   0   2   0   2   2   0   2   2   2   0   0   0   0   0   2   0   0   2   2   0   2   2   0   2   0   2   0   0   2   2   2   2   2   0   2   2   2   0   2   2   0   2   2   2   0   2   0   2   0   2   2   2   0   0   2
 MK-3-5                 2   2   0   0   0   0   0   2   0   2   0   0   0   2   2   0   0   2   2   2   2   2   2   0   0   2   0   2   0   0   0   2   2   2   0   2   2   2   2   2   0   0   2   2   0   2   2   2   0   0   0   2   2   0   2   0   0   0   0   2   2   0   2   2   0   0   2   2   0   2   0   0   0   2   2   2   0   2   0   0   0   0   2   0   0   0   2   0   0   2   0   2   2   2   2   0   0   2   2   0   2   2   2   2   0   2   0   2   0   0   2   0   2   0   0   2   0   0   2   0   2   0   0   2   0   0   0   2   2   0   0   2   2   0   2   2   0   0   0   2   2   0   2   0   0   0   2   2   2   2   0   2   2   2   0   0   0   0   0   2   0   0   2   2   0   2   2   0   2   0   2   0   0   2   2   2   2   2   0   0   2   2   0   2   2   0   2   2   2   0   2   0   2   0   2   0   2   0   0   0
 MK-3-6                 2   2   0   0   0   0   0   2   0   2   0   0   0   2   2   0   0   2   0   2   2   2   0   0   2   2   0   2   0   0   0   0   2   2   0   2   0   2   2   2   0   0   2   2   0   0   2   0   0   0   0   2   2   0   0   2   0   0   2   2   2   0   2   0   0   0   2   2   0   2   0   0   2   2   2   2   0   0   0   0   0   0   2   0   0   0   0   0   0   2   0   2   2   2   2   0   0   2   2   0   2   0   2   2   0   2   0   2   0   0   2   0   2   0   0   2   0   2   2   0   2   0   0   2   0   0   0   0   2   0   0   2   2   2   2   2   0   0   0   2   2   0   2   0   0   0   2   2   0   2   0   2   2   2   0   0   2   0   0   2   0   0   2   2   0   2   2   0   2   0   2   0   0   2   2   2   2   2   0   0   2   2   0   2   2   0   2   2   2   0   2   0   2   0   2   0   2   0   0   0
 MK-3-7                 2   2   0   0   0   0   0   2   0   2   0   0   0   0   0   0   0   2   0   2   2   0   0   0   2   2   0   2   0   0   0   2   0   2   0   2   0   2   2   2   0   0   2   2   0   0   2   0   0   0   2   2   2   0   0   2   0   0   2   2   2   0   2   2   2   0   2   2   0   2   0   0   0   2   2   0   2   0   0   0   0   0   2   0   0   0   0   0   0   2   0   0   2   2   0   0   0   2   0   2   2   0   2   2   0   2   0   2   0   0   2   0   2   0   2   2   0   2   2   2   2   0   0   2   0   0   0   0   0   0   0   2   2   2   2   2   0   0   0   2   2   0   2   0   0   0   0   2   0   2   0   2   2   0   0   0   2   0   0   2   0   0   2   2   0   2   2   0   2   0   2   0   0   2   2   2   2   2   0   0   2   2   2   2   2   0   2   2   2   0   2   0   2   0   2   0   2   0   0   0
 MK-3-8                 2   2   0   0   0   0   0   2   0   2   2   0   0   0   2   0   0   2   0   2   2   0   0   0   2   2   0   2   0   0   0   0   0   0   0   2   0   2   2   2   0   0   2   2   0   0   2   0   0   0   2   2   2   0   0   2   0   0   2   2   2   0   2   2   2   0   2   2   0   2   0   0   2   2   2   0   2   0   0   0   0   0   2   0   0   0   0   0   0   2   0   0   2   2   0   0   2   2   2   2   2   0   0   2   0   2   2   2   0   0   2   0   2   0   2   2   0   2   2   2   2   0   0   2   0   0   0   0   0   0   2   2   2   0   2   0   0   0   0   2   2   0   2   0   0   0   2   2   0   2   0   2   2   0   0   0   2   0   0   2   0   2   2   0   0   0   2   0   2   2   2   0   0   0   0   2   2   2   0   0   2   2   2   2   2   0   2   2   2   2   2   0   2   0   2   0   2   2   0   0
 MK-3-9                 2   2   0   0   0   0   0   2   2   2   2   0   0   0   2   0   0   2   0   2   2   2   0   0   2   2   0   2   0   0   0   0   0   0   0   2   0   2   2   0   0   0   2   2   0   0   2   0   0   0   2   0   2   0   0   2   0   0   2   2   2   0   2   2   2   0   2   2   0   0   0   0   2   0   2   0   0   0   0   0   0   0   2   0   2   0   0   0   0   2   0   0   2   0   0   0   2   2   2   2   2   0   0   2   0   2   0   2   0   0   2   0   2   0   0   2   0   2   2   2   2   0   0   2   0   0   0   2   0   0   2   2   2   0   0   0   0   0   0   2   2   0   2   0   0   0   2   2   0   2   0   2   2   0   0   0   2   0   0   2   2   2   2   0   0   0   2   0   2   2   2   0   0   0   0   0   2   2   0   0   2   2   2   2   2   0   2   0   2   2   2   0   2   2   2   0   2   2   0   2
 MK-3-10                2   2   0   0   0   0   0   2   2   2   2   0   0   0   2   2   0   2   0   2   2   2   0   0   2   2   0   2   0   0   0   0   0   0   0   2   0   2   0   0   0   0   2   0   0   0   2   0   0   0   2   0   2   0   0   0   0   0   2   0   2   0   2   2   2   0   2   2   0   0   0   0   2   0   2   0   0   0   0   0   0   0   2   0   2   0   0   0   0   2   0   0   2   0   0   0   2   0   2   2   2   0   2   2   0   2   0   2   0   0   2   0   2   0   0   2   0   2   2   2   2   0   0   2   0   2   0   2   0   0   2   2   2   0   2   0   0   0   0   2   2   2   2   0   0   0   2   2   0   2   0   2   2   0   0   0   0   0   0   2   2   2   2   0   0   0   0   0   2   2   2   0   0   2   0   0   2   2   0   0   2   2   2   2   0   0   2   0   2   2   2   0   2   2   2   0   2   2   0   2
 MK-3-11                2   2   0   0   0   0   2   2   0   2   2   0   0   0   2   2   0   2   0   0   2   2   0   2   2   2   2   2   0   0   0   0   0   0   0   2   0   2   0   0   0   0   2   0   0   0   2   0   0   0   2   0   2   0   0   0   0   0   2   0   0   0   2   2   2   0   2   2   2   0   0   0   2   0   2   0   0   0   0   0   0   0   2   0   2   0   0   0   0   2   0   0   2   0   0   0   2   0   2   2   0   0   2   2   0   2   0   2   0   0   2   0   0   0   0   2   0   2   2   2   2   0   0   2   0   2   0   2   0   0   2   2   0   0   2   0   0   0   0   2   2   2   2   0   0   0   2   2   0   2   0   2   2   0   0   0   0   0   0   2   2   2   2   0   0   0   0   0   2   2   2   0   0   2   0   2   2   2   0   0   2   2   2   2   0   0   2   0   2   0   2   0   2   0   2   0   2   2   0   2
 MK-3-12                2   2   0   0   0   0   2   2   0   2   2   0   0   0   2   2   0   2   0   0   2   2   0   0   2   2   2   2   0   0   2   0   0   0   0   2   0   2   2   0   0   0   0   0   0   0   2   2   0   0   2   2   2   2   0   0   0   0   2   2   0   0   2   2   2   0   2   2   2   0   0   0   2   0   2   2   0   0   0   0   0   0   2   0   2   0   0   0   0   2   0   0   2   0   0   0   0   0   2   2   0   2   2   2   0   2   2   2   0   0   2   0   0   0   0   2   0   2   2   2   2   0   0   2   0   2   0   2   0   0   2   2   0   0   2   0   0   0   0   2   2   2   2   0   0   2   2   2   0   2   0   2   2   0   0   0   0   0   0   0   2   2   2   2   0   0   2   0   2   2   2   0   0   2   0   2   2   2   0   0   2   2   2   2   0   0   2   0   2   0   0   0   2   2   0   0   2   2   0   2
 MK-3-13                2   0   0   0   0   2   2   2   0   2   2   0   0   0   2   2   0   2   0   0   2   2   0   0   2   2   2   2   2   0   2   0   0   0   0   2   2   2   2   0   0   0   0   0   0   0   2   2   0   0   2   2   2   2   0   0   0   0   2   2   0   0   2   2   2   0   2   2   2   0   2   0   2   0   2   0   0   0   2   0   0   0   2   0   2   2   0   0   0   2   0   0   2   0   0   2   0   0   2   2   0   0   2   2   0   2   2   2   0   0   2   0   0   0   0   2   2   2   2   2   2   0   0   2   0   2   0   2   0   0   2   2   0   0   0   0   0   0   0   2   2   2   2   0   0   2   2   2   0   2   0   2   2   0   0   0   0   0   0   2   2   2   2   0   0   0   2   0   2   2   2   0   0   2   0   2   2   2   2   2   2   2   2   2   0   0   2   2   2   0   0   0   2   2   0   0   2   2   0   2
 MK-3-14                2   0   0   2   0   2   2   2   0   2   2   0   0   0   2   2   0   2   0   0   2   2   0   0   2   2   2   2   2   0   2   0   0   2   0   2   2   2   2   0   0   0   0   0   0   0   2   2   0   0   2   2   2   2   0   0   0   0   2   2   0   0   2   2   2   0   2   2   2   2   2   0   2   0   2   0   0   0   2   0   0   2   0   0   2   2   0   0   0   2   0   0   2   0   0   2   0   0   2   2   0   0   2   0   0   2   0   2   0   0   2   0   0   0   0   2   2   2   2   2   2   0   2   2   0   2   0   2   0   0   2   2   0   0   0   0   0   0   0   2   2   2   2   0   2   2   0   2   0   2   0   2   2   0   0   0   0   0   0   2   2   2   0   0   2   0   2   0   2   2   2   0   0   2   0   2   2   2   2   2   2   2   2   2   2   2   0   0   2   0   2   0   2   2   0   0   2   2   0   2
 MK-3-15                2   0   0   2   0   2   0   0   0   2   2   0   0   0   2   2   0   0   0   0   2   2   0   0   0   2   2   2   2   0   2   0   0   2   0   2   2   2   0   0   0   0   0   0   0   0   0   0   0   0   2   2   2   2   0   0   0   0   2   2   2   0   2   2   2   2   2   2   2   2   2   0   2   0   2   0   0   0   2   0   0   2   0   0   2   2   0   0   0   2   0   0   2   0   0   2   0   0   2   2   0   0   2   0   0   2   0   2   0   0   2   0   0   2   0   2   2   2   2   2   2   0   2   2   0   2   0   2   0   0   2   2   0   0   0   0   0   0   0   0   2   2   2   0   2   2   0   2   0   2   0   2   2   0   0   0   0   0   0   2   0   2   0   0   2   2   2   0   2   2   2   0   0   2   2   2   2   2   2   2   2   2   2   2   2   2   0   0   2   0   2   0   2   2   0   0   0   2   0   2
 MK-3-16                2   0   0   2   0   2   0   0   0   0   2   0   0   0   2   2   0   0   0   0   2   2   0   0   2   2   2   2   2   0   2   0   2   2   0   2   2   2   0   0   0   0   0   0   0   0   0   2   2   0   2   2   2   2   0   0   0   0   2   2   2   0   2   2   2   2   2   2   2   2   2   0   2   0   2   0   0   0   2   0   2   2   0   0   2   2   2   0   0   2   2   2   0   0   0   2   2   0   2   2   0   0   2   2   0   2   0   2   0   0   2   0   0   2   0   2   2   2   2   2   0   0   2   2   0   2   0   2   0   0   2   2   0   2   0   2   0   0   0   0   2   2   2   0   0   2   0   2   0   2   0   2   2   0   0   0   0   0   0   2   0   0   0   0   2   2   2   0   0   2   2   0   0   2   2   2   2   0   2   2   2   2   2   2   2   2   0   0   2   0   2   0   2   2   2   0   2   2   0   2
 MK-4-1                 0   0   2   0   0   0   0   2   2   0   0   2   0   0   0   2   0   2   0   2   0   2   2   2   2   2   0   2   2   0   2   2   2   2   2   0   0   2   2   0   2   0   0   2   0   0   2   0   0   0   2   2   2   2   0   0   2   0   2   0   0   0   2   0   0   2   0   0   0   2   0   2   2   2   0   2   0   0   2   2   0   2   2   0   2   2   0   0   0   2   2   2   0   2   0   0   0   0   2   2   0   2   2   0   2   0   2   2   0   0   0   2   2   2   0   2   0   2   2   2   0   2   0   0   2   2   2   2   2   0   0   2   0   2   2   2   0   0   0   2   0   2   0   2   2   0   0   0   2   2   0   2   0   2   2   2   2   2   2   2   0   0   2   2   0   2   0   2   0   0   2   2   0   0   0   2   2   2   0   2   0   2   0   0   0   2   0   2   2   0   2   0   0   0   2   0   0   2   2   2
 MK-4-2                 0   0   2   0   0   0   0   2   2   0   0   2   0   0   2   2   0   2   0   2   0   2   2   2   2   2   0   2   2   0   2   2   2   2   0   0   0   0   2   2   2   0   2   2   2   2   2   0   0   0   2   2   2   2   0   0   2   0   2   0   0   0   2   0   0   2   0   0   0   2   0   2   2   0   0   2   2   0   2   2   0   0   2   0   2   2   0   0   0   2   0   2   0   2   0   0   0   0   0   2   0   2   2   0   2   0   2   2   0   0   0   2   2   2   0   2   0   2   2   2   0   0   0   0   2   2   2   2   2   0   0   2   0   2   2   2   0   0   0   2   2   2   0   2   0   0   0   0   2   2   0   2   0   2   0   2   2   2   2   2   0   0   2   2   0   2   0   0   0   0   2   2   0   0   0   2   2   2   0   2   2   2   0   2   0   0   0   2   2   0   2   0   0   0   2   0   0   2   2   2
 MK-4-3                 0   0   2   0   0   0   0   2   2   0   2   2   2   0   2   2   0   2   2   2   0   0   2   2   2   2   0   2   2   0   2   2   2   0   0   0   0   0   0   2   2   0   2   2   2   2   2   0   0   0   2   2   2   2   2   0   2   2   2   0   0   0   2   0   0   2   0   0   0   2   0   2   2   0   0   2   2   0   2   2   2   0   2   0   2   2   0   2   0   2   2   2   0   2   0   0   0   0   0   2   0   2   2   2   2   0   2   2   0   0   0   2   2   2   0   2   0   2   2   2   0   0   0   0   2   0   2   2   2   0   0   2   0   2   2   2   0   0   0   2   2   2   0   2   0   0   0   0   2   2   0   2   0   2   0   2   2   2   2   2   0   0   2   2   0   2   0   0   0   2   2   2   0   0   0   2   2   2   0   2   2   2   0   2   0   0   0   0   2   2   2   0   0   0   2   0   0   2   2   2
 MK-4-4                 0   0   2   2   0   0   0   2   2   0   2   2   2   0   2   2   2   2   2   2   0   0   2   2   2   2   0   2   2   0   2   2   2   0   0   0   0   0   0   2   2   0   2   2   2   0   2   0   0   0   2   2   2   0   2   0   2   2   2   0   0   0   2   0   2   2   0   2   0   2   0   0   2   0   0   2   2   0   2   0   2   0   0   0   2   2   0   2   0   2   2   2   0   2   0   0   0   0   0   2   0   2   2   2   2   0   2   2   0   0   0   2   2   2   0   2   0   2   2   2   0   0   0   0   2   0   2   2   2   0   0   2   0   2   2   2   0   0   0   2   2   2   0   2   0   0   0   0   2   2   0   2   2   2   0   2   0   2   2   2   0   0   2   2   0   2   0   0   0   2   2   0   0   2   0   2   2   2   0   2   2   2   0   2   2   0   0   0   2   2   2   0   0   0   2   0   0   2   2   2
 MK-4-5                 0   2   2   2   0   0   0   2   2   0   0   2   2   0   0   2   2   2   2   2   0   0   0   2   2   2   0   2   2   0   2   2   2   0   0   0   2   0   2   0   2   0   2   2   2   0   2   0   0   0   2   2   2   0   2   0   2   2   2   0   0   0   2   0   2   2   0   2   0   2   0   2   2   0   2   2   2   0   2   0   2   0   0   0   2   2   0   0   0   2   2   0   0   2   0   0   0   0   0   2   0   2   2   2   2   0   2   2   0   0   0   2   2   2   0   0   0   0   2   2   0   0   0   0   2   0   2   2   2   0   0   2   0   2   2   2   0   0   0   2   2   2   0   2   0   2   0   0   2   2   0   0   2   2   0   2   0   2   2   2   2   0   2   2   0   2   0   0   0   2   2   2   0   2   0   2   2   2   0   2   2   2   0   2   0   0   0   0   2   2   2   0   0   0   2   0   0   2   2   2
 MK-4-6                 2   2   2   2   0   0   0   2   2   0   0   0   2   0   0   2   2   2   2   2   0   0   0   2   2   2   0   2   2   0   2   2   2   2   0   2   2   0   2   0   2   0   2   2   2   0   2   0   0   0   2   2   2   2   2   0   2   2   2   0   0   0   0   0   2   2   0   2   0   2   0   2   2   2   2   2   2   0   0   0   2   0   2   0   2   2   0   0   0   2   2   0   0   2   2   0   0   0   0   2   2   0   2   2   2   0   2   2   2   0   0   0   2   2   0   2   0   0   2   2   0   0   0   0   2   0   2   2   2   0   0   2   0   2   2   2   0   0   0   2   2   2   0   0   0   2   0   0   2   2   2   0   2   2   0   2   2   2   2   2   2   0   2   0   0   2   0   0   0   2   2   2   0   2   0   2   2   2   0   2   2   2   0   2   0   0   0   0   2   2   2   2   0   0   0   0   0   2   2   2
 MK-4-7                 2   2   2   2   0   2   0   2   2   0   0   0   2   0   0   2   2   2   0   2   0   0   0   2   2   2   0   2   2   0   2   2   2   2   0   2   2   0   2   0   2   0   2   2   2   0   2   0   0   0   2   2   2   2   2   0   0   2   2   0   0   0   0   0   2   2   0   2   0   0   0   2   2   2   2   2   2   0   0   0   2   2   2   2   2   2   0   0   0   2   0   0   0   2   2   0   0   0   0   2   2   2   2   0   2   0   0   2   2   0   2   0   2   2   0   2   0   0   2   2   0   2   0   0   2   2   2   2   2   0   0   2   0   2   2   2   0   0   0   2   2   0   0   0   0   2   0   0   2   2   2   0   2   2   2   0   2   2   2   2   0   0   2   2   0   2   0   2   2   2   0   2   0   2   0   2   2   2   0   2   2   2   0   2   0   2   0   0   2   2   2   2   0   2   0   0   0   0   2   2
 MK-4-8                 0   2   2   2   2   2   0   2   2   0   2   0   2   0   0   2   2   2   0   2   0   0   0   2   2   2   0   2   2   0   2   2   0   2   2   2   2   0   2   0   2   0   2   2   2   0   2   0   0   0   2   2   2   2   2   0   0   2   2   0   0   0   0   0   2   2   0   2   0   0   0   2   2   2   2   2   2   2   0   0   2   2   0   2   0   2   0   0   0   2   0   0   0   2   2   0   0   0   0   2   2   2   2   0   2   0   0   2   2   0   2   0   2   2   0   0   0   0   2   0   0   2   0   0   2   2   2   2   2   0   0   2   0   0   2   2   0   0   0   2   2   2   0   0   0   0   0   0   2   2   2   0   2   2   2   0   2   2   2   2   0   0   2   2   0   2   0   2   2   2   0   2   0   2   0   2   2   2   0   0   2   2   0   2   0   2   0   0   2   2   2   2   0   2   0   0   0   0   0   2
 MK-4-9                 0   2   2   2   2   2   0   2   2   0   2   0   2   0   0   2   2   2   0   0   0   0   0   2   0   2   0   2   2   0   2   2   0   2   2   2   2   0   2   0   2   0   2   2   2   0   2   0   0   0   2   2   2   2   2   0   0   2   2   0   0   0   0   0   2   2   0   2   0   0   0   2   2   2   2   2   2   2   0   0   0   0   0   2   0   2   0   0   0   2   0   0   0   2   2   0   0   0   0   2   2   2   2   0   2   0   0   2   2   0   2   0   2   2   0   0   0   0   2   0   0   2   0   0   2   2   2   2   2   2   0   2   2   0   2   2   0   2   0   2   2   2   0   0   0   0   2   0   2   2   2   0   2   2   2   0   2   2   2   2   0   2   2   0   0   2   0   2   2   2   0   2   0   2   0   0   2   0   0   0   2   2   0   0   0   2   0   0   2   2   2   2   0   2   0   0   0   2   0   2
 MK-4-10                0   2   2   2   2   2   0   2   2   2   2   0   2   0   0   2   2   2   0   0   0   0   0   2   0   2   0   2   2   0   2   2   0   2   0   2   2   0   2   0   2   0   2   2   2   2   2   2   0   0   2   2   2   2   2   0   0   2   2   0   0   0   0   0   0   2   0   2   0   0   0   2   2   2   2   2   2   2   0   0   0   0   0   2   0   0   0   0   0   2   0   0   0   2   2   2   0   2   0   2   2   2   2   0   2   0   0   2   2   0   2   0   2   0   0   0   0   0   2   2   2   0   2   0   2   2   2   2   2   2   0   2   2   0   2   2   0   2   0   2   2   2   0   0   2   2   2   0   2   2   2   0   2   2   2   0   2   2   2   2   0   2   0   0   0   2   0   0   2   2   0   2   0   2   0   0   2   0   0   0   2   2   0   0   0   2   0   0   2   2   2   2   0   2   0   0   0   2   2   0
 MK-4-11                0   2   0   2   2   0   0   2   2   2   2   0   2   0   2   2   2   2   0   0   0   0   0   2   0   2   2   2   2   0   2   2   0   2   0   2   2   0   2   0   2   2   2   2   2   2   2   2   0   0   2   2   2   2   2   0   0   2   2   0   0   0   0   0   0   2   2   2   0   0   0   0   2   2   2   2   2   2   0   0   0   0   0   0   0   0   0   0   0   0   0   0   0   2   0   2   0   2   0   2   2   2   0   0   2   0   0   2   2   0   2   0   2   0   0   0   0   0   2   2   0   0   2   0   2   2   2   2   2   2   0   2   2   0   2   2   0   2   0   2   2   2   0   0   2   2   2   0   2   2   2   0   2   0   2   0   2   2   0   2   0   2   0   0   0   2   0   0   0   2   0   2   0   2   0   0   2   0   0   0   2   2   0   0   2   0   0   0   2   2   2   2   0   2   0   0   0   2   2   0
 MK-4-12                0   2   0   2   0   0   0   2   2   2   2   0   2   0   2   2   2   0   0   0   0   2   0   2   0   2   2   2   2   0   2   2   0   2   0   2   2   0   2   0   2   2   2   2   2   2   2   0   0   0   2   2   0   2   2   2   2   2   2   0   0   0   0   0   0   2   2   2   2   0   0   0   2   2   0   0   2   2   0   0   0   0   0   0   0   0   2   0   0   0   0   0   0   2   0   2   0   0   0   2   2   2   0   0   2   0   0   2   2   0   2   0   2   0   0   0   0   0   2   2   0   0   2   0   2   2   2   2   2   2   0   2   2   2   2   0   0   2   0   2   2   2   0   0   2   2   2   0   2   2   2   0   2   0   2   0   2   2   0   2   0   2   0   0   2   2   0   0   0   2   0   2   0   2   0   2   2   0   0   0   2   2   0   0   2   0   0   0   2   2   2   2   0   2   0   0   2   0   2   0
 MK-4-13                0   2   0   2   0   0   0   2   2   2   2   0   2   0   2   2   2   0   0   0   0   2   0   2   2   2   2   2   0   0   0   2   0   2   0   2   2   0   2   0   2   2   2   2   2   2   2   0   0   0   2   2   0   2   2   2   2   0   2   0   0   0   0   0   0   2   2   2   2   0   0   0   2   0   0   0   2   2   0   2   0   0   0   0   0   0   2   0   0   2   0   0   0   2   0   0   0   0   0   2   2   2   0   0   2   0   0   2   2   0   2   0   2   0   0   0   0   0   2   2   0   0   2   0   2   2   2   2   2   2   0   2   2   2   2   0   0   0   0   2   2   2   0   0   2   2   2   0   2   2   2   2   2   0   2   0   2   2   0   2   0   2   0   0   2   2   0   0   0   2   0   2   0   2   0   2   2   2   0   2   2   2   0   0   2   0   2   0   0   2   2   2   0   2   0   0   0   0   2   0
 MK-4-14                0   2   0   2   0   0   0   2   2   2   2   0   2   0   2   2   0   0   0   0   0   2   0   2   2   2   2   2   0   0   0   2   0   2   0   2   2   2   2   0   0   2   2   2   0   2   0   0   0   0   2   0   0   2   2   2   2   0   2   0   2   0   0   0   0   2   2   2   0   0   0   0   2   0   2   0   2   2   0   2   0   0   0   0   0   0   2   0   0   2   2   0   0   2   0   0   0   0   0   2   2   2   0   0   2   0   0   2   2   2   2   0   2   0   0   0   0   0   2   2   0   0   2   0   2   2   2   2   2   2   0   2   2   2   2   0   0   0   0   2   2   0   0   0   2   2   2   0   2   2   0   2   2   0   2   0   2   2   0   2   0   0   0   0   2   2   0   0   0   2   0   2   0   0   0   2   0   0   0   2   2   2   0   0   2   0   2   0   0   2   2   2   0   2   0   0   0   0   2   0
 MK-4-15                0   2   0   2   0   0   0   2   2   2   2   0   2   0   2   2   0   0   0   0   0   0   0   2   2   2   2   2   0   0   0   2   0   2   0   2   2   2   2   0   0   2   2   2   2   2   0   0   0   0   2   0   0   2   2   2   2   2   2   0   2   0   0   0   0   2   2   2   0   0   0   0   2   0   2   0   2   2   2   2   0   0   0   0   0   0   2   0   0   2   2   0   0   2   0   0   0   2   0   2   2   2   0   2   2   0   0   2   2   2   2   0   2   0   2   0   2   0   2   2   0   0   2   0   2   2   2   2   2   0   0   2   2   2   2   0   0   0   0   0   2   2   0   0   2   2   2   0   2   2   0   2   2   0   2   0   2   2   0   0   0   2   2   0   2   0   0   0   0   2   0   2   0   0   0   2   0   0   2   2   2   2   2   2   2   0   2   0   0   2   2   0   0   2   0   0   0   0   2   0
 MK-4-16                0   2   0   2   0   0   0   2   2   2   2   2   2   0   2   2   0   0   0   0   0   0   0   2   2   2   2   0   0   0   0   2   0   2   0   0   2   2   2   0   0   2   2   2   2   2   0   0   0   0   0   0   0   2   2   2   2   2   2   0   2   0   0   2   0   2   2   2   0   0   0   0   2   0   2   0   2   2   2   0   0   0   0   0   2   2   2   0   0   2   2   0   0   2   0   0   0   2   0   2   2   2   0   2   0   0   2   2   2   2   2   0   2   0   2   0   2   0   0   2   0   0   2   0   2   2   2   2   2   0   2   2   2   2   2   0   0   0   0   0   2   2   0   0   2   2   2   0   2   2   0   2   2   0   2   0   2   2   0   0   2   0   2   0   2   0   0   0   0   2   0   2   0   2   0   0   0   0   2   2   2   2   2   2   2   0   2   2   0   2   2   0   0   2   2   0   0   0   2   0
 MK-5-1                 0   2   0   0   0   0   0   2   2   2   2   2   2   2   2   0   0   2   2   2   2   0   0   2   2   0   0   2   0   2   2   0   2   2   0   2   2   2   2   0   0   0   0   2   0   2   0   0   2   2   0   2   2   2   2   0   2   0   2   2   0   2   2   0   2   2   0   0   2   0   0   2   0   2   0   2   0   0   0   0   2   2   0   0   0   0   2   0   2   2   0   0   0   0   0   2   0   0   2   0   0   0   2   0   0   2   2   2   2   2   2   2   2   2   2   0   0   2   2   2   0   0   0   0   2   2   0   0   2   2   0   2   2   2   0   2   2   2   0   0   2   2   2   0   0   0   2   2   2   2   2   0   0   2   0   2   0   0   2   0   2   2   2   2   2   0   0   0   2   0   2   0   2   0   2   0   0   2   2   2   2   0   0   2   0   2   0   0   2   0   0   0   0   0   2   2   0   0   2   2
 MK-5-2                 2   2   0   0   0   0   0   2   2   2   2   2   2   2   2   0   0   2   2   2   2   0   0   2   0   0   2   2   2   2   2   0   2   2   0   2   2   2   2   0   0   0   0   2   0   2   0   0   2   2   0   2   2   2   2   0   2   0   2   2   0   2   2   0   2   2   0   0   2   0   0   0   0   2   0   2   0   0   0   0   2   2   0   0   0   2   2   0   2   2   0   0   0   0   0   2   0   0   2   0   0   0   2   0   0   2   2   2   0   0   2   2   2   2   2   0   0   2   2   2   0   0   0   0   2   2   0   0   0   2   0   2   2   2   0   2   2   2   0   2   2   2   2   0   0   0   2   2   2   2   0   0   2   2   0   2   0   0   2   0   2   2   2   0   2   0   0   0   2   0   2   0   2   2   2   0   0   2   2   2   2   0   0   2   0   0   0   2   2   0   2   0   0   0   2   2   0   0   2   2
 MK-5-3                 2   2   0   0   0   0   0   2   0   2   2   2   2   2   2   0   0   2   2   2   2   0   0   2   0   0   2   2   0   2   2   0   2   2   0   2   2   2   2   2   0   0   0   2   0   2   0   0   2   2   0   2   2   2   2   0   2   0   2   2   0   2   2   0   2   2   0   0   2   0   0   2   0   2   2   2   0   0   0   0   2   2   2   2   0   2   2   0   2   2   0   0   0   0   0   2   0   0   2   0   2   0   2   0   0   2   2   2   0   0   2   2   2   2   2   0   0   2   2   2   0   0   2   0   2   2   0   0   0   2   0   2   2   2   0   2   2   2   0   2   2   2   2   0   0   0   2   2   2   2   0   0   2   2   0   0   0   0   2   0   2   2   2   0   2   0   0   0   2   0   2   0   2   2   2   0   0   2   2   2   2   0   0   2   2   0   0   2   2   0   2   0   0   0   2   2   0   0   2   2
 MK-5-4                 2   2   0   0   0   0   0   2   0   2   0   2   2   2   2   0   0   2   2   2   0   0   0   2   0   0   2   2   0   2   0   0   2   2   0   2   2   2   2   2   0   0   0   2   2   2   0   0   2   2   2   2   2   0   2   0   2   0   2   2   0   2   2   0   2   2   0   0   2   0   0   2   0   2   2   2   2   0   2   0   2   2   0   2   0   2   2   0   2   2   0   0   0   2   0   2   0   0   2   0   2   0   2   0   0   2   0   2   0   0   2   2   2   2   2   0   0   2   2   2   0   0   2   2   2   2   0   0   0   2   0   2   2   2   0   2   2   2   0   2   2   2   2   2   0   0   2   2   2   0   2   0   2   2   0   0   0   0   2   0   2   0   2   0   0   0   0   0   2   0   2   0   2   2   2   0   0   2   2   0   2   0   0   2   2   0   0   2   2   0   0   0   0   0   2   2   0   0   2   2
 MK-5-5                 2   2   0   0   0   2   0   2   0   2   0   2   0   2   2   0   0   2   2   2   0   0   0   2   0   0   2   2   0   2   0   0   2   2   0   0   2   2   2   0   0   2   0   2   0   2   0   0   2   2   0   2   0   0   2   0   2   0   2   2   0   2   0   0   2   2   0   0   2   0   0   2   0   2   2   2   2   0   2   0   2   2   0   2   0   2   2   0   2   2   0   0   0   2   2   2   2   0   2   0   2   0   2   0   0   2   0   2   0   0   2   0   2   2   2   0   0   2   2   2   0   0   2   2   2   2   0   0   0   2   0   2   2   2   0   2   2   2   0   2   2   2   2   2   2   0   2   2   2   0   2   0   2   2   0   0   0   0   2   0   0   0   2   0   0   0   0   0   2   0   2   0   2   0   2   0   0   0   2   0   2   2   0   2   2   0   0   2   2   0   0   0   0   0   2   2   0   0   2   2
 MK-5-6                 2   2   0   0   0   2   0   0   2   0   0   2   0   2   2   2   0   2   2   2   0   0   0   2   0   2   0   2   0   2   2   0   2   2   0   0   2   2   2   0   0   2   0   2   0   2   0   0   2   2   0   2   0   0   2   0   2   0   0   0   0   2   0   2   2   2   0   0   0   0   0   2   0   2   2   2   2   0   2   2   2   2   0   2   0   2   0   0   2   2   0   0   0   2   2   0   2   0   2   0   2   0   2   0   0   0   0   2   0   0   2   0   2   2   2   0   0   2   2   2   2   0   2   2   0   2   0   0   0   2   0   2   2   2   0   2   2   2   0   2   0   2   2   2   2   0   2   2   2   0   2   0   2   2   2   0   0   0   2   0   0   0   2   0   0   0   0   0   2   0   2   0   0   0   2   0   0   0   2   0   2   0   0   2   2   0   0   2   2   0   0   0   0   0   2   2   0   0   2   2
 MK-5-7                 2   2   0   0   0   2   0   0   0   0   0   2   0   2   2   2   0   2   2   0   0   0   0   2   0   2   0   2   0   2   2   2   0   2   0   0   2   2   2   0   0   2   0   2   0   2   0   0   0   2   0   2   0   0   2   0   2   0   0   0   0   0   0   2   2   2   0   0   0   0   2   2   0   2   2   2   2   0   2   2   2   2   0   2   2   2   0   0   2   2   0   0   0   2   2   0   2   0   0   0   0   0   2   0   0   0   0   2   0   0   2   0   2   2   2   2   0   2   2   2   2   0   2   2   0   2   0   0   0   2   0   2   2   2   0   2   2   2   0   2   0   2   2   2   2   2   2   2   2   0   2   0   2   2   2   0   0   0   2   0   0   2   2   0   0   0   0   0   2   0   2   0   2   0   2   0   0   0   2   0   2   2   0   2   2   0   0   2   2   0   0   0   0   0   2   2   0   0   2   2
 MK-5-8                 2   2   0   0   0   2   0   0   0   0   2   2   2   2   2   2   0   2   2   0   0   0   0   2   0   2   0   2   2   2   2   2   0   2   0   0   2   2   2   0   0   2   0   2   0   2   0   0   0   2   0   2   0   2   2   0   2   0   0   0   0   2   0   2   2   2   0   2   0   0   0   2   0   2   2   2   0   0   2   2   2   2   0   0   2   2   0   0   2   2   0   0   0   0   2   0   2   0   0   0   0   0   2   0   0   0   0   2   0   0   2   0   2   2   2   2   0   2   2   2   2   0   2   2   0   2   0   0   0   2   0   2   2   2   0   0   2   2   0   2   0   2   2   2   2   2   2   2   2   0   2   0   2   2   2   0   0   0   2   0   0   2   2   0   0   0   0   0   2   0   2   0   2   0   2   0   0   2   2   0   2   2   0   2   2   0   0   2   2   0   0   0   0   0   2   2   0   0   2   2
 MK-5-9                 2   2   0   0   0   2   0   0   0   0   2   2   2   2   2   2   0   2   2   0   0   0   0   2   0   2   0   2   2   0   2   2   0   2   0   0   2   2   2   0   0   0   0   2   2   0   0   0   0   2   0   2   0   2   2   0   2   0   0   0   0   2   0   2   2   2   0   0   0   0   0   2   0   2   2   2   0   2   2   2   2   2   0   0   2   2   0   0   2   2   0   0   2   0   2   0   0   0   2   0   0   0   2   0   2   0   0   2   0   0   2   0   2   0   2   2   0   2   2   2   2   2   2   2   0   2   0   0   0   2   0   2   2   2   0   0   2   2   0   2   0   2   2   2   2   2   0   2   2   0   2   0   2   2   2   0   0   0   2   0   0   2   2   2   0   0   0   0   2   0   2   0   2   2   2   0   0   2   2   0   2   2   2   2   2   0   0   2   2   0   0   0   0   0   2   2   0   0   2   0
 MK-5-10                2   2   0   0   0   2   0   0   0   0   2   2   2   2   0   2   0   2   2   0   0   0   0   0   2   2   0   0   2   0   2   2   0   2   0   0   2   2   2   0   0   0   0   2   2   0   0   0   0   2   0   2   0   2   2   0   2   0   0   0   0   2   0   2   0   2   0   0   0   0   0   0   0   2   2   2   0   2   2   2   2   2   0   0   2   2   0   0   2   2   0   0   2   0   2   0   0   0   2   0   0   0   2   0   2   0   0   2   0   0   2   0   0   0   2   2   0   2   2   2   2   2   2   0   2   2   0   0   2   2   0   0   2   2   0   0   2   2   0   2   0   2   2   2   2   2   0   2   2   0   2   0   2   2   2   0   0   2   2   0   0   2   2   2   0   0   0   0   2   0   2   0   2   2   2   0   0   2   2   0   2   2   2   2   0   0   0   2   2   0   0   0   0   0   2   2   0   0   2   0
 MK-5-11                2   2   0   0   0   2   0   0   0   0   2   2   2   2   0   2   0   2   2   0   0   0   0   0   2   2   0   0   2   0   2   2   0   2   0   0   0   2   2   0   0   0   0   2   2   0   0   0   0   2   0   2   0   2   2   0   2   0   0   0   0   2   0   2   0   2   2   0   0   2   0   0   0   0   0   2   0   2   2   2   2   0   0   0   0   2   0   0   0   2   0   0   2   0   2   2   0   2   0   0   0   0   2   0   2   0   0   2   0   0   2   0   0   0   2   2   0   2   2   2   2   2   2   0   2   0   0   0   2   2   0   0   2   2   0   0   2   2   0   2   2   2   2   2   2   2   0   2   2   0   2   0   2   2   2   0   0   2   0   0   0   2   2   2   0   0   0   0   2   0   2   0   2   2   2   0   0   2   2   2   2   2   2   2   0   0   2   2   2   2   0   0   0   0   2   2   0   0   2   0
 MK-5-12                2   2   0   0   0   2   2   0   0   0   2   2   2   2   0   2   0   2   2   2   0   0   0   0   2   2   0   0   2   0   2   0   0   2   0   0   0   2   2   0   0   0   0   2   2   0   0   0   0   2   0   2   0   2   2   0   2   0   0   0   0   2   0   2   0   0   2   0   0   2   0   0   0   0   0   2   0   2   2   2   2   0   0   0   0   0   0   0   0   2   2   0   2   0   2   2   0   2   0   0   2   0   2   2   0   0   0   2   0   0   2   0   0   0   2   2   0   2   2   2   2   2   2   0   2   0   0   0   2   2   0   0   2   2   0   0   0   2   0   2   2   2   2   2   2   2   0   2   2   0   0   0   2   2   2   2   0   2   0   0   0   2   2   2   0   2   0   0   2   0   2   0   2   2   2   0   0   2   2   2   0   2   2   2   2   0   2   2   2   2   0   0   0   0   2   2   0   0   2   0
 MK-5-13                2   2   0   0   0   2   2   0   0   0   2   2   2   2   0   2   0   2   2   2   0   2   0   0   0   2   0   0   2   0   2   0   0   2   2   0   0   2   2   2   0   0   0   2   2   0   0   0   0   2   0   2   0   2   2   0   2   0   0   0   0   2   0   2   0   0   2   2   0   2   0   0   0   0   0   2   0   2   2   2   2   0   0   0   0   0   0   0   0   2   2   0   2   0   2   2   0   2   0   0   2   0   2   2   0   0   0   2   0   2   0   0   0   0   2   2   0   0   2   2   2   2   2   0   2   0   0   0   2   2   0   0   0   2   0   0   0   2   0   0   2   2   2   2   2   0   0   2   0   0   0   0   2   2   2   0   0   2   0   0   0   2   2   2   0   2   0   0   2   0   2   0   2   2   2   0   0   2   2   2   0   2   2   2   2   0   2   2   2   2   0   0   2   0   2   2   0   2   2   0
 MK-5-14                2   2   0   2   2   0   0   0   0   0   2   2   2   2   0   2   0   2   2   2   0   2   0   0   0   2   0   0   2   0   0   2   0   2   2   2   0   0   2   2   0   0   0   2   2   0   0   2   0   2   0   2   0   2   2   0   2   0   2   0   0   2   0   2   0   0   0   2   0   2   0   0   0   0   0   2   0   2   2   2   2   0   0   0   0   0   0   0   2   2   2   0   2   0   0   2   0   2   0   0   2   0   2   2   0   0   0   2   0   2   0   0   0   0   2   2   0   0   2   0   2   2   2   0   2   0   0   0   2   2   0   0   0   2   0   0   0   0   0   0   2   2   2   2   2   2   0   2   0   0   0   0   2   2   0   0   0   2   0   0   0   2   2   2   0   2   0   0   2   0   2   0   2   2   2   0   0   2   2   2   0   2   2   0   2   0   2   0   2   2   0   0   0   0   2   2   0   2   2   0
 MK-5-15                0   2   2   2   2   0   2   0   0   0   2   2   2   2   0   2   0   0   2   2   0   2   0   0   0   2   0   0   2   0   0   2   0   2   2   2   0   0   2   2   0   0   2   2   2   0   2   2   0   2   0   2   0   2   2   0   2   2   2   0   0   2   0   2   0   0   0   0   0   2   0   0   0   0   0   2   0   2   2   2   2   0   0   0   2   0   0   0   2   0   2   0   2   0   0   2   0   2   0   0   2   0   2   2   0   0   0   2   0   2   0   0   0   0   2   2   0   0   2   0   0   2   2   0   2   2   0   0   2   2   0   0   0   2   0   0   0   0   0   2   2   2   2   2   2   2   2   2   0   0   0   0   2   2   0   0   0   2   0   0   0   2   2   2   0   2   0   0   2   0   2   0   2   2   2   2   0   2   0   2   0   2   2   0   2   2   2   0   2   2   0   0   0   0   2   2   0   2   2   2
 MK-5-16                0   2   2   2   2   0   2   0   0   0   2   2   0   2   0   2   0   0   2   0   0   2   0   0   0   2   0   0   2   0   0   2   0   2   2   2   0   0   2   2   0   0   2   2   2   0   2   2   0   2   0   2   0   2   2   0   0   2   2   0   0   2   0   2   0   0   0   0   0   2   0   0   0   0   0   2   0   2   2   2   2   0   0   0   2   2   0   2   2   0   2   0   2   0   0   2   0   2   0   2   2   0   2   2   0   0   0   2   0   2   0   0   0   0   2   2   0   0   2   0   0   2   2   0   2   2   0   0   2   2   0   0   2   2   0   0   0   0   0   2   2   2   2   2   2   2   2   2   0   0   0   2   2   2   0   0   2   2   2   0   0   2   2   2   0   2   0   0   2   0   2   0   2   2   2   2   0   2   2   2   0   2   2   0   2   0   2   0   2   2   0   0   0   0   2   2   2   2   2   2
 MK-6-1                 2   2   2   2   0   0   0   2   2   0   2   2   2   2   2   2   2   2   2   0   2   0   2   2   0   2   2   0   0   2   0   2   2   2   2   2   0   2   2   2   0   2   0   2   0   2   0   0   0   2   2   2   0   0   2   2   2   0   2   0   2   0   2   0   0   0   2   0   0   2   0   2   0   0   2   0   0   2   2   0   0   2   0   2   2   2   2   2   0   0   2   2   0   2   0   2   2   0   2   0   0   0   0   2   0   0   0   2   2   0   2   0   2   2   0   2   2   2   0   0   0   0   2   0   2   2   2   0   0   0   2   2   2   0   0   0   0   2   0   0   2   2   0   2   2   0   2   2   0   2   2   0   0   2   0   2   2   0   2   2   2   2   0   0   0   0   2   0   0   0   0   0   2   0   0   2   2   2   2   0   0   2   0   2   0   2   2   0   0   0   0   2   0   0   2   0   0   2   0   0
 MK-6-2                 0   2   0   2   0   0   0   2   2   0   0   2   2   2   2   2   2   2   2   0   0   0   0   2   0   2   2   2   0   2   2   2   2   2   2   2   0   2   2   2   0   0   0   2   0   2   0   0   0   2   2   2   0   2   2   2   2   0   2   0   2   0   2   2   0   0   2   0   2   2   0   2   0   0   2   0   0   2   2   0   0   2   0   2   2   2   2   2   0   0   2   2   0   2   0   2   2   0   2   0   0   0   0   2   2   0   0   2   2   0   2   0   2   0   0   2   2   2   0   0   0   0   2   0   2   2   2   0   0   2   0   2   2   0   0   0   0   2   0   0   2   2   0   2   2   0   2   2   0   2   2   0   0   2   0   2   2   2   2   0   2   0   0   0   0   0   2   0   0   0   0   0   2   2   0   2   2   2   2   2   0   2   0   2   0   2   2   2   0   2   0   2   0   0   2   0   2   2   0   0
 MK-6-3                 0   2   0   2   0   0   0   2   2   0   0   0   2   2   2   2   2   2   2   0   0   0   0   0   0   2   2   2   0   2   0   2   2   2   2   2   0   0   0   2   0   0   0   2   0   2   0   0   0   2   2   2   2   2   2   2   0   2   2   0   2   2   2   2   0   0   2   0   2   2   0   2   2   0   2   0   0   2   0   0   0   2   0   2   2   2   2   0   0   2   2   2   2   0   2   2   2   0   2   0   0   0   0   2   2   0   0   2   2   0   2   0   2   0   0   0   2   2   0   0   0   0   2   0   2   2   2   0   0   2   0   2   2   0   0   0   0   2   0   0   2   2   0   2   0   0   2   2   2   2   2   2   0   0   0   2   2   2   2   0   2   0   0   0   2   0   2   0   0   0   0   0   2   2   2   2   2   2   2   2   0   2   0   0   0   2   0   2   0   2   0   2   0   0   2   0   2   2   0   0
 MK-6-4                 0   2   0   2   0   0   0   2   2   0   0   0   2   2   2   2   2   2   2   0   0   0   0   0   0   2   2   0   0   2   0   2   2   2   2   2   0   0   0   2   0   0   2   2   0   2   0   0   0   0   2   2   2   2   2   2   0   2   2   0   2   2   2   2   2   0   2   2   2   2   0   2   2   0   2   0   0   0   2   0   0   2   0   2   2   2   2   0   0   0   2   2   2   0   2   2   2   0   2   0   0   0   0   0   0   0   0   2   2   0   0   0   0   0   0   0   0   2   0   0   0   2   2   0   2   2   2   0   0   2   0   2   2   0   0   0   0   2   0   0   2   0   0   2   0   0   2   2   2   2   2   2   0   0   0   2   0   2   2   0   2   0   0   2   2   0   2   2   0   0   0   0   2   2   2   2   2   2   2   2   0   2   0   0   0   2   0   2   0   2   0   2   0   2   2   0   2   2   0   0
 MK-6-5                 0   0   0   2   0   0   0   2   2   0   0   0   2   2   2   2   2   2   2   0   0   0   0   0   0   2   2   0   0   2   0   2   2   2   2   2   0   0   0   2   0   0   2   0   0   2   0   0   0   0   2   0   2   0   2   2   0   2   2   0   2   2   0   2   2   0   2   2   2   2   0   2   2   0   2   0   0   0   2   2   0   2   0   2   2   2   2   0   0   0   0   0   2   0   2   0   2   0   2   0   0   0   0   0   0   0   2   2   2   0   0   0   0   0   0   0   0   2   2   0   0   2   2   0   2   2   2   0   0   2   0   2   2   0   0   0   0   2   0   0   2   0   0   0   2   0   0   2   0   2   2   2   0   0   0   2   0   2   2   0   2   0   0   2   2   0   0   2   0   0   0   0   2   2   2   2   2   2   2   0   0   2   0   0   0   2   0   2   0   0   0   2   0   2   0   2   2   2   2   0
 MK-6-6                 0   0   0   2   0   0   0   2   2   0   0   0   2   2   2   2   2   2   2   0   0   0   0   2   0   2   2   0   2   2   0   2   2   2   2   2   0   0   0   2   2   2   2   0   2   0   0   0   0   0   2   2   2   0   2   2   0   2   2   0   2   0   0   2   2   0   2   2   0   2   0   2   2   0   2   0   0   0   2   2   0   2   0   2   2   2   2   0   0   0   0   0   2   0   2   0   2   0   2   0   0   0   0   0   0   2   2   2   2   0   2   0   0   0   0   0   0   2   2   0   0   2   2   0   2   2   0   0   0   2   0   2   2   0   2   2   0   2   0   0   2   2   0   0   2   0   0   2   0   2   2   2   0   0   0   2   0   2   2   0   2   2   0   2   2   0   0   2   0   0   0   0   2   2   2   2   0   2   2   0   0   2   0   0   0   2   0   0   0   2   0   2   0   2   0   2   2   2   2   0
 MK-6-7                 0   0   0   2   0   0   0   2   2   2   0   0   2   2   2   2   2   2   2   0   0   0   0   2   0   2   2   0   2   2   0   2   2   2   2   2   0   0   0   2   2   2   2   0   2   0   0   0   0   0   2   2   2   0   2   2   0   2   2   0   2   0   0   0   2   0   2   2   0   2   0   2   2   0   0   0   0   0   0   0   0   2   0   2   2   2   2   0   0   0   0   2   2   0   2   0   0   0   2   0   0   0   0   0   0   2   2   2   2   0   0   0   0   0   0   0   0   2   2   0   0   2   2   2   2   2   0   0   0   2   2   2   2   0   2   2   0   2   0   0   2   2   2   0   2   2   0   2   0   0   2   0   0   0   0   2   0   2   2   0   0   2   0   2   2   0   2   2   0   0   0   0   2   0   2   2   0   2   2   0   0   2   0   0   0   2   0   0   0   2   2   2   0   2   0   2   2   2   0   0
 MK-6-8                 2   0   0   2   2   0   0   2   2   2   0   0   2   2   2   2   2   2   2   0   0   0   0   2   0   2   2   0   0   2   0   2   2   2   2   2   0   0   0   2   2   2   2   0   2   2   0   0   0   0   2   2   2   0   2   2   0   2   2   0   2   0   0   0   2   0   2   2   0   2   0   2   2   0   0   0   0   0   0   0   0   2   0   2   2   2   2   2   0   0   0   2   2   0   2   0   0   0   2   0   0   0   0   0   0   2   2   2   2   0   0   0   0   0   0   0   0   2   2   0   0   0   2   2   2   0   0   0   0   2   0   2   2   0   2   0   0   0   0   0   2   2   2   0   2   2   0   2   2   0   2   0   2   0   0   2   0   2   2   0   0   2   0   2   2   0   2   2   0   0   0   2   2   0   0   2   2   2   2   0   0   2   0   0   0   2   0   0   0   2   2   2   0   2   0   2   2   0   0   0
 MK-6-9                 2   0   0   2   2   0   2   2   2   2   0   0   2   2   2   2   2   2   2   0   0   0   0   2   2   2   2   0   0   2   0   2   2   2   2   2   0   0   0   0   2   2   2   0   2   2   0   0   0   0   2   2   2   0   2   2   0   2   2   0   2   0   0   0   2   0   0   2   2   2   0   2   2   0   0   0   0   0   0   0   0   2   0   2   2   2   2   2   0   0   0   2   2   0   2   2   0   0   2   0   0   0   0   0   0   2   2   2   2   0   0   2   0   0   0   0   0   2   2   0   0   0   2   2   2   0   0   0   0   2   0   2   2   0   0   0   2   0   0   0   2   2   2   0   2   2   0   2   2   0   2   0   2   0   0   2   0   2   2   0   0   2   0   2   2   0   2   2   0   0   0   2   2   0   0   2   2   2   2   0   0   2   0   0   0   2   0   0   0   0   2   2   0   2   0   2   2   0   0   0
 MK-6-10                2   0   0   2   2   0   2   2   2   2   0   2   2   2   2   2   2   2   2   0   0   0   0   2   2   2   2   0   0   2   0   2   0   2   2   2   0   0   0   0   2   2   2   2   2   2   0   0   0   0   2   2   2   0   2   2   0   2   0   0   2   0   0   0   2   0   0   2   2   2   0   2   2   0   0   0   0   2   2   0   0   0   0   2   2   2   2   2   0   0   0   2   2   0   2   2   0   0   2   0   0   0   0   0   0   0   2   2   2   0   0   2   0   0   0   0   0   0   2   0   0   0   2   2   0   2   0   0   0   2   0   0   2   0   0   0   2   0   0   0   2   2   2   0   2   2   0   2   0   0   2   0   0   0   0   2   0   2   2   0   0   2   0   2   2   0   2   2   0   0   2   2   2   0   0   2   2   2   2   0   0   2   0   0   0   2   0   0   2   0   2   2   0   2   0   2   2   2   0   2
 MK-6-11                2   0   2   2   2   0   2   2   2   2   2   2   2   2   2   2   0   2   2   0   0   0   0   0   2   2   2   0   0   2   2   2   0   2   2   2   0   0   0   0   2   0   2   2   2   2   0   0   0   0   0   2   2   0   2   2   0   0   0   2   2   0   0   0   2   0   0   2   2   2   0   2   2   0   0   0   0   2   2   0   0   0   0   2   2   2   2   2   0   0   0   2   2   0   2   2   2   0   2   0   2   0   0   0   0   0   2   2   0   2   2   0   0   0   0   0   0   2   2   0   2   0   2   2   0   2   0   0   0   2   0   0   2   2   0   0   2   0   0   0   2   2   2   0   2   2   0   2   0   0   2   0   0   0   0   2   0   2   2   0   0   2   0   2   0   0   2   2   0   0   2   2   2   0   0   2   2   2   2   0   0   2   0   0   0   2   0   0   2   0   2   2   0   2   0   2   0   2   0   2
 MK-6-12                2   0   2   2   2   0   0   2   2   2   2   2   2   2   2   2   0   2   2   0   0   2   0   0   2   2   2   0   0   2   2   2   0   0   2   2   0   0   0   0   2   0   2   2   2   2   0   0   0   0   2   2   2   0   2   2   0   0   0   2   2   0   0   0   2   0   2   2   2   2   0   0   0   0   0   0   0   2   2   0   0   0   0   2   2   2   2   2   2   0   0   2   0   2   2   2   2   0   2   0   2   0   2   0   0   0   2   2   0   2   2   0   0   0   0   0   0   0   2   0   2   0   2   2   0   2   0   0   0   0   0   0   2   2   0   0   2   2   0   0   2   2   2   0   0   0   0   2   0   0   2   0   0   0   0   2   0   2   2   2   0   0   0   2   0   0   0   2   0   0   2   2   2   0   0   2   2   2   2   0   0   2   0   0   0   0   0   0   2   0   2   2   0   2   0   2   0   2   0   2
 MK-6-13                2   0   2   2   0   0   2   2   2   2   2   2   2   2   2   2   0   2   2   0   0   2   0   0   2   2   2   0   2   2   2   2   0   0   2   2   0   0   0   0   2   0   2   2   2   2   0   0   0   0   0   2   2   0   2   0   0   0   0   2   2   0   0   0   2   0   2   2   2   2   2   0   2   0   0   0   0   2   2   0   0   0   0   2   2   2   2   2   2   0   0   2   0   2   2   2   2   0   2   0   2   0   0   0   0   0   0   2   2   0   2   0   0   0   0   2   0   0   2   0   2   2   2   2   0   2   0   0   0   0   0   0   2   2   0   0   2   2   0   0   2   2   2   0   0   0   0   2   0   0   2   0   0   0   0   2   0   2   2   2   0   0   2   2   0   0   0   0   0   0   2   2   2   0   0   2   2   2   2   0   0   2   0   0   2   0   0   0   2   0   2   2   0   2   0   2   0   2   0   2
 MK-6-14                2   0   2   2   0   0   2   2   2   2   0   2   2   2   2   2   0   2   2   2   0   2   0   0   2   2   2   0   2   2   2   2   0   0   2   2   0   2   0   0   2   2   2   2   2   2   0   0   0   0   0   2   2   2   2   0   0   0   0   2   2   2   0   0   2   0   0   2   2   2   2   0   0   0   0   0   0   2   2   0   0   0   0   2   2   2   2   2   2   0   0   2   0   2   2   2   2   0   2   0   0   0   0   0   0   0   0   2   2   0   2   0   0   0   0   2   0   0   2   0   2   2   2   0   0   2   0   0   0   0   2   0   2   2   0   0   2   2   0   0   2   2   2   0   0   0   0   2   0   0   2   0   2   0   0   2   0   0   2   2   0   0   2   2   0   2   0   0   0   0   2   0   2   2   0   2   2   2   2   0   2   2   2   0   0   0   0   0   2   0   2   2   0   2   0   2   0   2   2   2
 MK-6-15                2   0   2   2   0   0   2   2   0   2   2   2   2   2   2   2   2   2   2   2   0   2   0   0   2   2   2   0   2   0   2   0   0   0   2   2   0   2   2   0   0   2   2   2   2   2   0   0   0   0   0   2   0   2   2   0   0   0   0   2   0   2   0   0   0   0   0   2   2   2   2   0   0   0   2   2   0   2   2   0   0   0   0   2   2   2   0   2   2   0   0   2   0   2   2   2   2   0   2   0   0   0   0   0   0   0   0   2   2   0   0   0   2   0   0   2   0   0   2   0   2   0   2   0   0   2   0   0   0   0   2   0   2   2   0   0   2   2   0   0   2   0   2   0   0   0   0   0   0   0   2   0   2   0   0   2   0   0   2   2   0   2   2   2   0   2   2   0   0   0   2   0   2   2   0   2   2   2   2   0   2   2   2   0   0   0   0   0   2   0   2   0   0   2   0   2   0   2   2   2
 MK-6-16                2   0   2   2   0   2   2   2   2   2   2   2   2   2   0   2   2   2   2   2   0   0   0   0   2   2   2   0   2   0   2   2   0   0   0   2   0   2   2   0   0   0   2   2   2   2   0   0   2   0   0   2   0   2   2   0   0   0   0   2   0   2   0   0   0   0   2   2   2   2   2   0   0   0   2   2   0   2   2   0   2   0   0   2   2   2   0   2   2   0   0   2   0   2   2   2   2   0   2   0   0   0   2   0   0   0   0   2   2   0   0   0   2   2   2   0   0   0   2   2   2   0   2   0   0   2   0   0   0   0   2   0   2   2   0   2   2   2   0   0   2   0   2   0   0   0   0   2   0   0   2   0   2   0   0   0   0   0   2   2   0   2   2   2   0   2   2   0   0   0   2   0   2   2   0   2   2   2   2   0   2   2   0   0   0   0   0   0   2   0   2   0   0   2   0   2   0   2   2   2
 
!****************************************** Phenotypic Data **********************************************************
!-100.0 is resevred for missing phenotype
SimulatedTrait1        15.2886   16.4515   15.2164   16.6412   14.5791   15.8586   13.7761   14.5160   13.9120   16.3809   15.7650   14.3006   15.7339   16.6401   13.4840   14.8739   15.5752   16.9746   15.5994   15.2923   14.1307   13.8030   14.1909   14.1147   16.5253   14.2810   13.9859   13.3053   13.8364   13.7878   14.4341   16.9899   14.4127   14.6084   13.5668   16.4390   15.3731   16.0872   15.9432   14.5992   16.4835   16.0067   14.6661   13.6881   14.6774   15.5944   14.5731   15.9014   14.1923   13.9208   14.1687   13.1860   16.2039   16.5324   16.1607   13.6238   13.2713   14.1010   15.9153   14.4647   15.8417   16.3511   13.8454   14.0539   16.3968   14.6428   13.7212   13.6388   13.2099   15.6660   14.3159   14.7088   14.9438   15.7978   14.4374   13.6480   13.4844   16.5051   13.7182   14.6351   14.6578   15.6456   15.5186   14.0957   14.2373   13.4852   14.0732   15.2112   15.5374   15.6385   13.3992   14.5907   16.2490   15.8923   16.5346   15.1471   13.8688   13.6770   13.8026   14.8637   14.1473   15.9223   13.4881   15.0056   14.2925   14.1576   13.4452   16.0470   15.6827   16.0482   16.7201   15.9849   13.6803   14.5047   15.6563   14.2647   15.6189   16.2715   16.1470   16.3568   15.8909   13.7383   14.8430   14.8674   16.0896   15.9919   14.9248   13.6165   15.8854   13.7944   14.9697   15.9792   14.9536   15.0444   14.3731   13.0109   14.1921   16.3311   15.7841   14.8596   14.6221   16.0319   16.2353   15.2184   14.2667   13.6898   14.9785   14.6247   14.2797   14.0306   16.1023   14.8735   14.4038   15.4147   14.5710   15.7634   12.9641   14.6428   14.2092   16.2567   16.0997   14.1601   15.2529   16.2366   13.6801   13.3527   14.4116   16.0944   14.6480   15.9390   15.6659   15.2678   14.2984   13.8810   15.4431   14.0827   14.1958   14.2029   15.8474   15.2152   15.4321   13.9293   13.4680   13.9943   13.4948   13.7444   13.5000   16.0733   15.6738   15.0165   15.5300   14.0358   15.2341   13.9730   15.5651   15.0297   13.7844   14.5013   13.4609   14.6974
SimulatedTrait2         9.2265    9.0837   11.1384    9.8744   10.5908   10.5978   10.2895    9.8067   10.7114    9.5077    9.6545    9.9586    9.5364    8.9881   10.3427   10.8849    9.4923    9.7851   10.2518   10.7064   10.4429   10.6739    9.9089   10.2199    9.5064   10.6153   10.5969   10.5873   10.4873   10.7911    9.7312    9.4283   10.1416   10.3284   10.3574    9.0289   10.1938    9.4348    9.5492   10.9403    9.6788    9.4741   10.6429   10.8205   10.3785    9.2568   10.3140    9.2456   10.6199   10.6801   10.6826   10.0834    9.4021    9.4730    9.3896   10.1423   10.3084   10.7528    9.1689   10.3237    9.7654    9.3381   10.5490   10.0169    9.1314   10.2067   10.7906   10.8303   10.8477    9.5694   10.7639   10.4527   10.4742    9.6295   10.5660   10.4803   10.4902    9.4765   10.1407   10.7663    9.5489    9.3037    9.5308   10.7636    9.3262   10.2907   10.5489   10.5691    9.5899   10.7769   10.5384    9.6761    9.1621    9.2732    9.8002    9.5797   10.5570   10.2127    9.9810    9.9747   10.9534    9.8959   10.4012   10.3027   10.6346   10.5798   10.5475    9.7440    9.7379    9.3660    9.2126    9.4485   10.6085   10.4759    9.7084   10.5221    9.5429    9.5769    9.3801    9.1838    9.7094   10.4461   10.0757   10.7053    9.7312    9.9469   10.2068   10.8159    9.2874   10.5004    9.5912    9.3342    9.3224    9.1299    9.7295   10.9581   10.3147    9.4831    9.5051   10.5543    9.9438   10.0401    9.6166    9.3557   10.4321    9.9783    9.0670   10.9347   10.7766   10.2200    9.6158   10.3951   10.2799   10.2999   10.4567    9.8514   10.6351   10.2353    9.4431    9.6996    9.3212   10.0338    9.8226    9.6805   10.1616   10.3361   10.8233    9.2624   10.0565    9.0125    9.5592    9.3435   10.0943   10.5073    9.4269   10.7617   10.6094    9.7030    9.7884   10.5411   10.4990   10.5391   10.5487   10.5771   10.2432   10.5366   10.4176    9.7943    9.5063    9.1169    9.1288   10.1235    9.0951   10.5090   10.6350    9.4177   10.4545    9.6868   10.5672   10.6148
 
