# Supplementary material for: Inclusive Composite Interval Mapping of QTL by Environment Interactions in Biparental Populations
Source: PLoS One. 2015 Jul 10;10(7):e0132414. doi: 10.1371/journal.pone.0132414 (PMC4498613; doi:10.1371/journal.pone.0132414)
Supplement: S6 File — (ZIP) [file pone.0132414.s006.zip › H=0.8/L1/run_00138.met]

!**********************Note: lines staring with "!" are remarks and will be ignored in the program********************
!*********************************General Information**********************************
!Assuming F1 = P1 x P2, populations available in QTL IciMapping are: 
!  1, P1BC1F1 = P1 x F1, the first backcrossing where P1 is used as the recurrent parent;
!  2, P2BC1F1 = P2 x F1, the first backcrossing where P2 is used as the recurrent parent;
!  3, F1DH, F1-derived doubled haploids; 
!  4, RIL or F1RIL, recombination inbred lines through the repeated selfing of F1;
!  5, P1BC1RIL, recombination inbred lines through the repeated selfing of P1BC1F1;
!  6, P2BC1RIL, recombination inbred lines through the repeated selfing of P2BC1F1;
!  7, F2, the selfing generation of F1;
!  8, F3, the selfing generation of F2;
!  9, P1BC2F1, the second backcrossing where P1 is used as the recurrent parent; 
! 10, P2BC2F1, the second backcrossing where P2 is used as the recurrent parent;
! 11, P1BC2RIL, recombination inred lines through the repeated selfing of P1BC2F1; 
! 12, P2BC2RIL, recombination inred lines through the repeated selfing of P2BC2F1; 
! 13, P1BC1F2, the selfing generation of P1BC1F1; 
! 14, P2BC1F2, the selfing generation of P2BC1F1; 
! 15, P1BC2F2, the selfing generation of P1BC2F1; 
! 16, P2BC2F2, the selfing generation of P2BC2F1; 
! 17, P1BC1DH, P1BC1F1-derived doubled haploids; 
! 18, P2BC1DH, P2BC1F1-derived doubled haploids; 
! 19, P1BC2DH, P1BC2F1-derived doubled haploids; 
! 20, P2BC2DH, P2BC2F1-derived doubled haploids; 
   3      !Mapping Population (see remarks above)
   2      !Mapping Function (1 for Kosambi; 2 for Haldane; 3 for Morgan)
   2      !Marker Space Type (1 for intervals; 2 for positions)
   1      !Marker Space Unit(1 for centiMorgans; 2 for Morgan)
   6      !Number of Chromosomes (or Linkage Groups)
 200      !Size of the mapping population
   2      !Number of environments
 
!***************************************** Chromosomes and Linkage Maps **********************************************
!Chromosome                 NumMarkers
-CH1                        16
-CH2                        16
-CH3                        16
-CH4                        16
-CH5                        16
-CH6                        16
!Linkage map (Marker name followed by position or the interval length)
 MK-1-1                1     0.000
 MK-1-2                1    10.000
 MK-1-3                1    20.000
 MK-1-4                1    30.000
 MK-1-5                1    40.000
 MK-1-6                1    50.000
 MK-1-7                1    60.000
 MK-1-8                1    70.000
 MK-1-9                1    80.000
 MK-1-10               1    90.000
 MK-1-11               1   100.000
 MK-1-12               1   110.000
 MK-1-13               1   120.000
 MK-1-14               1   130.000
 MK-1-15               1   140.000
 MK-1-16               1   150.000
 MK-2-1                2     0.000
 MK-2-2                2    10.000
 MK-2-3                2    20.000
 MK-2-4                2    30.000
 MK-2-5                2    40.000
 MK-2-6                2    50.000
 MK-2-7                2    60.000
 MK-2-8                2    70.000
 MK-2-9                2    80.000
 MK-2-10               2    90.000
 MK-2-11               2   100.000
 MK-2-12               2   110.000
 MK-2-13               2   120.000
 MK-2-14               2   130.000
 MK-2-15               2   140.000
 MK-2-16               2   150.000
 MK-3-1                3     0.000
 MK-3-2                3    10.000
 MK-3-3                3    20.000
 MK-3-4                3    30.000
 MK-3-5                3    40.000
 MK-3-6                3    50.000
 MK-3-7                3    60.000
 MK-3-8                3    70.000
 MK-3-9                3    80.000
 MK-3-10               3    90.000
 MK-3-11               3   100.000
 MK-3-12               3   110.000
 MK-3-13               3   120.000
 MK-3-14               3   130.000
 MK-3-15               3   140.000
 MK-3-16               3   150.000
 MK-4-1                4     0.000
 MK-4-2                4    10.000
 MK-4-3                4    20.000
 MK-4-4                4    30.000
 MK-4-5                4    40.000
 MK-4-6                4    50.000
 MK-4-7                4    60.000
 MK-4-8                4    70.000
 MK-4-9                4    80.000
 MK-4-10               4    90.000
 MK-4-11               4   100.000
 MK-4-12               4   110.000
 MK-4-13               4   120.000
 MK-4-14               4   130.000
 MK-4-15               4   140.000
 MK-4-16               4   150.000
 MK-5-1                5     0.000
 MK-5-2                5    10.000
 MK-5-3                5    20.000
 MK-5-4                5    30.000
 MK-5-5                5    40.000
 MK-5-6                5    50.000
 MK-5-7                5    60.000
 MK-5-8                5    70.000
 MK-5-9                5    80.000
 MK-5-10               5    90.000
 MK-5-11               5   100.000
 MK-5-12               5   110.000
 MK-5-13               5   120.000
 MK-5-14               5   130.000
 MK-5-15               5   140.000
 MK-5-16               5   150.000
 MK-6-1                6     0.000
 MK-6-2                6    10.000
 MK-6-3                6    20.000
 MK-6-4                6    30.000
 MK-6-5                6    40.000
 MK-6-6                6    50.000
 MK-6-7                6    60.000
 MK-6-8                6    70.000
 MK-6-9                6    80.000
 MK-6-10               6    90.000
 MK-6-11               6   100.000
 MK-6-12               6   110.000
 MK-6-13               6   120.000
 MK-6-14               6   130.000
 MK-6-15               6   140.000
 MK-6-16               6   150.000
!*********************************** Marker Types ********************************************************************
!Co-dominant marker: When heterozygote F1 is present, P1 is coded as 2, F1 is coded as 1, and P2 is coded as 0; Otherwise, P1 is coded as 2, and P2 is coded as 0. 
!Dominant marker: When heterozygote F1 is present, P1 and F1 are coded as 12, and P2 is coded as 0; Otherwise, P1 is coded as 2, and P2 is coded as 0.  
!Recessive markers: When heterozygote F1 is present, P1 is coded as 2, and F1 and P2 are coded as 10; Otherwise, P1 is coded as 2, and P2 is coded as 0. 
!Missing marker is coded as -1. 
 MK-1-1                 2   2   0   0   0   2   0   2   2   0   0   0   0   2   0   2   2   2   0   0   2   2   0   2   2   0   2   0   0   0   2   2   0   2   0   2   0   2   2   0   2   0   2   2   0   0   2   0   0   2   0   0   0   0   2   0   0   0   2   2   0   2   2   2   0   2   2   0   2   0   2   2   0   2   0   2   0   2   0   2   2   2   2   2   0   0   0   0   2   0   0   2   0   2   2   0   2   0   0   2   0   0   0   2   0   0   2   0   2   2   2   2   2   2   2   0   2   0   0   0   0   2   2   2   2   0   0   2   0   0   0   2   0   0   0   2   0   0   0   0   0   2   2   0   2   2   0   0   0   0   0   2   0   2   2   0   0   2   0   0   0   2   2   0   0   2   2   0   0   0   0   2   2   2   2   0   2   2   2   2   0   2   2   0   0   2   0   0   0   2   2   2   2   0   2   0   0   0   0   2
 MK-1-2                 0   2   0   0   0   2   0   2   2   0   0   0   0   2   0   2   2   2   0   0   2   2   0   2   0   0   2   0   0   0   2   2   0   2   0   2   0   2   2   0   2   0   2   2   0   0   2   0   0   2   0   0   0   0   0   0   0   0   2   2   0   2   2   2   0   2   2   0   2   0   2   2   0   2   0   2   0   0   0   2   0   2   2   2   0   0   0   0   2   0   0   2   0   2   2   0   2   0   0   2   0   0   0   2   0   0   2   0   2   2   2   2   0   2   0   2   2   0   2   0   2   2   2   2   2   0   0   2   0   0   0   2   0   0   0   2   0   0   0   0   0   2   2   0   2   2   0   0   0   2   0   2   0   2   2   0   0   2   0   0   0   0   2   0   0   2   2   2   2   0   0   2   2   2   2   0   2   2   2   2   0   0   2   0   0   2   0   0   0   2   2   2   2   0   2   0   0   0   0   2
 MK-1-3                 0   0   0   0   0   2   0   2   2   0   0   0   0   2   2   2   2   2   0   0   2   2   2   2   0   0   2   0   0   0   0   2   0   2   0   2   2   2   2   2   0   2   2   2   0   0   2   0   0   2   0   0   0   0   0   2   0   0   2   2   0   2   2   2   0   2   2   0   2   0   0   2   0   2   0   2   2   2   0   2   0   2   2   2   0   0   0   2   0   0   0   2   0   0   2   0   0   0   0   2   0   0   0   2   0   0   2   0   2   2   2   2   0   2   0   2   2   0   0   0   2   2   2   2   2   0   0   2   0   0   2   2   0   0   2   2   0   0   2   0   0   2   2   0   2   2   0   0   0   2   0   2   0   2   2   0   0   2   0   0   0   0   2   0   0   2   2   2   2   0   0   2   2   2   2   0   2   2   2   0   2   0   2   0   0   0   0   0   0   2   2   2   0   0   2   0   0   0   0   0
 MK-1-4                 0   0   0   2   2   2   2   2   2   0   0   0   0   2   2   2   2   2   0   0   0   2   2   2   0   0   2   0   0   0   0   2   0   2   0   2   0   2   2   2   2   2   2   2   0   0   2   0   0   2   0   0   0   0   0   0   0   0   2   0   2   2   2   2   0   2   2   0   2   0   0   2   0   2   0   2   2   2   0   2   0   2   2   2   0   0   0   2   0   0   0   2   0   0   2   0   0   0   0   0   0   0   0   2   0   0   2   0   2   0   2   2   0   2   0   2   2   2   0   0   2   2   2   2   2   0   0   2   0   0   0   2   2   0   2   2   0   0   2   0   2   2   2   0   2   2   0   0   0   2   0   0   0   2   0   0   0   2   0   0   0   0   2   0   0   2   2   2   2   0   0   2   2   2   2   0   2   2   2   0   2   0   2   0   2   0   2   0   0   0   2   2   0   0   2   0   0   0   0   2
 MK-1-5                 0   0   0   2   2   2   2   2   0   0   0   2   0   2   2   2   2   2   0   2   0   2   0   2   0   0   2   0   0   0   0   2   0   2   0   2   0   2   2   2   0   2   2   2   0   0   2   0   0   0   0   0   0   0   2   0   0   0   2   0   0   2   2   2   0   2   2   2   2   0   0   2   0   2   0   2   2   2   0   2   0   2   0   2   0   0   0   2   0   0   0   2   2   0   2   0   0   0   0   0   0   0   0   2   0   0   2   0   2   0   2   2   0   2   2   2   2   2   0   0   2   2   2   0   2   0   0   2   0   2   2   0   2   0   2   2   0   0   2   0   2   2   2   0   2   2   0   2   0   2   0   0   0   2   0   0   0   2   2   0   0   0   2   0   0   2   2   2   2   0   0   2   2   2   2   0   2   0   2   0   2   0   2   0   2   2   2   0   0   0   2   2   0   0   0   0   2   0   0   0
 MK-1-6                 0   0   0   2   2   2   2   2   0   0   0   2   0   2   2   2   2   2   0   2   0   2   0   0   0   0   2   0   0   0   0   2   0   2   2   2   0   2   2   2   0   2   2   0   0   0   0   0   0   0   0   0   0   0   2   0   0   0   0   0   0   2   2   2   0   2   2   2   2   0   0   2   0   2   0   2   2   2   0   2   0   2   0   2   2   2   0   2   0   0   0   2   0   0   2   0   0   0   2   0   0   0   0   2   0   0   2   0   2   0   2   2   0   2   2   2   2   0   0   0   2   2   2   0   2   0   0   0   0   0   2   0   2   0   2   2   0   0   2   0   2   2   2   2   2   2   2   2   0   2   0   2   2   2   0   0   0   2   2   0   0   0   2   0   0   2   2   2   2   0   0   2   2   2   2   0   2   2   2   0   2   0   2   0   2   2   0   0   0   0   2   2   0   0   0   2   2   0   0   0
 MK-1-7                 0   0   0   2   2   0   2   2   2   0   0   2   0   2   0   2   2   2   0   2   0   2   0   0   0   0   2   0   0   0   0   2   0   2   2   2   0   2   2   2   0   0   2   0   2   2   0   0   0   0   2   0   2   0   0   0   2   2   0   0   2   2   2   2   0   2   2   2   2   0   0   2   0   2   0   2   2   2   0   2   0   2   0   2   2   2   0   2   0   0   0   0   0   0   2   0   0   2   2   0   0   0   0   2   0   0   2   2   2   0   2   2   0   2   2   2   2   2   2   0   2   2   2   0   2   0   2   0   0   0   2   0   2   0   2   2   0   0   2   0   2   2   2   2   0   2   2   2   0   2   0   2   2   2   0   0   0   2   0   0   0   2   2   0   0   2   2   2   2   0   2   2   2   2   2   0   2   2   2   0   2   0   2   0   2   2   0   0   0   0   2   0   2   0   0   2   2   0   0   0
 MK-1-8                 0   0   0   2   2   0   2   2   2   0   0   2   0   2   2   2   2   0   0   0   0   2   2   0   0   2   2   0   0   0   0   2   0   2   2   0   0   2   2   2   0   0   2   0   0   2   0   0   0   0   2   0   2   0   2   0   2   2   0   0   2   2   2   2   0   2   2   2   2   0   0   2   0   2   0   2   2   2   0   2   0   2   2   2   2   2   0   2   0   2   0   0   0   0   2   0   2   2   2   0   0   0   2   2   0   0   2   2   2   0   2   2   0   2   0   2   2   2   2   0   2   2   2   2   2   0   2   0   0   0   2   0   2   0   2   2   2   0   2   0   2   2   0   2   0   2   2   2   0   2   0   2   2   2   0   0   0   2   0   2   0   2   2   0   0   2   2   2   2   0   2   2   2   2   2   0   2   2   2   0   2   0   0   0   2   0   0   0   0   0   2   0   2   0   0   2   2   0   0   0
 MK-1-9                 0   0   0   2   0   0   2   2   0   0   0   0   0   2   2   2   2   0   0   0   0   2   2   0   0   2   2   2   0   2   0   0   0   2   2   0   0   2   2   2   0   0   2   2   0   2   0   0   0   0   2   0   2   2   2   0   2   2   0   2   2   2   2   2   0   2   2   2   2   0   0   0   0   2   0   2   2   2   0   2   2   2   2   2   2   0   0   0   0   2   0   0   0   0   2   0   2   2   2   0   0   0   2   0   0   0   2   2   2   2   2   2   0   2   0   2   2   2   0   0   2   2   2   2   2   0   2   0   0   0   2   2   2   0   2   2   2   0   2   0   2   0   0   2   0   2   2   2   0   2   0   2   2   2   0   2   0   2   0   2   0   2   2   0   0   2   2   2   2   0   2   2   2   2   2   0   2   2   2   0   2   0   0   2   2   2   0   0   0   0   2   0   2   0   0   2   2   0   0   0
 MK-1-10                0   0   0   2   0   0   2   2   0   0   2   0   0   2   2   2   2   0   0   0   0   2   2   0   0   2   2   2   0   2   0   0   0   2   0   0   0   2   2   2   0   2   2   0   0   2   0   0   0   0   2   0   2   2   2   0   0   0   0   2   2   2   2   0   0   2   2   2   2   0   0   2   0   2   0   2   0   0   0   2   2   2   2   2   2   0   0   0   0   2   0   0   0   0   2   0   2   2   2   0   0   0   2   0   0   0   2   2   0   2   2   2   0   2   0   2   2   2   0   0   2   2   2   2   2   0   2   0   0   0   2   2   2   0   2   2   2   2   2   0   2   0   0   2   2   2   2   2   0   2   0   2   2   2   0   2   0   2   2   2   0   2   2   0   0   2   2   2   0   0   2   2   2   2   2   0   2   2   2   0   2   2   2   2   2   2   2   0   0   0   0   0   2   0   0   2   2   0   0   0
 MK-1-11                2   0   0   0   0   0   2   2   0   0   2   0   0   2   2   2   2   0   0   0   0   2   2   0   0   2   2   2   0   2   0   0   0   2   0   0   0   2   0   2   0   2   2   0   0   2   0   0   2   0   2   0   2   2   2   0   0   0   0   2   2   2   2   0   0   2   2   2   2   0   0   2   0   2   0   2   2   0   0   2   2   2   0   2   2   0   2   0   0   2   0   0   0   0   2   0   2   0   2   0   0   2   2   0   0   0   2   2   0   2   2   2   0   2   2   0   2   2   0   0   2   2   2   2   2   0   2   0   0   0   2   2   2   0   2   2   2   2   2   0   2   0   0   2   2   2   2   2   0   2   0   2   2   0   0   2   0   2   2   2   2   2   0   0   2   2   2   2   0   0   2   2   2   2   2   0   2   2   2   0   2   2   2   2   2   2   2   2   0   0   0   0   2   0   0   2   2   0   0   0
 MK-1-12                2   0   0   0   0   0   2   2   0   0   0   0   0   2   2   2   0   0   0   0   0   2   2   0   0   2   2   2   0   2   0   0   0   2   0   0   2   2   0   2   0   2   2   0   0   2   0   0   2   0   2   0   2   2   2   0   0   0   0   2   2   0   2   0   0   2   2   2   2   2   0   2   0   2   0   2   2   0   2   0   2   2   0   2   2   0   2   2   2   2   0   0   0   0   0   0   2   0   2   0   0   2   2   0   0   0   2   2   2   2   2   2   0   2   2   0   2   2   0   0   2   2   0   2   2   0   2   0   0   0   2   0   2   0   2   2   2   2   2   0   2   0   0   2   2   2   2   2   0   2   0   2   2   0   0   2   0   2   0   2   2   2   0   0   2   2   2   2   0   0   2   2   2   2   0   0   2   2   2   0   2   0   2   2   2   2   2   2   0   0   0   0   2   0   0   2   2   0   0   0
 MK-1-13                2   0   0   0   0   0   0   2   0   0   0   0   0   0   2   2   0   0   0   0   0   2   2   0   0   2   2   2   2   2   0   0   0   2   0   0   2   2   0   2   0   2   2   0   0   2   0   0   2   0   2   0   2   2   2   0   0   0   0   2   2   0   2   0   0   2   2   2   2   2   0   0   0   2   0   2   2   0   0   0   2   2   0   2   2   0   2   2   2   2   0   0   0   0   0   0   2   0   2   0   0   2   2   0   0   0   2   2   2   2   0   0   0   0   2   0   2   2   0   0   2   0   0   2   2   0   2   0   0   0   2   0   2   0   2   0   2   2   2   0   2   0   0   2   2   2   2   0   0   0   0   0   2   0   0   2   0   0   0   2   2   2   2   0   2   2   2   2   2   0   2   2   2   2   0   2   2   0   2   0   2   0   0   0   0   0   2   2   0   0   0   0   2   0   0   2   2   2   0   0
 MK-1-14                2   0   2   2   0   0   0   2   0   0   0   2   0   2   0   2   0   0   0   0   0   2   2   0   0   2   2   2   2   2   0   0   0   2   0   0   0   2   2   2   0   2   2   0   0   2   0   2   2   0   2   0   2   2   2   0   0   0   0   2   2   0   2   0   0   2   2   0   2   0   0   0   0   2   0   2   2   0   0   0   2   2   0   2   2   0   2   2   2   2   0   0   0   0   0   0   2   0   2   0   0   2   0   0   0   0   2   2   2   2   0   0   0   0   2   0   0   2   0   2   2   0   0   2   2   0   2   0   0   2   2   0   2   0   2   0   2   2   0   0   2   0   0   0   2   2   2   0   0   0   0   0   2   0   0   2   0   0   0   2   2   2   2   2   2   2   2   0   2   0   2   2   2   0   2   2   2   0   2   0   2   0   0   0   0   0   2   2   0   0   0   0   0   0   0   2   2   2   2   0
 MK-1-15                2   0   2   0   0   0   0   2   2   2   2   2   0   2   0   2   0   0   0   0   0   0   2   0   0   2   2   0   2   2   0   0   0   2   0   0   0   2   2   2   0   2   2   0   0   2   0   2   0   0   2   0   2   2   2   0   0   0   0   2   2   2   2   0   0   2   2   0   2   0   0   2   2   2   0   2   2   0   0   0   2   0   2   2   2   0   2   2   2   2   0   0   0   0   0   0   2   0   2   0   0   2   0   0   0   0   2   2   2   2   0   0   2   0   2   0   0   2   0   2   2   0   0   2   2   0   2   0   0   2   2   0   2   0   2   0   2   2   0   0   2   0   0   0   2   2   2   0   0   0   0   0   2   0   0   2   0   0   0   2   2   2   2   2   2   2   2   0   2   0   2   2   2   0   2   2   2   0   2   0   2   0   0   0   0   0   2   2   0   0   0   0   0   0   0   2   2   2   2   0
 MK-1-16                2   0   2   0   0   0   0   2   2   2   2   2   0   2   0   2   0   0   0   0   0   0   2   0   0   2   2   0   2   2   0   0   2   2   0   0   0   2   2   2   0   2   2   0   2   2   0   2   0   0   2   0   2   2   2   0   0   0   0   2   0   2   0   0   0   2   2   2   2   0   0   2   2   2   0   2   2   0   0   0   2   0   2   2   2   0   2   2   2   2   0   2   0   0   0   0   2   0   2   0   0   2   2   0   0   0   2   2   2   2   0   2   2   0   2   0   0   0   0   2   2   0   0   2   2   2   2   0   0   2   2   2   2   0   2   0   2   2   0   0   2   0   0   0   2   2   2   0   0   0   0   0   2   0   0   2   0   0   0   2   2   2   2   2   2   2   2   0   0   0   2   2   2   2   2   2   2   0   2   0   2   0   0   0   2   0   0   2   0   0   0   0   2   0   0   2   2   2   2   2
 MK-2-1                 0   2   0   0   2   2   0   0   0   0   2   2   2   0   0   0   2   2   0   0   2   2   2   0   2   0   2   0   2   0   2   2   0   2   0   2   2   0   0   2   0   2   0   0   0   0   2   2   2   2   0   0   2   0   0   0   2   2   2   0   2   2   2   2   0   0   0   2   0   0   0   0   2   0   0   0   0   0   2   0   2   0   0   2   0   2   0   0   2   0   2   0   2   0   0   0   0   2   0   0   0   2   0   0   0   2   0   0   2   2   2   0   0   0   0   0   2   0   2   0   0   2   2   0   2   2   0   2   2   2   0   0   2   0   2   2   2   0   2   2   2   2   0   2   0   2   0   0   0   2   0   2   0   2   2   2   0   2   0   0   0   2   0   0   2   2   0   2   2   2   0   2   2   2   2   0   0   0   0   2   0   0   2   2   0   2   2   0   0   2   2   0   0   2   2   0   2   0   2   0
 MK-2-2                 0   2   0   0   2   2   0   0   0   0   2   2   2   0   0   0   2   2   0   0   2   2   2   0   2   0   2   0   2   0   0   2   0   2   0   2   0   0   0   0   2   2   0   0   0   0   2   2   2   2   0   0   2   0   0   0   2   0   2   0   0   2   2   2   0   0   0   2   0   0   0   0   2   0   0   0   0   2   2   0   2   0   0   0   0   2   0   0   2   0   2   0   2   0   0   0   0   2   0   0   2   2   2   0   0   2   0   0   2   2   2   2   0   0   0   2   2   0   2   0   0   2   2   0   2   2   0   2   2   2   0   0   2   0   2   2   2   0   0   2   2   2   0   2   0   2   0   0   0   2   0   2   0   2   2   2   0   2   0   0   0   0   0   0   2   2   0   2   2   2   0   2   2   2   2   0   0   0   0   2   0   0   2   2   0   0   2   0   0   2   2   0   0   2   2   0   2   0   2   0
 MK-2-3                 0   2   0   0   2   2   0   0   0   0   2   2   2   0   0   0   2   0   0   0   0   2   2   0   2   0   2   0   2   0   0   0   0   2   0   2   0   2   0   0   0   2   0   0   0   0   2   2   2   2   0   0   2   0   0   0   2   0   2   0   0   2   2   0   0   0   0   2   0   0   0   0   2   0   0   0   0   0   2   0   2   2   0   2   0   2   0   0   0   0   2   0   2   0   0   0   0   2   0   2   2   2   2   0   0   2   0   0   2   2   2   2   0   0   0   2   2   0   2   0   0   2   2   0   0   2   0   2   2   2   0   0   2   0   2   2   2   0   0   2   2   2   0   2   0   2   0   0   0   2   0   2   2   2   2   2   2   2   0   0   0   0   0   0   2   2   0   2   2   2   2   2   2   2   2   0   2   0   0   2   0   0   0   2   0   0   2   0   0   2   0   0   0   2   2   0   2   0   0   2
 MK-2-4                 0   2   2   0   2   2   0   0   0   0   2   2   0   2   0   0   2   0   0   0   2   2   2   0   0   0   2   0   2   0   0   0   0   0   0   2   0   2   0   0   0   2   0   0   0   0   2   2   2   2   0   0   2   0   0   0   2   0   2   0   0   0   2   0   0   0   0   2   0   0   0   0   2   0   0   0   0   0   2   2   2   2   0   2   0   2   0   0   2   0   2   0   2   0   0   0   0   2   0   0   2   2   2   0   0   2   2   0   2   2   2   2   0   0   0   2   0   0   2   2   0   2   2   0   0   2   0   2   0   2   2   0   2   0   2   2   2   0   0   2   2   0   0   2   0   2   2   0   2   2   0   2   2   2   2   2   2   2   0   0   0   0   0   0   2   2   0   2   2   2   2   2   2   2   0   0   2   0   2   2   2   0   0   2   0   0   0   0   0   2   0   0   0   2   2   0   2   0   0   2
 MK-2-5                 0   2   2   0   2   2   0   0   0   0   2   2   0   2   0   0   2   0   0   0   2   2   2   0   0   0   2   2   2   0   0   0   0   0   0   2   0   2   0   2   0   2   0   0   0   0   2   2   2   2   0   2   2   0   0   0   2   0   2   0   0   2   2   0   0   0   0   2   0   0   0   0   2   0   0   0   2   2   2   2   2   2   0   2   0   2   0   0   2   0   2   0   2   2   0   0   0   2   0   0   2   2   2   0   0   2   2   0   2   2   2   2   0   0   0   2   0   0   2   2   0   2   2   0   0   2   0   2   0   2   2   0   2   0   2   2   0   0   2   2   2   0   0   2   0   2   2   0   2   2   0   2   2   2   2   2   2   2   0   0   0   0   0   2   0   0   0   2   2   2   0   2   2   2   0   0   2   0   0   2   2   0   0   2   0   0   0   0   0   2   0   0   0   2   2   2   2   2   0   2
 MK-2-6                 0   2   2   0   2   2   0   0   0   0   2   2   0   2   0   0   2   0   0   0   2   2   2   0   0   0   2   2   2   0   0   0   0   0   0   2   0   2   0   2   0   2   0   0   0   0   2   2   2   2   0   2   2   2   0   0   2   0   2   0   0   2   2   0   0   0   2   0   0   0   2   0   2   0   0   0   2   2   2   2   2   2   2   2   0   2   0   0   2   0   2   0   2   2   0   0   0   2   0   0   2   2   2   0   0   0   2   0   2   2   2   2   0   0   0   2   0   0   2   2   0   2   2   0   0   2   0   2   0   2   2   0   2   0   2   0   0   0   2   2   2   0   0   2   0   2   2   0   2   2   0   2   2   2   2   2   2   2   0   0   0   0   0   2   0   0   0   2   0   2   0   2   2   2   0   0   2   0   0   2   2   0   0   2   0   0   0   0   0   2   0   0   0   2   2   2   2   2   0   2
 MK-2-7                 0   2   2   0   2   2   0   0   0   0   2   2   0   0   0   0   2   0   0   0   2   2   2   0   0   0   2   2   2   0   0   0   0   0   0   2   0   2   0   2   0   2   0   0   0   0   2   2   2   0   0   2   0   2   0   0   2   0   2   0   2   2   2   0   0   0   2   0   0   0   2   0   2   0   0   0   2   2   2   0   2   2   2   2   2   2   0   0   2   0   2   0   2   2   0   0   0   2   0   0   2   2   2   0   0   0   0   0   2   2   2   2   0   0   0   2   0   0   2   2   0   2   2   0   0   2   0   0   0   2   2   0   2   0   2   2   0   0   0   2   2   0   0   2   0   2   2   0   2   2   0   2   2   2   2   2   2   0   0   0   2   2   0   0   0   0   0   2   0   0   0   2   2   2   0   0   2   0   0   2   0   0   0   2   0   0   0   0   0   2   0   0   0   0   2   2   2   2   2   0
 MK-2-8                 0   2   2   0   2   2   0   0   2   0   0   2   0   0   0   0   2   0   0   0   2   2   2   0   0   0   2   2   2   2   0   0   0   0   0   0   0   2   0   2   0   0   0   0   2   0   2   2   2   0   0   0   0   2   0   0   2   2   2   0   2   2   2   0   0   0   2   0   0   0   2   0   2   0   0   0   2   2   2   2   2   2   2   2   2   2   0   0   2   0   2   0   2   2   2   0   0   0   0   0   2   2   2   0   2   0   2   0   2   2   2   2   2   0   0   2   0   0   2   2   0   2   2   0   0   2   0   0   0   2   2   0   2   0   2   2   0   2   0   2   2   0   0   2   0   2   2   0   2   2   0   2   2   2   0   2   2   0   0   0   2   2   0   0   0   2   0   2   0   2   0   2   2   2   0   0   2   0   0   2   0   0   0   2   0   2   0   2   0   2   0   0   0   0   2   2   0   2   2   0
 MK-2-9                 2   2   2   0   2   2   0   0   2   0   0   2   0   0   0   0   2   0   0   2   2   2   2   0   0   2   2   2   2   2   0   0   0   0   0   0   0   2   0   2   0   0   0   0   2   0   2   2   0   0   0   0   0   2   0   0   2   2   2   0   2   2   2   2   0   2   2   0   0   0   2   0   2   0   0   2   2   2   2   0   0   2   2   2   2   2   0   0   2   2   2   0   2   2   2   0   0   0   0   0   2   2   2   0   2   0   2   0   0   2   2   2   2   0   0   2   0   0   2   2   0   2   2   0   0   2   0   0   0   2   2   0   2   0   2   2   0   2   0   2   0   0   0   2   0   2   2   0   2   2   0   2   2   2   0   2   2   0   0   0   2   2   0   0   0   2   0   2   0   2   2   2   0   2   0   0   2   0   0   2   0   0   0   0   0   2   0   2   0   2   0   0   0   0   2   2   0   2   2   0
 MK-2-10                2   2   2   0   2   0   0   0   0   0   2   0   0   0   0   2   2   0   0   2   2   2   2   0   0   2   2   2   2   2   0   2   0   0   0   0   0   2   0   2   0   0   0   0   2   0   2   2   0   0   0   0   0   2   0   2   2   2   2   0   2   2   2   0   0   2   2   0   0   0   2   0   2   0   0   0   2   2   2   0   0   2   2   2   0   2   2   0   2   2   2   0   2   2   2   0   0   0   0   0   2   0   2   0   2   0   2   0   0   0   2   2   2   0   0   2   0   2   2   2   0   0   2   0   0   2   2   0   0   2   2   0   2   0   2   2   0   2   0   2   0   0   0   2   2   2   2   0   2   0   0   2   0   2   0   2   2   0   0   0   2   2   0   2   0   2   0   2   2   2   2   2   0   2   0   0   2   0   0   0   0   0   0   0   0   2   0   2   0   0   0   0   0   0   2   2   2   2   2   0
 MK-2-11                2   2   0   0   2   0   0   0   0   0   2   0   0   0   0   2   0   0   0   2   2   2   2   0   0   2   2   2   2   2   0   2   0   0   0   2   0   2   0   2   0   0   0   0   2   2   0   0   0   0   0   0   0   2   0   2   2   2   2   0   2   2   2   0   0   2   2   0   0   2   2   0   0   0   2   0   2   2   2   0   0   2   0   0   0   2   2   2   2   2   2   0   2   2   2   0   0   0   2   0   2   0   2   0   2   0   2   0   0   0   2   2   2   0   0   2   0   2   2   2   0   0   2   0   0   2   2   0   0   2   2   2   2   0   2   2   0   2   0   2   0   0   0   2   2   2   2   0   2   0   0   0   0   0   0   2   0   0   0   0   2   0   0   2   2   2   0   2   2   2   2   0   0   2   0   2   2   0   0   0   0   0   0   0   0   2   0   2   0   0   0   2   0   0   2   2   2   2   2   0
 MK-2-12                2   2   0   0   2   0   0   0   0   0   2   0   0   0   0   2   0   0   0   2   2   2   2   0   0   2   2   2   0   2   0   2   0   0   0   2   0   2   0   2   0   0   0   0   2   2   0   0   0   0   2   0   0   2   0   2   2   2   2   0   0   2   2   0   0   2   0   0   0   2   2   0   0   0   0   0   2   2   2   0   0   2   0   0   0   2   2   2   2   2   2   0   2   2   2   0   0   0   0   0   2   0   2   2   2   0   2   0   0   0   2   2   2   0   0   2   0   2   2   2   0   0   2   0   0   2   2   0   0   2   2   2   0   0   2   2   0   2   0   2   0   0   0   2   2   2   2   0   2   0   0   0   0   0   0   2   2   0   0   0   2   2   0   2   2   2   0   2   0   2   2   2   0   2   0   2   2   0   0   0   0   0   2   0   0   2   0   2   0   0   0   2   0   0   2   0   2   2   2   0
 MK-2-13                2   2   0   0   2   0   0   2   0   0   2   0   0   0   0   2   0   0   0   2   2   2   2   0   0   0   2   2   0   2   0   2   0   0   0   2   0   2   0   2   0   0   0   2   2   2   0   0   2   0   2   0   2   2   0   2   2   2   2   0   0   2   2   0   0   2   0   0   2   2   2   0   0   0   0   0   2   2   2   0   0   2   0   0   0   2   2   2   2   2   2   0   2   2   2   0   0   2   2   0   2   0   2   2   2   0   2   0   0   0   2   2   2   0   0   2   0   2   2   2   0   0   2   2   0   2   2   0   0   2   2   2   2   0   2   2   0   2   0   0   0   0   0   2   2   2   2   0   2   0   0   0   2   2   0   2   2   0   2   0   2   2   0   2   2   2   0   2   0   2   2   2   0   2   0   2   2   0   0   0   0   0   2   0   2   0   0   2   0   0   0   2   0   0   2   0   2   2   2   0
 MK-2-14                2   2   0   2   2   0   0   2   0   0   2   0   0   0   0   2   0   0   2   2   2   2   2   0   0   0   2   2   2   2   0   2   0   0   0   2   0   2   0   2   0   0   0   2   2   2   0   2   2   0   2   0   2   2   0   2   2   2   2   0   0   2   2   0   2   2   0   0   2   2   0   0   0   0   2   0   2   2   2   0   0   2   0   0   0   2   2   2   2   2   2   2   2   0   2   2   0   2   2   0   0   0   2   2   2   0   2   0   0   0   2   0   2   0   0   2   0   2   2   2   2   0   2   2   0   2   2   0   0   2   2   2   2   0   2   2   0   2   0   0   0   0   0   2   2   2   2   2   2   0   0   0   2   0   0   0   2   0   2   0   2   2   0   2   2   2   0   2   0   2   2   0   2   2   0   2   0   0   0   0   0   2   2   0   2   0   2   2   0   0   0   2   0   0   0   0   2   2   2   0
 MK-2-15                2   2   0   2   2   0   0   0   0   0   2   0   2   2   0   2   0   0   2   2   2   0   2   0   0   0   2   2   2   2   0   0   0   0   0   0   2   2   0   2   0   0   0   2   2   2   0   0   2   0   2   0   2   2   0   2   2   2   2   0   0   2   2   0   2   2   0   0   0   2   0   0   0   0   2   0   2   2   2   0   0   2   0   0   2   2   2   2   2   2   2   0   2   2   2   2   0   0   2   0   0   0   2   2   2   0   2   0   0   0   2   0   2   0   0   2   0   2   2   2   2   0   2   2   0   2   2   0   0   2   2   2   2   0   2   2   0   0   0   0   0   0   0   0   2   2   2   2   2   0   0   0   2   0   0   0   2   0   2   0   2   2   0   0   2   2   2   2   0   2   2   0   2   2   2   2   0   0   0   0   2   2   2   0   2   0   2   2   0   0   0   2   0   2   2   0   2   2   0   2
 MK-2-16                2   2   0   2   2   0   0   0   0   0   0   0   2   2   0   2   0   0   2   2   2   2   2   0   0   0   2   0   2   2   0   0   0   2   0   0   2   2   0   2   0   0   0   2   2   2   0   0   2   0   2   0   2   2   0   2   0   2   0   0   2   2   2   0   2   2   0   2   0   2   0   0   0   0   2   0   2   2   2   2   0   2   0   0   2   2   2   2   2   2   2   0   2   2   2   2   0   2   2   0   0   0   2   2   2   0   2   0   0   0   2   0   2   0   0   2   2   2   2   2   2   0   2   2   0   2   2   0   2   2   2   2   2   2   2   2   0   0   0   2   0   0   2   2   2   2   2   2   2   0   0   0   2   0   0   0   2   2   2   2   2   2   0   0   2   2   2   2   2   2   2   0   2   2   0   2   0   0   0   0   2   2   2   0   2   0   2   2   0   0   0   2   0   0   2   0   2   2   0   2
 MK-3-1                 0   0   2   0   2   2   0   2   2   0   2   2   2   2   2   2   2   2   0   2   2   2   0   2   2   0   2   2   2   0   0   2   0   0   0   0   0   2   2   2   0   2   0   2   0   0   2   0   0   2   0   2   2   2   2   0   0   0   2   0   2   2   0   2   2   2   2   0   0   0   2   2   0   0   2   0   0   2   2   2   2   2   0   2   2   2   0   0   0   2   2   2   0   2   2   2   2   0   0   0   0   0   2   2   0   0   0   2   2   0   0   0   0   0   0   2   0   2   2   0   2   2   2   0   2   0   0   2   0   0   0   2   0   2   2   2   2   2   0   0   2   0   2   2   2   2   0   0   0   0   0   2   0   0   2   2   0   2   0   0   2   0   0   0   2   0   2   2   0   2   0   0   0   2   0   2   0   2   0   0   2   0   0   0   2   2   2   2   2   2   2   2   0   2   2   0   0   2   2   2
 MK-3-2                 0   0   2   0   2   2   0   2   2   0   2   2   0   2   2   2   2   0   0   2   2   2   0   2   2   0   2   2   2   0   0   2   0   0   0   0   0   2   2   2   0   2   2   2   0   0   2   0   0   2   0   2   2   2   2   2   0   0   2   2   2   2   0   2   2   2   2   0   0   0   2   2   0   0   2   0   0   2   2   2   2   2   0   2   2   2   0   0   0   2   2   2   2   2   2   2   2   0   2   0   0   0   2   2   0   0   2   2   2   0   2   2   0   0   0   2   0   2   2   0   2   2   2   0   2   0   0   2   0   0   0   2   0   2   2   2   2   2   0   0   2   2   2   2   0   2   0   0   0   0   0   2   0   0   2   2   0   2   0   0   2   0   0   0   2   0   2   2   0   2   0   0   0   2   0   2   0   2   0   0   2   0   0   0   2   2   2   2   2   2   2   2   0   2   0   0   0   2   2   2
 MK-3-3                 0   0   2   0   2   2   0   2   2   0   2   2   0   2   0   2   2   0   0   2   2   2   0   2   2   0   0   2   2   0   0   2   0   0   2   0   0   2   2   2   0   2   2   2   0   0   0   0   0   2   0   0   2   2   2   2   0   0   2   2   2   2   0   2   2   2   2   0   2   0   2   2   0   2   2   0   0   2   2   2   2   2   0   2   2   2   0   0   0   2   2   0   2   2   2   2   2   0   2   0   0   0   2   2   0   0   2   2   2   0   2   2   0   0   0   0   0   2   2   0   2   0   2   0   2   0   0   2   0   0   0   2   0   2   2   2   2   2   2   0   2   2   2   2   0   2   0   0   0   0   0   2   0   0   2   2   0   2   2   2   2   0   0   2   2   0   0   2   0   2   0   0   0   2   0   2   0   2   0   0   2   0   0   0   2   2   2   2   2   0   2   2   0   2   2   0   0   2   2   2
 MK-3-4                 0   0   2   0   2   2   0   2   2   0   2   2   0   2   2   2   2   0   0   2   0   2   0   2   0   0   0   0   0   0   0   2   0   0   2   0   0   2   2   2   0   2   2   2   0   0   0   0   0   2   0   0   0   2   2   2   0   0   2   2   2   2   0   2   2   2   2   0   2   0   2   2   0   0   2   0   0   2   2   2   2   2   0   2   2   2   0   0   0   2   2   0   2   0   2   2   2   0   2   0   2   0   2   2   2   0   2   2   2   2   2   0   0   0   0   0   0   2   0   0   2   0   2   0   2   0   0   2   0   0   0   2   0   2   2   2   2   2   2   0   2   2   2   2   0   2   0   0   0   0   0   2   0   0   2   2   0   2   2   2   2   0   0   0   2   0   0   2   0   2   0   0   0   2   2   2   0   2   0   0   2   0   0   0   2   2   2   2   2   0   2   2   0   2   2   2   0   2   2   2
 MK-3-5                 0   0   2   0   2   0   0   2   2   0   2   2   0   2   2   2   2   0   0   2   0   2   0   2   0   0   0   0   0   0   0   2   0   0   2   0   0   2   2   2   0   2   2   2   0   2   0   0   0   0   0   0   2   2   2   2   0   0   2   0   2   2   0   2   2   2   2   0   2   0   2   0   0   2   2   0   0   2   2   2   2   2   0   2   2   2   0   0   0   2   2   0   2   0   2   2   2   2   2   0   0   0   2   2   2   2   2   2   2   0   2   0   0   0   0   0   0   2   0   0   2   0   2   0   2   0   0   2   0   0   0   2   0   2   2   2   2   2   2   0   0   2   2   2   0   2   0   0   0   0   0   2   0   2   2   0   0   2   2   2   2   0   0   0   2   0   0   2   0   2   0   0   0   0   0   2   0   0   0   0   0   0   0   0   2   2   2   2   2   0   2   2   0   2   2   2   2   2   2   2
 MK-3-6                 0   0   2   0   2   0   0   2   2   0   2   2   0   0   2   2   0   0   0   2   0   2   0   2   0   0   0   0   0   0   0   2   0   0   2   0   0   2   2   2   0   2   2   2   0   2   0   0   0   0   0   0   2   2   0   2   0   0   0   0   2   2   0   2   2   2   0   0   2   0   2   0   0   2   2   0   0   2   2   2   2   2   0   2   2   2   0   0   0   2   2   0   2   0   2   2   2   2   2   0   0   0   2   2   2   2   2   2   2   0   2   2   0   0   0   0   0   2   0   0   0   0   2   0   2   0   2   2   2   0   0   2   0   2   2   2   2   2   0   0   0   2   2   2   0   2   0   0   2   0   0   2   0   2   2   0   0   0   2   2   0   0   0   0   2   0   0   2   0   0   0   0   0   0   0   2   0   0   0   0   0   0   0   0   2   0   2   2   2   0   2   2   0   2   2   2   2   2   2   2
 MK-3-7                 0   0   2   0   2   0   0   2   2   0   2   2   0   0   2   2   0   0   0   2   0   2   0   0   0   0   0   0   0   0   0   2   0   0   2   0   0   0   2   2   0   2   2   2   0   2   0   0   0   0   0   0   2   2   0   2   0   0   0   0   2   2   0   2   2   2   0   0   0   0   0   0   0   2   2   0   0   2   2   2   2   2   0   2   2   2   0   0   0   2   2   0   2   0   2   2   2   2   2   0   0   0   0   2   2   0   2   2   2   0   2   2   0   0   0   0   2   2   0   0   0   0   2   2   2   2   2   2   2   0   0   2   0   2   2   2   2   2   0   0   0   2   2   2   0   2   0   0   2   0   0   2   0   0   0   0   0   0   2   2   0   0   0   0   2   0   0   0   0   0   0   0   0   0   0   2   0   0   0   0   0   0   0   0   2   0   2   2   0   0   2   2   0   2   2   2   2   2   2   2
 MK-3-8                 0   2   2   0   2   2   0   2   2   0   2   2   2   0   2   2   0   0   0   2   0   2   0   2   0   0   0   0   2   0   0   0   0   0   2   0   0   0   2   2   0   2   2   2   0   2   0   0   0   0   0   0   2   0   2   0   0   0   0   0   2   0   0   2   2   2   0   0   0   0   0   0   0   2   2   0   0   2   2   2   2   2   0   2   2   2   0   0   0   2   2   0   2   0   2   2   2   2   2   0   0   0   0   2   2   0   2   2   2   0   2   2   2   0   0   0   2   0   0   2   0   0   2   2   2   2   2   2   2   0   0   2   0   0   2   2   2   0   2   0   0   2   2   2   0   2   0   0   2   2   0   2   0   2   0   0   2   0   2   2   0   0   0   0   2   0   0   0   0   0   0   0   0   0   0   2   2   0   0   0   0   0   0   0   0   0   2   0   2   0   2   2   0   2   2   2   2   2   2   2
 MK-3-9                 0   2   2   0   2   2   0   2   0   0   2   2   0   0   2   2   0   0   0   2   0   2   0   2   0   2   0   0   2   2   0   0   0   2   2   0   0   2   2   2   0   0   2   2   2   2   2   0   0   2   0   2   0   0   2   0   0   0   2   0   2   0   0   2   2   2   0   0   0   0   0   0   0   2   2   0   0   2   2   2   2   2   0   2   2   2   0   0   0   0   2   0   2   0   2   2   2   2   2   0   0   0   0   2   2   0   2   2   2   0   2   2   2   0   0   0   0   0   0   2   0   0   0   2   2   2   2   0   2   2   0   0   2   0   2   2   2   0   2   0   0   0   2   2   0   2   0   0   2   2   0   2   0   2   2   0   0   0   0   2   0   0   0   0   2   0   0   0   0   0   0   0   0   0   0   2   2   2   0   0   0   0   0   0   0   0   2   0   2   0   2   2   0   2   2   2   2   2   2   2
 MK-3-10                0   0   2   0   2   2   0   2   0   0   2   2   0   2   0   0   0   0   0   2   0   2   2   2   0   2   0   2   2   2   0   0   0   2   2   0   0   2   0   2   2   0   2   2   2   2   2   0   0   2   0   2   0   0   2   0   0   0   2   0   2   0   0   2   2   0   0   0   0   0   0   0   2   2   2   0   0   2   0   2   2   2   0   2   2   2   0   0   0   0   2   0   2   0   2   2   2   2   2   0   0   0   0   2   2   0   2   2   2   0   2   2   2   0   0   0   0   0   2   2   0   0   0   0   2   2   2   2   2   2   0   0   2   0   2   2   2   0   2   0   0   0   2   2   0   0   0   0   2   2   0   2   0   2   2   0   0   0   0   2   0   0   2   0   2   0   0   2   0   0   0   0   0   2   0   2   0   2   2   2   0   0   0   0   0   0   2   0   2   0   2   2   2   2   2   2   2   2   0   2
 MK-3-11                0   0   2   0   2   2   0   2   0   0   2   2   0   2   0   0   0   0   0   2   0   2   2   2   2   2   2   2   0   2   0   0   0   2   2   0   0   2   0   2   2   0   2   0   2   2   2   0   0   2   0   0   0   0   2   0   0   0   2   0   2   0   0   2   2   0   0   2   0   0   2   0   2   2   2   2   0   2   0   2   2   2   0   2   2   2   0   0   2   0   2   0   2   0   2   2   2   2   2   0   2   0   0   2   2   0   2   2   2   0   2   2   2   0   0   0   0   0   2   2   0   0   2   2   2   2   0   2   2   2   0   0   2   0   2   2   2   0   2   0   0   0   2   0   2   0   0   0   0   2   0   2   2   2   2   0   0   0   0   2   0   0   2   0   2   0   0   2   0   0   0   2   0   2   0   2   0   2   2   2   0   0   0   0   0   0   2   0   2   0   2   0   2   2   2   2   2   2   0   0
 MK-3-12                0   0   2   0   2   2   0   2   0   0   2   2   0   2   0   0   0   0   0   2   0   2   2   2   2   2   0   2   0   2   0   0   0   2   2   0   0   2   0   2   2   0   2   2   2   2   2   0   0   2   0   0   0   2   2   2   0   2   2   0   2   0   2   2   2   0   0   2   0   0   2   0   2   2   2   2   0   2   0   2   2   2   0   2   2   2   0   0   2   0   0   2   2   2   2   2   2   2   0   0   2   2   0   2   2   0   2   2   2   0   2   2   2   0   0   0   0   0   2   2   0   0   2   0   2   0   0   2   2   2   0   0   2   0   2   2   2   0   0   0   0   2   2   0   2   2   0   0   0   2   0   2   2   2   2   0   0   0   0   0   0   2   2   0   2   0   0   2   0   0   0   2   0   2   0   2   0   2   2   2   0   0   0   0   2   0   2   0   2   2   2   0   2   2   2   2   2   2   2   2
 MK-3-13                0   0   2   0   2   0   0   2   0   0   0   2   0   0   0   0   0   0   0   2   0   2   2   2   2   2   0   2   0   2   0   0   2   2   2   2   0   0   0   2   2   0   0   2   2   2   2   2   0   2   0   0   0   0   2   2   0   2   2   0   2   0   0   2   2   0   0   2   2   0   2   0   2   2   0   2   0   2   0   0   2   2   0   2   2   2   0   0   2   0   0   2   0   2   0   2   2   2   0   0   2   2   0   2   2   0   0   2   2   0   2   2   2   2   0   0   0   0   2   2   0   0   2   0   2   0   0   2   2   2   0   0   2   2   2   2   2   0   0   0   0   2   2   0   2   2   0   0   0   2   0   2   2   2   2   0   2   0   0   2   0   0   2   0   2   0   0   2   0   0   0   2   0   2   0   2   0   2   0   2   2   0   2   0   2   0   2   0   2   2   2   0   2   2   2   2   2   2   0   2
 MK-3-14                0   0   2   0   2   0   0   2   2   0   0   2   0   0   2   0   0   0   0   2   0   2   2   2   2   2   0   0   0   2   0   0   2   2   0   2   0   0   2   2   2   0   0   2   2   2   2   0   2   2   0   0   0   0   2   2   0   2   2   0   2   0   0   2   2   0   2   2   0   0   2   0   2   2   0   2   2   2   0   0   2   2   0   2   2   2   0   0   2   0   0   2   0   0   0   2   2   2   2   0   2   2   0   2   2   0   0   0   2   2   2   2   2   2   0   0   0   0   2   2   2   0   2   0   2   0   0   2   2   2   0   0   2   2   2   2   2   0   0   0   0   2   0   0   2   2   0   0   0   2   0   2   0   2   2   0   2   2   0   2   0   0   2   0   2   0   0   2   0   0   0   2   0   2   0   2   0   2   0   2   2   0   2   0   2   0   2   0   2   2   2   0   2   2   0   2   2   2   0   2
 MK-3-15                0   0   0   0   2   0   0   2   2   0   0   2   0   0   2   0   0   0   0   2   0   2   2   2   0   0   2   0   0   2   0   0   2   2   0   2   0   0   2   2   2   0   2   2   2   2   2   0   2   2   0   2   0   0   2   2   0   2   2   0   2   0   0   2   2   0   2   2   0   0   2   0   2   2   0   2   2   2   0   0   2   2   0   0   2   2   0   0   2   0   0   2   0   0   0   2   2   2   2   0   2   2   0   2   2   0   0   0   2   2   2   2   2   2   0   0   0   0   2   2   2   0   2   2   2   0   0   2   2   2   0   0   2   2   2   2   2   0   0   0   0   2   2   0   2   2   0   0   0   2   0   2   0   2   2   0   2   2   0   2   0   0   2   0   2   0   0   2   0   0   0   2   0   2   0   2   0   0   0   2   2   0   2   0   2   0   0   2   2   2   2   0   2   2   0   2   2   2   0   2
 MK-3-16                0   0   0   0   2   0   2   2   2   0   0   2   0   0   2   0   0   2   0   2   0   2   2   2   0   0   2   0   0   2   0   0   2   2   0   2   2   0   2   2   0   0   2   2   2   2   2   0   2   2   0   2   0   2   2   2   2   2   0   0   2   0   2   2   2   0   2   2   0   0   0   0   2   2   0   2   2   2   0   0   2   2   0   2   2   2   0   0   2   0   0   2   0   0   2   2   0   0   2   0   0   2   0   2   2   0   0   0   2   2   2   2   2   2   0   0   0   0   2   2   2   0   0   2   2   0   2   2   2   2   0   0   2   2   2   2   2   0   0   0   0   2   2   0   0   2   0   0   2   2   0   2   0   0   2   0   2   2   0   0   0   0   2   0   2   0   0   2   0   0   0   2   0   0   0   0   0   0   0   2   2   0   2   0   2   0   0   2   2   2   2   0   2   2   0   2   2   2   2   2
 MK-4-1                 0   2   2   0   2   0   0   0   0   2   0   0   2   2   0   0   2   2   0   2   0   0   2   0   0   2   2   0   2   2   0   0   0   0   0   0   0   2   0   0   0   2   2   0   2   2   0   0   2   0   2   2   0   2   2   2   0   2   0   2   0   0   0   0   0   0   0   2   2   2   0   0   2   0   0   0   2   0   0   2   0   0   2   0   0   2   2   2   0   2   0   2   0   0   0   2   2   2   2   0   2   0   0   2   0   2   0   0   2   2   2   2   2   2   0   0   0   0   0   0   0   2   2   0   0   2   2   2   0   0   0   2   0   0   2   0   2   0   2   2   2   2   2   2   0   0   0   0   2   2   0   0   2   2   2   2   2   2   2   2   2   2   0   0   0   2   2   0   0   0   2   2   2   2   2   2   0   0   2   2   2   2   2   0   2   2   0   0   2   2   2   2   0   2   2   0   2   2   2   2
 MK-4-2                 0   2   2   0   2   0   0   2   0   0   0   0   2   2   0   0   0   2   0   2   0   0   2   0   0   2   2   0   2   2   0   0   0   0   0   0   0   2   2   0   0   2   2   0   2   2   0   0   2   0   2   2   0   0   2   2   0   2   0   2   0   0   0   0   0   0   0   2   2   0   0   0   2   0   0   0   0   0   0   0   0   0   2   0   0   0   2   2   0   2   0   2   0   0   0   2   2   2   2   0   2   0   0   2   0   2   0   0   0   2   2   2   2   0   0   2   0   0   0   0   0   2   2   0   0   0   0   2   0   0   0   2   0   0   2   0   2   0   0   2   2   2   2   2   2   0   0   0   2   2   0   0   2   2   2   2   2   2   2   2   2   2   0   0   0   0   0   0   0   0   2   0   2   2   2   2   0   0   2   2   2   0   0   0   0   2   0   0   2   0   2   2   0   2   2   0   2   0   2   2
 MK-4-3                 0   2   2   0   2   0   0   2   0   0   0   0   2   2   0   0   0   2   0   2   0   0   2   0   0   2   2   0   2   2   0   0   0   0   0   0   0   2   2   0   0   2   2   0   2   2   0   0   2   0   2   2   0   0   2   2   0   2   2   0   0   0   0   0   0   0   0   2   2   0   0   0   2   0   0   0   0   2   0   0   0   0   2   0   0   0   0   2   0   2   0   2   0   0   0   0   2   0   2   0   2   0   0   2   0   2   0   0   0   2   2   2   2   0   0   2   0   0   0   0   0   2   2   0   2   0   0   2   0   0   0   0   0   0   2   0   2   0   0   2   2   2   2   2   0   0   0   2   2   2   0   0   2   0   2   2   0   2   2   2   2   2   0   0   0   2   0   0   0   0   2   0   2   2   2   0   0   0   2   0   2   2   0   0   0   2   0   0   2   0   2   2   0   2   2   0   2   0   2   2
 MK-4-4                 0   2   2   0   0   0   0   2   0   0   0   0   2   2   0   0   0   2   2   2   0   0   2   0   0   2   2   0   2   2   2   2   0   0   0   0   0   2   2   0   0   2   0   0   2   0   2   0   2   0   2   2   0   0   2   2   0   2   2   0   0   0   2   0   0   0   0   2   2   0   2   0   2   0   0   0   0   2   0   0   0   2   2   0   0   0   0   2   0   2   0   2   0   0   2   0   2   0   2   0   2   0   0   2   0   2   0   0   0   2   2   2   2   0   0   2   0   2   2   2   0   2   2   0   2   0   0   2   0   0   0   0   0   0   2   0   2   0   0   2   2   2   2   2   0   0   0   2   2   2   0   0   2   0   2   0   0   2   2   2   2   2   0   0   0   2   0   0   0   0   2   0   2   2   2   0   0   0   2   0   0   2   0   0   0   2   0   0   0   0   2   2   0   0   2   0   2   0   2   2
 MK-4-5                 2   2   2   0   0   0   0   2   0   2   0   0   2   2   0   2   0   2   2   2   0   0   2   2   0   2   2   0   2   2   2   2   0   0   0   0   0   2   2   0   0   2   0   0   0   0   2   2   2   0   0   2   0   0   2   2   0   2   0   0   0   0   2   0   0   0   0   2   2   0   2   0   2   0   0   0   0   2   0   0   0   2   0   0   0   0   0   2   0   2   0   2   2   0   2   0   2   0   2   0   2   0   0   2   0   2   0   0   0   2   2   2   2   0   0   2   0   2   2   2   2   2   2   0   2   0   0   2   0   0   0   0   0   0   2   0   2   0   0   2   2   2   2   2   0   2   0   2   2   2   0   0   2   0   2   0   0   2   2   2   2   2   2   0   0   2   0   0   0   0   2   0   2   2   2   0   0   0   2   0   0   2   0   0   0   2   0   0   0   0   2   2   0   0   2   0   2   0   2   2
 MK-4-6                 0   2   2   0   0   0   0   2   0   2   0   2   2   2   0   2   0   2   2   2   0   0   0   2   0   2   2   0   2   2   2   2   0   0   0   2   0   2   0   0   2   2   0   0   0   0   0   2   0   0   0   2   0   0   2   2   0   2   0   0   2   0   0   0   2   0   2   2   2   0   2   0   2   0   0   0   0   0   0   0   0   2   0   0   0   0   0   2   0   2   0   2   2   2   2   0   2   0   0   0   2   0   2   2   0   2   0   0   0   2   2   2   2   0   0   2   0   2   2   2   2   2   2   0   2   0   0   2   0   0   0   0   0   0   2   0   2   0   0   2   2   2   2   2   2   2   2   2   2   2   0   0   2   0   2   0   2   2   2   2   2   2   2   0   0   2   0   0   0   0   2   0   2   0   2   2   0   0   2   0   0   2   0   0   0   2   0   0   0   0   2   2   0   0   2   0   2   2   0   2
 MK-4-7                 0   2   2   0   0   0   0   2   0   2   0   2   2   2   0   2   0   2   2   2   0   0   0   2   0   2   2   0   2   2   2   2   0   0   0   2   2   2   0   0   2   2   0   0   0   0   0   0   0   0   0   2   0   0   2   2   0   2   2   0   2   0   0   0   2   0   2   2   2   0   2   0   2   0   0   0   0   0   0   0   0   2   0   0   0   0   0   2   0   2   0   2   0   2   2   0   2   0   0   0   2   0   2   2   0   2   0   0   0   2   2   2   2   0   0   2   0   0   2   2   2   2   2   0   2   0   0   2   0   0   2   0   0   2   2   0   2   0   0   2   2   2   2   2   2   2   2   2   2   0   0   0   2   0   2   0   2   2   2   2   2   2   2   2   0   0   2   0   0   0   2   0   0   0   0   2   0   0   2   0   2   2   0   0   0   2   0   0   0   0   2   2   0   0   2   0   2   2   0   0
 MK-4-8                 0   2   2   0   0   0   0   2   0   2   2   2   2   2   0   2   0   2   2   2   2   0   0   2   0   2   2   0   2   2   2   2   0   0   0   2   2   2   0   0   0   2   0   0   2   0   2   2   2   0   0   2   0   0   2   2   0   2   2   0   2   0   2   0   2   0   2   2   2   0   2   0   2   0   0   0   0   0   0   0   0   2   0   0   2   2   2   2   0   2   0   2   0   2   2   0   2   0   0   0   2   0   2   2   0   2   0   0   0   2   0   2   0   0   2   2   0   0   2   2   2   2   0   0   2   0   0   0   0   0   2   0   0   2   2   0   2   0   0   2   2   2   2   2   2   2   2   0   2   0   0   2   2   0   2   0   2   2   2   2   2   2   2   2   2   0   2   0   0   0   2   0   0   0   0   2   0   0   2   0   2   2   2   2   0   2   0   2   0   0   2   2   0   0   2   0   2   2   0   0
 MK-4-9                 0   2   2   0   0   0   0   2   2   2   2   2   2   2   0   2   0   2   0   2   2   0   2   2   0   2   2   2   2   2   2   2   0   0   0   2   2   2   0   0   0   2   0   0   2   0   2   2   2   2   0   2   0   0   2   0   0   2   2   0   2   0   2   2   2   0   2   2   2   0   2   0   0   0   0   0   0   0   0   0   0   2   0   0   2   2   2   2   0   2   0   2   0   0   2   0   2   0   0   0   2   0   2   2   0   0   0   0   0   2   0   2   0   0   2   2   0   0   2   2   2   2   0   0   2   0   0   0   0   0   2   2   0   2   2   0   2   0   0   2   2   2   2   2   2   2   2   0   0   0   2   0   2   0   2   0   2   2   2   2   2   2   2   2   2   2   2   0   0   0   2   0   0   0   0   2   0   2   2   0   0   2   2   2   0   2   0   2   0   0   2   2   0   0   2   0   2   2   0   0
 MK-4-10                0   2   2   0   0   0   0   2   2   2   2   2   0   2   0   2   0   2   0   2   2   0   2   2   0   0   2   2   2   2   2   2   0   0   0   2   2   2   0   0   0   2   0   2   0   0   2   0   2   2   0   2   0   0   2   0   0   2   2   0   2   0   2   2   2   0   2   2   0   0   2   0   0   0   0   0   0   0   0   0   0   2   0   0   2   2   2   2   0   2   0   2   0   0   2   0   2   0   0   0   2   2   2   0   0   0   0   0   0   0   0   2   0   0   2   0   0   0   2   2   2   0   0   0   2   0   0   0   0   0   2   2   0   2   2   0   0   0   0   2   2   2   0   2   2   2   2   0   0   0   2   0   2   0   2   0   2   2   2   2   2   2   2   2   2   2   2   0   0   0   2   0   0   0   0   2   0   2   2   0   0   2   0   2   0   2   0   2   0   2   0   2   0   0   2   0   2   2   0   0
 MK-4-11                0   2   0   0   0   0   0   2   2   2   2   2   0   2   0   2   0   2   0   2   0   0   2   2   0   0   2   2   2   2   2   2   0   0   0   2   2   2   0   0   0   0   0   2   0   0   2   0   2   0   0   2   0   0   0   0   0   2   2   0   2   0   2   2   2   0   2   2   0   0   2   0   0   0   0   0   2   0   2   0   0   0   0   0   2   2   2   2   0   2   2   2   0   2   2   0   2   0   0   0   2   0   2   0   0   0   0   0   0   0   0   2   0   0   2   0   0   2   2   2   2   0   0   0   2   0   0   0   0   0   2   2   0   2   2   0   0   0   0   2   2   2   0   2   2   2   2   2   0   0   2   0   2   0   2   0   2   2   2   2   2   2   2   2   2   0   2   0   0   0   2   0   0   0   0   2   0   2   2   0   0   2   0   2   0   2   0   2   2   2   2   2   0   0   2   0   2   2   0   0
 MK-4-12                0   2   0   0   0   0   0   2   0   2   0   2   0   2   0   2   0   2   0   0   0   0   2   2   0   2   2   2   2   2   2   2   2   0   0   2   2   2   2   0   0   0   0   2   0   0   0   0   2   2   0   0   0   0   0   0   0   2   2   2   2   0   2   2   2   0   2   2   0   0   0   2   0   0   0   0   2   0   2   0   0   2   0   0   2   2   2   0   0   2   2   2   0   2   0   0   2   0   2   0   2   0   2   0   0   2   0   0   0   0   0   2   0   0   2   0   0   2   2   2   2   0   0   0   2   0   0   0   0   0   2   2   0   2   2   0   0   0   0   2   2   2   0   2   2   0   2   0   0   0   2   0   2   0   2   0   2   2   2   2   2   0   2   2   2   0   2   0   0   0   2   0   0   0   2   2   0   0   2   0   0   2   0   2   0   2   0   2   2   0   2   2   0   0   2   0   2   2   0   0
 MK-4-13                2   0   0   0   0   0   2   2   0   2   0   2   0   2   0   2   0   2   0   0   0   0   2   2   2   0   2   2   2   2   2   2   2   0   0   2   2   2   2   0   0   0   0   2   0   0   0   0   2   2   0   0   0   2   0   2   0   2   2   2   2   0   2   2   2   0   2   2   0   0   0   2   2   0   0   0   2   0   2   0   0   0   0   0   2   2   2   0   0   2   2   0   0   0   0   0   2   0   2   0   2   0   2   0   2   2   0   0   0   0   0   2   0   0   2   0   0   2   2   2   2   0   0   2   2   0   0   0   0   0   2   0   0   2   0   0   0   2   0   2   2   2   0   2   2   0   2   0   0   0   2   0   2   0   2   0   2   2   2   0   2   0   2   2   2   0   2   0   0   2   2   0   0   0   2   2   0   0   0   0   0   2   0   2   0   2   0   2   2   0   2   2   0   0   2   0   2   2   0   0
 MK-4-14                2   0   0   0   0   0   0   2   0   0   0   2   0   2   2   2   0   2   0   0   0   0   2   2   2   0   0   2   2   2   2   2   2   0   0   0   2   2   2   0   0   0   0   2   0   0   0   0   0   0   0   0   0   0   0   2   0   2   2   2   2   0   2   0   2   0   2   2   2   0   0   2   2   0   0   0   2   0   2   0   0   0   2   0   2   2   2   0   0   0   2   0   0   0   0   0   0   0   2   0   2   0   2   0   2   2   0   0   0   0   0   2   0   0   2   2   2   2   2   2   2   0   0   2   2   0   0   0   0   0   2   0   0   2   0   0   0   2   0   2   2   2   0   2   2   0   2   0   0   0   2   0   2   0   0   0   0   2   2   0   2   0   2   2   2   0   2   0   0   0   2   2   0   0   2   2   0   0   0   0   0   2   0   2   0   2   0   0   2   0   2   2   0   0   2   0   0   2   2   0
 MK-4-15                2   0   0   0   0   0   0   0   0   0   0   0   0   2   2   2   0   2   0   0   0   0   2   2   2   0   0   2   2   2   2   2   2   0   0   0   0   2   2   0   0   0   0   2   0   0   0   2   0   0   2   2   0   0   0   2   0   2   2   2   2   0   2   0   2   0   2   2   2   0   0   2   2   0   0   0   2   2   2   2   0   0   2   2   2   2   2   0   0   0   0   0   0   0   0   0   0   0   2   0   2   0   2   0   2   2   0   0   2   0   0   2   2   0   2   2   2   2   2   2   0   0   0   2   2   0   0   2   0   0   2   0   0   0   0   0   0   2   0   2   2   2   0   2   2   2   2   0   0   0   2   2   2   0   0   0   0   2   2   0   2   0   2   2   2   0   2   0   0   0   2   2   0   0   2   2   0   0   0   0   0   2   0   2   0   2   0   0   2   0   2   2   0   0   2   0   0   2   2   0
 MK-4-16                2   0   0   0   0   0   0   0   0   2   2   0   0   2   2   2   0   2   0   0   0   0   2   2   2   2   0   2   2   2   0   2   2   0   0   0   0   2   2   0   0   0   0   2   0   2   0   2   0   2   2   2   0   0   0   2   0   0   2   2   2   0   2   0   2   0   2   2   2   2   0   2   2   0   0   0   2   2   2   2   0   0   2   2   2   0   2   0   0   2   0   0   0   0   0   0   0   0   2   0   2   0   2   0   2   2   0   0   2   0   0   2   2   0   2   2   2   2   2   2   0   2   0   2   2   0   0   2   0   0   0   0   0   0   0   0   0   2   0   2   2   0   0   0   2   2   2   0   0   0   0   2   2   0   0   2   2   2   2   0   2   0   2   2   2   0   2   0   0   0   0   2   0   0   2   2   0   0   0   0   0   2   0   2   2   2   0   0   2   0   0   2   0   0   2   0   0   2   2   0
 MK-5-1                 2   0   0   2   2   0   0   0   0   2   2   2   2   0   2   2   2   2   2   0   2   2   2   0   2   0   0   0   2   0   2   0   2   2   0   0   0   0   2   2   2   0   0   2   2   0   2   0   2   0   2   0   0   0   0   0   0   2   0   0   2   0   0   0   0   0   2   0   0   0   2   2   0   0   0   0   0   0   0   0   2   0   0   2   0   0   0   0   0   2   0   2   2   2   0   0   0   2   0   2   0   0   2   0   0   0   0   0   2   2   2   0   2   0   2   2   0   2   0   2   2   0   2   0   2   2   2   2   0   0   0   2   0   0   0   0   2   2   2   2   2   2   0   0   0   0   2   0   0   2   0   2   2   2   0   0   0   2   0   0   0   0   0   2   0   0   0   0   0   2   0   2   2   0   0   0   0   2   2   2   0   2   2   2   0   2   2   0   0   0   2   2   2   0   0   2   2   0   2   2
 MK-5-2                 2   0   0   2   2   0   0   0   0   2   0   2   2   0   2   2   2   2   2   0   2   2   0   0   2   0   0   0   2   2   2   0   2   2   0   0   0   0   2   2   2   0   0   2   2   0   2   0   2   2   2   0   0   0   0   0   2   2   0   0   2   0   0   0   0   2   2   0   0   0   2   2   0   0   0   0   0   0   0   0   2   0   2   2   0   0   2   0   0   2   0   2   2   2   0   0   0   2   0   2   0   0   2   0   0   0   0   0   2   2   2   0   2   0   0   2   0   2   0   2   2   0   2   0   0   2   2   2   2   0   0   2   0   2   0   0   2   2   2   2   2   0   0   0   0   2   2   0   0   2   0   2   2   2   0   0   0   2   0   0   0   0   0   0   0   0   0   0   0   2   0   2   2   0   0   0   0   0   2   2   0   2   2   2   2   2   2   2   0   0   2   2   2   0   2   2   0   0   2   2
 MK-5-3                 2   0   0   2   2   0   0   2   0   2   0   2   2   0   2   2   2   2   2   0   2   2   2   0   0   0   0   0   2   2   2   0   2   2   0   0   0   0   2   2   2   0   0   0   2   0   2   0   2   2   2   0   0   0   0   0   2   2   0   0   2   2   0   2   0   2   2   0   0   0   2   2   0   0   0   0   2   0   0   0   2   0   2   2   2   0   2   0   2   2   0   0   2   2   0   2   0   2   0   2   0   0   2   0   0   0   0   0   2   2   2   2   2   0   0   2   0   2   2   2   2   0   0   0   0   2   2   2   2   2   0   2   0   2   0   0   0   2   2   2   2   0   2   0   0   2   2   0   0   2   0   2   2   2   0   0   0   2   0   0   0   0   0   0   0   0   2   0   0   2   0   2   2   2   0   0   0   0   2   2   0   2   2   2   0   2   2   2   0   0   2   0   2   0   2   0   0   2   2   0
 MK-5-4                 2   0   0   2   0   0   0   2   0   2   0   2   2   0   2   0   2   2   2   2   2   2   2   0   0   0   2   2   2   2   2   0   2   2   0   0   0   0   2   0   2   0   0   0   2   0   2   0   0   2   2   0   0   0   0   0   2   2   2   0   2   2   0   2   0   2   2   0   0   0   2   2   2   0   0   0   0   0   0   0   2   0   2   2   2   2   2   0   2   2   0   0   0   2   0   2   0   2   0   2   0   0   2   0   0   0   0   0   2   2   0   2   2   0   0   2   0   2   2   2   2   2   0   0   0   2   2   2   2   2   0   2   0   2   0   0   0   2   2   2   2   0   2   0   0   2   2   2   2   2   0   2   2   2   0   0   0   0   0   0   0   0   0   0   0   0   2   0   0   2   0   2   2   2   0   0   0   0   2   2   0   2   2   2   2   2   2   2   0   0   2   0   2   0   2   2   0   2   2   0
 MK-5-5                 0   0   0   2   0   0   0   2   0   2   0   2   2   2   2   0   2   2   0   2   2   2   0   2   0   0   2   2   2   2   2   0   2   2   0   0   0   0   2   0   2   0   0   0   2   0   2   0   0   2   0   0   0   0   0   0   2   2   2   0   2   2   0   2   0   2   2   0   0   0   2   2   2   0   0   0   0   0   0   0   2   0   2   2   2   2   2   0   2   2   0   0   0   2   0   2   2   2   0   2   0   0   2   2   0   0   0   0   2   2   0   2   2   0   0   2   0   2   0   2   2   2   0   0   0   2   2   2   2   2   0   2   0   2   0   0   0   2   2   2   2   0   2   0   0   2   2   2   2   2   0   0   2   0   0   0   0   0   0   0   0   0   0   0   0   0   2   0   0   2   0   2   2   2   0   0   0   0   2   2   0   2   2   2   2   0   2   2   2   0   2   0   2   0   2   2   0   2   2   0
 MK-5-6                 0   0   0   2   0   0   0   2   0   2   0   2   2   2   2   0   2   2   0   2   2   2   0   2   0   0   2   2   2   2   2   0   2   2   0   0   0   2   2   0   0   0   0   0   2   0   2   0   0   2   0   0   0   0   0   0   2   2   2   2   0   2   0   2   2   0   2   0   0   2   2   2   2   0   0   0   0   2   0   0   2   0   2   2   0   2   2   0   2   2   0   0   0   2   0   2   2   2   0   2   0   0   2   2   0   0   0   0   2   2   0   2   2   0   0   2   0   2   0   2   2   2   0   0   2   2   2   2   2   2   0   2   0   2   0   0   0   2   2   2   2   0   2   0   0   2   2   2   2   2   0   0   2   0   0   0   0   0   0   0   0   2   0   2   0   0   2   0   2   2   0   2   2   2   0   0   0   2   2   2   2   2   2   2   2   0   2   2   2   0   2   0   2   0   2   2   0   0   2   0
 MK-5-7                 0   0   0   2   0   0   2   2   0   2   0   2   2   2   2   2   2   2   0   2   2   2   0   2   0   0   0   2   2   2   2   0   2   2   0   0   0   2   2   0   0   0   0   0   2   0   2   0   0   2   0   0   0   0   0   0   2   2   2   2   0   2   0   2   2   2   2   0   0   2   2   2   2   0   0   0   0   2   0   0   2   0   2   2   0   2   2   0   2   2   0   0   0   2   0   2   2   2   0   2   0   0   2   2   0   0   0   0   2   2   0   2   2   0   0   2   0   2   0   2   2   0   0   0   2   2   2   2   2   0   2   2   0   2   0   0   2   2   2   2   2   2   2   0   0   0   2   2   2   2   0   2   0   0   0   0   0   0   0   0   0   2   2   0   2   0   2   0   2   0   0   2   2   2   0   0   0   2   2   2   2   2   2   2   2   0   2   2   2   0   2   0   2   0   2   2   2   0   2   0
 MK-5-8                 0   0   2   2   0   0   2   2   0   2   0   2   2   2   2   2   2   2   0   2   2   0   0   2   0   0   0   2   2   0   0   0   2   2   0   0   0   2   2   0   0   0   0   0   2   2   2   0   0   2   0   0   0   0   0   0   2   2   2   2   0   2   2   2   2   2   2   0   0   2   0   2   0   0   2   0   0   2   0   0   0   0   2   2   0   2   2   0   2   2   0   0   0   2   0   2   2   2   0   2   0   2   0   2   0   0   0   0   0   2   0   2   0   0   0   2   0   0   0   2   2   0   0   2   2   2   2   2   2   0   0   2   0   2   0   0   2   2   2   2   2   0   2   0   0   2   2   2   2   2   0   2   0   0   0   0   2   0   0   0   0   2   2   0   2   0   2   0   2   0   0   2   2   2   0   0   0   0   2   2   2   2   2   2   2   0   2   0   2   0   2   0   2   0   2   2   2   0   2   0
 MK-5-9                 2   0   2   2   2   0   2   2   0   2   0   0   2   2   2   2   2   2   0   2   2   0   0   2   0   0   0   2   2   0   0   0   2   2   0   0   0   2   2   0   0   2   0   2   2   2   2   0   0   2   0   0   0   0   0   0   2   2   2   0   0   2   2   2   2   2   2   0   0   2   0   2   0   0   2   0   0   2   0   0   0   0   2   2   0   2   2   0   2   0   0   0   0   2   2   2   2   2   0   2   0   2   0   2   0   0   0   0   0   2   0   2   0   0   0   0   0   0   0   2   2   0   0   2   2   2   2   2   0   0   0   2   0   2   0   0   2   0   2   2   2   0   2   0   0   2   2   2   2   2   0   2   0   0   0   0   2   0   2   2   0   2   0   0   2   0   2   0   2   0   0   2   2   2   0   0   2   0   2   2   2   2   2   2   2   0   2   0   2   0   0   0   0   0   2   2   2   0   2   0
 MK-5-10                2   0   2   2   2   0   2   2   0   2   0   0   2   2   2   2   2   2   0   2   2   0   0   0   0   0   0   2   2   0   0   0   2   2   0   0   0   0   2   0   0   2   0   2   2   2   2   0   2   2   0   0   0   0   0   0   2   2   2   0   0   0   2   2   2   2   2   0   0   2   0   2   0   0   0   0   0   2   0   0   0   0   2   2   0   2   2   0   2   0   0   0   2   2   2   2   2   2   0   2   0   2   0   2   0   0   0   0   0   2   2   2   0   2   0   2   0   0   2   2   2   0   0   2   2   2   2   2   0   0   0   2   0   2   0   0   0   0   2   2   2   0   0   0   0   2   2   2   2   2   2   2   0   0   0   0   2   0   2   2   2   2   0   0   2   0   2   0   2   0   0   2   2   2   0   0   2   0   2   2   2   2   2   2   2   0   2   0   2   2   0   0   0   2   2   2   0   0   2   0
 MK-5-11                2   0   2   2   2   0   2   2   0   2   0   0   2   2   2   2   0   2   0   2   2   2   0   0   0   0   0   2   2   0   0   0   2   2   2   0   0   0   2   2   0   2   0   2   2   2   2   0   2   2   0   0   0   2   0   0   2   2   2   2   0   0   0   2   2   0   2   0   0   2   0   2   0   0   0   0   0   2   0   0   0   0   2   2   0   2   2   0   2   0   0   0   2   0   2   2   2   2   0   2   0   2   0   2   0   0   0   0   0   2   2   2   0   2   0   2   0   0   2   2   2   0   0   2   2   2   2   2   0   0   0   2   0   2   0   0   0   0   2   2   2   0   2   0   0   2   2   2   2   2   2   2   0   0   0   0   2   2   2   2   2   2   2   2   2   0   2   0   2   0   0   2   2   2   0   0   2   0   2   2   2   2   2   2   2   0   2   0   2   2   0   0   0   2   2   0   0   0   2   2
 MK-5-12                2   0   0   2   2   0   2   2   0   2   2   0   2   2   2   2   0   2   0   2   0   2   0   0   0   0   0   2   2   0   2   0   2   2   2   0   0   0   2   2   0   2   0   2   2   2   2   0   2   2   0   0   0   2   2   0   2   2   2   2   0   0   0   2   2   0   2   0   0   2   0   2   0   0   0   0   0   0   0   0   0   0   2   2   0   2   2   0   2   0   0   0   2   0   2   2   2   2   0   2   0   2   0   2   0   2   0   0   0   2   2   2   0   2   0   2   0   0   2   2   2   0   0   2   2   2   2   2   0   0   0   2   0   2   0   0   0   0   2   2   2   0   2   0   0   2   2   2   0   2   2   2   0   0   0   0   2   2   2   2   2   2   2   2   0   0   2   0   2   0   0   2   2   2   0   0   0   0   2   2   2   2   2   2   2   0   2   0   2   2   0   0   0   2   2   2   0   0   2   2
 MK-5-13                2   0   0   2   2   0   2   2   0   2   2   0   2   2   2   2   0   2   0   2   0   2   0   0   0   0   0   2   2   2   2   2   0   2   2   0   0   0   2   2   0   2   0   2   0   2   2   2   2   2   0   0   2   2   2   0   2   0   2   2   0   0   0   2   2   0   2   0   0   2   2   2   0   0   0   0   0   0   0   0   2   0   2   2   0   2   0   0   2   0   0   0   2   0   2   2   2   2   0   2   0   2   0   2   0   2   0   2   0   2   2   2   0   2   0   2   0   0   2   2   2   0   0   2   2   2   0   2   0   0   0   2   0   2   0   0   2   2   2   2   2   0   2   2   0   2   2   2   0   2   2   2   0   0   0   0   2   2   2   2   2   2   2   2   0   0   2   0   2   0   0   2   2   2   0   0   0   2   2   2   2   0   2   2   2   2   2   0   2   2   0   0   0   2   2   2   0   0   2   2
 MK-5-14                0   0   2   2   2   0   2   2   0   0   2   0   2   0   2   2   0   2   0   2   2   2   0   0   0   0   0   2   2   2   2   2   0   2   2   2   0   0   2   2   0   2   0   0   0   2   2   2   2   2   0   0   2   2   2   0   2   0   2   2   0   0   0   2   2   0   2   0   0   0   2   2   0   0   0   0   0   0   0   0   2   0   2   2   0   2   0   0   0   0   0   0   2   0   2   2   2   2   0   2   0   2   0   2   0   2   0   2   0   2   2   2   0   2   0   2   0   0   2   2   2   0   0   2   2   2   0   2   0   0   0   2   0   2   0   0   2   2   2   2   2   0   0   2   0   2   0   2   0   2   0   2   0   0   2   0   2   2   2   2   2   2   2   2   0   2   2   0   2   0   0   2   2   2   0   0   2   2   2   2   2   0   2   2   2   2   2   0   2   2   0   2   0   2   2   2   2   0   2   2
 MK-5-15                0   0   2   2   2   0   2   2   0   0   0   2   2   0   2   2   0   2   0   0   2   0   0   0   0   0   0   2   2   2   2   2   0   2   2   2   0   0   2   2   2   2   0   0   0   2   2   2   0   2   0   0   2   2   2   0   2   0   2   2   0   0   0   2   2   0   2   0   0   0   2   2   0   0   0   0   0   0   0   2   0   0   2   2   0   2   0   0   2   0   0   0   2   0   2   2   2   2   0   2   0   2   0   2   0   2   0   2   0   2   2   2   0   2   0   0   0   0   2   2   2   0   0   2   2   2   0   2   0   2   0   2   0   2   0   0   2   2   2   2   2   0   2   2   2   2   0   2   0   2   0   2   0   0   0   0   2   2   2   2   2   2   2   2   0   2   2   0   2   0   0   2   2   2   0   0   2   2   2   2   2   2   2   2   2   2   2   0   2   2   0   2   0   2   2   2   2   0   2   0
 MK-5-16                0   0   2   0   2   2   2   2   0   0   0   0   2   2   0   2   0   2   0   0   2   0   0   0   0   2   0   2   2   2   2   2   0   2   0   2   0   0   0   2   2   2   0   0   2   2   2   2   0   2   0   0   2   2   2   0   0   0   2   2   0   0   0   2   2   0   2   2   0   2   2   2   0   0   0   0   0   0   0   2   0   0   2   2   0   2   0   0   2   0   0   0   2   0   2   2   2   2   0   2   0   2   0   2   0   2   2   0   0   2   2   2   0   0   0   0   0   0   2   2   2   0   0   2   2   2   0   2   0   2   0   0   0   2   0   0   2   2   2   2   2   0   2   2   2   0   0   2   0   2   2   2   0   0   0   0   2   2   2   2   2   2   2   2   0   2   2   0   2   0   0   2   2   0   0   0   2   2   2   2   2   2   0   2   2   2   2   0   2   2   0   2   0   2   2   2   2   0   2   0
 MK-6-1                 0   0   2   0   2   2   2   2   2   2   0   0   0   2   2   2   2   0   0   0   2   0   0   0   0   0   0   2   0   0   0   2   2   0   0   2   0   2   2   0   2   0   0   2   0   2   2   2   2   0   2   0   0   0   2   2   0   0   0   0   0   2   0   0   2   0   0   0   2   2   0   0   0   2   0   0   0   0   2   2   0   0   0   0   0   2   0   0   2   0   0   2   0   2   0   2   2   2   0   2   0   0   0   0   2   0   2   0   0   2   0   2   0   0   0   0   2   0   0   2   2   2   2   0   2   2   0   0   0   2   0   2   0   2   2   2   2   0   0   2   2   2   0   0   0   2   2   2   2   2   0   2   0   2   2   0   2   0   0   0   0   2   2   0   2   2   2   2   0   2   0   0   0   0   0   2   0   2   0   0   2   2   2   0   0   2   0   0   0   2   0   0   0   2   2   2   2   0   0   2
 MK-6-2                 2   0   2   0   2   2   2   2   2   0   0   0   0   0   2   2   2   0   0   0   2   0   2   0   0   0   2   2   0   0   2   0   2   0   0   2   0   2   2   0   2   0   0   2   0   2   2   2   2   0   2   0   0   0   2   2   0   0   0   0   2   2   0   0   2   0   0   0   2   2   0   0   0   2   0   0   0   0   2   2   0   0   2   0   0   2   2   0   2   0   0   2   0   2   0   2   2   2   0   2   0   0   0   0   2   0   2   2   0   2   0   2   0   0   0   0   2   0   0   2   2   2   2   0   2   2   0   0   0   2   0   2   0   2   2   2   2   2   0   2   2   2   0   0   0   2   2   2   2   2   2   2   0   2   2   0   0   0   0   0   0   2   2   0   2   2   2   0   0   2   0   0   0   0   2   2   0   2   0   0   2   0   2   0   0   2   0   0   0   2   0   0   0   2   2   2   2   0   0   2
 MK-6-3                 2   0   0   0   2   2   2   2   2   0   0   0   0   0   2   2   2   0   0   0   2   2   0   0   0   0   2   2   0   0   2   2   2   0   0   2   0   2   2   0   2   0   0   2   0   2   2   2   2   0   2   0   0   0   2   2   0   0   0   0   2   0   0   0   2   0   0   0   2   2   0   0   0   2   0   0   0   0   2   2   2   0   2   0   0   2   2   0   2   0   0   2   0   2   0   2   2   2   2   2   0   0   0   0   2   0   2   2   0   0   0   0   0   0   0   0   0   0   0   2   2   2   2   0   2   2   0   0   2   2   0   2   0   2   2   0   2   2   0   2   2   0   2   0   0   2   2   2   2   2   2   2   0   2   2   0   0   2   0   0   0   2   2   0   2   2   2   0   0   2   0   0   0   0   2   2   0   2   2   0   0   0   2   0   0   2   0   0   0   2   0   0   0   2   2   2   2   0   0   2
 MK-6-4                 2   0   0   0   2   2   2   2   2   0   0   0   0   0   2   2   2   0   0   0   2   2   0   0   2   0   2   2   2   0   2   2   2   0   0   2   0   2   2   0   2   0   0   2   0   2   2   2   0   0   2   0   0   0   2   0   0   0   0   0   0   0   0   0   2   2   0   0   0   2   0   0   0   2   0   0   0   0   2   2   2   0   2   0   0   2   2   0   2   0   0   2   0   2   0   2   2   2   2   2   0   0   0   0   2   2   2   2   0   0   0   0   0   0   0   2   0   0   0   2   0   2   2   0   2   2   0   0   2   2   0   0   0   2   2   0   2   2   0   2   2   0   0   0   0   2   2   2   2   2   0   2   0   0   2   0   0   2   0   2   0   2   2   0   2   2   2   0   0   0   0   0   0   0   2   2   0   2   2   0   0   0   2   0   0   2   0   0   0   2   0   0   0   2   2   2   2   0   0   2
 MK-6-5                 2   0   2   0   2   2   0   2   2   0   0   0   0   0   2   2   2   0   0   0   2   2   0   0   2   0   2   2   2   2   2   2   2   0   2   2   0   2   2   0   2   0   0   2   0   2   2   2   0   2   2   0   0   0   2   0   0   0   0   0   0   0   0   0   2   2   0   0   0   2   0   0   0   2   0   0   0   0   2   0   2   0   2   0   0   2   2   2   2   0   0   2   0   2   0   2   2   0   2   2   0   0   2   2   2   2   2   2   0   0   0   0   0   0   0   2   0   0   0   2   0   2   2   0   2   2   0   2   2   2   0   0   0   2   2   0   2   0   2   2   2   0   0   0   0   2   0   0   2   2   0   2   0   0   0   0   2   2   0   2   0   2   2   0   2   2   2   0   0   0   0   0   0   0   2   2   0   2   2   0   0   0   2   0   0   2   0   2   0   2   0   0   0   2   2   2   2   2   0   2
 MK-6-6                 2   0   2   0   2   2   0   2   0   0   0   0   0   0   0   2   2   0   0   0   2   2   0   0   2   0   2   2   2   2   0   2   2   0   2   2   0   2   2   0   2   0   2   2   0   2   2   2   0   2   2   0   0   0   2   0   2   2   0   0   0   0   0   0   2   2   0   0   0   2   0   0   0   2   0   0   0   0   2   0   2   0   2   2   0   2   2   2   2   0   2   2   0   2   0   2   2   0   0   2   0   0   2   2   2   2   2   2   0   0   0   0   0   0   0   2   2   0   0   2   0   2   2   0   2   2   0   2   2   2   0   0   0   2   2   0   2   2   2   2   2   0   0   0   0   2   0   0   2   2   0   2   0   0   0   0   2   2   0   2   0   2   2   0   2   2   2   0   0   0   0   0   0   0   2   2   0   2   2   0   0   0   2   0   0   0   0   0   0   2   2   0   0   2   2   2   2   2   0   2
 MK-6-7                 0   0   2   0   2   2   0   0   0   0   0   0   0   0   0   2   2   0   0   0   2   2   0   0   2   0   2   2   2   2   0   2   0   0   2   0   0   2   2   0   2   0   2   2   0   2   2   2   0   2   2   0   0   0   2   0   0   2   2   0   0   0   0   2   2   2   0   0   0   2   0   2   0   2   0   0   0   0   2   0   2   0   2   2   0   2   2   2   2   0   2   0   0   2   0   2   2   0   0   2   0   0   2   2   2   2   2   2   0   0   0   0   2   0   0   2   2   0   0   2   0   0   2   0   2   2   0   2   2   2   0   0   0   2   2   0   2   2   2   0   2   0   0   0   0   2   0   0   2   2   0   2   0   0   0   0   2   2   0   2   0   2   2   0   2   2   2   0   0   0   0   0   0   0   2   2   0   2   2   0   0   0   0   0   0   0   0   0   0   0   2   0   0   2   2   2   0   2   0   0
 MK-6-8                 0   0   2   0   2   2   0   0   0   0   0   0   0   2   0   2   2   0   0   0   0   2   2   0   2   0   2   2   2   2   0   2   0   0   2   2   0   2   2   0   2   0   2   2   0   2   2   2   0   2   2   0   0   0   2   0   2   2   2   0   0   0   0   2   2   0   0   0   0   2   0   2   0   2   0   0   0   0   2   0   2   0   2   2   0   2   2   2   2   0   2   2   0   2   0   2   2   0   0   2   0   0   2   2   2   2   2   2   2   2   0   0   2   0   0   2   2   0   0   2   0   0   0   0   2   2   2   2   0   2   0   2   0   2   2   0   2   2   2   0   2   0   0   0   0   2   0   0   2   2   0   2   0   0   0   0   2   2   0   2   0   2   2   2   2   2   2   0   0   2   0   0   0   0   2   2   0   2   2   0   0   0   0   0   0   0   0   0   0   0   2   0   0   2   2   2   0   2   0   0
 MK-6-9                 0   0   0   0   2   2   0   0   0   0   0   0   0   2   0   2   2   0   0   0   0   2   2   0   2   0   2   2   2   2   0   2   0   0   2   2   0   2   2   0   2   0   2   2   0   0   2   2   0   2   2   2   0   0   2   0   0   2   2   0   2   0   0   2   2   0   0   2   0   2   2   2   0   2   0   0   0   0   2   0   2   0   2   2   0   2   2   2   2   0   2   2   0   2   0   2   2   0   0   2   0   0   2   2   2   2   2   0   2   2   0   0   2   0   0   2   2   0   0   2   2   0   0   0   2   0   2   2   0   2   0   2   0   2   2   0   2   2   2   0   2   0   0   0   0   2   0   0   2   2   0   2   0   0   0   0   2   2   0   2   0   2   2   2   2   2   2   0   0   2   0   0   0   0   0   2   2   2   2   0   0   0   0   0   0   0   0   0   2   0   2   0   0   2   2   2   0   2   0   0
 MK-6-10                0   0   0   0   2   2   0   0   0   0   0   0   0   2   0   2   2   0   0   0   0   2   2   0   2   0   2   0   2   2   0   2   2   2   2   2   0   2   2   2   2   0   2   2   0   0   0   2   2   2   2   2   0   0   2   0   0   2   2   0   2   0   0   2   2   0   0   2   0   2   2   2   0   2   0   0   0   0   2   0   2   0   2   2   0   2   2   2   2   0   2   2   0   2   0   2   2   0   0   0   0   0   2   2   2   2   2   2   2   0   0   0   0   0   0   2   2   0   0   2   2   0   0   0   0   0   2   2   0   2   0   2   0   2   2   0   2   2   2   0   2   0   0   0   0   2   2   0   2   2   0   2   0   2   0   0   2   2   0   2   0   2   2   2   2   2   2   0   0   2   2   0   0   2   0   2   2   2   2   0   0   0   0   0   0   0   0   0   2   0   2   0   2   2   2   2   0   2   0   0
 MK-6-11                0   0   0   0   2   2   0   2   0   0   0   0   0   2   0   2   2   0   2   0   0   2   2   0   0   0   2   0   0   2   0   2   2   2   2   2   0   0   2   2   0   0   2   2   0   0   0   2   2   2   2   2   2   0   2   0   0   0   2   0   2   0   0   2   2   0   0   2   0   2   2   2   0   0   0   0   0   0   2   2   2   0   2   2   0   0   2   0   2   0   2   2   0   2   0   0   2   0   0   0   0   0   2   2   2   2   0   2   2   0   0   0   0   0   0   2   2   2   0   2   2   0   0   0   0   0   2   2   0   0   0   2   2   2   2   0   2   2   2   0   2   0   0   2   0   2   0   2   2   2   0   2   0   2   2   0   2   2   0   2   0   2   0   0   0   2   2   0   0   2   2   0   2   2   0   2   2   2   2   0   0   2   0   0   0   0   0   0   0   0   2   0   2   2   2   2   0   2   0   0
 MK-6-12                0   0   0   0   2   2   2   0   0   0   0   0   0   2   0   2   2   0   0   2   0   2   2   2   0   0   2   0   0   2   0   2   2   2   2   2   0   0   2   2   0   0   2   2   0   0   0   2   2   2   2   2   2   0   2   0   2   0   2   0   2   0   2   2   2   0   0   2   0   2   2   2   0   0   0   2   0   0   2   2   2   0   2   2   0   2   2   0   2   2   2   2   0   0   0   0   0   2   0   0   0   2   2   2   2   2   0   2   2   0   0   0   0   0   0   2   2   2   0   2   2   0   0   0   0   0   2   2   0   0   0   0   2   2   2   2   2   2   2   0   2   0   0   0   0   2   2   2   0   2   0   2   0   2   2   0   2   2   0   2   0   2   0   0   0   2   2   0   2   2   2   0   2   2   0   2   2   2   2   2   0   2   0   0   0   0   0   0   0   0   2   2   2   2   2   2   0   2   0   0
 MK-6-13                0   0   0   0   2   2   2   0   0   0   0   0   0   2   0   2   2   0   2   2   0   2   2   2   0   0   2   0   2   2   0   2   2   2   0   2   0   0   2   2   0   0   2   2   0   0   0   2   2   2   2   2   2   0   2   0   2   0   0   0   2   0   2   2   2   0   0   2   2   2   2   2   0   0   0   2   2   0   2   2   2   0   2   2   0   2   2   0   2   2   2   2   0   2   0   0   0   2   2   0   0   2   2   2   2   2   0   0   2   0   0   0   0   0   0   2   2   2   0   2   2   0   2   0   0   0   2   2   0   0   0   0   0   2   2   2   2   2   2   0   2   0   0   0   2   2   2   2   0   2   0   2   0   2   2   0   2   2   0   2   0   2   0   0   0   2   2   0   2   0   2   0   2   2   0   2   2   2   2   2   0   2   2   2   0   0   0   0   0   0   2   2   2   2   2   2   0   2   0   0
 MK-6-14                0   0   0   0   2   2   2   0   0   0   0   0   0   2   0   2   0   0   2   2   0   2   2   2   0   0   2   0   2   2   0   2   2   2   0   2   0   0   2   2   0   0   2   2   0   0   0   0   2   2   2   2   2   0   2   0   2   0   0   0   2   0   2   2   2   0   0   0   2   2   2   2   0   0   0   2   2   0   2   2   0   0   2   2   2   2   0   2   2   2   2   2   0   2   0   0   0   0   2   0   0   0   2   2   2   2   0   0   2   0   0   0   0   0   0   0   2   2   0   2   2   0   2   2   0   0   2   2   0   0   0   0   2   2   2   2   2   2   2   0   2   0   2   2   2   2   2   0   0   2   0   2   0   2   2   0   2   2   0   2   0   0   0   0   0   2   2   2   2   0   2   0   2   2   0   2   2   2   2   0   2   2   0   2   0   0   0   0   0   0   0   2   2   2   2   2   2   2   0   0
 MK-6-15                0   0   0   0   2   2   2   2   0   0   0   0   0   2   0   2   0   0   0   2   0   2   2   2   0   0   2   0   2   2   0   2   2   2   0   2   0   0   2   2   0   2   2   2   0   0   0   2   2   2   2   2   2   0   2   0   2   0   0   0   2   0   0   2   2   0   0   0   0   2   2   2   0   0   0   2   2   0   2   2   0   0   2   0   2   2   0   2   2   2   2   0   0   2   0   2   0   2   2   0   0   0   2   2   2   2   0   2   2   0   0   0   0   0   2   0   0   2   0   2   2   0   2   2   2   0   2   0   0   0   0   0   2   2   2   2   0   2   2   0   0   0   2   2   0   2   2   0   0   2   0   2   0   2   2   2   2   2   0   2   0   0   2   0   0   2   2   2   2   2   2   0   2   2   0   0   2   2   2   0   2   2   0   2   0   2   0   0   0   0   0   2   2   2   0   2   2   2   0   0
 MK-6-16                0   0   0   2   2   2   2   2   0   0   0   0   0   2   0   0   0   0   0   2   0   2   2   2   0   0   2   0   2   0   0   2   2   2   2   2   0   0   2   0   0   2   2   2   0   0   0   2   2   2   2   2   2   0   2   0   2   2   0   0   2   0   0   2   2   0   0   0   0   2   0   0   0   0   0   2   2   0   0   2   0   0   2   0   2   2   0   2   2   2   2   2   0   2   0   2   0   2   2   0   0   0   2   2   2   2   0   2   2   2   0   0   0   0   0   0   0   0   2   2   2   0   2   2   2   0   2   0   0   0   0   2   2   0   2   2   0   2   2   0   0   0   2   2   2   2   2   0   0   2   0   2   0   2   2   2   2   2   0   2   2   0   2   0   0   2   2   2   2   2   2   0   2   2   0   0   2   2   2   0   2   2   0   2   0   2   0   0   0   0   0   2   2   2   0   0   2   0   0   0
 
!****************************************** Phenotypic Data **********************************************************
!-100.0 is resevred for missing phenotype
SimulatedTrait1        14.6604   12.7610   13.6228   15.3480   15.0919   14.6502   15.8361   16.4190   15.4630   13.1623   13.9888   15.4009   13.9284   16.4345   14.9477   15.3512   16.4796   16.0524   14.6066   15.6399   13.4266   16.7048   14.5062   14.8728   14.1496   14.1565   16.3382   15.0474   14.1271   14.7877   14.5709   15.9906   14.7029   14.7908   14.4581   15.8998   14.0136   15.0423   16.7666   16.5186   14.2320   15.3281   15.9325   15.1837   14.1286   15.1730   14.6609   13.8054   13.5502   15.2448   14.3254   14.0339   13.8818   14.6090   14.2053   15.6585   13.7703   14.3752   15.1663   15.1980   14.6273   16.0986   15.2328   15.9666   13.9873   15.6255   15.8427   15.2999   16.2600   13.8196   13.8176   16.7533   13.6983   16.2637   13.6871   16.0107   15.5262   15.9229   13.6186   15.6983   13.1394   16.0308   14.9793   16.1794   15.4347   14.9210   13.8315   16.0126   13.5539   13.8120   14.5558   14.0246   14.3105   13.8802   16.4149   14.1965   14.1934   14.8109   14.8609   14.2535   13.1629   14.3909   13.4760   16.7640   14.2879   13.2763   15.4847   14.3350   16.1583   13.5492   16.2322   15.6726   14.0436   15.7703   14.9030   15.7381   15.4372   16.0739   15.4308   14.6095   16.2494   16.3712   15.4371   15.0978   16.1664   14.2709   14.7521   14.9604   13.9565   14.1894   15.2210   15.1224   15.6839   14.4130   16.9130   16.1664   13.9546   14.3185   16.6843   13.9467   15.8343   16.0875   15.4156   15.3140   16.0490   15.6535   15.1715   14.9451   13.8130   16.0685   14.1976   15.3886   15.0604   15.8127   12.9237   13.8830   13.9803   16.9799   15.1896   14.7331   14.3783   13.7958   15.4647   14.0700   13.7391   15.8403   15.2288   16.4714   15.8327   13.9727   13.7608   16.1195   16.7298   16.2826   16.6502   14.0910   16.2352   16.6818   16.2218   13.9958   16.4258   14.4366   15.5475   13.8685   15.1665   15.3259   13.5260   13.4268   14.2608   15.1411   15.8236   14.8792   14.1359   13.1057   15.4362   14.7202   15.3637   13.6526   14.0047   13.8565
SimulatedTrait2         9.9020   10.0644   10.7269   11.2209   10.5171    9.5142    9.5309    9.3205    9.2590   10.4185   10.0665   10.6681   10.4284    9.9232    9.6121    9.4821    9.4861    9.5873   10.3700   10.6672   10.6741    9.3553    9.7175    9.6017   10.3308   10.3874    9.6554   11.0193   10.5947   10.5800   10.5245    9.4972   10.6109    9.3228   10.4335    9.2650   10.5435    9.3862    9.6597    9.5094   10.4765    9.4301    9.5451    9.8099   10.1917   10.3510    9.7919   10.2197   10.6812    9.5818   10.3064    9.9833   10.3161   10.2630   10.5011    9.7101   10.4412   11.0341    9.6421    9.2218   10.6037    9.9496    9.3904    9.4017   10.6288    9.5887    9.6777   10.4394    9.1035   10.7948   10.4482    9.6838   10.2971    9.5445   10.2570    9.3650    9.5767    9.5039   10.3760    9.9467   10.8204   10.1631    9.5293    9.5036   10.2821   10.3285   10.2474    9.7288   10.9777   10.3624   10.5432    9.6405   10.6208   10.0607    9.2037   10.4571   10.6985   10.4669   10.0621   10.2858   10.7604   10.5452   10.7441    9.6760   10.7730   10.0384    9.6024   10.2493    9.2009   10.3222    9.4261   10.0719   10.5741    9.0095   10.2871    9.5024    9.3265    9.3320   10.3953   10.3378    9.4650    9.6616    9.6933    9.4368    9.2276   10.7935   10.6790    9.4691   10.7983   10.6902   10.7232    9.6984    9.2891   10.2727    9.3117    9.0835   10.5175   10.5102    9.6679   10.6015    9.1944    9.5979    9.8035   10.9289    9.3570    9.2722   10.4850   10.2211   10.4669    9.5241   10.8798   10.0657   10.8665    9.3753   10.4386   10.6374   10.5537    9.2579   10.4075   10.2887   10.3245   10.2036    9.4211   10.7115   10.5979    9.3555    9.4609    9.5268    9.6077   10.6472   10.6442    9.3516    9.3105    9.2939    9.3082   10.5922    9.4441    9.4339    9.1972   10.0127    9.9503   10.7345    9.7929   10.5803   10.9782   10.8718   10.5477   10.8343   10.2014    9.7751    9.6621    9.3141   10.7676   10.5647    9.4822   10.2901   10.5427   10.6373   10.7158   10.7760
 
