# Supplementary material for: Inclusive Composite Interval Mapping of QTL by Environment Interactions in Biparental Populations
Source: PLoS One. 2015 Jul 10;10(7):e0132414. doi: 10.1371/journal.pone.0132414 (PMC4498613; doi:10.1371/journal.pone.0132414)
Supplement: S6 File — (ZIP) [file pone.0132414.s006.zip › H=0.8/L1/run_00139.met]

!**********************Note: lines staring with "!" are remarks and will be ignored in the program********************
!*********************************General Information**********************************
!Assuming F1 = P1 x P2, populations available in QTL IciMapping are: 
!  1, P1BC1F1 = P1 x F1, the first backcrossing where P1 is used as the recurrent parent;
!  2, P2BC1F1 = P2 x F1, the first backcrossing where P2 is used as the recurrent parent;
!  3, F1DH, F1-derived doubled haploids; 
!  4, RIL or F1RIL, recombination inbred lines through the repeated selfing of F1;
!  5, P1BC1RIL, recombination inbred lines through the repeated selfing of P1BC1F1;
!  6, P2BC1RIL, recombination inbred lines through the repeated selfing of P2BC1F1;
!  7, F2, the selfing generation of F1;
!  8, F3, the selfing generation of F2;
!  9, P1BC2F1, the second backcrossing where P1 is used as the recurrent parent; 
! 10, P2BC2F1, the second backcrossing where P2 is used as the recurrent parent;
! 11, P1BC2RIL, recombination inred lines through the repeated selfing of P1BC2F1; 
! 12, P2BC2RIL, recombination inred lines through the repeated selfing of P2BC2F1; 
! 13, P1BC1F2, the selfing generation of P1BC1F1; 
! 14, P2BC1F2, the selfing generation of P2BC1F1; 
! 15, P1BC2F2, the selfing generation of P1BC2F1; 
! 16, P2BC2F2, the selfing generation of P2BC2F1; 
! 17, P1BC1DH, P1BC1F1-derived doubled haploids; 
! 18, P2BC1DH, P2BC1F1-derived doubled haploids; 
! 19, P1BC2DH, P1BC2F1-derived doubled haploids; 
! 20, P2BC2DH, P2BC2F1-derived doubled haploids; 
   3      !Mapping Population (see remarks above)
   2      !Mapping Function (1 for Kosambi; 2 for Haldane; 3 for Morgan)
   2      !Marker Space Type (1 for intervals; 2 for positions)
   1      !Marker Space Unit(1 for centiMorgans; 2 for Morgan)
   6      !Number of Chromosomes (or Linkage Groups)
 200      !Size of the mapping population
   2      !Number of environments
 
!***************************************** Chromosomes and Linkage Maps **********************************************
!Chromosome                 NumMarkers
-CH1                        16
-CH2                        16
-CH3                        16
-CH4                        16
-CH5                        16
-CH6                        16
!Linkage map (Marker name followed by position or the interval length)
 MK-1-1                1     0.000
 MK-1-2                1    10.000
 MK-1-3                1    20.000
 MK-1-4                1    30.000
 MK-1-5                1    40.000
 MK-1-6                1    50.000
 MK-1-7                1    60.000
 MK-1-8                1    70.000
 MK-1-9                1    80.000
 MK-1-10               1    90.000
 MK-1-11               1   100.000
 MK-1-12               1   110.000
 MK-1-13               1   120.000
 MK-1-14               1   130.000
 MK-1-15               1   140.000
 MK-1-16               1   150.000
 MK-2-1                2     0.000
 MK-2-2                2    10.000
 MK-2-3                2    20.000
 MK-2-4                2    30.000
 MK-2-5                2    40.000
 MK-2-6                2    50.000
 MK-2-7                2    60.000
 MK-2-8                2    70.000
 MK-2-9                2    80.000
 MK-2-10               2    90.000
 MK-2-11               2   100.000
 MK-2-12               2   110.000
 MK-2-13               2   120.000
 MK-2-14               2   130.000
 MK-2-15               2   140.000
 MK-2-16               2   150.000
 MK-3-1                3     0.000
 MK-3-2                3    10.000
 MK-3-3                3    20.000
 MK-3-4                3    30.000
 MK-3-5                3    40.000
 MK-3-6                3    50.000
 MK-3-7                3    60.000
 MK-3-8                3    70.000
 MK-3-9                3    80.000
 MK-3-10               3    90.000
 MK-3-11               3   100.000
 MK-3-12               3   110.000
 MK-3-13               3   120.000
 MK-3-14               3   130.000
 MK-3-15               3   140.000
 MK-3-16               3   150.000
 MK-4-1                4     0.000
 MK-4-2                4    10.000
 MK-4-3                4    20.000
 MK-4-4                4    30.000
 MK-4-5                4    40.000
 MK-4-6                4    50.000
 MK-4-7                4    60.000
 MK-4-8                4    70.000
 MK-4-9                4    80.000
 MK-4-10               4    90.000
 MK-4-11               4   100.000
 MK-4-12               4   110.000
 MK-4-13               4   120.000
 MK-4-14               4   130.000
 MK-4-15               4   140.000
 MK-4-16               4   150.000
 MK-5-1                5     0.000
 MK-5-2                5    10.000
 MK-5-3                5    20.000
 MK-5-4                5    30.000
 MK-5-5                5    40.000
 MK-5-6                5    50.000
 MK-5-7                5    60.000
 MK-5-8                5    70.000
 MK-5-9                5    80.000
 MK-5-10               5    90.000
 MK-5-11               5   100.000
 MK-5-12               5   110.000
 MK-5-13               5   120.000
 MK-5-14               5   130.000
 MK-5-15               5   140.000
 MK-5-16               5   150.000
 MK-6-1                6     0.000
 MK-6-2                6    10.000
 MK-6-3                6    20.000
 MK-6-4                6    30.000
 MK-6-5                6    40.000
 MK-6-6                6    50.000
 MK-6-7                6    60.000
 MK-6-8                6    70.000
 MK-6-9                6    80.000
 MK-6-10               6    90.000
 MK-6-11               6   100.000
 MK-6-12               6   110.000
 MK-6-13               6   120.000
 MK-6-14               6   130.000
 MK-6-15               6   140.000
 MK-6-16               6   150.000
!*********************************** Marker Types ********************************************************************
!Co-dominant marker: When heterozygote F1 is present, P1 is coded as 2, F1 is coded as 1, and P2 is coded as 0; Otherwise, P1 is coded as 2, and P2 is coded as 0. 
!Dominant marker: When heterozygote F1 is present, P1 and F1 are coded as 12, and P2 is coded as 0; Otherwise, P1 is coded as 2, and P2 is coded as 0.  
!Recessive markers: When heterozygote F1 is present, P1 is coded as 2, and F1 and P2 are coded as 10; Otherwise, P1 is coded as 2, and P2 is coded as 0. 
!Missing marker is coded as -1. 
 MK-1-1                 2   2   0   0   2   0   0   2   0   2   2   0   2   2   0   0   2   0   0   2   2   0   0   2   0   0   0   2   0   2   0   2   2   0   2   2   0   2   2   0   0   2   0   2   2   0   2   2   0   0   2   2   2   0   0   0   2   0   0   2   0   2   0   0   2   0   2   2   2   0   0   0   0   0   2   2   2   0   0   0   2   0   0   0   0   0   2   2   2   0   0   0   0   2   2   2   0   0   0   0   0   2   2   2   2   0   0   0   0   2   0   2   2   2   2   0   2   0   2   0   0   0   0   0   0   2   2   2   2   2   0   0   2   2   2   2   0   0   2   2   0   0   2   0   0   0   2   2   0   2   0   2   2   2   0   2   2   2   2   2   0   2   2   0   2   2   0   0   0   2   2   2   0   2   0   0   0   0   2   2   2   0   2   2   2   0   0   2   0   2   0   0   0   0   2   2   0   0   0   2
 MK-1-2                 2   2   0   0   2   0   0   0   0   2   2   0   2   2   0   0   2   0   0   2   2   0   0   2   0   0   0   2   0   0   0   2   2   0   2   2   2   2   2   0   0   2   0   2   2   0   2   2   0   0   2   2   2   2   0   0   2   0   0   2   0   0   0   2   0   0   2   2   2   0   0   0   0   2   2   2   2   0   0   0   2   0   0   2   0   0   2   2   2   0   0   0   0   2   2   2   0   0   2   0   0   2   2   2   2   0   0   0   0   2   0   2   2   2   2   0   2   0   2   0   0   0   0   0   0   2   2   2   2   2   0   0   2   2   2   2   0   0   2   2   0   0   2   0   0   0   2   2   0   0   2   2   2   2   0   2   2   2   2   2   2   2   2   0   2   2   0   0   0   2   2   2   0   2   0   0   0   0   2   2   2   0   2   2   2   2   0   2   0   2   0   0   0   0   2   2   0   0   0   2
 MK-1-3                 0   2   0   0   2   0   0   0   0   2   2   0   2   0   0   0   0   0   0   2   2   0   0   2   0   0   0   2   0   0   0   2   2   0   2   2   2   2   2   0   0   2   2   2   2   0   2   2   0   0   2   2   2   2   0   0   2   0   0   2   0   2   0   2   0   0   2   2   2   0   0   0   0   2   2   2   2   0   0   0   2   0   0   2   0   0   2   2   2   0   0   0   0   2   2   2   0   0   2   0   0   2   2   0   2   0   0   0   0   2   2   2   2   2   2   0   2   0   2   0   0   0   0   0   2   2   2   2   2   0   0   0   2   2   2   2   0   0   2   2   0   2   2   0   0   0   2   2   0   2   2   2   2   2   0   2   2   2   2   2   2   2   2   0   2   2   0   0   0   2   2   2   0   2   0   0   0   0   2   2   2   0   2   2   2   2   0   2   0   2   0   0   0   0   2   0   2   0   0   0
 MK-1-4                 0   2   0   0   2   0   0   0   0   2   2   0   2   0   0   0   0   0   0   2   2   0   2   2   0   0   0   2   0   0   0   2   2   2   0   2   2   2   2   0   0   0   2   2   0   0   2   2   0   0   2   2   2   2   0   2   2   0   0   0   0   2   0   2   0   0   2   2   0   0   0   2   0   2   2   2   2   0   0   0   2   0   0   2   2   0   2   2   2   0   0   0   0   2   2   2   0   0   2   0   0   2   2   0   2   2   0   0   0   0   2   2   2   2   2   0   2   2   2   0   0   0   0   0   2   2   2   2   2   0   0   0   2   0   2   2   0   0   2   2   0   2   2   0   0   0   2   2   2   2   2   2   2   0   0   2   2   2   2   2   2   2   2   0   2   2   0   0   0   2   2   2   0   2   0   0   0   0   2   2   2   0   2   2   2   2   2   2   0   2   0   0   0   0   2   0   2   0   0   0
 MK-1-5                 0   2   2   0   2   0   0   0   0   2   2   0   2   0   0   0   0   0   0   2   2   0   2   2   0   0   0   2   0   2   0   2   2   2   0   2   2   2   2   0   0   0   0   2   2   0   0   2   0   2   2   2   2   2   0   2   0   0   0   0   0   2   0   2   0   0   2   2   0   2   0   2   0   0   2   2   2   0   0   0   2   0   0   2   2   0   2   2   0   0   0   0   0   2   2   2   0   0   2   0   0   2   2   0   0   2   0   0   0   0   2   0   2   2   2   2   2   0   2   0   0   0   0   2   2   2   2   2   2   0   0   0   2   0   2   2   0   0   2   0   0   2   2   0   0   0   2   2   2   2   2   2   2   0   0   2   2   2   2   2   2   2   2   0   2   2   0   0   0   2   2   2   0   2   0   0   0   0   2   2   2   0   2   2   2   2   2   2   0   2   0   0   0   0   2   0   2   0   0   0
 MK-1-6                 0   2   2   0   2   0   0   0   0   2   2   0   2   2   0   0   2   2   0   2   2   2   2   2   0   0   0   2   0   2   0   2   2   2   0   2   2   2   2   0   0   2   0   2   2   0   0   2   0   2   2   2   2   2   0   2   0   0   0   0   0   2   0   2   0   0   2   2   0   2   0   2   0   0   0   2   0   0   0   0   2   0   0   2   2   0   2   2   0   0   0   0   0   2   2   2   0   0   2   0   0   2   2   0   2   2   0   0   0   0   2   0   2   2   2   2   2   0   2   0   0   2   0   2   2   2   0   2   2   0   0   0   2   0   2   2   0   0   2   0   0   2   2   0   2   0   2   2   2   2   2   2   2   0   2   2   2   2   0   2   2   2   2   0   2   2   0   0   0   2   2   2   0   2   0   0   0   0   2   2   2   0   2   2   2   2   2   0   0   2   0   0   0   0   2   0   2   0   0   0
 MK-1-7                 0   2   2   0   2   0   2   0   0   2   2   0   2   2   0   0   2   2   0   2   2   2   2   2   2   0   0   2   0   2   0   2   2   2   0   2   2   0   2   0   0   2   0   2   2   0   0   2   0   2   2   2   2   2   0   2   0   0   0   0   0   2   0   2   0   0   2   2   0   2   0   2   0   0   2   2   2   0   0   2   2   0   0   2   2   2   2   2   0   0   0   0   0   2   2   2   0   0   2   0   0   2   2   0   2   2   0   2   0   0   2   0   0   0   2   2   2   0   2   0   0   2   2   2   2   2   0   2   2   0   0   0   2   0   0   2   0   0   2   0   0   2   2   2   2   0   2   2   2   2   2   0   2   0   2   2   2   2   0   2   0   2   2   0   2   2   0   0   0   2   2   2   0   2   0   0   0   0   2   2   2   0   2   2   2   2   2   0   0   2   0   0   2   0   0   0   2   0   0   0
 MK-1-8                 0   2   2   0   2   0   2   0   0   0   2   0   2   2   0   0   2   2   0   2   2   2   0   2   0   0   0   0   0   2   0   2   2   2   2   2   2   0   2   0   0   2   0   2   2   0   0   2   2   2   0   2   2   2   0   2   0   0   0   0   0   2   0   2   0   0   2   2   0   2   2   2   0   2   2   2   0   0   0   2   2   0   0   2   2   2   0   2   0   2   0   0   0   2   2   2   0   2   2   0   0   2   2   0   2   2   0   2   0   0   2   0   0   0   0   2   2   0   2   0   0   2   0   2   2   2   0   0   2   0   0   0   2   0   0   2   0   0   2   0   0   2   2   2   2   0   2   2   2   2   2   0   2   0   2   2   2   0   0   2   0   2   2   0   2   2   0   0   0   2   2   2   2   0   0   0   0   0   2   2   2   0   2   2   2   2   2   0   0   2   0   0   2   0   0   0   2   2   2   0
 MK-1-9                 0   2   2   0   2   0   2   0   0   0   2   0   2   2   0   0   2   2   0   2   0   2   0   2   0   0   0   0   0   2   2   2   2   0   2   2   2   0   2   0   2   2   0   2   2   0   0   2   2   2   0   2   2   2   0   2   0   0   0   0   2   2   0   2   0   0   2   2   0   2   2   2   0   2   2   2   2   0   0   2   2   0   0   2   2   2   2   2   0   2   0   0   0   0   2   2   0   2   2   0   0   2   2   0   0   2   0   2   2   0   2   0   0   0   0   2   2   0   2   0   0   2   0   2   2   2   0   0   2   0   0   0   2   0   0   2   0   0   2   0   0   2   2   2   2   0   2   2   2   2   2   0   2   0   2   2   2   0   2   2   0   2   2   0   2   2   0   2   0   2   2   2   2   0   2   0   0   0   2   0   2   0   2   2   2   2   2   0   0   2   0   0   0   0   0   2   0   2   2   0
 MK-1-10                0   2   2   0   2   0   2   0   0   0   2   0   2   2   0   0   2   2   0   2   0   0   0   2   0   0   0   0   0   2   2   2   2   0   2   2   2   0   2   0   2   2   0   2   2   0   0   2   2   2   0   2   2   2   0   0   0   0   0   0   2   2   0   2   0   0   2   2   0   2   0   2   2   2   0   2   2   0   2   2   2   0   0   2   2   2   2   2   2   2   0   0   0   0   2   2   0   0   2   0   0   2   2   0   0   0   0   2   0   0   2   0   0   0   0   2   2   0   2   0   0   0   0   2   2   2   0   0   2   0   0   0   0   2   0   2   0   0   0   0   0   2   2   2   2   0   2   2   2   0   2   0   2   0   2   2   2   0   0   0   0   2   2   0   2   2   0   0   2   0   2   2   2   0   2   0   0   0   2   0   0   0   2   0   2   2   2   0   0   2   0   0   0   0   0   2   0   2   2   0
 MK-1-11                0   2   2   0   2   0   2   0   0   0   0   0   2   2   2   0   0   2   0   2   0   0   0   2   0   0   0   0   0   2   2   2   2   0   2   2   2   0   2   0   2   2   0   2   2   0   0   2   2   2   0   2   0   2   0   0   0   0   0   0   0   2   0   2   0   0   2   2   0   2   0   2   2   2   0   2   2   0   2   2   0   0   0   2   2   2   2   2   2   2   0   0   0   0   0   0   0   0   2   0   0   2   2   0   0   0   0   0   0   0   2   0   0   0   0   2   2   0   0   0   0   0   0   2   2   2   0   0   2   0   0   0   0   2   0   2   0   0   0   0   0   2   2   2   2   0   2   2   0   0   2   0   2   0   2   2   2   0   0   0   0   0   2   0   2   2   0   0   2   0   2   2   0   0   2   0   2   0   2   0   0   2   2   0   2   2   2   0   2   2   0   0   2   0   0   2   0   0   2   0
 MK-1-12                0   2   0   0   2   0   2   0   0   0   0   0   2   2   2   0   0   2   2   2   0   0   0   2   0   0   0   0   0   2   2   2   2   0   2   2   2   0   2   0   2   2   0   2   2   0   0   2   2   2   0   2   0   2   0   0   0   0   0   0   0   2   0   2   0   0   2   2   0   2   0   0   2   2   0   0   2   0   2   2   0   0   0   2   2   0   2   2   2   0   0   0   2   0   0   0   0   0   2   0   0   2   2   2   0   0   0   0   0   0   2   0   0   0   0   2   2   2   0   0   0   0   2   2   2   2   0   2   2   0   0   2   0   2   0   2   0   0   0   0   0   2   2   2   2   0   2   2   0   0   2   0   2   0   2   2   2   0   0   0   0   0   2   0   0   2   0   0   2   0   2   2   0   0   2   0   0   0   2   0   0   2   2   0   2   0   2   0   2   2   0   0   2   0   0   2   0   0   2   0
 MK-1-13                0   2   0   0   0   2   2   0   0   0   0   0   2   2   2   0   0   2   0   2   2   0   0   2   0   0   0   2   0   0   2   2   2   0   2   2   2   0   2   0   2   2   0   0   2   0   0   2   2   2   0   2   2   2   0   0   0   0   0   0   0   2   0   2   0   0   2   2   0   2   0   0   2   2   0   0   2   2   2   2   0   0   2   2   2   0   2   2   0   0   0   0   2   0   0   0   0   0   2   0   0   2   2   2   0   0   0   0   0   0   2   0   0   0   0   2   2   2   0   0   0   0   2   2   2   2   0   2   2   0   0   2   2   2   0   2   0   0   0   0   0   2   2   2   0   0   2   2   0   0   2   0   0   0   2   2   2   0   2   0   0   2   2   0   0   2   0   0   2   0   2   2   0   2   2   0   0   0   2   0   0   0   2   0   2   0   2   0   2   2   0   0   2   0   0   2   0   0   0   2
 MK-1-14                2   2   0   0   0   2   2   0   0   0   0   0   2   2   2   0   0   2   0   2   2   0   0   2   2   0   0   2   2   0   2   2   2   0   2   2   0   0   2   0   2   2   0   0   2   0   0   2   2   2   0   2   2   2   0   0   0   0   0   0   0   2   0   2   0   0   2   2   0   2   2   0   2   2   0   0   0   2   2   2   0   0   2   2   2   0   2   2   0   0   0   0   2   0   0   0   0   0   2   0   0   2   2   2   0   0   0   0   0   0   2   0   0   0   0   0   2   2   2   0   0   0   2   2   2   2   0   2   2   0   0   2   2   2   0   2   0   0   0   0   0   2   0   2   2   0   0   2   0   0   2   0   0   2   0   2   2   0   2   0   2   2   2   0   0   2   0   0   2   0   2   2   0   2   2   0   0   0   2   0   0   0   2   0   2   0   2   0   2   2   2   0   2   0   0   2   0   0   0   2
 MK-1-15                2   2   0   0   2   2   2   0   2   0   0   0   2   0   2   0   2   2   0   2   0   0   0   2   2   0   0   0   2   0   2   2   2   0   2   2   0   0   2   0   2   2   2   0   2   0   0   2   2   2   2   0   2   2   0   0   0   0   0   0   0   0   0   2   0   0   2   2   0   2   2   0   2   2   0   0   0   2   0   2   2   0   2   2   2   0   2   2   0   0   0   0   2   0   0   0   2   0   2   0   0   2   0   2   0   0   0   0   0   0   2   2   0   0   0   0   2   0   2   0   0   0   2   2   2   2   0   2   2   0   0   2   2   2   0   2   0   0   0   0   0   2   0   0   0   0   0   2   0   0   2   0   0   2   0   2   2   0   2   0   2   2   2   0   0   2   0   0   2   0   2   2   0   2   0   0   0   0   2   0   0   2   0   0   2   0   0   0   2   2   2   0   0   0   0   2   2   0   0   2
 MK-1-16                2   2   0   0   2   2   2   0   0   2   0   0   2   0   0   0   0   2   0   2   0   0   0   2   2   0   0   0   2   0   2   2   2   0   2   2   0   2   2   0   2   2   2   0   2   0   0   2   2   0   2   2   0   2   0   0   0   0   2   0   0   0   0   2   0   0   2   2   0   2   2   0   2   2   0   0   0   2   0   2   2   0   2   2   2   0   2   2   0   0   0   0   2   0   0   0   2   0   2   0   0   2   0   2   0   0   0   0   0   2   2   0   2   0   0   0   2   0   2   0   2   0   0   2   2   2   0   2   2   0   0   2   2   2   0   2   0   0   2   0   0   2   0   2   0   0   0   2   0   0   2   2   2   2   0   2   2   0   2   0   2   0   2   0   0   2   0   0   2   0   2   2   0   2   0   0   0   0   2   0   0   2   0   0   2   0   0   0   2   2   2   0   0   0   2   0   0   0   0   2
 MK-2-1                 0   2   0   2   2   2   0   0   0   0   2   0   2   0   0   0   0   2   0   2   0   2   0   0   2   0   0   0   2   2   0   2   2   2   0   2   2   2   0   2   0   0   2   2   2   0   0   2   0   0   0   0   0   0   0   0   2   0   0   2   0   2   2   0   0   2   2   2   2   2   2   2   0   2   2   2   2   2   0   2   2   2   0   2   2   2   0   2   2   2   2   0   2   2   2   0   2   2   2   2   2   0   2   0   0   2   0   0   2   2   2   0   0   0   2   0   2   2   2   0   0   2   2   2   0   2   2   2   0   2   0   2   0   0   2   0   0   2   2   0   0   2   0   2   0   2   0   0   0   2   0   2   0   0   0   0   0   0   2   2   2   0   2   2   0   0   2   2   2   2   2   2   2   0   0   0   2   2   0   2   0   0   2   0   2   2   0   0   0   0   0   2   2   0   2   0   0   0   2   2
 MK-2-2                 0   2   0   2   2   2   0   2   0   0   2   0   2   0   0   2   0   2   2   2   0   0   0   0   2   0   0   0   2   2   0   0   2   2   0   2   2   2   0   2   0   0   2   0   2   0   0   2   0   0   0   0   0   0   0   0   2   0   0   2   0   2   0   2   0   0   0   2   2   2   2   2   0   2   2   2   2   2   0   2   2   2   0   2   2   0   0   2   2   2   2   0   2   2   2   0   2   2   2   2   2   0   2   0   0   2   0   0   2   2   2   0   2   0   2   0   2   2   2   0   0   2   2   2   0   2   2   2   0   2   0   2   0   0   2   0   2   2   2   0   0   2   2   2   0   2   0   0   2   2   0   2   0   0   0   0   0   0   2   2   2   0   2   2   0   0   2   2   2   2   2   2   2   0   0   0   2   2   0   2   0   0   2   0   0   0   0   0   0   0   0   2   2   0   2   0   0   0   0   2
 MK-2-3                 0   0   0   2   2   2   0   2   0   0   2   0   2   0   0   0   0   0   2   2   0   0   0   0   2   0   0   0   2   2   0   0   2   2   0   2   2   2   0   2   0   0   2   0   2   0   0   2   2   2   0   2   0   0   0   0   2   0   0   2   0   2   0   2   0   0   0   2   2   2   2   2   2   2   2   0   2   2   0   2   2   2   0   2   2   0   0   2   2   2   2   0   2   2   2   0   0   2   2   2   2   0   2   0   0   2   0   0   2   2   2   0   0   0   2   2   2   2   2   0   0   2   2   2   0   2   2   2   0   2   0   2   0   0   2   0   2   2   2   0   0   0   2   2   0   2   0   0   2   2   0   2   0   0   0   0   2   0   2   2   2   0   0   2   0   2   2   2   0   2   2   2   2   0   0   0   0   2   0   2   0   0   2   0   0   0   0   0   0   0   0   0   2   0   2   0   0   0   0   0
 MK-2-4                 0   0   0   2   2   2   0   2   0   0   2   0   2   0   0   0   0   0   2   0   0   0   2   2   2   0   2   0   0   2   0   0   2   2   0   2   2   2   2   2   0   0   2   0   2   0   0   2   2   2   0   0   0   2   0   0   2   0   0   2   0   2   0   2   0   0   0   2   2   2   2   2   2   2   0   0   2   2   0   2   2   2   0   2   2   0   0   2   2   2   2   0   2   2   2   0   2   2   2   2   0   0   2   0   2   2   2   0   2   2   2   0   0   2   0   2   2   2   2   0   0   2   2   2   0   2   0   2   0   0   0   2   0   0   2   0   2   2   2   0   0   0   2   2   0   2   0   0   2   2   0   2   0   0   0   0   2   0   2   2   2   0   2   0   0   2   2   2   0   2   2   2   2   0   0   0   0   2   0   2   0   0   2   0   0   0   0   0   0   0   0   0   2   0   2   0   0   0   0   0
 MK-2-5                 2   0   0   2   2   2   0   2   0   2   2   0   2   0   0   2   0   0   2   0   0   0   2   2   2   2   2   0   0   2   0   0   2   2   0   2   2   2   2   2   0   0   2   0   2   0   0   0   2   2   0   0   0   2   2   0   0   2   0   2   0   2   0   2   0   0   0   2   2   2   2   2   2   2   0   0   2   2   0   2   2   0   0   2   2   0   0   2   2   2   2   0   2   2   0   0   2   2   2   2   0   0   2   0   2   2   2   0   2   2   0   0   0   2   0   2   2   2   0   0   0   2   2   2   2   2   2   0   0   0   0   2   0   0   2   0   2   2   2   0   0   0   2   2   0   2   0   0   2   2   0   2   0   0   0   0   0   0   0   2   2   2   2   0   0   2   2   2   0   0   2   2   2   0   0   0   2   2   2   2   0   2   2   0   0   0   0   0   0   0   0   0   2   2   2   0   0   0   0   0
 MK-2-6                 2   0   0   2   2   2   0   2   0   2   0   2   2   0   0   2   0   0   2   0   0   0   2   2   2   2   2   0   0   2   0   0   2   2   0   2   2   2   2   0   0   0   2   0   2   0   0   0   0   2   0   0   0   2   2   0   0   2   0   2   0   2   2   2   0   0   0   2   2   2   2   2   2   2   0   0   2   2   0   2   2   0   0   2   2   0   0   2   2   2   2   0   2   2   0   0   2   2   2   2   0   0   2   0   2   2   2   0   2   2   0   2   0   2   0   2   2   2   0   0   0   2   2   2   2   2   2   0   0   0   0   2   0   0   2   0   2   2   2   0   0   0   2   2   0   2   0   0   2   2   0   0   0   2   0   0   0   2   0   2   0   2   2   0   0   2   2   2   0   0   2   2   2   0   0   0   2   2   2   2   0   2   2   0   0   0   0   0   0   0   0   0   2   0   2   0   0   0   0   0
 MK-2-7                 0   0   0   2   2   2   2   0   0   2   0   2   2   0   2   2   0   0   2   0   0   0   2   2   2   2   2   0   0   2   0   0   2   2   0   0   2   0   2   0   0   2   2   0   2   0   0   0   0   2   0   0   0   2   2   0   0   2   0   2   0   2   2   2   0   0   0   2   0   2   2   2   2   2   0   0   2   2   0   2   2   2   0   2   2   0   0   2   2   2   2   0   2   2   0   0   2   2   2   2   0   0   2   0   0   2   2   0   2   2   2   2   0   2   0   2   2   2   0   0   2   2   2   2   2   2   2   0   0   0   0   2   0   0   2   0   2   2   2   0   0   0   2   2   0   2   0   0   2   2   0   0   0   2   0   0   0   2   0   0   0   2   2   2   0   2   2   2   0   0   2   0   2   0   0   0   2   2   2   2   0   2   2   0   0   0   0   0   0   0   0   0   2   0   2   0   0   0   0   0
 MK-2-8                 0   0   0   2   2   2   2   0   0   2   0   0   2   0   2   0   0   0   2   0   0   0   2   2   2   0   2   0   0   2   0   0   2   2   0   0   2   0   0   0   0   2   2   0   2   0   0   2   0   2   0   0   0   2   2   0   0   2   0   2   0   2   2   2   0   0   0   0   2   2   2   0   2   2   0   0   2   2   0   2   2   2   0   2   2   2   0   2   2   2   2   0   2   2   0   0   2   2   2   2   0   0   2   0   0   2   2   0   2   2   2   2   0   2   0   0   2   2   0   0   2   2   2   2   2   2   0   0   0   0   0   2   0   0   2   0   2   2   2   0   0   0   2   2   0   2   0   0   2   2   0   0   0   2   0   0   0   2   0   0   0   2   2   2   0   2   2   2   0   0   2   0   2   0   0   0   2   2   0   2   0   2   2   0   0   0   0   0   0   0   2   0   2   2   2   0   0   0   0   0
 MK-2-9                 0   0   0   2   2   2   2   0   0   0   0   0   2   0   2   0   2   0   2   0   0   0   2   2   2   0   2   0   0   2   0   0   2   2   0   0   2   0   0   0   2   2   2   0   2   0   0   2   2   2   0   0   0   2   2   0   0   2   0   2   0   2   2   2   0   0   0   0   2   2   2   0   2   2   0   0   2   2   0   2   2   0   0   2   0   2   0   0   0   2   2   0   2   2   0   2   0   2   2   2   0   0   2   0   0   2   2   0   2   2   2   2   0   2   0   0   2   2   0   0   2   0   2   2   2   2   2   0   0   0   0   2   0   0   2   0   2   2   2   0   0   2   2   2   0   2   0   0   2   2   0   0   0   2   0   0   0   2   0   0   0   2   2   2   0   2   2   2   2   0   2   0   2   0   0   0   2   2   0   2   0   2   2   0   0   0   0   0   0   0   2   0   2   2   2   0   0   0   0   2
 MK-2-10                0   0   2   2   2   2   2   0   0   0   0   0   0   2   2   0   2   0   2   0   0   0   2   2   2   0   2   0   0   2   0   0   2   2   0   0   2   0   0   2   0   2   2   0   2   0   0   2   2   2   0   0   0   2   0   0   0   2   0   2   0   2   2   2   0   0   0   0   0   2   2   0   2   2   0   0   2   2   0   2   2   0   0   0   0   2   0   2   0   2   2   0   2   2   0   2   2   2   2   2   0   0   2   2   0   2   2   0   2   2   2   2   2   2   0   0   2   2   0   0   2   2   0   2   2   2   2   2   0   0   0   2   0   0   2   2   2   2   2   0   0   2   2   2   0   2   0   0   2   2   0   0   0   0   0   0   0   2   0   0   0   2   2   0   0   2   2   2   2   0   2   0   2   0   2   0   2   2   0   2   2   2   0   0   0   0   0   0   0   0   2   2   2   2   2   2   0   0   0   2
 MK-2-11                0   2   2   2   2   2   2   2   0   0   0   0   0   2   0   0   2   0   2   0   0   0   2   2   2   0   2   0   2   2   0   0   2   2   0   2   2   0   0   2   0   2   2   0   2   0   0   2   2   2   0   0   0   2   0   0   0   2   0   2   0   2   2   2   0   0   0   0   2   2   2   0   2   2   0   0   0   2   0   2   2   0   0   0   0   2   0   2   0   2   2   2   2   2   0   2   2   2   2   2   0   0   0   2   0   2   2   0   0   2   2   0   2   2   0   0   2   0   0   0   2   2   0   2   2   2   0   0   0   0   0   2   0   0   2   2   2   2   2   0   0   2   2   2   0   2   0   0   2   2   0   0   0   0   2   0   0   2   0   0   0   2   2   0   2   2   2   2   2   0   2   0   2   0   2   0   2   2   0   2   2   2   0   0   0   0   0   0   0   0   2   2   2   2   2   2   0   0   0   0
 MK-2-12                2   2   2   0   0   2   2   2   0   0   0   0   0   2   0   0   2   0   2   0   0   2   2   2   2   0   2   2   2   0   0   0   2   2   0   2   2   0   0   2   0   2   2   0   2   0   0   2   2   0   2   0   2   2   2   0   0   2   0   2   0   2   2   2   0   0   0   0   2   2   2   0   2   0   0   0   0   2   0   2   2   0   0   0   0   2   0   2   0   2   2   2   2   2   2   2   2   2   2   2   0   0   0   2   2   2   2   0   0   2   2   0   2   2   0   2   0   0   0   0   2   2   0   2   2   0   0   0   0   0   2   2   0   0   2   2   0   2   2   0   0   2   2   2   0   2   0   0   2   2   0   0   0   0   2   0   0   2   0   0   0   0   2   2   2   2   2   2   0   0   0   0   2   0   2   0   2   2   0   2   2   2   0   0   0   0   0   0   0   0   2   2   2   2   2   2   0   0   0   2
 MK-2-13                2   0   2   0   0   2   2   2   0   0   0   0   0   2   0   2   2   0   2   0   0   2   2   2   0   0   2   2   2   0   0   0   2   2   0   2   2   0   0   2   0   2   2   0   2   0   0   2   2   0   2   0   2   0   2   0   0   2   0   2   0   2   2   2   0   0   0   0   2   2   2   0   2   0   0   0   0   2   0   2   0   2   0   0   0   2   0   2   0   2   2   2   2   2   2   2   2   2   2   2   0   0   0   2   2   2   2   0   0   2   2   0   2   2   0   2   0   0   0   0   2   0   0   2   0   0   0   0   2   0   2   2   0   0   2   2   0   0   2   2   0   2   2   0   0   2   0   0   2   2   0   0   0   0   2   0   0   2   0   0   0   0   2   2   0   2   2   2   0   0   0   0   2   0   2   0   2   2   0   2   0   2   0   0   0   0   0   0   0   0   2   2   2   2   0   2   0   0   2   2
 MK-2-14                2   0   2   0   2   2   2   2   2   2   0   0   0   2   0   2   2   0   2   0   0   2   2   2   0   2   2   2   2   0   2   0   2   2   0   2   2   0   0   2   0   2   2   0   2   0   0   2   2   0   2   0   2   0   0   0   0   0   0   2   0   0   2   2   0   0   0   0   0   2   2   0   2   0   0   0   0   2   0   2   0   2   0   0   0   2   2   2   0   2   0   2   0   2   2   2   2   2   2   0   0   0   0   2   2   2   2   0   0   2   2   2   0   2   0   2   0   0   0   0   2   0   0   2   2   0   2   0   0   0   2   2   0   0   2   2   0   0   2   2   2   2   2   0   2   0   0   0   0   2   0   0   0   0   2   0   0   2   0   0   0   0   2   2   0   2   2   2   2   0   0   0   2   0   2   0   2   2   0   2   0   2   0   0   0   0   2   2   0   0   2   2   0   2   0   2   0   0   2   2
 MK-2-15                2   0   2   0   2   2   2   2   2   2   0   0   0   0   0   2   2   0   2   0   2   2   2   2   0   2   2   2   2   0   2   0   2   2   0   2   2   0   0   2   0   2   2   2   0   0   0   2   2   0   2   0   2   0   2   2   0   0   0   2   0   0   0   2   0   0   0   0   0   2   2   0   2   0   0   0   0   2   0   2   0   2   0   0   0   2   2   2   0   2   0   2   0   2   2   2   2   2   2   2   0   0   0   2   0   2   2   0   0   2   2   2   0   2   0   2   0   0   0   2   2   2   0   0   2   0   2   0   2   0   2   2   0   0   0   2   0   0   2   2   2   2   2   2   2   0   0   0   0   2   0   0   0   0   2   2   0   2   0   0   0   0   2   2   0   2   2   2   2   0   0   0   2   0   2   0   2   2   0   2   0   2   0   0   2   0   2   2   2   2   2   2   0   2   0   2   2   0   2   2
 MK-2-16                2   0   2   0   2   2   2   2   2   2   0   0   0   0   0   2   0   2   2   2   2   2   2   2   0   2   0   2   2   0   2   0   2   2   0   2   2   0   2   2   0   0   2   2   0   0   0   2   2   0   2   0   2   0   0   2   0   2   0   2   0   0   0   2   0   0   0   0   0   2   2   0   2   0   0   2   0   2   0   2   2   2   0   0   0   2   2   2   0   2   0   2   0   2   2   2   2   2   2   2   2   0   2   2   2   2   2   0   0   2   2   0   0   2   0   2   0   0   0   2   2   2   0   0   2   0   2   0   2   2   2   2   0   0   0   2   0   0   2   2   0   2   2   2   2   0   0   0   0   2   0   0   0   0   2   2   0   2   0   0   2   0   2   2   0   2   2   2   2   0   0   0   2   0   2   0   2   2   0   2   0   2   0   0   2   0   2   2   2   2   2   2   0   2   0   2   2   0   2   2
 MK-3-1                 2   0   2   0   0   2   0   0   2   2   2   0   0   2   2   2   2   2   2   2   2   0   2   2   0   2   2   0   2   0   0   0   2   0   0   2   2   0   0   0   0   0   2   0   0   0   0   0   2   0   0   0   0   2   0   0   2   0   2   2   0   2   0   2   2   0   0   0   2   2   0   0   0   2   0   2   0   0   2   2   0   0   0   2   2   0   2   0   0   2   2   0   2   0   2   2   2   2   0   0   0   2   2   0   0   0   2   2   2   2   2   0   2   0   0   0   2   2   2   0   0   0   0   0   2   0   2   2   0   2   0   0   2   2   0   2   2   0   2   0   0   0   0   2   2   0   2   2   0   0   2   2   0   2   2   0   0   0   0   2   2   2   2   2   0   2   2   0   2   0   2   0   0   2   2   0   0   0   0   0   2   2   2   2   0   2   0   0   0   0   0   2   2   2   2   2   2   0   2   2
 MK-3-2                 2   0   2   0   0   2   0   0   2   2   2   0   0   2   2   2   2   0   2   2   2   0   0   2   0   2   0   0   0   0   0   0   2   0   0   2   2   0   0   0   0   2   2   0   0   2   0   0   2   0   0   0   2   2   2   2   2   2   2   2   0   2   0   2   2   2   0   0   2   2   0   0   0   2   0   2   0   2   2   2   0   0   0   2   2   0   2   0   0   0   2   0   2   0   0   2   2   2   0   2   0   2   2   0   0   0   2   2   2   2   0   0   2   0   0   0   2   2   0   0   0   0   0   0   2   0   2   2   0   2   0   0   2   0   0   2   2   0   2   0   0   0   0   2   2   0   2   2   0   0   2   2   0   0   2   0   0   0   0   2   2   2   2   2   0   2   2   0   0   0   2   0   0   2   2   0   0   0   0   0   2   2   2   2   0   2   0   2   0   0   0   2   2   2   2   2   2   0   2   2
 MK-3-3                 0   0   2   0   0   2   0   0   2   2   2   0   0   2   0   2   2   0   2   2   2   0   0   2   0   2   0   0   0   0   0   0   2   2   0   2   2   2   0   0   0   2   2   0   0   2   0   0   0   0   0   0   2   2   2   2   0   2   2   2   0   0   0   2   2   2   0   0   2   2   0   0   0   2   0   2   0   2   2   2   0   0   0   2   0   0   2   0   0   0   2   0   2   0   0   2   2   0   0   2   0   2   2   0   0   0   2   2   2   2   0   0   2   0   0   0   2   2   0   0   0   0   0   0   2   2   2   2   2   2   2   0   2   0   0   2   2   0   2   2   0   0   0   0   2   0   2   2   0   0   2   2   0   0   2   0   0   0   0   2   2   2   2   2   0   2   2   0   0   0   2   0   0   2   0   0   0   0   0   0   2   2   0   2   0   2   0   0   0   0   0   2   2   2   2   2   2   2   2   2
 MK-3-4                 2   0   2   0   0   2   0   0   2   2   2   0   0   2   0   2   2   0   2   2   2   0   0   2   0   2   0   0   0   0   0   0   2   2   0   2   2   2   0   0   0   2   0   0   0   2   0   0   0   0   0   0   0   2   2   0   2   2   2   2   0   0   0   2   0   2   0   0   2   2   0   0   2   2   0   2   0   2   0   2   0   0   0   2   0   2   2   0   0   0   2   0   2   0   0   2   0   0   2   2   2   2   2   0   0   0   2   2   2   2   0   0   2   0   0   0   2   2   2   0   0   0   0   0   2   2   2   2   2   2   2   0   2   0   0   2   2   0   2   2   0   0   0   0   2   0   2   2   0   0   2   2   2   0   2   0   0   0   0   2   2   2   2   2   0   0   2   0   0   0   2   0   0   2   0   0   0   0   0   0   2   2   0   2   0   2   0   0   0   0   0   0   2   2   2   2   2   2   2   2
 MK-3-5                 2   0   2   0   0   2   0   2   2   2   2   2   0   2   0   2   2   0   2   2   2   0   0   0   0   2   0   0   0   0   0   0   2   2   0   0   2   2   0   0   0   2   0   0   0   2   0   0   0   0   0   0   0   2   2   0   2   0   0   2   0   0   0   2   0   2   0   0   2   2   0   0   2   2   0   2   0   2   0   2   0   0   2   2   0   2   2   0   0   2   0   0   2   0   0   2   0   2   0   2   2   2   2   0   2   0   2   2   2   2   0   0   2   0   0   0   2   2   0   0   0   0   0   0   2   0   2   2   2   2   2   0   2   0   0   2   2   0   2   2   0   0   0   0   2   0   0   2   0   0   2   2   0   0   2   0   0   0   0   0   2   0   2   2   0   0   2   0   0   0   0   0   0   2   0   2   2   0   0   0   2   2   0   2   0   2   0   0   0   0   0   0   2   2   2   2   2   2   2   2
 MK-3-6                 2   0   2   0   2   0   0   2   2   2   2   2   0   2   0   0   2   0   2   2   2   2   0   2   0   2   0   0   0   0   0   0   2   2   2   2   2   2   0   0   0   2   0   0   0   2   0   0   2   0   0   0   0   2   0   2   2   2   0   2   0   0   0   2   0   2   0   0   2   2   2   0   2   2   0   2   0   2   0   2   0   0   2   2   0   0   2   0   0   2   0   0   2   2   0   0   0   2   0   2   2   2   2   0   2   0   2   2   2   2   0   2   2   0   0   0   2   2   0   0   0   0   0   0   2   0   2   2   2   2   2   0   2   0   0   2   2   0   2   2   0   0   0   0   2   2   0   2   0   0   2   2   0   0   2   0   0   0   0   0   0   0   2   2   0   0   2   0   0   0   0   0   0   2   0   0   2   0   0   0   2   2   0   2   0   2   0   0   0   0   0   0   2   2   2   2   2   2   2   2
 MK-3-7                 0   0   2   0   0   2   0   2   2   2   2   2   2   2   0   0   2   0   0   2   2   2   0   2   0   0   0   0   0   2   0   0   2   2   2   2   2   2   0   0   0   2   0   0   0   2   0   0   2   0   0   0   0   2   0   2   2   2   0   2   0   2   0   0   0   2   0   2   2   2   0   2   2   2   0   2   0   2   0   2   0   0   2   2   2   0   2   0   0   0   0   0   2   2   0   2   0   2   0   2   2   2   2   0   2   0   2   2   2   2   0   2   2   2   0   0   2   2   0   0   0   0   2   0   2   0   2   2   2   2   2   2   2   0   0   2   2   0   2   2   0   0   0   2   2   2   0   2   0   0   2   2   0   0   2   0   0   0   0   0   2   0   2   2   0   0   2   0   2   0   0   0   0   2   0   0   2   0   0   0   2   2   0   2   0   2   0   0   0   0   0   0   2   2   2   0   2   2   2   2
 MK-3-8                 0   0   0   0   0   2   0   2   2   2   2   2   2   2   0   0   2   0   0   2   2   2   0   0   0   0   0   0   0   2   0   0   0   2   2   0   2   2   0   0   2   2   0   0   0   2   0   0   2   0   0   2   0   2   0   2   2   2   2   2   0   2   0   0   0   2   0   2   2   2   0   2   2   2   2   2   0   2   0   2   0   0   2   2   2   0   2   0   0   0   2   0   2   0   0   2   0   2   0   2   2   2   2   0   0   0   2   2   2   2   2   0   0   0   0   0   2   2   0   0   0   2   2   0   2   0   2   2   2   2   2   0   2   0   0   2   0   0   2   2   0   0   0   2   2   2   0   2   0   0   2   2   0   0   2   0   0   0   0   0   2   0   2   2   0   0   2   0   2   0   2   0   0   2   0   0   2   2   0   0   2   2   0   2   0   2   0   0   0   0   0   0   2   0   2   0   0   2   2   2
 MK-3-9                 2   0   0   0   0   2   0   2   2   2   2   0   2   2   0   0   2   0   0   2   2   2   0   0   0   0   0   2   0   2   0   0   0   2   2   0   2   2   0   0   2   2   2   0   0   2   0   0   2   0   0   2   0   2   0   2   2   2   2   2   0   2   2   0   0   2   0   2   2   2   0   2   2   0   2   2   0   2   0   2   0   0   2   2   2   0   2   0   0   0   2   0   2   2   0   2   0   2   2   2   2   2   2   0   0   0   2   2   2   2   2   0   0   2   0   0   2   2   0   0   2   2   2   0   2   0   2   2   2   2   2   0   2   0   0   2   0   0   2   2   0   0   0   2   2   2   0   2   0   0   2   2   0   0   2   0   0   0   0   0   2   0   2   2   0   0   2   0   2   0   2   2   0   2   0   2   2   2   0   0   2   2   0   2   0   0   0   0   0   2   0   0   2   0   2   0   0   2   2   2
 MK-3-10                2   0   0   0   0   2   0   2   2   2   0   0   2   2   0   0   2   0   0   2   2   2   0   0   0   0   0   2   0   2   0   0   0   2   2   0   2   0   0   0   2   2   2   0   0   0   0   0   2   0   0   0   0   0   0   2   2   2   2   2   0   2   2   0   0   2   0   2   2   2   0   2   2   0   0   2   0   2   0   2   0   0   2   2   2   0   2   0   2   0   2   0   2   2   0   2   0   2   2   2   2   2   2   0   0   0   2   2   0   2   2   0   0   0   0   0   0   2   0   0   2   2   2   2   2   0   0   2   2   2   2   0   2   0   0   2   0   0   2   2   2   0   0   2   2   2   0   2   0   0   0   2   0   0   2   0   0   0   0   0   2   0   2   2   0   0   0   0   2   0   2   2   0   2   0   2   2   2   0   0   0   2   0   2   0   0   0   0   0   2   0   2   2   0   2   0   0   2   2   2
 MK-3-11                2   0   0   0   0   2   0   2   2   2   0   0   2   2   0   0   2   0   0   2   2   2   0   0   0   0   0   2   0   2   0   0   0   2   2   0   2   0   0   0   0   2   2   0   0   0   0   0   2   0   0   0   0   0   2   2   2   2   2   2   0   2   2   0   0   2   0   2   2   2   0   2   2   0   0   2   0   2   0   2   0   0   2   2   2   0   2   0   0   0   2   0   2   0   0   2   0   2   2   2   2   2   2   0   0   0   0   2   0   2   2   0   2   0   2   0   0   2   0   0   2   2   2   2   2   0   0   2   2   2   2   0   2   2   2   2   0   0   0   2   2   0   0   2   2   2   0   2   0   0   0   0   0   0   2   0   0   0   0   0   2   0   2   2   0   0   0   0   2   0   2   2   0   2   0   2   2   2   0   0   2   2   2   2   0   0   2   2   0   2   0   2   2   0   2   0   0   2   2   2
 MK-3-12                2   0   0   0   2   2   0   0   2   2   0   2   2   2   0   0   2   0   0   2   2   2   0   0   0   0   0   2   0   2   0   0   0   2   2   2   2   0   0   0   2   2   2   0   0   0   0   2   2   0   2   0   0   0   2   2   2   0   2   2   0   2   0   2   0   2   0   2   2   2   0   2   0   0   0   0   0   0   0   0   0   0   2   2   0   0   2   0   0   0   2   0   0   0   0   2   0   2   2   2   2   2   2   2   0   0   2   2   0   2   2   0   2   0   2   0   0   2   0   0   2   2   2   2   2   0   2   2   2   2   2   2   2   2   2   2   0   0   0   2   0   0   0   2   2   0   0   2   0   0   2   2   2   0   2   0   0   0   0   0   2   0   2   2   0   0   2   0   2   0   2   2   0   2   0   2   2   2   0   0   2   2   2   2   0   2   0   2   0   2   0   2   2   0   2   0   0   2   0   2
 MK-3-13                2   2   0   0   2   2   2   0   0   2   0   2   2   0   0   0   2   0   0   2   2   2   0   0   0   0   0   2   0   2   0   0   0   2   2   2   2   0   0   0   2   2   2   0   2   2   0   2   0   0   2   0   0   0   2   2   2   2   2   2   0   2   0   2   2   2   0   2   2   2   2   2   0   0   0   0   0   0   0   0   0   0   2   2   0   2   2   0   0   0   2   0   0   0   0   2   0   2   2   2   2   2   2   2   0   2   2   2   2   2   2   0   2   0   2   0   0   2   0   0   2   2   2   2   2   0   2   2   2   2   2   2   2   2   2   2   0   0   0   2   0   0   0   2   2   0   0   2   0   0   0   2   2   0   2   0   0   0   0   0   2   0   2   2   0   0   2   0   2   0   2   2   0   2   0   0   2   0   0   0   2   0   2   2   0   2   0   2   0   2   0   2   2   0   2   0   0   0   0   2
 MK-3-14                2   2   0   0   2   2   2   0   0   2   0   2   2   2   0   0   0   0   0   2   2   2   0   0   0   0   0   2   0   2   0   0   0   2   2   2   2   0   0   0   2   2   2   0   2   2   0   2   0   0   2   0   0   0   2   2   2   2   2   2   0   2   0   2   0   2   2   0   2   2   2   2   0   0   0   0   0   0   0   0   0   0   2   2   0   2   2   0   0   0   0   0   0   0   0   2   0   0   2   2   2   2   2   2   0   2   2   2   2   2   2   0   2   0   2   2   0   0   0   0   2   2   2   2   2   0   2   2   2   0   2   2   2   2   2   0   0   0   0   2   0   2   0   2   2   0   2   2   0   0   0   2   2   2   2   0   0   0   0   0   2   0   2   2   0   0   2   0   2   0   2   2   0   2   0   0   2   0   0   0   2   0   2   0   0   2   0   2   0   2   0   2   2   0   2   0   0   0   0   2
 MK-3-15                2   2   0   0   2   2   2   0   0   2   0   0   2   2   0   0   2   0   0   2   2   2   0   2   0   0   0   2   0   2   0   0   0   2   2   2   2   0   0   0   2   2   0   0   2   2   0   2   0   0   2   0   0   0   2   2   2   2   2   2   0   2   0   2   0   2   2   2   2   2   2   2   0   0   0   0   0   0   0   0   0   0   2   2   0   2   2   0   0   0   2   0   2   0   0   2   2   0   2   2   2   2   2   2   0   2   2   2   2   2   2   0   2   0   2   2   0   0   0   0   2   2   2   2   2   0   2   2   2   0   0   2   2   2   2   0   0   0   0   2   0   2   0   0   2   2   2   2   0   0   2   2   2   2   2   0   2   2   0   0   2   0   2   2   0   0   0   0   2   0   2   2   0   2   2   0   2   0   0   0   0   0   0   0   0   2   0   2   0   2   0   2   2   0   2   0   0   0   0   2
 MK-3-16                2   2   2   0   2   2   0   0   0   0   0   0   2   2   0   0   2   0   0   2   2   2   0   2   0   0   0   2   0   2   0   0   0   2   0   2   2   0   2   0   2   2   0   0   2   2   0   2   0   0   2   0   0   0   2   0   2   2   2   2   0   2   0   2   2   2   2   2   2   2   2   2   0   0   0   0   0   0   0   0   0   0   2   0   0   2   2   0   0   0   2   0   2   0   0   2   2   0   2   2   2   2   2   2   0   2   2   2   2   2   2   0   0   0   2   2   0   0   0   2   2   2   0   2   0   0   2   2   2   0   0   0   2   2   2   0   0   0   0   0   2   2   2   2   2   2   2   2   0   0   2   2   2   2   0   0   2   2   0   0   2   0   2   2   0   0   0   0   2   0   2   2   0   2   2   0   2   0   0   0   0   0   0   0   2   2   0   2   0   2   2   2   0   0   2   0   0   0   0   2
 MK-4-1                 0   2   0   2   2   2   2   0   0   0   2   2   0   2   2   2   0   0   2   0   0   2   2   2   0   0   0   2   2   0   0   0   2   0   2   2   0   2   2   0   2   0   0   0   0   0   0   0   2   2   0   2   0   0   0   2   0   2   0   0   0   0   2   2   2   2   2   0   2   2   2   2   0   0   2   0   0   0   2   0   0   2   2   2   0   2   2   0   0   2   0   2   0   2   2   2   2   2   0   2   0   0   2   2   0   0   2   0   0   2   2   0   2   0   2   2   0   2   2   0   2   2   0   2   2   2   2   2   0   0   2   2   2   2   2   2   0   0   0   0   2   0   2   0   0   0   0   2   0   2   2   2   0   0   0   2   2   2   0   0   2   0   2   2   2   2   0   0   0   0   0   0   2   0   2   2   2   0   0   2   2   2   0   2   0   0   2   2   2   2   2   2   0   2   2   0   2   2   2   2
 MK-4-2                 0   2   0   2   2   2   2   0   0   0   0   2   0   2   2   2   0   0   2   0   0   2   2   2   0   0   0   2   2   0   0   2   2   0   2   0   0   2   2   0   2   0   0   0   0   0   0   0   2   0   2   2   0   0   0   2   0   2   0   0   0   0   0   0   2   2   2   0   2   2   2   2   0   0   0   2   0   2   2   0   0   2   2   2   2   2   2   0   0   2   0   2   0   2   2   2   2   2   0   0   0   0   2   2   0   0   2   0   0   2   2   0   2   0   2   2   0   2   2   0   0   2   0   2   2   2   2   2   0   0   2   2   2   2   2   2   0   0   0   0   2   0   0   0   2   0   0   2   0   0   2   2   0   0   0   2   2   2   0   0   2   0   2   2   2   2   0   2   2   0   0   0   2   0   2   2   2   2   0   0   2   2   0   2   2   0   0   2   2   2   2   2   0   2   2   0   2   2   2   2
 MK-4-3                 2   2   0   2   2   2   2   0   0   0   2   2   0   2   2   2   0   0   2   2   0   2   2   2   0   0   0   2   2   0   2   2   0   0   2   0   0   2   2   0   2   0   0   0   0   2   0   0   2   0   2   2   0   0   0   2   0   2   0   0   0   0   0   0   2   2   2   0   2   2   2   2   0   0   0   2   0   2   2   0   0   2   0   2   2   2   2   0   0   2   0   2   0   2   2   2   2   2   0   0   0   0   2   2   0   0   2   0   0   2   2   0   2   0   2   2   0   2   2   0   0   2   0   0   2   2   2   2   0   0   2   2   2   2   2   2   0   2   0   0   2   0   0   0   2   0   0   2   0   0   2   2   0   0   0   2   2   2   2   0   0   0   2   2   0   2   0   2   2   2   0   0   2   2   2   0   2   2   0   0   2   2   0   2   2   0   0   2   2   2   2   2   0   2   2   0   2   2   2   2
 MK-4-4                 2   2   0   2   2   0   0   2   0   2   0   2   2   2   2   2   0   2   2   2   0   0   2   2   0   2   0   0   2   0   2   2   0   0   2   0   0   2   2   0   2   0   2   0   2   2   0   0   2   0   2   2   0   0   0   2   0   2   0   0   0   0   2   0   2   2   2   0   2   2   2   2   0   0   2   2   0   2   2   0   0   2   0   2   2   2   2   0   0   2   0   2   0   2   2   2   2   2   0   0   0   0   2   2   2   0   0   0   0   2   2   0   2   0   2   2   0   2   2   0   0   2   0   0   2   2   2   2   0   0   2   2   2   2   2   2   2   2   0   0   2   2   0   0   2   0   0   2   0   0   2   2   0   0   0   2   0   2   2   0   0   0   2   2   0   2   0   2   0   2   0   0   2   2   2   0   2   2   0   0   2   2   0   2   2   0   0   2   2   2   2   2   0   0   2   0   2   2   2   2
 MK-4-5                 2   2   2   2   2   0   0   2   0   2   0   2   2   2   2   0   0   2   2   2   0   0   2   2   0   2   0   0   2   0   2   2   0   0   2   0   0   2   2   0   2   0   2   0   2   2   0   2   2   0   2   2   0   0   2   2   0   2   0   0   0   0   2   0   2   2   2   2   2   2   2   2   0   0   2   2   0   2   0   0   0   2   0   2   2   2   2   0   0   2   0   2   0   2   2   2   2   0   0   0   0   2   0   2   2   0   0   0   0   2   2   0   2   0   2   2   0   2   2   0   2   2   0   0   2   2   0   2   0   0   2   2   2   2   2   2   2   2   0   0   2   2   0   0   2   0   0   2   0   0   2   2   0   0   0   2   0   2   2   0   0   0   2   2   0   2   0   2   0   2   0   0   2   2   2   0   2   2   0   0   2   2   0   2   2   2   0   2   2   2   2   2   0   0   2   0   2   2   2   2
 MK-4-6                 2   0   2   2   2   2   2   2   0   2   0   2   2   2   2   0   0   2   2   2   0   0   2   2   0   2   0   0   2   0   2   2   0   0   2   0   0   2   0   0   0   0   2   0   2   2   0   2   2   0   2   2   0   0   2   2   0   2   2   0   0   0   2   0   2   2   2   2   2   2   2   2   0   0   2   2   0   2   0   2   0   2   0   2   2   2   0   0   0   2   0   0   0   2   2   2   2   0   0   0   0   2   0   2   2   0   2   0   0   2   2   0   2   0   2   2   0   2   2   2   2   2   0   0   0   2   0   0   0   0   2   0   2   2   0   2   2   2   0   0   0   0   0   0   0   0   0   2   0   0   2   2   0   0   0   0   0   2   2   0   0   0   0   2   2   0   0   2   0   2   0   0   0   2   2   0   2   2   0   0   0   2   0   2   2   2   0   2   2   2   2   2   0   0   2   0   0   2   2   2
 MK-4-7                 2   0   2   2   2   2   2   2   0   2   0   2   2   2   0   0   0   2   2   2   0   0   2   2   0   2   0   0   2   0   2   2   0   0   0   0   0   2   0   0   0   2   2   0   2   2   0   2   2   0   2   2   0   0   2   2   0   2   2   0   0   2   2   2   2   2   0   2   2   2   2   2   0   2   2   2   0   2   0   2   0   2   0   2   2   2   0   0   0   2   0   0   0   2   2   2   2   0   0   2   0   2   0   2   2   0   2   0   0   2   2   0   2   0   2   2   0   2   2   2   2   2   0   0   0   2   0   0   0   0   2   0   2   2   0   2   0   2   0   0   0   0   0   0   0   2   0   2   0   0   2   2   0   0   0   0   0   2   0   0   0   0   0   2   2   0   0   2   0   2   0   0   0   2   2   0   2   0   2   0   0   2   0   2   2   2   0   2   2   2   2   2   2   0   2   0   2   2   2   0
 MK-4-8                 0   0   2   2   0   2   2   2   0   2   2   2   2   2   0   0   0   2   2   2   0   0   2   2   0   2   0   0   2   0   2   2   2   0   0   0   0   2   0   0   0   2   2   0   2   2   0   2   2   0   2   0   0   0   2   2   0   2   2   0   0   2   2   2   2   2   0   2   2   2   2   2   0   2   2   2   0   2   0   2   0   2   0   2   2   2   0   2   0   2   0   0   0   0   2   2   2   0   0   0   0   2   0   2   2   0   2   0   2   2   2   0   2   0   2   2   2   2   2   2   2   2   2   0   0   2   0   0   0   0   2   0   2   2   0   0   0   2   0   0   0   0   0   0   0   2   0   2   0   0   2   2   0   0   0   0   0   2   0   0   0   0   0   2   0   0   0   2   0   2   0   0   0   2   2   0   0   0   2   0   0   2   0   2   2   2   0   2   2   2   2   2   0   0   2   0   2   2   2   0
 MK-4-9                 0   0   2   2   0   2   2   2   0   2   2   2   2   2   2   2   0   2   2   2   2   0   2   2   2   2   0   0   2   0   2   2   2   0   0   0   0   0   0   2   0   2   0   0   2   2   0   2   2   0   2   0   0   0   2   2   2   2   2   0   0   2   2   2   2   0   0   2   2   2   2   2   0   2   2   2   0   2   0   2   0   2   0   2   2   2   0   2   0   2   0   0   0   0   2   2   2   0   0   0   0   2   0   2   2   0   2   0   2   2   2   0   2   0   2   2   2   2   0   2   0   2   2   0   0   2   0   0   0   0   2   0   2   2   0   0   0   2   0   0   0   0   0   0   0   2   0   2   0   0   2   0   0   0   0   0   0   2   0   0   0   0   0   2   0   2   0   2   0   2   0   0   0   2   0   0   0   0   2   0   0   2   2   2   2   2   0   2   2   2   0   2   0   0   2   0   2   0   2   0
 MK-4-10                0   2   2   2   0   2   2   2   0   2   2   2   0   2   2   2   0   2   2   2   2   0   2   2   2   2   0   0   2   0   2   2   2   0   0   2   0   0   0   2   0   0   0   0   2   2   0   2   2   0   0   0   0   0   2   2   2   0   2   0   0   2   2   2   2   0   0   2   0   2   2   2   0   2   2   2   0   0   0   2   0   2   0   2   2   2   0   2   0   2   0   0   0   2   2   2   2   0   0   0   0   2   0   2   2   0   2   0   2   2   2   0   2   0   2   2   0   2   0   2   0   0   2   0   0   2   0   0   0   2   2   0   2   0   0   0   0   2   2   0   0   0   0   2   0   2   0   2   0   0   2   0   0   0   0   0   0   2   0   2   0   0   0   2   0   2   0   2   0   2   0   0   0   2   0   0   2   0   2   2   0   2   2   2   2   0   0   2   2   2   0   2   0   0   2   0   0   0   2   0
 MK-4-11                0   2   2   0   0   2   0   0   0   2   2   2   0   2   2   2   0   2   2   2   2   0   2   2   2   2   0   2   2   0   2   2   2   0   0   2   0   0   0   2   0   0   0   0   2   2   0   0   0   0   0   0   0   0   2   2   0   0   2   0   0   2   2   2   0   0   0   2   0   2   2   0   0   2   2   2   0   0   0   2   0   2   0   2   0   2   0   2   0   2   0   0   0   2   2   2   2   0   0   0   0   2   0   0   2   0   2   0   2   2   2   0   2   2   2   2   0   2   2   2   0   0   2   0   0   2   0   0   0   2   2   0   0   0   0   0   0   2   2   0   0   0   0   0   0   2   2   2   0   0   2   0   0   0   0   0   0   2   0   2   0   0   0   2   0   2   0   2   0   2   0   0   0   2   0   0   2   0   0   2   0   2   2   2   2   0   0   2   2   2   0   2   2   0   2   0   0   2   0   0
 MK-4-12                0   2   2   0   0   2   0   2   0   0   2   2   2   2   2   2   0   2   2   2   2   0   2   2   2   2   0   2   2   0   2   2   2   0   0   0   2   0   0   2   0   0   0   0   2   2   0   0   0   0   0   2   0   0   2   2   0   0   2   0   0   2   2   2   0   0   0   2   0   2   2   0   0   2   2   0   0   0   0   2   0   2   0   2   0   0   0   2   0   2   0   0   0   0   2   2   2   0   0   0   0   2   0   0   2   0   2   2   2   0   2   0   2   2   2   2   0   2   2   2   2   0   2   2   0   2   0   0   0   2   2   0   0   2   0   0   0   2   2   0   0   0   0   0   0   0   0   0   0   0   0   0   0   0   0   0   0   2   0   2   0   0   0   0   0   2   0   2   0   2   0   0   0   2   2   0   2   0   0   2   0   2   2   2   2   0   0   2   2   0   0   0   2   0   2   0   0   2   0   0
 MK-4-13                0   2   0   0   0   2   0   2   2   0   2   2   2   2   2   2   0   2   2   2   2   0   2   2   2   2   0   2   2   0   2   0   2   0   0   0   2   0   0   2   2   0   0   0   0   2   0   0   0   0   0   2   0   0   2   2   0   0   2   0   0   2   2   2   2   0   2   2   2   2   2   0   0   2   2   0   2   0   0   2   0   2   0   2   0   0   0   2   0   2   0   0   0   0   2   2   2   0   0   0   2   2   0   0   2   0   2   2   2   0   2   0   2   2   2   2   0   2   2   2   2   0   0   2   0   2   0   0   0   2   2   0   0   2   0   0   0   2   2   0   0   0   0   0   0   0   0   0   2   0   0   0   0   0   0   0   0   2   0   2   2   0   0   2   0   2   0   2   0   2   0   0   0   2   2   0   2   0   0   2   0   2   2   2   2   0   0   2   2   0   0   0   2   0   2   0   0   2   0   0
 MK-4-14                2   2   0   0   0   2   0   2   2   2   2   2   2   2   2   2   0   2   2   0   2   0   2   2   2   2   0   2   2   0   2   0   0   0   0   0   2   0   0   2   0   0   0   0   0   2   0   0   0   0   0   2   0   0   2   2   0   0   2   0   0   2   2   2   2   0   2   0   2   0   2   0   0   2   2   0   2   2   0   2   0   2   0   0   0   0   0   2   0   2   0   0   2   0   2   2   2   0   0   2   2   2   0   0   2   0   2   2   2   0   2   0   0   2   2   2   0   2   2   0   2   0   2   2   0   2   0   0   0   0   2   0   0   2   2   0   0   2   2   0   0   0   0   0   0   0   0   0   2   0   0   0   0   0   0   0   2   2   0   2   2   0   0   2   0   2   0   2   0   2   0   0   0   2   2   0   2   0   0   2   0   0   2   2   2   0   0   2   0   0   0   0   2   0   2   2   0   2   0   0
 MK-4-15                2   0   0   0   0   2   0   2   2   2   0   2   2   2   2   0   0   2   2   2   0   0   2   2   2   2   0   2   2   2   2   0   2   0   2   0   2   0   0   2   0   0   0   0   2   2   0   0   0   0   0   2   0   0   2   2   0   0   2   0   0   2   2   2   2   0   2   0   2   0   2   2   0   2   2   0   2   0   0   2   0   2   0   2   0   0   0   2   0   2   0   2   2   2   2   2   2   2   0   2   0   0   0   0   2   0   2   2   2   0   2   0   0   0   2   2   0   2   2   0   2   0   2   2   0   2   0   0   0   0   2   0   0   2   0   2   0   2   2   0   0   0   0   0   2   0   0   0   2   0   0   0   0   0   0   0   2   2   0   2   0   0   0   2   0   2   0   0   0   2   0   0   0   2   2   0   2   0   0   2   0   0   2   2   2   0   0   2   0   0   0   0   2   0   2   2   0   2   0   0
 MK-4-16                2   0   0   0   0   2   0   2   2   2   0   2   2   2   2   0   0   2   2   0   2   0   2   2   2   2   0   2   2   0   2   0   0   0   2   0   2   0   0   2   0   0   0   0   0   2   0   0   0   0   0   2   2   0   2   2   0   0   2   2   0   2   2   2   2   0   2   0   2   0   2   2   0   2   2   0   2   0   0   2   0   2   0   2   0   0   0   2   0   2   0   2   2   2   2   2   2   2   0   2   2   2   0   0   2   0   2   2   2   0   2   0   0   0   2   2   0   2   2   2   2   2   0   2   0   2   0   0   0   0   2   0   0   2   0   2   0   2   2   0   0   0   0   0   2   0   0   2   2   0   0   0   0   0   0   2   2   2   0   2   0   0   0   0   2   0   0   0   0   2   0   0   0   2   2   0   2   0   0   2   0   0   2   2   0   0   0   2   0   0   0   0   2   0   2   0   0   2   0   0
 MK-5-1                 2   2   2   2   0   2   2   0   0   0   0   2   2   0   2   0   2   0   2   0   0   0   0   2   0   0   2   2   2   2   0   2   0   2   0   2   0   2   0   0   0   0   2   0   0   2   2   0   2   2   0   0   2   2   2   2   0   2   2   0   2   0   0   0   2   0   0   2   0   0   0   2   2   0   2   0   0   0   0   0   0   2   0   2   2   2   0   0   2   2   2   2   2   0   0   0   0   2   0   2   0   2   2   2   0   2   0   0   2   0   0   2   0   0   0   0   0   0   2   0   2   2   0   2   2   0   0   0   2   2   0   2   0   2   2   2   0   2   2   0   0   2   0   2   0   2   2   0   0   2   0   2   2   0   0   2   0   0   2   2   2   0   0   0   2   2   0   0   0   0   0   0   0   2   2   0   0   2   0   2   2   2   2   0   0   2   2   0   0   2   0   2   0   0   0   0   0   0   0   2
 MK-5-2                 2   2   2   2   0   2   2   0   0   0   0   2   2   0   0   0   2   0   2   0   2   0   0   2   0   0   2   2   2   2   0   2   2   2   0   2   2   2   0   0   0   0   0   0   2   2   2   0   2   0   0   0   2   2   2   2   0   2   0   0   0   0   0   0   2   0   0   2   0   0   0   2   2   0   2   0   0   0   0   2   0   2   0   2   2   2   0   0   2   2   2   2   2   0   0   0   0   0   0   2   0   2   2   2   0   2   0   0   2   2   2   2   0   0   0   0   0   0   2   0   2   2   0   2   2   0   0   0   2   2   0   2   0   2   2   2   0   2   2   0   0   2   0   2   0   2   2   0   0   2   0   2   2   2   2   2   0   0   2   2   2   0   0   0   2   2   2   0   2   2   2   0   2   2   2   0   0   2   0   0   2   2   0   0   0   2   2   0   0   2   0   2   0   0   0   0   0   0   0   2
 MK-5-3                 0   2   0   2   0   2   2   0   0   0   0   2   2   0   0   0   0   0   0   0   2   0   0   2   0   0   2   2   2   2   0   0   2   2   0   2   2   2   0   0   2   0   0   0   2   2   2   2   2   0   0   0   0   2   2   2   0   2   0   0   0   0   0   0   0   2   0   2   0   0   0   2   2   0   2   0   0   0   0   2   0   2   0   2   2   2   0   0   0   2   2   2   2   0   0   0   0   0   0   2   0   2   2   2   0   2   0   0   2   2   2   2   0   0   0   0   0   0   2   0   2   2   0   2   2   0   2   0   2   0   2   2   2   2   2   2   0   2   2   2   0   2   0   2   2   2   2   0   0   2   0   2   2   0   2   2   2   0   2   2   2   0   2   0   2   0   2   0   2   2   2   0   0   2   2   0   0   2   0   0   2   2   2   0   0   2   2   0   0   2   0   2   0   0   0   0   0   0   0   2
 MK-5-4                 0   2   0   2   0   2   2   0   0   0   0   2   2   0   0   2   0   0   0   2   0   0   0   2   0   0   2   2   2   2   0   0   2   2   0   2   2   2   0   0   2   0   0   0   2   2   2   2   2   0   0   0   0   2   2   2   0   2   0   0   0   0   2   0   0   2   0   2   0   0   0   2   0   0   2   0   0   2   0   2   0   2   0   2   0   2   0   0   0   2   2   2   2   2   0   0   0   2   0   2   0   2   2   2   0   2   0   0   2   2   2   2   0   0   0   0   0   0   2   0   2   2   2   2   2   0   2   0   2   0   2   2   2   2   2   2   0   2   2   2   2   2   0   2   2   2   2   0   0   2   0   2   2   0   2   2   2   0   2   2   2   0   2   0   2   0   2   0   2   2   2   0   0   2   2   0   0   2   0   0   2   2   2   0   0   2   2   0   0   0   0   2   0   2   0   0   0   0   0   2
 MK-5-5                 0   2   2   2   2   0   2   0   0   0   0   2   0   0   0   2   0   0   0   2   0   0   0   2   0   0   2   2   2   2   0   0   2   2   0   2   2   2   0   0   2   0   0   0   2   2   2   2   0   0   2   0   0   2   0   2   0   0   0   0   0   0   2   0   0   2   2   0   0   0   0   0   0   2   2   0   2   2   0   0   2   2   0   2   2   2   0   2   2   2   0   2   2   2   0   0   0   2   2   2   0   2   0   2   0   2   0   0   2   2   2   2   0   0   2   0   0   0   2   0   2   0   2   2   2   0   2   0   2   0   2   2   2   2   2   2   0   2   2   2   2   2   0   2   2   2   2   0   0   2   0   2   2   0   2   2   2   0   2   2   2   0   2   0   0   0   2   0   2   2   2   0   0   0   2   0   0   2   0   0   2   2   2   0   0   2   2   2   0   2   0   2   0   2   0   0   0   0   0   2
 MK-5-6                 0   2   2   2   2   0   2   0   0   0   0   2   0   0   0   2   0   0   0   0   0   0   0   2   0   0   2   2   2   2   0   0   2   2   0   2   2   2   2   0   2   0   2   0   2   2   2   0   0   0   2   0   0   2   0   2   0   0   0   0   0   0   2   0   2   2   2   0   0   0   0   0   0   2   2   0   2   0   2   0   2   2   0   2   2   2   0   2   2   2   0   2   0   2   0   0   0   2   0   2   0   0   0   2   0   2   0   2   2   2   2   2   0   2   2   0   0   0   2   2   2   0   2   2   2   2   2   0   2   0   0   2   2   2   2   0   0   2   2   0   2   0   0   2   0   2   2   0   0   2   2   2   2   0   2   2   2   0   0   2   2   2   2   0   0   0   0   0   2   2   2   0   0   0   2   0   0   2   2   0   2   2   2   0   0   2   2   2   0   2   2   2   0   2   0   0   0   0   0   2
 MK-5-7                 0   2   2   2   2   0   2   0   0   0   0   2   0   0   0   2   0   0   0   0   0   0   0   2   2   0   0   2   2   2   2   0   2   2   0   2   2   2   2   2   2   0   2   0   2   2   2   0   0   0   2   0   0   2   0   2   0   0   0   0   0   0   2   0   2   2   0   0   0   0   0   0   0   0   2   0   2   0   2   0   2   2   0   2   2   2   0   2   2   2   0   2   0   2   0   0   0   2   0   2   0   0   0   2   0   2   0   2   2   2   0   2   0   2   2   0   2   0   2   2   2   0   2   2   2   2   2   0   2   0   2   0   2   2   2   0   2   2   2   0   2   0   0   2   0   2   2   2   0   2   2   2   0   0   2   0   2   0   0   2   2   2   2   0   0   0   0   0   2   2   2   0   0   0   2   0   0   2   2   0   2   2   2   0   2   0   2   2   0   2   2   0   0   2   0   0   0   0   0   0
 MK-5-8                 0   2   2   2   2   0   2   0   0   2   0   2   0   0   0   2   0   0   0   0   0   0   2   2   2   0   0   0   2   2   2   0   2   2   0   2   2   2   2   2   2   0   0   0   2   2   2   2   0   0   2   0   0   0   2   2   0   0   0   0   0   0   2   0   2   2   0   0   0   0   0   0   0   0   2   0   2   0   2   0   2   2   0   2   2   2   0   2   2   2   0   0   0   0   0   0   0   2   0   2   0   0   0   2   0   2   0   2   2   2   0   2   0   2   2   0   2   0   2   2   2   0   2   2   0   2   2   0   2   0   2   0   2   2   2   0   2   2   2   0   2   0   0   2   0   2   2   2   0   2   2   2   0   0   0   0   2   2   0   2   2   0   2   0   0   0   0   0   2   2   0   0   0   0   2   0   0   0   2   2   2   2   2   0   2   0   2   2   0   2   2   0   0   2   0   0   0   0   0   0
 MK-5-9                 0   2   0   2   2   0   2   0   0   0   0   2   0   0   0   2   0   0   2   0   0   2   2   2   2   0   0   0   2   2   2   0   2   2   0   2   2   2   2   2   2   0   0   0   0   2   2   2   0   0   2   0   0   0   2   2   0   0   0   0   0   0   2   0   2   2   0   0   0   0   0   0   0   0   2   0   2   0   2   0   2   2   0   2   2   2   0   2   2   2   0   0   0   0   0   0   0   2   0   2   0   2   0   2   0   2   0   2   2   2   0   2   2   2   2   0   2   0   2   2   2   0   2   2   0   2   0   0   2   0   2   0   2   2   2   0   2   2   2   0   2   0   0   2   0   2   2   0   0   2   2   0   0   0   2   0   2   0   2   2   2   0   2   0   0   0   0   0   2   2   0   0   0   0   2   0   0   0   2   2   2   2   2   0   2   0   2   2   0   2   2   0   0   2   0   0   0   0   0   0
 MK-5-10                0   2   0   2   2   0   0   0   0   0   0   2   0   0   0   2   0   0   2   2   0   2   2   2   2   0   0   0   2   2   2   0   2   2   0   2   2   2   0   2   2   0   2   0   0   2   2   2   0   0   0   0   0   0   2   2   0   0   0   0   0   0   2   0   2   2   0   0   2   0   0   0   0   0   2   0   2   0   2   0   2   2   0   2   2   2   0   2   0   2   0   0   0   0   2   0   2   2   0   2   0   2   0   2   2   2   0   2   2   2   0   2   2   2   2   2   2   0   2   2   2   0   2   2   0   2   0   0   2   0   2   0   2   2   2   0   2   2   2   0   2   0   0   2   0   0   2   0   0   2   2   0   0   0   2   0   2   0   2   2   0   2   0   0   0   0   0   0   2   2   0   0   0   2   2   0   0   0   2   2   2   2   2   0   2   0   2   2   0   2   2   2   0   2   0   0   0   0   2   0
 MK-5-11                0   2   0   2   2   2   0   0   0   0   2   2   2   0   0   0   0   0   2   2   0   2   2   2   2   0   0   2   2   2   2   0   2   0   0   2   2   2   2   0   2   0   2   0   0   2   2   2   0   0   2   0   0   0   2   2   0   0   0   2   0   0   2   0   2   2   0   0   2   0   0   2   0   0   2   0   2   0   2   0   0   2   0   2   2   2   0   2   0   2   0   0   0   0   2   0   2   2   0   2   0   2   0   2   2   2   0   2   2   2   0   2   2   2   2   2   2   0   2   2   2   0   2   0   0   2   0   2   2   0   2   0   2   2   2   0   2   2   2   0   0   0   0   2   0   0   2   0   0   2   2   0   0   0   2   0   2   0   2   0   0   2   0   2   0   0   0   0   2   2   0   0   0   2   2   0   0   0   2   2   2   2   2   0   2   0   2   2   0   0   2   2   0   2   0   0   0   0   2   0
 MK-5-12                0   2   0   2   2   2   0   0   0   0   2   2   2   0   0   0   0   0   2   0   0   2   2   2   2   0   0   2   2   2   2   0   2   0   2   2   2   2   2   0   2   0   2   0   0   2   2   2   0   0   2   0   0   0   2   2   0   0   0   2   0   0   2   0   2   2   0   0   2   0   0   2   0   0   2   0   0   2   2   0   0   2   0   2   2   2   0   2   0   2   0   0   0   0   2   0   2   2   0   2   0   2   0   2   2   2   0   2   0   2   0   2   2   2   2   2   2   0   0   2   2   0   2   0   0   2   0   2   2   0   2   0   2   2   0   0   2   2   2   0   0   0   0   2   2   0   2   0   0   2   2   0   0   0   2   0   0   0   2   0   0   2   0   2   0   0   0   0   2   2   0   0   0   2   2   0   0   0   0   2   2   2   2   0   0   0   2   2   0   0   2   2   0   2   0   0   0   2   2   0
 MK-5-13                0   2   0   2   2   2   0   0   0   0   2   0   2   2   0   0   0   0   2   0   0   2   2   2   2   0   0   0   2   2   2   0   0   0   2   2   2   2   2   0   2   0   0   0   0   2   2   2   0   0   2   2   0   0   0   2   0   0   0   0   0   0   2   0   2   2   0   0   2   0   0   2   0   0   2   0   0   2   2   0   0   0   0   2   2   0   0   2   0   0   0   0   0   0   2   2   2   2   0   2   0   2   0   2   2   2   0   2   0   2   2   2   2   2   2   2   2   0   0   2   2   0   2   2   0   2   0   2   2   0   2   0   2   2   0   0   2   2   2   0   0   0   0   2   2   0   2   0   2   2   2   0   0   0   2   0   0   0   2   0   0   2   2   2   0   2   2   0   0   2   0   0   0   2   2   0   0   2   2   2   2   2   2   0   0   2   2   2   0   0   2   2   2   2   2   0   0   2   2   0
 MK-5-14                0   2   0   2   2   0   0   2   0   2   2   0   2   2   0   0   0   0   2   0   0   2   2   2   2   0   0   2   2   2   2   0   0   0   2   2   2   2   2   0   2   0   0   2   0   2   2   2   0   0   2   2   0   0   0   2   0   0   0   2   0   0   2   0   2   2   0   0   2   0   0   2   0   0   2   0   0   2   2   0   0   0   0   2   2   0   0   2   0   0   0   2   0   2   2   2   2   2   0   2   0   0   0   2   2   2   0   2   0   2   2   2   2   2   2   0   2   0   0   2   2   0   2   2   0   2   0   2   2   0   2   0   2   2   0   0   0   2   2   0   0   0   0   2   2   0   2   0   2   2   2   0   0   0   2   0   0   0   2   0   0   2   2   2   0   2   2   0   0   2   0   0   0   2   2   0   0   2   2   2   2   0   0   0   0   2   2   2   0   0   2   2   2   2   2   0   0   2   2   0
 MK-5-15                0   2   0   2   2   0   0   2   0   2   2   0   2   0   0   0   0   0   2   0   0   2   2   2   2   0   0   2   2   0   2   0   0   0   2   2   2   0   2   0   2   0   0   2   2   2   2   2   0   0   2   2   2   0   0   2   0   0   0   2   0   0   2   0   2   2   0   0   2   0   0   2   0   0   2   0   0   2   2   2   0   0   0   2   2   2   0   2   0   0   0   2   0   2   0   2   2   2   0   0   0   0   0   2   2   2   2   0   2   2   2   2   2   2   2   0   2   0   2   2   2   0   2   2   0   2   0   2   0   0   2   0   2   2   0   2   0   2   0   0   0   0   0   2   2   0   2   0   2   2   2   0   0   0   2   0   0   0   2   0   0   2   2   2   0   2   2   2   0   2   2   0   0   2   2   0   0   2   2   2   2   0   0   0   0   2   2   2   0   0   2   2   2   2   2   0   0   0   2   0
 MK-5-16                0   2   0   2   2   0   0   2   2   2   2   0   2   0   0   0   2   0   2   0   0   2   0   2   2   0   0   2   2   0   2   2   0   0   2   2   2   0   2   2   2   0   0   2   2   2   2   2   0   0   2   2   2   0   0   2   0   0   0   2   2   0   2   0   2   2   0   0   2   0   0   2   0   0   2   0   0   2   2   2   0   0   0   2   2   2   0   2   0   0   0   2   0   2   0   2   2   0   0   0   0   0   0   2   2   2   2   0   2   2   2   0   0   2   2   0   2   2   2   2   2   0   2   2   0   0   0   2   2   0   2   0   2   2   0   2   0   2   0   0   0   0   2   2   2   0   2   0   2   2   2   0   2   0   2   0   0   0   2   0   0   2   2   2   0   2   2   2   0   2   0   0   0   2   2   0   0   2   2   2   2   0   0   0   2   2   2   2   0   0   2   2   2   0   2   0   0   0   2   0
 MK-6-1                 2   0   2   0   0   0   0   2   0   2   2   0   0   2   2   0   2   0   0   0   0   0   0   0   0   2   0   2   0   0   2   2   0   2   2   2   0   2   0   0   2   0   2   0   0   0   2   0   0   0   0   2   0   0   0   0   2   2   0   2   0   0   2   0   0   2   0   2   2   0   0   2   2   2   2   0   2   0   2   2   0   0   2   2   2   2   2   2   0   0   2   2   0   2   0   2   0   2   0   0   2   2   0   2   2   0   0   2   0   2   0   0   2   0   2   0   2   2   0   2   2   0   2   2   2   2   0   0   2   0   0   0   0   0   0   0   2   2   2   0   0   0   2   0   2   2   2   0   2   0   0   0   2   2   0   2   2   0   2   0   2   0   2   0   2   2   2   2   0   0   0   0   2   0   0   0   0   2   0   2   0   0   0   2   2   2   2   2   2   2   0   0   0   0   2   0   0   0   0   2
 MK-6-2                 2   0   2   2   0   0   0   2   0   2   2   0   0   0   2   0   2   0   0   0   2   0   0   0   0   2   0   2   0   0   2   2   0   2   2   2   0   2   2   0   2   0   2   0   2   0   0   0   0   0   0   0   0   0   0   0   2   2   0   2   0   0   2   0   0   2   0   2   2   0   0   2   2   2   2   0   2   0   2   2   0   0   2   2   2   2   2   2   0   0   2   2   2   2   0   2   0   2   2   0   2   2   0   2   2   0   0   2   0   2   0   0   2   0   2   0   2   2   0   2   2   0   2   2   2   0   0   0   2   0   0   0   0   0   0   2   2   2   2   0   2   0   2   0   2   2   0   0   2   0   0   0   2   2   2   0   2   0   2   2   2   0   2   0   2   2   2   2   2   0   0   0   0   0   0   0   0   2   0   2   0   0   0   2   2   2   2   2   2   2   0   0   2   0   2   0   0   0   0   2
 MK-6-3                 2   0   2   2   0   0   0   2   0   2   2   2   2   0   2   0   0   0   0   0   2   0   2   2   0   2   0   2   0   0   2   2   2   2   2   2   2   2   2   0   2   0   2   0   2   0   0   0   0   0   0   0   0   0   0   0   2   2   0   2   0   2   2   0   0   2   0   2   0   2   0   2   2   2   2   0   2   0   2   2   0   0   2   2   2   2   2   2   0   2   0   2   2   2   0   2   0   2   2   0   2   2   0   2   0   0   0   2   0   2   0   2   2   0   2   0   2   2   0   2   2   0   2   2   2   0   0   0   2   0   0   0   0   0   0   2   2   2   2   0   2   0   2   0   0   2   0   0   2   0   0   0   2   2   2   0   2   0   2   2   2   0   2   0   2   2   2   2   2   0   0   0   0   0   0   0   0   0   0   2   0   0   0   2   2   2   2   2   2   2   0   0   2   0   2   0   0   0   0   2
 MK-6-4                 2   0   2   2   0   0   0   2   0   2   2   2   2   0   0   0   0   0   0   0   2   0   2   2   0   0   0   2   0   0   2   2   2   2   2   2   2   2   0   0   0   0   2   0   2   0   0   0   0   0   0   0   0   2   0   0   2   2   0   0   0   2   2   0   0   2   0   2   2   0   0   2   2   2   2   2   2   0   2   2   0   0   2   2   2   2   2   2   2   2   0   2   2   0   0   2   0   2   2   0   2   2   0   2   0   0   0   2   0   2   0   2   2   0   2   0   2   2   0   0   2   0   2   2   2   0   0   0   2   0   0   0   0   0   0   2   2   2   2   0   2   2   2   0   0   2   0   0   2   2   2   0   2   2   2   0   2   0   2   2   2   0   2   0   2   2   2   2   2   0   0   0   2   0   0   0   0   0   0   2   0   0   0   2   2   0   2   2   2   2   0   0   2   0   2   0   0   0   0   2
 MK-6-5                 2   0   2   2   0   0   0   0   0   2   2   2   2   0   0   2   0   0   0   0   2   0   2   2   0   0   0   2   0   0   2   2   2   2   2   0   2   2   0   0   2   0   2   0   2   0   0   0   0   0   2   0   0   2   0   0   2   2   0   0   0   2   2   0   2   2   0   0   2   0   0   2   0   2   2   2   2   0   2   2   0   0   2   2   2   2   2   0   2   2   0   0   2   0   0   2   0   2   2   0   2   2   0   2   0   2   0   2   0   2   0   2   2   2   2   0   2   2   2   0   2   0   2   2   2   0   0   0   2   0   0   0   0   2   0   2   2   2   2   0   2   2   2   2   0   2   0   0   2   2   2   0   2   2   2   0   2   0   2   2   2   2   2   0   2   2   2   2   2   0   0   0   2   0   0   0   0   2   0   2   0   0   0   2   2   0   2   0   2   2   0   0   2   0   2   0   0   2   0   0
 MK-6-6                 0   0   2   0   0   0   0   0   0   2   2   2   2   2   0   2   0   0   0   0   2   0   2   0   0   0   0   2   2   0   2   2   2   0   2   0   2   2   0   0   2   0   2   0   2   0   0   2   0   0   2   0   0   2   0   2   2   2   0   0   0   2   2   0   2   2   0   0   2   0   0   2   0   2   2   2   2   0   2   2   0   0   2   2   2   2   2   0   0   0   0   0   2   0   0   2   0   2   2   0   2   2   0   2   0   2   2   2   0   2   2   2   2   2   2   0   2   0   2   0   2   0   2   0   2   0   0   0   2   0   2   0   0   2   0   2   2   2   2   0   2   2   2   2   0   2   0   0   2   2   2   0   2   2   2   0   2   0   2   2   2   0   2   0   2   2   0   0   2   0   0   2   2   0   0   0   0   2   0   2   0   0   0   2   0   0   2   0   2   2   0   0   2   0   2   0   0   2   0   0
 MK-6-7                 0   0   0   0   0   0   2   0   2   2   2   2   0   2   0   2   0   0   0   0   2   0   2   0   0   0   0   2   2   0   2   2   2   0   2   0   2   2   0   2   2   2   2   0   2   0   0   2   0   0   2   0   0   2   0   2   2   2   0   0   0   2   2   0   2   0   0   0   2   0   0   2   0   2   2   2   2   2   2   2   0   0   0   2   2   2   2   0   0   0   2   0   2   0   0   2   0   2   2   0   2   2   2   2   0   2   0   2   0   2   2   2   2   2   2   0   2   2   0   0   2   0   2   0   2   0   0   0   2   0   2   0   0   2   0   2   2   2   2   0   2   2   2   2   0   2   0   0   2   2   2   0   2   0   2   0   2   0   2   2   2   0   2   2   2   2   0   0   2   2   0   2   2   0   0   0   0   2   2   2   0   0   2   2   2   0   2   0   2   2   0   0   2   0   2   0   0   2   0   0
 MK-6-8                 0   0   0   0   0   0   2   2   2   2   2   2   0   2   0   2   0   0   0   0   2   0   2   0   0   0   0   2   2   0   2   2   2   2   2   0   2   2   2   2   2   2   2   0   2   0   0   2   0   0   2   0   0   2   0   2   2   2   0   0   2   2   0   0   2   0   0   0   2   0   0   2   0   2   2   2   2   2   0   2   0   0   0   2   2   2   2   0   0   0   2   0   2   0   0   2   0   2   2   0   2   2   2   2   2   2   0   2   0   2   2   0   2   2   2   0   0   2   0   0   2   0   0   0   2   0   0   0   2   0   2   0   0   2   0   2   2   2   2   0   2   2   2   0   0   2   0   0   2   2   2   2   2   2   2   0   2   0   0   2   2   2   2   2   2   2   2   0   0   2   0   2   2   2   0   0   0   2   2   0   0   0   2   2   2   0   2   0   2   2   0   2   2   0   2   0   0   2   0   0
 MK-6-9                 0   0   0   2   0   0   2   2   2   2   2   2   0   2   0   2   0   0   0   0   2   0   2   0   0   0   0   2   2   0   2   2   2   2   2   0   2   2   2   2   0   2   2   0   2   0   0   2   0   0   2   0   0   2   0   2   2   2   0   0   2   2   0   0   2   0   0   2   0   0   0   2   2   2   2   2   2   2   0   2   0   0   0   2   2   2   2   0   0   0   2   0   2   2   0   2   0   2   2   0   2   2   2   2   2   2   0   2   2   0   2   0   2   2   2   0   0   2   0   0   2   0   0   0   2   0   0   0   2   0   2   0   0   2   0   2   2   2   2   0   2   0   2   0   0   2   0   2   2   2   2   2   2   2   2   0   2   0   0   2   2   2   2   2   2   2   0   2   0   2   0   2   2   2   0   0   0   2   2   0   0   0   2   2   2   0   2   0   2   2   0   2   2   0   2   0   2   2   0   0
 MK-6-10                0   0   0   2   0   0   2   2   2   2   2   2   0   2   0   2   0   0   0   0   2   0   2   0   0   0   0   2   2   0   2   0   2   2   0   0   2   2   2   2   0   2   2   0   2   0   0   2   0   0   2   0   0   0   0   2   2   2   0   2   0   2   0   2   2   0   0   2   0   0   0   2   2   2   2   2   2   2   0   2   0   0   0   2   2   2   2   0   0   0   2   0   2   0   0   2   0   0   2   0   2   2   2   2   2   2   0   2   2   0   2   0   2   2   2   0   0   2   0   0   0   0   0   0   2   0   0   0   0   0   2   0   0   0   0   2   2   2   0   0   2   0   2   0   0   2   0   0   0   2   2   2   0   2   2   0   2   0   0   2   2   2   2   0   2   2   0   2   0   2   0   2   2   2   0   0   0   2   2   0   0   0   2   2   2   0   2   0   2   0   0   2   2   0   2   0   2   0   0   0
 MK-6-11                0   0   0   2   0   0   2   2   2   2   2   2   0   2   0   2   0   0   0   0   0   0   2   0   0   0   0   2   2   0   2   0   2   2   0   0   2   2   2   2   0   2   2   0   2   0   0   2   0   0   2   0   0   0   0   2   2   2   0   2   2   2   0   2   2   0   0   2   0   0   0   2   2   2   2   2   2   2   0   2   0   0   0   2   2   0   0   0   0   0   0   0   2   0   2   2   0   0   2   2   2   2   2   2   2   2   0   2   2   0   0   0   2   0   2   0   0   0   0   0   0   0   0   2   2   0   0   0   0   0   2   0   0   0   0   2   2   2   0   0   2   2   2   0   0   2   0   0   2   2   0   2   0   2   2   0   2   0   0   2   2   2   2   0   2   2   0   2   0   2   2   0   2   0   0   0   0   2   2   0   0   0   2   2   2   0   2   2   0   0   0   2   2   0   2   0   2   0   0   0
 MK-6-12                0   0   0   2   0   0   2   2   2   2   2   2   0   2   0   2   0   2   0   0   0   0   2   0   0   2   0   2   2   0   2   2   2   2   0   0   2   2   2   2   0   2   2   0   2   0   0   2   0   0   2   0   0   0   0   2   0   2   0   0   2   2   0   2   2   0   0   2   0   0   0   0   2   2   2   2   2   2   0   2   0   0   0   0   2   0   2   0   0   2   0   0   2   2   2   0   0   0   0   0   2   0   2   2   2   0   0   2   2   0   0   0   2   2   2   2   0   0   0   0   0   0   0   2   2   0   0   0   0   0   2   0   0   0   0   2   2   2   0   0   2   2   2   0   0   2   0   2   2   2   0   2   0   2   2   0   2   0   0   2   2   2   2   0   2   2   0   0   0   2   2   0   2   0   0   0   0   2   0   0   0   0   2   2   2   0   2   2   0   0   0   0   2   0   2   0   2   0   0   0
 MK-6-13                0   0   0   2   0   0   2   2   2   2   0   2   2   2   0   2   0   2   0   0   2   0   2   0   2   2   0   2   2   0   2   2   2   2   0   0   2   2   2   2   0   2   0   0   2   0   0   2   0   0   2   0   0   0   0   2   2   2   0   0   2   2   0   2   2   0   0   2   0   2   2   0   2   2   2   2   2   2   0   2   0   0   0   0   2   0   2   0   0   2   0   0   2   2   2   0   0   0   0   0   2   0   2   2   2   0   0   2   2   0   0   0   2   0   0   2   0   0   0   2   0   0   0   2   2   0   0   0   0   0   2   0   0   0   0   2   2   2   0   0   2   2   2   0   0   2   0   2   2   2   2   2   0   2   0   0   2   0   0   2   2   2   2   0   2   2   0   0   0   2   2   2   2   2   0   0   0   2   0   0   0   0   2   2   2   0   2   2   0   2   0   0   2   0   2   0   2   0   0   0
 MK-6-14                0   2   0   2   0   0   2   2   2   2   0   2   2   2   0   2   0   2   0   0   2   0   2   0   2   2   0   2   2   0   0   2   0   2   0   0   2   2   2   2   0   2   0   0   0   0   0   2   0   0   2   0   0   2   2   2   2   2   0   0   2   2   0   2   2   0   0   2   2   2   2   0   2   2   2   2   2   2   0   2   0   0   2   0   2   0   2   0   0   2   0   2   2   2   2   0   0   0   0   0   0   0   2   2   2   0   0   2   2   0   0   2   2   0   0   2   0   0   0   2   0   0   0   2   2   0   0   0   0   0   2   0   0   0   2   2   2   2   0   0   2   2   2   0   0   2   0   0   2   2   2   2   0   0   0   0   2   0   0   2   2   2   2   0   2   2   0   0   0   2   2   0   2   2   2   2   0   0   0   0   0   0   2   2   0   2   2   2   0   2   0   0   2   0   0   0   2   0   0   0
 MK-6-15                2   2   0   2   0   0   2   0   2   2   2   2   2   2   0   2   0   2   2   0   2   0   2   0   2   2   0   2   2   0   0   0   0   0   0   0   2   0   2   2   0   2   0   0   0   0   0   2   0   0   2   0   0   0   2   2   2   2   0   0   2   2   0   2   2   2   0   2   2   2   2   2   2   2   2   2   2   2   0   2   2   0   2   0   2   2   2   0   0   2   0   2   2   2   2   0   0   0   0   0   0   0   2   2   2   2   0   2   2   0   0   2   2   0   0   2   0   0   0   0   0   0   0   0   2   0   0   0   0   0   2   0   0   0   2   2   2   2   0   0   2   2   0   0   0   2   2   0   2   2   2   0   0   2   0   0   2   0   2   2   2   2   2   0   2   2   0   0   0   2   2   0   2   2   2   2   0   0   0   2   0   2   2   2   0   2   2   2   0   2   0   0   2   0   0   0   2   0   0   0
 MK-6-16                2   2   0   2   0   0   0   0   0   2   2   2   2   2   0   2   0   2   2   2   2   0   2   0   2   2   0   2   2   0   0   2   0   0   0   0   2   0   2   2   0   0   0   0   2   0   0   2   0   0   2   2   0   0   2   2   2   2   0   0   0   2   0   2   2   2   0   2   2   2   0   2   2   2   2   2   2   2   0   2   2   2   2   0   2   2   2   0   0   2   0   2   2   2   2   0   0   0   0   2   0   2   2   2   0   2   0   0   2   2   0   2   2   2   0   2   0   0   0   0   2   0   0   0   2   0   0   0   0   0   2   0   0   0   2   0   2   2   0   2   2   2   0   0   0   2   2   2   2   2   2   0   0   2   0   0   2   0   2   2   2   2   2   0   2   2   0   0   0   2   2   0   2   0   2   2   0   0   0   2   0   2   2   2   2   2   2   2   0   2   0   0   2   0   0   0   2   0   0   0
 
!****************************************** Phenotypic Data **********************************************************
!-100.0 is resevred for missing phenotype
SimulatedTrait1        13.4383   16.4317   15.1941   14.1344   15.8889   13.3743   14.5931   14.1237   14.5131   16.6030   16.0842   13.2950   15.6810   15.0602   13.8156   14.0764   14.9124   15.2733   14.6234   15.3665   16.0651   15.1165   16.5447   15.7036   14.4734   13.4637   14.1426   15.7957   14.3494   14.7561   13.9670   15.8900   16.2705   16.2966   13.6858   15.3633   16.5227   14.4461   15.6702   13.2462   12.9258   16.0885   14.9833   15.2828   15.2649   14.1760   14.3171   16.0236   13.7109   14.2611   14.9068   15.4670   16.9510   15.9911   13.9486   17.0018   14.3961   13.8203   13.5623   15.7965   13.6821   16.0143   13.8066   15.6548   13.9063   13.8002   16.5122   15.3602   14.3938   14.7796   13.8670   14.5561   13.3867   15.3024   16.0833   15.4783   15.8061   13.6906   14.3113   15.2130   15.6804   14.9409   13.8730   16.2553   16.2912   14.8636   15.9774   15.7948   15.2639   13.5522   13.7797   13.5444   14.7959   15.3294   15.6280   15.7037   13.4322   14.4305   15.4595   13.8825   13.8693   15.8087   15.7425   13.4770   16.2840   16.0645   14.1632   14.8103   14.1070   13.6268   16.6805   14.5570   15.0033   16.2405   15.9970   14.5072   15.8474   13.5415   16.3539   14.6362   14.0544   14.4919   14.1249   15.3728   16.4954   16.4222   14.4652   16.0940   16.4660   13.3185   13.8557   13.8427   15.7548   13.7496   15.6077   16.5784   13.9940   14.3661   15.6340   14.2689   14.6874   16.9941   16.1121   14.8789   15.1107   13.6221   15.9142   16.1066   16.8659   15.8937   15.1109   14.9611   16.6457   14.1673   14.8154   16.6474   16.3571   15.9676   14.2846   15.5501   15.9027   15.5228   15.5841   15.2100   15.6998   15.3922   14.2171   14.0679   14.4041   15.8837   16.7927   16.4982   14.1195   15.4955   13.5643   13.5533   13.1208   14.0332   15.6297   16.3217   15.8049   14.2193   16.4380   16.8274   16.7326   16.1884   14.1076   15.3759   14.2694   16.4982   13.9750   14.1141   14.1580   14.0475   15.2700   14.3429   16.2373   13.7297   14.2642   13.4983
SimulatedTrait2        10.3762   10.0403   10.4009   10.3063    9.8347   10.7496   11.1290   10.5700   10.5151    9.5769    9.5912   10.4974    9.1249   10.4336   10.1286   10.5820   10.7206   10.5837   10.7056    9.5668    9.1059   10.4373    9.3200    9.6868   11.0653   10.6855   10.4759    9.3656   10.8075   10.7664   10.3008    9.3633    8.9070    9.3214   10.5933    9.5364    9.7275    9.4244    9.3086   10.4767    9.9297   10.7582    9.8252    9.4730   10.7693   10.5190    9.8786    9.4132   10.3767   10.4124    9.4461    9.1635    9.7704    9.3071   10.6885    9.7976    9.2015   10.8373   10.4778    9.4832   10.1649    9.3907   10.9590    9.7938   10.3203   10.3858    9.7872    9.3169   10.8718   10.1133   10.2761   10.5835   10.9705    9.7347    9.3824    9.8293    9.3895   10.7407   10.3759   10.8577    9.6957   10.7627   10.4046    9.1424    9.4194   10.3404    9.8223    9.7094    9.6839   10.4558   10.3934   10.8343   10.2248    9.6988    9.7783    9.7854   10.5918   10.2556    9.4468   10.1708   10.0433    9.2695    9.2544   10.5071    9.5545    9.3224   10.5977   10.3831   10.4374   10.4900    9.4983    9.9185    9.2681    9.6076    9.6080   10.8673    9.4329   10.3280    9.2138   10.8024   10.4561   10.7447   11.0997   10.4595    9.5744    9.6451    9.3503    9.6506    9.2325   10.5172   10.1242   10.6830    9.2549   10.4849    9.8472    9.6367   10.4202   10.4373    9.3995    9.2675   10.2493    8.9020    9.4829   10.9347   10.5381   10.7265    9.3981    9.5007    9.5329    9.5660    9.3396    9.4771    9.5463   10.7565   10.0123    9.7653    9.5677    9.6238    8.8748    9.0918    9.2413    8.8664    9.3432   10.2403    9.5163    9.1822   10.4483   10.7268   11.1367    9.5792   10.0549    9.2769   10.3190    9.1624   10.7476   10.4398   10.3335   10.7569    9.5397    9.8752    9.5992   10.5077    9.4489    9.5045    9.8076    9.2933   10.2829    9.3255   10.4331    9.6110   10.9715   10.7145   10.4761   10.6147    9.6610   10.3320    8.7632   10.3534   10.6296   10.1341
 
