# Supplementary material for: Inclusive Composite Interval Mapping of QTL by Environment Interactions in Biparental Populations
Source: PLoS One. 2015 Jul 10;10(7):e0132414. doi: 10.1371/journal.pone.0132414 (PMC4498613; doi:10.1371/journal.pone.0132414)
Supplement: S6 File — (ZIP) [file pone.0132414.s006.zip › H=0.8/L1/run_00140.met]

!**********************Note: lines staring with "!" are remarks and will be ignored in the program********************
!*********************************General Information**********************************
!Assuming F1 = P1 x P2, populations available in QTL IciMapping are: 
!  1, P1BC1F1 = P1 x F1, the first backcrossing where P1 is used as the recurrent parent;
!  2, P2BC1F1 = P2 x F1, the first backcrossing where P2 is used as the recurrent parent;
!  3, F1DH, F1-derived doubled haploids; 
!  4, RIL or F1RIL, recombination inbred lines through the repeated selfing of F1;
!  5, P1BC1RIL, recombination inbred lines through the repeated selfing of P1BC1F1;
!  6, P2BC1RIL, recombination inbred lines through the repeated selfing of P2BC1F1;
!  7, F2, the selfing generation of F1;
!  8, F3, the selfing generation of F2;
!  9, P1BC2F1, the second backcrossing where P1 is used as the recurrent parent; 
! 10, P2BC2F1, the second backcrossing where P2 is used as the recurrent parent;
! 11, P1BC2RIL, recombination inred lines through the repeated selfing of P1BC2F1; 
! 12, P2BC2RIL, recombination inred lines through the repeated selfing of P2BC2F1; 
! 13, P1BC1F2, the selfing generation of P1BC1F1; 
! 14, P2BC1F2, the selfing generation of P2BC1F1; 
! 15, P1BC2F2, the selfing generation of P1BC2F1; 
! 16, P2BC2F2, the selfing generation of P2BC2F1; 
! 17, P1BC1DH, P1BC1F1-derived doubled haploids; 
! 18, P2BC1DH, P2BC1F1-derived doubled haploids; 
! 19, P1BC2DH, P1BC2F1-derived doubled haploids; 
! 20, P2BC2DH, P2BC2F1-derived doubled haploids; 
   3      !Mapping Population (see remarks above)
   2      !Mapping Function (1 for Kosambi; 2 for Haldane; 3 for Morgan)
   2      !Marker Space Type (1 for intervals; 2 for positions)
   1      !Marker Space Unit(1 for centiMorgans; 2 for Morgan)
   6      !Number of Chromosomes (or Linkage Groups)
 200      !Size of the mapping population
   2      !Number of environments
 
!***************************************** Chromosomes and Linkage Maps **********************************************
!Chromosome                 NumMarkers
-CH1                        16
-CH2                        16
-CH3                        16
-CH4                        16
-CH5                        16
-CH6                        16
!Linkage map (Marker name followed by position or the interval length)
 MK-1-1                1     0.000
 MK-1-2                1    10.000
 MK-1-3                1    20.000
 MK-1-4                1    30.000
 MK-1-5                1    40.000
 MK-1-6                1    50.000
 MK-1-7                1    60.000
 MK-1-8                1    70.000
 MK-1-9                1    80.000
 MK-1-10               1    90.000
 MK-1-11               1   100.000
 MK-1-12               1   110.000
 MK-1-13               1   120.000
 MK-1-14               1   130.000
 MK-1-15               1   140.000
 MK-1-16               1   150.000
 MK-2-1                2     0.000
 MK-2-2                2    10.000
 MK-2-3                2    20.000
 MK-2-4                2    30.000
 MK-2-5                2    40.000
 MK-2-6                2    50.000
 MK-2-7                2    60.000
 MK-2-8                2    70.000
 MK-2-9                2    80.000
 MK-2-10               2    90.000
 MK-2-11               2   100.000
 MK-2-12               2   110.000
 MK-2-13               2   120.000
 MK-2-14               2   130.000
 MK-2-15               2   140.000
 MK-2-16               2   150.000
 MK-3-1                3     0.000
 MK-3-2                3    10.000
 MK-3-3                3    20.000
 MK-3-4                3    30.000
 MK-3-5                3    40.000
 MK-3-6                3    50.000
 MK-3-7                3    60.000
 MK-3-8                3    70.000
 MK-3-9                3    80.000
 MK-3-10               3    90.000
 MK-3-11               3   100.000
 MK-3-12               3   110.000
 MK-3-13               3   120.000
 MK-3-14               3   130.000
 MK-3-15               3   140.000
 MK-3-16               3   150.000
 MK-4-1                4     0.000
 MK-4-2                4    10.000
 MK-4-3                4    20.000
 MK-4-4                4    30.000
 MK-4-5                4    40.000
 MK-4-6                4    50.000
 MK-4-7                4    60.000
 MK-4-8                4    70.000
 MK-4-9                4    80.000
 MK-4-10               4    90.000
 MK-4-11               4   100.000
 MK-4-12               4   110.000
 MK-4-13               4   120.000
 MK-4-14               4   130.000
 MK-4-15               4   140.000
 MK-4-16               4   150.000
 MK-5-1                5     0.000
 MK-5-2                5    10.000
 MK-5-3                5    20.000
 MK-5-4                5    30.000
 MK-5-5                5    40.000
 MK-5-6                5    50.000
 MK-5-7                5    60.000
 MK-5-8                5    70.000
 MK-5-9                5    80.000
 MK-5-10               5    90.000
 MK-5-11               5   100.000
 MK-5-12               5   110.000
 MK-5-13               5   120.000
 MK-5-14               5   130.000
 MK-5-15               5   140.000
 MK-5-16               5   150.000
 MK-6-1                6     0.000
 MK-6-2                6    10.000
 MK-6-3                6    20.000
 MK-6-4                6    30.000
 MK-6-5                6    40.000
 MK-6-6                6    50.000
 MK-6-7                6    60.000
 MK-6-8                6    70.000
 MK-6-9                6    80.000
 MK-6-10               6    90.000
 MK-6-11               6   100.000
 MK-6-12               6   110.000
 MK-6-13               6   120.000
 MK-6-14               6   130.000
 MK-6-15               6   140.000
 MK-6-16               6   150.000
!*********************************** Marker Types ********************************************************************
!Co-dominant marker: When heterozygote F1 is present, P1 is coded as 2, F1 is coded as 1, and P2 is coded as 0; Otherwise, P1 is coded as 2, and P2 is coded as 0. 
!Dominant marker: When heterozygote F1 is present, P1 and F1 are coded as 12, and P2 is coded as 0; Otherwise, P1 is coded as 2, and P2 is coded as 0.  
!Recessive markers: When heterozygote F1 is present, P1 is coded as 2, and F1 and P2 are coded as 10; Otherwise, P1 is coded as 2, and P2 is coded as 0. 
!Missing marker is coded as -1. 
 MK-1-1                 2   2   0   2   0   2   0   2   0   2   2   0   0   0   0   0   2   2   2   2   2   0   0   2   0   0   2   0   2   2   0   0   2   0   0   0   0   0   0   2   2   2   0   2   0   2   0   0   0   0   0   0   2   0   0   2   0   0   0   2   0   2   2   2   2   2   0   0   2   2   2   2   2   0   2   2   0   2   0   0   2   2   2   0   0   2   0   0   2   2   2   0   0   2   2   2   0   0   0   0   2   0   2   2   2   2   2   2   0   2   0   2   0   0   0   0   0   0   0   2   2   2   2   0   2   0   0   0   2   0   2   0   2   2   2   0   2   2   2   2   2   2   2   2   2   0   0   2   0   0   0   0   2   2   0   2   0   0   0   2   2   0   0   0   0   0   2   2   0   0   2   0   0   0   2   0   2   0   0   0   2   2   0   0   0   0   2   0   2   2   0   2   2   0   2   2   0   2   2   0
 MK-1-2                 2   2   0   2   0   2   0   2   0   2   2   0   0   0   0   0   2   2   0   2   2   0   0   2   2   0   2   0   2   2   2   0   2   0   0   0   0   0   0   2   2   2   0   2   0   2   0   0   0   0   0   0   2   0   0   2   0   0   0   2   0   2   2   2   2   2   2   0   2   2   2   0   2   0   0   2   0   2   0   2   2   2   2   0   0   2   0   0   2   2   2   0   0   2   2   2   0   0   0   2   2   0   2   2   2   2   2   0   0   0   0   2   0   0   0   0   0   0   0   2   2   2   2   0   2   0   0   0   2   2   0   0   2   2   2   0   2   2   2   2   2   2   2   2   2   0   0   2   0   0   0   0   2   2   0   2   0   0   0   2   2   0   2   0   0   0   2   2   0   0   2   0   0   0   2   0   2   2   0   0   2   2   0   0   0   0   2   0   0   2   0   2   2   0   2   2   0   2   2   0
 MK-1-3                 2   2   0   2   0   2   0   2   2   2   0   0   0   0   0   0   2   2   0   2   2   0   0   2   0   0   2   0   2   2   2   0   2   0   0   0   0   0   0   2   2   2   0   2   0   2   0   2   0   0   0   2   2   0   0   2   0   0   0   2   0   2   2   0   2   2   2   0   2   2   0   0   2   0   0   0   0   2   0   2   0   2   2   0   0   2   0   0   2   2   2   0   0   0   2   2   0   0   0   2   0   0   2   2   2   2   2   0   0   0   0   2   0   0   0   2   0   0   0   2   2   2   2   0   2   0   0   2   0   2   0   0   2   2   2   0   2   2   2   2   2   2   2   0   2   0   0   2   0   0   0   2   2   2   0   2   2   0   0   2   2   2   2   0   0   0   2   2   0   0   2   0   0   0   2   0   2   2   0   0   2   2   0   0   0   0   2   0   0   0   0   2   2   0   2   2   0   2   2   0
 MK-1-4                 2   2   0   2   0   2   0   0   2   2   0   0   0   0   0   0   2   2   0   2   2   0   0   2   0   0   2   0   2   2   0   0   2   0   0   0   0   0   0   2   0   2   0   2   0   2   0   2   0   0   0   2   2   0   0   2   2   0   0   2   0   2   2   0   2   0   0   0   2   2   0   0   2   0   2   2   0   2   0   2   2   0   2   0   0   2   0   0   2   2   2   0   0   0   2   2   0   0   0   2   0   0   2   2   2   2   2   2   2   0   0   2   0   0   0   2   0   0   2   0   2   2   2   0   2   0   0   0   0   2   0   0   2   2   2   0   2   2   2   2   0   2   2   0   2   0   0   2   2   0   0   2   2   2   0   2   2   0   0   2   2   2   2   0   0   0   2   2   0   0   2   0   0   0   2   0   2   2   0   0   2   2   2   0   0   2   2   0   0   2   0   2   2   0   2   2   0   2   2   0
 MK-1-5                 2   2   0   2   0   2   0   0   2   0   0   0   0   0   0   0   2   2   0   2   2   0   0   2   0   0   2   0   2   2   0   0   2   0   0   0   0   0   0   2   0   2   0   2   0   2   0   2   2   0   0   2   2   0   0   2   2   0   0   2   0   2   2   0   2   0   0   0   2   2   0   0   2   2   2   0   0   2   0   2   2   0   2   0   0   2   0   0   2   2   2   0   0   0   2   2   0   0   0   2   0   0   2   2   2   2   2   2   2   2   0   2   0   0   0   2   0   0   2   0   2   2   2   0   2   0   0   0   2   2   0   0   2   2   2   0   2   2   2   2   0   2   2   0   2   0   0   2   2   0   0   2   2   2   0   0   2   0   0   2   2   2   2   0   2   0   2   2   0   0   2   0   0   0   0   0   2   2   0   0   2   2   2   0   0   2   2   0   0   2   0   2   2   0   2   2   2   2   2   0
 MK-1-6                 2   2   0   2   0   2   0   0   2   0   0   0   0   0   0   0   2   0   0   2   2   0   0   2   2   0   2   0   2   2   0   2   2   0   0   0   0   0   0   0   0   2   0   2   0   2   0   2   2   0   0   2   2   0   0   0   2   0   0   2   0   2   2   0   0   0   0   0   2   2   0   0   2   2   2   0   0   2   0   2   2   2   2   0   0   2   0   0   2   0   2   0   0   0   2   2   0   0   0   2   0   0   0   2   2   2   2   2   2   2   0   2   0   0   0   2   0   0   2   0   2   2   2   0   2   0   0   0   0   2   0   0   2   2   2   0   2   2   2   2   0   2   2   0   2   0   0   2   2   0   0   2   2   2   2   0   2   0   2   2   2   2   0   0   2   0   2   2   0   2   2   0   0   0   0   0   2   2   0   0   2   2   2   0   0   2   2   0   0   2   2   0   2   0   2   2   2   2   2   0
 MK-1-7                 2   0   0   2   0   2   0   0   2   0   0   0   0   0   0   0   2   0   0   2   2   0   0   2   2   0   2   0   2   0   0   0   2   2   0   0   0   0   0   2   0   2   0   2   0   2   0   2   2   0   0   2   2   2   0   0   2   0   0   2   0   2   2   0   0   0   0   0   2   2   0   0   2   2   2   2   0   2   0   2   2   2   2   0   0   2   2   0   2   0   2   0   0   0   2   2   0   0   0   2   0   0   0   2   2   0   2   2   2   2   0   2   0   0   0   2   0   0   2   0   2   2   2   0   0   0   0   0   0   2   0   0   2   2   2   0   2   2   2   2   0   2   2   0   2   0   0   2   2   0   0   0   2   2   2   0   2   0   2   2   2   2   0   0   2   0   2   0   0   2   2   0   0   0   0   0   2   2   0   0   2   2   2   0   0   2   2   0   0   0   2   0   2   0   2   2   0   2   2   0
 MK-1-8                 0   0   0   2   0   2   0   0   0   0   0   0   2   0   0   0   2   0   2   2   2   0   0   2   2   0   2   0   2   0   0   2   2   2   0   0   0   0   2   2   0   2   0   2   0   2   0   0   0   0   0   2   2   2   0   0   2   0   0   2   0   2   2   0   0   2   2   0   2   2   0   0   2   2   2   2   0   2   0   0   2   2   2   0   0   2   2   0   0   0   2   0   0   0   2   2   2   0   0   2   0   0   0   2   2   0   0   2   2   2   0   2   0   0   0   2   2   0   2   2   2   2   2   0   0   0   0   0   0   2   0   0   2   2   2   0   2   2   2   2   0   2   2   0   2   0   0   0   2   0   0   0   2   0   2   0   2   0   2   2   2   2   0   0   2   0   2   0   0   2   2   0   0   0   0   2   2   2   0   0   2   2   2   2   0   2   2   0   0   0   2   0   0   0   0   2   0   2   2   0
 MK-1-9                 0   0   0   2   0   2   0   0   0   0   0   0   2   0   0   0   2   0   0   2   2   0   0   2   2   0   2   0   2   0   0   2   2   2   2   0   0   0   2   2   0   2   0   2   0   2   0   2   0   0   0   2   2   2   2   0   2   0   0   2   0   2   2   0   2   2   0   0   2   2   0   0   2   2   2   2   0   2   0   0   2   2   2   0   0   2   0   0   2   0   2   0   2   0   2   2   2   0   0   2   0   0   0   2   2   0   0   2   2   2   0   2   0   0   0   2   2   0   2   2   2   2   2   0   0   0   0   0   0   2   0   0   2   2   2   0   2   0   2   2   0   2   2   0   2   0   0   0   2   0   0   0   2   2   2   0   0   0   2   2   0   2   0   0   2   0   2   0   0   2   2   0   0   0   0   2   2   2   0   0   2   2   2   2   0   2   2   0   0   0   2   0   0   0   2   2   0   2   2   0
 MK-1-10                0   0   0   0   0   2   0   0   0   0   2   0   2   0   2   0   2   0   0   2   2   0   0   2   2   0   2   0   0   0   0   2   2   2   2   0   0   0   2   2   2   2   0   2   0   2   0   2   2   0   2   2   2   2   2   2   2   0   0   2   2   2   2   0   2   2   0   0   0   2   0   2   2   2   0   2   2   2   0   0   2   2   2   0   0   2   0   0   2   0   2   0   2   0   2   2   2   0   0   2   0   0   2   2   2   0   0   2   2   2   0   2   0   0   0   0   0   0   2   2   2   2   2   0   0   2   0   0   0   2   0   2   0   2   2   0   2   0   2   2   0   2   2   0   2   0   0   0   2   0   0   0   2   2   0   0   0   2   2   2   0   2   0   0   2   0   2   0   0   2   2   0   2   2   0   2   2   0   0   0   2   2   2   0   0   2   2   0   0   0   2   0   2   0   2   2   0   2   0   0
 MK-1-11                0   0   0   0   0   2   0   0   0   0   2   0   2   0   2   0   2   0   0   2   0   0   0   2   2   0   2   0   0   0   0   2   2   2   2   0   0   2   2   0   2   2   0   2   0   2   0   2   0   0   2   2   2   2   2   2   0   0   0   2   2   2   2   0   2   2   0   0   0   2   0   2   0   2   0   2   2   2   0   0   2   2   2   0   0   2   0   0   2   0   2   0   2   0   2   2   2   2   0   2   0   0   2   2   2   0   0   0   2   2   2   2   0   0   0   0   0   0   2   2   2   2   2   0   0   2   0   0   0   2   0   2   0   2   2   0   2   0   2   2   0   2   2   0   2   0   0   0   2   0   0   0   0   2   0   0   0   2   0   2   0   2   0   0   2   0   0   0   0   2   0   0   2   0   0   2   2   0   0   0   2   2   2   0   0   2   2   0   0   0   2   0   2   0   2   2   0   2   0   2
 MK-1-12                0   0   0   2   0   2   0   0   0   0   2   0   2   0   2   0   2   0   2   2   0   2   0   2   2   0   2   0   0   0   0   2   0   2   0   0   0   2   2   0   2   2   2   2   2   2   0   2   0   0   2   2   2   2   2   2   0   0   0   2   2   2   2   0   2   2   0   0   0   2   0   2   0   2   0   0   2   2   0   0   2   2   2   0   0   2   2   0   0   0   2   0   2   0   2   2   2   2   0   2   2   0   0   2   2   0   0   2   0   2   2   2   0   0   0   0   0   0   2   2   2   2   2   0   0   2   0   0   0   2   0   2   0   2   2   0   0   0   2   2   2   2   0   0   2   0   0   2   2   0   0   0   0   2   2   0   0   2   0   2   0   2   0   0   2   0   0   0   0   2   0   0   2   2   0   2   0   0   0   0   2   2   2   0   0   2   2   0   0   0   2   0   2   0   2   2   0   2   0   2
 MK-1-13                0   2   0   2   2   2   0   0   0   0   0   0   2   0   2   0   2   2   2   2   0   0   0   2   2   0   2   0   0   0   0   2   0   2   0   0   0   2   2   0   2   2   2   0   0   2   0   2   0   0   2   2   0   0   2   2   2   0   0   2   2   2   2   0   0   2   0   0   0   2   0   2   0   2   0   0   2   2   0   0   2   0   2   0   0   2   2   2   2   2   2   0   2   0   2   2   0   2   0   2   2   0   2   2   2   0   0   2   0   2   2   2   0   2   0   0   0   0   2   2   2   2   2   0   0   0   0   0   0   2   0   2   0   2   2   0   0   0   2   2   2   2   0   0   2   0   0   2   0   0   0   0   0   2   2   0   0   2   0   2   2   2   0   2   2   0   0   0   2   2   0   2   2   2   0   2   2   2   0   0   2   2   2   0   0   2   2   0   0   0   2   0   2   0   2   2   0   2   0   2
 MK-1-14                2   2   0   2   2   2   0   0   0   0   0   2   2   0   2   2   2   2   2   2   0   0   0   0   2   0   2   0   0   0   0   2   0   2   2   0   0   2   2   0   2   2   2   0   0   2   0   2   0   0   2   2   0   0   2   2   0   0   0   2   2   2   2   0   0   2   0   0   0   2   0   2   0   2   0   0   2   2   0   0   2   0   2   2   0   2   2   2   0   2   2   0   2   0   2   0   0   2   2   2   2   0   2   2   2   0   0   2   0   2   0   2   2   2   0   0   0   0   2   2   2   2   2   0   0   0   0   0   2   2   0   2   0   2   2   0   0   0   2   2   2   2   2   0   2   0   0   2   0   0   0   0   0   2   2   0   2   2   0   2   2   2   2   2   2   2   0   0   2   2   0   2   0   2   0   2   2   2   0   0   2   0   2   0   0   2   2   2   0   0   2   0   2   2   2   2   0   2   0   2
 MK-1-15                2   2   0   2   2   2   0   0   2   0   0   2   2   0   2   2   2   2   2   2   0   0   0   0   2   0   2   0   0   0   0   2   0   2   2   0   0   2   2   0   2   0   2   0   0   2   0   0   0   0   2   2   0   0   0   2   0   2   0   2   2   2   2   0   0   2   0   0   0   2   0   2   0   2   0   0   0   2   0   0   2   0   2   2   2   2   0   2   0   2   2   0   2   2   2   0   0   2   0   2   2   0   0   2   2   0   0   2   0   2   0   2   2   2   2   0   0   0   2   2   2   2   0   0   0   0   0   0   2   2   0   2   0   2   2   0   0   0   2   2   2   2   0   0   2   0   0   2   0   0   0   0   0   2   2   0   2   2   0   0   2   2   2   2   2   2   0   2   2   2   0   2   0   2   0   2   2   2   0   0   2   0   2   0   0   2   2   2   0   0   0   0   2   2   2   2   0   2   0   0
 MK-1-16                2   0   0   2   2   2   0   2   2   2   2   2   2   0   0   2   2   2   2   2   0   0   0   0   2   0   2   0   0   0   0   2   0   2   2   0   0   2   2   0   2   0   2   0   0   0   0   2   0   2   2   2   0   0   0   2   0   2   0   2   0   2   2   0   0   2   0   0   0   2   0   2   0   2   0   0   0   2   0   2   2   0   2   2   2   2   2   2   2   0   2   0   2   2   0   0   0   2   0   2   0   0   0   2   2   0   0   2   0   2   0   2   2   2   0   2   2   0   2   2   2   2   0   0   2   0   0   0   2   2   0   2   0   2   0   0   0   0   0   2   2   2   0   0   2   0   0   2   0   0   0   0   0   2   2   0   2   2   0   0   2   2   2   2   2   2   0   2   2   2   0   2   0   2   0   2   2   2   0   0   2   0   2   0   0   2   2   2   0   0   0   0   2   2   2   2   0   2   0   0
 MK-2-1                 0   2   2   0   0   0   0   0   2   0   2   2   2   2   2   0   0   2   0   0   2   2   2   2   2   2   2   0   2   2   0   0   2   2   2   2   2   2   2   0   2   2   0   2   0   0   0   0   2   0   2   2   0   0   0   2   0   2   0   0   2   2   2   2   2   2   0   0   0   0   0   0   0   0   2   2   0   2   2   0   0   2   2   0   2   2   0   2   2   0   0   0   0   0   0   0   2   2   2   2   0   0   2   0   0   2   2   2   0   2   2   2   0   0   0   2   0   2   2   2   0   0   0   0   0   0   2   0   0   2   0   2   0   0   0   0   2   0   0   2   0   2   2   2   0   0   2   2   0   2   0   0   0   2   2   2   2   0   0   0   0   2   0   0   2   0   2   2   2   2   2   0   2   2   2   0   0   2   2   0   0   0   2   0   0   2   0   0   0   2   2   2   0   2   2   0   2   0   2   0
 MK-2-2                 0   2   2   0   0   0   0   0   2   0   2   2   2   2   2   0   0   2   0   0   2   2   2   2   2   2   2   0   0   2   0   0   2   2   2   2   2   2   2   0   2   2   0   0   0   0   0   0   2   0   2   2   0   0   0   2   0   2   0   0   2   2   2   2   2   2   0   0   0   0   0   0   0   0   2   2   0   2   2   0   0   2   0   0   2   0   0   2   2   0   0   0   0   0   0   0   2   2   2   2   0   0   2   0   0   2   0   2   0   2   2   2   0   0   0   2   0   2   2   2   0   0   0   0   0   0   2   0   0   2   0   2   0   2   2   0   2   0   0   2   2   2   2   2   0   0   2   2   0   2   0   0   0   2   2   0   2   2   0   0   0   2   0   0   2   0   2   0   2   2   0   0   0   2   2   0   0   2   2   0   0   0   2   0   0   0   0   0   0   2   2   2   2   2   0   0   2   0   2   0
 MK-2-3                 0   2   2   0   0   0   0   0   0   0   2   2   2   0   2   0   0   2   0   0   2   0   2   2   2   2   2   0   0   2   0   0   2   2   2   2   2   0   0   0   2   2   2   0   0   0   0   0   2   0   2   2   0   0   0   2   0   2   0   0   2   2   2   2   2   2   0   0   0   0   0   0   0   0   2   2   0   2   2   0   2   2   2   0   0   0   0   2   2   0   0   0   0   0   0   0   2   2   2   2   0   2   2   0   0   2   0   2   0   2   2   0   0   0   0   2   0   2   2   2   0   2   0   0   0   0   2   0   0   2   0   2   0   2   2   0   2   0   0   2   0   2   2   2   0   0   2   2   0   2   0   0   0   2   2   0   2   2   0   0   0   2   0   0   2   2   2   0   0   2   0   0   0   2   2   0   0   2   2   0   0   0   2   0   0   0   0   0   0   2   2   2   0   2   2   2   2   0   2   0
 MK-2-4                 0   2   2   0   0   0   0   2   0   0   2   2   2   0   2   0   0   2   0   0   2   0   2   2   2   2   2   0   0   2   0   0   2   2   0   2   0   0   0   2   2   2   2   0   0   0   0   0   2   0   2   0   0   0   0   2   0   2   0   0   2   2   2   2   2   2   2   0   0   2   0   0   0   0   2   2   0   2   2   0   2   2   2   0   0   0   0   2   2   0   2   0   0   0   0   0   2   2   2   2   0   2   2   0   0   2   0   2   0   2   0   0   0   0   0   0   0   2   2   2   2   2   0   0   0   0   2   0   0   2   0   2   0   2   2   0   2   0   0   2   0   2   2   2   0   0   2   2   0   2   0   0   0   2   2   0   2   2   0   0   0   2   0   0   2   2   2   0   0   2   0   0   0   2   2   0   0   2   0   0   0   0   2   0   0   0   0   0   0   2   2   2   0   2   2   2   2   0   2   2
 MK-2-5                 0   2   0   0   0   0   0   2   0   0   2   2   2   0   2   0   0   2   0   0   2   0   2   0   2   2   2   0   0   2   0   0   0   2   0   2   0   0   0   2   2   2   2   0   0   0   0   2   2   0   2   0   0   0   0   2   0   2   0   0   2   2   2   2   2   2   2   0   0   2   0   2   0   0   2   2   0   2   2   0   2   2   2   0   0   0   0   2   0   0   2   0   0   0   0   0   2   2   2   2   0   2   2   0   0   2   0   0   0   2   0   0   0   0   0   0   0   2   2   2   2   2   0   0   2   0   2   0   0   2   0   2   0   0   2   0   2   0   0   2   0   0   2   0   0   0   2   2   0   2   0   2   0   2   2   2   2   2   0   0   0   2   0   0   2   2   2   0   0   2   0   0   0   2   2   0   0   2   0   0   0   0   2   0   0   0   0   2   0   2   2   2   2   2   2   2   2   0   2   2
 MK-2-6                 0   0   0   0   0   2   0   2   0   0   2   2   2   0   2   0   0   2   0   0   2   0   2   0   2   2   2   0   0   2   0   0   2   2   0   2   2   0   0   0   0   2   2   0   0   0   0   0   2   2   0   0   2   0   0   2   0   0   2   0   2   2   2   2   2   2   2   0   0   2   0   2   0   0   2   2   0   2   2   0   2   2   2   0   0   0   0   2   0   0   2   0   0   0   0   0   2   2   2   2   0   2   2   0   0   2   0   0   0   0   0   0   0   0   0   0   0   0   2   2   2   0   0   0   2   0   2   0   0   0   0   2   0   0   2   0   2   0   0   2   0   0   2   0   0   2   2   2   0   0   0   2   0   2   2   2   2   2   0   0   0   2   2   0   0   2   2   0   0   2   0   2   0   2   2   0   0   2   0   0   0   0   2   0   0   0   2   2   0   2   2   0   0   0   2   2   2   0   2   2
 MK-2-7                 0   0   0   0   0   2   0   2   0   0   2   2   2   0   2   0   0   2   0   0   2   0   2   2   2   2   2   0   0   2   0   0   2   2   0   0   2   0   0   0   0   2   2   0   0   2   2   0   2   2   0   0   2   0   0   2   0   0   2   0   2   2   0   2   0   2   2   0   0   0   0   2   0   0   2   2   0   2   2   0   0   2   2   0   0   0   0   2   2   0   2   0   2   2   0   0   2   2   2   2   0   2   2   0   0   2   0   0   2   0   0   0   0   0   0   0   0   0   2   2   2   0   0   0   2   0   2   0   2   0   0   2   0   2   2   0   2   0   0   2   0   0   2   0   0   2   2   2   0   0   0   2   0   2   2   0   2   2   0   0   0   2   2   0   0   0   2   0   2   2   0   2   0   2   2   0   0   2   0   0   0   0   2   0   0   0   0   2   2   2   2   0   0   0   2   0   2   0   2   2
 MK-2-8                 0   0   0   0   0   2   2   2   2   0   2   2   2   0   2   0   0   2   0   0   2   0   2   0   2   2   2   0   0   2   2   0   2   2   0   0   2   0   0   0   0   2   2   2   0   2   0   0   2   2   0   0   2   0   0   2   0   2   2   0   2   2   0   2   0   2   2   0   0   0   0   2   0   0   2   2   0   2   2   0   0   2   2   0   2   2   0   2   2   0   2   0   2   2   0   2   2   2   2   2   2   2   2   2   0   2   0   0   0   0   0   0   0   0   0   0   0   0   0   2   2   0   0   0   2   0   2   0   2   0   0   2   0   2   2   0   2   0   0   2   0   0   2   0   0   2   2   2   0   0   0   2   0   2   2   0   0   2   0   0   0   2   2   0   0   0   2   0   2   2   0   2   0   2   0   0   0   2   0   0   0   0   2   0   0   0   0   2   2   2   2   0   0   0   2   2   2   0   0   2
 MK-2-9                 0   0   0   0   0   2   2   0   2   0   2   2   0   0   2   0   0   2   0   0   2   0   2   0   2   2   2   0   0   2   2   0   2   2   0   0   2   2   0   0   0   2   2   2   0   2   0   0   2   2   0   0   2   0   0   2   0   2   2   0   2   2   0   2   0   2   2   0   0   0   0   2   0   0   2   2   0   2   2   0   0   2   2   0   2   2   0   2   2   0   2   0   2   2   0   2   2   2   2   2   2   2   2   2   0   2   0   0   0   0   2   0   2   0   0   0   0   0   0   2   2   2   0   0   2   0   2   0   2   0   0   2   0   2   2   0   2   0   2   2   0   0   2   0   0   2   2   2   0   0   0   2   0   2   2   2   0   2   0   0   0   2   2   0   0   0   2   0   2   2   0   2   0   2   0   0   0   0   0   2   0   0   2   0   0   0   0   2   2   2   2   0   0   0   2   2   2   0   0   2
 MK-2-10                0   0   0   0   0   2   2   0   2   0   2   2   2   0   2   0   0   2   0   0   2   0   2   0   2   2   2   2   0   2   2   0   2   0   0   0   2   2   0   0   0   2   2   2   2   2   0   2   2   2   0   0   2   0   0   2   0   2   2   0   2   2   0   2   0   2   2   0   0   0   0   2   0   2   0   2   0   2   2   0   0   2   2   0   2   2   0   2   2   0   2   2   2   2   0   2   2   2   2   2   2   2   2   2   0   2   2   0   0   0   0   0   2   2   0   0   2   0   0   2   2   2   0   0   2   0   2   2   2   0   0   0   2   2   2   2   2   0   0   2   0   0   0   0   0   2   2   2   0   0   2   2   0   2   2   2   0   2   0   0   2   2   2   0   0   0   2   0   2   2   0   2   0   2   0   0   2   0   2   2   0   0   2   0   0   0   0   2   2   2   2   2   0   0   2   2   2   0   0   2
 MK-2-11                0   0   2   0   0   2   2   0   2   0   2   2   2   0   2   0   0   2   0   0   2   0   0   0   2   2   2   2   0   2   2   0   2   2   2   0   2   2   0   0   0   2   2   2   2   2   0   2   2   2   0   0   0   0   0   2   0   2   2   0   2   2   0   2   0   2   0   0   0   2   0   2   0   2   0   2   0   2   2   0   0   2   0   0   2   2   0   2   2   0   2   2   2   2   0   2   2   2   2   2   2   2   2   2   0   0   2   0   0   2   0   0   2   2   0   0   2   0   2   2   2   2   0   0   2   0   2   2   2   0   2   0   2   2   2   2   2   0   0   2   2   0   0   0   0   2   2   2   0   0   2   2   0   2   2   2   0   2   2   0   2   2   2   0   0   0   2   0   2   2   0   2   0   2   0   0   2   0   0   2   0   0   2   0   2   0   0   2   2   2   2   2   0   0   2   0   2   0   0   2
 MK-2-12                0   0   2   0   0   2   2   0   2   0   2   2   2   0   2   0   0   2   0   2   2   0   0   0   2   2   2   2   0   2   2   0   0   2   2   0   0   2   0   0   2   2   2   2   2   2   0   2   2   2   0   0   0   0   0   2   0   2   2   0   2   0   0   2   0   2   0   0   0   2   0   2   0   2   0   2   0   2   2   0   0   2   0   0   2   2   0   0   2   2   2   2   2   2   0   2   2   2   0   2   2   2   2   2   0   0   0   0   0   0   0   2   2   2   0   0   2   0   2   2   2   0   0   0   2   0   2   2   2   2   2   0   2   0   2   2   2   0   0   2   2   0   2   0   0   2   2   2   0   0   2   2   0   2   2   2   0   2   2   0   2   2   2   0   2   2   2   0   2   2   0   2   0   2   0   0   2   0   0   2   0   0   2   0   2   0   2   2   2   2   2   2   0   0   2   0   0   0   0   2
 MK-2-13                0   0   2   0   0   2   0   0   2   0   2   2   2   0   2   2   0   2   2   2   2   0   0   2   2   2   2   0   0   2   0   2   0   2   2   0   0   2   0   0   2   2   2   2   2   0   0   2   2   2   0   0   2   0   0   2   0   2   2   0   2   0   0   2   0   2   0   0   0   2   0   2   0   2   0   2   0   2   2   0   0   2   0   0   2   2   0   0   2   2   2   2   2   2   0   2   2   2   0   2   2   2   2   0   0   0   0   0   0   0   0   0   2   2   0   0   0   0   2   2   2   2   0   0   2   0   2   2   2   2   2   0   2   0   0   2   2   0   2   2   2   0   2   0   2   2   2   2   0   0   2   2   0   0   0   2   0   2   2   0   2   2   2   0   2   2   2   0   2   2   0   2   0   2   0   0   2   0   0   2   0   0   2   0   2   0   2   2   2   2   0   2   0   0   2   0   0   0   0   2
 MK-2-14                0   0   2   0   0   2   0   0   2   0   2   2   2   0   2   2   2   2   2   0   2   0   0   2   2   2   2   2   0   2   0   2   0   2   2   0   2   0   2   2   2   2   2   2   2   0   2   2   2   2   0   0   2   0   0   2   0   2   2   0   2   0   0   0   0   2   0   0   2   2   0   2   0   2   0   2   0   2   2   0   0   2   0   0   2   2   0   0   2   2   2   2   2   2   0   2   2   2   0   2   2   2   2   0   0   0   0   0   0   0   0   0   2   2   0   0   0   0   2   2   0   2   0   0   2   0   2   2   2   2   2   0   2   0   0   2   0   0   2   2   2   0   2   0   2   2   2   0   0   0   2   2   0   0   0   2   0   2   2   0   2   2   2   0   2   2   2   0   2   2   0   2   0   2   0   0   2   0   0   2   0   0   2   0   2   0   2   2   0   2   0   2   0   0   2   0   2   0   0   2
 MK-2-15                0   2   2   0   0   2   0   0   2   0   2   2   0   0   2   2   2   2   2   0   2   2   0   2   2   2   2   2   0   2   0   2   0   0   2   0   2   0   2   2   0   2   2   2   2   2   2   2   0   2   0   2   2   0   0   2   0   2   2   0   2   2   0   0   0   0   0   0   2   2   0   2   0   2   0   2   0   2   2   2   0   2   0   0   2   2   0   0   2   0   2   0   2   0   0   2   0   2   0   2   0   2   2   0   0   0   2   0   0   0   0   0   2   2   0   0   0   0   2   2   0   2   0   0   2   2   2   0   2   2   2   0   2   0   0   2   0   0   2   2   2   0   2   0   2   2   2   0   0   2   2   2   0   0   0   2   0   2   2   0   2   2   2   0   2   2   0   0   2   0   2   0   0   2   0   0   2   0   0   2   0   0   2   0   2   0   0   2   0   2   0   2   0   0   2   0   2   2   0   2
 MK-2-16                0   2   2   0   0   2   0   0   2   0   2   2   0   0   2   2   2   0   0   0   2   2   0   2   2   2   2   2   0   0   0   2   0   0   2   0   2   0   2   2   0   2   2   2   2   2   0   2   0   2   0   2   2   0   0   2   0   2   2   0   2   0   0   0   0   0   0   0   2   2   0   2   0   2   2   2   0   2   2   2   2   2   0   2   2   2   0   0   0   0   2   0   2   0   0   2   0   2   0   2   0   2   2   0   0   0   0   0   0   0   0   0   2   2   2   0   0   2   2   2   0   2   0   2   2   2   2   0   2   2   2   0   2   0   0   0   0   0   2   2   2   0   0   0   2   2   0   0   0   2   2   2   0   0   0   2   0   2   2   0   2   2   2   0   2   2   2   2   2   0   2   0   0   0   0   2   2   0   0   2   0   0   2   0   2   0   0   2   0   2   0   2   0   0   2   0   2   2   0   2
 MK-3-1                 2   0   0   2   2   2   2   0   0   0   0   2   2   2   2   0   0   2   0   0   2   0   2   0   2   2   2   2   2   0   2   2   0   0   2   2   0   0   2   0   0   0   2   0   0   0   2   0   2   2   0   2   2   0   2   0   0   0   0   2   0   0   2   0   0   0   2   2   0   2   2   2   0   0   2   0   2   0   0   0   0   0   2   2   0   2   2   2   2   2   2   2   2   2   2   0   0   2   0   0   2   0   2   0   2   2   2   0   2   0   2   0   2   2   0   0   2   2   0   2   0   2   2   0   0   2   2   0   0   0   2   0   0   0   2   0   2   0   2   2   2   0   2   0   2   0   0   2   2   0   0   2   0   2   0   0   0   2   0   2   0   0   0   0   0   2   2   2   2   2   0   0   2   2   0   2   0   2   0   2   0   0   0   0   0   0   0   2   2   2   2   0   0   0   2   2   2   0   2   2
 MK-3-2                 2   0   2   2   2   2   2   0   0   0   0   2   2   2   2   0   0   2   0   0   2   0   2   0   2   2   2   2   2   2   2   2   0   0   2   2   0   0   2   0   2   0   2   0   0   0   0   0   2   2   0   2   2   0   2   2   2   0   0   2   0   0   2   2   0   0   2   2   0   2   2   2   0   0   2   0   2   0   0   0   0   0   2   2   0   2   2   2   2   2   2   2   2   2   2   0   0   2   0   0   0   0   2   0   2   2   2   0   2   0   2   0   2   0   0   2   2   2   0   0   0   2   0   0   0   2   2   0   0   0   2   2   0   2   2   0   2   0   2   2   2   0   2   0   2   0   0   2   2   0   0   2   2   2   0   0   0   2   0   2   0   0   0   0   2   2   2   2   2   2   0   2   2   2   0   2   0   2   0   2   0   0   0   0   0   2   0   0   2   2   2   0   0   0   2   2   2   0   2   2
 MK-3-3                 2   0   2   2   0   2   2   0   2   0   0   2   2   0   2   0   0   2   0   0   2   0   2   0   2   2   2   2   2   0   2   2   0   0   2   2   0   0   2   0   2   0   2   0   0   0   2   0   2   2   0   2   2   0   2   2   2   0   0   2   0   0   2   2   0   0   2   0   0   2   2   2   0   0   2   0   2   0   0   0   0   0   2   2   0   0   2   2   2   2   2   2   2   2   2   0   0   2   0   0   0   0   2   0   2   2   2   0   2   0   0   0   2   0   0   2   2   2   0   0   0   2   0   0   0   2   0   0   0   0   2   2   0   2   2   0   2   0   2   2   2   0   2   0   2   2   0   2   2   0   2   2   2   2   0   0   2   2   0   2   0   0   0   0   2   2   2   2   2   2   0   2   2   2   0   2   0   2   0   2   0   0   0   0   0   2   0   2   2   2   2   0   0   0   2   2   2   0   2   2
 MK-3-4                 2   2   2   2   2   2   2   0   2   0   0   2   2   2   2   0   0   2   0   0   2   2   2   0   2   2   2   2   2   0   2   2   0   0   0   2   0   0   2   0   2   0   2   0   0   0   2   0   2   2   0   2   2   0   2   2   2   0   0   2   0   0   0   2   0   0   2   0   2   2   2   2   0   0   2   0   2   0   0   0   0   0   2   2   0   0   2   2   2   2   0   2   2   2   2   0   0   2   0   2   2   0   2   0   2   2   2   0   2   0   0   0   2   0   0   2   2   2   0   0   0   2   0   0   0   2   0   2   0   2   2   2   0   2   2   0   2   0   2   2   2   0   2   0   2   2   0   2   2   0   2   2   2   2   0   0   2   2   0   2   0   0   0   0   2   2   2   2   2   2   0   2   2   2   0   2   0   2   0   2   0   0   0   2   0   2   0   2   2   2   2   0   0   0   2   2   0   0   2   2
 MK-3-5                 2   2   2   2   0   2   2   0   2   0   0   2   2   2   2   0   0   2   2   0   2   2   2   0   2   0   2   2   2   0   2   2   0   0   0   2   0   0   2   0   2   0   2   2   0   0   2   0   0   2   0   2   2   2   0   2   2   0   0   2   0   0   0   0   0   0   2   0   0   2   2   2   2   0   2   0   0   2   0   0   0   0   2   0   0   2   2   2   2   2   0   2   2   2   2   0   2   2   0   2   2   0   2   0   2   2   2   0   2   0   0   0   2   2   0   2   2   0   0   0   0   2   0   0   0   2   0   2   0   2   2   2   2   2   2   0   0   0   2   2   2   0   2   2   2   2   0   2   2   0   2   2   2   2   0   0   2   2   0   0   0   0   0   0   2   2   2   2   2   2   0   2   2   2   0   2   2   2   0   2   0   2   2   2   0   2   2   2   0   2   2   0   0   0   2   2   0   0   2   2
 MK-3-6                 2   2   2   2   0   0   2   0   2   0   0   2   2   2   2   0   0   2   2   0   2   2   2   0   2   2   2   2   2   0   0   0   0   0   0   2   0   0   2   0   2   0   2   2   0   0   2   0   0   2   0   2   2   2   2   2   2   0   0   2   0   2   0   0   0   0   2   0   0   2   2   2   2   0   2   2   0   2   0   0   0   0   2   0   0   2   2   2   0   2   0   2   2   2   2   0   2   2   0   2   2   0   2   0   2   2   2   0   2   0   0   0   2   2   0   2   2   0   0   0   0   2   0   0   2   2   0   2   0   2   0   2   0   2   2   0   0   0   2   2   0   0   2   2   2   2   0   2   0   0   2   2   2   0   0   0   2   2   0   0   0   0   0   0   0   2   2   2   2   2   0   2   2   2   0   2   2   2   0   2   0   2   2   2   0   2   2   2   0   2   2   0   0   0   2   2   0   0   2   2
 MK-3-7                 2   2   2   2   0   0   0   0   2   0   0   2   2   2   2   0   2   2   2   0   2   2   2   0   2   2   2   2   2   0   0   0   0   0   0   2   2   0   2   0   2   0   2   0   0   0   2   0   0   2   0   2   2   2   2   2   2   0   0   2   0   2   0   2   0   0   2   0   0   2   0   2   2   0   2   2   0   2   0   2   0   0   0   0   0   2   2   2   0   2   0   2   2   2   2   0   2   2   0   2   2   0   0   0   2   2   2   0   2   0   0   0   0   2   0   2   2   0   2   0   0   2   0   0   2   2   2   2   0   2   0   2   2   2   2   0   0   2   2   2   0   0   2   2   2   0   0   2   0   0   2   2   2   2   0   0   2   2   0   0   0   2   0   0   0   2   2   0   2   2   2   2   0   0   0   2   2   2   0   2   0   2   2   2   0   2   2   2   0   2   2   0   0   0   2   2   0   0   2   2
 MK-3-8                 0   2   2   0   0   0   2   0   0   0   0   2   2   2   2   0   2   2   2   0   2   2   2   0   0   2   2   2   2   0   0   0   0   0   2   2   2   0   0   0   2   0   2   0   0   0   2   0   0   2   0   2   2   2   2   2   2   0   0   2   0   2   2   2   0   0   2   0   0   2   0   0   2   2   2   2   0   2   0   2   0   0   0   0   0   2   2   2   0   2   0   2   2   2   2   0   2   2   0   2   2   0   0   0   2   0   2   0   2   0   0   0   0   2   0   0   2   0   2   0   0   2   0   0   2   2   2   2   0   2   2   2   2   2   2   0   0   2   2   2   0   0   2   0   2   0   0   2   0   0   2   2   2   2   0   2   2   2   0   0   2   2   0   2   0   2   0   0   2   2   2   2   0   0   0   2   2   2   0   2   0   2   2   0   2   2   2   0   0   2   2   0   0   0   0   2   0   0   2   0
 MK-3-9                 0   2   2   0   0   0   2   0   0   0   0   2   2   2   2   0   2   2   0   0   2   2   2   0   0   2   2   2   2   0   0   0   0   0   2   2   2   0   2   0   2   0   2   0   0   0   0   0   0   2   0   2   2   2   2   2   2   0   0   0   2   2   2   2   0   0   2   2   0   2   0   0   0   2   2   2   0   2   0   2   0   0   0   0   0   2   2   2   0   2   0   2   0   2   2   0   2   2   0   2   2   0   0   0   2   2   2   0   2   0   0   0   0   2   0   0   2   0   2   0   0   2   0   0   2   2   2   2   2   2   2   0   2   2   2   2   0   2   2   2   0   0   2   0   2   0   0   2   0   0   2   0   2   2   0   2   2   2   0   0   2   2   2   2   0   0   0   0   2   2   0   2   0   0   0   0   2   2   0   2   2   2   2   0   0   2   2   2   0   0   2   0   0   0   0   2   0   0   2   0
 MK-3-10                0   2   2   0   0   0   2   0   0   0   0   2   2   2   2   0   2   2   0   2   2   2   2   0   0   2   2   2   2   0   0   0   0   0   2   2   2   0   2   0   0   2   2   0   0   0   0   0   0   2   0   2   2   2   2   2   2   0   0   0   2   2   2   0   0   0   2   2   0   2   0   2   2   2   2   2   0   2   0   2   0   0   0   0   0   2   2   2   0   2   0   2   0   2   2   0   2   2   0   2   2   0   0   0   2   2   2   0   2   2   2   0   0   2   0   0   2   0   0   0   0   2   0   0   2   2   0   0   2   2   2   0   0   2   0   2   0   2   2   2   0   0   2   0   2   0   2   2   0   0   2   2   2   2   2   2   2   2   0   0   2   2   2   2   0   0   0   0   2   2   0   2   0   0   0   0   2   2   0   2   2   2   2   0   2   2   2   2   0   0   2   0   0   0   0   2   0   0   2   0
 MK-3-11                0   2   2   0   0   0   2   0   0   0   0   2   2   2   2   0   2   2   0   2   2   2   2   2   0   2   2   2   2   0   0   0   0   0   2   2   2   0   2   0   0   2   2   0   0   0   0   0   0   2   0   2   2   2   2   2   2   0   0   0   2   2   2   0   0   2   2   2   0   0   0   0   2   2   2   2   0   2   0   2   0   0   0   0   0   2   2   0   0   2   0   2   0   2   2   0   2   2   0   2   2   0   0   0   2   2   2   0   2   0   2   0   0   2   0   0   2   0   0   2   0   2   0   0   2   2   0   0   2   2   2   0   0   2   0   2   0   2   2   2   0   0   0   0   2   0   2   2   0   0   2   0   2   2   2   2   2   0   0   0   2   2   2   2   2   0   0   0   2   2   0   2   0   0   0   2   2   2   0   2   0   2   2   0   2   2   2   0   0   0   2   0   0   0   0   2   0   0   2   0
 MK-3-12                0   2   2   0   0   0   0   0   0   0   0   2   2   2   2   0   2   2   0   0   2   2   2   2   0   2   2   0   2   0   0   0   0   0   2   2   2   0   2   0   0   2   2   0   0   0   0   0   0   2   0   2   2   2   2   2   2   0   0   0   2   2   0   0   0   2   0   2   0   0   0   0   2   2   2   2   0   2   0   0   0   0   0   0   0   2   2   0   0   2   0   2   0   2   2   0   2   0   0   2   2   0   0   0   2   2   0   0   2   0   2   0   0   2   0   0   2   0   0   2   0   2   2   0   2   2   0   0   2   2   2   0   0   2   0   2   2   2   2   2   0   0   0   0   2   0   2   2   0   0   2   0   2   2   2   2   2   0   0   2   2   2   2   0   2   2   0   0   0   2   0   0   0   0   0   2   2   2   0   2   0   0   2   0   2   2   2   0   0   2   2   0   0   0   0   2   2   0   2   0
 MK-3-13                0   2   2   0   0   0   0   0   0   0   0   2   2   2   2   0   2   2   0   0   0   0   2   2   0   2   2   2   2   0   0   0   0   0   2   0   2   2   2   2   0   2   2   0   0   0   0   0   0   2   0   2   2   2   2   2   0   0   0   2   2   2   0   0   0   2   0   2   0   0   0   0   2   2   0   2   0   2   0   0   0   0   0   0   0   2   2   0   0   2   2   2   0   2   2   0   2   2   0   2   0   0   0   2   2   2   0   0   2   0   2   0   0   2   0   0   2   0   2   2   2   2   0   0   2   2   0   0   2   0   2   0   0   2   2   2   2   2   0   2   0   0   0   0   2   0   2   2   0   2   2   0   2   2   2   2   2   0   0   2   2   2   2   0   2   2   0   2   0   2   0   0   0   0   0   2   2   0   0   2   0   0   2   0   2   2   2   0   0   2   2   0   0   0   0   2   2   2   2   0
 MK-3-14                2   2   2   0   2   0   0   0   0   0   0   2   2   2   2   2   2   2   0   0   2   0   2   2   0   2   2   2   2   0   0   0   0   0   2   0   2   2   2   2   0   2   2   0   0   0   0   0   0   2   0   0   2   2   2   2   0   0   0   2   2   2   0   0   0   0   0   2   0   0   0   0   2   2   2   2   0   2   2   0   0   0   0   0   0   2   2   0   0   0   2   0   0   2   2   2   2   2   0   2   0   0   0   2   2   0   0   0   2   0   2   0   0   2   0   0   2   0   2   0   2   2   0   0   2   2   0   0   2   0   2   2   0   2   2   2   2   0   0   2   0   0   0   0   2   0   2   2   0   2   2   0   2   2   2   2   2   0   0   2   2   0   2   0   2   2   0   2   0   0   0   0   0   0   0   2   2   0   0   2   0   0   2   0   2   2   2   0   2   2   2   0   0   0   0   2   2   2   2   0
 MK-3-15                2   2   2   0   2   0   0   0   0   2   0   2   2   2   2   2   2   0   0   0   2   0   2   2   0   2   2   2   2   0   0   0   0   2   2   0   2   2   2   2   0   2   2   0   0   0   2   0   0   2   2   0   2   2   2   2   0   0   0   2   2   2   0   2   0   0   0   2   0   0   0   0   2   2   2   2   0   2   2   0   0   0   0   0   0   2   2   0   0   0   2   0   2   2   2   2   2   2   0   2   0   0   0   2   2   0   0   0   2   0   2   0   0   2   0   0   2   0   2   0   2   2   0   0   2   2   2   0   2   0   2   2   0   0   2   2   2   0   0   2   0   0   0   0   2   0   2   2   0   2   2   0   2   2   2   2   2   0   0   2   2   0   0   0   2   2   0   0   0   0   0   0   0   0   0   2   2   0   0   2   0   0   2   0   2   2   2   0   2   2   2   0   0   0   0   0   2   2   2   0
 MK-3-16                0   2   2   0   2   0   0   0   0   2   2   2   2   2   2   2   2   0   0   0   2   0   0   2   0   2   2   2   2   0   0   0   0   2   0   2   2   2   2   2   0   2   2   0   0   0   0   0   0   0   2   0   2   2   2   2   0   2   0   2   2   2   2   2   0   0   0   0   0   0   0   0   2   2   2   2   0   2   2   0   0   0   0   2   0   2   2   0   0   0   2   0   2   0   2   2   2   0   0   2   0   0   0   2   2   2   0   0   2   0   2   2   0   2   2   0   2   0   2   0   2   2   2   0   2   2   2   0   2   0   0   2   0   0   2   2   2   0   2   2   2   0   0   2   2   0   2   2   0   2   2   0   2   2   2   2   2   0   0   2   2   0   0   0   2   2   0   2   0   0   0   0   0   0   2   2   2   0   0   2   0   0   0   0   2   0   2   0   2   2   2   0   0   0   0   0   2   2   2   0
 MK-4-1                 2   2   0   2   2   0   0   2   2   0   2   0   2   2   2   0   2   0   2   2   0   0   0   2   0   0   2   2   0   0   2   0   2   2   0   2   2   0   0   0   2   0   0   2   0   2   0   2   2   2   2   2   2   0   2   2   0   2   2   0   2   0   0   2   2   0   0   0   0   0   0   2   0   0   2   2   2   2   2   0   0   0   2   0   0   0   2   0   0   0   0   0   0   2   0   0   0   2   0   0   0   0   0   0   2   2   2   0   0   0   2   0   0   0   0   0   0   2   0   2   0   0   0   2   0   2   0   2   2   2   2   2   2   0   0   2   2   0   0   2   0   2   2   0   0   0   2   0   0   0   2   2   0   2   2   2   0   2   2   2   0   2   0   2   2   0   2   0   0   0   2   0   0   2   0   2   2   0   2   0   0   2   2   0   0   2   2   2   2   2   2   0   2   0   0   0   0   0   0   0
 MK-4-2                 2   2   0   2   2   0   0   2   2   0   0   0   2   2   2   0   0   0   2   2   0   0   0   2   0   0   2   2   2   0   0   0   2   0   0   2   2   0   0   2   0   0   2   2   0   2   0   2   2   2   2   2   2   0   2   2   0   2   2   0   2   0   0   2   2   0   0   2   0   2   2   2   0   0   2   2   2   2   2   0   0   0   2   0   0   0   2   0   0   0   0   0   0   2   0   0   0   2   0   0   0   0   0   0   2   2   2   0   0   0   0   0   0   0   0   0   0   2   2   2   0   0   0   2   2   2   0   2   2   2   2   2   2   2   0   0   2   0   0   2   0   2   2   0   0   0   0   0   0   2   2   0   0   2   0   2   0   2   2   2   0   2   0   2   2   0   2   0   0   0   2   2   0   2   0   2   2   0   2   0   0   2   2   0   0   0   2   0   2   0   2   0   2   0   0   0   0   0   0   2
 MK-4-3                 2   2   0   2   2   0   0   2   2   0   0   2   2   2   2   0   0   0   2   2   2   0   0   2   0   0   2   2   2   0   0   0   2   2   0   0   0   0   0   2   2   0   2   2   0   2   0   2   2   2   2   2   2   0   2   2   0   2   2   0   2   0   0   0   2   0   0   2   0   2   2   2   2   0   2   2   2   2   2   0   0   2   2   0   0   0   2   0   0   0   0   0   0   2   0   0   0   2   0   0   0   0   0   0   2   2   2   0   0   0   0   0   0   0   0   0   0   2   2   2   0   0   0   2   2   2   0   2   0   2   2   2   2   2   0   0   2   0   0   2   2   2   2   0   0   0   0   0   0   2   2   0   0   2   0   2   0   2   0   2   0   2   0   0   2   0   2   0   0   0   2   2   0   2   0   2   2   0   0   0   0   2   2   0   0   0   0   0   2   0   2   0   2   0   0   0   0   0   0   2
 MK-4-4                 2   2   0   2   2   0   0   2   0   0   0   2   2   0   2   0   0   0   2   2   2   2   2   2   0   0   2   2   2   0   0   0   2   2   0   0   0   0   0   2   2   2   2   2   0   2   0   2   2   2   2   0   2   0   2   2   0   2   2   0   2   0   0   0   2   0   0   2   0   2   2   0   2   0   2   0   2   2   2   0   0   2   2   0   2   0   2   0   0   0   0   0   0   2   2   0   0   2   0   0   0   0   0   0   2   2   2   0   0   0   0   2   0   0   0   0   0   2   2   2   0   0   0   2   2   2   0   2   0   2   2   2   2   0   2   2   2   0   0   2   2   0   2   0   0   0   0   2   0   2   0   0   0   2   0   2   0   0   0   2   0   2   0   0   2   0   2   0   0   0   2   2   0   2   0   2   2   0   2   2   0   2   2   0   0   0   0   0   2   0   2   2   2   0   0   0   0   0   0   2
 MK-4-5                 2   2   2   2   2   2   0   2   0   0   0   2   2   0   2   0   0   0   2   2   2   2   2   2   0   0   2   2   2   0   0   0   0   2   0   0   0   0   0   2   2   2   2   2   2   0   0   2   2   2   2   2   2   2   2   2   0   0   2   0   0   0   0   0   2   0   0   2   0   2   2   0   2   0   2   0   2   2   2   0   0   2   2   0   2   0   2   0   0   0   0   0   0   2   2   0   0   2   0   0   0   2   0   0   2   2   2   0   2   0   0   2   2   0   0   0   0   2   2   2   0   0   0   2   2   2   2   2   0   2   2   2   0   0   2   2   2   0   0   2   2   0   2   2   0   0   0   2   0   2   2   0   0   2   0   2   0   2   2   2   0   2   0   0   0   0   2   0   0   0   2   2   0   2   0   2   2   0   2   2   0   2   2   0   0   0   0   0   2   0   2   2   2   0   0   0   0   0   0   2
 MK-4-6                 2   2   2   2   2   2   0   2   0   0   0   2   2   0   2   0   0   0   2   2   2   2   2   2   0   0   2   2   2   0   0   0   0   2   0   0   0   2   0   2   0   0   2   2   0   0   0   2   2   2   2   2   2   2   2   2   0   0   2   0   0   0   0   0   2   0   0   2   0   2   2   0   2   0   2   0   2   2   2   0   0   0   2   2   2   0   2   0   0   0   0   2   0   2   2   0   0   0   0   0   0   2   0   0   2   2   2   0   2   0   0   2   0   0   0   0   0   2   2   2   0   0   0   2   2   2   2   2   0   2   2   2   0   0   2   2   2   2   0   0   2   2   2   2   0   0   0   2   0   2   2   0   0   2   0   2   0   2   2   2   0   2   0   0   0   0   2   0   0   0   2   2   0   2   0   2   2   0   2   2   0   2   2   0   0   0   0   0   0   0   2   2   2   0   0   0   0   0   0   2
 MK-4-7                 2   2   0   2   2   2   0   2   0   0   0   2   2   0   2   0   0   0   2   2   2   2   0   0   0   0   2   2   2   0   0   0   0   2   0   0   0   2   0   2   0   0   2   2   0   0   0   0   0   2   2   2   2   2   2   0   0   0   2   0   0   0   2   0   2   0   0   0   0   2   0   0   2   0   2   0   2   2   2   0   0   0   2   2   2   0   2   0   0   0   0   2   0   2   2   0   0   0   0   0   0   2   2   0   2   2   2   0   2   0   2   2   0   0   0   0   0   2   2   2   0   2   0   2   2   2   2   2   0   2   0   2   0   0   2   0   2   2   0   0   2   2   2   2   0   0   0   2   0   2   2   0   0   2   0   2   0   2   2   2   0   2   0   0   0   0   2   0   2   0   2   2   0   2   0   2   2   0   2   2   0   2   2   0   2   0   0   0   0   0   2   2   2   0   2   0   0   0   0   2
 MK-4-8                 2   0   0   2   2   2   0   0   0   0   0   2   2   0   2   0   0   0   2   2   2   2   0   0   2   0   2   2   2   0   0   0   0   2   0   0   0   2   0   2   0   0   2   2   0   0   0   0   0   2   2   2   2   2   2   0   0   2   2   0   2   0   2   0   2   0   0   0   0   2   0   0   2   0   2   2   2   2   2   0   0   2   2   2   2   0   0   0   0   0   0   2   0   2   2   0   2   0   0   0   0   2   2   0   0   2   2   0   2   0   2   2   0   0   0   0   0   2   2   2   0   2   0   2   2   2   2   2   0   2   0   2   0   0   2   0   2   2   0   0   0   2   2   2   0   0   0   2   0   2   2   0   0   2   0   2   0   2   2   2   0   2   0   0   0   0   2   0   2   0   2   2   0   0   0   2   2   0   2   2   0   2   2   0   0   0   0   0   0   0   2   2   2   0   2   0   2   0   0   2
 MK-4-9                 2   0   0   2   0   2   0   0   0   0   0   2   2   0   2   0   0   0   2   2   2   2   0   0   2   0   2   2   2   0   2   0   0   2   0   0   0   2   2   2   0   0   2   2   0   0   2   2   0   2   2   2   2   2   2   0   0   2   2   0   2   0   0   0   2   0   0   0   0   2   2   0   2   0   2   2   2   2   2   0   0   2   2   2   2   0   0   0   0   0   0   2   0   2   2   0   2   0   0   0   0   2   2   0   0   2   2   0   2   0   2   2   0   0   0   0   0   2   2   2   0   2   0   2   2   2   2   2   0   2   0   2   0   0   2   0   2   2   0   0   0   2   2   2   0   0   0   2   0   2   2   0   0   2   0   2   0   2   2   2   0   2   0   0   0   0   0   0   2   0   0   2   0   0   0   0   2   0   2   2   0   2   2   0   0   0   0   0   0   0   2   2   2   0   0   2   2   0   0   2
 MK-4-10                0   0   0   2   0   2   0   0   0   0   0   2   2   0   2   0   0   0   2   2   2   2   0   0   0   0   2   2   2   0   0   2   0   2   0   0   2   2   2   2   0   0   2   2   2   0   2   2   0   2   2   2   2   0   2   0   2   2   2   2   2   0   0   2   2   0   0   0   0   2   2   0   2   0   2   2   2   2   2   0   0   2   2   2   2   2   0   0   0   0   0   2   0   2   0   0   2   0   0   0   0   2   2   0   0   2   2   2   2   0   2   0   0   0   0   0   0   2   2   2   0   2   0   2   2   2   2   2   0   2   0   2   2   0   2   0   2   0   0   0   0   0   2   2   0   0   0   2   0   2   2   0   0   2   2   0   0   2   2   2   0   2   2   0   0   0   0   0   2   2   0   2   0   0   0   0   2   0   2   2   2   2   2   0   0   0   0   0   0   0   2   0   2   2   0   2   2   0   0   2
 MK-4-11                0   0   0   2   0   2   0   0   0   0   0   0   2   0   2   0   0   0   2   2   2   2   0   0   0   0   2   2   2   0   0   2   2   2   0   2   2   2   2   2   0   0   2   2   2   0   2   2   0   0   2   2   2   0   2   0   2   2   2   2   2   0   0   2   2   0   0   0   0   2   2   0   2   0   2   2   2   2   2   0   0   2   2   2   2   0   0   0   0   0   0   2   0   2   2   0   2   0   0   0   0   2   0   0   0   2   2   2   2   0   2   0   0   2   0   0   0   2   2   2   0   2   2   2   2   0   2   2   0   0   0   2   2   0   2   0   2   0   0   0   0   0   2   2   0   0   0   2   2   2   2   0   0   2   2   0   0   2   0   2   0   2   2   0   0   0   0   0   2   2   0   0   0   0   0   0   2   0   2   2   2   2   2   0   0   0   0   0   0   2   0   0   2   2   0   2   2   0   0   2
 MK-4-12                0   0   0   2   0   2   0   0   0   0   0   0   2   0   2   0   0   2   2   2   2   2   0   0   0   0   2   2   2   0   0   2   2   2   0   2   2   2   2   2   0   0   0   2   2   0   2   2   0   0   2   2   2   0   2   0   2   0   0   2   0   0   0   2   2   2   0   0   0   2   2   0   2   2   2   2   2   2   2   0   0   2   2   2   2   0   0   0   0   0   0   2   0   2   0   0   2   0   0   0   0   0   2   0   2   2   2   2   2   0   2   0   0   2   0   0   0   2   2   2   0   2   2   2   2   0   2   2   0   0   0   2   2   2   2   0   2   0   0   0   0   2   2   2   0   2   0   2   2   2   2   0   0   2   2   0   2   2   0   2   0   2   2   2   0   0   0   0   2   2   0   0   0   0   0   0   2   0   2   2   2   2   2   0   0   0   0   0   0   2   0   0   2   2   0   2   2   0   0   2
 MK-4-13                0   0   0   2   0   2   0   0   0   0   0   0   2   0   2   0   0   2   2   2   2   2   0   0   0   0   2   2   2   0   2   2   2   2   0   2   2   0   0   0   2   0   0   2   2   0   2   2   0   0   0   0   2   2   2   0   2   0   0   2   0   0   0   2   2   2   0   0   0   2   2   2   2   2   2   2   2   2   2   0   0   2   2   2   2   0   0   0   0   0   0   0   0   2   0   2   2   0   0   0   0   0   2   0   2   2   2   2   0   0   2   0   2   2   0   0   0   2   2   2   0   2   2   2   2   0   2   2   0   0   0   2   2   2   2   0   2   0   0   0   0   2   0   0   0   2   0   2   2   0   2   0   0   2   2   0   2   0   0   2   0   2   2   2   2   0   0   0   2   0   2   2   0   0   0   0   2   2   2   2   2   2   2   0   0   0   0   0   0   2   0   0   2   2   0   2   2   0   0   2
 MK-4-14                2   0   0   2   0   2   0   2   0   0   0   0   2   0   2   0   0   2   2   2   0   2   0   0   0   0   2   2   2   0   2   2   2   2   0   2   2   0   0   0   2   0   0   2   0   0   2   2   0   0   0   0   2   2   2   0   2   0   0   2   0   0   0   2   2   2   0   0   0   2   2   0   2   2   2   2   2   0   2   0   0   2   2   2   2   2   0   0   0   0   0   2   0   2   0   2   2   0   0   0   0   0   2   0   2   2   2   2   0   0   2   0   2   2   0   0   0   2   0   2   0   2   2   2   2   0   2   2   2   0   0   2   2   2   2   0   2   0   0   0   0   2   0   0   0   2   0   2   0   0   2   0   0   2   2   0   2   0   0   2   0   0   2   2   2   0   0   2   2   0   2   2   0   0   0   0   2   2   2   2   2   0   2   0   0   0   0   0   0   2   0   0   2   2   0   2   2   0   2   2
 MK-4-15                2   0   0   0   0   2   2   0   0   0   0   0   2   0   2   0   0   2   2   2   0   2   0   0   0   0   2   2   2   2   2   2   2   2   0   2   2   0   0   0   2   0   0   0   0   0   2   2   0   0   0   0   2   2   2   0   2   0   2   2   0   0   0   0   0   2   0   0   0   2   0   0   2   2   2   2   2   0   2   0   0   2   2   2   2   2   0   0   0   0   0   0   0   2   0   2   2   0   0   0   0   0   2   0   2   2   2   2   0   0   2   0   2   2   0   0   0   2   2   2   0   2   2   2   2   0   2   0   2   0   0   2   2   2   2   2   2   0   0   0   0   2   0   0   0   0   0   0   0   0   2   0   0   2   2   0   2   0   0   2   0   0   2   2   2   0   0   2   2   0   2   2   0   2   0   0   2   2   2   2   2   0   2   0   0   0   0   0   0   2   0   0   2   2   0   2   0   0   2   2
 MK-4-16                2   0   0   0   0   2   0   0   0   0   0   0   2   0   2   0   0   2   2   2   0   2   0   0   0   0   0   2   2   2   2   2   2   2   0   2   2   0   0   0   2   0   0   0   0   0   2   2   0   0   0   0   2   0   2   0   2   0   2   2   2   0   0   0   0   2   0   2   0   2   0   0   2   2   2   2   2   0   2   0   0   2   2   2   2   2   0   0   0   0   0   2   0   2   0   2   2   0   0   0   0   0   2   0   2   2   2   2   0   0   2   2   2   2   0   0   0   2   2   2   0   2   2   2   2   0   2   0   2   0   0   2   2   2   2   2   2   0   0   0   0   2   0   2   0   0   0   0   0   0   2   0   0   2   2   0   2   0   0   2   0   0   2   2   0   0   0   2   2   0   2   2   0   2   0   0   2   2   0   2   0   0   2   0   0   0   0   0   0   2   0   0   2   2   0   2   0   0   2   2
 MK-5-1                 0   0   0   0   0   2   2   0   2   2   2   0   2   2   0   2   0   0   2   2   0   0   0   2   0   0   2   2   2   0   0   2   0   2   2   2   0   2   2   0   2   0   2   2   0   2   0   2   0   0   2   2   0   0   2   2   2   2   2   0   2   0   0   0   2   2   0   2   2   2   0   0   2   0   2   2   2   2   0   2   0   2   2   0   2   2   0   0   2   2   2   0   2   2   2   0   2   0   0   2   0   2   2   2   0   2   0   0   2   2   2   0   2   2   0   0   0   0   2   2   2   2   0   2   0   0   2   0   0   2   0   0   0   0   2   0   2   2   2   0   0   2   2   2   0   2   0   0   0   0   0   0   0   0   2   2   2   0   2   0   2   2   0   2   0   2   0   2   2   2   2   0   0   2   0   0   0   0   2   2   0   0   0   2   0   2   2   0   2   0   2   2   0   0   2   2   0   2   0   2
 MK-5-2                 2   0   0   0   0   0   2   0   2   2   2   0   2   2   2   2   0   0   2   2   0   0   0   2   0   0   2   2   2   0   0   2   0   2   2   2   0   2   2   0   2   0   0   2   0   2   0   2   0   0   2   2   0   0   2   2   2   2   0   0   2   0   2   0   2   2   0   2   2   2   0   0   0   0   2   2   2   2   0   0   0   2   2   0   2   2   0   0   0   2   2   0   2   2   2   0   2   0   0   2   0   2   0   2   0   2   0   0   2   2   2   2   2   2   0   0   0   0   2   2   2   2   0   2   0   0   2   0   0   2   0   2   0   0   2   2   2   2   2   0   0   2   2   2   0   0   2   0   2   2   0   0   0   0   2   2   2   0   2   0   2   2   0   0   0   2   2   2   2   2   2   0   0   2   0   0   0   2   2   2   0   0   0   2   0   2   2   0   2   0   2   2   0   0   2   2   0   2   0   2
 MK-5-3                 2   2   0   0   0   0   2   0   2   2   2   0   2   2   2   2   0   0   2   2   2   0   2   0   0   0   2   2   2   0   0   2   0   2   2   2   0   2   2   0   2   0   0   2   0   2   0   2   0   0   2   2   0   0   2   2   2   2   0   0   2   2   2   0   2   2   0   2   2   2   0   0   0   2   2   2   2   2   0   0   0   2   2   0   2   2   0   0   0   2   2   0   2   2   2   0   2   0   0   2   0   2   0   2   0   2   0   0   2   2   2   2   2   2   0   0   0   0   2   2   2   2   0   2   0   0   0   2   0   2   0   2   0   0   2   2   2   2   2   0   0   2   2   2   0   0   2   0   2   0   0   0   0   0   2   2   2   2   2   0   2   2   0   0   0   0   2   2   2   2   2   0   0   0   2   0   2   2   2   2   0   0   0   2   0   2   2   0   2   0   2   2   0   0   2   2   0   2   0   2
 MK-5-4                 2   2   0   0   0   0   2   2   2   2   0   0   2   2   2   2   0   2   2   2   2   0   2   0   0   0   2   2   2   0   0   2   2   2   2   2   0   2   2   0   2   0   0   2   0   2   0   2   0   0   2   2   0   0   2   2   2   2   0   0   2   2   2   0   2   2   0   2   2   2   0   0   0   2   2   2   2   2   0   0   0   2   2   0   0   2   0   0   0   2   2   0   0   2   2   0   2   0   0   2   0   2   0   2   0   2   0   0   2   2   2   2   2   2   0   0   0   0   2   2   2   2   0   2   0   0   2   2   2   2   0   2   2   2   2   2   2   2   2   0   0   0   2   2   0   0   2   0   2   0   0   0   0   0   2   2   2   2   2   0   2   2   0   0   0   0   2   2   2   2   2   0   0   0   2   0   0   2   2   2   0   0   0   2   0   2   2   0   2   0   2   0   2   0   2   2   0   2   0   2
 MK-5-5                 2   2   0   0   0   0   2   2   2   2   0   0   2   2   2   0   0   2   2   2   2   0   2   0   2   0   2   2   2   0   0   2   0   2   2   2   0   2   2   0   2   0   0   2   0   2   2   2   0   0   2   2   0   0   0   2   2   2   0   0   2   2   2   0   2   2   0   2   2   2   0   0   0   2   2   2   0   2   0   0   0   2   2   0   0   2   0   0   0   2   2   0   2   2   2   0   2   0   0   2   0   2   0   2   0   2   0   0   2   2   2   2   2   2   0   2   0   0   2   2   2   2   0   2   2   0   2   0   2   2   0   2   2   2   2   2   2   2   2   0   0   0   2   2   0   0   2   0   0   0   0   2   0   0   2   2   2   2   2   0   2   2   2   0   0   0   2   2   2   2   0   0   0   0   2   0   2   2   2   2   0   0   0   2   0   0   2   0   2   0   2   0   2   0   2   2   0   0   0   2
 MK-5-6                 2   2   2   0   0   0   2   2   2   2   0   0   2   2   2   0   0   2   2   2   2   0   2   0   2   0   2   2   2   0   0   2   0   2   2   2   0   2   2   0   2   0   0   2   0   2   2   2   2   0   2   2   0   0   0   2   2   2   0   0   2   2   2   0   2   2   0   2   2   2   0   0   0   2   0   2   0   2   0   0   0   2   2   0   0   2   0   0   0   2   2   0   2   2   2   0   2   0   0   2   0   2   0   0   0   2   0   0   2   2   2   2   2   2   0   2   0   0   0   2   2   2   2   2   2   0   2   0   0   2   2   2   2   2   2   2   2   2   2   0   0   0   2   2   0   0   2   0   0   0   0   2   0   0   2   2   2   2   2   0   2   2   2   0   0   0   2   0   2   2   0   0   0   0   2   0   0   2   2   2   0   0   0   2   2   0   2   0   0   0   2   0   2   0   2   2   0   2   0   0
 MK-5-7                 2   2   2   0   0   0   2   0   2   0   0   0   2   2   0   0   0   2   2   2   2   0   2   2   2   0   2   2   2   0   0   2   0   2   2   2   0   2   2   0   0   0   0   0   0   2   0   2   2   0   2   2   0   0   0   0   2   2   0   0   2   2   2   0   2   2   0   2   2   2   2   0   0   2   0   2   0   0   0   0   0   2   2   2   0   2   0   0   0   2   2   0   2   2   2   0   2   0   0   2   0   0   0   0   0   2   0   0   2   2   2   2   2   0   0   2   0   0   0   0   2   0   2   2   2   0   0   0   0   2   2   2   2   2   2   2   2   2   2   0   0   0   2   2   0   0   2   0   0   2   0   2   0   0   2   2   2   2   2   0   2   2   2   0   0   0   2   0   0   2   0   0   0   0   2   0   0   2   2   2   0   0   0   2   2   0   2   0   0   0   2   0   2   0   2   0   0   2   0   0
 MK-5-8                 0   2   2   0   0   0   2   2   2   0   0   2   2   2   2   2   0   2   2   2   2   0   0   2   2   0   2   2   2   0   0   2   0   2   2   2   0   2   2   0   0   0   0   0   0   2   0   2   2   0   2   2   0   0   0   0   2   2   0   0   2   2   2   0   2   2   0   2   2   2   2   0   0   2   0   2   2   0   0   0   0   2   0   2   0   2   0   0   0   2   2   0   2   2   2   0   2   0   0   2   0   0   2   0   0   2   2   0   2   2   2   2   2   0   0   0   0   0   0   0   2   0   2   2   2   0   0   0   0   2   2   2   2   2   2   0   2   2   2   0   0   0   2   2   0   0   2   2   0   2   0   2   0   0   2   2   2   2   2   0   2   2   2   0   0   0   2   0   0   2   0   0   0   0   2   0   0   2   2   2   0   0   0   2   2   0   2   0   0   0   2   0   2   0   2   0   0   2   2   0
 MK-5-9                 0   2   2   0   0   0   2   2   2   0   0   2   2   0   2   2   0   2   2   2   2   0   0   2   2   0   0   2   2   0   0   2   2   2   2   2   0   2   2   0   0   2   0   0   0   2   0   2   2   0   2   2   0   0   0   0   2   2   0   0   2   2   2   2   2   2   0   2   2   2   2   0   0   2   0   2   2   0   0   0   2   2   0   2   0   2   2   0   0   2   2   0   2   2   2   0   2   0   0   2   0   0   2   0   0   2   2   0   2   2   2   0   0   0   0   0   0   2   2   0   0   0   2   2   2   0   0   0   0   2   2   2   2   2   2   0   0   2   2   0   0   0   2   2   0   0   2   2   2   2   0   0   0   0   2   2   2   2   2   0   2   2   2   0   2   0   2   2   0   0   0   0   0   0   2   0   0   2   2   2   0   0   0   2   0   0   2   0   0   0   2   0   0   0   2   0   0   2   2   0
 MK-5-10                0   2   2   0   0   2   2   2   2   0   0   2   2   0   0   2   0   2   2   2   2   0   0   2   2   0   0   2   2   0   0   2   2   2   0   2   0   2   2   0   0   2   0   0   2   2   0   0   2   0   2   2   0   0   0   0   2   2   0   0   2   2   2   2   2   2   0   2   2   2   2   0   0   2   0   2   2   0   0   0   2   2   2   2   0   0   2   0   2   2   2   0   2   2   0   2   2   0   2   2   0   0   2   0   0   2   2   0   2   2   2   0   2   2   0   0   0   2   2   0   0   0   2   2   2   0   0   0   0   2   2   2   2   2   2   0   0   2   2   0   0   0   2   2   0   0   2   2   2   2   0   0   0   0   2   2   2   2   2   0   0   2   2   0   2   0   2   2   0   0   0   0   0   0   2   0   0   2   2   2   0   0   0   2   0   0   2   0   0   0   2   0   0   0   2   2   0   2   2   2
 MK-5-11                2   2   2   0   0   2   2   2   2   0   0   2   0   0   0   2   0   0   2   2   2   0   0   2   2   0   0   2   2   0   0   2   2   2   0   2   0   2   2   0   0   2   0   0   2   2   0   0   2   0   2   2   0   0   0   0   0   2   0   2   0   2   2   2   2   2   2   2   2   2   2   0   0   2   0   2   0   0   0   0   0   2   2   2   0   0   2   0   2   2   2   0   2   0   2   2   2   0   2   2   0   0   2   0   0   2   2   0   2   0   2   0   2   2   0   0   0   2   2   0   0   0   2   2   2   0   0   0   0   2   2   2   2   0   2   0   0   2   2   0   0   0   2   2   0   0   2   2   2   2   0   0   2   0   2   2   2   2   2   0   0   2   2   0   2   0   2   2   0   0   0   0   0   0   2   0   0   2   2   2   0   0   0   2   2   2   2   0   0   0   2   0   0   0   2   2   0   2   2   2
 MK-5-12                2   2   2   0   0   2   2   2   0   0   0   2   0   0   0   2   0   0   2   2   2   2   0   2   2   0   0   2   0   2   0   2   2   2   0   2   0   2   2   0   0   2   0   2   2   2   0   0   2   0   2   2   0   0   0   0   0   2   0   2   0   2   2   2   2   2   2   2   2   2   2   0   0   2   0   2   0   0   0   0   0   2   2   2   0   2   2   0   2   2   2   0   2   0   2   2   2   0   2   2   0   0   0   2   0   2   0   0   2   0   2   0   2   2   0   2   0   2   0   0   2   0   2   2   2   0   0   2   0   2   2   2   2   0   2   0   0   2   2   0   0   0   0   2   0   0   2   2   2   2   0   2   2   0   2   2   2   2   2   0   0   0   2   0   2   0   2   2   0   0   0   0   0   0   2   0   0   2   2   2   0   0   0   2   2   0   2   0   0   0   0   2   0   0   2   2   0   2   2   2
 MK-5-13                2   2   2   0   0   2   2   2   0   0   0   2   0   0   0   2   0   0   2   0   2   2   2   2   2   0   0   2   0   2   2   2   0   2   0   2   0   0   2   0   0   0   0   2   2   2   0   0   2   0   2   2   0   0   0   0   0   2   2   2   0   0   0   2   2   2   2   2   2   2   2   0   0   2   0   2   0   0   0   2   0   2   2   2   0   2   2   0   2   2   2   0   0   0   2   2   2   0   2   2   0   0   0   0   0   2   0   0   2   0   2   0   0   2   0   2   0   2   0   2   2   0   2   2   2   0   0   0   0   2   2   2   2   0   2   0   0   2   2   0   0   0   0   2   0   2   2   2   2   2   0   2   2   0   2   2   2   2   2   2   0   0   2   0   2   2   2   2   2   0   0   0   0   0   2   0   0   2   2   2   0   0   0   2   2   0   2   0   0   0   0   2   0   0   2   2   0   2   2   2
 MK-5-14                2   0   2   0   0   2   2   0   0   0   0   2   0   0   0   2   0   0   2   0   2   2   2   0   2   0   0   2   0   2   2   2   0   2   0   2   0   0   2   0   0   0   0   2   2   2   0   0   2   0   2   2   0   0   0   2   0   0   2   2   0   0   0   2   2   2   2   2   0   2   2   0   0   2   0   2   0   0   0   2   0   2   2   2   0   2   2   2   0   2   2   0   0   0   2   2   2   2   2   2   0   0   0   0   0   2   0   0   0   0   0   0   0   2   0   2   0   2   0   2   0   0   2   2   2   0   0   0   0   2   2   2   2   0   2   0   0   2   2   0   0   2   2   0   0   2   2   2   2   2   0   2   2   0   2   2   2   2   2   2   0   0   2   0   2   2   2   2   2   0   0   0   0   2   2   0   0   2   2   2   0   0   0   2   0   0   2   0   0   0   0   2   0   0   0   2   0   2   2   2
 MK-5-15                2   0   2   0   0   2   2   0   0   0   0   2   0   0   0   2   0   2   2   0   2   2   2   0   2   0   0   2   0   2   2   2   0   2   0   2   0   0   2   0   0   0   0   2   2   2   0   0   2   0   2   2   0   0   0   2   0   0   2   2   0   0   0   2   2   2   2   2   0   2   2   2   0   0   0   0   0   0   0   2   0   2   2   2   2   2   2   2   0   2   2   0   0   0   0   2   2   2   2   2   0   2   0   0   2   0   0   0   0   0   0   0   0   2   0   0   0   2   0   2   0   0   2   2   2   0   2   0   0   2   2   2   2   0   2   0   0   2   2   0   0   2   2   0   0   2   2   2   2   2   0   2   2   0   2   2   2   2   2   0   0   0   0   0   2   2   2   2   2   0   0   0   0   2   0   0   0   2   2   2   0   0   0   2   0   0   2   0   0   0   0   2   0   0   0   2   0   0   2   2
 MK-5-16                0   0   2   0   0   2   2   0   0   0   2   2   0   0   0   2   0   2   2   0   2   2   2   0   2   0   0   2   0   2   2   2   0   2   0   2   0   0   2   0   0   0   0   2   2   2   0   0   0   0   2   0   2   0   0   2   0   0   2   2   2   0   0   2   2   2   2   2   0   0   2   2   0   0   0   0   0   2   0   2   0   2   2   2   2   2   2   2   0   2   2   0   0   0   0   2   2   0   2   2   0   2   0   0   2   0   0   0   0   0   2   0   0   2   0   0   0   2   0   2   0   0   2   0   2   0   2   0   0   2   2   2   2   0   2   0   0   2   2   0   0   2   2   0   0   2   2   2   2   2   2   2   0   0   2   2   2   2   2   0   0   0   0   2   2   0   2   2   2   0   0   0   0   2   0   0   0   2   0   2   2   0   0   2   2   0   2   0   2   0   0   2   0   0   2   2   0   0   2   2
 MK-6-1                 0   2   0   2   2   0   2   2   0   2   0   0   2   0   2   0   2   0   0   2   0   2   2   0   0   2   2   2   2   0   0   2   2   2   2   0   2   2   2   0   0   0   2   2   0   2   0   0   0   2   2   0   2   0   2   2   2   2   0   2   2   0   0   2   2   2   0   0   2   0   2   2   0   2   0   0   2   2   2   0   0   2   2   2   0   0   0   2   2   0   2   2   2   2   2   0   0   2   0   2   0   2   2   0   0   0   0   0   0   0   0   2   0   0   2   2   0   2   2   0   0   2   2   2   2   2   2   0   0   2   0   2   0   2   2   0   2   0   2   0   2   2   0   2   2   2   2   0   2   0   0   2   2   2   2   2   2   0   2   0   0   2   2   2   2   2   2   2   2   2   2   2   0   0   0   0   0   2   2   0   2   2   0   0   0   2   0   2   2   0   0   0   0   2   0   2   2   0   2   0
 MK-6-2                 0   2   0   2   2   0   2   2   0   2   2   0   2   0   2   2   2   0   2   2   0   2   2   0   0   2   2   0   2   0   0   2   0   2   2   0   2   2   2   0   0   0   0   2   0   2   0   0   0   2   2   0   0   0   2   2   2   2   0   2   2   0   0   2   2   2   2   0   2   0   2   2   2   2   0   0   2   2   2   0   0   2   0   2   0   0   0   2   2   0   2   2   2   2   2   0   0   2   2   2   0   2   2   0   0   0   2   0   0   0   0   2   0   2   2   2   0   2   0   0   0   2   0   2   2   2   2   0   0   2   0   2   0   2   2   0   2   0   2   0   2   2   0   2   2   2   2   0   2   0   0   2   2   2   2   2   2   0   2   0   0   2   2   2   2   2   2   2   2   2   2   2   0   0   2   0   0   2   2   0   2   2   0   0   0   2   0   2   2   2   0   0   0   0   0   2   2   0   2   0
 MK-6-3                 2   2   0   2   2   0   2   2   0   2   2   0   2   0   2   2   2   0   2   2   0   2   0   0   0   2   2   0   2   0   0   2   2   2   2   0   2   2   2   0   0   0   0   2   0   2   0   0   0   2   0   0   0   2   2   2   2   2   0   2   2   0   0   2   2   2   2   0   2   0   2   2   2   2   2   2   2   2   2   2   0   2   0   2   2   0   0   2   0   0   2   2   2   2   2   0   0   2   2   2   0   2   2   0   0   0   2   0   0   0   0   2   2   2   2   2   0   2   0   0   0   0   0   2   2   0   2   0   0   2   0   2   0   2   2   0   2   0   2   0   2   2   2   2   0   2   2   0   2   0   0   2   2   2   2   2   2   0   2   0   0   0   2   2   2   2   2   2   0   2   2   2   0   2   2   2   0   2   2   0   2   2   0   0   0   2   0   2   2   0   2   0   2   0   0   2   2   0   2   0
 MK-6-4                 2   0   0   2   2   2   2   2   0   2   2   0   2   2   2   2   2   0   2   0   0   2   2   0   0   0   2   0   0   0   0   2   0   2   2   2   0   2   2   0   0   2   0   2   0   2   0   0   0   2   0   0   0   0   2   2   2   2   0   2   2   0   0   2   2   2   2   0   2   0   2   2   2   2   2   2   2   2   2   2   0   2   0   2   2   0   0   2   0   2   2   2   2   2   2   0   0   2   2   2   0   2   0   0   2   0   2   0   0   2   0   2   2   2   2   2   0   2   0   0   0   0   0   2   2   0   2   0   0   0   0   0   2   2   2   0   2   0   2   2   2   2   2   2   0   2   2   0   2   0   0   2   2   2   2   2   2   0   2   0   0   0   2   2   2   2   2   2   0   2   0   2   0   2   2   2   0   2   0   0   2   0   2   0   0   2   0   2   2   2   2   0   2   0   2   2   0   0   2   0
 MK-6-5                 0   0   0   2   2   2   2   2   0   2   2   0   2   2   2   2   2   0   2   0   0   2   2   0   0   0   2   0   0   0   2   2   0   0   2   2   0   2   2   2   0   2   0   2   0   2   0   0   0   2   2   0   0   0   2   2   2   2   0   2   0   0   0   0   2   2   2   2   2   0   2   2   2   0   2   2   2   2   2   0   0   2   0   2   2   0   0   2   0   2   2   2   2   0   2   0   2   2   2   2   0   2   2   0   2   0   2   0   0   2   0   2   2   2   2   0   0   2   0   0   0   0   0   2   2   0   2   0   0   0   0   0   2   0   2   0   2   0   2   2   2   2   2   2   0   2   2   0   2   0   0   2   2   2   0   2   2   0   2   0   0   0   0   2   2   2   2   2   0   2   0   2   0   2   2   2   0   2   0   0   2   0   2   0   0   2   0   2   2   2   2   0   2   0   2   2   2   0   2   2
 MK-6-6                 0   0   0   2   2   2   2   2   0   2   2   0   2   2   0   2   2   2   0   0   0   2   2   0   0   0   0   0   0   0   2   2   0   0   2   2   0   2   2   2   0   2   0   2   0   2   0   0   0   0   2   0   0   0   2   2   2   2   0   2   0   0   0   0   2   2   2   2   2   0   2   2   2   0   2   2   0   2   2   0   0   2   0   2   2   2   0   2   0   2   2   2   2   0   2   0   2   2   0   2   0   2   2   0   2   2   2   0   0   2   0   2   0   2   0   0   0   2   0   2   0   0   0   2   2   0   2   0   0   0   0   0   2   2   2   0   2   0   2   2   0   0   0   2   0   2   2   0   2   0   0   2   2   2   2   2   2   0   2   0   0   0   0   2   2   2   2   2   2   2   0   2   0   2   2   2   0   2   0   0   2   0   2   0   2   2   0   2   2   0   2   0   2   0   0   2   2   2   2   2
 MK-6-7                 0   0   0   2   0   2   2   2   0   2   2   0   2   2   0   2   2   2   0   0   0   2   0   0   0   0   0   0   0   0   2   0   0   0   2   2   0   2   0   0   0   2   0   2   0   2   0   0   0   0   0   0   0   0   2   2   2   0   2   2   0   0   0   0   2   2   2   2   2   0   2   2   2   0   2   2   0   2   2   0   0   2   0   2   2   2   0   2   0   2   2   2   2   0   2   0   2   2   0   2   0   0   2   0   2   2   2   2   0   2   0   2   0   2   0   0   0   2   0   0   0   0   0   2   2   0   2   0   0   0   0   0   0   2   2   0   2   2   2   2   0   0   0   2   0   2   2   0   0   0   0   2   2   2   2   2   2   0   2   0   0   0   0   2   2   2   2   2   0   2   2   2   2   2   2   2   0   0   0   0   2   0   2   0   2   2   0   2   2   0   2   0   2   0   0   2   2   2   2   2
 MK-6-8                 0   0   0   2   2   2   2   0   0   2   2   0   2   2   0   2   2   2   2   0   0   2   0   0   2   0   0   0   0   2   2   0   0   0   2   2   0   2   0   0   0   2   0   2   0   2   0   0   0   0   2   0   0   2   2   2   0   0   2   2   0   2   0   0   2   2   2   0   2   0   2   2   2   2   2   2   0   2   2   0   0   2   0   2   2   2   0   2   0   2   2   2   0   0   2   0   2   2   0   2   0   0   2   0   2   2   2   2   0   2   0   2   0   2   0   2   0   2   0   2   0   0   0   2   2   0   2   0   0   0   0   0   0   2   2   0   2   2   2   2   2   0   0   2   0   0   2   0   0   0   0   2   2   0   2   2   2   0   0   0   0   0   0   2   2   2   0   2   2   2   2   2   2   2   2   2   0   0   0   0   2   0   2   0   2   2   0   2   2   0   2   0   2   0   0   2   2   2   2   2
 MK-6-9                 2   0   0   2   2   2   2   0   0   0   0   0   0   2   0   2   2   2   2   0   0   2   0   0   0   0   0   0   0   2   2   0   0   0   2   2   0   2   0   2   0   2   0   2   0   2   0   0   0   0   2   0   0   2   2   2   0   0   2   2   0   2   0   0   2   2   2   0   2   0   2   2   2   0   2   2   0   2   0   0   0   2   0   0   0   2   0   2   0   2   2   2   0   0   0   0   0   2   0   2   0   0   2   0   2   0   2   2   0   2   0   2   0   2   0   2   0   0   0   2   0   0   0   2   2   0   2   2   0   0   0   0   0   2   0   0   2   2   2   2   2   0   0   2   0   0   2   0   0   0   0   2   2   0   2   2   2   0   0   0   0   2   0   2   2   2   0   2   2   2   0   2   2   2   2   2   0   0   0   0   2   0   0   0   2   2   0   2   2   0   2   0   2   2   0   2   0   2   2   2
 MK-6-10                2   0   0   2   2   2   2   0   0   0   0   0   0   0   2   2   2   2   2   0   2   0   0   0   0   0   0   0   0   2   2   0   0   0   2   2   0   2   0   2   0   2   2   2   0   2   0   0   0   0   2   0   0   2   2   2   0   0   2   2   0   2   0   0   2   2   2   0   2   0   2   0   2   2   0   2   0   0   2   0   0   2   0   0   0   2   0   2   0   2   2   2   0   0   0   0   0   2   0   2   2   0   2   0   2   0   2   2   0   2   0   2   0   2   0   2   0   0   0   2   2   0   2   2   2   0   2   2   0   0   0   0   0   2   2   2   2   2   2   2   2   0   0   2   0   0   2   0   0   0   0   2   0   2   2   2   2   0   0   0   0   2   0   2   2   2   0   2   2   2   0   2   2   2   2   2   0   0   0   0   2   0   2   0   2   2   0   2   2   0   2   0   2   2   0   2   0   2   2   2
 MK-6-11                2   0   0   2   2   2   2   0   0   0   2   0   0   0   2   2   2   2   2   0   2   0   0   0   0   0   0   0   0   2   2   0   0   0   2   2   0   2   0   2   2   2   0   2   0   0   2   0   2   0   2   0   0   2   2   2   2   0   2   2   0   2   0   0   2   2   2   0   2   0   2   0   2   2   0   2   0   0   2   0   0   0   0   0   0   2   0   0   0   2   2   2   2   0   0   2   2   2   0   2   2   0   2   2   2   2   2   2   0   0   0   2   0   0   0   0   0   2   0   2   2   0   2   2   2   0   2   2   0   0   0   0   0   2   2   2   2   0   2   2   2   0   0   2   0   0   2   0   0   0   0   2   0   2   2   2   2   0   0   0   0   2   0   2   2   2   0   2   2   2   0   2   2   0   2   2   0   0   0   0   2   0   2   0   2   2   2   2   2   0   2   0   2   2   0   2   0   0   2   2
 MK-6-12                2   2   0   2   2   2   2   0   0   0   2   0   0   0   2   2   2   2   2   0   2   0   0   0   0   2   0   0   0   2   2   0   0   0   0   2   0   2   0   2   2   2   2   2   0   0   2   0   2   0   2   2   0   2   2   2   2   0   2   0   0   2   0   2   2   2   2   0   2   2   2   0   0   2   0   2   0   0   2   0   0   2   0   0   0   2   0   0   0   2   2   2   2   2   0   2   2   2   0   2   2   0   0   2   2   2   2   2   0   0   0   2   0   0   0   0   0   2   0   0   0   0   2   2   2   0   0   2   0   0   0   0   0   2   2   2   2   2   2   2   2   0   0   2   2   2   2   0   0   0   0   2   0   2   2   2   2   0   2   0   0   2   0   2   2   2   0   2   0   2   0   2   2   2   0   2   2   0   0   0   2   0   2   2   2   2   2   2   2   0   0   0   0   2   0   2   2   0   2   2
 MK-6-13                2   2   2   2   2   2   2   0   0   0   2   0   0   0   2   2   2   2   2   0   2   0   0   0   0   2   0   2   0   2   2   0   0   0   0   2   0   2   0   2   2   2   2   2   0   0   0   0   2   0   0   2   0   0   2   2   2   0   2   2   2   0   0   2   2   2   2   2   2   2   0   0   0   2   0   2   0   0   2   0   0   2   0   0   0   2   2   0   0   2   2   2   2   2   0   2   2   2   0   2   0   0   0   2   2   2   2   2   0   0   0   2   0   0   0   0   0   2   0   0   2   0   2   0   2   0   0   2   0   0   0   0   2   2   2   2   2   0   2   2   2   0   0   2   2   2   2   2   0   0   0   2   2   2   2   2   2   0   2   0   0   2   0   2   2   2   0   2   2   2   0   2   2   2   0   2   2   2   0   2   2   0   2   2   2   2   2   2   2   0   0   0   0   2   0   2   2   0   0   2
 MK-6-14                2   2   0   2   2   2   2   0   0   0   0   0   2   0   2   2   2   2   2   2   2   2   0   0   0   2   0   2   0   2   2   0   0   0   0   2   0   0   0   2   0   2   2   2   0   0   0   2   2   0   0   2   0   0   2   2   2   0   2   2   2   0   0   2   2   2   2   2   2   2   2   0   0   2   0   2   0   0   2   0   0   2   0   0   0   2   2   0   0   2   2   2   2   0   2   2   2   2   0   2   0   0   0   2   2   2   2   2   0   0   0   2   0   0   0   0   0   2   0   0   2   2   2   0   2   2   0   2   0   0   0   0   2   2   0   2   2   0   2   2   2   0   0   2   2   2   2   2   0   0   0   2   2   2   2   2   2   0   2   0   0   0   0   2   2   2   0   2   2   2   0   2   2   2   0   2   2   2   0   2   2   0   2   2   2   2   2   2   2   0   0   0   0   2   0   2   2   0   0   2
 MK-6-15                2   2   0   2   2   2   2   0   0   0   0   0   2   0   2   2   2   2   2   2   2   2   0   2   0   2   0   2   0   0   2   0   2   0   2   2   0   0   2   2   2   2   2   2   0   2   0   2   2   0   0   2   2   0   2   2   2   0   2   2   2   0   0   2   2   2   2   2   2   2   2   2   0   2   0   2   0   0   2   0   0   2   2   0   0   2   2   0   0   2   2   2   2   0   2   2   2   2   0   2   0   0   0   2   2   2   2   2   2   0   0   2   0   0   0   0   0   2   0   0   2   0   2   0   2   2   0   2   2   0   0   0   2   2   0   2   2   0   2   2   2   0   0   2   2   2   2   2   0   2   0   2   2   2   0   2   2   0   2   0   0   0   0   2   2   0   0   2   2   2   0   2   0   0   0   2   2   2   0   2   0   0   2   2   2   2   2   2   2   0   0   2   0   2   0   0   0   0   0   2
 MK-6-16                2   0   0   2   2   2   2   0   0   0   0   0   2   0   2   2   0   2   2   2   2   2   0   2   0   2   0   2   0   0   0   0   2   0   2   2   0   0   2   2   2   2   2   2   0   2   0   2   2   0   0   2   0   0   2   2   0   0   0   2   2   0   0   2   2   2   2   2   2   0   2   2   0   2   0   2   0   0   2   0   0   2   2   0   0   2   2   0   0   2   2   2   2   0   2   2   2   2   0   2   0   0   0   2   2   2   2   2   2   0   2   2   0   0   0   0   0   2   0   0   2   0   2   0   2   2   0   2   2   0   2   0   2   2   0   2   2   0   2   2   2   2   2   2   2   2   2   2   0   0   2   2   2   0   0   0   2   0   2   0   0   0   0   2   2   0   0   2   2   0   0   2   0   2   0   2   2   2   0   2   0   0   2   2   2   2   2   2   2   2   0   2   0   0   0   0   0   0   0   2
 
!****************************************** Phenotypic Data **********************************************************
!-100.0 is resevred for missing phenotype
SimulatedTrait1        16.3589   14.6148   14.2458   15.5608   13.6611   16.1968   14.7500   15.4353   15.3803   14.9531   14.4905   13.7353   13.5589   14.3968   14.5963   13.6560   16.4711   16.4777   13.4653   15.9113   15.8756   13.7511   13.8736   15.8601   15.3508   14.2485   15.6775   14.1335   16.4519   16.8153   14.7424   14.4326   15.5315   14.5236   14.5540   14.3603   13.2367   14.8354   13.6607   15.5662   14.2443   15.9423   14.6649   15.9659   12.8700   15.6642   13.8774   16.6338   15.0134   13.3420   14.0636   16.4579   16.0352   15.6714   14.4128   14.9491   15.4186   14.5687   14.0862   15.7779   14.1972   15.7801   16.6620   14.3585   14.9608   14.7773   14.2026   13.7070   15.9393   16.4279   13.7266   14.5053   16.0353   16.1631   16.3683   15.6164   13.8888   16.0188   14.1701   16.1935   16.4170   16.3586   15.4992   14.6526   14.1944   16.5040   14.3334   14.9305   15.7998   15.0305   16.6098   13.7370   14.4749   13.2533   16.7584   16.7859   13.8468   14.1850   14.1572   16.9407   13.2774   13.1955   15.3959   15.9908   16.1021   15.4817   16.1391   16.4420   15.2131   15.3677   13.0982   16.2751   13.8730   13.8142   14.1888   15.7329   13.1771   14.8635   15.5552   14.8869   16.3681   15.4114   16.0999   13.7994   16.0739   14.0883   13.8599   15.5768   14.5068   15.1409   14.1976   14.0251   15.9774   15.9897   16.3641   13.9404   16.1636   15.9658   16.0905   16.3687   15.1551   15.8362   15.6185   13.7372   16.1423   13.8620   14.0302   16.0947   15.9275   13.8218   13.8674   15.6208   16.3320   16.3210   15.0999   15.5943   16.7651   14.3904   15.4213   16.1943   16.2620   16.9059   16.0845   14.7358   15.1962   14.4842   16.1740   14.4938   14.8185   15.0816   16.0537   14.3978   14.1878   13.5188   15.5667   14.3641   16.3338   15.8198   13.8388   14.6726   15.8894   15.5746   16.0634   14.2063   14.9015   14.2667   15.3242   13.8584   14.2232   14.2617   16.0548   15.5438   15.5314   14.2299   16.7944   16.0029   14.0308   15.3673   16.3356   14.1723
SimulatedTrait2         9.3892    9.4212   10.0432    9.7482   10.5777    9.7295   10.4736    9.5162    9.6125    9.6776   10.9685   10.4862   10.3708   10.6001   10.4893   10.4963    9.2853    9.8677   10.3673    9.5339    9.3104   10.5912   10.2997    9.5480   10.3060   10.7061    9.5340   10.7355    9.2960    9.3982    9.4230   10.3307    9.2506   10.6382   10.5567   10.5333   10.3496   10.3082   10.7278    9.3524   10.2237    9.6129   10.5880    9.3522   10.8668    9.5349   10.6298    9.8500   10.3990   10.7262   10.2595    9.0396    9.0864   10.5323   10.6446    9.7543    9.4866   10.7207   10.5262    9.9950   10.5319    9.2781    9.6944   10.1630    9.3739    9.5073   10.4535   10.5109    9.2221    9.6367   10.5625   10.6994    9.8054   10.5278    9.5096    9.3464   10.7581    9.0023   10.6554    9.4639    9.4255    9.6268    9.8001   10.7483   10.8813    9.6939   10.5528   10.6375    9.6909    9.5525    9.3226   10.7963   10.2012    9.9901    9.3746    9.6494   10.8246   10.6304    9.9182    9.5368   10.4161   10.8223    9.8544    9.7722    9.9003    9.2631    9.7829    9.4208    9.1773   10.5428   10.2140    9.5591   10.3307   10.6115   10.5136    9.4790   10.3615   10.5690    9.8551    9.7277    9.7161    9.2632    9.3427   10.6638    9.5301   11.0577   10.6436    9.8830   10.6337    9.4115   10.2920   10.9562    9.7301    9.2904    9.2032   10.6180    9.3821    9.8557    9.3990    9.6312    9.7421    9.7896    9.3439   10.4907    9.4425   10.5860   10.5042    9.5501    9.8855   10.3197   10.5732    9.4798    9.2360    9.5576   10.4588    9.5538    9.8378   10.6502   10.4219    9.6349    9.6999    9.8242    9.2655   10.1328   10.7762   10.5442    9.3925    9.8053   10.8222   10.7408    9.2668   10.3022   10.5652    9.9031    9.5421   10.5318    9.3863    9.1741   10.8276   10.7689    9.8981    9.0335    9.3616   10.4053   10.4860   10.6907    8.8395   10.8169   10.5631   10.6831   10.3665    9.3784    9.2369   10.2456   10.0428    9.7522   10.1694    9.3781    9.2663   10.5266
 
