# Supplementary material for: Inclusive Composite Interval Mapping of QTL by Environment Interactions in Biparental Populations
Source: PLoS One. 2015 Jul 10;10(7):e0132414. doi: 10.1371/journal.pone.0132414 (PMC4498613; doi:10.1371/journal.pone.0132414)
Supplement: S6 File — (ZIP) [file pone.0132414.s006.zip › H=0.8/L1/run_00142.met]

!**********************Note: lines staring with "!" are remarks and will be ignored in the program********************
!*********************************General Information**********************************
!Assuming F1 = P1 x P2, populations available in QTL IciMapping are: 
!  1, P1BC1F1 = P1 x F1, the first backcrossing where P1 is used as the recurrent parent;
!  2, P2BC1F1 = P2 x F1, the first backcrossing where P2 is used as the recurrent parent;
!  3, F1DH, F1-derived doubled haploids; 
!  4, RIL or F1RIL, recombination inbred lines through the repeated selfing of F1;
!  5, P1BC1RIL, recombination inbred lines through the repeated selfing of P1BC1F1;
!  6, P2BC1RIL, recombination inbred lines through the repeated selfing of P2BC1F1;
!  7, F2, the selfing generation of F1;
!  8, F3, the selfing generation of F2;
!  9, P1BC2F1, the second backcrossing where P1 is used as the recurrent parent; 
! 10, P2BC2F1, the second backcrossing where P2 is used as the recurrent parent;
! 11, P1BC2RIL, recombination inred lines through the repeated selfing of P1BC2F1; 
! 12, P2BC2RIL, recombination inred lines through the repeated selfing of P2BC2F1; 
! 13, P1BC1F2, the selfing generation of P1BC1F1; 
! 14, P2BC1F2, the selfing generation of P2BC1F1; 
! 15, P1BC2F2, the selfing generation of P1BC2F1; 
! 16, P2BC2F2, the selfing generation of P2BC2F1; 
! 17, P1BC1DH, P1BC1F1-derived doubled haploids; 
! 18, P2BC1DH, P2BC1F1-derived doubled haploids; 
! 19, P1BC2DH, P1BC2F1-derived doubled haploids; 
! 20, P2BC2DH, P2BC2F1-derived doubled haploids; 
   3      !Mapping Population (see remarks above)
   2      !Mapping Function (1 for Kosambi; 2 for Haldane; 3 for Morgan)
   2      !Marker Space Type (1 for intervals; 2 for positions)
   1      !Marker Space Unit(1 for centiMorgans; 2 for Morgan)
   6      !Number of Chromosomes (or Linkage Groups)
 200      !Size of the mapping population
   2      !Number of environments
 
!***************************************** Chromosomes and Linkage Maps **********************************************
!Chromosome                 NumMarkers
-CH1                        16
-CH2                        16
-CH3                        16
-CH4                        16
-CH5                        16
-CH6                        16
!Linkage map (Marker name followed by position or the interval length)
 MK-1-1                1     0.000
 MK-1-2                1    10.000
 MK-1-3                1    20.000
 MK-1-4                1    30.000
 MK-1-5                1    40.000
 MK-1-6                1    50.000
 MK-1-7                1    60.000
 MK-1-8                1    70.000
 MK-1-9                1    80.000
 MK-1-10               1    90.000
 MK-1-11               1   100.000
 MK-1-12               1   110.000
 MK-1-13               1   120.000
 MK-1-14               1   130.000
 MK-1-15               1   140.000
 MK-1-16               1   150.000
 MK-2-1                2     0.000
 MK-2-2                2    10.000
 MK-2-3                2    20.000
 MK-2-4                2    30.000
 MK-2-5                2    40.000
 MK-2-6                2    50.000
 MK-2-7                2    60.000
 MK-2-8                2    70.000
 MK-2-9                2    80.000
 MK-2-10               2    90.000
 MK-2-11               2   100.000
 MK-2-12               2   110.000
 MK-2-13               2   120.000
 MK-2-14               2   130.000
 MK-2-15               2   140.000
 MK-2-16               2   150.000
 MK-3-1                3     0.000
 MK-3-2                3    10.000
 MK-3-3                3    20.000
 MK-3-4                3    30.000
 MK-3-5                3    40.000
 MK-3-6                3    50.000
 MK-3-7                3    60.000
 MK-3-8                3    70.000
 MK-3-9                3    80.000
 MK-3-10               3    90.000
 MK-3-11               3   100.000
 MK-3-12               3   110.000
 MK-3-13               3   120.000
 MK-3-14               3   130.000
 MK-3-15               3   140.000
 MK-3-16               3   150.000
 MK-4-1                4     0.000
 MK-4-2                4    10.000
 MK-4-3                4    20.000
 MK-4-4                4    30.000
 MK-4-5                4    40.000
 MK-4-6                4    50.000
 MK-4-7                4    60.000
 MK-4-8                4    70.000
 MK-4-9                4    80.000
 MK-4-10               4    90.000
 MK-4-11               4   100.000
 MK-4-12               4   110.000
 MK-4-13               4   120.000
 MK-4-14               4   130.000
 MK-4-15               4   140.000
 MK-4-16               4   150.000
 MK-5-1                5     0.000
 MK-5-2                5    10.000
 MK-5-3                5    20.000
 MK-5-4                5    30.000
 MK-5-5                5    40.000
 MK-5-6                5    50.000
 MK-5-7                5    60.000
 MK-5-8                5    70.000
 MK-5-9                5    80.000
 MK-5-10               5    90.000
 MK-5-11               5   100.000
 MK-5-12               5   110.000
 MK-5-13               5   120.000
 MK-5-14               5   130.000
 MK-5-15               5   140.000
 MK-5-16               5   150.000
 MK-6-1                6     0.000
 MK-6-2                6    10.000
 MK-6-3                6    20.000
 MK-6-4                6    30.000
 MK-6-5                6    40.000
 MK-6-6                6    50.000
 MK-6-7                6    60.000
 MK-6-8                6    70.000
 MK-6-9                6    80.000
 MK-6-10               6    90.000
 MK-6-11               6   100.000
 MK-6-12               6   110.000
 MK-6-13               6   120.000
 MK-6-14               6   130.000
 MK-6-15               6   140.000
 MK-6-16               6   150.000
!*********************************** Marker Types ********************************************************************
!Co-dominant marker: When heterozygote F1 is present, P1 is coded as 2, F1 is coded as 1, and P2 is coded as 0; Otherwise, P1 is coded as 2, and P2 is coded as 0. 
!Dominant marker: When heterozygote F1 is present, P1 and F1 are coded as 12, and P2 is coded as 0; Otherwise, P1 is coded as 2, and P2 is coded as 0.  
!Recessive markers: When heterozygote F1 is present, P1 is coded as 2, and F1 and P2 are coded as 10; Otherwise, P1 is coded as 2, and P2 is coded as 0. 
!Missing marker is coded as -1. 
 MK-1-1                 2   2   2   0   2   0   0   0   0   0   0   2   0   0   0   2   2   2   0   2   0   2   2   0   0   2   2   0   2   2   2   2   2   2   2   0   0   2   0   2   0   0   2   0   2   2   2   0   0   2   2   0   0   2   0   2   2   0   0   2   2   2   0   0   0   0   0   0   0   2   2   2   2   2   2   0   2   2   2   2   2   0   0   2   0   2   2   2   0   2   2   0   0   0   2   2   2   0   2   0   0   0   2   0   2   2   0   0   2   0   2   2   0   0   2   2   0   0   2   2   2   2   2   0   0   0   2   0   0   0   0   0   2   2   2   0   0   2   0   0   2   2   2   2   2   2   0   2   0   0   2   0   2   2   2   0   2   2   2   2   2   0   0   2   0   2   2   2   2   0   2   2   2   0   2   2   2   0   0   0   0   2   0   0   0   0   2   2   2   2   2   0   2   2   2   0   0   0   0   0
 MK-1-2                 2   2   0   0   2   0   0   0   0   0   2   2   0   0   0   2   2   2   0   2   0   2   2   0   0   2   2   2   2   2   2   0   2   2   2   0   0   2   2   2   0   0   2   2   2   2   2   0   0   0   2   0   0   2   0   2   2   0   0   2   2   2   2   0   0   0   0   0   0   2   2   2   2   2   2   2   2   2   2   2   2   0   0   2   0   2   2   2   0   0   2   0   0   0   2   2   0   0   2   0   0   0   2   0   2   0   0   0   0   0   2   2   0   0   2   2   0   0   2   2   2   2   2   0   0   0   2   0   0   0   0   0   0   2   2   0   0   2   0   0   2   2   2   2   2   2   0   0   0   0   2   0   2   2   2   0   2   2   2   2   2   0   0   2   0   2   2   2   2   0   2   2   2   0   0   2   2   0   0   0   0   2   0   0   0   0   2   2   0   2   2   0   2   2   2   0   0   0   0   0
 MK-1-3                 2   2   0   0   2   0   0   0   0   2   0   2   0   0   0   2   2   2   0   2   0   2   2   0   0   2   2   2   2   2   2   0   2   2   2   0   0   2   2   2   0   0   2   2   2   2   2   0   0   0   2   0   0   2   0   2   2   2   0   2   2   2   2   0   2   0   0   0   0   2   2   2   2   2   2   2   2   2   2   2   2   0   0   2   0   2   2   2   0   0   2   0   0   0   2   2   0   0   2   0   0   0   2   0   2   0   0   0   0   0   2   2   2   0   2   2   0   0   2   2   2   2   2   0   0   0   2   0   0   0   0   0   0   2   2   0   0   2   0   0   0   2   2   2   0   0   0   0   0   0   0   0   2   2   2   0   2   2   2   2   2   2   0   2   2   2   2   2   2   0   2   2   2   0   0   2   2   0   0   2   0   2   0   0   0   0   2   2   0   2   2   2   2   2   2   0   2   0   0   0
 MK-1-4                 2   2   0   0   2   0   0   0   0   2   0   2   0   0   0   2   2   2   0   2   0   2   2   0   0   2   2   2   2   2   2   0   2   2   0   0   0   2   2   2   0   0   2   2   2   2   2   0   0   0   2   0   0   2   0   2   2   2   0   2   2   0   2   0   2   0   0   0   0   2   2   2   0   2   0   2   2   2   2   2   2   0   0   2   0   2   2   2   0   0   2   0   0   0   2   2   0   0   2   0   0   0   2   0   2   0   0   0   2   2   2   2   2   0   2   2   0   0   2   2   2   0   2   0   0   0   2   0   0   0   0   0   0   2   2   0   0   2   0   0   0   2   2   2   0   0   0   0   0   0   0   0   0   2   2   0   2   2   0   2   2   2   0   2   2   2   2   2   2   0   2   2   2   0   0   2   2   0   0   2   0   2   0   0   0   0   2   2   0   2   2   2   2   2   0   0   2   0   0   0
 MK-1-5                 2   2   0   0   2   0   0   0   2   2   2   2   0   0   0   2   2   2   0   2   0   2   2   0   0   2   2   2   2   2   2   2   2   2   0   2   0   2   2   2   0   0   2   2   2   2   2   0   0   0   2   2   0   0   2   2   2   2   0   2   2   0   2   0   2   0   0   2   0   2   2   2   0   2   0   2   2   2   2   2   2   0   0   2   0   2   2   2   0   0   2   0   0   0   2   2   2   0   2   2   0   0   0   0   2   0   0   0   2   2   2   0   2   0   2   2   0   0   2   2   2   0   2   0   2   0   2   2   0   0   0   0   0   2   0   0   0   2   0   0   0   2   2   2   2   0   0   0   0   2   0   0   0   2   2   0   2   2   0   2   2   2   0   2   2   2   0   2   2   0   2   2   2   0   0   2   2   0   0   2   0   2   0   0   0   0   2   2   0   2   2   2   2   2   0   0   2   2   0   0
 MK-1-6                 2   2   0   0   2   0   0   2   2   2   2   2   0   0   0   2   2   2   0   0   0   2   2   0   0   2   0   2   2   2   2   2   2   2   0   2   0   2   2   2   0   0   2   2   2   2   2   0   0   0   2   2   0   0   2   2   2   2   0   2   2   0   2   0   2   0   0   2   0   2   2   2   0   2   0   2   2   2   2   2   2   0   0   2   0   2   2   2   0   0   2   0   0   2   2   2   2   0   2   2   0   0   0   0   2   0   0   2   2   2   2   0   2   0   2   2   0   0   0   2   2   0   2   0   2   0   2   2   0   0   0   0   0   2   0   0   0   2   0   0   0   2   2   2   2   0   0   0   0   2   0   0   0   2   2   0   0   2   0   2   2   2   0   2   2   2   0   2   2   0   2   2   2   0   0   2   2   0   0   2   0   2   0   0   0   0   2   2   0   2   2   2   2   2   0   0   2   2   0   2
 MK-1-7                 2   2   0   0   2   0   0   2   2   2   2   2   0   0   0   2   0   2   0   0   0   2   2   0   0   2   0   2   2   2   2   0   2   2   0   2   0   2   2   0   0   0   2   2   2   2   2   0   0   0   2   2   0   2   2   2   2   0   0   2   2   2   2   0   2   0   0   2   0   2   2   2   0   2   0   2   2   2   2   2   2   0   2   2   0   2   2   2   2   0   2   0   0   2   2   2   2   0   2   2   0   0   0   2   2   0   0   2   2   2   2   0   2   0   2   2   0   0   0   2   2   0   2   0   2   0   2   2   0   2   0   0   0   2   0   0   0   2   0   0   0   2   2   2   2   0   0   0   0   2   0   0   0   2   2   0   2   2   0   2   2   2   0   2   2   2   0   0   0   0   2   2   2   0   2   2   2   0   0   2   0   2   0   0   0   0   2   2   0   2   2   2   2   2   0   0   2   0   0   2
 MK-1-8                 2   2   0   0   2   0   2   2   2   2   2   2   2   0   0   2   0   2   0   2   0   2   2   0   0   2   0   2   2   2   2   0   2   2   0   2   0   2   2   0   0   2   2   2   2   2   2   0   0   0   2   2   0   2   2   2   2   0   0   2   2   2   0   0   2   0   0   2   0   2   2   2   0   2   0   2   2   0   2   2   2   0   2   2   0   0   2   2   2   0   2   0   0   2   2   2   0   0   2   2   0   0   2   2   2   0   0   2   2   2   2   0   2   0   2   2   0   0   0   2   2   0   2   0   2   0   2   2   2   2   0   0   0   2   0   0   0   2   0   0   0   2   2   2   2   0   0   0   0   2   2   0   0   2   2   0   2   2   0   2   2   2   0   2   2   2   0   0   0   0   2   0   2   0   2   2   2   0   0   2   0   2   0   0   0   0   2   2   0   2   2   2   2   2   0   0   2   0   0   2
 MK-1-9                 2   2   0   0   2   0   2   0   2   2   2   2   2   0   0   2   2   2   0   2   0   2   2   0   0   2   0   2   2   2   2   0   2   2   0   2   0   2   2   0   0   2   2   2   2   0   2   2   0   0   2   2   0   2   2   2   2   0   0   2   2   2   0   0   2   0   2   2   0   0   2   2   2   2   0   2   2   0   2   2   2   0   2   2   0   0   2   2   2   0   2   0   0   2   2   2   0   0   2   2   0   0   2   2   2   0   0   2   2   0   2   0   2   0   2   2   0   0   0   2   2   2   2   0   0   0   0   2   2   2   0   0   0   2   0   0   0   2   0   0   0   2   2   2   2   0   0   0   0   2   2   0   0   2   2   0   2   2   2   2   2   2   0   2   2   2   0   0   0   2   2   0   2   0   2   2   0   0   0   2   0   2   0   0   0   0   2   2   0   2   2   2   2   0   0   2   2   2   0   2
 MK-1-10                2   2   0   0   2   0   2   0   2   0   2   2   2   0   0   2   2   2   0   2   2   2   2   0   0   2   0   2   2   2   2   0   0   2   0   2   0   2   2   2   0   2   2   2   2   0   2   2   0   0   2   0   0   2   2   2   0   0   0   2   2   2   0   0   2   0   2   2   0   0   2   2   2   0   0   2   2   0   2   2   2   0   2   2   0   0   2   2   2   0   2   0   0   2   2   2   0   2   2   2   0   0   2   2   2   0   0   2   0   0   2   0   2   0   2   2   0   0   0   0   0   2   2   2   0   0   0   0   2   2   0   0   0   2   2   0   0   2   0   0   0   2   0   2   2   0   0   0   0   0   2   2   0   2   2   0   2   2   2   2   2   2   0   2   2   0   0   2   2   2   2   0   0   0   2   2   0   0   0   2   0   2   0   0   0   0   2   2   0   2   2   2   2   0   0   2   2   2   0   2
 MK-1-11                2   2   0   0   2   0   2   0   2   0   2   2   2   0   0   2   0   2   0   0   2   2   2   0   0   2   0   2   2   2   2   0   0   2   0   2   0   2   2   0   0   2   2   2   2   2   2   2   0   0   2   0   0   2   2   2   0   0   0   2   2   2   0   0   0   0   2   2   0   0   2   0   2   0   0   2   2   0   2   2   2   0   2   2   0   0   2   0   2   0   2   0   0   2   2   2   0   0   2   2   0   0   2   2   2   2   0   2   0   2   2   0   2   0   0   2   0   0   0   0   0   2   0   2   0   0   0   0   2   2   0   0   0   2   2   0   0   2   2   0   0   2   0   2   2   0   0   0   0   0   2   2   0   2   2   2   2   2   2   2   2   2   0   0   0   0   0   2   2   2   2   0   0   0   2   2   0   0   0   2   0   2   0   0   0   0   2   0   0   2   2   2   2   0   0   2   2   2   0   2
 MK-1-12                2   2   0   0   0   0   2   0   2   0   2   2   2   0   0   2   0   0   2   2   2   2   2   0   0   2   0   2   2   2   2   0   0   2   0   2   2   2   2   0   0   2   2   2   2   2   2   2   0   0   2   0   0   0   2   2   0   0   0   2   2   2   0   0   0   0   2   2   0   0   2   0   2   0   0   2   2   0   2   2   0   0   2   2   0   0   2   0   2   0   2   0   0   2   2   2   0   2   2   2   0   2   2   2   2   2   0   2   0   2   2   0   2   0   0   2   0   0   0   0   0   2   0   2   0   0   0   0   2   2   0   0   0   2   2   2   0   2   2   0   0   2   0   2   2   0   0   0   0   0   2   2   0   2   2   2   2   2   2   2   2   2   0   0   0   0   0   2   2   2   2   0   0   0   0   2   0   0   0   2   0   2   0   0   0   0   2   0   0   2   2   2   2   0   0   2   2   0   0   2
 MK-1-13                2   2   0   0   0   0   2   2   2   0   2   2   0   0   0   2   0   0   2   2   2   2   2   0   0   2   0   2   0   2   2   2   0   2   0   2   2   2   2   0   0   2   2   2   2   2   2   2   0   0   2   0   0   0   0   2   0   2   0   2   2   2   0   0   0   0   2   2   0   0   2   0   2   0   0   2   2   0   2   2   2   0   2   2   0   0   2   0   2   2   2   0   0   2   2   2   0   2   2   2   0   2   2   2   2   2   0   2   0   2   2   0   2   0   0   2   0   0   0   0   0   2   0   2   0   0   0   0   2   2   2   0   0   2   2   2   0   2   2   0   0   2   0   0   2   0   0   0   0   0   2   2   0   2   2   2   2   2   2   2   2   0   2   0   0   0   0   2   2   2   2   0   0   0   0   2   0   2   0   2   0   2   0   0   0   0   2   0   0   0   2   2   2   0   0   0   2   2   2   2
 MK-1-14                2   2   0   0   0   0   2   2   2   0   2   2   0   0   0   2   0   0   2   2   2   2   2   0   0   0   0   2   0   2   2   2   0   2   0   2   0   2   2   0   2   2   2   2   2   2   2   2   0   0   2   0   0   0   0   2   0   2   0   2   2   2   0   0   0   0   0   2   0   0   2   0   2   0   0   2   2   0   0   2   2   0   2   2   0   0   2   0   0   2   2   0   0   2   2   2   0   2   2   2   0   2   2   2   0   2   2   2   0   0   0   0   2   0   0   0   0   0   0   0   0   2   0   2   0   0   0   0   2   2   2   0   0   2   2   2   0   2   2   0   0   2   0   0   2   0   0   0   0   0   2   0   0   2   2   2   2   2   2   2   2   0   2   0   0   0   0   2   2   2   2   0   0   0   0   2   0   2   0   2   0   2   0   0   0   0   2   0   2   0   2   2   2   0   0   0   2   2   2   2
 MK-1-15                2   2   0   0   0   0   2   2   2   0   0   2   0   2   0   2   0   0   2   2   2   2   2   0   0   0   0   2   0   2   2   2   0   2   0   2   2   0   2   0   2   2   2   0   2   2   2   2   0   0   2   0   0   0   0   2   0   2   0   2   0   2   0   0   0   0   0   2   0   0   2   0   2   0   0   2   2   0   0   2   2   0   2   2   0   0   2   0   0   0   2   0   2   0   2   2   0   2   2   2   0   2   2   2   0   2   2   2   0   0   2   0   0   0   0   2   0   0   2   0   2   2   0   2   0   0   0   2   2   2   0   0   0   2   2   2   0   2   0   0   0   2   0   2   2   0   0   0   0   0   2   0   0   2   2   2   2   2   0   2   2   0   2   0   2   0   0   2   2   2   2   0   0   0   0   2   0   2   2   2   2   2   0   0   0   0   0   0   2   0   0   2   2   0   0   0   2   2   2   2
 MK-1-16                2   2   0   0   0   0   2   2   2   0   0   2   0   0   0   0   0   0   2   2   2   2   2   0   0   0   0   2   0   2   2   2   0   2   0   2   2   0   2   0   2   2   2   0   2   2   2   2   0   0   2   0   0   0   0   2   2   2   0   2   0   2   0   0   2   0   0   2   0   0   2   0   2   0   0   2   0   0   0   2   2   2   2   2   0   0   2   0   0   0   2   0   2   0   2   2   0   2   2   2   0   2   2   2   0   2   2   2   0   0   2   0   0   0   0   2   0   0   2   0   2   2   0   0   0   0   0   2   2   2   2   0   0   2   2   2   0   2   2   0   0   2   0   2   2   2   0   2   0   0   2   0   0   2   2   2   2   2   0   0   2   0   0   0   2   0   0   2   2   2   2   2   0   0   0   2   0   2   2   2   2   2   0   0   0   0   0   0   2   2   0   2   2   0   0   0   2   2   2   2
 MK-2-1                 0   2   2   0   2   2   2   0   0   2   2   2   0   2   2   2   0   2   2   0   2   2   2   0   0   2   2   0   2   2   2   2   2   0   0   0   2   2   0   0   0   0   2   0   2   0   2   0   0   0   2   2   0   2   2   2   2   2   0   0   0   2   2   0   0   2   0   2   2   2   2   0   0   0   2   0   2   2   2   0   2   0   0   2   2   2   0   2   2   2   0   2   0   2   2   0   2   0   0   0   0   2   0   2   0   0   2   0   0   2   0   0   0   0   2   2   2   2   0   2   0   2   2   0   0   2   0   2   2   0   2   0   0   2   0   2   2   2   0   2   0   0   2   0   0   2   2   2   2   0   2   2   2   2   0   2   0   2   0   2   2   0   2   2   2   2   0   0   2   2   2   0   2   2   2   0   2   0   0   0   0   2   0   2   0   0   0   0   0   2   0   2   2   2   2   0   0   2   2   2
 MK-2-2                 0   2   2   2   2   2   2   0   0   2   2   2   0   2   2   2   2   2   2   0   2   2   2   0   0   2   2   0   2   2   0   0   2   2   0   0   2   2   2   0   0   0   2   0   2   0   2   0   0   2   2   2   0   2   2   0   2   2   0   0   0   2   2   0   0   2   0   2   2   0   2   0   0   0   2   0   2   2   0   0   2   0   2   0   2   2   0   2   2   2   0   2   0   2   2   0   2   0   0   0   0   2   0   2   0   0   0   0   0   2   0   0   0   0   2   2   2   2   0   2   0   2   2   0   2   2   0   2   2   0   2   0   0   0   0   0   2   2   0   2   0   0   2   0   0   2   2   2   2   0   0   2   2   2   0   2   0   2   0   2   0   2   0   2   2   2   0   0   2   0   2   0   2   2   2   0   2   0   0   0   0   2   0   2   0   0   0   0   0   2   0   2   2   0   2   0   0   2   2   2
 MK-2-3                 0   2   2   0   2   2   0   0   0   2   2   2   0   2   2   2   0   2   2   0   2   2   0   2   0   2   0   0   2   2   0   2   2   2   0   0   0   2   2   0   0   0   2   0   2   0   0   0   0   2   0   2   0   0   2   0   2   0   0   0   0   2   2   0   0   2   0   2   2   0   2   0   0   0   2   0   2   2   0   0   2   2   2   0   2   2   0   2   2   2   0   0   0   2   2   0   2   0   0   2   0   2   0   2   2   0   0   0   2   2   0   0   0   0   0   2   2   2   0   2   0   2   2   0   2   2   0   2   2   0   2   0   0   0   0   0   2   2   0   2   0   0   2   2   0   2   2   2   2   0   0   0   2   2   0   2   2   2   0   2   0   2   0   2   2   2   0   0   2   0   2   0   2   2   2   0   2   0   0   0   0   2   0   2   0   0   0   0   0   2   0   2   2   2   2   0   0   2   2   2
 MK-2-4                 0   2   2   0   2   2   0   0   0   2   2   2   0   2   2   0   0   0   2   0   2   2   0   2   0   2   0   0   2   2   2   2   2   0   0   0   0   2   2   0   0   0   2   0   2   0   0   0   0   0   0   2   0   0   2   0   2   0   0   0   0   2   2   0   0   2   2   0   2   0   2   0   0   0   2   0   2   2   0   2   2   2   2   0   2   0   0   2   2   2   0   0   0   2   2   0   2   0   0   2   0   2   0   2   2   0   2   0   2   2   0   0   0   0   0   2   2   2   0   2   0   2   2   0   2   2   0   2   2   0   2   0   0   0   0   0   2   2   0   2   0   0   2   2   0   2   2   2   2   0   0   0   2   2   0   0   2   2   0   2   2   2   0   2   2   2   2   0   2   0   2   0   2   2   2   0   2   0   0   0   0   2   0   2   2   0   0   0   0   2   0   2   2   2   2   0   0   2   2   2
 MK-2-5                 0   2   2   0   2   2   2   0   0   2   2   2   0   2   0   0   2   0   2   0   0   2   0   2   0   2   2   0   2   2   2   2   2   0   0   0   0   2   2   0   0   0   2   0   2   0   0   0   0   0   0   2   0   0   2   0   2   0   0   0   0   2   2   0   0   2   2   0   2   0   2   0   0   0   2   0   2   2   2   0   2   2   2   0   2   0   0   2   2   2   0   0   0   2   2   0   2   0   0   2   0   2   0   2   2   0   2   0   2   2   0   0   0   0   0   2   2   0   0   2   0   2   2   0   2   2   0   2   2   0   2   0   0   0   0   0   2   2   0   2   0   0   2   2   0   2   2   2   2   2   0   2   2   0   0   0   2   2   0   2   2   2   0   2   0   2   2   0   2   0   2   0   2   2   2   0   2   0   0   0   0   2   0   2   2   2   0   0   0   2   0   2   0   2   2   0   0   2   2   2
 MK-2-6                 0   2   2   0   2   2   2   0   0   2   2   2   0   2   2   0   2   0   2   0   0   0   0   2   0   2   2   0   2   2   2   2   2   0   0   2   0   2   2   0   0   0   2   0   2   0   0   2   0   0   0   2   0   0   2   0   2   0   0   0   2   2   2   0   0   2   2   0   2   0   2   0   0   0   2   0   0   0   2   0   2   2   2   0   2   0   0   2   2   0   0   0   0   2   0   0   2   0   0   2   0   2   0   2   2   0   0   2   2   2   0   0   0   0   0   2   2   0   0   0   0   2   2   0   2   2   0   0   2   0   2   0   0   0   0   0   2   0   0   2   0   0   2   2   0   2   2   2   2   2   0   2   2   0   0   0   2   2   0   2   0   2   0   2   0   2   2   0   2   0   2   0   2   2   2   0   2   0   0   0   0   2   0   2   0   2   0   0   0   2   0   2   0   2   2   0   0   2   2   2
 MK-2-7                 0   2   2   0   2   2   2   0   0   2   2   2   0   2   2   2   2   2   2   0   0   0   0   2   0   2   2   0   2   0   2   0   2   0   0   2   0   2   2   0   0   0   2   0   2   2   0   2   0   0   0   0   0   0   2   0   2   0   0   0   2   2   2   0   0   2   2   0   2   0   2   0   0   0   2   0   0   0   2   0   2   2   2   0   2   0   0   2   2   0   0   0   0   2   0   0   2   0   0   2   0   2   0   2   2   0   0   2   2   2   0   2   0   0   0   2   0   0   0   0   0   2   2   0   2   2   0   0   2   0   2   0   0   2   0   2   2   0   0   2   0   0   2   2   0   2   2   2   2   2   0   0   2   0   2   0   2   2   0   0   0   2   0   2   0   0   2   0   0   0   0   0   2   2   2   0   2   0   0   0   2   2   2   2   0   2   0   0   0   2   0   2   2   2   2   2   0   2   2   2
 MK-2-8                 0   2   2   0   2   0   0   0   0   0   2   2   2   2   2   2   2   2   2   0   0   0   0   0   0   2   2   0   2   0   2   0   2   2   0   2   0   2   2   0   0   0   2   2   0   2   0   2   2   0   2   0   0   0   2   0   2   0   0   0   2   2   2   0   0   2   2   0   2   0   2   0   0   0   2   0   0   0   2   0   2   2   2   0   2   0   0   0   2   0   0   0   0   2   0   0   2   0   0   2   0   2   0   0   2   0   0   2   0   2   2   2   0   2   0   2   0   2   0   0   0   2   0   0   2   2   0   0   2   0   2   0   0   2   0   2   0   0   0   2   0   0   2   2   0   2   2   2   2   2   0   0   2   0   2   0   2   2   0   0   0   2   0   2   0   0   2   0   0   0   2   0   2   2   2   2   0   0   0   0   2   2   2   0   0   0   0   0   0   2   0   0   2   2   2   2   0   0   2   2
 MK-2-9                 0   0   2   0   2   0   0   2   0   0   2   2   2   2   2   2   2   2   2   0   0   0   0   0   0   2   2   0   2   0   2   0   2   2   0   2   0   2   2   0   0   0   2   2   0   2   0   2   2   0   2   0   0   0   0   2   2   2   0   0   2   2   2   0   0   2   0   0   2   0   2   0   0   0   2   2   0   0   2   0   2   2   2   0   2   0   0   2   2   0   0   0   0   2   0   2   2   0   0   2   0   2   0   0   0   0   0   2   0   2   2   2   0   2   0   2   0   2   0   0   0   2   0   0   2   0   0   0   2   0   2   0   0   2   0   2   0   0   0   2   0   0   0   2   0   2   0   0   2   2   0   0   2   0   2   0   2   0   2   0   0   2   0   2   0   0   2   0   0   0   2   0   2   2   2   2   2   0   0   0   0   2   2   0   0   0   0   0   0   2   0   0   2   2   0   2   0   0   2   2
 MK-2-10                2   0   0   0   2   0   0   0   0   0   2   2   2   2   2   2   2   2   2   0   0   0   0   0   0   2   2   0   2   0   2   0   2   2   0   2   0   2   2   2   0   2   0   2   0   2   0   0   2   0   2   0   0   0   0   2   2   2   0   0   2   2   2   0   0   2   0   0   0   0   2   0   0   0   0   2   0   0   2   0   2   2   2   2   2   0   0   2   2   0   0   0   0   2   0   2   2   0   0   2   0   0   0   0   2   0   2   2   0   2   2   2   0   2   0   2   0   2   0   0   0   2   0   0   2   0   0   2   2   2   2   0   0   2   0   2   0   0   0   0   0   0   0   2   0   0   0   0   2   2   0   0   2   2   2   0   2   0   2   0   0   2   0   2   0   0   2   0   0   2   2   0   2   2   2   2   2   0   0   0   0   2   2   0   0   0   0   0   0   2   0   0   2   2   0   2   0   0   2   0
 MK-2-11                2   0   0   0   2   0   0   0   0   0   2   2   2   2   0   2   2   2   2   0   0   0   0   0   2   2   2   0   2   0   2   0   2   2   0   2   2   2   2   2   0   2   0   2   0   2   0   2   2   0   2   0   0   0   0   2   2   2   0   0   2   2   2   0   0   2   0   0   0   0   2   0   0   0   0   2   0   0   2   0   2   2   2   2   2   0   0   2   2   0   0   0   0   2   2   2   2   0   0   2   0   2   0   0   2   0   2   2   0   2   2   2   0   2   0   2   0   2   0   0   0   2   0   0   2   0   0   2   2   2   2   0   0   2   2   2   0   0   0   0   0   0   2   2   0   0   0   0   2   2   0   0   0   2   2   0   2   0   2   0   0   2   0   2   0   0   2   0   0   0   2   0   2   2   0   2   2   0   0   0   0   2   2   2   2   0   2   0   2   2   2   0   2   2   0   2   0   0   2   0
 MK-2-12                2   0   0   0   2   0   0   0   0   0   2   2   2   2   2   2   2   2   2   0   0   0   0   0   2   0   2   0   2   0   2   0   2   2   0   2   2   2   2   2   0   2   0   2   0   2   0   2   2   0   2   0   0   0   0   2   2   2   0   0   2   2   2   0   0   2   0   0   0   0   2   0   0   0   0   2   2   0   2   0   2   2   2   2   2   0   0   2   2   0   2   0   0   2   2   0   2   0   0   0   0   2   0   0   2   0   2   2   2   2   2   2   0   2   0   2   0   2   0   0   0   2   0   0   2   0   0   2   2   2   2   0   0   2   2   2   0   0   0   0   0   0   2   2   0   0   0   0   0   2   0   0   0   2   2   2   2   0   2   0   0   2   0   2   0   0   2   0   0   0   2   0   2   2   0   2   0   0   0   2   0   2   2   2   0   0   2   0   0   2   2   2   2   2   0   2   0   0   0   0
 MK-2-13                0   0   0   0   2   0   0   0   0   0   2   0   2   2   2   2   2   2   2   0   0   0   0   0   2   0   2   0   2   0   2   0   2   2   0   2   2   2   2   2   0   2   0   2   0   2   0   2   2   0   2   0   0   0   0   2   2   2   0   0   0   2   2   0   0   2   0   0   0   0   2   2   0   0   0   2   2   2   2   0   2   2   2   2   2   0   2   2   2   0   2   0   0   2   2   0   2   0   2   0   0   2   0   0   2   2   0   2   2   2   2   2   0   2   0   2   2   2   0   0   2   2   0   0   0   0   0   2   2   2   2   2   0   2   2   2   2   0   0   0   0   0   2   2   0   0   0   0   2   2   0   0   0   2   0   2   2   0   2   0   0   2   0   2   0   0   0   0   0   0   2   0   2   2   0   2   0   0   0   2   0   2   2   2   0   0   2   0   0   2   2   2   2   2   0   2   0   0   0   0
 MK-2-14                0   0   0   0   2   0   0   2   0   2   2   0   2   2   2   2   2   2   2   0   0   0   0   0   2   0   2   0   0   0   2   0   2   2   0   2   2   2   2   2   0   2   0   2   0   2   0   2   2   0   2   0   0   0   0   2   2   2   0   0   0   2   2   0   0   2   0   0   0   0   2   2   0   0   0   2   2   2   2   0   0   2   2   2   2   0   2   2   2   0   2   0   0   2   0   0   2   0   2   0   0   2   0   0   2   2   0   2   2   2   2   2   0   2   0   2   2   2   0   0   2   2   0   0   0   0   0   2   2   2   2   0   0   2   2   2   2   0   0   0   0   0   2   2   0   0   0   0   2   2   2   2   0   2   0   2   2   0   2   0   0   2   0   2   0   0   0   0   2   0   2   0   0   0   0   2   2   0   0   2   0   2   2   2   0   0   2   0   0   2   2   2   2   2   0   2   0   0   0   0
 MK-2-15                0   0   0   0   2   0   0   2   0   2   2   2   2   0   2   2   2   2   2   0   0   0   0   0   2   0   2   0   0   0   2   0   2   2   0   2   2   2   2   2   0   2   0   2   0   2   0   2   2   0   2   0   0   0   0   2   2   2   0   0   0   2   2   0   0   2   0   2   2   2   2   2   0   0   0   2   2   2   2   0   0   2   2   2   2   0   2   2   2   0   2   0   0   2   0   0   0   0   2   0   0   2   0   0   2   2   0   2   0   0   2   2   0   2   0   2   2   2   0   0   2   2   2   0   0   2   0   2   2   2   2   2   0   0   2   2   2   0   0   0   0   0   0   2   0   0   2   0   2   2   2   2   0   2   0   2   2   0   2   0   0   2   0   2   0   0   0   0   2   0   2   0   0   0   0   2   0   0   2   2   0   2   2   2   0   0   2   0   0   2   2   2   2   2   0   2   0   0   0   0
 MK-2-16                0   0   2   0   2   0   0   0   0   2   0   2   2   2   2   2   2   2   2   0   0   0   2   0   2   0   0   0   0   0   2   0   2   2   2   0   2   2   2   2   0   2   0   2   0   2   0   2   0   0   2   0   0   0   2   2   2   0   0   0   0   2   2   0   0   2   0   2   2   2   2   2   0   2   0   2   2   2   2   0   0   2   2   2   2   0   2   2   2   2   2   0   0   2   0   0   0   2   2   0   0   2   0   0   2   2   0   2   0   0   2   2   0   2   0   2   2   2   0   2   2   2   2   0   0   2   0   2   2   2   0   2   0   0   2   0   2   0   0   0   0   0   0   2   0   0   2   0   2   2   2   0   0   2   0   2   2   0   2   0   0   2   0   2   0   0   0   0   2   0   2   0   0   0   0   2   0   0   2   2   0   2   2   2   0   0   2   0   0   2   0   2   2   2   0   2   0   0   0   0
 MK-3-1                 0   2   2   0   0   0   0   0   2   2   2   0   0   0   2   0   2   0   2   0   0   0   0   0   2   2   2   2   0   2   2   2   2   0   0   0   0   2   2   0   0   0   0   2   0   0   0   0   0   2   2   2   0   0   0   0   0   0   2   0   0   2   0   0   2   2   2   2   0   2   0   2   0   0   0   0   2   0   2   0   2   2   2   2   0   2   0   0   0   0   0   0   0   2   0   2   0   0   2   2   2   0   0   0   0   2   0   0   0   2   0   2   0   2   0   0   0   2   0   0   0   0   2   2   0   2   2   0   0   0   0   0   0   2   0   2   0   2   0   2   0   2   0   2   0   0   2   0   0   2   2   0   2   0   0   0   0   2   0   2   2   2   0   2   2   0   0   0   0   2   2   2   2   2   2   0   0   2   2   0   0   0   0   2   0   2   2   2   0   0   2   0   0   0   2   0   0   2   0   0
 MK-3-2                 0   2   2   0   0   0   0   2   2   2   2   0   0   0   2   0   2   0   2   0   0   0   0   0   2   2   0   0   0   2   2   2   2   0   0   0   2   2   2   0   0   0   0   2   2   0   0   0   2   2   2   2   0   0   0   2   0   0   2   0   0   0   0   0   2   0   2   2   0   2   0   0   0   0   0   0   0   0   0   2   2   2   2   2   0   2   0   0   0   0   0   0   0   2   0   2   0   0   2   2   2   0   0   0   2   2   0   2   2   2   0   2   0   2   0   0   0   2   2   0   0   0   2   2   0   2   2   0   0   0   0   0   0   2   0   2   0   2   0   2   0   2   0   2   0   0   2   2   0   2   2   0   2   0   2   0   2   2   0   2   2   2   0   2   2   0   0   0   0   2   2   2   2   2   0   0   2   2   2   0   0   0   0   2   0   2   2   2   0   0   0   0   0   2   2   0   2   2   0   0
 MK-3-3                 0   2   2   2   0   0   0   2   2   2   0   0   0   0   2   2   0   0   2   0   0   0   0   0   2   2   0   0   0   2   2   2   2   0   0   0   2   2   2   0   0   0   0   2   2   0   0   0   2   2   2   0   0   0   0   2   0   0   2   0   0   0   0   0   2   0   2   2   0   2   0   0   0   0   0   0   0   0   0   2   2   2   0   2   0   2   0   0   0   0   0   0   0   2   0   2   0   0   2   2   0   0   0   0   2   2   0   2   2   2   0   2   0   2   0   0   2   2   2   0   0   0   0   2   0   0   2   0   0   0   0   0   0   2   0   2   0   2   0   2   0   2   2   0   0   0   2   2   0   2   0   0   2   0   2   0   2   2   0   2   2   2   0   2   2   0   0   0   0   2   2   2   2   2   0   0   2   2   2   0   0   0   2   2   0   2   2   2   0   0   2   0   0   2   2   0   0   2   0   0
 MK-3-4                 0   2   2   2   0   2   0   2   2   2   2   0   0   0   2   2   0   0   2   0   0   0   0   0   2   0   0   0   0   2   2   2   2   0   2   0   2   2   2   0   0   0   0   2   2   0   0   0   2   2   2   0   0   0   0   2   0   0   2   0   0   0   0   0   2   0   0   0   0   0   0   0   0   0   0   0   0   0   0   2   2   2   0   2   0   2   2   0   0   0   0   0   0   2   0   2   0   0   2   2   0   0   0   0   2   0   0   2   2   2   0   0   0   2   0   0   0   2   2   0   0   0   0   2   0   0   2   0   0   0   0   0   0   2   0   2   0   2   2   2   0   2   2   0   2   2   2   2   0   2   0   0   2   0   2   0   2   2   0   2   2   2   0   2   2   0   0   0   0   2   2   2   2   0   0   0   2   2   0   0   0   0   2   2   0   2   2   2   0   0   2   0   0   2   2   0   0   2   0   0
 MK-3-5                 0   2   2   2   2   2   2   2   2   2   0   0   0   0   2   0   0   0   2   0   2   0   0   0   2   0   0   0   0   2   2   2   0   0   2   0   2   2   2   0   2   0   0   2   2   0   0   0   2   2   2   0   0   0   0   0   0   0   0   0   0   0   0   0   2   0   0   0   0   0   0   0   2   0   0   0   0   0   0   2   2   2   0   2   0   2   2   0   0   0   2   0   0   2   0   2   0   0   2   2   0   0   0   0   2   0   0   2   2   2   0   0   0   2   0   0   2   2   2   0   0   0   0   2   0   0   2   0   0   0   0   0   0   2   0   2   0   2   2   2   0   0   2   0   2   2   2   2   0   2   2   0   2   0   2   0   2   2   0   2   2   2   0   2   2   2   0   0   0   2   2   2   2   2   0   0   2   2   0   0   0   0   2   2   0   2   2   2   0   2   2   0   0   2   2   0   0   2   0   0
 MK-3-6                 0   2   2   2   2   2   2   2   2   2   2   0   0   0   2   0   2   0   0   0   2   0   0   0   2   0   0   0   0   0   2   0   0   0   2   0   2   0   2   0   2   0   0   2   2   0   0   0   2   2   0   2   0   0   0   0   0   0   0   0   0   0   0   0   2   0   0   0   0   0   0   0   2   0   0   2   0   0   0   2   2   0   0   2   0   2   2   0   0   0   2   0   0   2   0   2   0   0   2   2   0   0   0   0   2   0   0   2   2   2   0   0   0   2   0   0   2   2   2   0   0   0   0   2   0   2   2   0   0   0   0   0   0   2   0   2   0   0   2   2   0   0   2   0   2   2   2   2   0   2   2   0   2   0   2   0   2   2   0   2   2   2   0   2   2   2   0   0   0   2   2   2   2   2   0   0   2   2   0   0   0   0   0   0   0   2   2   2   0   2   2   0   0   2   2   0   2   2   0   0
 MK-3-7                 2   0   0   2   2   2   2   2   2   2   2   0   0   0   0   0   2   2   0   0   2   0   0   0   2   0   0   2   2   0   2   0   0   0   2   0   2   0   2   0   2   0   0   2   2   0   0   0   2   2   0   2   0   0   2   0   2   0   0   0   0   0   0   0   2   0   0   2   0   0   0   0   2   0   2   2   2   0   0   2   2   0   0   2   0   2   2   0   0   0   2   0   0   2   0   2   0   0   2   2   0   0   0   0   2   0   0   2   2   2   0   0   0   0   0   0   2   2   2   0   0   0   0   2   0   2   2   2   0   0   0   0   0   2   2   2   0   0   2   2   0   0   2   0   2   0   2   2   0   2   0   0   2   0   2   0   2   2   0   2   2   2   0   2   2   2   0   0   0   2   2   2   2   2   0   2   2   2   0   0   0   0   0   0   0   2   2   2   0   2   2   0   0   2   2   0   2   2   0   0
 MK-3-8                 2   0   0   0   2   0   2   2   2   2   2   0   0   0   0   0   2   2   0   0   2   0   0   0   2   0   0   2   2   0   0   0   0   0   2   0   2   0   2   0   2   0   0   2   2   0   0   0   2   2   0   2   0   0   2   0   2   0   0   0   0   0   0   0   0   0   0   2   0   2   0   0   2   0   2   2   2   0   0   2   0   0   0   2   0   2   2   0   2   0   0   0   0   2   0   2   0   0   2   2   0   0   0   0   2   0   0   2   0   2   0   2   0   0   0   2   2   2   2   2   0   0   0   2   0   2   2   2   0   0   0   0   0   2   2   2   0   0   2   2   0   0   2   0   2   0   2   2   0   2   0   0   2   0   2   0   2   2   0   2   2   0   0   2   2   2   0   0   0   2   2   2   2   2   0   2   2   2   0   2   0   0   0   0   0   2   2   0   2   0   2   0   0   2   2   0   2   0   0   0
 MK-3-9                 2   0   0   0   2   0   2   2   2   2   2   0   0   0   0   0   2   2   0   2   2   0   2   0   0   0   0   2   2   0   0   0   2   0   2   0   2   0   2   0   2   0   0   2   2   0   0   0   2   2   0   2   0   0   2   0   2   0   0   0   0   0   2   0   0   2   0   2   0   2   0   0   2   0   2   2   2   0   0   2   0   0   0   0   0   2   2   0   2   0   2   0   0   2   0   2   0   0   2   2   0   2   0   0   0   0   0   2   0   2   0   2   0   0   2   2   2   2   2   2   0   0   0   0   0   2   2   2   0   0   0   0   0   0   2   2   0   0   2   2   0   0   2   0   2   0   2   2   0   0   2   0   2   0   2   0   2   2   0   2   2   0   0   2   2   2   0   0   0   2   2   2   2   2   0   2   2   2   0   2   2   0   0   0   0   2   2   0   2   0   2   0   0   0   2   2   2   0   0   0
 MK-3-10                2   0   0   0   2   2   2   2   2   2   2   0   0   0   0   0   2   2   0   2   2   0   2   2   0   0   0   2   2   0   0   2   2   0   2   0   2   0   2   0   0   0   0   2   2   0   0   0   2   2   0   2   0   0   2   0   2   0   2   0   0   0   2   0   0   2   0   2   0   2   0   0   2   0   2   2   2   0   0   2   0   0   0   0   0   2   2   0   2   0   2   0   0   2   0   2   0   2   2   2   0   2   0   0   0   0   0   2   0   2   2   2   0   2   2   2   2   2   2   2   0   0   0   0   2   2   2   0   0   0   0   2   0   0   2   2   0   0   2   2   0   0   2   0   2   0   2   2   0   0   2   0   2   0   2   0   2   2   0   2   2   0   0   2   2   2   0   2   0   2   2   2   2   2   0   2   0   0   0   2   2   2   2   0   0   2   2   0   2   0   2   0   0   0   2   2   2   0   0   0
 MK-3-11                2   0   0   0   2   2   2   2   2   2   2   0   0   0   0   0   2   2   2   2   2   0   2   2   0   0   0   2   2   0   0   2   2   2   0   0   2   0   2   0   0   0   0   2   2   0   0   0   2   2   2   2   0   0   2   0   2   0   2   0   2   0   2   2   2   2   0   2   0   2   0   0   2   0   2   2   2   0   0   2   0   0   0   0   0   2   2   0   2   0   2   0   0   2   0   2   0   2   2   2   0   0   2   0   0   0   0   2   0   2   2   2   0   2   2   2   2   2   2   2   0   0   2   0   2   2   0   0   2   0   2   2   0   0   2   0   0   0   2   2   0   0   2   0   2   2   0   2   0   0   2   0   2   0   2   0   2   2   0   2   2   0   0   2   2   2   0   2   0   2   2   2   2   2   0   2   0   0   0   2   2   2   0   0   0   2   0   0   2   0   2   0   0   0   2   2   0   0   0   0
 MK-3-12                2   0   0   0   2   2   2   2   2   2   2   0   0   0   0   0   0   2   2   2   2   2   2   2   0   2   0   2   2   0   0   2   2   2   0   0   2   0   2   0   0   0   0   2   2   0   0   0   2   2   2   2   0   0   2   0   2   0   2   0   0   0   2   2   2   2   0   2   2   2   2   2   2   0   0   2   2   0   0   2   0   0   0   0   0   2   2   0   2   0   2   0   0   2   0   2   0   2   2   2   0   0   2   0   0   0   0   2   0   2   2   2   0   2   2   2   2   2   2   2   0   0   2   0   2   2   0   2   2   0   2   0   0   2   2   0   0   0   2   2   0   0   2   0   2   2   2   2   0   0   2   0   2   2   2   0   2   2   0   2   0   0   0   2   2   2   0   2   0   2   2   2   2   2   0   2   0   0   0   2   2   2   0   0   2   2   0   0   2   0   2   0   0   0   2   2   0   0   0   0
 MK-3-13                2   0   0   0   2   2   0   2   2   2   2   0   0   0   0   0   0   2   0   2   2   2   2   0   0   2   0   2   2   0   0   2   0   2   0   0   2   0   0   0   0   0   0   2   2   2   0   0   2   2   2   2   0   2   2   0   2   0   2   0   0   2   2   2   2   2   0   2   2   2   2   2   2   0   0   2   2   0   0   2   0   0   0   0   0   2   2   2   2   0   2   0   0   2   0   2   0   0   2   0   0   0   2   0   0   0   0   2   0   2   2   2   2   2   2   2   2   2   2   2   0   0   2   2   2   2   0   2   2   0   2   0   0   2   2   0   0   0   2   2   0   0   2   0   2   2   2   2   0   0   2   0   2   2   2   0   2   2   0   2   0   0   0   2   0   2   0   2   0   2   2   2   2   2   0   2   0   0   0   2   2   2   0   0   2   2   0   2   2   0   2   0   0   0   2   2   0   0   0   0
 MK-3-14                2   0   0   0   2   2   0   2   2   2   0   0   0   2   0   2   0   2   0   2   0   2   2   0   0   2   0   0   2   0   2   2   0   2   0   0   2   0   0   0   0   0   0   2   2   2   2   0   2   2   0   0   0   2   2   0   2   0   2   0   0   2   2   2   2   2   0   2   2   0   2   2   2   2   0   2   2   0   0   2   0   0   0   0   2   2   2   2   2   2   2   0   0   2   0   2   0   0   0   0   0   0   2   0   0   0   0   2   0   2   2   2   0   0   2   2   2   2   2   2   0   0   2   2   2   2   0   2   2   0   2   0   2   2   0   0   0   0   2   2   0   0   2   2   2   2   2   2   2   0   0   0   2   2   2   0   2   2   0   2   0   0   0   2   0   2   0   2   0   2   2   2   2   2   0   2   0   0   0   2   0   2   0   0   2   2   0   2   2   0   2   0   0   2   2   2   0   0   0   0
 MK-3-15                2   0   0   0   2   2   0   0   2   2   0   0   0   2   2   2   0   2   2   2   0   2   2   0   0   2   2   0   2   0   2   2   0   2   0   0   0   0   0   2   0   0   0   2   2   2   2   0   2   2   0   0   0   2   2   0   2   0   2   0   0   0   2   2   2   2   0   2   0   0   2   2   2   2   0   2   2   0   0   2   0   0   0   0   2   2   2   2   2   2   2   0   0   2   0   2   0   0   0   0   0   0   2   0   0   2   0   2   0   2   2   2   0   0   2   2   2   2   2   2   2   0   2   2   2   2   0   2   2   0   2   0   2   0   0   0   0   0   2   2   0   0   2   2   2   2   2   0   2   2   0   0   2   0   2   0   2   2   0   2   0   0   0   2   2   2   0   2   0   2   0   2   2   2   0   0   0   0   0   2   0   2   2   0   0   2   0   2   2   0   2   0   0   2   2   0   0   0   0   0
 MK-3-16                2   0   0   0   2   2   0   0   2   2   0   0   0   2   2   2   0   2   2   2   2   2   2   0   0   2   2   0   2   0   2   2   0   2   0   0   0   0   0   2   2   0   0   2   2   2   0   0   2   2   0   0   0   2   2   0   2   0   2   0   0   0   2   2   2   2   0   2   0   0   2   2   2   2   0   2   2   0   0   2   0   0   0   2   2   2   2   2   0   2   0   2   0   2   0   2   0   0   0   0   0   0   2   0   0   2   0   2   0   2   0   2   0   2   0   2   2   2   2   2   2   0   2   2   2   2   0   2   2   0   2   0   2   2   0   0   0   0   2   0   0   0   2   2   2   2   2   0   2   2   0   0   2   0   2   0   2   2   0   0   0   0   0   2   0   2   0   2   0   2   2   2   2   2   0   0   0   0   0   2   0   2   2   0   0   0   0   2   2   0   2   0   0   2   2   0   0   0   2   0
 MK-4-1                 0   2   0   2   0   2   0   0   2   2   2   0   2   2   0   0   0   2   0   0   0   0   0   2   2   2   2   0   0   2   2   2   0   2   2   0   2   0   2   2   2   2   0   0   2   2   0   2   2   2   0   0   0   2   2   2   2   2   2   2   0   0   2   0   2   0   0   2   0   2   2   0   0   0   0   2   0   0   2   2   2   0   2   2   2   0   0   2   2   2   2   0   0   0   0   0   2   2   2   2   2   2   2   2   2   2   0   2   0   2   0   0   0   2   2   0   2   2   2   0   0   0   2   0   0   0   0   0   0   2   2   0   0   0   0   0   0   2   0   0   0   0   0   2   2   2   0   0   0   0   0   0   0   0   2   0   0   0   2   2   0   2   0   0   2   0   0   0   0   0   2   2   2   2   2   0   0   0   2   0   2   2   2   2   0   2   0   0   2   0   0   0   0   2   0   0   2   2   0   0
 MK-4-2                 0   2   0   2   0   2   0   0   2   2   2   0   2   2   0   0   0   2   0   0   0   0   0   2   0   2   2   0   0   2   2   2   0   2   2   0   2   0   2   2   2   2   0   0   2   0   0   2   2   2   0   0   0   0   2   2   2   2   2   2   0   0   2   0   2   0   0   2   2   2   2   0   0   0   0   2   0   0   2   2   2   0   2   2   2   0   0   2   2   2   2   2   0   0   0   0   2   2   2   2   2   2   2   2   2   2   0   2   0   0   0   2   0   2   2   0   2   0   2   0   0   0   0   0   0   0   0   0   0   2   2   0   0   0   0   0   2   2   0   2   0   0   0   2   0   2   0   0   0   0   2   0   0   0   2   0   0   0   2   2   0   2   0   0   2   0   0   2   0   0   2   0   0   2   2   0   0   0   2   0   2   2   0   2   0   2   0   0   2   0   0   0   2   2   0   0   2   2   0   0
 MK-4-3                 0   2   0   0   0   2   0   0   2   2   2   0   2   2   0   2   0   2   0   0   0   0   0   2   0   2   2   2   2   2   2   2   0   2   2   0   2   0   2   2   2   2   0   0   2   0   0   0   2   2   0   0   2   0   2   2   2   2   2   2   0   0   2   0   2   0   0   2   2   2   2   0   0   0   0   2   0   0   2   2   0   0   2   2   2   0   0   2   2   2   2   2   0   2   0   0   0   2   2   2   2   2   2   2   2   2   0   2   0   0   0   2   0   2   2   0   2   0   2   0   0   0   0   0   0   0   0   0   0   2   2   0   0   0   0   0   2   2   0   0   0   0   0   2   0   2   0   0   0   0   2   0   0   0   2   0   0   0   2   2   0   2   0   0   2   0   0   2   0   0   2   0   0   2   2   0   0   0   2   0   2   2   0   2   0   2   0   0   2   0   0   0   2   2   0   0   2   2   0   0
 MK-4-4                 2   2   0   0   0   2   0   0   0   0   2   0   2   2   0   2   0   2   0   0   0   0   0   2   0   2   2   2   2   2   2   2   2   2   2   0   2   2   0   2   2   2   0   0   2   0   0   0   2   2   0   0   0   0   2   2   2   2   2   2   0   0   2   0   2   2   0   0   2   2   2   0   0   0   0   2   0   0   2   2   0   0   2   2   2   0   0   2   2   2   0   2   0   2   0   0   0   2   2   2   0   2   2   2   2   2   0   0   0   0   0   2   2   2   2   0   2   0   2   0   0   0   2   0   2   2   0   0   0   2   2   0   0   0   0   0   2   2   0   0   0   0   0   0   0   0   0   0   0   0   2   0   0   0   2   0   0   0   2   0   0   2   0   0   2   0   0   2   0   0   0   0   0   2   2   0   0   0   2   0   2   2   0   2   0   2   0   0   2   0   2   0   2   2   0   0   2   2   2   0
 MK-4-5                 2   2   0   0   2   2   0   0   0   0   2   0   2   2   0   2   0   2   0   0   0   0   0   2   0   2   2   0   2   2   2   2   2   2   2   0   2   2   0   2   2   2   0   0   2   0   0   0   2   0   0   0   0   0   2   2   2   2   0   2   0   0   2   0   0   2   0   0   2   2   2   0   0   0   0   2   0   2   2   0   0   0   2   2   2   0   0   2   2   2   0   2   0   0   0   0   0   0   2   0   0   2   2   2   2   2   0   0   2   0   0   2   2   2   2   0   0   0   2   0   0   0   2   0   2   2   0   0   0   2   2   0   0   0   0   2   2   2   0   0   0   0   0   0   0   0   0   0   0   2   2   0   0   0   2   0   0   0   2   0   0   2   0   0   2   0   0   2   0   2   0   0   0   2   0   0   0   0   2   0   2   2   0   2   0   2   0   0   2   0   2   0   2   2   0   0   2   2   2   0
 MK-4-6                 2   2   2   0   2   2   2   0   0   0   2   0   2   2   2   2   0   2   2   0   0   0   0   2   0   2   2   0   2   2   2   2   0   2   0   0   2   2   0   2   2   2   0   0   0   0   0   2   2   0   0   0   0   0   2   2   2   2   0   2   0   2   0   0   0   2   0   0   2   2   2   0   0   0   0   2   0   0   2   0   0   0   2   2   2   0   2   2   2   2   0   2   0   0   0   0   0   0   2   0   0   2   2   2   2   2   0   0   2   2   0   2   2   2   2   2   0   0   0   2   0   0   2   0   0   2   0   0   2   2   2   0   0   0   0   2   2   2   0   0   0   0   0   0   0   0   0   0   2   2   2   2   0   0   2   0   0   0   2   0   0   2   0   2   2   0   0   0   0   2   0   0   2   2   0   0   0   0   2   0   2   2   0   2   0   2   0   0   2   0   2   0   2   2   0   0   2   2   2   0
 MK-4-7                 2   2   2   0   2   2   2   2   0   0   2   0   0   2   2   2   0   2   0   0   0   0   0   2   0   2   2   0   2   2   0   2   0   2   0   0   2   2   0   2   2   2   0   0   0   0   0   2   2   2   0   0   0   0   2   2   2   2   0   2   0   2   0   0   2   2   2   0   2   2   2   0   0   0   0   2   0   0   0   0   0   0   2   2   2   0   2   2   2   2   0   2   0   0   0   0   0   0   2   0   0   2   2   2   2   2   0   0   0   2   0   2   2   2   2   2   0   0   0   2   0   0   2   0   0   2   2   0   0   0   2   0   0   2   0   2   2   2   0   0   2   0   0   0   0   0   0   0   2   2   2   2   2   0   2   0   0   0   0   0   2   2   0   0   2   0   0   0   0   2   0   0   2   2   0   0   0   0   2   0   2   2   0   2   0   2   0   0   0   0   2   0   2   2   0   0   2   2   2   0
 MK-4-8                 2   2   2   0   2   2   2   2   2   0   2   0   0   2   2   2   0   2   0   0   0   0   0   2   0   2   2   0   2   2   2   2   0   0   0   0   2   2   0   2   2   2   0   0   0   0   2   0   2   2   0   0   0   0   2   2   0   2   0   2   0   2   0   0   2   2   2   0   2   2   2   0   0   0   0   2   0   0   0   0   0   0   0   2   2   0   2   2   2   2   0   2   0   0   0   0   0   0   2   0   0   2   2   2   2   2   0   0   0   2   0   2   2   2   2   2   0   0   0   2   0   2   2   0   0   2   0   0   0   2   2   0   0   2   0   2   2   2   0   0   2   0   0   0   0   0   0   0   2   2   2   2   2   0   0   0   2   0   0   0   2   2   0   2   2   0   0   0   0   2   0   0   2   2   0   0   0   0   2   0   2   2   0   2   0   2   0   0   0   0   2   0   2   2   0   0   2   2   2   0
 MK-4-9                 2   2   2   0   2   2   2   2   2   0   2   0   0   2   2   2   0   0   0   0   0   0   0   2   0   2   2   0   2   2   2   2   2   0   0   0   2   2   2   2   2   2   0   0   2   2   2   2   2   2   0   0   0   0   2   2   0   2   0   2   0   2   0   0   2   2   2   0   2   2   2   0   0   0   0   2   0   0   0   0   0   0   0   2   2   0   2   2   2   2   0   2   0   0   0   0   0   0   0   0   0   2   2   2   2   2   0   0   0   2   0   2   2   2   2   2   0   0   0   2   0   2   2   0   0   2   0   0   0   2   0   0   0   2   2   2   2   2   0   0   2   0   0   0   0   0   0   2   2   2   2   2   0   0   0   0   2   0   0   0   2   2   0   2   2   2   0   0   0   2   0   0   2   2   0   0   0   2   2   0   2   2   0   2   0   2   0   0   2   0   2   0   2   2   0   0   2   2   2   0
 MK-4-10                2   2   0   0   2   2   0   2   2   0   2   0   0   2   2   2   0   2   0   2   0   0   0   2   0   2   2   0   2   2   0   2   2   0   2   0   2   2   0   2   2   2   2   0   2   2   2   2   0   2   0   2   0   0   0   2   0   2   0   2   0   2   2   0   2   2   2   0   2   2   0   0   0   0   0   2   0   0   0   2   0   0   0   2   2   0   2   2   2   2   0   0   0   0   0   0   0   0   2   0   0   2   2   2   2   2   0   2   0   2   0   0   2   2   2   2   0   0   0   2   0   2   2   0   0   2   0   0   0   2   0   0   0   2   2   2   2   2   0   0   0   0   0   0   0   0   0   2   2   2   2   2   0   0   0   0   2   0   0   0   2   0   0   2   0   2   0   0   2   2   2   0   2   2   0   2   0   2   2   0   2   2   2   0   0   2   0   0   2   2   2   0   2   2   0   0   2   0   2   0
 MK-4-11                0   2   0   0   2   2   0   2   2   0   2   0   0   2   2   2   0   2   0   2   0   0   0   2   0   2   2   0   2   2   0   2   2   0   2   0   2   2   0   2   2   2   2   0   2   2   2   2   0   2   0   2   0   0   0   2   0   2   0   0   0   2   2   0   2   2   2   0   2   2   0   0   0   0   0   0   0   0   0   0   0   0   0   2   2   0   2   2   2   2   0   0   0   0   0   0   2   0   2   0   0   2   2   2   2   2   0   2   0   2   0   0   2   2   2   2   0   0   0   2   0   0   2   0   0   0   0   0   2   2   0   2   0   2   2   2   2   2   0   0   2   0   0   2   0   0   0   2   2   2   2   2   0   0   0   0   2   2   0   0   2   0   2   2   2   2   0   0   2   2   2   0   2   0   2   2   0   2   2   0   2   2   2   0   0   2   0   0   2   0   2   0   0   2   0   2   2   0   2   0
 MK-4-12                0   2   0   0   2   2   0   0   2   0   2   0   0   2   2   2   0   2   0   2   0   0   0   2   0   2   0   0   2   2   0   2   2   2   2   0   2   2   0   0   2   2   2   0   2   2   2   2   2   2   0   2   0   0   0   2   0   2   0   0   0   2   2   0   2   2   2   0   2   2   2   2   0   0   0   0   0   0   0   0   0   0   2   0   2   0   2   2   2   0   0   0   0   0   0   0   2   2   2   2   0   2   2   2   2   2   0   2   0   0   0   0   2   2   0   2   0   0   0   2   0   0   2   0   0   0   0   0   2   2   0   2   0   2   2   2   2   2   0   0   2   0   0   0   0   0   0   2   2   0   2   2   0   0   0   0   2   2   0   0   2   0   2   2   2   2   0   0   2   2   2   0   2   0   2   2   0   2   2   0   2   2   2   0   0   2   0   0   2   0   0   0   0   2   0   0   0   2   0   0
 MK-4-13                0   2   0   0   2   2   0   0   2   0   2   0   0   2   2   0   0   2   0   0   0   0   0   2   0   2   0   0   2   0   0   2   2   2   2   0   2   2   0   0   2   2   0   0   2   2   2   2   0   2   0   2   0   0   0   2   0   2   0   0   0   2   2   2   2   2   0   0   2   2   2   2   0   0   0   0   0   0   0   0   0   0   2   0   2   0   2   0   2   0   0   0   0   0   0   0   2   0   2   2   0   2   2   2   2   0   0   2   0   0   2   0   2   2   0   2   2   0   0   2   0   0   2   0   0   0   0   2   2   2   2   2   0   2   2   2   2   2   0   0   2   0   2   0   0   0   0   2   2   2   2   2   0   0   0   0   2   2   0   0   2   0   2   2   2   2   0   0   2   2   2   0   2   2   2   2   0   2   2   0   2   0   0   0   0   2   2   0   2   0   0   0   0   2   0   0   2   2   0   2
 MK-4-14                0   2   0   0   2   2   0   0   0   2   2   0   0   0   2   0   0   2   0   0   0   0   2   2   0   2   0   0   2   0   0   2   2   2   2   0   2   2   0   0   2   2   0   0   2   2   0   2   0   2   0   0   0   0   0   2   0   2   0   0   0   2   0   2   2   2   2   0   2   2   2   2   0   2   0   0   0   0   0   0   0   0   2   2   2   0   2   0   2   0   0   0   0   0   0   0   2   0   2   2   0   2   2   2   0   0   0   2   0   0   2   0   2   2   0   2   2   0   0   2   0   2   2   0   0   0   0   2   2   2   2   2   2   2   2   2   2   2   0   0   2   0   2   0   0   0   0   2   2   2   2   2   0   0   0   2   2   2   2   0   2   0   0   2   2   0   0   0   2   2   2   0   2   2   2   2   0   2   2   0   2   0   0   2   0   2   0   0   2   0   0   0   0   2   0   0   0   2   0   2
 MK-4-15                0   2   0   0   2   2   0   0   0   0   0   0   0   0   2   0   2   2   0   2   0   0   2   2   0   2   2   2   2   0   0   2   2   2   2   0   2   2   0   0   2   2   2   0   2   2   0   2   0   2   0   0   0   0   0   2   0   2   0   0   0   2   0   2   2   0   2   0   0   2   2   2   0   2   0   0   0   0   0   0   0   0   2   2   2   0   2   0   2   0   2   0   0   0   0   0   2   0   2   2   0   2   2   2   0   0   2   2   0   0   2   0   2   2   0   2   2   0   0   2   0   2   0   0   0   2   0   2   2   2   2   2   2   2   2   2   2   2   0   0   2   0   2   0   0   0   2   2   2   2   2   2   0   0   0   2   2   2   2   0   2   0   0   2   2   0   0   2   2   2   2   0   2   2   2   2   0   2   2   0   2   0   0   2   2   2   0   0   2   0   0   0   0   2   0   0   2   2   0   2
 MK-4-16                0   2   0   0   2   2   0   0   0   0   0   0   0   2   2   0   2   2   0   2   0   0   2   2   0   0   2   0   2   0   0   2   2   2   2   0   2   2   2   0   2   2   2   0   2   2   0   2   0   2   2   0   0   0   0   2   0   2   0   0   0   2   0   2   2   0   2   2   0   2   2   2   0   2   0   2   0   0   0   0   0   0   2   2   0   2   2   0   2   0   2   0   0   0   0   0   2   0   2   2   2   2   2   2   0   2   0   2   0   0   2   0   2   2   0   2   2   0   0   2   0   0   0   0   0   2   0   2   2   0   2   0   2   2   2   2   2   2   0   0   2   0   2   0   0   0   2   2   2   2   2   0   2   0   0   2   2   2   2   0   2   0   0   2   0   0   2   2   2   2   2   0   2   2   2   2   0   2   2   0   2   0   0   2   2   2   0   0   2   0   0   0   0   2   0   0   2   0   2   2
 MK-5-1                 2   0   2   0   0   2   0   0   2   2   0   0   0   0   0   2   2   0   0   2   2   2   0   2   0   2   0   0   0   2   0   0   0   0   0   2   0   2   2   2   0   0   2   2   2   0   0   2   0   0   0   2   2   0   2   0   0   2   2   0   2   0   2   2   2   2   0   0   0   2   2   2   0   0   0   2   2   0   2   0   2   2   0   0   2   2   0   0   2   0   2   0   2   0   0   0   2   0   0   2   0   0   0   2   2   0   2   0   2   2   0   2   0   0   0   0   0   0   2   0   2   2   0   0   0   0   0   0   0   0   2   2   0   0   0   2   2   2   0   2   2   0   2   0   2   2   0   0   2   2   0   0   2   0   2   2   0   2   2   2   2   0   2   0   2   2   0   2   0   2   2   2   2   0   0   2   0   2   2   0   2   2   0   0   2   2   2   0   2   2   2   0   0   0   0   2   2   0   0   0
 MK-5-2                 2   0   2   0   0   2   0   0   2   2   0   2   0   0   0   2   2   0   0   2   2   0   0   2   0   2   0   0   0   2   0   0   2   0   2   2   0   2   2   2   0   0   2   2   0   0   0   2   0   0   0   2   2   0   2   0   2   2   2   0   2   0   0   2   2   2   0   0   0   2   2   2   0   0   0   2   2   0   2   0   2   2   0   0   2   2   0   0   2   0   2   0   0   0   0   0   2   0   0   2   0   0   0   2   2   0   2   0   2   2   0   2   0   0   2   0   0   0   2   0   2   2   0   0   0   0   0   0   0   0   2   2   0   0   0   2   2   2   0   2   0   0   2   0   2   2   0   0   2   2   0   0   0   0   2   2   0   2   2   2   2   0   2   0   0   2   0   2   0   2   2   2   2   0   0   2   0   2   2   0   2   2   0   0   2   2   2   0   2   2   0   0   0   0   0   2   2   0   0   0
 MK-5-3                 2   2   2   0   0   2   0   0   2   2   2   0   2   0   0   2   2   0   0   2   2   0   0   2   0   2   0   0   0   2   0   0   2   0   2   0   0   2   2   2   0   0   2   2   2   0   0   0   0   0   0   2   2   0   2   0   2   2   2   0   2   2   0   2   2   2   2   0   0   2   2   2   0   0   0   2   2   0   2   0   0   2   0   0   2   2   0   0   2   2   2   0   0   0   2   0   2   0   0   2   0   0   0   2   2   0   0   0   0   2   0   2   0   0   2   0   0   0   2   0   2   2   0   0   0   0   0   2   0   0   2   2   0   0   2   2   2   2   0   0   0   0   0   0   2   2   0   2   0   2   0   0   0   0   2   2   0   2   2   2   2   2   2   0   0   2   0   2   0   2   0   2   2   0   0   2   0   2   2   0   2   2   2   2   2   2   2   2   2   2   0   0   0   0   0   2   2   0   0   0
 MK-5-4                 2   2   2   2   0   0   0   0   2   2   2   0   2   0   0   2   2   2   0   2   2   0   0   2   0   2   0   0   0   2   0   0   2   0   2   0   0   2   2   0   0   0   2   2   0   0   0   0   0   0   0   2   0   0   2   0   2   2   2   0   2   2   0   2   2   2   2   0   0   2   2   2   0   0   0   2   2   0   2   0   0   2   2   0   2   2   0   0   2   2   2   0   0   0   2   2   2   0   0   2   0   0   0   2   2   2   2   0   0   2   0   2   0   0   2   0   0   0   2   0   2   2   0   0   0   0   0   0   0   0   2   0   0   0   2   2   0   2   0   0   0   0   2   0   2   2   0   2   0   2   0   0   0   0   0   2   0   2   2   0   2   2   2   0   0   2   0   2   0   2   0   2   2   0   0   2   0   2   2   2   2   2   2   2   2   2   2   2   0   2   0   0   0   2   0   2   2   0   0   2
 MK-5-5                 0   2   2   2   0   0   0   0   2   2   2   0   2   0   0   2   0   2   2   2   2   0   0   2   0   2   0   0   0   2   0   0   0   0   0   0   0   0   2   0   0   0   0   2   0   0   0   0   0   0   0   2   0   0   0   0   2   2   2   0   2   2   0   2   2   2   2   0   0   2   2   2   0   2   0   2   0   0   2   0   0   2   2   0   2   2   0   0   2   2   0   0   0   0   0   2   2   0   0   2   0   0   0   2   2   2   2   0   0   2   0   2   0   0   2   0   0   0   2   0   2   2   0   0   0   0   0   0   0   0   2   0   0   0   2   2   0   0   2   0   0   0   0   0   2   2   0   0   0   2   0   0   0   0   0   2   0   2   2   0   2   2   2   0   0   2   0   2   0   2   0   2   2   0   0   2   0   2   2   2   2   2   2   2   2   2   2   2   0   2   0   0   0   2   0   2   2   2   0   2
 MK-5-6                 0   2   2   2   0   0   0   0   2   2   2   0   2   2   0   2   0   2   2   2   2   0   0   2   0   2   0   0   0   2   0   0   2   0   0   0   0   2   2   0   0   0   0   0   0   0   0   0   0   2   0   2   0   0   0   0   2   2   2   0   2   2   0   2   2   2   2   0   0   0   2   2   0   2   0   0   0   0   2   0   0   2   0   0   2   2   0   0   2   2   2   0   0   0   0   2   2   0   0   0   0   0   0   2   2   2   2   0   0   2   0   2   0   0   2   0   0   0   2   0   2   2   0   0   0   0   0   0   0   0   2   0   0   0   2   0   0   0   2   0   0   0   0   0   0   2   0   0   0   2   0   0   0   0   0   2   0   2   2   0   2   2   2   0   0   2   0   2   0   2   0   2   2   0   0   2   2   2   2   2   2   2   2   2   2   2   2   2   0   2   0   0   0   2   0   2   2   2   0   2
 MK-5-7                 0   2   2   2   0   0   0   0   2   2   2   0   2   2   2   2   0   2   2   2   2   0   0   2   0   2   0   2   0   2   0   0   2   0   2   0   0   0   2   0   2   0   0   0   0   0   2   0   0   2   0   2   2   0   0   0   2   0   2   0   2   2   2   2   2   2   2   0   0   0   2   2   0   2   0   0   0   0   2   2   0   0   0   0   2   2   0   0   2   2   2   0   0   0   0   2   2   0   0   0   0   0   0   2   2   2   2   0   0   2   0   0   0   0   2   0   0   0   0   0   2   2   2   0   2   0   0   0   0   0   2   0   0   0   2   0   0   0   2   0   0   2   0   0   0   2   0   0   0   2   0   2   0   0   0   2   0   2   2   0   2   2   2   0   0   2   0   2   0   2   0   2   2   0   0   2   2   0   2   2   2   2   2   2   2   2   2   2   0   2   0   2   0   2   0   2   2   2   0   2
 MK-5-8                 0   2   2   2   0   0   0   0   2   2   2   0   2   2   2   2   0   2   2   2   2   0   2   2   0   2   0   0   0   0   0   0   0   2   2   0   0   0   2   0   2   0   0   0   0   0   2   0   0   2   0   2   2   2   0   0   2   2   2   0   2   2   2   2   2   2   2   2   0   0   0   2   0   2   0   0   0   0   2   2   0   0   0   0   2   2   0   0   2   2   2   0   2   0   2   2   2   0   0   0   0   0   0   2   2   0   2   0   0   2   2   2   0   0   2   0   0   0   0   2   2   2   0   0   2   2   0   0   0   0   0   0   0   0   2   0   0   2   2   0   0   0   0   0   0   2   0   0   0   0   0   2   0   0   0   2   0   2   2   0   2   0   2   0   0   2   0   2   0   2   0   2   2   0   0   2   2   0   2   2   2   2   2   2   2   2   0   2   0   2   0   2   2   2   0   2   2   2   0   2
 MK-5-9                 2   2   2   2   0   0   0   0   0   2   2   0   2   2   2   2   0   2   2   2   2   0   2   2   2   2   0   0   0   0   0   2   2   2   2   0   0   0   2   0   2   0   0   2   2   0   2   0   2   2   0   2   2   2   0   0   2   2   2   0   0   0   2   2   2   2   2   2   0   0   0   2   0   2   0   0   0   0   0   2   0   0   0   0   2   2   0   0   2   2   2   0   2   0   2   2   2   2   0   0   0   2   2   2   2   0   2   0   0   0   2   2   0   0   2   0   2   0   0   2   2   0   0   2   2   2   0   0   0   0   0   0   0   0   2   2   0   2   2   0   0   0   0   0   0   2   0   0   0   0   0   2   0   0   0   0   0   2   0   0   2   0   2   0   0   2   2   0   0   2   0   2   2   0   0   2   2   0   2   2   0   2   2   2   2   2   0   2   2   2   0   2   2   2   0   2   2   2   0   2
 MK-5-10                2   2   2   2   0   0   0   0   0   2   2   0   2   0   2   2   0   2   2   2   2   0   2   0   0   2   0   0   0   0   0   2   2   2   2   0   0   0   2   0   2   0   2   2   2   2   0   0   2   2   2   2   0   0   0   0   2   0   2   2   2   0   2   0   2   2   2   2   0   0   0   2   0   2   0   0   0   0   0   2   2   0   0   0   2   2   0   0   2   2   2   0   2   0   2   2   2   2   0   0   0   2   2   2   2   0   2   0   0   0   2   2   0   0   2   2   2   0   0   2   2   0   0   2   2   2   0   0   0   0   0   0   0   0   2   2   0   2   2   0   0   0   0   2   0   2   0   0   0   0   0   2   0   0   0   0   0   2   0   0   2   0   0   0   0   2   2   0   0   2   0   2   2   2   0   0   2   0   2   2   0   2   2   2   2   2   0   2   2   2   0   2   2   2   0   2   0   2   0   2
 MK-5-11                2   2   2   2   0   2   0   0   0   2   2   0   2   0   2   2   0   2   2   2   2   0   2   0   0   2   0   0   0   0   0   2   2   2   2   0   0   0   2   0   2   2   2   2   2   2   0   0   2   2   2   2   0   0   0   0   0   0   2   0   2   0   2   0   2   2   2   2   0   0   0   2   0   2   0   2   0   0   0   2   2   0   0   0   2   2   0   0   2   2   2   0   2   0   2   2   2   2   0   2   0   2   2   2   2   0   2   0   0   0   2   2   0   0   2   2   2   0   0   2   2   0   0   2   2   2   0   2   0   0   0   0   0   0   2   2   0   2   2   0   0   0   0   2   0   2   0   0   0   0   0   2   0   0   0   0   0   2   0   0   2   0   0   0   0   2   2   0   0   2   0   2   2   2   0   0   2   2   0   2   0   2   2   2   2   2   0   2   2   0   0   2   2   2   0   0   0   2   0   2
 MK-5-12                2   2   2   0   0   2   0   2   0   2   2   0   2   0   2   2   0   2   2   2   2   0   2   0   0   2   0   0   2   0   0   2   2   2   2   0   0   0   2   0   0   2   2   2   2   2   0   0   0   2   2   2   0   0   0   0   0   0   2   0   2   2   2   2   2   2   0   2   2   0   0   2   0   2   0   2   2   0   2   2   2   0   0   0   2   2   0   0   2   2   2   0   2   0   2   2   2   2   0   2   2   2   2   2   0   0   2   0   0   0   2   2   0   0   2   0   2   2   0   0   2   2   0   2   2   2   0   0   0   0   0   0   0   0   2   2   0   2   2   0   2   0   2   2   0   2   0   0   2   0   0   2   2   0   0   0   0   2   0   0   2   0   0   2   0   2   2   0   0   2   0   0   2   2   0   0   2   2   0   0   0   2   2   2   2   2   0   0   2   0   0   2   2   2   0   0   0   2   0   2
 MK-5-13                0   2   2   0   0   2   0   2   0   2   2   0   2   0   2   2   0   2   2   2   2   0   2   0   0   2   0   0   2   0   2   2   2   0   2   0   0   0   2   0   0   2   2   2   2   2   0   0   0   2   2   2   0   2   0   0   0   0   2   0   2   2   2   2   0   0   0   2   2   2   0   2   2   2   0   2   2   0   2   0   2   0   0   0   2   0   0   0   0   2   2   0   2   0   2   2   2   2   0   2   2   2   0   2   0   0   2   0   0   0   2   2   0   0   2   0   2   2   0   0   2   2   0   2   2   2   0   2   0   0   0   0   0   0   2   2   0   2   2   0   2   0   2   2   0   2   0   0   2   0   0   2   2   0   2   0   0   2   0   0   2   0   0   0   0   2   2   0   0   2   0   0   2   2   0   0   2   2   0   0   0   2   2   2   2   2   0   0   2   0   0   2   2   2   0   0   0   2   0   2
 MK-5-14                0   0   2   2   0   2   0   2   0   2   0   0   2   0   2   2   0   2   2   2   2   0   2   0   0   2   0   0   2   0   2   2   2   0   2   0   0   2   2   0   0   2   2   2   2   2   0   0   0   2   2   2   0   0   0   0   0   2   2   0   2   0   2   2   0   2   0   0   2   2   0   2   2   2   2   2   2   2   2   0   2   2   0   0   2   0   0   0   0   0   2   0   2   0   2   2   2   2   0   2   2   2   0   2   0   0   2   0   2   0   2   2   0   0   2   0   2   2   0   0   2   2   0   2   2   2   0   2   0   0   0   0   0   0   2   2   0   2   0   0   0   0   2   2   2   2   0   0   2   2   0   2   2   0   2   0   0   2   0   0   2   0   0   0   0   0   2   0   0   2   0   0   0   2   0   0   2   2   0   0   2   2   2   2   2   2   0   0   0   0   0   2   2   2   0   0   0   2   0   2
 MK-5-15                2   0   2   2   0   2   0   2   0   2   0   0   2   2   2   2   2   2   2   2   2   0   2   0   0   2   0   0   2   0   2   2   2   0   2   0   0   2   2   0   0   2   2   2   0   2   0   0   0   2   2   2   0   0   0   0   0   2   2   0   2   0   2   2   0   2   2   2   0   2   0   2   2   2   2   2   2   2   2   0   2   2   2   2   2   0   0   0   0   0   2   0   2   0   2   2   2   2   0   0   2   0   0   2   0   0   2   0   2   0   2   2   0   0   2   0   2   2   0   0   2   0   0   2   2   2   0   2   0   0   0   2   0   0   2   2   0   2   0   0   2   0   2   2   0   2   0   0   2   2   0   2   2   0   2   0   0   2   0   0   2   0   0   0   0   0   2   0   0   2   0   0   0   2   0   0   0   2   0   0   2   2   2   2   0   2   0   0   0   0   0   2   2   2   0   0   0   2   0   2
 MK-5-16                2   0   2   2   0   2   0   2   0   0   2   0   2   0   2   2   2   2   2   2   2   0   2   0   0   2   0   0   2   0   2   2   0   0   2   0   0   2   2   0   0   2   2   2   0   2   0   0   0   0   0   2   2   0   0   0   0   2   2   0   2   2   2   2   0   0   2   2   0   2   0   2   2   2   2   2   2   2   2   0   2   0   2   2   2   0   0   0   0   0   2   0   2   0   2   2   2   2   0   0   2   0   0   2   0   0   2   0   2   0   2   2   0   0   2   0   2   2   0   0   2   0   0   2   2   2   2   0   0   0   0   2   0   0   2   2   0   2   0   0   2   0   2   2   0   2   0   0   0   2   0   2   2   0   2   0   0   2   0   0   2   0   0   0   0   0   2   0   2   2   0   0   0   2   0   0   0   2   0   0   2   2   2   2   0   2   0   0   0   0   0   0   2   2   0   0   0   2   0   2
 MK-6-1                 0   0   0   0   2   2   0   0   2   2   0   2   2   0   0   0   0   0   0   2   0   2   0   0   0   2   2   2   2   2   0   0   0   2   0   0   2   0   0   2   0   0   2   2   0   0   2   2   0   0   2   0   0   2   0   2   0   0   0   2   0   0   2   0   0   2   0   2   0   2   2   0   2   2   0   2   2   0   0   0   0   0   0   0   0   0   2   0   2   2   2   2   0   2   0   2   2   2   2   0   2   0   0   2   2   0   2   0   2   0   2   2   2   2   2   0   2   2   2   0   0   0   2   0   0   0   0   0   0   2   2   0   0   2   0   0   0   0   2   2   0   0   2   0   2   2   2   2   0   0   0   0   2   0   0   2   2   0   2   0   0   0   2   0   0   2   2   0   2   2   2   2   0   0   2   0   0   2   0   0   0   0   0   2   2   2   2   2   0   2   0   2   2   0   0   0   2   0   2   0
 MK-6-2                 0   0   0   0   2   2   0   0   2   2   0   2   2   0   0   0   0   0   0   2   0   2   0   0   0   2   2   2   2   2   0   0   0   2   0   0   2   0   0   2   0   0   2   0   0   0   2   2   0   2   2   2   0   2   0   2   0   2   0   2   0   0   2   0   2   2   0   2   0   2   2   0   2   2   0   2   2   0   0   0   0   2   0   2   0   0   2   2   2   0   0   2   0   2   0   2   2   2   2   2   2   0   0   2   2   0   2   2   0   0   2   0   0   0   2   0   2   2   2   2   0   0   0   0   0   0   0   0   0   0   2   2   0   2   0   0   0   0   2   2   0   0   2   0   2   0   2   2   2   0   0   0   2   0   0   0   2   2   2   0   0   0   2   0   0   2   2   0   2   2   2   2   0   0   2   0   2   0   0   0   0   0   0   0   2   2   2   2   0   2   0   2   0   0   0   0   2   0   0   0
 MK-6-3                 0   0   0   0   2   2   0   2   2   0   0   2   2   0   0   0   0   0   0   2   0   0   0   0   0   2   2   2   2   2   0   0   0   2   2   0   2   0   0   2   0   0   2   0   0   0   2   2   2   2   2   2   0   2   0   2   0   2   0   2   0   0   2   0   2   2   0   2   0   2   2   0   2   2   0   2   2   0   0   0   2   2   2   2   0   0   2   2   2   0   0   2   0   2   0   2   2   2   2   2   2   0   0   2   2   0   2   2   2   0   0   0   0   0   2   0   2   0   2   2   0   0   0   0   0   0   0   0   0   0   2   2   0   2   0   0   0   0   2   0   0   0   2   0   2   0   2   0   2   0   0   0   2   0   0   0   2   2   2   2   0   0   2   0   0   2   2   0   2   2   2   2   0   0   2   0   2   2   0   0   2   0   0   0   2   2   2   2   0   2   0   2   0   0   0   0   2   0   0   0
 MK-6-4                 0   0   0   0   2   2   0   2   2   2   0   2   2   0   0   2   0   0   0   2   0   0   0   0   0   0   2   2   2   2   0   0   0   2   2   0   2   0   0   2   0   0   2   0   0   0   0   2   2   2   2   2   0   2   0   2   0   0   0   2   0   0   0   0   2   2   2   2   0   2   2   0   2   2   0   2   2   0   0   0   2   2   2   2   0   0   2   2   2   0   2   2   0   2   2   2   2   2   2   2   2   0   2   2   0   0   2   2   2   0   0   0   0   0   2   0   2   0   2   2   0   0   0   0   0   0   0   0   0   0   0   2   0   2   0   2   0   0   2   0   0   0   2   0   2   0   2   2   2   0   0   0   2   2   0   0   2   2   2   2   0   0   2   0   0   2   2   0   0   2   2   0   0   0   2   0   2   2   0   0   2   0   0   0   0   2   2   2   0   2   0   2   0   0   0   0   2   0   0   0
 MK-6-5                 0   2   0   0   2   2   0   2   2   2   0   0   2   0   0   2   2   0   0   2   0   0   0   0   0   0   2   2   2   2   0   0   0   2   2   0   2   2   0   2   0   0   2   0   0   0   0   2   2   2   2   2   0   2   0   2   0   0   0   2   0   0   0   0   2   2   0   2   0   2   0   0   2   2   0   2   2   0   0   0   2   2   2   2   0   0   0   2   2   0   2   2   2   2   2   2   2   2   2   2   2   0   2   2   0   0   2   0   2   0   0   0   0   0   2   0   2   0   2   2   0   0   0   2   0   0   0   0   2   2   0   2   0   2   0   2   0   0   2   0   0   0   2   0   2   0   2   2   2   0   2   0   2   2   0   0   2   2   2   2   0   0   2   0   0   2   2   0   0   2   2   0   0   0   2   0   2   2   0   0   0   0   2   0   0   2   2   2   0   0   0   2   2   0   0   0   2   0   0   0
 MK-6-6                 0   2   0   0   2   2   0   2   2   2   0   0   2   0   0   2   2   0   0   2   0   0   0   0   0   0   2   2   2   2   0   2   0   2   2   0   0   2   0   2   0   0   2   0   0   0   0   2   2   2   2   2   0   0   0   2   0   0   2   2   0   0   0   2   2   2   0   2   0   2   0   2   2   2   0   0   2   0   0   0   2   2   0   2   0   0   0   2   2   0   0   2   2   2   2   2   2   2   2   2   2   0   2   2   0   0   2   0   2   0   0   0   2   0   2   0   2   0   2   2   0   0   0   2   0   0   0   0   2   2   0   2   0   2   2   2   0   0   2   0   0   0   2   0   2   0   2   2   2   0   2   0   2   2   2   0   2   0   0   0   0   0   2   0   0   2   2   0   0   2   2   0   0   0   2   0   2   2   0   0   0   0   2   0   0   2   2   2   2   0   0   2   2   0   0   2   2   0   0   2
 MK-6-7                 0   2   0   0   2   2   0   2   2   2   0   0   2   0   0   2   2   0   0   2   0   0   0   2   0   0   2   2   2   0   0   2   0   2   2   0   0   2   0   2   0   0   2   0   0   0   0   0   2   2   2   2   0   0   0   2   0   0   2   2   0   0   0   0   2   2   0   2   0   2   0   2   2   2   0   0   0   0   0   0   2   2   0   2   0   2   0   2   2   0   0   2   2   2   2   2   2   2   2   2   2   2   2   2   0   0   2   0   0   0   0   0   2   0   0   0   2   0   2   2   0   0   0   2   0   0   0   0   2   2   0   2   0   2   2   2   0   2   2   0   0   0   2   0   2   0   2   2   2   0   2   0   2   2   0   0   0   0   0   0   0   0   0   0   0   2   2   2   0   2   2   0   0   0   2   0   2   2   0   0   0   0   2   0   0   2   2   2   2   0   0   2   2   0   0   2   2   0   0   2
 MK-6-8                 2   2   0   0   2   2   0   2   2   2   0   0   2   0   0   2   2   0   0   2   2   0   0   2   2   0   2   2   2   0   0   2   0   2   2   0   0   2   0   2   0   0   2   0   0   0   0   0   2   2   2   2   0   0   2   2   0   0   2   2   2   0   0   0   2   2   0   2   2   2   0   2   2   2   2   0   0   0   0   0   2   2   0   2   0   0   0   0   2   0   2   0   2   2   2   2   2   2   2   2   2   0   2   2   2   0   2   0   0   0   0   2   0   0   0   0   2   2   2   2   0   2   0   2   0   0   0   0   0   2   0   2   0   2   2   2   0   2   2   0   0   0   2   0   2   0   2   2   2   0   2   0   2   2   0   0   0   0   0   0   0   0   0   0   0   2   2   2   0   2   2   0   0   0   2   0   2   2   0   0   2   0   2   0   0   2   2   2   2   0   2   2   2   0   0   2   2   0   0   2
 MK-6-9                 2   0   0   0   2   2   0   2   2   2   0   0   2   0   0   2   2   0   0   2   2   0   0   2   0   0   0   2   0   0   0   2   0   0   2   0   0   2   0   2   0   0   2   0   0   0   0   0   2   2   2   2   0   0   2   2   0   0   2   2   2   0   0   0   2   2   0   2   2   2   0   2   2   2   2   2   0   2   0   2   2   0   0   2   0   0   0   0   2   0   0   0   2   2   2   2   2   0   2   2   2   0   2   2   2   0   2   0   0   0   0   2   0   0   0   0   2   2   2   2   0   2   0   2   0   0   0   0   0   2   0   2   0   2   2   2   0   2   2   0   0   0   2   0   2   0   2   2   2   0   2   0   2   0   0   2   0   0   0   2   0   0   0   0   0   0   2   0   0   2   2   0   0   0   2   0   2   2   0   0   2   0   2   0   0   2   2   2   2   0   2   2   2   0   0   2   2   0   0   2
 MK-6-10                2   0   0   0   2   0   0   2   2   2   0   0   2   0   0   2   0   0   0   0   2   0   2   2   0   0   2   2   0   2   0   2   0   0   2   0   0   2   0   2   0   0   2   0   0   0   0   0   2   2   2   2   0   0   2   2   0   0   2   2   2   0   0   0   2   2   0   2   2   2   0   2   2   2   2   2   0   2   0   2   2   0   0   2   0   0   0   0   2   0   2   0   2   2   2   2   2   0   2   2   2   0   2   2   2   0   2   0   0   0   0   2   0   0   0   0   0   2   2   2   0   2   2   2   0   0   0   0   0   2   0   2   0   2   2   2   0   2   2   0   0   0   2   0   2   0   2   2   2   0   2   2   2   0   0   2   0   0   0   2   0   0   0   0   0   0   2   2   0   2   2   0   0   0   2   2   2   0   0   0   2   0   2   0   0   2   2   2   2   0   2   2   2   2   0   2   2   0   0   0
 MK-6-11                2   0   0   0   2   0   0   2   2   2   0   0   2   0   0   2   2   0   0   0   2   2   2   2   2   0   0   2   0   2   0   2   0   0   2   0   2   0   0   2   0   0   2   0   0   0   0   0   2   2   2   2   0   0   0   2   0   0   2   2   2   0   2   0   2   2   0   2   2   2   2   2   2   2   2   2   0   2   0   2   2   0   0   2   0   0   0   2   0   0   2   0   2   2   2   2   2   0   2   2   2   0   2   2   2   2   2   0   0   0   0   2   0   2   0   0   0   2   2   2   0   2   2   2   0   0   0   0   0   2   0   2   0   2   2   2   0   2   0   2   0   0   2   0   2   0   2   2   2   0   2   2   2   0   0   2   0   2   0   0   0   2   0   0   0   0   2   2   0   2   2   0   0   0   2   2   2   0   0   0   0   0   0   0   0   2   2   2   2   0   2   0   2   2   0   2   2   0   0   0
 MK-6-12                2   0   0   0   2   0   2   0   0   2   2   0   2   0   0   2   2   0   2   0   2   2   2   0   2   0   0   0   0   2   0   2   0   0   0   0   2   0   0   2   2   0   2   0   0   0   0   0   2   2   2   0   0   0   0   0   2   0   2   2   2   0   2   0   2   2   0   2   2   2   2   2   2   2   2   2   0   2   0   2   2   0   0   2   0   0   0   2   0   0   2   0   2   2   2   2   2   0   2   2   2   0   2   2   2   2   2   0   0   2   0   0   0   0   0   0   0   2   2   2   0   2   2   2   0   0   0   0   0   2   0   2   0   2   2   2   0   2   0   2   0   0   2   0   2   0   0   2   2   0   2   2   2   0   0   2   0   2   0   0   0   2   0   0   0   0   2   2   0   2   2   0   0   0   2   2   2   0   0   0   0   0   0   2   0   2   2   2   2   0   2   0   2   2   0   2   2   0   0   0
 MK-6-13                2   0   0   0   2   0   2   0   0   2   2   0   2   0   0   2   2   0   2   2   2   2   2   0   2   0   0   0   2   0   0   2   0   0   0   0   2   0   0   2   0   0   2   0   0   0   0   0   0   0   2   0   0   0   2   0   2   0   2   2   2   2   2   0   2   2   0   2   2   2   2   2   2   2   2   2   0   2   2   2   2   0   0   2   0   0   0   2   0   0   2   0   2   2   2   2   2   0   2   2   2   0   2   2   2   2   2   0   0   0   0   0   0   0   0   2   0   2   2   2   0   2   2   2   0   2   2   0   0   2   2   2   0   0   2   2   0   2   0   2   0   0   2   0   2   0   0   2   0   0   2   0   0   0   0   0   0   2   0   0   2   2   0   0   0   0   2   2   0   0   2   2   0   0   2   2   2   0   0   0   0   2   0   2   0   2   2   2   2   0   2   0   2   2   0   2   2   2   0   0
 MK-6-14                2   0   0   0   2   0   0   0   0   2   2   0   2   0   0   2   2   0   2   2   2   2   2   0   2   2   0   0   2   0   0   2   0   0   0   0   2   0   0   2   0   0   2   0   0   0   2   0   0   0   2   0   2   0   2   0   2   0   0   2   2   2   2   0   2   2   0   2   0   2   2   0   2   2   2   2   2   2   2   2   2   0   0   2   2   0   0   2   0   0   2   0   2   2   2   2   2   0   2   2   2   0   2   2   2   2   2   0   0   0   0   0   0   0   2   2   2   2   2   0   0   2   2   2   0   2   2   2   0   2   2   2   0   0   0   2   0   2   0   2   0   0   0   0   2   0   0   2   0   0   2   0   2   0   0   2   0   2   0   0   0   2   0   0   0   0   2   2   0   0   2   0   0   0   2   2   2   0   0   0   0   2   0   2   2   2   2   2   2   0   2   0   2   2   0   2   2   2   0   0
 MK-6-15                2   0   0   0   2   0   0   0   0   2   2   0   2   2   0   2   2   0   2   2   2   2   2   0   2   2   0   0   2   0   0   2   0   0   0   0   2   0   0   2   2   0   2   0   0   0   2   0   0   0   2   0   0   2   2   0   2   0   0   2   2   2   0   0   2   2   0   2   0   0   2   0   2   2   2   2   0   2   2   2   2   0   0   2   2   2   0   2   0   0   2   0   2   2   2   2   2   2   2   2   2   0   2   2   2   2   2   2   0   0   2   0   0   0   2   2   2   2   2   0   0   2   2   2   0   2   2   2   0   2   2   2   0   0   0   2   0   2   2   2   0   0   2   0   2   0   0   2   2   0   2   0   2   0   2   2   2   2   2   0   0   2   0   0   0   0   2   2   0   0   2   0   0   0   2   2   2   0   0   0   0   2   0   2   2   0   2   2   2   0   2   0   2   2   2   2   2   2   0   0
 MK-6-16                2   2   0   2   2   2   0   0   0   0   2   0   2   2   0   2   2   0   2   2   2   2   2   0   2   2   0   0   2   0   0   2   0   0   0   0   2   0   0   2   2   0   2   0   0   0   2   2   2   0   2   0   2   2   0   0   2   0   0   2   0   2   0   0   2   2   0   2   0   0   2   0   2   2   2   2   0   2   2   2   2   0   0   2   2   2   0   2   0   2   2   0   2   2   2   2   2   2   2   2   2   0   2   2   2   2   2   2   0   0   2   0   0   0   2   0   2   0   2   0   0   2   2   2   0   2   2   2   0   2   2   2   0   0   0   2   0   2   2   2   0   0   2   0   2   0   0   0   2   0   2   0   2   0   2   2   2   2   2   0   0   2   2   0   0   0   2   2   0   0   2   0   0   0   2   0   2   0   2   0   0   2   0   2   2   0   2   2   2   0   2   0   2   2   2   2   2   2   0   2
 
!****************************************** Phenotypic Data **********************************************************
!-100.0 is resevred for missing phenotype
SimulatedTrait1        15.6181   16.9916   14.1871   13.1307   15.8775   14.0734   14.2003   14.7514   14.5592   16.2125   14.1771   15.3597   14.1385   13.2925   14.3158   15.4942   15.8353   14.9221   14.0217   15.0071   13.8126   15.8780   15.7021   14.1466   14.1268   16.0498   14.5373   16.0626   14.8501   16.7890   16.6017   14.3809   16.4923   15.7223   14.3887   14.8122   14.0140   15.3425   16.0290   14.8179   14.0363   14.7350   16.6055   15.8834   15.6586   15.6095   15.9399   14.0275   13.9158   13.5240   16.2176   15.0933   13.4951   15.4162   14.9753   16.4131   16.5254   15.8570   13.6291   17.0188   16.5144   14.2351   16.0603   13.6762   15.9228   14.2472   13.5924   14.8110   13.7397   16.1588   15.5263   15.8958   14.9463   16.6409   14.6485   15.3076   15.4813   16.0766   15.5641   16.0749   15.7899   13.0935   15.3555   16.2227   14.1015   16.0660   15.6647   15.3753   14.1646   14.7776   16.0200   14.2003   13.5682   15.4068   15.7190   15.6414   14.7827   14.2709   16.5688   14.0010   14.0284   13.9522   14.5922   14.8438   15.7880   13.6598   13.8300   15.1324   14.9884   15.1411   15.9892   15.6729   16.0350   14.1029   15.3707   16.3230   14.0604   14.3871   14.8290   15.5553   15.4053   14.6014   15.8886   13.6792   15.6269   14.4823   15.5459   15.7235   13.8118   15.5633   13.5566   14.3680   13.7128   15.2758   14.4549   13.9263   14.0611   15.5380   14.3468   13.8895   14.3735   15.9111   16.5154   16.3148   14.3697   13.4885   13.9651   14.5803   13.8708   15.7019   13.4437   14.8737   13.6708   16.1543   15.6497   13.4955   15.3130   16.5081   13.2706   16.0510   15.5423   15.3740   14.0251   15.6467   15.9122   15.9187   15.3544   15.2093   15.9115   13.8770   15.5496   16.3064   15.8020   13.1791   14.1274   15.9459   15.6069   14.5999   13.0294   16.3560   14.2938   16.9862   13.0595   14.4563   14.5989   13.4247   15.8465   15.6630   13.8877   16.3683   15.3879   16.1618   15.7808   15.7986   14.9383   13.8549   16.0041   14.2938   13.9955   15.3987
SimulatedTrait2         9.8152    9.4783   10.3057   10.2783    9.4249   10.6007   10.3879   10.7378   10.5908    9.7344    9.9655    9.3751   10.7382   10.5523   10.4753    9.5614    9.4675    9.5289   10.9407    9.8191   10.7069    9.4238    9.4333   10.3467   10.7470    9.6540    9.6670    9.7270   10.4960    9.7314    9.5390   10.7931    9.6208    9.4595    9.5769   10.9049   10.6321    9.2205    9.5173    9.7929   10.3294   10.0575    9.7344    9.1635    9.5664    9.4692    9.7052   10.5947   10.7563   10.1355    9.6904   10.6290   10.4229    9.4151   10.5253    9.4637    9.6949   10.0773   10.7871    9.5398    9.1565   10.8180    9.9051   10.2803    9.7458   10.3959   10.5527   10.4776   10.8930    9.5482    9.5898    9.9274    9.7575    9.7607    9.5652    9.9023    9.6064    9.2816    9.3848    9.6341    9.5849   10.5610   10.3721   10.1097   10.5408    8.9503    9.5695    9.2961   10.0121   10.4154    9.4085   10.4663   10.6502   10.6727    9.9282    9.2440   10.4638   10.3476    9.4565   10.5498    9.8876   10.7020    9.9744   10.3324    8.9980   10.6414   10.5631   10.3190   10.5761   10.4965    9.6058    9.6263    9.7703   10.5359    9.4401    9.1718   10.2576   10.5382    9.8517    9.4464    9.4172    9.6084    9.5191   10.8408   10.3070   10.2183    9.3991   10.2392   10.3971   10.4984   10.5088   10.3909   10.6154   10.2852   10.0510   10.2148   10.3229    9.6582   10.5651   10.8656   10.3337    9.6330    9.2278    9.3902   10.6392   10.5143   10.9013   11.0885   10.8278   10.6684   10.7579   10.8865   10.3054    9.4382    9.7793   10.6016    9.7986    9.5964   10.6327    9.1947   10.0609    8.9743   10.4304    9.4897    9.7769    9.2653    9.6094    9.4426    9.8996   10.1501    9.7681    9.9050    9.4428   10.3311   10.8272    9.6218    9.4657   10.7235   10.3269    9.2617   10.2524    9.3022   10.4686   10.2353   10.6791   10.4753    9.5856    9.6306   10.1244   10.0045    9.7412    9.2296    9.4612    9.9110    9.4009   10.3932    9.3396   10.5324   10.6867   10.7521
 
