# Supplementary material for: Inclusive Composite Interval Mapping of QTL by Environment Interactions in Biparental Populations
Source: PLoS One. 2015 Jul 10;10(7):e0132414. doi: 10.1371/journal.pone.0132414 (PMC4498613; doi:10.1371/journal.pone.0132414)
Supplement: S6 File — (ZIP) [file pone.0132414.s006.zip › H=0.8/L1/run_00143.met]

!**********************Note: lines staring with "!" are remarks and will be ignored in the program********************
!*********************************General Information**********************************
!Assuming F1 = P1 x P2, populations available in QTL IciMapping are: 
!  1, P1BC1F1 = P1 x F1, the first backcrossing where P1 is used as the recurrent parent;
!  2, P2BC1F1 = P2 x F1, the first backcrossing where P2 is used as the recurrent parent;
!  3, F1DH, F1-derived doubled haploids; 
!  4, RIL or F1RIL, recombination inbred lines through the repeated selfing of F1;
!  5, P1BC1RIL, recombination inbred lines through the repeated selfing of P1BC1F1;
!  6, P2BC1RIL, recombination inbred lines through the repeated selfing of P2BC1F1;
!  7, F2, the selfing generation of F1;
!  8, F3, the selfing generation of F2;
!  9, P1BC2F1, the second backcrossing where P1 is used as the recurrent parent; 
! 10, P2BC2F1, the second backcrossing where P2 is used as the recurrent parent;
! 11, P1BC2RIL, recombination inred lines through the repeated selfing of P1BC2F1; 
! 12, P2BC2RIL, recombination inred lines through the repeated selfing of P2BC2F1; 
! 13, P1BC1F2, the selfing generation of P1BC1F1; 
! 14, P2BC1F2, the selfing generation of P2BC1F1; 
! 15, P1BC2F2, the selfing generation of P1BC2F1; 
! 16, P2BC2F2, the selfing generation of P2BC2F1; 
! 17, P1BC1DH, P1BC1F1-derived doubled haploids; 
! 18, P2BC1DH, P2BC1F1-derived doubled haploids; 
! 19, P1BC2DH, P1BC2F1-derived doubled haploids; 
! 20, P2BC2DH, P2BC2F1-derived doubled haploids; 
   3      !Mapping Population (see remarks above)
   2      !Mapping Function (1 for Kosambi; 2 for Haldane; 3 for Morgan)
   2      !Marker Space Type (1 for intervals; 2 for positions)
   1      !Marker Space Unit(1 for centiMorgans; 2 for Morgan)
   6      !Number of Chromosomes (or Linkage Groups)
 200      !Size of the mapping population
   2      !Number of environments
 
!***************************************** Chromosomes and Linkage Maps **********************************************
!Chromosome                 NumMarkers
-CH1                        16
-CH2                        16
-CH3                        16
-CH4                        16
-CH5                        16
-CH6                        16
!Linkage map (Marker name followed by position or the interval length)
 MK-1-1                1     0.000
 MK-1-2                1    10.000
 MK-1-3                1    20.000
 MK-1-4                1    30.000
 MK-1-5                1    40.000
 MK-1-6                1    50.000
 MK-1-7                1    60.000
 MK-1-8                1    70.000
 MK-1-9                1    80.000
 MK-1-10               1    90.000
 MK-1-11               1   100.000
 MK-1-12               1   110.000
 MK-1-13               1   120.000
 MK-1-14               1   130.000
 MK-1-15               1   140.000
 MK-1-16               1   150.000
 MK-2-1                2     0.000
 MK-2-2                2    10.000
 MK-2-3                2    20.000
 MK-2-4                2    30.000
 MK-2-5                2    40.000
 MK-2-6                2    50.000
 MK-2-7                2    60.000
 MK-2-8                2    70.000
 MK-2-9                2    80.000
 MK-2-10               2    90.000
 MK-2-11               2   100.000
 MK-2-12               2   110.000
 MK-2-13               2   120.000
 MK-2-14               2   130.000
 MK-2-15               2   140.000
 MK-2-16               2   150.000
 MK-3-1                3     0.000
 MK-3-2                3    10.000
 MK-3-3                3    20.000
 MK-3-4                3    30.000
 MK-3-5                3    40.000
 MK-3-6                3    50.000
 MK-3-7                3    60.000
 MK-3-8                3    70.000
 MK-3-9                3    80.000
 MK-3-10               3    90.000
 MK-3-11               3   100.000
 MK-3-12               3   110.000
 MK-3-13               3   120.000
 MK-3-14               3   130.000
 MK-3-15               3   140.000
 MK-3-16               3   150.000
 MK-4-1                4     0.000
 MK-4-2                4    10.000
 MK-4-3                4    20.000
 MK-4-4                4    30.000
 MK-4-5                4    40.000
 MK-4-6                4    50.000
 MK-4-7                4    60.000
 MK-4-8                4    70.000
 MK-4-9                4    80.000
 MK-4-10               4    90.000
 MK-4-11               4   100.000
 MK-4-12               4   110.000
 MK-4-13               4   120.000
 MK-4-14               4   130.000
 MK-4-15               4   140.000
 MK-4-16               4   150.000
 MK-5-1                5     0.000
 MK-5-2                5    10.000
 MK-5-3                5    20.000
 MK-5-4                5    30.000
 MK-5-5                5    40.000
 MK-5-6                5    50.000
 MK-5-7                5    60.000
 MK-5-8                5    70.000
 MK-5-9                5    80.000
 MK-5-10               5    90.000
 MK-5-11               5   100.000
 MK-5-12               5   110.000
 MK-5-13               5   120.000
 MK-5-14               5   130.000
 MK-5-15               5   140.000
 MK-5-16               5   150.000
 MK-6-1                6     0.000
 MK-6-2                6    10.000
 MK-6-3                6    20.000
 MK-6-4                6    30.000
 MK-6-5                6    40.000
 MK-6-6                6    50.000
 MK-6-7                6    60.000
 MK-6-8                6    70.000
 MK-6-9                6    80.000
 MK-6-10               6    90.000
 MK-6-11               6   100.000
 MK-6-12               6   110.000
 MK-6-13               6   120.000
 MK-6-14               6   130.000
 MK-6-15               6   140.000
 MK-6-16               6   150.000
!*********************************** Marker Types ********************************************************************
!Co-dominant marker: When heterozygote F1 is present, P1 is coded as 2, F1 is coded as 1, and P2 is coded as 0; Otherwise, P1 is coded as 2, and P2 is coded as 0. 
!Dominant marker: When heterozygote F1 is present, P1 and F1 are coded as 12, and P2 is coded as 0; Otherwise, P1 is coded as 2, and P2 is coded as 0.  
!Recessive markers: When heterozygote F1 is present, P1 is coded as 2, and F1 and P2 are coded as 10; Otherwise, P1 is coded as 2, and P2 is coded as 0. 
!Missing marker is coded as -1. 
 MK-1-1                 0   0   0   2   0   0   0   2   2   0   0   2   0   2   0   2   0   2   0   2   0   2   2   2   2   2   0   2   2   0   0   2   0   2   0   2   0   0   0   0   2   2   2   0   0   0   2   0   0   2   0   2   0   0   0   2   2   2   2   0   2   2   0   2   2   0   0   0   2   0   2   0   2   0   2   2   2   2   0   0   2   2   2   0   0   2   0   2   0   0   2   0   0   0   2   2   0   2   0   2   0   0   0   2   0   2   2   0   2   0   2   2   2   0   0   2   2   2   2   0   2   2   2   0   2   0   2   0   0   2   0   0   0   2   0   2   0   0   0   2   0   0   2   2   2   0   2   0   0   2   0   2   0   0   2   2   0   0   2   2   2   0   2   0   2   2   2   2   2   2   2   0   2   0   0   2   2   2   0   2   0   0   0   2   0   2   2   2   0   0   2   2   0   0   2   0   0   0   0   2
 MK-1-2                 0   0   0   2   0   0   0   2   2   2   0   2   0   2   0   2   0   2   0   0   0   2   2   2   2   2   0   2   2   0   0   2   0   2   0   2   0   0   0   2   2   2   2   0   0   0   2   0   0   2   0   2   0   0   2   0   2   2   2   0   2   2   0   2   2   2   0   0   2   0   2   0   2   0   2   0   0   2   0   0   2   2   2   0   0   0   0   2   0   0   2   0   0   0   2   2   0   2   0   2   0   0   0   2   0   2   2   0   2   0   2   2   2   2   0   2   2   2   2   2   2   2   2   0   2   0   2   0   0   2   0   0   0   2   0   2   0   0   0   2   0   0   2   2   0   0   2   0   2   2   2   2   0   0   2   2   0   0   0   2   2   0   2   0   2   2   2   2   2   2   2   0   2   0   0   2   2   2   0   2   0   0   0   2   0   2   2   2   0   0   2   2   2   0   2   0   0   0   0   2
 MK-1-3                 0   0   0   2   0   0   0   2   2   2   2   2   0   2   0   2   0   2   0   0   2   2   2   0   2   2   0   2   2   0   2   2   0   2   0   2   0   0   0   2   2   2   2   0   0   0   2   0   0   2   0   0   0   0   2   0   2   2   2   0   2   2   2   2   2   0   0   0   2   0   2   0   2   0   2   0   0   2   0   0   2   2   2   0   0   0   2   2   0   2   2   0   2   0   2   2   0   2   0   2   0   0   0   2   0   2   2   0   2   0   2   2   2   2   0   2   2   2   2   2   2   2   2   0   2   0   0   0   0   2   0   0   2   2   0   2   0   0   0   2   0   0   2   2   0   2   2   0   2   2   2   2   0   0   0   0   2   0   0   2   2   0   2   0   2   2   2   2   2   2   2   0   2   0   0   2   2   2   0   2   0   0   0   2   0   2   2   2   0   0   2   0   2   0   2   0   0   0   0   2
 MK-1-4                 0   0   0   2   0   0   0   2   2   2   0   2   0   2   2   2   0   2   0   0   2   2   0   0   2   2   2   2   2   0   2   2   0   2   0   2   0   0   2   2   2   2   0   0   0   0   2   0   0   0   0   0   0   0   2   0   2   2   2   0   2   2   2   2   2   0   0   0   2   0   2   0   2   0   2   0   0   2   2   0   2   2   2   0   0   0   2   2   0   2   2   2   2   0   2   0   0   2   0   2   0   0   0   2   0   2   2   0   2   0   2   2   0   2   0   2   2   2   2   2   2   2   2   0   2   0   0   0   0   2   2   0   2   2   0   2   0   0   0   2   0   0   2   2   2   0   0   2   2   0   2   2   0   2   0   0   2   0   0   2   2   0   2   0   2   2   2   2   2   2   2   0   2   0   0   2   2   2   0   2   0   0   0   2   0   2   2   2   0   0   2   0   0   0   2   0   0   0   0   2
 MK-1-5                 0   0   2   2   0   0   0   2   2   0   2   0   0   2   2   2   0   2   0   0   2   2   0   0   2   2   2   2   2   2   2   2   0   2   0   0   0   0   2   2   2   2   0   0   0   0   2   0   0   0   2   0   0   0   2   2   2   2   2   0   2   2   2   2   2   0   0   0   2   0   2   0   2   0   2   0   0   2   2   0   2   2   2   0   0   0   2   2   0   2   2   2   2   0   2   0   0   2   0   2   0   0   0   2   2   2   2   2   2   0   2   2   0   2   0   2   2   2   2   2   2   2   2   0   2   0   0   0   2   2   2   0   2   2   0   2   2   0   0   2   0   0   2   2   2   0   0   2   2   0   2   2   0   2   0   0   2   0   0   2   2   0   2   0   2   2   2   2   2   2   2   0   2   2   0   2   2   2   0   2   0   0   0   2   0   2   2   0   0   0   2   0   0   0   2   0   0   0   0   2
 MK-1-6                 0   0   2   2   0   0   0   2   2   0   2   0   0   2   2   2   0   2   0   0   2   2   0   0   2   2   2   2   2   2   2   2   2   2   0   0   0   0   2   2   2   2   0   0   0   0   2   0   0   0   2   0   0   0   2   2   2   2   2   0   2   2   2   2   2   0   2   0   2   2   2   0   2   0   2   0   0   0   2   0   2   2   2   0   0   0   2   2   0   2   2   2   0   0   0   0   0   2   2   2   0   2   0   2   2   0   2   2   2   0   2   2   0   0   0   2   2   2   2   2   2   2   0   0   2   2   0   2   2   2   2   0   2   2   0   2   2   0   0   0   0   0   2   2   0   0   0   2   2   0   2   2   0   0   0   0   2   0   0   2   2   0   2   0   2   2   2   2   2   2   2   0   2   2   2   2   2   2   0   2   0   0   0   2   0   2   2   0   0   0   2   0   0   0   2   0   0   0   0   2
 MK-1-7                 0   0   2   2   0   0   0   0   2   0   2   0   0   2   0   2   0   2   0   0   2   2   0   0   2   2   2   2   2   2   2   2   2   2   0   0   0   0   2   2   2   2   0   0   0   0   2   2   0   0   2   0   0   0   2   2   2   2   2   0   2   2   2   2   2   0   2   0   0   2   2   0   2   0   2   2   2   0   2   2   2   2   0   2   0   0   2   2   0   2   2   2   0   0   0   0   0   2   2   2   0   0   2   2   2   0   2   2   2   0   2   0   0   0   0   2   2   2   0   2   2   2   0   0   2   2   0   2   2   0   2   2   2   0   0   2   2   0   0   0   0   0   0   2   0   0   0   2   2   0   2   2   0   2   0   0   2   0   0   2   2   0   2   0   2   2   2   2   2   2   2   0   2   0   2   2   2   2   0   2   0   0   0   2   0   2   2   2   0   2   2   0   0   0   2   0   0   0   0   2
 MK-1-8                 0   0   2   0   0   0   0   0   2   2   2   0   2   2   0   2   0   2   0   0   2   2   0   0   2   2   2   2   2   2   2   2   2   2   0   0   0   0   2   2   0   2   0   0   0   0   2   2   0   0   2   2   0   0   2   2   2   2   2   0   0   2   2   2   0   0   2   0   0   0   0   0   0   0   2   2   2   0   2   2   2   2   0   2   0   0   2   2   0   2   2   2   2   2   0   0   0   2   2   2   0   0   2   2   2   0   2   2   2   0   2   0   0   0   0   0   2   2   0   2   0   2   0   0   2   0   0   2   2   0   2   2   2   0   0   2   2   0   0   0   2   0   0   2   0   0   0   2   2   0   2   2   0   2   0   0   2   0   0   2   0   0   2   0   2   2   2   2   2   0   0   0   2   0   2   2   2   2   0   2   0   0   0   2   0   0   2   2   2   2   2   2   0   0   2   0   0   0   0   2
 MK-1-9                 0   0   2   0   0   0   2   0   2   2   2   0   2   2   0   2   0   2   0   0   2   2   0   0   2   2   2   2   2   0   0   2   2   2   0   0   0   0   0   2   0   2   0   0   2   0   2   2   0   0   2   2   0   0   2   2   2   0   2   0   0   2   2   2   0   0   2   0   0   0   0   0   2   0   2   2   2   0   2   2   2   2   0   2   0   0   2   2   0   2   2   2   2   2   0   0   0   2   2   2   0   0   2   2   2   0   2   2   2   0   2   0   0   2   0   0   2   2   0   0   0   2   0   0   2   0   0   2   2   0   2   0   2   0   0   2   2   0   0   0   2   0   0   2   2   0   0   2   2   0   2   2   0   2   0   0   2   2   2   2   0   0   2   0   2   2   2   2   2   0   0   0   2   0   2   2   2   2   0   2   0   0   0   2   0   0   2   0   2   2   2   2   0   0   2   0   2   2   2   2
 MK-1-10                0   0   2   0   0   0   2   0   2   2   2   0   2   2   2   2   0   2   0   0   2   2   0   0   2   2   0   2   2   0   0   2   2   0   0   0   0   0   0   2   0   2   0   0   2   0   2   2   0   0   2   2   2   0   2   2   2   2   2   0   0   2   2   2   0   2   2   0   0   0   0   0   2   0   2   2   2   0   2   2   2   2   0   2   0   0   0   2   0   0   2   2   2   2   0   0   0   2   2   2   0   0   2   2   2   0   2   2   2   0   2   0   2   2   0   2   2   2   2   0   0   2   0   0   0   0   0   2   2   0   0   0   2   0   0   2   2   0   0   2   2   0   2   2   2   0   0   2   0   0   2   2   0   2   0   0   2   0   2   2   0   0   2   0   2   2   2   2   2   0   0   0   2   0   0   2   2   0   2   2   0   0   0   2   0   0   2   0   2   2   2   2   0   0   2   0   2   0   2   2
 MK-1-11                0   0   0   0   0   0   2   0   2   2   0   0   2   2   2   2   0   2   0   0   2   2   0   0   2   2   2   2   2   2   2   2   2   0   0   0   0   0   0   0   0   2   0   0   2   0   2   2   0   2   2   2   0   0   2   2   2   2   2   0   0   2   2   2   0   2   2   0   0   0   0   0   2   0   2   2   2   0   2   2   0   2   0   2   0   0   0   0   0   0   2   2   2   2   0   0   0   2   2   2   2   0   2   2   2   0   2   2   2   0   2   0   2   2   2   2   2   2   2   0   0   2   0   2   0   0   0   2   2   0   0   0   2   2   0   2   2   0   0   2   2   0   2   2   2   0   0   2   2   0   2   2   0   2   0   0   2   2   2   2   0   0   2   0   2   2   0   2   2   0   0   0   2   0   0   2   2   0   2   0   0   2   0   2   0   0   2   0   2   2   2   2   0   2   2   0   2   0   2   2
 MK-1-12                0   0   0   0   0   0   2   0   2   2   0   0   2   0   2   2   0   2   2   2   2   2   0   0   2   2   2   2   2   2   2   2   2   0   0   0   0   0   2   0   0   2   0   0   2   0   2   2   2   2   2   0   0   0   2   2   2   2   2   0   0   0   2   2   0   2   2   0   0   0   2   0   2   0   2   2   2   0   2   2   0   2   0   0   0   0   0   0   0   0   2   2   2   2   0   0   0   2   2   2   2   0   2   2   2   0   2   2   2   0   2   0   2   2   2   2   2   2   2   0   0   2   0   2   0   0   0   2   2   0   0   0   2   2   0   2   2   0   0   0   2   0   2   2   2   0   0   2   2   0   2   2   0   2   0   0   2   2   0   2   0   0   2   0   2   2   0   2   2   0   0   0   2   0   0   2   2   0   2   0   0   2   0   2   0   0   2   2   2   2   2   2   0   2   2   0   2   2   2   2
 MK-1-13                0   0   0   0   0   0   2   0   2   2   0   0   0   0   2   2   0   2   2   2   2   2   0   0   2   2   2   0   2   2   2   2   2   0   0   0   0   2   2   2   0   2   0   0   2   0   2   2   2   2   2   0   0   0   2   2   2   2   2   0   0   0   2   2   0   2   2   0   0   0   2   0   2   0   2   2   2   0   2   2   0   2   2   0   0   0   0   0   0   0   2   2   2   2   0   0   0   2   2   2   2   0   2   2   0   0   2   2   2   0   2   0   2   2   2   2   2   2   2   0   0   2   2   2   2   0   0   2   2   0   0   0   2   2   0   2   2   2   0   0   2   0   2   2   2   2   2   2   2   0   2   2   0   2   2   0   2   2   2   2   2   2   0   0   2   2   0   2   0   0   0   0   2   0   0   2   2   0   2   0   0   2   0   2   0   0   2   2   2   2   2   2   0   0   2   2   2   2   0   2
 MK-1-14                0   0   0   0   0   0   2   2   2   2   0   0   0   0   2   2   0   2   2   2   2   2   0   0   2   2   2   0   2   2   2   2   2   0   0   0   0   2   2   2   0   2   0   0   2   0   0   2   2   2   2   0   0   0   2   2   2   2   0   0   0   0   2   0   0   2   2   0   2   2   2   0   2   0   2   2   2   0   2   2   0   0   2   0   0   0   2   0   0   0   0   2   2   2   0   2   0   2   0   2   2   0   2   2   0   0   2   2   2   0   2   0   2   2   0   2   2   2   2   0   0   0   2   2   2   2   2   2   2   0   2   0   2   2   0   2   2   2   0   0   2   0   2   2   2   0   2   2   2   0   2   2   2   2   2   2   2   2   2   2   2   2   0   0   2   2   0   2   2   0   0   0   2   0   0   2   2   0   2   0   0   2   0   2   2   0   2   2   2   0   2   2   0   0   2   2   0   2   0   2
 MK-1-15                0   0   0   0   0   0   2   0   2   2   0   0   0   0   2   2   0   2   2   2   2   2   0   0   2   0   2   0   2   0   2   2   2   0   0   0   0   2   2   2   0   2   0   0   2   0   0   2   2   2   0   0   0   0   2   2   2   2   0   0   0   0   0   2   0   2   2   0   2   2   2   0   2   0   2   0   2   0   2   2   0   0   2   0   0   0   2   0   0   0   2   2   2   0   0   2   0   0   0   2   2   2   2   2   0   0   2   2   2   2   2   0   2   2   0   2   2   2   2   0   0   0   2   2   2   2   2   2   0   0   2   0   2   2   0   2   2   2   0   0   2   0   2   2   0   0   2   2   2   0   2   2   2   2   2   2   2   0   2   0   2   2   0   0   2   2   0   2   2   0   0   0   2   0   0   0   2   0   2   0   0   2   0   2   0   0   2   2   0   0   2   2   0   0   2   2   0   2   0   2
 MK-1-16                2   0   0   0   2   0   2   0   2   0   0   0   0   0   2   2   0   2   2   2   2   2   0   0   2   2   2   0   2   0   2   2   2   0   0   0   0   2   2   0   0   2   0   0   2   0   0   2   2   2   0   0   0   0   0   2   2   2   0   0   0   0   0   0   0   2   2   0   2   2   2   0   0   0   2   0   2   0   2   0   0   0   2   0   2   0   2   0   0   0   2   2   0   0   0   2   0   0   0   2   2   2   2   2   0   2   2   2   2   2   2   0   2   2   0   2   2   0   2   0   0   0   2   2   0   2   2   0   0   0   2   2   2   2   0   2   2   2   0   0   2   0   2   2   2   0   2   2   2   0   0   2   2   2   2   2   2   0   2   0   2   2   0   0   2   2   0   0   0   0   0   0   2   0   0   2   2   0   2   0   2   2   0   2   0   0   2   2   0   0   2   2   0   0   2   2   0   2   0   2
 MK-2-1                 2   2   0   2   0   0   2   0   2   2   0   0   0   2   0   0   2   0   0   2   0   2   0   0   2   2   0   2   0   0   0   0   0   0   0   0   2   2   2   2   0   0   2   2   2   2   2   2   0   2   0   0   2   0   2   0   0   2   2   0   2   2   0   0   2   2   2   0   0   0   2   2   2   0   0   2   2   0   0   2   2   2   2   0   0   2   2   2   0   2   0   2   0   2   0   0   2   2   0   0   0   0   2   2   0   2   0   0   2   0   2   2   0   0   2   0   0   0   0   2   0   2   0   0   2   2   2   0   0   0   2   2   2   2   2   2   2   0   2   0   0   2   2   0   2   2   0   2   0   0   2   2   0   2   2   0   0   0   0   0   0   2   2   2   2   0   0   2   0   2   0   2   0   2   0   0   0   0   2   2   0   2   0   2   0   2   0   2   0   2   2   0   2   0   0   0   2   0   2   0
 MK-2-2                 2   2   0   2   0   0   2   2   2   0   2   0   0   2   0   0   2   0   0   2   2   2   0   0   2   0   2   2   0   0   0   0   0   0   0   0   2   2   2   2   0   0   2   2   2   2   2   2   0   2   0   0   2   2   2   0   2   2   2   0   2   2   0   2   2   2   2   0   0   0   2   2   0   0   0   2   2   0   0   2   2   2   2   0   0   2   2   2   0   2   0   2   0   2   0   0   2   2   0   0   0   0   2   2   0   2   0   0   2   0   2   2   0   0   2   0   0   0   0   2   0   2   0   0   2   2   2   0   0   0   2   2   2   2   2   2   2   0   2   0   0   0   2   0   0   2   0   2   0   0   0   2   2   2   0   0   0   0   0   0   0   2   2   2   2   0   0   2   0   2   0   2   0   2   0   0   0   0   2   2   0   2   2   0   0   2   0   2   2   2   2   2   2   0   0   0   2   0   2   2
 MK-2-3                 2   2   0   2   0   0   2   2   2   0   0   0   0   2   0   0   2   0   0   2   2   2   0   0   2   0   2   2   0   0   0   0   0   2   0   0   2   2   0   2   0   2   2   0   2   2   2   0   0   2   0   0   2   2   2   0   2   2   2   0   2   2   0   2   2   2   2   0   0   0   2   2   0   2   0   2   2   0   0   0   2   0   2   0   0   2   2   2   0   2   2   2   0   2   0   0   2   2   0   0   0   2   2   2   0   0   2   0   2   0   2   2   0   0   2   0   0   0   0   2   0   2   2   0   2   2   2   0   2   0   2   2   2   2   2   2   2   0   2   0   0   0   2   0   0   2   0   2   0   0   0   2   2   0   0   0   0   0   0   0   0   2   2   2   2   0   0   2   0   2   2   2   0   2   0   0   0   0   2   0   2   2   0   0   0   2   0   2   2   2   2   2   2   0   0   0   2   0   2   2
 MK-2-4                 2   2   0   2   0   2   2   2   2   0   0   0   0   2   0   0   2   0   0   2   2   2   0   0   2   0   0   2   0   0   0   0   0   2   0   0   2   2   0   2   0   2   2   0   0   2   2   2   2   2   0   0   2   2   2   0   2   2   2   0   0   2   0   2   2   2   0   0   0   0   2   2   2   2   0   2   2   0   0   0   2   2   2   0   2   2   2   2   2   2   2   2   2   2   0   0   2   2   0   0   0   2   0   0   0   0   2   0   2   0   2   2   0   0   0   0   0   0   0   2   0   2   0   0   2   2   2   0   2   0   2   2   2   2   2   0   2   0   2   0   0   0   2   0   0   2   0   2   0   0   0   0   2   0   0   0   2   0   0   0   0   2   2   2   2   0   0   2   0   2   2   2   0   2   0   0   0   0   2   0   2   2   2   0   0   2   0   0   0   2   2   2   2   0   2   0   2   0   2   2
 MK-2-5                 2   0   0   2   0   2   2   2   0   0   0   2   0   2   0   0   2   0   0   2   2   2   2   0   2   0   0   2   0   0   0   0   0   2   0   2   2   2   2   2   0   2   2   0   0   2   2   2   2   0   2   0   2   2   2   0   2   2   2   0   0   2   0   2   2   2   0   0   0   0   2   2   2   2   0   2   2   0   0   0   2   2   2   0   2   2   2   2   2   2   2   2   2   2   0   0   2   2   2   2   0   2   0   0   0   0   2   0   2   0   2   2   0   0   0   0   0   0   0   2   0   2   0   0   2   2   2   0   2   0   2   0   2   2   2   0   2   0   2   0   0   0   2   0   0   2   0   2   0   0   0   0   2   0   0   0   2   0   0   2   0   2   2   2   2   2   0   2   0   2   2   2   0   0   0   2   0   0   2   0   0   2   2   0   0   2   0   0   2   2   2   2   2   0   2   0   2   0   0   0
 MK-2-6                 2   0   0   2   0   2   2   2   2   0   0   2   0   2   0   0   2   0   0   2   2   2   2   0   2   0   2   0   0   0   0   0   0   2   0   2   2   2   2   2   0   2   2   0   0   2   2   2   2   0   2   0   2   2   2   0   2   2   2   0   0   2   2   2   2   2   0   0   0   0   2   2   2   2   0   2   0   0   0   0   2   2   2   2   2   2   2   2   2   2   0   2   2   2   0   0   2   0   0   2   0   0   0   0   0   0   2   0   0   0   2   2   0   0   0   0   0   0   0   2   0   2   0   0   2   2   2   0   2   0   2   0   2   2   2   2   2   0   2   0   0   0   2   0   0   2   0   2   0   0   0   0   0   0   0   0   2   0   0   2   0   2   2   2   2   2   0   2   0   2   2   2   0   0   0   2   0   0   2   0   0   2   2   0   0   2   0   0   0   2   2   2   2   0   2   0   2   0   0   0
 MK-2-7                 2   2   0   2   0   2   2   2   2   0   0   0   0   2   0   0   2   0   0   2   2   2   2   0   2   0   2   0   0   0   0   0   0   2   0   2   2   2   2   2   0   2   2   0   0   2   2   2   2   0   2   0   2   2   2   0   2   2   2   0   0   2   0   2   2   2   0   0   0   0   2   2   0   2   0   2   0   0   0   0   2   2   2   2   2   2   2   0   2   2   0   2   2   0   0   0   2   0   0   2   2   0   0   0   0   0   2   0   0   0   2   2   0   0   0   0   0   0   2   2   0   2   0   0   2   2   2   0   2   0   2   0   2   2   2   2   2   2   2   0   0   0   0   2   0   0   0   2   0   0   0   0   0   0   0   0   2   0   0   2   0   2   2   2   2   2   0   2   0   2   2   2   0   0   0   2   0   0   2   0   0   2   2   0   0   2   0   0   0   2   2   2   2   0   2   0   0   0   0   0
 MK-2-8                 0   2   0   0   0   0   2   0   2   0   0   0   2   2   0   2   2   0   0   2   2   2   2   0   2   0   0   0   0   2   0   0   0   2   0   2   2   2   0   2   0   2   2   2   0   2   2   2   2   2   2   2   2   2   2   0   2   2   2   0   0   2   0   2   2   2   0   0   0   0   2   2   0   2   0   2   0   2   0   0   2   2   2   2   2   0   2   0   2   2   0   2   2   0   0   0   2   2   0   2   2   0   0   0   0   0   2   2   0   2   2   2   0   0   0   0   0   0   2   2   0   2   0   0   2   2   0   0   2   0   2   0   2   2   2   0   2   2   2   2   0   0   0   2   0   0   0   2   0   0   0   0   0   0   0   2   2   0   0   2   0   2   2   0   2   2   0   2   0   2   2   0   0   0   0   2   0   0   2   0   0   2   2   2   2   2   0   0   0   2   2   2   0   0   2   0   0   0   0   0
 MK-2-9                 0   2   0   0   0   0   0   0   2   0   0   2   2   2   0   2   2   0   0   2   2   2   2   0   2   0   0   0   0   2   0   0   0   2   0   2   2   2   0   2   0   2   2   0   0   2   2   2   2   2   2   2   2   2   2   0   2   0   2   0   0   2   0   0   0   2   0   0   0   2   2   2   0   2   0   2   0   2   0   0   2   2   2   2   2   0   2   0   2   2   2   2   2   0   0   0   0   2   0   2   2   0   0   2   0   0   2   0   0   2   0   2   0   0   0   0   0   0   2   0   0   2   2   0   2   2   2   2   2   2   2   0   2   2   2   2   2   2   0   2   0   0   0   2   0   0   0   2   0   0   0   0   0   0   0   2   2   2   2   0   0   2   0   0   2   2   0   0   0   2   2   0   0   0   0   0   0   0   2   0   2   2   2   2   2   2   0   0   2   2   2   2   0   0   2   0   2   0   0   0
 MK-2-10                0   2   0   2   0   0   0   0   2   0   2   2   2   2   0   2   2   0   2   2   2   2   2   0   2   0   0   0   0   2   0   0   2   0   0   2   2   2   2   2   0   2   2   0   0   0   2   2   0   2   0   2   2   2   2   0   2   0   0   2   0   2   0   0   0   2   0   0   0   2   2   2   0   2   0   2   2   2   0   0   2   2   2   2   2   0   2   0   2   2   2   2   2   0   0   0   0   2   0   2   2   0   0   2   0   0   0   0   2   2   0   2   2   0   0   0   0   0   2   0   0   2   0   0   2   2   2   0   2   2   2   0   2   2   2   2   2   2   0   2   0   0   0   2   0   0   0   2   0   0   0   0   0   0   2   2   2   0   2   0   0   2   0   0   2   2   0   0   0   2   2   0   0   0   0   0   0   2   2   0   2   2   2   2   2   2   0   0   2   2   2   2   2   0   2   0   2   0   0   0
 MK-2-11                0   2   0   0   0   0   0   0   2   0   2   2   2   2   2   0   2   0   2   2   2   2   2   2   0   0   0   0   0   0   0   2   2   0   0   0   2   0   2   2   0   2   2   0   0   0   2   2   0   2   0   2   2   0   2   0   2   2   0   2   0   2   0   0   0   0   0   0   0   2   2   2   2   2   0   2   2   2   0   0   0   2   2   2   2   2   2   0   2   2   0   0   2   0   2   0   0   2   2   2   2   0   2   2   0   0   0   0   2   2   0   2   2   0   0   0   0   0   2   0   0   2   0   0   2   2   2   0   2   2   2   0   2   2   2   2   2   2   0   2   0   0   0   2   0   0   0   2   0   0   2   0   0   0   2   2   2   0   2   2   0   2   0   0   2   2   0   0   2   2   2   0   0   0   0   0   0   2   2   0   0   2   0   2   2   2   0   0   2   2   2   2   2   0   2   0   0   0   0   0
 MK-2-12                0   2   0   0   0   0   0   0   2   0   2   2   2   2   0   0   2   0   2   2   2   2   2   2   2   0   0   0   0   2   2   2   2   0   0   0   2   0   2   2   0   2   0   0   0   0   0   2   0   2   0   2   2   0   2   0   2   2   0   2   0   2   0   0   0   0   0   0   0   2   2   2   2   2   0   2   2   2   2   2   0   2   2   2   2   2   2   0   2   2   0   0   2   0   2   0   2   2   0   0   2   0   2   0   0   2   0   0   2   2   0   2   2   0   2   0   0   0   2   0   0   0   0   0   0   2   0   0   2   2   2   0   2   2   2   2   2   2   0   2   0   0   0   2   0   0   0   0   0   0   2   2   0   0   2   2   0   2   2   2   0   2   0   0   0   2   0   0   2   2   2   0   0   0   0   0   0   2   2   0   0   2   0   2   2   2   0   0   2   2   2   2   2   0   2   0   0   0   0   0
 MK-2-13                0   2   0   0   0   0   0   0   2   2   2   0   2   2   0   0   2   0   2   2   2   2   2   2   2   0   0   0   0   2   2   2   2   0   0   0   2   0   2   2   0   2   0   0   0   0   0   2   0   2   0   0   2   0   2   0   2   2   0   2   0   2   0   2   0   2   0   0   0   2   2   2   2   2   0   0   2   0   2   0   2   2   2   2   2   2   2   0   0   2   0   0   2   0   2   0   2   2   2   0   0   0   2   0   0   2   0   0   2   2   0   2   2   0   2   2   0   0   2   0   0   0   0   0   0   0   2   0   2   2   2   0   2   2   2   2   2   2   0   2   0   0   0   2   0   0   0   0   0   0   2   2   0   0   2   2   2   2   2   2   0   2   0   0   0   0   0   0   2   2   0   0   0   0   0   0   0   2   2   0   0   2   0   2   2   0   0   0   2   2   0   2   2   0   2   0   0   0   0   0
 MK-2-14                0   2   0   0   0   0   0   0   2   2   2   0   2   2   0   0   2   0   0   2   2   2   2   2   2   0   2   0   0   2   2   2   2   0   0   0   2   0   2   2   0   2   0   0   0   0   0   2   0   2   0   0   2   0   2   0   2   2   0   2   0   2   0   2   0   2   0   0   0   2   2   2   2   2   0   0   2   0   2   0   0   2   2   2   2   2   0   0   2   2   0   0   2   0   2   0   2   2   2   0   2   0   2   0   0   2   0   0   2   2   0   2   2   0   2   2   0   0   2   0   0   0   0   0   0   0   2   0   2   2   2   0   2   2   2   2   2   0   2   2   0   0   0   2   0   0   0   0   2   0   2   2   0   0   2   2   2   0   2   2   0   2   0   0   0   0   0   0   2   0   0   0   0   2   0   0   0   2   2   0   0   2   0   2   2   0   0   0   2   0   0   2   2   2   2   0   0   2   0   0
 MK-2-15                0   2   0   0   0   0   0   0   2   2   2   0   2   2   0   0   2   0   0   2   2   2   2   2   2   0   2   0   0   2   2   2   2   0   0   0   2   0   2   2   0   2   0   0   0   0   0   2   2   2   0   0   2   0   2   0   2   2   0   2   0   2   0   2   0   2   0   0   0   2   2   2   2   2   0   2   2   2   2   0   0   2   0   2   2   2   2   0   2   2   0   0   2   0   2   0   2   2   2   2   2   0   0   0   0   2   0   0   2   2   0   2   2   0   2   2   0   0   2   2   0   0   0   0   0   0   2   0   2   2   2   2   2   0   2   2   2   0   2   2   0   0   0   2   2   0   0   0   2   0   2   2   0   0   2   2   2   0   0   2   0   2   0   0   2   0   0   0   2   0   0   0   0   2   0   0   0   2   2   0   0   2   0   2   2   0   0   0   2   0   2   2   2   2   2   0   0   2   2   0
 MK-2-16                0   2   0   0   0   0   0   0   2   0   2   0   2   2   0   0   2   0   0   2   2   2   2   2   2   0   2   0   0   2   0   2   2   0   0   0   2   0   2   2   0   2   0   0   2   0   0   2   2   2   0   0   2   0   2   0   0   2   0   2   0   2   2   2   2   2   0   0   0   2   2   2   2   0   0   2   0   2   2   0   0   2   0   2   2   2   2   0   2   2   0   0   2   0   2   0   2   2   0   2   2   0   0   0   0   2   0   0   2   2   0   2   2   0   2   2   0   0   2   2   0   2   0   2   0   0   2   0   2   2   2   2   2   0   2   0   2   0   2   2   0   0   0   2   2   0   0   0   2   0   2   2   0   0   2   2   2   0   0   2   0   2   0   0   2   0   0   0   2   0   2   0   2   2   0   0   0   2   2   0   2   2   0   2   2   0   0   0   2   0   2   2   2   2   0   0   0   2   2   0
 MK-3-1                 2   2   0   2   0   2   2   0   2   2   2   0   0   2   0   0   2   2   2   0   2   2   2   0   0   0   0   0   0   2   2   0   0   0   0   0   2   2   2   0   0   2   0   2   0   2   0   0   0   0   2   2   2   0   0   0   0   0   0   0   0   2   2   2   0   0   2   0   0   0   2   0   2   2   2   2   2   2   0   0   0   0   0   0   0   2   0   2   0   2   0   2   2   2   2   2   2   0   0   0   0   2   0   0   2   2   0   0   2   2   0   0   0   2   0   0   0   0   0   0   0   0   2   0   0   2   2   2   0   0   2   2   2   0   2   2   2   0   0   0   2   2   2   2   0   0   2   2   2   0   0   2   2   0   2   2   0   2   0   2   2   0   2   0   2   0   0   0   0   0   0   0   0   0   0   0   2   2   0   0   2   0   2   2   2   0   2   2   2   0   2   2   2   0   2   2   2   2   2   0
 MK-3-2                 2   2   2   2   0   2   2   0   0   2   2   2   0   2   2   0   2   2   2   0   2   2   2   0   2   0   0   0   0   2   2   0   0   0   0   0   2   2   0   0   2   0   0   2   0   2   0   0   2   0   2   2   2   0   0   0   0   0   0   0   0   2   2   2   0   0   2   0   0   0   2   0   2   2   2   2   2   2   0   0   0   0   0   0   0   2   0   0   0   2   0   2   2   2   2   2   2   0   2   0   2   2   0   0   2   2   0   0   2   2   0   0   0   2   0   2   0   0   0   0   0   0   0   0   0   2   2   2   0   0   2   2   2   2   2   2   2   0   0   0   2   2   2   2   0   0   2   2   2   2   0   2   2   0   2   2   0   2   2   2   2   0   2   0   2   0   0   0   0   0   0   0   0   0   0   0   2   2   0   0   2   0   2   2   2   0   2   2   2   0   2   2   2   0   2   2   2   2   2   0
 MK-3-3                 2   2   2   2   2   2   2   0   0   2   2   2   0   2   2   0   2   2   2   0   2   2   2   0   2   0   0   0   0   2   2   0   0   0   0   0   2   2   0   0   0   0   0   2   0   2   0   0   2   0   2   2   2   0   0   0   0   0   0   0   0   2   2   2   0   0   2   0   0   0   2   0   0   2   2   2   2   0   0   0   0   0   0   0   0   2   0   0   0   2   0   2   2   2   2   2   2   0   2   0   2   2   0   0   2   2   2   0   2   0   0   0   0   0   0   2   2   0   2   0   0   0   0   0   0   2   2   2   0   0   2   2   2   2   2   2   2   0   0   0   2   2   2   2   0   0   2   2   2   2   0   2   2   0   2   2   0   2   2   0   0   0   2   0   2   0   0   0   0   0   0   0   2   0   0   0   2   2   0   0   2   0   2   0   2   0   2   2   2   0   2   2   2   0   2   2   0   2   2   0
 MK-3-4                 2   2   2   0   2   2   0   0   0   2   2   2   0   2   2   0   2   2   2   0   2   2   2   0   2   0   0   0   0   2   2   0   0   0   0   0   2   2   0   0   0   0   0   2   0   2   0   0   2   0   2   2   2   0   0   0   0   0   0   0   0   2   2   2   2   0   2   0   0   0   2   0   2   2   2   2   2   0   0   0   0   0   2   0   0   2   0   0   0   2   0   2   2   2   2   2   2   0   2   0   2   2   0   0   2   2   2   0   2   0   0   0   0   0   2   2   0   0   2   0   0   0   0   0   0   2   2   2   0   0   2   2   2   2   2   2   2   0   0   0   2   2   0   2   0   0   2   2   2   2   0   2   2   0   2   2   0   2   2   0   0   0   0   0   0   0   0   0   0   0   2   0   2   0   0   0   2   2   2   0   2   0   2   0   2   2   2   2   2   0   2   2   2   0   2   0   0   2   2   0
 MK-3-5                 2   2   0   0   2   2   0   0   0   2   2   2   2   2   2   0   2   2   2   0   2   2   2   0   2   0   0   0   0   2   2   0   0   0   0   0   2   2   0   0   0   0   0   0   0   2   0   0   2   0   2   2   2   0   0   0   0   0   0   0   0   2   2   2   2   0   2   0   0   2   2   0   2   2   2   2   2   0   0   0   0   0   2   0   0   2   0   0   0   2   0   2   2   2   0   2   2   0   2   0   2   2   0   0   2   2   2   0   2   0   0   0   0   0   2   2   0   0   2   0   0   0   0   2   0   2   2   2   0   2   2   2   2   2   2   2   2   0   0   0   2   2   0   2   0   0   2   2   2   2   2   2   2   0   2   0   0   2   2   0   0   0   0   0   0   0   0   0   0   0   2   0   2   0   0   0   2   2   2   0   2   0   2   0   2   2   2   2   2   0   2   2   2   0   2   0   0   2   2   0
 MK-3-6                 2   2   2   0   2   2   0   0   0   2   2   2   2   2   2   0   2   2   2   2   2   2   2   2   2   0   0   0   2   2   0   0   0   0   0   0   0   2   2   0   0   0   0   0   0   2   0   0   2   0   2   2   2   0   0   0   0   0   0   0   0   2   0   2   2   2   2   0   0   0   0   0   2   0   0   2   2   2   0   0   0   0   2   0   2   2   0   0   0   2   0   2   0   0   0   2   2   0   0   0   2   2   0   0   2   2   2   0   2   0   0   0   0   0   2   2   0   0   2   0   0   0   0   2   0   2   2   2   0   2   2   2   2   2   2   2   2   2   0   0   0   2   0   2   0   0   2   2   2   0   2   2   2   0   2   0   0   2   2   0   2   0   0   0   0   0   0   0   0   2   2   2   2   0   0   0   2   2   2   0   2   0   2   0   2   2   2   2   2   0   2   2   0   0   2   0   0   0   2   0
 MK-3-7                 2   2   2   0   2   2   2   0   0   2   2   2   2   2   2   0   2   2   2   2   2   0   2   2   0   0   0   0   2   2   0   0   2   0   0   0   0   2   2   0   0   0   0   0   0   2   2   2   2   0   2   2   2   0   0   0   0   0   0   2   0   2   0   0   2   0   2   0   0   0   0   0   2   0   0   2   2   2   0   0   0   0   2   0   2   0   2   0   0   2   0   2   0   0   0   2   2   0   0   0   2   0   0   0   2   2   2   0   2   0   0   0   0   0   2   2   0   0   2   0   0   0   0   2   0   0   2   2   0   0   2   2   2   2   2   2   0   2   0   0   0   2   0   2   0   0   0   2   2   0   0   2   2   0   2   0   0   2   2   0   2   0   2   0   0   0   0   0   0   2   0   2   0   0   2   0   2   2   0   0   0   0   0   2   2   2   2   2   2   0   0   2   0   0   2   0   0   0   2   0
 MK-3-8                 2   2   2   0   2   2   2   2   0   2   2   2   0   0   2   2   2   2   2   2   0   0   2   2   2   0   0   0   2   2   2   0   0   0   0   0   0   2   2   0   0   0   0   0   0   2   2   2   2   0   2   2   2   0   0   0   0   0   0   2   0   2   0   0   2   0   2   0   0   0   0   0   2   0   0   2   2   2   0   0   0   0   2   0   2   0   2   0   0   2   2   2   0   0   0   2   2   0   0   0   2   0   0   0   2   2   2   0   2   0   0   2   0   0   2   2   0   2   2   0   0   0   0   2   0   0   2   0   0   0   2   2   2   2   2   2   0   2   0   0   2   2   0   2   0   2   0   2   2   0   0   2   2   0   2   0   0   2   2   0   2   0   2   0   0   0   0   0   0   2   0   0   2   0   2   0   2   2   0   2   0   0   2   2   0   2   2   2   2   0   0   0   0   0   2   2   0   0   2   0
 MK-3-9                 2   2   2   0   2   0   2   2   0   2   2   2   0   0   2   2   2   2   2   2   0   0   2   2   0   0   0   0   2   2   2   0   0   0   0   0   0   2   2   0   0   0   0   0   0   2   2   2   2   0   2   2   2   0   0   0   0   0   0   2   0   2   0   2   2   0   2   0   0   2   0   0   2   0   0   2   2   2   0   0   0   0   2   2   2   0   2   0   0   2   2   2   0   2   0   2   2   0   0   0   2   0   0   0   2   2   2   0   2   0   0   2   0   0   2   2   0   2   2   0   2   0   0   2   0   0   2   0   0   0   2   2   2   2   2   2   0   2   0   2   2   2   0   2   0   2   0   0   2   0   0   2   2   0   2   0   0   0   2   0   2   0   2   0   0   0   0   2   0   2   0   2   2   0   2   0   2   2   0   2   0   0   2   2   0   2   2   2   2   0   0   0   0   0   2   2   0   0   2   0
 MK-3-10                0   0   0   0   2   0   2   2   0   2   2   2   0   0   2   2   2   2   2   2   0   0   2   2   0   0   0   0   2   2   2   0   2   0   0   0   0   2   2   2   0   0   0   0   0   2   2   2   2   2   2   2   2   0   0   0   0   0   0   2   0   2   0   0   2   0   2   0   2   2   0   0   2   0   0   2   2   2   0   0   0   0   2   2   2   0   2   0   0   2   2   2   0   2   0   2   2   0   0   0   2   0   0   0   2   2   2   2   2   2   2   0   0   0   2   2   0   2   2   0   2   0   0   2   0   0   2   2   0   0   2   2   2   2   2   2   0   2   0   2   2   2   0   2   2   2   2   0   2   0   0   2   2   0   2   0   0   0   2   0   2   0   2   0   0   0   0   2   0   2   0   0   2   0   2   0   2   2   0   2   2   0   0   2   0   2   2   2   2   0   0   0   0   0   2   2   0   0   2   0
 MK-3-11                0   0   0   0   2   0   2   2   0   2   2   2   0   0   2   2   2   2   2   2   2   0   2   2   0   0   0   0   2   2   2   0   2   0   0   0   0   0   2   2   0   0   2   0   0   0   2   2   0   2   2   2   2   0   0   0   0   0   0   2   0   0   0   0   2   0   0   0   2   2   0   0   2   0   0   2   2   2   0   0   0   0   2   2   2   0   0   2   0   2   2   2   0   2   0   2   2   0   0   0   2   0   0   0   2   2   2   2   2   2   2   0   2   0   2   2   0   2   0   0   2   0   0   0   0   0   2   2   0   0   2   2   2   2   2   0   0   2   0   2   2   0   0   2   2   2   2   0   2   0   0   2   2   0   2   0   0   0   2   0   2   2   2   0   0   0   0   2   0   2   0   0   2   0   2   0   2   2   2   2   2   0   0   2   0   2   2   2   2   0   2   0   0   0   2   2   0   0   2   0
 MK-3-12                0   0   0   0   2   0   2   2   0   2   2   2   0   0   2   2   0   2   2   2   2   0   2   2   0   0   0   0   2   2   0   0   2   0   0   0   0   0   2   2   0   0   2   0   2   0   2   2   0   2   2   2   0   0   0   0   0   0   0   2   2   0   0   0   2   0   0   0   0   2   0   2   2   0   0   2   2   2   0   0   0   2   2   2   2   0   0   2   0   2   2   2   0   2   0   2   2   0   0   0   2   0   0   0   2   2   2   2   2   2   2   0   2   0   2   2   0   0   0   0   2   0   0   0   0   0   2   2   0   0   2   2   2   2   0   0   0   2   0   0   2   0   0   2   2   2   2   0   2   0   2   2   0   0   2   2   0   0   2   0   2   2   2   0   0   0   0   2   0   2   0   0   2   0   2   0   2   2   2   2   2   0   0   2   2   2   2   2   2   0   2   0   0   0   2   2   0   0   2   2
 MK-3-13                0   0   0   0   2   0   2   2   2   2   2   2   2   0   2   2   0   0   2   2   2   0   2   2   0   0   0   0   2   2   0   0   2   0   0   0   2   0   2   2   0   0   2   0   2   0   2   2   0   2   2   0   0   0   0   0   0   0   0   2   2   0   2   0   2   0   0   0   0   2   0   2   2   0   0   2   2   2   0   0   0   2   2   2   2   0   0   2   2   2   2   2   0   2   0   2   2   0   0   0   2   0   0   0   2   2   0   2   2   2   2   0   2   0   2   2   0   0   0   0   2   0   0   0   0   0   2   2   0   0   0   2   2   2   2   0   0   2   0   0   2   0   0   2   2   2   2   0   2   0   2   2   0   0   2   2   2   0   2   0   2   2   2   0   0   0   0   2   0   2   0   0   2   0   2   0   2   2   2   2   0   0   0   2   2   2   0   2   2   0   2   0   0   2   2   2   0   0   2   2
 MK-3-14                0   0   0   0   2   0   2   2   2   2   2   2   2   0   2   2   0   0   2   2   2   0   2   2   0   0   0   0   0   2   2   0   2   0   0   0   2   0   0   2   0   0   2   0   2   0   0   2   0   2   2   0   0   0   0   2   0   0   0   2   2   0   2   0   2   0   0   0   2   2   0   2   0   0   0   2   0   2   0   0   2   2   2   2   2   0   2   2   2   2   2   2   0   2   0   2   2   2   0   0   2   0   0   0   2   2   0   2   2   2   2   0   2   0   0   2   0   0   0   0   2   0   0   0   0   0   2   0   0   2   0   2   2   2   2   0   0   2   0   0   2   0   2   2   2   2   2   0   2   0   2   2   2   0   2   2   2   0   2   0   2   2   2   0   2   0   0   2   0   2   0   0   2   0   0   2   2   2   2   2   0   0   0   2   2   2   0   2   2   0   2   0   0   2   2   2   0   0   0   2
 MK-3-15                0   0   0   0   2   0   2   2   0   2   2   2   2   0   2   2   0   0   2   2   2   0   2   2   0   0   2   0   0   2   2   0   2   0   0   0   2   0   0   2   0   0   2   0   2   0   0   2   2   2   2   0   0   0   0   2   0   2   0   2   0   0   2   0   2   0   0   0   2   2   0   2   0   0   0   2   0   2   0   0   2   2   2   2   2   2   2   0   2   2   2   2   0   2   0   2   2   2   0   0   2   0   0   0   2   2   0   2   2   2   2   0   2   0   0   2   0   0   0   0   2   0   0   0   0   0   2   0   0   2   0   2   2   2   0   0   0   2   0   0   2   0   0   2   2   0   2   0   2   0   2   2   2   0   2   2   2   0   2   0   2   2   2   0   2   0   0   2   2   2   0   0   2   2   0   2   2   0   2   2   0   2   0   2   2   2   0   2   2   0   2   0   0   2   2   2   0   0   2   2
 MK-3-16                0   0   0   0   0   0   2   2   0   2   2   2   2   0   2   2   0   0   2   2   2   0   2   2   0   0   2   0   0   2   2   2   2   0   0   0   2   0   0   2   0   0   2   0   2   0   0   2   2   2   2   0   0   0   0   2   2   2   0   2   0   2   2   0   2   0   2   2   2   2   0   2   0   0   0   2   0   2   0   0   2   2   2   2   2   2   2   0   2   2   2   2   0   2   0   2   2   2   0   0   2   0   0   0   2   2   0   2   2   0   2   0   2   0   0   2   0   2   0   0   2   0   0   0   0   0   2   2   0   2   0   2   2   2   0   0   0   2   0   0   2   2   0   2   2   0   2   0   2   0   2   2   2   0   2   2   2   0   0   0   2   2   2   0   2   0   0   2   2   2   0   0   2   2   0   2   2   0   2   2   0   2   0   2   2   2   0   2   2   0   2   0   0   2   2   2   0   0   2   2
 MK-4-1                 2   0   0   2   0   0   0   0   2   2   2   2   2   0   0   0   0   2   2   2   0   2   2   2   2   0   2   2   2   0   0   0   0   0   2   0   2   2   2   0   0   2   0   0   0   0   0   0   0   0   2   2   0   0   0   2   2   2   0   2   2   0   0   2   2   2   0   2   0   0   2   2   0   2   0   0   0   2   2   0   0   2   2   2   2   2   0   0   0   0   0   2   2   0   2   0   0   0   0   2   2   2   2   2   2   2   2   0   2   2   0   0   2   0   0   2   0   2   2   2   0   2   0   0   0   0   2   2   2   0   2   2   2   0   2   0   0   2   0   2   0   0   0   0   0   0   0   0   0   2   0   2   2   0   0   0   0   0   0   2   2   2   0   2   2   0   0   0   0   0   2   0   0   0   2   0   0   2   2   0   2   0   0   2   0   2   0   2   0   2   2   0   0   0   2   2   0   0   2   2
 MK-4-2                 2   0   0   2   0   0   0   0   2   2   2   2   2   0   2   0   0   2   0   0   0   2   2   0   2   0   2   2   2   0   0   0   0   0   2   0   2   0   2   2   0   2   2   0   0   0   0   0   0   0   2   2   0   0   0   2   2   2   0   2   2   0   0   2   2   2   0   2   0   0   2   0   0   2   0   0   0   2   2   0   0   2   2   2   0   2   0   0   0   0   0   2   0   2   2   0   2   0   0   2   2   2   2   2   2   0   2   0   2   2   0   0   2   0   0   2   0   2   2   2   0   2   2   0   0   0   2   2   2   0   2   2   2   0   0   0   0   2   0   2   0   0   0   0   0   0   0   0   0   2   2   2   2   0   0   0   0   0   0   2   2   2   0   2   2   0   0   0   0   0   2   0   0   0   0   0   2   2   2   2   2   0   0   2   0   0   0   2   0   2   2   0   0   0   2   2   0   0   2   2
 MK-4-3                 2   0   0   2   0   0   0   0   2   2   0   2   2   0   2   0   0   2   0   0   0   0   0   0   2   0   2   2   2   2   0   0   0   0   2   0   2   0   2   2   0   2   2   0   2   0   0   0   0   0   2   2   0   0   0   2   2   2   0   2   2   2   0   2   2   2   0   2   0   0   2   0   0   2   0   0   0   2   2   0   0   2   2   2   2   2   0   0   0   0   0   2   0   2   2   0   2   0   0   2   2   2   2   2   2   0   2   0   2   2   0   0   2   0   2   2   0   2   2   2   0   2   2   0   0   0   2   0   2   0   2   2   2   0   0   2   0   2   0   2   0   0   0   0   0   0   0   0   0   2   2   2   2   0   0   0   0   2   0   2   2   2   0   2   0   0   0   0   2   0   2   0   2   0   0   0   2   2   2   2   2   0   0   2   0   0   0   2   0   2   2   0   0   0   2   2   0   0   2   2
 MK-4-4                 2   0   2   2   0   0   2   0   0   2   0   2   2   0   2   0   0   2   0   0   0   0   0   2   2   0   2   2   2   2   0   0   0   0   2   0   2   0   2   0   0   2   2   0   0   0   2   0   0   0   2   2   0   0   0   2   2   2   0   2   2   0   2   2   2   0   0   2   0   0   2   0   0   2   0   0   2   0   2   0   0   2   2   2   2   2   2   0   0   0   0   2   0   2   2   0   2   0   2   2   2   0   2   0   2   0   2   0   2   2   0   0   2   0   2   2   0   2   2   0   0   2   2   0   0   0   2   0   2   0   2   2   2   0   0   2   0   2   0   2   0   0   2   0   0   0   0   0   2   2   2   2   2   0   0   0   0   2   2   2   2   2   0   2   0   0   0   0   2   0   2   0   2   0   0   0   2   2   2   2   2   0   0   2   0   0   0   2   0   2   2   0   0   0   2   2   0   2   2   2
 MK-4-5                 2   0   2   2   0   0   2   0   0   2   0   2   2   0   2   0   0   2   0   0   0   0   0   2   0   0   0   2   2   2   0   0   0   2   2   0   2   0   2   0   0   0   2   0   0   0   2   0   0   0   2   2   0   0   0   2   2   2   2   2   2   0   2   2   2   0   0   2   0   0   2   0   0   2   0   0   2   0   0   0   0   0   2   2   2   0   2   0   0   0   0   2   0   2   2   0   2   0   2   0   2   0   0   0   2   0   2   2   2   2   0   0   0   2   2   2   0   2   0   0   0   2   2   0   0   0   2   0   2   2   0   2   2   0   0   2   0   2   0   0   0   0   2   0   0   0   0   0   0   2   2   2   2   0   0   0   0   2   2   2   2   2   0   2   0   0   0   0   2   0   2   0   2   0   0   0   2   2   2   0   2   0   0   2   0   0   2   2   0   2   0   0   0   0   2   0   0   2   2   2
 MK-4-6                 2   0   2   2   0   0   2   0   0   2   0   2   2   0   2   0   0   2   0   0   0   2   2   0   0   0   0   2   2   0   0   0   0   2   2   0   2   0   2   0   0   2   2   2   0   0   2   2   0   0   2   2   0   0   0   0   2   2   2   2   2   0   2   2   2   0   0   2   0   0   2   0   2   2   0   0   2   0   0   0   0   0   2   2   2   0   2   0   0   0   0   2   0   2   2   0   2   0   2   0   2   0   0   0   2   0   2   2   2   2   0   0   0   2   2   0   0   2   0   0   0   2   2   0   0   0   2   0   2   2   0   2   2   0   0   2   0   2   0   2   0   0   2   0   0   0   0   0   0   0   2   2   2   0   0   0   0   2   2   2   2   2   0   2   0   2   0   0   2   0   2   0   2   0   2   2   2   2   2   0   2   0   0   0   0   0   2   2   0   2   0   0   0   0   2   0   0   2   2   2
 MK-4-7                 2   0   0   2   0   0   2   0   0   2   0   0   2   0   2   0   0   2   0   0   0   2   2   0   0   0   0   2   2   0   0   0   0   2   2   0   2   0   2   0   0   2   2   2   0   0   2   2   0   0   2   2   0   0   0   0   2   2   2   2   2   0   2   2   2   0   0   2   0   0   2   0   2   2   0   0   2   0   0   0   0   2   2   2   2   0   2   0   0   0   0   2   0   2   2   0   2   0   2   0   2   0   0   0   2   0   2   0   2   2   0   2   0   2   2   0   0   2   0   0   0   2   0   0   0   0   2   0   2   2   0   2   2   0   0   2   0   2   2   2   0   0   2   0   0   0   0   0   0   0   2   2   2   0   0   0   2   2   2   2   2   2   0   2   0   2   0   0   2   0   2   0   2   0   2   0   2   2   2   0   2   2   0   0   0   0   2   0   0   2   0   2   0   0   2   0   0   2   2   2
 MK-4-8                 2   0   2   2   0   2   2   0   0   2   2   0   2   0   2   0   2   2   0   0   0   2   2   0   2   0   0   2   2   0   0   2   0   2   2   0   2   0   0   0   0   2   2   2   0   0   2   2   0   0   2   2   0   0   0   0   2   2   2   2   2   0   2   2   2   0   2   2   0   0   2   2   0   2   0   0   2   0   0   0   0   2   0   2   2   0   2   0   0   0   0   2   0   2   0   0   2   0   2   0   2   0   0   0   0   0   2   0   0   2   0   2   0   2   2   0   0   2   0   0   0   2   0   0   0   0   2   0   2   2   0   2   2   0   0   2   0   2   2   2   0   2   2   0   0   0   0   0   0   0   2   0   2   0   0   0   2   2   2   0   2   2   0   2   0   2   0   0   0   0   2   0   2   2   2   0   2   2   2   0   2   2   0   0   0   0   2   2   2   2   0   2   0   0   2   0   0   2   2   2
 MK-4-9                 2   0   2   2   0   2   2   0   0   2   2   0   2   0   2   0   2   2   0   0   0   2   2   2   2   2   0   2   2   0   0   2   2   2   2   0   2   0   2   0   0   2   2   2   0   0   2   2   0   0   2   2   0   2   0   0   2   0   2   2   2   2   2   2   2   0   0   2   0   0   2   2   0   2   0   0   2   0   0   0   0   2   0   2   2   0   0   0   0   0   0   2   0   2   0   2   2   0   2   0   2   2   0   0   0   0   2   0   0   2   0   2   0   2   2   0   0   2   0   0   2   2   0   0   0   0   2   0   0   2   0   2   2   0   0   2   0   2   2   2   0   2   2   0   0   0   0   0   0   0   0   0   2   0   0   0   2   2   2   0   2   2   0   2   0   2   0   0   0   0   2   0   2   2   2   2   2   2   2   0   2   2   0   0   0   0   2   2   2   2   0   2   2   0   2   0   0   2   2   2
 MK-4-10                2   0   2   2   2   2   2   0   0   2   2   0   2   0   2   0   2   2   0   0   0   0   2   2   0   2   0   2   2   0   0   2   2   2   2   2   2   0   0   0   0   2   2   2   0   0   2   2   0   0   2   2   0   2   0   0   2   0   2   2   2   2   2   2   2   0   2   2   0   0   2   2   0   2   0   0   2   0   0   0   0   2   2   2   2   2   0   0   0   2   2   2   0   2   0   2   2   0   2   0   2   2   0   0   2   0   2   0   0   2   0   2   0   2   2   0   0   2   0   2   2   2   0   0   2   0   2   0   0   2   0   2   2   0   0   2   0   2   2   0   0   2   2   0   0   0   2   0   2   0   0   0   2   0   0   0   2   0   2   2   0   2   2   2   0   2   0   0   0   0   0   2   2   2   2   2   2   2   0   0   2   2   0   0   0   0   2   2   2   2   0   2   2   0   2   2   0   2   2   2
 MK-4-11                0   0   2   2   2   2   2   0   0   2   2   0   2   2   2   2   0   2   0   0   0   0   2   2   0   2   0   2   2   0   0   2   2   2   2   2   2   2   0   0   0   2   2   2   0   0   2   2   0   0   2   2   0   2   0   0   0   2   2   0   2   2   2   2   2   0   2   2   2   0   0   2   2   2   0   0   2   0   0   0   0   2   2   2   2   2   0   2   0   2   2   2   0   2   0   2   2   0   2   0   2   2   0   0   2   0   2   0   0   2   0   2   0   2   2   0   0   2   0   2   2   2   0   2   2   0   2   0   0   2   2   2   2   0   2   0   0   2   2   0   2   2   2   0   0   0   2   0   2   0   0   0   2   0   0   0   2   0   0   2   0   2   2   2   0   0   0   2   0   0   2   2   2   2   2   2   0   2   2   0   2   2   0   0   0   0   2   2   2   2   2   2   2   0   2   2   0   2   2   0
 MK-4-12                0   0   2   2   2   2   2   2   0   2   2   0   2   2   2   2   0   0   0   0   0   0   2   2   0   2   0   2   2   0   0   2   2   2   2   2   2   2   0   0   0   2   2   2   0   0   2   2   0   0   0   2   0   2   0   2   0   2   2   0   2   2   2   2   2   0   0   2   2   0   0   0   2   2   0   0   0   0   0   2   0   2   2   2   2   2   0   2   0   2   2   0   0   0   0   2   2   0   2   0   2   2   0   2   0   0   2   0   0   2   0   2   0   2   0   0   2   2   0   2   2   0   0   2   2   0   2   0   0   2   2   2   2   0   2   0   0   2   2   0   0   2   2   0   0   0   2   0   2   0   0   0   2   0   0   0   2   0   0   2   0   2   2   0   0   0   0   2   0   0   2   2   2   2   2   2   2   2   0   0   0   2   0   2   0   0   2   2   2   2   2   2   2   0   2   2   0   2   2   0
 MK-4-13                0   0   2   2   2   2   2   2   0   2   2   0   2   2   2   0   0   0   0   0   0   0   0   2   0   2   2   2   0   0   0   2   2   2   2   0   2   0   0   0   0   2   2   2   0   0   2   2   0   0   0   2   0   2   0   2   0   2   2   0   2   2   2   2   2   0   0   2   2   0   0   0   2   2   0   0   0   0   0   2   0   2   0   2   2   2   0   2   0   2   2   0   0   0   0   2   2   0   2   0   2   2   0   2   0   0   2   0   0   2   0   2   0   2   0   0   2   2   0   2   2   0   0   0   2   0   2   0   0   2   2   2   2   0   2   0   0   2   2   0   0   2   2   0   0   0   0   0   2   0   0   0   2   0   2   0   2   0   0   2   0   2   2   0   0   0   0   0   0   0   2   2   2   0   2   2   2   2   0   2   0   2   0   0   0   0   2   2   2   2   2   2   2   0   2   2   0   2   2   0
 MK-4-14                0   0   2   2   2   2   2   2   0   2   2   0   2   2   2   0   0   2   0   0   0   0   0   2   0   2   2   2   0   0   0   2   2   2   2   0   2   0   0   0   0   2   2   2   0   0   2   2   0   0   0   2   0   2   0   2   2   2   2   2   2   2   0   2   0   2   0   2   2   0   0   0   2   2   0   0   0   0   0   2   2   2   0   2   2   2   0   2   0   0   2   0   0   0   0   2   2   0   2   0   2   0   0   2   0   0   2   0   0   2   0   2   0   2   0   0   2   2   0   2   0   0   0   0   2   0   2   0   0   2   2   2   2   0   2   0   0   2   2   0   0   0   2   0   0   0   0   0   2   0   0   0   2   0   2   0   2   2   0   2   0   2   2   2   2   0   0   0   0   0   2   2   2   0   2   2   2   2   0   2   0   2   2   0   0   0   2   2   2   2   2   2   2   0   2   2   0   2   2   0
 MK-4-15                0   0   2   2   2   2   2   2   0   2   2   0   2   2   2   0   0   2   0   0   0   0   0   0   0   2   2   2   0   2   0   0   2   2   2   0   2   0   0   0   2   2   2   2   0   0   2   0   0   0   0   2   0   2   0   2   2   2   2   2   0   2   0   2   0   2   0   2   2   0   0   0   2   0   0   0   0   0   0   2   2   2   0   2   2   2   0   2   0   0   2   0   2   0   0   2   2   2   2   0   2   0   0   0   0   0   2   0   0   2   0   2   0   2   0   0   2   2   0   2   0   0   0   0   2   0   2   0   0   2   2   2   2   0   0   0   0   2   2   0   0   0   2   0   0   0   0   0   2   0   0   0   2   0   2   0   2   2   0   2   0   2   2   0   0   0   0   0   0   0   2   2   2   0   2   0   2   2   0   2   0   2   0   0   0   0   2   2   2   2   2   2   2   0   2   2   0   2   2   0
 MK-4-16                0   0   2   2   2   2   2   2   0   2   2   0   2   2   2   0   0   0   0   0   0   0   0   0   0   2   2   2   0   2   0   0   0   2   2   0   2   0   0   2   0   2   2   2   0   0   2   0   0   0   0   2   0   2   0   2   2   2   2   2   2   2   0   2   0   2   0   2   2   0   0   0   2   0   0   0   0   0   0   2   2   2   0   2   2   2   0   2   0   0   2   0   2   0   0   2   2   2   2   0   2   0   0   0   0   0   2   0   0   2   0   0   0   2   0   0   2   2   0   2   0   0   0   0   2   0   2   0   0   2   2   2   2   0   0   0   0   2   2   0   0   0   2   0   0   0   0   0   2   0   0   0   2   0   2   0   2   2   0   2   0   2   2   0   0   0   0   0   0   0   2   2   2   2   0   0   2   2   0   2   0   2   0   0   0   0   2   2   2   0   2   2   2   0   0   2   0   2   2   0
 MK-5-1                 0   2   2   2   2   2   0   2   2   2   0   2   2   2   2   0   0   2   0   2   0   0   2   0   2   2   2   0   2   0   2   0   2   0   2   0   2   0   2   2   2   0   2   2   2   2   0   2   2   2   2   2   2   2   2   2   0   0   2   0   2   0   0   2   2   2   2   0   0   2   0   0   0   2   0   2   0   0   0   0   2   0   2   0   2   0   0   0   0   0   2   2   0   0   2   2   0   0   2   2   2   0   0   2   0   0   2   2   0   0   2   0   0   0   2   2   0   0   0   2   2   2   0   2   2   0   0   0   2   0   0   0   0   2   0   0   0   0   0   0   0   2   0   2   0   2   0   0   0   2   2   2   2   2   2   0   2   0   2   0   2   0   0   2   0   0   0   2   2   2   0   2   2   0   2   0   2   2   0   2   2   2   0   2   2   0   2   0   2   0   0   0   0   2   0   2   2   0   2   0
 MK-5-2                 0   2   2   2   2   2   0   2   2   0   0   0   2   2   2   2   2   2   0   2   0   0   2   0   2   2   2   0   2   0   2   0   2   0   2   0   2   0   2   2   2   0   2   2   2   2   0   2   2   2   2   2   2   2   2   2   0   0   2   0   0   0   0   2   2   2   2   0   0   2   0   0   0   2   0   2   0   0   0   0   2   0   2   0   2   0   0   0   0   0   2   2   0   0   2   2   0   0   2   2   2   0   0   0   0   2   2   2   0   0   0   0   0   0   2   2   0   0   0   2   0   2   0   2   2   0   0   0   2   0   0   0   0   2   0   0   0   0   0   0   0   2   0   2   0   2   0   0   0   2   2   2   2   2   2   0   2   0   2   0   2   0   0   0   0   0   0   2   0   2   0   2   2   0   2   0   2   2   0   0   2   2   0   2   2   0   2   0   0   0   0   0   2   0   0   0   2   0   2   0
 MK-5-3                 0   2   2   0   0   2   0   2   2   0   0   0   2   2   2   2   2   2   0   2   0   0   2   0   2   2   2   0   2   2   2   0   2   2   2   0   2   0   2   2   2   0   2   0   2   2   0   2   2   2   0   2   2   2   2   2   0   2   2   0   0   0   0   2   2   2   2   0   0   2   0   0   0   2   0   2   0   0   0   0   2   0   2   0   0   0   0   0   0   0   2   2   0   0   2   2   0   0   2   2   2   0   0   0   0   2   2   2   0   0   0   0   0   0   2   0   0   0   0   2   0   2   0   2   2   0   0   0   0   0   0   0   0   0   0   0   0   0   0   2   0   0   0   2   0   2   0   0   0   2   2   2   2   2   2   0   2   0   2   0   2   0   0   0   0   0   0   2   0   2   0   2   2   0   2   2   2   2   0   2   2   0   0   2   2   0   2   2   0   0   0   0   2   0   0   0   2   0   2   0
 MK-5-4                 0   2   2   0   0   2   0   2   0   0   0   0   0   2   2   2   0   2   0   2   0   0   2   2   2   2   2   0   2   2   2   0   2   2   2   0   2   0   2   2   2   0   2   0   2   2   0   2   2   2   0   2   2   2   2   2   0   2   2   0   0   0   0   2   2   2   2   0   0   2   0   0   0   2   0   2   0   0   0   0   2   0   0   0   0   0   0   0   0   0   2   2   0   0   2   2   0   0   0   2   2   0   0   0   0   2   2   2   0   0   0   0   0   0   2   0   0   0   0   2   0   2   2   2   2   2   0   0   0   0   0   0   0   0   0   0   0   0   0   2   0   0   0   2   0   2   0   0   0   0   2   2   2   2   2   0   2   0   2   0   2   0   0   0   0   2   0   2   0   2   0   2   2   2   2   2   2   2   0   2   2   0   0   2   2   0   2   2   2   0   0   0   2   0   0   0   2   0   2   0
 MK-5-5                 0   2   2   0   0   2   0   2   0   0   0   2   0   2   2   2   0   2   0   2   2   0   2   2   2   2   2   0   2   2   2   0   2   2   2   0   2   0   2   2   2   0   2   0   2   2   0   2   2   2   0   0   0   2   2   2   0   2   2   0   0   0   0   2   2   2   2   0   0   2   0   0   0   2   0   2   0   2   0   0   2   0   0   0   0   0   0   2   2   0   2   2   0   0   2   2   0   0   0   2   2   0   2   0   0   2   2   2   0   0   0   0   0   0   2   0   2   0   0   2   0   2   2   2   0   2   0   0   0   0   0   0   0   0   2   0   0   0   0   2   0   0   0   2   0   2   0   0   0   0   2   2   2   2   2   0   2   0   2   0   2   2   0   0   2   2   0   0   0   2   0   2   0   2   2   2   2   2   2   2   0   0   0   2   2   0   2   2   2   0   0   0   2   0   0   0   2   0   2   0
 MK-5-6                 0   2   2   2   0   2   0   2   0   0   0   2   0   2   2   2   0   2   0   2   2   0   2   2   0   2   0   0   0   2   0   0   2   2   0   0   2   0   2   2   2   0   0   0   2   2   0   2   2   2   0   0   0   2   2   2   0   0   2   2   0   0   0   2   2   2   2   0   0   0   0   0   0   2   0   2   0   2   0   0   2   0   0   0   0   0   0   2   2   0   2   2   0   0   2   2   0   0   2   2   2   0   2   0   0   2   2   2   0   0   0   2   0   0   2   0   2   0   0   2   0   2   2   2   0   2   0   0   0   0   0   0   0   0   2   0   0   0   0   2   0   0   0   2   2   2   0   0   0   0   2   2   2   2   0   0   2   0   2   0   2   0   0   0   0   2   0   0   0   2   0   2   0   0   2   2   2   2   2   2   0   0   0   2   2   0   2   2   2   2   0   0   0   0   2   0   2   0   2   0
 MK-5-7                 0   2   2   2   0   2   0   0   0   0   0   2   0   2   2   2   0   2   0   2   2   0   2   2   0   2   0   0   0   2   0   0   0   2   0   0   2   0   2   2   2   0   2   0   2   2   0   2   2   2   0   0   0   2   2   2   0   0   0   2   0   0   0   2   2   2   2   0   0   0   2   0   2   0   0   2   0   2   0   0   2   0   0   0   0   0   0   2   2   0   2   2   0   0   2   2   0   0   2   0   2   0   2   0   0   2   2   2   0   2   2   2   0   0   2   0   2   0   0   2   0   2   2   2   2   2   0   2   0   0   0   0   0   0   2   0   0   0   0   2   0   0   0   2   2   2   0   0   0   0   2   2   2   2   0   2   2   0   2   0   2   0   0   0   0   2   0   0   0   2   0   2   0   0   2   2   2   2   2   2   0   0   0   2   2   0   2   2   2   2   0   0   0   0   0   0   2   0   2   0
 MK-5-8                 0   0   2   2   0   2   0   0   0   0   0   2   2   2   2   0   0   0   0   2   2   0   2   2   0   2   0   0   0   2   0   2   0   2   0   0   2   2   2   2   2   0   2   0   0   2   0   2   2   2   0   0   0   0   2   2   0   0   2   2   0   0   0   2   2   0   2   0   0   0   2   2   2   2   0   0   0   2   0   2   0   2   0   0   0   0   0   0   2   2   2   2   2   0   2   2   0   0   2   0   2   0   2   0   0   2   2   2   0   2   2   2   0   0   2   0   2   0   0   2   0   2   2   2   2   0   0   2   0   0   0   0   0   0   0   0   2   0   0   2   0   0   0   2   2   2   0   0   0   0   2   2   2   2   0   2   2   0   2   0   2   0   2   0   0   2   0   0   2   2   0   2   0   0   2   2   2   2   2   2   0   0   0   2   2   0   2   2   2   2   0   0   0   0   0   0   2   0   2   0
 MK-5-9                 2   0   2   2   0   2   0   0   0   0   2   2   2   2   2   0   0   0   0   2   2   0   0   0   0   2   2   0   0   2   0   2   0   2   0   0   0   2   2   2   2   0   2   0   0   2   0   2   2   0   0   0   0   0   2   2   0   0   2   2   0   0   0   2   2   0   2   0   0   0   2   2   2   2   0   0   0   2   0   2   0   2   0   0   0   0   0   0   2   2   2   2   2   0   2   2   0   0   2   0   2   2   2   0   0   2   2   2   0   2   2   2   0   2   2   0   2   0   0   2   0   2   0   2   2   0   0   2   0   0   0   0   0   0   0   0   2   0   0   2   0   0   0   2   2   2   0   0   0   0   0   2   2   2   0   2   2   2   2   0   2   0   2   0   0   2   0   0   2   2   0   2   2   0   2   2   2   2   2   2   2   0   0   2   2   0   2   2   2   2   0   0   0   0   0   0   2   0   2   0
 MK-5-10                2   0   0   2   0   2   0   0   0   0   2   2   2   2   2   0   0   0   0   2   2   0   0   0   0   2   2   0   0   2   0   2   0   2   0   0   0   2   2   2   2   0   2   0   2   2   0   2   2   0   0   0   0   0   2   2   0   2   2   2   0   2   0   2   2   0   2   0   0   0   2   2   2   2   0   0   0   2   0   0   0   2   2   0   0   0   0   2   2   2   2   2   2   0   2   2   0   0   2   0   2   2   2   0   0   2   2   2   0   2   2   2   0   2   2   0   2   0   2   0   2   2   0   2   2   0   0   0   0   0   0   0   2   0   0   0   2   0   0   2   0   0   2   2   2   2   0   0   0   0   0   0   0   2   0   2   2   0   2   0   2   0   2   0   0   2   0   0   2   2   0   2   2   0   2   2   2   2   2   2   2   0   0   2   2   0   2   0   2   2   0   0   0   0   0   0   2   0   2   0
 MK-5-11                0   0   0   2   0   2   0   0   0   0   2   2   2   0   2   0   0   0   0   2   2   0   0   0   0   2   2   0   0   2   0   2   0   2   0   0   0   2   2   2   2   0   2   0   2   2   2   2   2   0   0   0   0   0   2   0   0   2   2   2   0   2   0   2   0   0   2   0   0   0   2   2   2   2   0   0   0   2   0   0   2   2   2   0   0   0   0   2   2   2   2   2   2   0   2   2   0   0   0   0   2   2   2   0   0   2   2   2   0   2   2   2   0   2   2   0   2   2   2   0   2   2   0   2   2   2   0   0   0   0   0   2   2   0   0   0   2   0   0   2   0   0   2   0   2   2   0   2   0   2   0   0   0   2   0   2   2   0   2   2   2   0   2   0   0   0   0   0   2   2   0   2   2   0   2   0   2   2   2   2   2   0   0   2   2   0   2   2   2   2   2   0   0   0   2   0   2   0   2   0
 MK-5-12                0   0   0   2   0   2   0   0   0   2   2   2   2   0   2   0   0   0   2   2   2   0   0   0   0   2   2   0   0   2   0   2   0   2   0   0   0   0   2   2   2   0   2   0   2   2   2   2   2   0   0   0   0   0   2   0   0   2   2   2   0   2   0   2   0   0   2   0   0   0   2   2   2   2   0   0   0   2   0   2   2   2   2   0   0   0   0   2   0   2   2   2   2   0   2   2   0   0   0   0   2   2   2   0   0   2   2   2   0   2   2   2   0   2   2   0   2   2   0   0   2   2   0   2   2   2   2   0   0   0   0   2   2   0   0   0   2   0   0   2   0   0   2   0   2   2   0   2   0   2   0   0   0   2   0   2   2   0   2   2   2   0   2   2   0   0   2   0   2   2   0   2   2   0   2   0   2   0   2   2   2   0   0   2   0   0   2   2   0   2   2   0   0   2   2   0   2   0   2   0
 MK-5-13                0   0   0   0   0   2   0   0   0   0   2   2   2   0   2   0   0   0   2   2   2   0   0   0   0   2   2   0   2   2   0   0   0   2   0   2   0   0   2   2   2   0   2   0   0   2   2   2   2   0   2   0   0   0   2   0   0   2   2   2   0   2   0   2   2   0   2   0   0   0   2   2   2   2   0   0   0   2   0   2   2   2   2   0   0   0   0   2   0   2   2   2   2   0   2   2   0   0   0   0   2   2   2   0   0   2   2   2   0   2   0   2   0   2   2   0   2   0   0   0   2   2   0   2   0   2   2   0   0   2   0   2   2   0   0   0   2   0   0   2   0   0   2   0   2   2   0   2   2   2   0   2   0   2   0   2   2   0   2   2   2   0   2   2   0   0   2   0   2   0   0   2   2   0   2   0   2   0   2   2   2   0   0   0   0   0   2   2   0   2   2   0   0   2   2   0   2   0   0   0
 MK-5-14                0   0   0   0   0   2   0   0   0   0   2   2   2   0   2   0   0   0   2   0   2   0   0   0   0   2   2   0   2   2   0   0   0   2   0   2   0   0   2   2   2   0   2   0   0   2   2   2   2   0   2   0   2   0   2   0   0   2   2   2   0   2   2   2   2   0   2   0   0   0   2   2   0   2   0   0   0   2   0   2   2   0   2   0   0   0   0   2   0   2   2   2   2   0   2   2   0   0   0   0   2   2   0   0   0   0   2   2   0   2   0   2   0   2   2   0   2   0   0   0   2   2   2   2   2   2   2   0   0   2   0   0   2   2   0   0   2   0   0   2   0   0   2   0   2   2   0   2   0   2   0   2   0   2   0   2   2   0   2   2   0   0   0   2   0   0   2   0   2   0   0   0   2   0   2   0   2   0   2   2   2   0   0   0   0   2   0   2   0   2   2   0   0   2   2   0   2   0   0   2
 MK-5-15                2   0   0   0   0   2   2   0   0   0   2   2   2   0   2   0   0   0   2   0   2   0   2   0   2   2   2   0   2   2   0   0   2   2   0   2   0   0   2   2   0   0   2   0   0   2   2   2   2   0   2   0   2   0   2   0   0   2   2   2   0   2   2   2   2   0   2   0   0   2   2   2   0   0   0   2   0   2   0   2   2   0   2   0   0   0   0   2   0   0   0   2   2   0   2   2   0   0   0   2   2   2   0   0   0   0   2   2   0   2   0   2   0   2   2   0   2   0   0   0   2   2   2   2   2   2   2   0   0   2   0   0   2   2   0   0   2   0   0   2   0   0   2   0   2   2   0   2   0   2   0   2   0   2   0   2   2   0   0   2   0   0   0   2   0   0   0   0   2   0   2   0   2   0   2   2   2   0   2   2   2   0   0   0   0   2   0   2   0   2   2   0   0   2   2   0   2   0   0   2
 MK-5-16                2   0   0   0   0   2   2   0   0   0   2   2   2   0   2   0   0   0   2   0   2   0   2   0   2   2   2   0   2   2   0   0   2   2   0   2   0   0   2   0   0   0   2   0   0   2   0   2   2   0   2   0   2   0   2   0   0   2   2   2   0   2   2   0   2   0   2   0   0   2   2   2   0   2   0   2   0   2   0   2   2   0   2   0   0   2   0   2   0   0   0   2   2   0   2   2   0   0   0   2   2   2   0   0   0   0   2   2   0   2   0   2   0   2   2   0   2   0   2   0   2   2   2   2   2   2   2   0   0   2   0   0   2   2   0   0   2   0   2   2   0   0   2   0   2   0   0   2   0   2   0   2   0   2   0   2   0   0   0   0   0   0   2   2   0   0   0   0   2   0   2   0   2   0   2   2   2   0   2   2   2   2   0   0   0   2   0   2   0   2   2   0   0   2   2   0   2   2   0   2
 MK-6-1                 0   2   0   2   0   0   0   0   0   2   0   0   2   0   2   0   0   0   2   0   0   2   2   0   0   2   2   0   0   2   0   2   0   2   2   0   2   2   2   2   0   2   0   0   2   0   0   0   2   0   0   2   0   0   0   0   0   2   0   0   2   0   2   0   2   0   2   0   0   0   2   0   0   2   2   0   0   0   0   2   2   0   0   0   0   2   2   0   0   0   0   2   0   0   0   2   0   0   2   2   0   0   2   0   0   0   0   0   2   2   2   2   2   0   2   0   2   2   2   0   2   0   2   2   0   0   2   0   2   0   0   0   0   0   2   2   2   0   2   2   0   2   2   0   2   2   2   0   0   0   2   0   0   0   2   0   2   0   2   2   2   2   0   0   2   2   0   0   2   2   0   2   2   0   0   2   0   0   2   0   2   2   0   0   2   2   2   2   0   2   2   0   2   2   0   0   2   0   2   2
 MK-6-2                 2   2   0   2   0   0   0   0   0   2   0   0   2   0   2   0   0   2   2   0   0   2   2   2   0   2   2   0   0   0   0   2   0   2   2   0   2   2   0   2   0   2   2   2   2   0   0   0   2   2   0   2   0   0   0   0   2   2   0   0   2   0   2   0   2   0   0   0   0   0   2   0   0   2   2   0   0   0   0   2   2   0   0   0   0   2   2   0   0   0   0   0   0   0   2   2   0   0   2   2   0   0   2   0   2   0   0   0   2   2   2   2   2   0   2   0   2   2   2   0   2   0   2   2   0   0   2   0   2   0   0   0   0   0   2   0   2   0   2   2   0   2   2   0   2   2   2   0   0   0   2   2   0   0   2   0   2   0   0   0   2   2   0   0   2   2   0   0   2   2   0   2   0   0   0   2   0   0   2   0   2   0   0   0   2   2   0   2   0   2   2   0   2   2   0   0   2   0   2   2
 MK-6-3                 2   0   2   2   0   0   0   0   0   2   0   0   2   0   2   2   0   2   2   0   0   2   2   2   0   2   0   0   0   0   0   2   0   2   2   0   2   2   0   2   0   2   2   2   2   0   0   0   2   0   0   2   0   0   0   0   2   2   0   0   2   0   2   0   2   0   0   0   0   0   0   0   0   2   2   2   0   0   0   2   2   0   0   0   0   2   2   0   0   0   0   0   0   0   2   2   0   0   0   2   0   0   2   0   2   0   0   0   2   2   2   2   2   0   2   0   2   2   0   0   2   0   2   0   0   0   2   0   2   0   0   0   0   0   2   0   0   0   2   2   0   2   0   0   2   2   2   0   0   0   2   0   0   0   2   0   2   0   0   0   0   2   2   0   2   2   0   0   2   2   0   2   0   2   0   2   0   0   2   0   2   0   0   0   2   2   2   2   0   2   2   0   2   2   0   0   2   2   2   2
 MK-6-4                 2   2   2   2   0   0   0   0   0   2   0   0   2   0   0   2   0   2   0   0   0   2   2   2   0   2   0   0   0   0   2   2   2   2   2   0   2   2   0   2   0   2   2   2   2   0   0   0   2   0   0   2   0   0   0   0   2   2   0   0   2   2   2   0   2   0   0   0   0   0   2   0   2   2   2   2   0   0   0   2   2   0   0   0   0   2   2   0   2   0   0   0   0   0   2   2   0   0   0   0   2   0   2   0   2   0   0   0   2   2   2   2   2   0   2   0   2   2   0   0   2   0   2   0   2   0   2   0   2   0   2   0   0   0   2   2   0   2   0   0   0   0   0   2   2   2   2   0   0   0   2   0   0   2   2   0   2   0   0   0   0   0   0   0   2   2   0   0   2   2   0   2   0   2   0   0   0   0   2   0   2   0   0   0   2   2   2   2   0   2   0   2   2   2   0   0   2   2   2   0
 MK-6-5                 2   2   2   2   0   0   0   0   0   2   0   0   2   0   0   2   0   2   0   0   0   2   2   0   0   2   0   0   0   0   2   2   2   2   2   0   2   2   0   2   0   2   2   2   2   0   0   0   2   0   0   2   0   0   0   0   2   2   0   0   2   2   2   0   2   0   0   0   0   0   2   2   2   2   2   0   0   0   2   2   2   0   0   0   0   2   2   0   0   0   0   0   0   0   2   2   0   0   0   0   2   0   2   0   2   0   2   0   0   2   2   2   0   2   2   0   2   2   0   0   2   0   0   0   0   2   2   0   2   0   2   0   2   0   2   2   0   2   0   0   0   0   0   2   2   2   2   0   0   0   2   2   0   2   2   0   2   0   0   0   0   0   0   0   2   2   0   0   2   2   0   0   0   2   0   0   0   2   2   0   2   0   0   0   2   2   2   2   0   2   0   2   2   2   0   0   2   2   2   0
 MK-6-6                 2   2   2   2   0   0   0   0   0   2   0   0   2   0   0   2   0   2   0   2   0   0   0   0   0   2   0   0   0   0   2   2   2   2   2   0   2   2   0   2   0   2   2   2   2   2   2   0   2   2   0   2   0   2   2   0   0   2   0   0   0   0   2   0   2   0   0   0   0   0   2   2   2   2   2   0   0   0   2   2   2   0   0   0   0   2   2   0   0   0   0   0   0   0   2   2   0   0   0   0   2   0   2   0   2   2   2   0   0   2   0   2   0   2   2   0   2   2   0   0   2   0   0   0   0   2   2   0   2   0   2   0   2   0   0   2   0   2   2   0   0   0   0   2   2   2   2   0   0   0   2   2   2   2   2   0   2   0   0   0   0   0   0   0   2   2   0   0   2   2   0   0   0   2   0   0   0   2   2   0   2   0   0   0   2   2   2   2   0   2   0   2   2   2   0   0   2   2   2   0
 MK-6-7                 2   2   2   2   0   0   0   2   0   2   0   0   2   0   0   2   0   2   0   2   0   0   0   0   2   2   0   0   0   0   2   2   2   2   2   2   2   2   0   2   0   2   2   2   2   2   2   0   0   2   0   2   0   2   2   0   0   2   0   0   0   0   2   0   2   0   0   0   0   0   2   2   2   2   2   0   0   0   0   2   0   0   0   0   0   2   2   0   0   0   0   0   0   0   0   2   0   0   0   0   2   2   2   0   2   0   2   0   0   2   0   2   0   2   2   0   2   0   0   0   2   0   0   0   0   2   2   0   2   0   2   0   2   0   0   0   0   2   2   0   0   0   0   2   2   2   2   0   0   2   2   2   2   2   2   0   2   0   0   0   0   0   0   0   2   2   0   0   2   2   0   0   0   2   0   0   0   2   2   0   2   0   0   0   2   2   2   2   0   2   0   2   2   2   0   0   2   0   2   0
 MK-6-8                 2   2   2   2   0   0   0   0   0   2   0   0   2   2   0   2   0   2   0   2   0   0   2   2   2   2   0   0   0   0   2   0   2   2   2   0   0   2   0   2   0   2   2   2   2   2   2   0   0   2   0   2   0   2   0   2   2   2   0   0   0   0   0   0   2   0   0   2   0   0   2   2   2   2   2   2   0   0   0   2   0   0   0   0   0   2   2   0   0   0   2   0   0   0   0   2   0   0   0   0   2   0   2   0   2   0   2   0   0   2   0   2   0   0   2   0   0   0   0   0   2   2   0   0   0   2   2   0   2   0   2   0   2   0   0   0   0   2   2   0   0   0   2   2   2   2   2   2   0   2   2   2   2   2   2   0   2   0   0   0   0   0   0   2   2   2   0   0   2   2   2   0   0   2   0   2   0   2   2   0   2   0   0   0   2   0   0   0   0   2   0   2   2   0   0   0   2   0   2   0
 MK-6-9                 2   2   2   2   0   0   0   0   0   2   0   0   2   2   0   2   0   2   0   2   0   2   2   2   2   2   0   0   0   0   2   0   2   2   2   0   0   2   0   2   0   2   2   2   2   2   2   0   0   2   0   0   0   2   0   2   2   2   0   0   0   0   0   0   0   0   0   2   0   0   0   2   2   2   2   2   0   0   0   2   0   0   0   0   0   2   2   0   0   0   2   0   0   0   0   2   0   0   0   2   2   2   2   0   2   0   2   0   2   2   2   2   0   0   2   2   0   0   2   0   2   2   0   0   0   2   2   0   2   0   2   2   2   0   0   0   0   2   2   0   0   0   2   2   2   2   2   2   0   2   2   2   2   2   2   0   2   0   0   0   0   0   0   2   2   2   2   0   2   2   2   0   0   2   0   2   0   2   2   0   2   2   0   0   2   0   0   0   0   2   0   2   2   0   0   0   2   2   2   0
 MK-6-10                2   0   2   2   0   0   0   0   0   2   2   0   2   2   0   2   0   2   0   2   0   2   2   2   2   2   0   0   0   0   2   0   2   2   2   0   0   2   2   2   0   2   2   2   2   2   2   0   0   2   0   0   2   2   0   2   2   2   0   0   0   0   0   0   0   0   0   2   0   2   0   2   2   2   2   2   0   0   0   2   2   0   0   0   0   2   2   0   0   0   2   0   0   2   0   2   0   0   0   2   2   2   2   2   2   2   2   0   2   2   2   2   0   0   2   2   0   0   2   0   2   2   0   0   0   2   2   0   2   0   2   2   2   0   0   0   0   2   2   0   0   0   2   2   2   2   2   2   0   2   2   2   2   2   2   0   2   0   0   0   0   2   0   2   2   2   2   0   2   2   2   0   0   2   0   2   0   2   2   0   0   2   0   0   2   0   0   0   0   2   0   2   2   0   0   0   0   2   2   2
 MK-6-11                2   0   2   2   0   0   0   0   0   0   2   0   2   0   0   2   0   2   0   2   0   2   2   0   2   2   0   0   0   0   2   2   2   2   2   0   0   2   2   2   0   0   2   2   2   2   2   0   0   2   0   2   2   2   2   2   2   2   0   0   0   0   0   2   0   0   0   2   2   2   0   2   2   2   0   0   0   0   0   2   2   2   0   0   0   2   2   0   0   0   2   0   0   2   0   2   0   0   0   2   2   2   2   2   2   2   2   2   2   2   2   2   2   0   2   2   0   0   2   0   2   2   0   2   2   0   2   0   2   0   2   2   0   0   0   0   0   2   2   0   0   0   2   0   2   2   2   2   0   2   2   2   2   2   2   0   2   0   2   0   2   2   0   2   2   2   2   0   2   2   2   0   0   2   0   2   0   2   2   2   0   2   0   0   2   0   0   2   0   2   0   2   2   0   0   0   0   2   2   2
 MK-6-12                2   2   2   2   0   0   2   0   0   0   0   0   2   0   0   2   0   2   0   2   0   2   2   0   2   2   0   0   0   0   2   2   2   2   2   0   0   2   2   2   0   0   2   2   2   2   2   0   0   2   0   2   2   2   2   2   0   2   0   0   0   0   2   2   0   0   0   2   2   2   0   2   2   2   0   0   0   0   0   2   2   2   0   0   0   2   2   0   0   0   2   0   0   2   0   2   0   0   0   2   2   2   0   0   0   2   2   2   2   2   2   2   2   0   2   0   0   0   2   0   2   2   0   2   2   0   2   0   2   0   2   2   0   0   0   0   2   2   2   0   0   0   2   0   2   2   2   2   0   2   0   2   2   2   2   0   2   0   2   0   2   2   0   2   2   2   2   0   2   2   2   0   0   2   0   2   0   2   2   2   0   2   0   0   2   0   0   2   0   2   0   2   2   0   0   0   0   2   2   2
 MK-6-13                2   2   2   2   0   0   2   0   0   0   0   2   2   0   0   2   0   2   0   2   0   0   2   0   2   2   0   0   0   0   2   2   2   2   2   0   2   0   2   2   0   0   2   2   2   2   0   0   0   2   0   2   2   2   2   2   0   2   0   0   0   0   2   2   0   0   0   2   2   2   0   2   2   2   0   0   0   2   0   2   2   2   0   2   0   2   2   0   0   0   2   0   0   2   0   2   0   0   0   2   2   2   0   0   0   2   2   2   2   2   0   2   2   0   2   0   0   0   2   0   2   2   0   2   2   0   0   2   2   0   2   2   2   0   0   0   2   2   2   0   0   0   2   0   2   2   2   2   0   2   0   2   2   2   2   0   2   0   0   0   2   2   0   2   2   0   2   0   2   2   0   2   0   2   0   2   2   2   2   2   0   0   0   0   2   0   0   2   2   2   0   2   2   2   0   0   0   2   2   2
 MK-6-14                2   2   2   2   2   0   2   0   2   0   0   2   2   0   0   2   0   2   0   2   0   0   2   0   2   2   0   0   2   0   2   2   2   2   2   0   0   0   2   2   0   0   2   2   2   2   2   0   0   2   0   2   2   2   2   0   0   2   0   0   0   0   2   2   0   0   2   2   2   2   0   2   2   2   0   2   0   2   0   0   2   2   0   2   0   2   2   0   0   0   2   2   0   2   2   2   0   0   0   2   2   0   0   0   0   2   2   2   0   2   0   2   0   0   2   0   0   0   2   0   2   2   0   2   2   0   0   2   2   0   2   2   2   0   0   0   2   2   2   0   2   0   2   0   2   0   2   2   0   2   0   2   2   2   2   0   2   0   0   0   2   2   0   2   2   0   2   0   2   2   0   2   0   2   0   2   2   2   2   0   0   0   0   0   2   0   0   2   2   2   0   2   2   2   0   2   2   2   2   2
 MK-6-15                2   2   2   2   2   0   2   0   2   0   0   2   0   0   0   2   0   2   0   2   2   0   2   0   2   2   0   0   2   0   2   2   2   2   2   0   2   0   2   2   0   0   2   2   2   2   2   0   0   2   0   2   2   2   2   0   0   2   0   0   0   0   2   2   0   0   2   2   2   2   0   2   2   2   2   2   0   2   0   0   2   2   0   2   0   2   2   0   0   0   2   2   0   2   2   2   0   0   0   2   2   0   0   0   0   2   2   2   0   2   0   2   0   0   0   0   0   2   2   0   2   0   0   2   2   0   0   0   2   0   2   2   2   0   0   0   2   2   2   2   2   0   2   0   2   0   2   2   0   2   0   0   2   2   2   0   2   2   0   0   2   2   0   2   0   0   2   0   2   2   0   2   0   2   2   2   2   2   0   0   0   0   0   2   2   0   0   2   2   2   0   2   2   2   0   2   2   2   2   2
 MK-6-16                2   2   2   2   2   0   2   0   0   0   0   2   0   0   0   2   0   2   0   2   2   0   2   0   2   2   0   0   2   0   2   2   2   2   2   2   2   0   2   2   0   0   2   2   2   2   2   0   0   2   0   2   2   2   2   0   0   2   0   0   0   0   2   2   0   0   2   2   2   2   0   2   2   2   0   2   0   2   0   0   2   2   0   2   0   2   2   0   0   0   2   2   0   2   2   2   0   0   0   2   2   0   0   0   0   0   2   2   0   2   0   2   0   0   0   0   0   2   2   2   2   0   0   2   2   0   2   0   2   0   2   2   2   2   2   0   2   2   2   2   2   0   2   0   2   0   2   2   0   2   0   0   0   2   2   0   2   2   0   0   2   2   0   0   0   0   2   0   2   2   0   2   2   0   2   2   2   2   0   0   0   0   0   2   2   0   2   2   2   2   0   2   2   2   0   2   2   2   2   2
 
!****************************************** Phenotypic Data **********************************************************
!-100.0 is resevred for missing phenotype
SimulatedTrait1        13.6775   13.9469   15.6729   16.0916   14.0284   14.9324   14.3546   14.1398   15.7069   14.8667   13.8987   14.9904   13.1765   15.8882   16.0105   16.3229   14.3540   15.5997   13.4798   14.5220   15.8007   15.9392   15.0220   14.1207   15.9258   16.7687   14.3989   17.0696   15.4097   15.2715   15.7769   15.7531   15.3066   16.5136   13.7297   15.0227   14.2268   13.8221   15.3100   15.8973   15.3759   15.3598   13.9562   13.8134   14.4540   14.1979   15.0796   13.8804   13.9103   14.3988   15.5425   14.3475   13.2260   13.6819   16.6651   15.0658   15.6049   16.0906   15.7587   14.3787   15.8130   15.9541   16.2135   16.4185   15.0792   14.4573   15.0552   14.1319   16.2782   15.7111   16.0511   14.3128   16.1640   14.1896   15.8417   14.4161   13.9313   14.8732   15.5914   14.7600   16.2736   15.7036   14.4761   15.6509   14.8098   13.3557   16.0625   15.6432   14.1499   16.6929   16.7249   15.6469   15.5301   13.6993   14.3409   14.2676   14.5446   15.4636   15.2184   16.5862   13.6711   13.6990   14.1064   15.6323   15.3553   15.1887   16.0185   15.1863   16.3223   13.5269   17.1082   16.4860   14.9391   14.6684   14.1006   15.7209   15.7767   16.8263   15.2981   16.7252   16.7162   15.3162   16.0152   14.3196   16.2740   16.2038   14.4305   15.4865   15.0807   15.3421   13.8471   13.9499   16.4830   15.1053   14.5044   16.4945   15.1166   14.3257   14.3651   14.7917   13.6272   14.0115   14.8577   16.3044   14.3324   14.7853   13.6578   15.8460   16.0534   14.7722   15.3976   16.0597   14.6549   14.6076   14.6562   14.6023   16.1417   14.2335   13.1803   15.6474   16.2289   14.0519   16.1106   14.1810   16.6671   16.7699   16.2366   16.2297   15.4158   15.5017   15.4266   14.0047   16.1346   14.2273   14.6685   15.7571   15.7191   15.9226   14.7298   16.2312   13.8664   14.0668   13.1207   16.0741   15.2609   16.5544   16.1585   15.0369   14.1226   13.5349   17.0403   14.6556   15.2609   14.7408   15.6115   14.8810   14.4043   14.3018   14.2676   16.4564
SimulatedTrait2        10.2314   10.3587   10.8080    9.4215   10.4606   10.7007   10.5223    9.7424   10.0706    9.2225   10.5235    9.5954   10.2818    9.5876    8.9653    9.6272   10.9844    9.7549   10.3982   10.4262    9.1484    9.5850    9.6134   10.3671    9.3603    9.5096   10.3548    9.3198    9.8133   10.5159    9.5887    9.7794   10.6338    9.3894   10.7358    9.4784   10.4435   10.5302   10.4496    9.3800    9.3394    8.9731   10.5484   10.8180   10.2398   10.4950    9.1914   10.4308   10.5012   10.6973   10.2488   10.5852   10.3932   10.5879    9.4977   10.2326    9.4491    9.3529    9.3977   10.8838    9.6897    9.4909    9.6308    9.6737    9.5375   10.3048   10.7069   10.8607    9.3642   11.2562    9.4899   10.1854    9.6344   10.8043    9.7214   10.8244   10.5071    9.0480   10.3166   10.6227    9.4046    8.9242    9.3798   10.4574   10.7190   10.3688    9.4417    9.5072   10.3203    9.4812    9.4323    9.4368    9.0124   10.2068    9.5431   10.5076   10.4114    9.5640   10.5066    9.4676   10.8892   10.3143   11.0627    9.1389   10.2918    8.9047    9.5219   10.6972    9.6041   10.4824    9.6294    9.3851    8.9150    9.1940   10.5904    8.9408    9.7013    9.6750    9.1698    9.3977    9.3196    9.7214    9.4905   10.7409    9.3161    9.8448   10.1007   10.3340   10.3343    9.4635   10.4093   10.4822    9.3215    9.4300   10.4002    9.2703   10.2579   10.6009   10.5691    9.6476   10.2115   10.8899    9.6950    9.8155    9.7713    9.8945   10.2377    9.2981    9.7633   10.3277    9.4392    9.1912   10.6348    9.2362   10.2964   10.6160    9.5423   10.2613   10.3432    9.2807    9.4328   10.8820    9.6445   10.3950    9.6638    9.4913    9.5564    9.0873    9.5859    9.3625    9.4926   10.1992    9.5453   10.6978   10.7584    9.1349    9.5950    9.4320   10.5708    9.7591   10.4523   10.7118   10.3468    9.2751   10.7917    9.7359    9.3700    9.3659   10.8370   11.0271    9.7019   10.7245    9.6202   10.7511    9.7330   10.1812   10.4444   10.2088   10.7847    9.3396
 
