# Supplementary material for: Inclusive Composite Interval Mapping of QTL by Environment Interactions in Biparental Populations
Source: PLoS One. 2015 Jul 10;10(7):e0132414. doi: 10.1371/journal.pone.0132414 (PMC4498613; doi:10.1371/journal.pone.0132414)
Supplement: S6 File — (ZIP) [file pone.0132414.s006.zip › H=0.8/L1/run_00144.met]

!**********************Note: lines staring with "!" are remarks and will be ignored in the program********************
!*********************************General Information**********************************
!Assuming F1 = P1 x P2, populations available in QTL IciMapping are: 
!  1, P1BC1F1 = P1 x F1, the first backcrossing where P1 is used as the recurrent parent;
!  2, P2BC1F1 = P2 x F1, the first backcrossing where P2 is used as the recurrent parent;
!  3, F1DH, F1-derived doubled haploids; 
!  4, RIL or F1RIL, recombination inbred lines through the repeated selfing of F1;
!  5, P1BC1RIL, recombination inbred lines through the repeated selfing of P1BC1F1;
!  6, P2BC1RIL, recombination inbred lines through the repeated selfing of P2BC1F1;
!  7, F2, the selfing generation of F1;
!  8, F3, the selfing generation of F2;
!  9, P1BC2F1, the second backcrossing where P1 is used as the recurrent parent; 
! 10, P2BC2F1, the second backcrossing where P2 is used as the recurrent parent;
! 11, P1BC2RIL, recombination inred lines through the repeated selfing of P1BC2F1; 
! 12, P2BC2RIL, recombination inred lines through the repeated selfing of P2BC2F1; 
! 13, P1BC1F2, the selfing generation of P1BC1F1; 
! 14, P2BC1F2, the selfing generation of P2BC1F1; 
! 15, P1BC2F2, the selfing generation of P1BC2F1; 
! 16, P2BC2F2, the selfing generation of P2BC2F1; 
! 17, P1BC1DH, P1BC1F1-derived doubled haploids; 
! 18, P2BC1DH, P2BC1F1-derived doubled haploids; 
! 19, P1BC2DH, P1BC2F1-derived doubled haploids; 
! 20, P2BC2DH, P2BC2F1-derived doubled haploids; 
   3      !Mapping Population (see remarks above)
   2      !Mapping Function (1 for Kosambi; 2 for Haldane; 3 for Morgan)
   2      !Marker Space Type (1 for intervals; 2 for positions)
   1      !Marker Space Unit(1 for centiMorgans; 2 for Morgan)
   6      !Number of Chromosomes (or Linkage Groups)
 200      !Size of the mapping population
   2      !Number of environments
 
!***************************************** Chromosomes and Linkage Maps **********************************************
!Chromosome                 NumMarkers
-CH1                        16
-CH2                        16
-CH3                        16
-CH4                        16
-CH5                        16
-CH6                        16
!Linkage map (Marker name followed by position or the interval length)
 MK-1-1                1     0.000
 MK-1-2                1    10.000
 MK-1-3                1    20.000
 MK-1-4                1    30.000
 MK-1-5                1    40.000
 MK-1-6                1    50.000
 MK-1-7                1    60.000
 MK-1-8                1    70.000
 MK-1-9                1    80.000
 MK-1-10               1    90.000
 MK-1-11               1   100.000
 MK-1-12               1   110.000
 MK-1-13               1   120.000
 MK-1-14               1   130.000
 MK-1-15               1   140.000
 MK-1-16               1   150.000
 MK-2-1                2     0.000
 MK-2-2                2    10.000
 MK-2-3                2    20.000
 MK-2-4                2    30.000
 MK-2-5                2    40.000
 MK-2-6                2    50.000
 MK-2-7                2    60.000
 MK-2-8                2    70.000
 MK-2-9                2    80.000
 MK-2-10               2    90.000
 MK-2-11               2   100.000
 MK-2-12               2   110.000
 MK-2-13               2   120.000
 MK-2-14               2   130.000
 MK-2-15               2   140.000
 MK-2-16               2   150.000
 MK-3-1                3     0.000
 MK-3-2                3    10.000
 MK-3-3                3    20.000
 MK-3-4                3    30.000
 MK-3-5                3    40.000
 MK-3-6                3    50.000
 MK-3-7                3    60.000
 MK-3-8                3    70.000
 MK-3-9                3    80.000
 MK-3-10               3    90.000
 MK-3-11               3   100.000
 MK-3-12               3   110.000
 MK-3-13               3   120.000
 MK-3-14               3   130.000
 MK-3-15               3   140.000
 MK-3-16               3   150.000
 MK-4-1                4     0.000
 MK-4-2                4    10.000
 MK-4-3                4    20.000
 MK-4-4                4    30.000
 MK-4-5                4    40.000
 MK-4-6                4    50.000
 MK-4-7                4    60.000
 MK-4-8                4    70.000
 MK-4-9                4    80.000
 MK-4-10               4    90.000
 MK-4-11               4   100.000
 MK-4-12               4   110.000
 MK-4-13               4   120.000
 MK-4-14               4   130.000
 MK-4-15               4   140.000
 MK-4-16               4   150.000
 MK-5-1                5     0.000
 MK-5-2                5    10.000
 MK-5-3                5    20.000
 MK-5-4                5    30.000
 MK-5-5                5    40.000
 MK-5-6                5    50.000
 MK-5-7                5    60.000
 MK-5-8                5    70.000
 MK-5-9                5    80.000
 MK-5-10               5    90.000
 MK-5-11               5   100.000
 MK-5-12               5   110.000
 MK-5-13               5   120.000
 MK-5-14               5   130.000
 MK-5-15               5   140.000
 MK-5-16               5   150.000
 MK-6-1                6     0.000
 MK-6-2                6    10.000
 MK-6-3                6    20.000
 MK-6-4                6    30.000
 MK-6-5                6    40.000
 MK-6-6                6    50.000
 MK-6-7                6    60.000
 MK-6-8                6    70.000
 MK-6-9                6    80.000
 MK-6-10               6    90.000
 MK-6-11               6   100.000
 MK-6-12               6   110.000
 MK-6-13               6   120.000
 MK-6-14               6   130.000
 MK-6-15               6   140.000
 MK-6-16               6   150.000
!*********************************** Marker Types ********************************************************************
!Co-dominant marker: When heterozygote F1 is present, P1 is coded as 2, F1 is coded as 1, and P2 is coded as 0; Otherwise, P1 is coded as 2, and P2 is coded as 0. 
!Dominant marker: When heterozygote F1 is present, P1 and F1 are coded as 12, and P2 is coded as 0; Otherwise, P1 is coded as 2, and P2 is coded as 0.  
!Recessive markers: When heterozygote F1 is present, P1 is coded as 2, and F1 and P2 are coded as 10; Otherwise, P1 is coded as 2, and P2 is coded as 0. 
!Missing marker is coded as -1. 
 MK-1-1                 2   0   0   0   2   2   2   0   0   0   0   0   0   2   2   0   0   2   0   2   0   0   2   2   0   0   0   2   2   2   2   2   2   0   0   0   0   0   0   2   0   2   2   2   2   2   2   0   0   0   0   2   0   0   0   0   0   2   2   2   0   0   0   0   2   0   0   2   2   2   0   0   2   2   0   2   2   0   2   2   2   2   2   0   0   0   2   0   2   2   2   2   0   0   0   0   0   2   2   2   2   2   2   2   2   0   2   0   0   2   0   2   0   2   0   0   2   2   0   2   2   0   2   2   2   0   0   0   2   2   0   0   2   2   0   0   2   0   2   0   2   0   2   2   0   0   2   0   0   2   0   0   0   0   2   2   2   0   0   2   0   2   2   0   0   2   0   0   2   2   2   0   2   0   0   2   0   0   0   2   0   2   2   0   0   2   0   0   2   2   0   0   0   0   2   2   0   0   0   2
 MK-1-2                 2   0   0   0   2   2   2   0   0   0   0   0   0   2   2   0   0   2   0   2   0   0   2   2   0   0   0   2   2   2   2   2   2   0   0   0   0   0   0   2   0   2   2   2   2   2   0   0   0   0   0   2   0   0   0   0   0   2   2   2   0   0   0   0   2   0   0   2   2   2   0   0   2   2   0   2   2   0   2   2   0   2   2   0   0   0   2   0   2   2   2   2   0   0   2   0   0   2   2   2   2   2   2   0   2   0   2   0   0   2   0   2   0   2   0   0   2   2   0   2   2   0   2   2   2   0   0   0   2   2   0   0   2   2   0   0   2   0   2   0   2   0   2   2   0   0   2   0   0   2   0   0   0   0   2   0   2   0   0   2   0   2   2   0   0   2   0   0   2   2   2   0   0   0   0   0   0   0   0   2   0   2   2   0   0   2   0   0   2   2   0   0   0   0   2   0   0   2   0   2
 MK-1-3                 2   0   0   2   2   2   2   2   0   0   0   0   0   2   0   0   0   2   0   2   0   0   2   2   0   0   0   2   2   2   2   2   0   0   0   0   0   0   2   2   0   0   2   2   2   2   0   2   0   0   0   2   2   0   0   0   0   2   2   2   0   0   0   0   2   0   0   2   2   2   2   0   2   2   0   2   2   0   2   2   2   2   2   0   0   0   2   0   2   2   2   2   0   0   2   0   0   2   2   2   2   2   2   0   2   0   2   0   0   2   0   2   0   2   2   0   2   2   0   2   2   0   2   2   2   2   0   0   2   2   0   0   2   2   0   0   2   0   2   0   2   0   2   2   0   0   2   0   0   2   0   0   0   0   2   0   2   0   0   2   0   2   2   0   0   2   0   2   2   0   2   0   0   0   0   0   0   2   0   2   0   2   2   0   2   2   0   0   2   2   0   0   0   0   2   0   2   2   0   2
 MK-1-4                 2   0   0   2   2   2   2   2   0   0   0   0   2   2   0   0   0   2   2   2   0   0   2   2   2   0   0   2   2   2   2   2   0   0   0   0   0   0   2   2   0   0   2   2   2   2   0   2   0   0   2   2   2   0   0   0   0   2   2   2   0   0   2   0   2   0   0   2   2   2   2   0   2   2   2   2   2   0   2   2   2   2   0   0   0   0   2   0   2   2   2   2   0   0   2   0   0   2   2   2   2   2   2   0   2   0   0   0   0   0   0   2   0   2   2   0   2   2   0   2   2   0   2   2   2   2   2   0   2   2   0   0   2   0   0   0   0   2   2   0   2   0   2   2   0   0   2   0   0   2   0   0   0   0   2   0   2   0   0   2   2   2   2   0   0   2   0   2   2   0   2   0   0   0   0   0   0   0   0   2   0   2   2   0   2   2   2   0   2   2   0   0   0   0   2   0   2   0   0   2
 MK-1-5                 2   0   0   0   2   2   2   0   2   0   0   0   2   2   2   2   0   2   2   2   0   0   2   2   2   0   0   2   2   2   2   0   0   0   0   0   0   2   2   0   2   0   2   2   2   2   0   0   0   0   2   0   2   0   0   0   0   2   2   2   0   0   2   0   2   0   0   2   2   2   2   0   2   2   0   2   2   0   2   2   2   2   0   0   0   0   2   0   2   0   2   2   0   0   2   0   0   2   2   2   2   2   0   0   2   0   0   0   2   0   0   0   0   2   2   0   2   2   0   2   2   0   0   2   2   2   2   0   2   2   0   0   2   0   2   0   0   2   2   0   2   0   2   2   0   0   2   0   0   2   0   0   0   0   2   0   0   0   0   2   2   2   2   0   2   2   0   2   2   0   2   0   0   0   0   0   0   0   0   2   0   2   0   0   2   0   2   0   2   2   0   0   0   0   2   0   2   2   0   2
 MK-1-6                 2   0   0   0   2   2   2   0   2   0   0   2   0   2   2   2   0   2   2   2   0   0   2   2   2   0   0   2   2   2   2   2   0   0   2   0   0   2   2   0   0   0   2   2   2   2   0   0   2   0   2   0   2   0   0   0   0   0   2   2   0   0   2   0   2   0   0   2   2   2   2   0   2   2   0   2   2   2   2   2   0   0   0   0   0   0   2   0   2   2   2   2   0   0   2   0   0   2   2   2   0   2   0   0   2   0   0   2   0   0   0   0   0   2   2   0   2   2   0   2   2   0   0   2   2   2   2   0   2   2   0   0   2   0   0   0   0   2   2   0   2   0   2   2   0   0   2   0   0   2   0   0   0   0   2   0   2   0   0   2   2   2   2   0   2   2   0   2   2   2   2   0   0   0   0   0   0   0   0   2   0   2   0   0   2   0   2   0   2   2   0   0   2   0   2   0   2   0   0   2
 MK-1-7                 2   0   0   0   2   2   2   2   2   0   0   2   0   2   2   2   0   2   2   2   0   0   2   2   2   0   2   2   2   2   2   2   0   2   2   0   0   2   2   0   0   0   2   2   2   2   0   0   2   0   0   0   2   0   0   0   0   0   2   2   0   0   2   0   2   0   0   0   2   2   2   0   2   2   0   2   0   2   2   2   0   0   2   0   0   0   2   0   2   2   2   2   0   0   2   0   0   2   2   0   2   2   0   0   2   0   0   0   0   0   0   2   0   2   2   0   2   2   0   2   2   2   0   2   2   2   0   0   2   2   0   0   2   0   0   0   0   2   2   0   2   0   2   2   0   0   2   0   0   2   0   0   0   0   2   0   2   0   0   2   2   2   2   0   2   2   0   2   0   2   0   0   0   0   0   0   0   0   0   2   2   2   0   0   0   0   2   0   2   2   0   0   2   0   2   0   0   0   2   2
 MK-1-8                 2   0   0   0   2   2   2   2   2   0   2   0   0   2   2   2   0   2   2   2   0   0   2   2   2   0   2   2   2   2   2   2   0   2   2   2   0   2   2   0   0   0   2   2   2   2   0   0   2   0   2   0   2   0   0   0   0   0   2   2   0   0   2   0   2   0   0   0   0   2   2   0   2   2   0   2   0   2   2   2   0   0   2   2   0   0   2   0   0   2   0   0   0   0   2   0   0   2   2   0   2   0   0   0   0   0   0   0   0   0   0   2   0   2   2   0   2   2   2   2   2   0   0   2   2   2   0   0   2   2   0   0   2   2   0   2   0   2   0   0   2   0   2   2   2   0   2   0   0   2   0   0   0   0   2   0   2   0   0   2   2   2   2   0   2   2   0   2   0   2   0   0   0   0   0   2   0   0   0   2   2   2   0   0   0   0   2   0   2   2   0   0   2   0   2   0   0   2   2   2
 MK-1-9                 2   0   0   0   2   2   2   2   2   0   2   0   0   2   2   0   0   2   2   2   2   0   2   0   2   0   2   2   0   2   2   2   0   2   2   2   0   2   2   0   0   0   2   2   2   2   0   0   2   0   2   0   2   0   0   0   0   0   2   2   0   0   2   0   2   2   0   0   0   2   2   2   2   0   0   2   2   2   2   2   0   0   2   2   0   0   2   0   0   2   0   0   0   0   2   0   2   2   2   0   2   0   0   0   0   0   0   0   0   0   0   2   0   2   2   0   2   2   0   2   2   0   0   2   2   2   0   0   2   2   0   0   2   2   2   2   0   2   0   0   2   0   2   2   2   0   0   0   0   2   0   0   0   0   2   0   2   0   0   2   2   2   2   0   2   2   0   2   0   2   0   0   0   0   0   2   0   0   0   2   2   0   0   0   0   0   2   0   2   2   0   0   0   0   2   2   0   2   2   2
 MK-1-10                2   0   2   0   2   0   0   2   2   0   2   0   2   2   2   0   0   2   2   2   2   0   0   0   2   0   2   2   0   2   2   0   0   2   2   2   0   2   2   0   2   0   2   2   2   2   0   0   2   0   2   0   2   0   0   0   0   0   2   2   0   0   2   0   2   2   0   2   0   2   2   2   2   0   0   2   2   2   2   2   0   0   2   2   0   0   0   0   0   2   0   0   0   0   2   0   2   2   0   0   2   2   0   0   0   0   0   0   0   0   0   2   0   2   2   0   2   2   0   2   2   0   0   2   2   2   0   0   2   2   0   0   2   2   2   2   0   0   0   0   2   0   2   2   2   0   0   0   0   2   0   0   0   0   2   0   2   0   0   2   2   2   2   0   2   0   0   2   0   2   0   0   0   2   0   2   0   2   2   2   2   0   0   0   0   0   2   2   2   2   0   0   0   0   2   2   0   2   2   2
 MK-1-11                2   0   2   0   2   0   0   2   2   0   2   0   0   2   2   0   0   2   0   2   2   0   0   0   2   0   2   2   0   2   2   2   0   2   2   2   0   2   2   0   2   0   2   2   2   2   0   0   0   0   2   0   2   2   0   0   0   0   0   2   0   0   2   0   2   2   0   2   0   2   2   2   2   0   2   2   2   2   2   2   0   0   2   0   0   0   0   0   0   2   0   0   0   0   2   0   2   2   0   0   2   2   0   0   0   0   0   0   0   0   0   2   2   2   0   2   2   2   0   2   2   0   0   2   2   2   0   0   2   2   0   0   2   2   2   2   0   0   0   0   2   0   2   2   2   0   0   0   0   2   0   0   0   0   2   0   2   0   2   2   2   2   2   0   2   0   0   2   0   2   0   0   0   2   0   2   0   2   2   2   2   0   0   0   0   0   2   2   2   2   0   0   0   0   2   2   0   2   2   2
 MK-1-12                2   0   2   0   2   0   0   2   0   0   2   0   0   2   2   0   0   2   0   2   2   0   0   0   0   0   2   2   0   2   2   2   0   2   0   2   0   2   2   0   2   0   2   2   2   2   0   0   0   0   2   0   2   2   0   0   0   0   0   2   0   0   2   0   0   2   0   0   0   2   0   2   2   0   0   2   2   2   2   2   0   0   2   0   0   0   0   2   0   2   0   0   0   0   2   2   2   2   0   2   2   2   2   0   0   0   0   0   0   0   0   2   2   2   0   2   2   2   0   2   2   0   0   2   0   2   0   0   2   2   0   0   2   2   2   0   0   0   0   2   2   0   2   0   2   0   0   0   0   2   0   0   0   0   2   0   2   0   2   2   2   2   2   0   2   0   0   2   0   2   2   0   0   2   0   2   0   2   2   2   2   0   0   0   0   0   2   2   0   2   0   0   2   0   2   2   0   2   2   2
 MK-1-13                2   0   2   0   2   0   0   0   0   0   2   0   0   2   2   0   0   2   2   2   2   2   0   0   2   0   2   2   0   2   2   2   0   2   0   2   2   2   0   0   2   0   2   0   2   2   0   0   0   0   2   0   2   2   0   0   0   0   0   2   2   0   2   0   0   2   0   0   0   2   0   2   2   0   0   2   0   2   2   2   0   0   2   0   0   0   0   2   0   2   0   0   0   0   2   2   2   2   2   2   2   2   2   0   0   0   0   0   0   0   2   2   2   2   0   2   2   2   0   2   2   0   0   2   0   2   0   0   2   2   0   0   2   2   2   0   0   0   0   2   2   0   2   0   2   0   0   0   0   2   2   0   2   0   2   0   2   0   2   0   2   0   2   0   2   2   2   2   2   2   2   2   0   2   0   2   0   2   0   2   2   2   2   2   2   0   2   2   0   2   0   0   2   0   2   0   0   0   2   2
 MK-1-14                0   0   2   0   2   0   0   2   0   0   2   0   0   2   2   0   0   2   2   2   2   2   0   0   2   0   2   2   0   2   2   2   0   2   0   2   2   2   0   0   0   0   2   0   2   2   0   0   0   0   2   0   2   2   0   0   0   0   0   2   2   0   0   0   0   2   0   0   0   2   0   2   2   0   0   2   2   2   2   2   0   0   2   0   0   0   0   2   0   2   0   0   0   0   2   2   2   2   2   2   2   2   2   0   0   0   0   0   0   0   2   2   2   2   2   2   2   2   0   2   0   0   0   2   0   2   0   0   2   2   0   0   2   2   2   0   0   0   0   0   2   0   0   0   0   0   0   0   0   2   2   0   2   0   2   0   2   2   2   0   2   0   2   0   2   2   2   2   2   2   2   2   0   2   0   2   0   2   0   2   2   2   2   0   2   0   2   2   0   2   0   0   2   0   2   0   0   0   2   0
 MK-1-15                0   0   0   0   0   0   0   2   0   0   2   2   0   2   2   0   0   2   2   2   2   0   0   0   2   0   0   0   0   2   2   2   0   2   0   2   2   2   0   0   0   0   2   0   2   2   0   0   0   0   2   0   2   2   2   0   0   0   0   2   2   0   0   2   0   2   0   0   0   2   0   2   2   0   0   0   2   2   2   0   0   0   2   0   0   2   0   2   0   2   0   2   0   0   2   2   2   2   2   2   2   2   2   0   0   0   0   0   2   0   2   0   2   2   2   2   2   2   0   2   0   0   0   2   0   2   2   0   2   2   0   0   2   2   2   0   0   0   0   0   0   0   0   0   0   0   0   0   0   2   2   0   0   0   2   0   2   2   2   0   2   0   2   0   2   2   2   2   2   2   2   2   0   2   0   2   0   2   0   2   2   2   0   0   2   2   0   2   0   2   0   0   2   0   2   0   0   0   2   0
 MK-1-16                0   0   0   0   0   0   0   2   0   0   2   0   0   2   2   0   0   2   2   2   2   0   2   0   2   0   0   0   0   2   0   2   0   2   2   2   2   2   0   0   0   0   2   0   2   2   0   0   0   0   2   2   2   2   2   0   0   0   0   2   2   0   0   2   2   2   0   0   0   2   0   2   2   0   0   0   2   0   2   0   0   0   2   0   0   2   0   0   0   2   0   2   0   0   0   2   2   2   2   0   2   2   2   2   0   0   0   0   2   0   2   0   2   2   2   2   2   0   0   2   2   0   0   2   0   2   2   0   2   2   0   0   2   0   2   0   0   2   0   0   0   0   0   0   0   0   0   0   0   2   2   0   0   0   2   0   2   2   0   0   2   0   2   0   2   2   0   2   0   2   2   2   0   2   0   2   0   2   0   2   2   2   0   0   2   2   2   2   0   2   0   0   2   0   2   0   0   0   2   0
 MK-2-1                 2   2   2   0   0   0   2   0   2   0   2   0   2   0   2   2   2   0   0   0   0   0   0   2   2   2   0   0   2   2   2   0   2   0   2   2   2   2   0   0   2   0   0   0   0   2   0   2   2   0   2   2   2   2   2   2   2   0   0   0   2   0   2   2   0   0   2   0   2   2   2   2   0   0   0   0   2   0   0   0   0   2   0   2   2   2   2   0   2   0   0   0   2   2   2   0   2   2   0   0   2   2   0   2   0   2   2   0   0   0   0   2   2   2   0   0   0   2   0   0   0   2   2   0   0   0   0   0   0   2   0   0   0   0   0   0   2   2   2   0   0   0   0   0   0   2   0   0   2   0   2   2   0   2   0   0   2   2   2   2   0   0   2   2   2   0   0   0   0   2   0   0   2   2   2   2   2   2   0   2   2   0   0   0   0   2   0   0   0   2   0   2   2   0   0   2   0   2   0   0
 MK-2-2                 0   2   2   0   0   2   2   2   2   2   2   0   2   0   2   2   2   0   0   0   0   0   2   2   2   2   0   0   2   2   2   0   2   0   2   0   2   2   0   0   2   0   0   0   0   2   0   2   2   0   2   2   2   2   2   2   2   0   0   0   2   0   2   0   0   0   2   0   2   2   2   2   0   0   0   2   2   0   0   0   0   2   0   2   2   2   2   0   2   2   0   0   0   2   2   0   2   2   0   0   2   2   0   2   0   0   2   0   0   0   0   2   2   2   0   0   0   2   0   0   0   2   2   2   0   0   0   2   0   2   0   0   2   0   0   0   2   0   2   2   0   0   0   0   0   2   0   0   2   0   2   2   0   2   0   0   2   2   2   2   0   0   0   0   2   0   0   0   0   2   0   0   2   2   2   2   2   2   0   2   2   0   0   0   0   2   0   0   0   2   0   2   2   0   0   0   0   2   0   0
 MK-2-3                 0   2   2   0   2   2   2   2   2   2   2   0   2   0   2   0   2   0   0   0   0   0   0   2   2   2   0   0   2   2   2   0   2   0   2   0   2   2   0   0   2   0   0   2   2   2   0   2   2   0   2   2   2   2   2   2   0   0   0   0   2   0   2   0   0   0   2   0   2   2   2   2   0   0   2   2   2   0   0   0   2   2   2   2   2   2   2   0   2   2   0   0   0   2   2   0   2   2   0   0   2   2   0   2   0   0   2   0   0   0   0   2   2   2   0   0   0   2   0   0   0   2   2   2   0   0   0   2   0   2   0   0   2   0   0   0   2   0   2   2   0   0   0   0   0   2   0   0   2   0   2   2   2   0   2   0   2   2   2   0   0   0   2   0   2   0   0   0   0   2   0   0   2   2   2   2   2   2   0   2   2   0   2   0   0   2   0   0   2   2   0   2   2   0   0   0   0   2   0   0
 MK-2-4                 0   2   2   0   2   2   2   2   2   2   2   0   2   0   2   0   2   0   0   0   0   0   0   2   2   2   0   2   2   2   2   0   2   0   2   0   2   2   0   0   2   0   0   2   2   2   0   2   2   0   2   0   2   2   2   2   0   0   0   0   2   0   2   0   0   0   2   0   2   2   2   2   0   0   2   2   2   0   0   0   2   2   2   2   2   2   2   0   2   2   0   0   2   2   2   0   2   2   0   2   0   2   0   0   2   0   2   0   0   0   0   0   2   0   0   0   0   2   0   0   0   2   2   2   0   2   0   0   0   2   0   0   0   0   0   0   2   0   2   2   0   0   0   0   0   2   0   0   0   0   2   2   2   0   2   0   2   2   2   0   0   0   2   0   0   0   0   0   0   2   0   0   2   2   2   2   2   2   2   2   2   0   2   0   0   2   0   0   2   2   0   2   2   0   0   0   0   2   2   0
 MK-2-5                 0   2   2   0   2   2   0   2   2   2   2   0   2   0   2   0   2   0   0   0   2   0   2   2   2   2   0   2   0   2   2   0   2   0   2   0   2   2   0   0   2   0   0   2   2   2   0   2   2   0   2   0   0   2   2   2   0   0   0   0   2   0   2   0   0   0   2   0   2   2   2   2   0   0   2   2   2   0   0   0   2   2   2   2   2   2   2   0   2   2   0   0   2   2   2   0   2   2   0   2   0   2   0   0   2   2   2   0   2   0   0   0   2   0   0   0   0   2   0   0   2   2   2   2   0   2   0   0   0   2   0   0   0   0   0   0   2   0   2   2   0   0   0   0   0   2   0   0   2   0   2   2   2   0   2   0   2   2   2   0   0   0   2   0   0   0   0   0   0   2   0   0   2   2   2   2   2   2   2   2   2   0   2   0   0   2   0   0   2   2   0   2   2   2   0   0   0   2   2   2
 MK-2-6                 2   2   2   0   2   2   0   2   2   2   2   0   2   0   2   0   2   0   0   0   2   0   0   2   2   2   0   2   0   2   0   0   2   0   2   0   2   2   0   0   2   0   0   2   2   2   0   0   2   0   2   0   0   2   2   2   0   0   0   0   2   0   2   0   0   0   2   0   2   2   2   2   0   0   2   2   2   2   2   0   2   2   2   2   0   2   2   0   2   2   0   0   2   0   2   0   2   2   0   2   0   2   0   2   2   2   2   0   2   0   0   0   2   0   0   0   0   2   0   0   2   2   2   2   0   2   2   0   0   2   0   0   0   0   0   0   2   0   2   2   0   0   0   0   0   0   0   0   2   0   2   0   2   0   2   2   0   2   0   0   0   0   2   0   0   0   0   0   0   2   0   0   2   2   2   2   2   0   2   2   2   0   2   0   0   2   0   0   2   2   0   2   2   2   0   2   0   2   2   2
 MK-2-7                 2   2   2   0   0   2   0   2   0   2   2   0   2   0   2   0   2   0   0   0   2   2   0   2   2   2   0   2   0   2   0   0   2   0   2   0   2   2   0   0   2   0   0   2   2   2   0   0   2   0   2   0   0   2   2   2   2   0   0   2   2   0   2   0   0   0   0   0   2   2   2   2   2   0   2   2   2   2   2   0   2   2   2   0   0   2   2   0   2   2   0   0   2   0   2   0   0   2   0   2   0   2   0   2   2   2   2   0   2   0   0   0   2   0   2   0   0   2   0   0   2   2   2   2   0   2   2   0   0   0   0   0   0   0   0   0   2   0   0   2   0   2   0   0   0   0   0   0   2   0   2   0   2   0   2   2   0   2   0   0   0   0   2   0   0   0   2   0   0   2   0   0   2   2   2   2   2   2   2   2   0   0   2   0   0   2   0   0   2   2   0   0   2   2   0   2   0   2   2   2
 MK-2-8                 2   2   2   0   0   2   0   2   0   2   2   0   2   2   2   0   2   2   0   0   2   2   0   2   2   0   0   2   0   2   0   0   2   0   2   0   2   2   0   0   2   0   0   0   2   2   0   2   2   0   0   0   0   2   2   2   2   0   2   2   2   0   2   0   0   2   0   0   2   2   2   2   0   0   2   2   2   2   2   0   2   2   2   0   0   2   2   2   2   2   0   0   2   0   2   0   0   2   0   2   2   2   0   2   2   2   2   0   2   2   0   2   2   0   2   0   0   2   0   0   2   2   2   2   0   2   2   0   0   2   0   0   0   0   0   0   2   0   0   2   0   2   0   0   0   0   2   0   2   0   0   0   2   0   2   2   0   2   0   0   0   0   2   0   0   2   2   0   0   2   0   0   2   2   2   2   2   2   2   2   0   0   2   0   0   2   0   0   2   2   0   0   2   2   0   2   0   2   2   2
 MK-2-9                 0   2   2   0   0   2   0   2   0   0   2   0   2   2   2   0   2   2   0   0   2   2   0   2   0   0   0   2   0   2   0   0   2   0   2   0   0   0   0   0   2   0   0   0   0   2   0   2   2   0   0   0   0   2   2   2   0   0   2   0   2   0   2   0   0   2   0   0   0   2   2   2   0   0   2   2   2   2   2   0   2   2   2   0   0   2   0   2   2   2   0   0   2   0   2   0   0   2   0   2   2   2   0   2   2   2   2   0   2   2   2   2   2   0   2   0   0   2   0   0   2   2   2   2   0   2   2   0   2   2   0   2   0   0   0   0   2   0   0   2   0   2   0   0   0   0   2   0   0   0   0   0   2   0   2   2   0   2   2   0   0   0   0   2   0   2   2   0   0   2   0   0   2   2   2   0   2   2   2   2   0   0   2   2   0   2   0   0   2   2   0   0   2   2   0   2   0   2   2   2
 MK-2-10                0   2   2   0   0   0   0   2   0   2   2   0   2   2   2   0   2   2   0   0   2   2   0   2   0   0   0   2   0   2   0   0   2   0   2   0   2   0   0   0   2   0   0   0   0   2   0   2   2   0   0   0   2   2   2   2   0   0   2   2   2   0   2   0   0   2   0   0   2   2   2   2   0   0   2   2   0   2   2   0   2   2   2   0   0   2   0   2   2   2   0   0   0   0   2   0   0   2   0   2   2   2   0   2   2   2   2   0   2   2   2   2   2   0   2   0   0   2   0   0   2   2   2   2   0   0   2   2   2   2   2   2   2   0   0   0   2   0   0   2   0   2   0   0   0   0   2   0   0   0   0   0   2   0   2   2   0   2   2   0   0   0   0   2   2   2   2   0   0   2   0   0   2   2   2   0   2   2   2   2   0   0   2   2   0   0   0   0   2   2   0   0   2   2   0   2   0   2   0   2
 MK-2-11                0   2   2   0   0   0   0   2   0   2   2   0   2   2   2   0   2   2   0   0   2   2   0   2   0   0   0   0   0   2   0   0   2   0   2   0   2   0   0   0   2   0   0   0   0   0   0   0   2   0   0   2   2   2   2   2   0   0   2   2   2   0   2   2   0   2   2   0   2   2   2   2   0   0   2   2   0   2   2   0   2   2   2   2   0   2   0   2   2   2   0   0   2   0   2   0   0   2   2   2   0   2   0   2   2   2   2   0   2   2   2   2   2   0   2   0   0   2   0   2   2   2   2   2   0   0   2   0   2   2   2   2   2   0   0   0   2   0   0   2   0   2   0   0   0   0   2   0   0   0   0   0   2   2   2   2   0   2   2   0   0   0   0   2   2   2   0   2   0   2   0   0   2   2   2   0   2   2   0   2   0   0   2   2   0   0   0   0   2   2   0   0   2   2   0   2   0   2   0   2
 MK-2-12                0   2   2   0   0   0   0   2   0   2   2   0   2   2   2   0   2   2   0   0   2   2   0   2   0   0   0   0   0   2   0   0   2   0   2   0   2   2   0   0   2   0   0   0   0   0   0   0   2   0   0   2   2   2   2   2   0   2   2   2   2   0   2   0   0   2   2   0   2   2   2   2   0   0   0   2   0   2   2   0   2   0   2   2   0   2   0   2   2   2   0   0   2   0   2   0   0   2   2   2   0   2   0   2   0   2   2   0   2   2   2   2   2   0   2   0   0   2   0   2   2   2   2   2   0   0   2   0   2   2   2   2   2   0   0   0   2   0   0   2   0   2   2   0   0   2   2   0   0   0   0   0   2   2   2   2   0   2   2   0   0   0   0   2   2   2   0   2   0   2   0   0   2   2   2   0   2   2   0   0   0   0   2   2   0   0   0   2   2   2   2   0   2   2   0   2   2   0   0   2
 MK-2-13                0   2   0   0   0   2   0   2   0   0   2   0   2   2   0   0   0   2   0   0   2   0   0   2   0   0   0   0   0   2   0   0   2   0   2   0   2   2   0   2   2   0   0   0   0   0   0   2   2   0   2   2   2   2   2   2   0   2   2   2   2   0   2   0   0   2   2   0   0   2   2   0   0   0   0   0   0   2   0   0   0   0   0   2   0   2   0   0   2   0   0   0   2   2   2   0   2   0   2   2   0   2   0   2   0   0   2   0   2   2   2   2   2   0   2   0   0   2   0   2   2   2   2   2   0   0   0   0   2   2   2   2   2   0   0   0   2   0   0   2   2   2   2   0   0   2   2   0   0   2   0   0   2   2   2   2   0   2   2   0   0   0   2   2   2   2   0   2   0   0   0   2   0   2   2   2   2   2   0   0   0   0   2   2   0   0   0   2   2   2   2   0   2   2   0   2   2   0   2   2
 MK-2-14                0   2   2   0   0   2   0   0   0   0   2   0   0   2   0   0   0   0   0   0   2   0   0   2   0   0   0   0   2   2   0   0   2   0   2   0   2   2   0   2   2   2   0   0   0   2   0   2   2   0   2   2   2   0   0   0   0   2   0   2   2   0   2   0   0   2   2   0   0   2   2   0   0   0   0   0   0   2   0   0   0   0   0   2   2   2   0   0   2   0   0   0   2   2   2   0   2   0   2   2   0   2   0   2   0   0   2   0   2   2   2   2   2   0   2   0   0   2   0   2   0   2   2   2   0   0   0   0   2   2   2   2   2   0   0   0   2   0   0   2   2   2   0   2   0   2   2   0   0   2   0   2   2   2   2   2   0   2   2   0   0   0   0   2   0   2   0   2   0   0   0   2   0   2   2   2   2   2   0   0   0   0   2   2   0   0   0   0   2   2   2   0   2   0   0   2   2   0   0   2
 MK-2-15                0   2   2   0   0   2   0   0   2   0   2   0   0   2   0   0   0   0   0   0   2   0   0   2   2   0   0   0   2   2   0   0   2   0   2   0   2   2   0   2   2   2   0   0   0   0   0   2   2   0   2   2   2   0   0   2   0   2   0   2   2   0   2   0   0   0   2   2   0   2   2   0   0   0   0   0   0   2   0   0   0   0   0   2   2   0   0   0   0   0   0   0   0   0   2   0   2   0   0   2   0   2   0   2   0   0   2   0   2   2   2   2   2   0   2   0   0   0   0   2   0   0   2   2   0   0   0   0   2   2   2   2   2   0   0   0   2   0   0   2   2   2   0   2   0   2   2   0   0   2   0   2   2   2   2   2   0   2   2   0   0   0   0   2   0   2   0   2   0   0   0   0   0   2   2   2   2   2   2   0   0   0   2   2   0   2   2   0   2   2   2   0   2   0   0   2   2   0   0   2
 MK-2-16                0   2   2   0   0   2   0   2   2   0   2   0   0   2   0   0   0   0   0   0   2   0   0   2   2   0   2   0   2   2   0   0   2   0   2   0   2   2   2   2   2   0   0   0   0   0   0   2   2   0   2   2   2   0   0   2   0   2   0   2   2   0   2   0   0   2   2   2   0   2   2   0   0   0   0   2   0   2   0   0   2   0   0   2   2   0   0   0   0   0   2   0   2   0   2   0   2   0   0   2   2   2   0   2   0   0   2   0   2   2   2   2   2   0   2   0   0   0   0   2   0   0   2   2   0   0   0   0   2   2   0   2   2   0   0   0   0   0   0   2   2   2   0   2   0   2   2   0   0   2   0   2   2   2   2   2   2   2   2   0   0   2   0   2   0   2   0   2   0   0   0   2   0   2   2   2   2   0   2   0   0   0   2   2   0   2   2   0   2   2   2   0   0   0   2   2   2   0   0   2
 MK-3-1                 0   2   0   0   0   0   0   0   0   2   2   0   0   2   0   2   0   0   0   2   0   2   0   0   2   0   0   2   2   0   2   0   0   2   0   0   0   2   2   0   2   2   0   2   2   0   0   0   2   0   0   0   0   2   2   2   0   0   0   2   0   2   0   2   2   0   2   2   0   2   0   2   0   0   0   2   0   2   2   0   2   0   0   2   0   0   0   0   2   0   0   0   0   0   2   2   2   0   0   2   0   0   2   2   2   2   0   0   0   0   0   0   0   2   2   2   0   0   0   2   2   2   0   0   2   2   2   0   2   2   2   0   2   2   0   0   0   2   0   2   0   2   0   0   2   0   0   0   2   0   2   0   2   2   2   0   0   0   0   0   2   2   2   2   0   2   2   2   2   0   0   0   2   0   2   0   0   0   0   0   0   2   0   0   2   0   0   0   0   0   2   0   0   0   0   0   0   2   2   2
 MK-3-2                 0   2   2   0   0   0   0   0   0   2   2   0   0   2   0   2   0   0   0   2   0   0   0   0   2   0   0   2   2   0   2   0   0   2   0   0   0   2   0   0   2   2   0   2   2   0   0   0   2   0   0   0   0   2   2   2   2   2   0   2   2   2   0   2   0   0   2   2   0   2   0   2   0   0   0   2   0   2   2   0   2   0   0   0   0   0   0   0   2   0   0   0   0   0   2   0   0   0   0   2   0   0   2   2   2   0   0   0   0   0   2   0   0   2   2   2   0   0   0   2   2   2   0   0   2   2   2   0   2   2   2   0   2   2   0   0   0   2   0   2   0   0   0   0   2   0   0   0   2   0   2   2   2   0   2   0   0   0   0   0   2   2   2   2   0   2   0   2   2   0   0   0   2   0   0   0   0   0   0   0   2   0   0   2   2   0   0   0   2   0   2   0   0   0   2   0   0   2   2   2
 MK-3-3                 0   2   2   0   0   0   0   0   0   2   2   0   0   2   0   2   2   2   0   2   0   0   0   0   2   0   0   2   2   0   2   0   0   2   0   0   2   2   0   0   2   2   0   2   2   2   0   2   2   0   0   0   0   2   0   2   0   2   0   2   2   0   0   2   0   0   2   2   0   2   0   2   0   0   0   2   0   2   2   0   2   0   0   0   0   0   0   0   2   0   0   0   0   0   2   0   0   0   0   2   0   2   2   2   2   2   0   0   0   0   2   0   0   2   2   2   0   2   2   2   2   2   0   0   2   0   0   0   2   0   2   0   2   2   0   0   0   2   0   2   0   0   0   2   2   0   0   2   2   0   2   2   0   0   2   0   0   0   0   0   2   2   2   2   0   2   0   0   2   0   0   0   2   2   0   0   2   2   0   0   2   0   0   2   0   0   0   0   2   0   2   0   0   0   2   0   0   2   2   2
 MK-3-4                 0   2   2   0   0   0   0   0   0   2   2   0   0   2   0   2   0   2   0   2   0   0   0   0   2   0   2   2   2   0   0   2   0   2   0   0   2   2   0   0   2   2   0   2   2   2   0   2   2   0   0   0   0   2   0   2   0   2   0   2   2   0   2   2   0   0   2   2   0   2   0   2   0   0   2   2   0   2   2   0   2   0   0   0   0   0   0   0   0   0   0   0   0   0   2   0   0   0   0   2   0   2   0   2   2   2   0   0   0   0   2   0   0   2   2   2   0   2   2   2   2   2   0   0   2   0   0   0   2   0   2   0   2   2   0   0   0   2   0   0   0   0   0   2   2   0   0   2   2   0   2   2   0   0   0   0   0   0   0   0   2   2   2   2   0   2   0   0   2   0   0   0   2   2   0   0   2   2   0   0   2   0   0   2   0   0   0   0   0   0   0   0   0   0   2   0   0   2   2   2
 MK-3-5                 0   2   2   0   2   0   0   0   0   2   2   0   0   2   0   2   0   2   0   2   0   0   0   0   2   0   2   2   2   0   0   2   2   2   0   2   2   2   0   0   2   2   0   2   2   2   0   2   0   0   0   0   0   2   0   2   0   2   0   0   2   0   2   0   0   0   2   2   0   2   0   2   0   0   2   2   0   0   2   0   2   0   0   0   2   0   0   0   0   0   0   0   0   0   2   0   0   0   0   2   2   2   0   2   2   2   0   2   2   0   2   0   0   2   2   2   0   2   2   2   2   2   0   0   2   2   0   0   2   0   2   0   2   2   0   0   0   2   0   0   0   0   0   2   2   0   0   2   2   0   2   2   0   0   0   0   0   0   2   0   2   2   2   2   0   2   0   0   2   0   0   0   2   2   0   0   2   2   0   0   2   2   0   2   0   0   0   0   0   0   0   0   0   0   2   0   0   0   2   0
 MK-3-6                 0   2   2   0   0   0   0   0   0   2   2   0   0   2   0   2   0   2   0   2   0   0   0   0   2   0   2   2   2   0   0   2   2   2   0   2   2   2   0   0   2   2   0   2   2   2   0   2   0   0   0   2   0   2   0   2   0   2   0   0   2   0   0   2   0   0   2   2   0   0   0   2   2   0   2   2   2   0   2   0   2   0   0   0   2   0   0   0   0   0   0   2   0   0   2   0   0   0   0   2   2   2   0   2   2   0   0   2   0   0   2   2   0   2   2   2   0   2   2   2   2   2   2   0   2   2   0   0   2   0   2   0   0   2   0   0   0   2   0   0   0   0   0   2   2   0   0   2   2   0   2   2   0   0   0   0   0   0   2   0   2   0   2   2   0   0   0   0   2   0   0   0   2   2   0   2   2   2   0   0   0   2   0   2   0   0   0   0   0   0   0   2   0   0   2   0   0   0   2   0
 MK-3-7                 0   2   2   0   0   0   0   0   2   2   2   0   0   2   0   0   0   2   0   2   0   0   0   0   2   0   2   2   2   0   2   2   2   2   0   0   2   2   0   0   2   2   0   2   2   2   0   2   0   0   0   2   0   2   0   2   0   2   0   0   2   0   0   2   0   0   2   2   0   0   0   2   2   0   2   2   0   0   2   0   2   0   0   0   2   0   0   0   0   0   0   2   0   0   2   0   0   0   0   2   2   2   0   2   2   0   0   0   0   2   2   0   0   2   2   0   0   2   2   2   2   2   2   0   2   0   0   2   2   0   2   0   0   2   0   0   0   0   0   2   0   0   0   2   2   0   0   2   2   0   2   2   0   0   2   0   0   0   0   0   2   0   2   2   0   0   0   0   2   2   2   0   0   2   0   2   2   2   0   0   0   2   0   2   0   0   0   2   0   0   0   2   0   0   2   0   0   0   2   0
 MK-3-8                 0   2   2   0   2   0   0   0   2   2   2   0   0   2   0   0   0   2   0   0   0   0   0   0   2   0   2   2   2   0   2   2   0   2   0   0   2   2   0   0   2   2   0   2   2   2   0   2   0   0   0   2   0   2   2   2   0   2   0   0   2   0   2   0   0   0   2   0   0   0   0   2   2   0   2   2   0   0   2   0   2   0   0   0   2   0   0   0   0   0   0   2   0   2   2   0   0   0   0   0   2   2   0   2   0   0   2   0   0   2   2   0   0   2   2   0   0   2   2   2   2   2   2   0   2   0   0   2   2   0   2   0   0   2   0   0   2   0   0   2   0   0   0   2   2   0   0   2   2   0   2   2   0   0   2   0   0   0   0   0   2   0   2   2   0   0   2   0   2   2   2   2   0   2   0   2   2   2   0   0   0   2   0   2   0   0   0   2   0   0   0   2   0   0   2   0   0   2   2   0
 MK-3-9                 0   2   2   0   2   0   0   0   2   2   2   0   0   2   2   0   0   2   0   2   0   0   0   0   2   0   2   2   0   0   2   2   0   2   0   2   2   2   0   0   2   0   0   2   2   2   0   0   0   0   0   2   0   2   2   2   0   2   0   2   2   0   2   0   0   0   2   0   0   0   0   0   2   0   2   2   0   0   2   0   2   0   0   0   2   0   0   0   0   0   0   0   0   0   2   0   0   0   0   0   2   2   0   2   0   0   2   0   0   0   2   0   0   2   2   0   0   2   2   2   2   2   0   0   2   0   0   0   2   2   2   0   0   2   0   2   0   0   0   2   0   0   0   2   2   0   0   2   2   0   2   2   0   0   2   0   0   0   2   0   2   0   2   2   0   0   2   0   2   2   2   2   0   2   0   2   2   2   0   0   0   2   0   2   0   0   0   2   0   0   2   2   2   0   2   0   2   2   2   0
 MK-3-10                0   2   2   0   2   2   0   0   2   2   2   0   0   2   2   0   0   2   0   2   0   0   0   0   2   0   2   2   2   0   2   2   0   2   0   2   2   0   2   0   2   0   0   2   2   2   0   0   0   0   0   2   0   0   2   2   0   2   0   2   2   0   2   2   0   0   2   0   0   0   0   2   2   0   2   2   0   0   2   0   2   2   0   0   2   0   0   0   0   0   0   0   0   0   2   0   0   0   0   0   2   2   0   2   0   0   2   0   0   0   2   2   0   2   2   0   0   2   0   2   2   2   0   0   2   0   0   0   2   2   2   0   0   2   0   2   2   0   0   2   2   0   0   2   2   2   0   2   2   0   2   2   0   2   2   0   0   2   2   0   2   0   2   2   2   0   0   0   2   2   2   2   2   2   0   2   2   2   0   0   0   2   0   2   0   0   0   2   0   0   2   2   2   0   2   0   2   2   2   0
 MK-3-11                0   2   2   2   2   2   0   0   2   2   0   0   0   2   2   0   0   2   0   2   0   0   0   0   2   0   2   2   0   0   2   2   0   2   2   2   2   0   2   0   2   0   0   2   2   2   2   0   0   0   0   2   0   0   2   2   0   2   0   2   2   0   2   2   0   0   2   0   0   0   0   2   2   0   0   2   0   0   2   0   2   2   0   0   2   0   0   0   0   0   0   0   0   0   2   2   0   0   0   0   2   2   0   2   2   0   2   0   0   0   2   2   0   2   2   0   0   2   0   2   2   2   0   0   2   0   0   2   2   2   2   0   0   2   0   2   2   0   2   2   2   0   2   2   2   2   0   2   2   0   2   2   0   2   2   2   0   2   2   0   2   0   0   2   2   0   2   0   2   0   2   2   2   2   0   2   0   2   0   0   0   2   2   2   0   0   0   2   0   0   0   2   2   0   2   2   2   2   2   0
 MK-3-12                0   0   2   0   2   2   0   0   2   2   2   0   0   2   2   0   0   0   0   2   0   0   0   0   2   2   2   2   0   0   2   2   0   2   0   2   2   2   2   0   2   0   0   2   2   2   2   0   0   0   0   2   0   0   2   2   0   2   0   2   2   0   0   2   0   0   2   0   2   0   0   2   2   0   0   2   0   0   2   0   2   0   0   2   2   0   0   0   0   2   0   0   0   0   2   0   0   0   0   0   2   2   0   2   2   0   2   0   0   0   2   2   0   2   2   0   0   2   0   2   2   2   0   0   2   0   0   2   0   2   2   0   0   2   0   2   2   0   2   0   0   0   2   2   2   2   0   2   2   0   2   2   0   2   2   2   2   2   2   2   2   0   0   2   2   0   2   0   2   0   2   2   2   2   0   2   0   2   0   0   0   2   2   2   0   0   0   2   0   0   2   2   2   0   2   0   2   2   2   0
 MK-3-13                0   0   2   0   2   2   0   0   2   2   2   0   0   2   2   0   0   0   2   2   0   0   0   0   2   2   2   2   0   0   2   2   0   2   0   0   2   2   2   0   2   0   2   2   2   2   2   0   0   0   0   2   2   0   2   2   0   2   0   2   2   0   0   2   0   0   2   0   2   0   2   2   2   0   2   2   0   0   2   0   2   0   0   0   2   0   0   0   0   2   0   0   0   0   2   0   0   0   0   2   2   2   0   2   0   0   2   0   0   0   2   2   0   2   2   0   0   2   0   0   0   2   0   0   2   0   0   2   2   2   0   0   0   2   0   2   2   0   2   0   0   0   0   2   2   2   0   2   2   0   2   2   0   2   0   2   2   0   2   2   2   0   0   2   2   0   0   0   2   0   2   2   2   2   0   0   0   2   0   0   0   2   2   2   0   0   0   2   0   0   2   2   0   0   2   0   2   2   2   0
 MK-3-14                0   0   2   2   2   0   0   0   2   2   2   0   0   2   2   2   0   0   0   2   0   0   0   0   2   2   2   2   0   0   2   0   0   2   2   0   2   2   2   0   0   0   2   2   2   2   2   0   0   0   0   2   2   0   2   2   2   2   0   2   2   2   0   2   0   0   2   0   2   0   2   2   2   0   2   2   0   0   2   0   2   0   0   2   2   0   0   0   2   2   0   0   2   0   2   0   0   0   0   2   2   2   0   2   0   0   2   0   0   0   2   2   0   2   2   0   0   2   0   0   0   2   2   0   2   0   0   2   2   2   0   0   0   2   0   2   2   0   2   0   2   0   0   2   2   0   2   2   2   2   0   2   0   2   0   0   2   0   2   2   0   0   0   2   2   0   0   0   2   0   2   0   2   0   0   0   0   2   0   0   0   2   2   2   0   2   0   2   0   0   2   2   0   0   2   0   2   2   2   0
 MK-3-15                0   0   2   2   2   0   0   0   2   2   2   2   0   2   2   2   0   0   0   2   0   0   0   0   2   2   2   2   0   0   2   0   0   2   2   2   2   0   2   2   0   0   2   0   2   2   2   0   0   0   0   2   2   0   0   2   2   2   0   2   2   2   0   2   0   0   2   0   2   0   2   2   2   0   2   2   0   0   2   2   2   0   0   2   2   0   2   0   2   2   2   0   2   0   2   0   2   0   0   2   2   2   0   2   0   0   2   0   0   0   2   2   0   2   2   0   0   2   0   0   0   2   2   0   2   0   0   2   2   2   0   0   2   2   0   2   2   0   2   0   2   0   0   2   2   0   2   2   2   0   0   2   0   2   0   0   2   0   2   2   0   0   0   2   2   0   0   0   2   0   2   0   2   0   0   0   0   2   0   0   0   2   2   2   2   2   0   2   0   0   0   2   0   0   2   0   2   0   2   0
 MK-3-16                0   0   2   2   2   0   0   0   2   0   2   2   0   2   0   2   0   2   0   0   2   0   0   0   2   2   2   0   0   0   2   0   0   2   0   2   0   0   2   2   0   0   2   0   2   0   2   0   0   0   0   2   2   2   0   2   2   2   2   2   2   2   0   2   0   0   2   0   2   0   2   0   2   0   2   2   0   0   2   2   2   0   0   2   2   0   2   0   2   2   2   2   2   0   2   0   2   0   0   2   2   0   0   2   2   2   2   0   0   0   2   0   0   2   2   0   0   2   0   0   0   2   0   0   2   0   0   2   2   2   2   0   2   2   0   2   2   2   2   0   2   0   0   2   2   0   2   2   2   0   0   2   0   2   0   0   2   0   2   0   0   2   0   2   2   0   0   0   2   0   2   0   2   0   2   0   0   2   0   0   0   2   2   2   2   2   2   2   0   0   0   2   0   0   2   0   2   0   2   0
 MK-4-1                 2   0   2   2   2   2   0   2   2   0   2   0   2   0   0   2   2   0   2   2   0   0   0   0   0   0   2   2   2   0   0   2   0   2   0   2   0   2   0   2   2   2   2   2   0   2   0   0   2   2   0   2   0   2   0   2   0   2   0   0   0   2   2   2   2   2   2   2   2   0   2   2   2   0   0   2   0   0   2   0   2   0   0   0   2   0   2   0   0   2   2   2   2   2   2   2   0   2   2   2   2   2   2   2   0   0   0   2   2   2   0   0   2   2   2   0   0   0   0   2   0   2   0   2   2   2   0   2   0   2   0   0   0   0   0   0   2   2   0   2   2   2   2   2   0   2   2   2   2   0   2   0   0   2   0   2   2   0   2   2   0   0   2   2   2   0   0   0   0   0   0   2   2   0   2   0   0   2   2   0   2   0   2   0   2   2   0   2   0   0   0   2   2   0   0   2   2   2   2   0
 MK-4-2                 2   2   2   0   2   2   0   2   2   0   2   0   2   0   0   2   2   0   2   2   0   0   0   0   0   0   2   2   2   0   0   2   0   2   0   2   0   2   0   2   2   2   2   2   0   2   0   2   2   2   0   2   0   2   0   2   0   2   2   0   0   2   2   2   2   2   2   2   2   0   2   2   2   0   0   2   0   0   2   2   2   0   0   0   2   0   2   0   0   2   2   2   2   2   2   2   0   0   2   2   2   2   2   2   0   0   0   2   2   2   0   0   2   0   0   0   0   0   0   2   0   2   2   2   2   2   2   2   0   2   0   0   0   0   0   0   2   2   2   2   2   2   2   2   2   2   0   0   2   0   2   0   0   2   0   0   2   0   2   2   0   0   2   2   2   0   0   0   0   0   0   0   2   2   2   0   0   0   2   0   2   0   2   2   0   2   0   2   0   0   0   2   2   0   0   2   0   2   2   0
 MK-4-3                 2   2   2   0   2   2   0   2   2   2   2   0   2   0   0   2   2   0   2   2   0   0   0   0   0   0   2   2   2   0   0   2   0   2   0   2   0   2   0   2   2   2   2   2   0   2   0   2   2   2   0   0   2   2   0   2   0   2   2   0   0   2   2   2   2   2   2   2   2   0   2   2   2   0   0   2   2   0   2   2   2   0   0   0   2   0   2   0   0   2   2   2   2   2   2   2   0   0   2   2   2   2   0   2   0   0   0   2   2   2   0   2   2   0   0   0   0   0   0   2   0   2   2   2   2   0   2   2   0   2   0   0   0   2   0   0   2   2   2   2   2   2   0   2   2   2   0   0   2   0   2   0   0   2   0   0   2   0   2   2   0   0   2   2   2   0   0   0   0   2   2   0   2   2   2   0   0   0   2   0   2   0   2   2   0   2   0   2   0   0   0   0   2   0   0   2   0   2   2   0
 MK-4-4                 2   2   2   0   2   2   0   2   2   0   2   0   2   0   0   2   2   0   2   2   0   2   0   0   0   0   2   2   2   0   0   2   0   2   0   2   0   2   0   2   2   2   2   2   0   0   0   2   2   2   0   0   2   2   0   2   0   2   2   0   0   2   2   2   2   2   2   2   2   0   2   2   2   0   0   2   2   0   2   2   2   0   0   2   2   0   2   0   0   2   2   2   2   2   2   0   0   0   2   2   2   2   0   2   0   0   0   2   2   2   0   2   2   0   0   0   0   0   0   2   0   2   2   2   2   0   2   2   0   2   0   0   0   2   0   0   0   2   2   2   2   2   0   2   2   2   0   0   2   0   2   0   0   2   0   0   2   0   2   2   0   0   2   2   2   0   0   0   0   2   0   0   2   2   2   0   0   0   2   0   2   0   2   2   0   2   2   2   0   0   0   0   2   0   0   2   0   2   2   0
 MK-4-5                 2   0   2   0   2   2   0   2   0   0   2   0   2   0   0   2   2   2   2   2   0   0   0   0   0   0   2   2   2   0   0   2   0   0   0   2   0   2   0   2   2   2   0   2   0   0   0   2   2   2   0   0   2   0   0   2   0   2   2   0   0   2   2   2   2   2   2   2   2   0   2   2   2   0   0   2   2   0   0   2   2   0   0   0   2   0   2   0   0   2   2   2   2   2   2   0   0   0   2   2   2   2   0   2   0   0   0   2   0   2   0   2   0   0   0   0   0   0   0   2   0   2   0   2   2   0   2   0   0   2   0   0   0   2   0   0   2   2   2   2   2   2   0   2   2   2   0   0   2   0   2   0   2   2   0   0   2   0   2   0   2   0   0   2   2   0   0   2   0   2   0   0   2   2   2   0   0   0   2   0   0   0   2   2   0   2   0   2   0   0   0   0   2   0   0   2   0   2   2   2
 MK-4-6                 2   0   2   0   2   2   0   2   0   0   2   0   2   0   0   2   2   2   2   2   0   0   0   0   2   0   2   2   2   0   0   2   0   0   0   2   0   0   0   2   0   2   0   2   0   0   0   2   2   2   0   2   2   0   2   2   2   2   2   0   0   2   2   2   2   2   2   0   2   0   2   2   2   0   0   0   2   0   0   2   2   0   0   0   2   0   2   0   0   2   2   0   2   2   2   0   0   0   2   2   2   2   0   2   0   0   0   2   0   2   0   2   0   0   0   0   0   0   0   2   2   2   0   2   2   0   2   0   0   2   0   0   0   2   0   0   2   2   2   2   2   2   0   2   2   2   0   0   2   0   0   0   2   2   0   0   2   0   2   0   2   2   0   2   2   0   0   2   0   2   0   0   2   2   2   0   0   0   2   0   0   0   2   2   0   2   0   2   0   0   0   0   2   0   0   2   2   2   2   2
 MK-4-7                 2   0   2   0   2   2   0   2   0   0   2   0   2   0   2   2   2   2   2   2   0   0   0   0   2   0   2   2   2   0   0   2   0   0   0   2   0   0   0   2   0   2   0   2   0   0   0   2   2   2   0   0   2   0   2   2   2   2   2   0   0   0   2   2   2   2   0   0   2   0   2   2   2   0   0   0   2   0   0   0   2   0   2   0   2   0   2   2   0   2   2   0   2   2   2   0   0   0   2   2   0   2   0   2   0   0   0   2   0   2   0   2   0   0   0   0   0   0   0   2   2   2   0   2   2   0   2   0   0   2   0   0   0   2   0   0   2   2   2   2   2   2   0   0   2   2   0   0   0   0   0   0   2   0   0   2   2   0   2   2   2   0   0   2   2   0   0   2   0   2   0   0   2   0   2   0   0   0   2   0   0   0   2   2   0   2   0   0   0   0   0   0   2   0   0   2   2   2   2   2
 MK-4-8                 2   0   2   2   0   2   0   2   2   0   2   0   2   0   2   0   2   2   2   2   0   2   0   2   0   2   2   2   2   0   0   2   0   0   0   2   0   0   0   2   2   2   0   2   0   0   0   2   2   2   0   0   2   0   2   0   2   2   2   0   0   0   0   2   2   0   0   0   2   0   2   0   2   0   0   2   2   0   2   0   2   0   2   0   2   2   2   2   0   2   2   0   2   2   2   0   0   0   2   0   0   2   0   2   0   0   0   2   0   2   0   2   0   0   0   0   0   0   0   2   2   2   0   0   2   0   2   0   0   2   0   0   0   2   0   0   2   2   2   2   2   2   0   2   2   2   0   0   0   0   2   0   2   0   0   2   2   0   2   2   2   0   2   2   2   0   2   2   0   2   0   0   2   0   2   0   0   0   2   0   0   0   2   2   0   2   2   0   0   0   0   0   2   0   0   2   2   2   0   2
 MK-4-9                 2   0   2   2   0   0   0   2   2   0   2   0   2   0   2   2   2   2   2   2   0   2   0   2   0   0   0   2   2   0   0   2   0   0   0   2   0   0   0   2   2   2   0   2   0   0   2   2   2   2   2   0   2   0   2   0   2   2   2   0   0   0   0   2   2   0   0   0   0   0   2   0   2   0   0   2   2   0   2   0   2   0   2   0   2   2   2   2   0   2   0   0   2   2   2   0   0   0   2   0   0   2   0   2   0   2   0   2   0   2   0   2   0   0   0   2   0   0   0   2   2   2   0   0   2   0   0   0   0   2   0   0   0   2   2   0   2   2   2   2   2   2   0   0   2   2   0   0   0   0   2   0   2   0   0   2   0   2   2   2   2   0   2   2   0   0   0   2   0   2   0   0   0   0   2   0   0   2   2   0   0   0   2   2   0   2   2   0   0   0   0   0   2   0   0   2   0   2   0   2
 MK-4-10                2   0   2   2   0   0   0   2   2   0   2   0   2   2   2   0   2   2   2   0   0   2   0   0   0   0   0   2   2   0   0   2   0   0   0   2   0   0   0   2   2   2   0   2   0   0   0   2   2   2   2   0   2   0   0   0   2   2   2   0   0   0   0   2   0   0   0   0   0   0   2   0   2   2   0   2   2   0   2   2   2   0   2   0   2   2   2   2   0   2   0   0   2   2   2   0   0   0   2   0   0   2   0   2   2   2   0   2   0   2   2   2   0   0   0   2   0   0   0   2   2   2   0   2   2   0   0   0   0   2   0   0   0   2   2   0   2   2   2   2   2   2   0   2   2   2   0   0   0   0   2   0   2   0   0   2   0   2   2   2   2   0   2   2   0   0   0   2   0   2   0   2   0   0   2   0   0   2   2   0   0   0   2   2   2   2   2   0   0   0   0   0   2   0   0   2   0   2   0   2
 MK-4-11                2   0   2   2   0   0   0   2   2   2   2   0   2   2   2   0   2   2   2   0   0   2   0   0   0   0   0   2   2   0   2   2   0   0   0   2   0   2   0   2   2   2   0   2   0   0   0   2   2   0   2   0   2   0   2   0   2   2   2   0   0   0   0   2   0   0   0   0   0   0   2   0   2   2   0   2   2   0   2   2   2   2   2   0   2   2   2   2   0   2   0   0   2   2   2   0   0   2   2   0   0   2   0   2   2   2   0   2   0   2   2   2   0   0   0   2   0   0   0   2   2   2   0   2   0   0   0   0   0   0   0   2   0   2   2   0   2   2   2   2   2   2   0   0   2   2   0   0   0   0   2   0   2   0   0   2   0   2   2   2   2   0   2   0   0   0   0   2   0   2   0   2   0   0   2   0   0   2   2   0   0   0   2   2   2   2   2   0   0   0   0   0   2   0   2   2   0   2   0   2
 MK-4-12                2   0   2   2   0   0   0   0   2   2   2   0   2   2   2   0   2   2   2   0   0   2   0   0   0   0   0   2   2   0   2   2   0   0   0   2   0   2   0   2   2   0   0   0   2   0   0   2   2   2   2   0   2   0   2   0   0   2   2   0   0   0   0   2   0   0   0   0   0   0   2   0   2   2   0   0   2   0   2   2   2   2   2   2   2   2   0   2   0   2   0   2   2   2   2   0   0   2   0   2   0   2   0   2   2   2   0   2   0   2   2   2   0   0   0   2   2   0   0   0   0   2   0   2   0   0   0   0   0   0   0   2   0   2   2   2   2   2   2   0   2   2   0   0   2   2   0   0   0   0   2   0   0   0   0   2   0   2   2   0   2   0   2   0   0   2   2   2   0   2   0   2   0   0   2   2   0   2   2   0   0   0   2   0   2   2   2   0   0   0   0   0   2   2   2   0   0   2   0   2
 MK-4-13                2   0   2   2   0   0   0   0   2   2   0   0   2   2   2   0   2   2   0   0   2   2   0   0   0   0   0   2   2   0   2   2   0   0   0   2   0   2   0   2   2   0   0   0   2   0   0   2   2   2   0   0   2   0   2   0   0   2   2   0   0   2   0   0   0   2   0   0   0   0   2   0   2   2   0   0   2   0   2   2   2   2   2   2   2   2   0   2   0   2   0   0   2   2   2   0   0   2   0   2   0   2   0   2   2   2   0   2   0   2   2   2   0   2   2   2   2   0   0   0   0   2   0   2   0   0   0   0   2   0   0   2   0   2   2   2   2   2   2   0   2   2   0   0   2   2   0   0   0   0   2   2   0   0   0   2   0   2   2   0   2   0   2   0   0   2   2   0   0   0   0   2   0   0   2   2   2   0   0   0   0   0   2   0   2   2   2   0   0   0   0   0   2   2   2   0   0   0   0   0
 MK-4-14                2   0   2   2   0   2   0   2   2   2   0   0   2   2   2   0   2   2   0   0   2   2   0   0   0   2   0   2   2   0   2   2   0   0   0   2   0   2   0   2   2   0   0   0   2   0   0   2   2   2   0   0   2   0   2   0   0   2   2   0   0   2   0   0   0   2   0   0   0   0   2   0   2   2   0   0   0   0   2   2   2   2   2   2   2   2   0   2   0   2   0   0   2   0   2   2   0   2   0   2   0   2   0   2   2   2   0   2   0   2   2   2   0   2   2   0   2   0   0   0   0   2   0   2   0   0   0   0   2   0   0   2   0   2   2   0   0   2   2   0   2   2   0   0   2   2   0   0   0   0   2   2   0   0   0   2   2   0   2   0   2   0   2   0   0   2   2   2   0   0   0   2   0   0   2   2   2   0   0   0   0   0   0   0   2   2   2   0   0   0   0   0   2   2   2   0   0   2   0   0
 MK-4-15                0   0   0   2   0   2   0   2   2   2   0   2   2   2   2   0   2   2   2   0   2   2   0   0   0   2   0   2   2   0   2   2   0   0   0   2   0   2   0   2   2   2   0   0   2   0   0   2   2   2   0   0   2   0   2   0   0   2   2   0   0   2   0   0   0   2   0   0   0   0   2   0   2   2   0   0   0   0   2   2   2   0   2   2   2   2   0   2   0   2   0   0   2   2   0   0   0   2   0   2   0   2   0   2   2   2   0   2   0   2   2   2   0   0   2   0   0   0   0   0   0   2   0   2   0   0   0   0   2   0   0   2   2   2   2   0   0   2   0   0   2   2   0   0   2   2   0   0   0   0   2   2   0   0   0   0   2   0   2   0   2   0   2   0   0   2   2   2   0   2   0   0   0   0   2   0   2   0   0   0   2   0   0   0   2   0   2   0   2   0   0   0   2   2   2   0   0   0   2   0
 MK-4-16                0   0   0   2   0   2   0   2   2   2   0   2   0   2   2   0   2   2   2   0   2   2   0   0   0   2   0   2   2   0   0   0   2   0   0   2   0   2   0   2   0   2   0   0   2   0   0   2   2   2   0   0   2   2   2   0   0   2   2   0   2   2   0   0   0   2   0   0   2   0   2   0   2   2   0   0   0   0   2   2   2   0   2   2   2   2   0   2   0   0   2   0   2   2   0   2   0   2   0   2   0   2   0   2   2   0   0   2   2   2   2   2   0   0   2   0   0   0   0   2   0   2   0   2   0   0   0   0   2   0   0   2   2   2   2   0   0   2   0   0   0   2   0   0   2   2   0   0   0   0   2   2   0   0   0   2   2   0   2   0   2   0   2   0   2   2   2   2   0   2   0   0   0   0   2   0   2   0   0   0   0   0   0   0   2   0   2   0   2   0   0   0   2   2   2   0   0   0   2   0
 MK-5-1                 2   0   0   0   0   0   0   0   2   0   0   0   0   2   2   2   0   0   0   2   2   2   0   0   0   0   0   0   0   2   0   0   2   2   0   0   2   2   0   0   0   2   2   2   2   2   0   0   2   0   0   2   2   0   2   2   0   2   0   2   2   2   2   0   0   0   2   0   2   0   2   0   0   0   2   0   2   2   0   0   2   2   2   0   2   2   2   2   0   0   2   0   0   0   0   0   0   0   0   2   0   2   0   0   2   0   0   0   0   0   2   0   0   2   0   2   2   0   0   0   2   0   2   2   2   2   2   2   2   0   0   2   2   0   2   0   0   0   0   0   2   2   2   2   0   0   2   0   0   0   2   2   2   0   0   0   0   0   0   0   2   2   2   2   0   0   2   0   0   2   0   2   2   0   0   0   2   0   2   0   2   2   0   0   2   2   2   0   0   2   2   0   2   2   0   0   0   0   2   0
 MK-5-2                 2   0   0   0   0   0   0   0   2   0   0   0   0   2   2   2   0   0   0   0   2   2   0   0   0   0   0   0   0   0   0   0   2   2   0   0   2   2   0   0   0   2   2   2   2   2   0   0   2   0   0   2   2   0   2   2   0   0   0   2   2   2   0   0   0   0   2   0   2   0   2   0   0   0   2   0   2   2   0   0   2   2   2   0   2   2   2   2   0   0   2   0   0   0   0   2   0   0   0   0   0   0   0   2   2   0   0   0   0   0   2   0   0   2   0   2   2   0   0   0   2   0   0   0   2   0   2   2   2   0   0   2   2   0   2   0   0   0   0   0   2   2   2   2   0   0   2   0   2   0   2   2   2   0   0   0   0   0   0   0   2   2   2   2   0   0   2   0   0   2   0   0   2   0   0   0   2   0   2   0   2   2   0   0   2   2   0   0   0   2   2   0   2   2   0   0   0   0   2   0
 MK-5-3                 2   0   0   0   0   0   0   0   0   0   0   0   0   2   2   2   0   0   0   0   2   0   0   0   0   0   0   2   0   0   0   0   2   2   0   0   2   0   0   0   0   2   2   2   2   2   0   0   2   0   0   2   2   0   2   2   0   2   0   2   2   2   0   0   0   0   2   0   2   0   2   0   0   0   2   0   2   2   0   0   2   2   2   0   2   2   2   2   0   0   2   0   0   0   0   2   0   0   0   0   0   0   0   2   2   2   2   0   0   2   2   0   0   2   0   2   2   0   2   0   2   0   0   0   2   0   2   2   2   0   0   2   0   0   0   0   0   0   0   0   2   2   2   2   0   0   2   0   2   0   2   2   2   0   0   0   0   0   0   0   2   0   2   2   2   0   2   0   0   2   0   0   0   0   0   0   2   0   2   0   2   2   0   0   2   2   0   0   0   2   2   0   2   0   0   0   0   0   2   0
 MK-5-4                 2   0   0   0   0   0   0   0   0   0   0   0   0   2   2   2   0   0   0   0   2   0   0   0   0   0   0   2   0   0   2   0   2   2   0   0   2   0   0   0   0   2   2   2   2   2   0   0   2   0   0   0   2   0   2   2   2   2   0   0   0   2   0   0   0   0   2   0   0   0   2   2   0   0   2   0   2   2   0   0   2   2   2   0   2   2   2   2   0   0   2   0   0   0   0   2   0   0   0   0   0   0   0   2   2   2   2   0   0   2   2   0   0   2   2   2   2   0   2   0   2   0   0   0   2   0   2   2   2   0   0   2   0   2   0   0   0   0   0   0   2   2   2   2   0   0   2   0   2   0   2   2   2   0   0   0   0   0   0   0   2   0   2   2   2   0   2   0   0   2   0   0   0   0   0   0   2   0   2   0   2   2   0   0   2   2   0   0   0   2   2   0   2   0   0   0   2   0   2   0
 MK-5-5                 2   0   0   0   0   0   0   0   2   0   0   0   0   2   2   2   0   2   2   0   2   0   0   2   0   0   0   2   0   0   2   0   2   2   0   0   2   0   0   0   0   2   2   2   2   2   2   0   2   0   0   2   2   0   2   2   2   2   0   0   0   2   0   2   2   0   2   0   0   0   2   2   0   0   2   0   2   0   0   2   2   2   2   0   2   2   2   2   0   0   0   0   0   0   2   2   0   0   0   0   0   0   0   2   2   2   2   0   0   0   0   0   0   2   2   2   2   0   2   0   2   0   0   0   2   0   2   2   0   0   0   2   0   2   0   0   0   0   0   0   2   2   2   2   0   0   2   0   2   0   2   0   2   2   0   0   2   0   0   0   2   0   2   2   2   0   2   0   0   2   2   0   0   0   0   0   2   0   2   0   2   2   0   0   2   0   0   0   0   2   2   0   2   0   0   0   2   0   2   0
 MK-5-6                 2   2   0   0   0   0   0   0   0   0   0   2   0   2   2   2   0   2   2   0   2   0   2   2   0   0   0   2   0   0   2   0   2   2   0   0   2   0   0   2   0   2   0   2   2   0   2   2   0   0   0   2   2   0   2   0   2   2   0   0   0   2   0   2   2   0   2   0   0   0   2   0   0   0   2   0   2   0   0   2   2   2   2   0   2   0   2   2   0   0   0   0   0   2   2   2   0   0   0   0   0   0   0   2   2   2   2   0   0   0   0   0   0   2   2   2   2   2   2   0   2   0   0   0   2   0   2   2   0   0   0   2   0   2   2   0   2   0   0   2   2   2   2   2   0   0   2   0   2   2   2   0   2   2   0   0   2   0   0   0   2   0   2   2   2   0   0   0   0   2   2   0   0   0   0   0   2   2   2   0   2   2   0   0   2   0   0   0   0   2   2   0   2   0   0   0   2   0   2   0
 MK-5-7                 2   2   0   0   2   0   0   0   0   2   0   2   0   0   2   2   0   2   2   0   2   0   2   2   0   0   0   0   0   0   2   0   2   2   0   0   2   0   0   2   0   2   2   2   2   0   2   2   0   0   0   2   2   0   2   0   0   2   0   0   0   2   2   2   2   0   2   0   0   0   2   0   0   0   2   0   2   0   0   2   0   2   2   0   0   0   2   2   0   0   0   0   2   2   2   2   0   0   2   0   0   0   0   2   2   2   0   0   0   0   0   0   0   2   2   2   2   2   0   0   2   0   0   0   2   2   2   2   0   0   2   2   0   2   2   0   2   0   0   0   2   2   2   2   0   0   2   0   2   2   2   2   2   2   0   0   2   0   2   0   2   0   2   2   2   0   0   0   0   2   2   2   0   0   0   2   2   2   0   2   0   2   0   2   2   0   2   0   0   2   2   0   2   2   0   0   2   0   2   0
 MK-5-8                 2   2   0   0   2   0   0   0   0   2   2   2   0   0   2   0   0   2   2   0   2   0   2   2   0   0   0   2   0   0   0   0   2   2   0   0   2   0   0   2   0   2   2   0   2   0   2   2   0   0   0   2   2   0   2   0   0   2   0   0   0   2   2   2   2   0   2   0   0   0   2   0   0   0   2   0   2   0   0   2   0   2   2   2   0   0   2   2   2   0   0   0   2   2   2   2   0   0   2   0   0   0   0   2   2   2   0   0   0   0   0   0   0   2   2   2   2   2   0   0   2   0   0   0   2   2   2   2   2   0   2   0   0   2   2   0   2   0   2   0   2   2   2   2   0   0   0   0   0   2   2   2   2   2   0   0   2   0   2   0   2   0   2   2   0   0   0   0   0   2   2   2   2   0   0   2   2   2   0   0   0   2   0   2   2   0   2   0   0   2   2   0   2   2   0   0   2   0   2   0
 MK-5-9                 2   2   0   0   2   0   0   2   0   2   2   2   0   0   2   0   0   2   2   0   0   2   2   2   0   0   0   2   0   0   0   0   2   2   0   0   2   0   0   2   0   2   0   0   2   0   2   2   0   0   0   2   2   0   2   0   0   2   0   0   0   2   2   2   2   2   2   0   0   0   2   0   0   0   2   0   2   0   2   2   0   2   2   2   2   2   2   2   2   0   0   0   2   2   2   2   2   0   2   0   0   0   0   2   2   2   0   0   0   0   2   0   0   2   0   2   2   2   0   0   2   0   0   2   2   2   2   2   2   0   2   0   0   2   2   0   2   0   2   0   2   2   2   2   0   0   0   0   0   0   2   2   0   2   0   0   2   0   2   0   2   0   2   2   0   0   0   2   0   2   2   2   2   0   0   2   2   2   0   0   2   2   0   2   2   0   2   0   0   2   2   0   2   2   0   0   2   0   2   0
 MK-5-10                2   2   0   0   2   0   0   2   2   2   2   2   0   0   2   0   0   2   2   0   0   2   0   2   0   0   0   2   0   0   0   0   2   2   0   0   2   0   0   2   0   2   0   0   2   0   2   2   2   0   2   2   2   0   2   2   0   2   0   0   2   2   2   2   2   2   2   0   0   0   2   0   0   0   2   0   2   0   2   2   2   2   2   2   2   2   2   2   2   0   0   0   0   2   2   2   2   2   2   0   0   0   0   0   2   2   0   0   0   0   2   0   0   2   0   2   2   2   0   0   2   0   2   2   2   2   0   2   0   0   2   0   0   2   2   0   2   0   2   0   2   0   2   2   0   0   0   0   2   0   2   2   0   2   0   0   2   0   2   0   2   2   2   2   0   0   0   2   0   2   2   2   2   0   0   2   2   2   0   0   2   2   0   2   2   0   2   0   0   0   0   0   2   2   0   0   2   0   2   0
 MK-5-11                2   2   0   0   0   0   0   0   2   0   2   2   2   0   2   0   0   2   2   0   0   2   0   2   0   0   0   2   0   0   0   0   2   2   0   0   2   0   0   2   2   2   0   0   2   2   2   2   2   0   2   2   2   0   2   0   0   0   0   0   0   0   2   2   2   2   2   0   0   0   2   0   0   2   2   0   2   0   2   2   2   2   2   2   2   2   2   2   2   0   0   0   0   2   2   2   2   2   2   0   0   0   0   0   2   2   0   0   0   0   2   0   0   2   0   2   2   2   0   0   2   0   2   2   2   2   2   2   0   0   2   0   0   2   2   0   2   2   2   0   2   0   2   2   0   0   0   0   2   0   0   2   0   2   0   0   2   0   2   0   2   2   2   2   2   2   0   2   0   2   2   2   2   0   0   2   2   2   0   0   2   2   0   0   2   0   2   0   0   2   0   0   2   2   0   0   2   0   2   0
 MK-5-12                2   2   0   0   0   0   0   0   0   2   2   2   2   0   2   0   0   2   2   0   0   2   0   2   0   0   0   2   0   0   0   0   2   2   0   0   2   0   0   2   2   2   0   0   2   2   0   2   2   0   2   2   0   0   2   2   0   0   0   0   0   0   2   2   2   2   2   0   0   0   2   0   0   2   2   0   2   0   2   2   2   2   2   2   2   2   2   2   0   2   0   0   0   2   2   2   2   2   2   0   0   0   0   0   2   2   0   0   0   0   2   2   0   0   0   0   2   2   0   0   2   0   2   2   2   2   2   2   0   0   2   0   0   2   2   0   2   2   2   0   2   0   2   2   0   0   0   0   2   0   0   2   0   2   0   0   2   0   2   0   2   2   0   2   2   2   0   2   0   2   2   2   2   0   2   2   2   2   0   0   2   0   0   0   0   0   2   0   0   2   0   0   2   2   0   0   2   0   2   0
 MK-5-13                0   2   0   0   2   0   0   0   0   2   2   2   2   0   2   2   0   2   2   0   0   2   0   2   0   0   0   2   0   0   0   0   2   2   0   0   2   0   0   2   2   2   0   2   2   2   0   2   2   0   2   2   0   0   0   2   0   0   0   0   0   0   0   2   2   2   2   0   0   0   0   0   0   2   2   0   2   0   2   2   2   2   2   2   2   2   2   2   0   2   2   0   0   2   2   0   2   0   2   0   0   0   0   2   2   2   0   0   0   0   2   2   0   0   0   0   2   2   0   0   0   0   2   0   2   2   2   2   0   2   2   0   0   2   2   0   2   2   0   0   2   0   2   2   2   0   0   2   2   0   0   2   0   2   0   0   2   0   2   0   2   2   0   2   2   2   0   0   0   2   2   2   2   0   2   2   2   2   0   2   2   0   0   0   0   0   2   0   2   2   0   0   2   2   0   0   2   0   2   0
 MK-5-14                0   0   0   2   2   2   2   0   0   2   0   2   2   0   2   2   2   2   2   0   2   2   0   2   2   0   2   0   0   0   0   2   2   2   0   0   2   0   0   2   2   0   2   2   2   2   0   2   2   0   2   2   2   0   0   2   0   0   0   0   0   0   2   2   2   2   2   0   0   0   0   2   0   2   2   0   2   0   2   2   2   2   2   2   2   2   2   2   0   2   2   0   2   2   2   0   2   0   2   0   0   0   0   2   2   2   0   0   0   0   2   2   0   0   0   0   2   0   2   0   0   0   2   0   2   0   2   2   0   0   0   0   0   2   2   2   2   2   0   0   2   0   2   2   2   0   0   2   2   0   0   0   0   2   0   0   2   0   2   0   2   2   2   2   2   2   0   0   0   2   2   2   2   0   2   2   2   2   0   2   2   0   0   0   0   2   2   0   2   2   2   0   2   2   0   0   2   0   2   0
 MK-5-15                0   0   0   2   2   2   2   0   0   2   0   2   0   0   2   2   2   2   2   0   2   2   0   2   2   0   2   0   0   0   0   2   2   2   0   0   2   0   0   2   2   0   2   2   2   2   0   0   2   0   2   2   2   0   0   2   0   0   0   0   0   0   2   2   2   2   2   0   0   0   0   2   0   2   2   2   2   0   2   2   2   2   2   2   2   2   2   2   0   2   2   0   2   2   2   0   2   0   2   0   0   0   0   2   2   2   0   2   0   0   2   2   0   0   0   0   2   0   2   0   0   0   2   0   2   0   0   2   0   0   0   0   0   2   2   0   2   2   0   0   2   0   2   2   2   0   0   2   2   0   0   0   0   2   0   0   2   0   2   0   2   2   2   2   0   2   0   0   0   2   2   2   2   2   2   2   2   0   0   2   2   0   0   0   0   2   2   0   2   2   2   0   2   0   2   2   2   0   2   0
 MK-5-16                2   0   2   2   2   2   2   0   0   2   0   2   0   0   2   2   2   2   2   0   2   2   0   2   2   0   2   0   0   0   0   2   2   2   0   0   2   0   0   2   2   2   2   2   2   2   0   0   2   0   2   2   0   0   0   2   0   0   0   0   0   0   2   2   2   2   2   2   0   0   2   2   0   2   2   2   2   0   2   2   2   0   2   2   2   2   2   2   0   0   2   0   2   2   2   0   2   0   2   0   0   0   0   2   2   2   0   0   0   0   2   2   0   0   0   0   2   0   2   0   0   0   2   0   2   0   0   0   0   0   0   0   0   2   2   0   2   2   2   0   2   0   0   2   2   2   0   2   2   0   0   2   0   2   0   0   2   0   2   0   2   2   2   2   0   2   0   0   0   2   2   2   2   2   2   2   2   0   0   2   0   0   0   0   0   2   0   0   2   2   2   0   2   0   2   2   2   0   2   0
 MK-6-1                 2   2   0   0   2   2   2   2   0   2   2   2   2   0   2   2   0   0   0   2   0   0   2   0   2   2   2   0   0   0   0   2   2   2   2   2   2   2   2   2   0   0   0   0   2   0   0   0   0   2   0   2   0   0   0   2   2   0   2   0   0   0   2   0   0   0   0   0   2   2   0   0   2   0   2   2   0   2   0   0   2   0   0   2   2   2   0   2   0   0   2   0   0   2   2   0   0   2   0   0   0   2   2   2   0   2   2   2   2   2   2   0   2   2   0   0   0   0   0   0   2   0   0   0   2   2   0   2   0   0   0   2   2   2   2   0   2   2   2   2   2   2   0   2   0   0   0   0   2   0   2   2   2   0   0   2   0   0   0   0   0   2   0   0   0   2   0   2   2   2   2   2   0   2   0   2   2   0   0   0   2   2   2   0   2   2   2   2   0   2   0   0   2   0   2   2   0   2   0   0
 MK-6-2                 2   2   0   0   2   2   2   2   0   2   2   2   2   0   2   2   0   0   0   2   0   0   2   0   2   2   2   0   2   2   0   2   2   2   2   2   2   2   2   2   0   0   0   2   2   0   0   0   0   2   0   0   0   0   0   2   2   0   2   0   0   0   2   0   0   0   0   0   2   2   0   0   0   0   2   2   0   2   0   0   2   0   0   2   2   2   0   2   2   0   2   0   0   2   0   0   0   2   0   2   0   2   2   2   0   2   2   0   2   2   2   0   2   2   0   0   0   0   0   0   2   0   0   0   2   2   0   2   0   0   0   2   2   2   2   0   2   2   0   0   2   2   0   2   2   2   0   0   0   0   2   2   2   0   0   2   2   0   0   0   0   2   0   0   0   2   0   2   2   2   2   2   0   2   0   2   2   0   0   0   2   2   2   0   2   2   2   2   0   2   0   0   2   0   2   2   0   0   0   0
 MK-6-3                 0   2   0   0   2   2   2   0   0   2   2   2   2   0   2   2   0   0   0   2   0   0   2   0   2   2   2   0   2   2   0   2   2   2   2   2   2   2   2   2   0   0   0   2   2   0   2   0   0   2   0   0   0   0   0   2   2   0   2   0   0   0   2   2   2   0   0   0   2   2   0   2   0   0   2   2   2   2   0   0   2   0   0   2   2   2   0   2   2   0   2   2   0   0   0   0   0   2   0   2   0   2   2   0   0   2   0   0   2   2   2   2   0   2   0   0   0   0   0   0   2   0   0   0   2   2   0   2   0   0   0   2   2   2   2   0   2   2   0   0   2   2   0   2   2   2   0   0   2   0   2   2   2   0   0   2   2   0   0   0   0   2   0   2   0   2   0   2   2   0   2   2   0   2   0   2   2   0   0   0   2   2   2   2   0   2   2   2   2   2   0   0   0   0   2   2   0   0   2   2
 MK-6-4                 0   2   0   0   2   2   0   0   0   2   2   2   2   0   2   2   0   0   0   2   0   0   2   0   2   2   2   0   2   2   0   0   2   0   2   2   2   2   2   2   0   0   0   0   2   0   0   0   0   2   0   0   0   0   0   2   2   0   2   0   2   0   2   2   2   0   0   0   2   2   0   2   0   0   2   2   2   2   0   2   2   0   0   0   2   2   0   2   2   0   2   2   0   0   0   0   0   2   0   2   0   2   2   0   0   2   0   0   2   2   0   2   0   2   0   0   0   0   0   0   2   0   0   0   2   2   0   2   0   0   0   2   2   2   2   0   2   2   0   2   2   2   0   2   2   0   0   0   2   0   2   2   2   0   0   2   2   0   0   0   0   2   0   2   0   2   0   2   2   0   2   2   0   2   0   2   2   0   0   0   2   2   2   2   0   2   2   2   2   2   0   0   0   0   0   2   0   0   2   2
 MK-6-5                 0   2   0   0   2   0   0   0   0   0   2   2   2   0   2   2   0   0   0   2   0   0   2   0   2   2   2   0   2   2   0   2   2   0   0   2   2   2   2   2   0   0   0   0   2   0   2   0   0   2   0   0   0   0   2   2   2   2   2   0   2   0   2   2   2   2   0   0   2   2   0   2   0   0   2   2   2   2   0   0   2   0   0   0   2   2   0   2   2   0   2   2   0   0   0   2   0   2   2   2   0   2   2   0   0   2   0   0   2   2   0   2   0   2   0   0   0   2   0   0   2   0   2   0   2   2   0   2   0   0   0   2   0   2   2   0   2   2   0   2   2   2   0   2   2   0   0   0   2   0   2   2   2   0   0   2   0   0   0   0   2   0   0   2   2   2   0   2   2   0   2   2   2   2   0   0   2   2   0   0   2   2   2   2   0   2   2   2   2   2   0   0   0   0   0   2   0   0   2   2
 MK-6-6                 0   2   0   0   2   0   0   0   0   0   2   2   0   0   2   2   0   0   0   0   0   0   2   0   0   2   2   2   2   2   0   2   2   0   0   2   2   2   2   2   0   0   2   0   0   0   2   0   0   2   0   0   0   0   2   0   2   2   2   0   2   0   2   2   2   2   0   0   2   2   0   2   0   2   2   2   2   2   0   0   2   0   0   2   2   2   0   2   2   2   2   2   0   0   0   2   0   2   2   2   2   2   2   0   0   2   0   0   2   2   0   2   2   2   0   0   0   2   0   0   2   0   2   2   2   2   0   2   0   0   0   2   0   0   2   0   2   2   2   2   2   2   0   2   2   2   2   0   0   0   2   2   2   0   0   2   0   0   0   0   2   0   0   2   2   2   0   2   2   0   2   2   2   2   0   0   2   0   0   0   2   2   2   2   2   2   2   2   2   2   0   0   0   0   0   2   0   0   2   2
 MK-6-7                 0   2   0   0   2   0   0   0   2   0   2   2   0   0   2   2   0   0   2   0   0   0   2   0   0   2   2   2   2   2   0   2   2   0   2   2   2   2   2   2   2   0   2   0   2   0   2   0   0   2   0   0   0   0   2   0   2   2   2   0   2   0   2   2   2   2   0   0   2   2   0   2   0   2   2   0   2   2   0   0   2   0   0   2   2   2   0   2   2   2   2   2   0   0   0   2   0   2   0   0   2   2   2   0   0   2   0   0   2   2   0   2   2   0   0   0   0   0   0   0   0   0   0   2   2   0   0   2   0   0   0   2   2   0   2   0   0   2   2   2   2   2   0   2   2   0   2   0   0   0   2   2   2   0   0   2   0   0   2   0   2   2   0   2   0   2   0   2   2   0   2   2   2   2   0   0   2   0   0   0   2   2   0   2   2   2   2   2   2   2   0   0   0   0   0   2   0   0   0   2
 MK-6-8                 0   2   0   0   2   2   0   0   2   0   2   2   0   0   2   2   0   0   2   0   0   0   2   0   0   2   2   2   2   0   0   2   2   2   2   2   2   2   0   2   2   0   2   0   2   0   2   0   0   2   0   0   0   0   2   0   2   2   2   0   0   0   2   0   2   2   0   0   2   2   0   0   0   2   2   2   2   2   0   0   2   0   0   2   2   0   0   2   2   2   2   2   0   2   0   2   0   0   0   0   2   2   2   0   0   2   0   0   2   2   0   2   2   2   0   0   0   0   0   2   0   0   0   2   2   0   0   0   2   0   0   2   2   0   0   0   0   2   2   2   2   2   0   2   2   0   2   0   0   0   2   2   2   0   0   2   0   0   2   0   2   2   0   2   0   2   0   2   2   2   2   2   0   2   0   0   0   0   0   0   2   2   2   2   2   0   2   2   2   2   0   0   0   0   2   2   0   0   0   2
 MK-6-9                 0   0   2   0   2   2   0   0   2   0   2   2   0   0   2   2   0   0   2   0   0   0   2   0   0   2   2   2   2   2   0   0   2   2   2   2   2   2   0   2   2   0   2   0   2   0   2   0   0   2   0   2   0   2   2   0   2   2   2   0   0   0   2   2   2   2   0   2   2   2   0   0   0   2   2   0   2   2   0   0   2   0   0   2   2   0   0   2   2   2   2   2   0   2   0   0   0   2   0   0   2   0   2   0   0   2   0   0   2   2   0   2   2   2   0   0   0   0   0   2   0   0   2   0   2   0   0   0   2   0   0   2   2   0   0   0   0   2   2   2   2   2   0   2   2   0   2   2   0   0   0   2   2   0   0   2   0   0   2   0   2   2   0   2   0   2   0   2   2   2   2   2   0   2   2   0   0   0   0   0   2   2   2   2   2   0   2   2   2   2   0   0   0   0   2   2   0   0   0   2
 MK-6-10                0   0   2   0   2   2   0   0   2   0   2   2   0   0   2   2   0   0   2   0   0   0   2   0   0   2   2   2   2   0   0   0   2   2   2   2   2   0   0   2   2   0   0   0   2   0   2   0   0   2   0   2   0   0   2   0   2   2   2   0   0   0   2   2   2   2   0   2   0   2   0   2   0   2   0   2   2   2   0   0   2   0   0   2   2   0   0   2   2   0   2   2   0   2   0   0   0   2   0   0   2   0   2   0   0   2   0   0   2   2   0   2   2   2   0   0   0   0   0   2   0   0   2   0   2   0   0   0   2   0   0   2   2   0   0   0   2   2   0   2   2   2   0   2   2   0   0   2   2   0   2   2   2   0   0   2   0   0   2   0   2   2   0   2   0   0   0   2   2   2   2   2   0   2   2   0   0   2   0   0   2   2   2   2   2   0   2   2   2   2   0   0   0   0   2   2   0   0   0   2
 MK-6-11                0   0   2   0   2   2   0   0   2   0   2   2   0   0   2   2   0   0   2   0   2   0   2   0   0   2   2   0   2   2   0   0   2   2   2   2   2   0   0   2   0   0   0   0   2   0   2   0   0   2   0   2   0   0   2   0   2   2   2   0   0   0   2   2   2   2   0   2   0   0   0   2   0   2   0   2   2   2   0   2   2   0   2   0   2   0   0   2   2   2   2   2   0   2   0   0   0   2   0   0   2   2   2   0   0   2   0   0   2   2   2   2   2   2   0   0   0   2   0   2   0   0   2   0   2   0   0   0   2   0   0   2   2   0   0   0   2   2   0   2   2   2   0   2   2   0   0   2   2   0   2   2   2   0   0   2   0   0   2   0   2   2   2   2   0   0   0   2   0   2   2   2   0   2   2   0   0   2   0   0   2   2   2   2   2   0   2   2   2   2   0   0   0   0   2   2   0   0   0   2
 MK-6-12                0   0   2   0   2   2   0   0   2   0   2   2   0   0   2   2   0   0   2   0   0   0   2   0   0   2   2   2   2   2   0   0   2   2   2   2   2   0   0   2   0   0   0   0   2   0   2   0   0   2   2   2   0   0   2   0   2   2   2   0   2   0   2   2   2   2   0   2   0   0   0   2   0   2   0   2   2   2   2   2   2   0   2   0   2   2   0   2   2   2   2   2   0   2   0   0   0   2   0   0   2   2   2   0   0   2   0   0   2   2   2   2   2   2   0   0   0   2   0   2   0   2   2   0   2   0   0   0   2   0   0   2   0   0   0   0   2   2   0   2   2   2   0   2   2   0   0   2   2   0   2   2   2   0   0   2   0   0   2   0   2   2   2   2   0   0   0   2   0   0   2   2   0   2   2   0   0   0   0   0   0   2   2   2   2   2   2   2   2   2   0   0   0   0   0   2   0   0   0   2
 MK-6-13                2   0   2   0   0   2   0   0   2   0   2   2   0   0   2   2   0   0   2   0   0   0   2   0   0   2   0   2   2   2   0   0   2   2   2   2   2   0   0   2   0   0   0   0   2   0   2   0   0   2   2   2   0   0   0   0   2   2   2   0   2   0   2   2   2   2   0   2   0   2   0   2   0   2   0   2   2   2   2   2   2   0   2   0   2   2   0   2   2   2   2   2   0   2   0   2   0   2   0   0   0   2   2   0   0   2   0   0   2   2   2   2   2   2   0   0   0   2   0   2   0   0   2   0   2   2   0   0   2   0   0   2   0   0   0   2   2   2   0   2   2   2   2   2   2   0   0   2   0   0   2   2   2   2   0   2   0   0   2   0   2   2   2   2   0   0   0   2   0   0   2   2   0   2   2   0   0   0   0   0   0   2   2   2   2   2   2   2   2   2   2   2   0   0   0   2   0   0   2   2
 MK-6-14                2   0   2   0   0   2   0   0   2   0   2   2   0   2   2   2   0   0   2   2   0   0   2   0   0   2   2   2   2   2   0   0   2   2   2   2   2   2   0   2   0   0   0   0   2   0   2   0   0   2   2   2   0   2   0   0   2   2   2   0   2   2   2   2   2   2   0   2   0   2   0   0   0   2   0   2   2   2   2   0   2   0   2   0   2   2   0   2   2   0   2   2   0   2   0   2   0   2   0   0   0   2   2   0   0   2   0   0   0   2   2   2   2   2   0   0   0   2   0   2   0   0   2   0   2   2   0   0   2   0   0   2   0   0   0   2   2   2   0   2   2   2   2   2   2   0   0   2   0   0   2   2   0   2   0   2   0   0   2   0   2   2   0   0   0   0   0   0   0   0   2   2   0   2   2   0   0   0   0   0   0   2   2   2   2   0   2   2   2   2   2   2   2   0   0   2   2   2   0   2
 MK-6-15                2   0   2   0   0   2   0   0   2   0   2   2   0   2   2   2   0   0   2   2   0   0   2   0   0   2   2   2   0   0   2   0   0   2   2   2   2   2   0   2   0   0   0   0   2   0   2   0   0   2   2   2   0   2   0   0   2   2   2   0   2   2   2   2   2   2   0   2   2   0   0   0   0   2   0   2   2   2   2   0   2   0   2   0   2   2   0   2   2   0   2   2   0   2   0   2   0   2   0   0   0   2   2   0   0   2   0   0   2   2   2   2   2   2   0   0   0   2   0   2   0   0   2   0   2   2   0   0   2   0   0   2   0   0   0   2   2   2   0   2   2   2   2   2   2   0   0   2   0   2   2   2   0   2   0   2   0   0   2   0   2   2   0   2   0   0   0   0   0   0   2   2   0   2   2   0   0   0   0   0   0   0   2   2   2   0   2   2   0   2   2   2   0   0   0   2   2   2   0   2
 MK-6-16                2   0   2   0   0   2   0   0   2   0   2   2   0   2   2   2   0   0   2   2   0   0   2   0   0   2   2   2   0   0   2   0   0   2   2   2   2   2   0   2   0   0   0   0   2   0   2   0   0   2   0   2   0   2   0   0   2   2   2   0   0   2   0   2   2   0   0   2   2   0   0   0   0   2   0   2   2   2   2   0   2   0   2   0   2   2   2   2   2   0   2   2   0   2   0   2   0   2   2   0   0   2   2   0   0   2   0   0   2   2   2   2   2   2   0   0   0   2   0   2   0   0   2   0   2   0   2   0   2   0   0   2   0   0   0   0   2   2   0   2   2   2   2   2   2   0   0   2   0   2   2   2   0   0   0   2   0   0   2   0   2   2   0   2   0   0   0   0   0   2   2   2   0   2   0   2   0   0   0   0   0   0   2   2   2   0   2   2   0   2   2   2   0   0   0   2   2   2   0   2
 
!****************************************** Phenotypic Data **********************************************************
!-100.0 is resevred for missing phenotype
SimulatedTrait1        15.8320   13.8704   14.3221   14.9377   16.4417   16.6236   15.6348   16.5778   15.9829   13.9488   14.1338   14.7945   15.1842   16.8323   15.5639   14.8195   13.4226   16.0911   14.4028   16.4431   13.3471   14.4058   15.9835   16.4959   15.4048   14.6765   14.5961   16.0742   16.1752   16.3519   15.7183   15.6853   13.9025   13.1380   14.3169   14.1702   13.8058   14.5689   15.4515   14.6679   13.6303   15.3508   16.6031   15.7528   16.5629   16.0593   14.0276   14.3138   14.6993   13.8964   14.0316   14.3566   14.8160   13.0636   13.9978   13.6752   13.3674   14.7585   16.4128   15.2845   14.5310   13.6986   15.3265   14.0986   16.2102   14.0127   14.3654   14.5773   16.3972   15.2657   16.1855   14.2048   16.2705   15.3893   14.7491   16.0366   15.8324   14.6589   16.2867   17.2445   14.8561   14.7202   13.4976   14.4725   13.1688   14.2497   16.7664   14.0950   16.9744   16.6787   15.6093   15.0249   14.1396   13.5794   15.9368   14.0688   13.9202   15.8619   16.1070   14.7112   14.1450   14.8414   14.0329   15.3879   15.8104   13.0513   14.7418   14.6815   13.5874   15.3081   13.2041   15.0964   13.9214   16.0567   15.5075   14.2538   15.9535   14.8378   14.2724   15.7520   15.7277   13.1468   14.5667   15.6860   15.7890   15.9902   16.1365   13.9208   16.3980   16.1985   14.2357   13.3499   15.3492   14.8714   13.9691   14.0787   13.3039   15.6415   15.7081   13.6120   15.2697   14.4228   16.1128   15.7709   13.9459   14.2754   15.6533   13.5029   13.9025   16.8686   14.9470   14.2138   14.1478   14.9663   15.1887   13.6356   15.2609   14.1614   13.7676   15.0275   14.9077   15.9323   16.0473   13.2526   14.9165   16.2264   14.8183   16.6308   14.9563   14.6248   14.6756   14.1801   13.5158   14.7906   14.2877   14.3885   13.6852   13.4538   13.8972   16.5370   13.8862   15.6712   15.7699   14.0567   14.9604   16.0279   15.8697   13.9477   15.5404   15.7816   14.2246   13.5041   14.5578   14.3544   16.1879   13.8008   14.6817   14.9715   15.3889   15.5010
SimulatedTrait2         9.7486   10.6513   10.5558    9.5433    9.5980    9.5430    9.2650    9.2549   10.7487   10.2952   10.5553   10.6271    9.1376    9.6161   10.5370   10.3972   10.4236    9.0477   10.5601   10.0104   10.7241   10.1645    9.4301    9.4513   10.7141   10.1328   10.4025    9.4671    9.3636    9.3735    9.3053    9.9192   10.7632   10.0608   10.6188   10.6320   10.2614   11.1542   10.3670    9.6103   10.5420   10.3410    9.2391    9.5837    9.3675    9.3558   10.5110    9.4319   10.9081   10.3541   11.0374    9.8476    9.5874   10.0558   10.6934   11.1667   10.6692    9.5280    9.9412    9.4907   10.5985   10.5019   10.2878   10.4795    9.4320   10.2874   10.5797    9.6263    9.2202    9.1482    9.6488   10.4938    9.2859    9.5769    9.4075    9.5318    9.6030   10.8611    9.6060    9.4760    9.2067    9.3981   10.4773   10.3290   11.0592   10.6885    9.2623   10.8119    9.5248    9.4701    9.3169    9.6313   10.6398   10.1301    9.9492   10.2846   10.6294    9.6655    9.3595    9.4151    9.2720    9.4995    9.2494   10.6551    9.6116   10.7749    9.5217   10.1134   10.0699    9.3778   11.0496    9.2121   10.1422    9.5679    9.4958   10.0894    9.7105    9.7326   10.5029    9.6205    9.8417    9.9129    9.8136    9.5322    9.3098    9.9616    9.5371   10.4900    9.3287    8.8052   10.2873   10.7001    9.2658    9.5199   10.9559   10.5600   10.3975   10.4112    9.6014   10.3021    9.7078    9.9158    9.7313    9.4333   10.5651   10.5526    9.5385   10.1526   10.5825    9.4653   10.6187   10.9928   10.6157   10.8298    9.2981   10.3276    9.3869   10.7283   10.9283    9.5455   10.2983    9.4713    9.5041   10.9263   11.1000    9.2519   10.3360    9.9348    9.4494   10.3460    9.6349   10.3117    9.8335   10.1144   10.3474   10.4684   10.9257   11.0276   10.7478    9.4040   10.6987    9.5464    9.3701   10.6141    9.4820    9.3411    9.4755   10.6949    9.0663    9.6103   10.3988   10.3671   10.7560   10.5479    9.2844   10.3409    9.1516    9.3632   10.5699    9.3111
 
