# Supplementary material for: Inclusive Composite Interval Mapping of QTL by Environment Interactions in Biparental Populations
Source: PLoS One. 2015 Jul 10;10(7):e0132414. doi: 10.1371/journal.pone.0132414 (PMC4498613; doi:10.1371/journal.pone.0132414)
Supplement: S6 File — (ZIP) [file pone.0132414.s006.zip › H=0.8/L1/run_00145.met]

!**********************Note: lines staring with "!" are remarks and will be ignored in the program********************
!*********************************General Information**********************************
!Assuming F1 = P1 x P2, populations available in QTL IciMapping are: 
!  1, P1BC1F1 = P1 x F1, the first backcrossing where P1 is used as the recurrent parent;
!  2, P2BC1F1 = P2 x F1, the first backcrossing where P2 is used as the recurrent parent;
!  3, F1DH, F1-derived doubled haploids; 
!  4, RIL or F1RIL, recombination inbred lines through the repeated selfing of F1;
!  5, P1BC1RIL, recombination inbred lines through the repeated selfing of P1BC1F1;
!  6, P2BC1RIL, recombination inbred lines through the repeated selfing of P2BC1F1;
!  7, F2, the selfing generation of F1;
!  8, F3, the selfing generation of F2;
!  9, P1BC2F1, the second backcrossing where P1 is used as the recurrent parent; 
! 10, P2BC2F1, the second backcrossing where P2 is used as the recurrent parent;
! 11, P1BC2RIL, recombination inred lines through the repeated selfing of P1BC2F1; 
! 12, P2BC2RIL, recombination inred lines through the repeated selfing of P2BC2F1; 
! 13, P1BC1F2, the selfing generation of P1BC1F1; 
! 14, P2BC1F2, the selfing generation of P2BC1F1; 
! 15, P1BC2F2, the selfing generation of P1BC2F1; 
! 16, P2BC2F2, the selfing generation of P2BC2F1; 
! 17, P1BC1DH, P1BC1F1-derived doubled haploids; 
! 18, P2BC1DH, P2BC1F1-derived doubled haploids; 
! 19, P1BC2DH, P1BC2F1-derived doubled haploids; 
! 20, P2BC2DH, P2BC2F1-derived doubled haploids; 
   3      !Mapping Population (see remarks above)
   2      !Mapping Function (1 for Kosambi; 2 for Haldane; 3 for Morgan)
   2      !Marker Space Type (1 for intervals; 2 for positions)
   1      !Marker Space Unit(1 for centiMorgans; 2 for Morgan)
   6      !Number of Chromosomes (or Linkage Groups)
 200      !Size of the mapping population
   2      !Number of environments
 
!***************************************** Chromosomes and Linkage Maps **********************************************
!Chromosome                 NumMarkers
-CH1                        16
-CH2                        16
-CH3                        16
-CH4                        16
-CH5                        16
-CH6                        16
!Linkage map (Marker name followed by position or the interval length)
 MK-1-1                1     0.000
 MK-1-2                1    10.000
 MK-1-3                1    20.000
 MK-1-4                1    30.000
 MK-1-5                1    40.000
 MK-1-6                1    50.000
 MK-1-7                1    60.000
 MK-1-8                1    70.000
 MK-1-9                1    80.000
 MK-1-10               1    90.000
 MK-1-11               1   100.000
 MK-1-12               1   110.000
 MK-1-13               1   120.000
 MK-1-14               1   130.000
 MK-1-15               1   140.000
 MK-1-16               1   150.000
 MK-2-1                2     0.000
 MK-2-2                2    10.000
 MK-2-3                2    20.000
 MK-2-4                2    30.000
 MK-2-5                2    40.000
 MK-2-6                2    50.000
 MK-2-7                2    60.000
 MK-2-8                2    70.000
 MK-2-9                2    80.000
 MK-2-10               2    90.000
 MK-2-11               2   100.000
 MK-2-12               2   110.000
 MK-2-13               2   120.000
 MK-2-14               2   130.000
 MK-2-15               2   140.000
 MK-2-16               2   150.000
 MK-3-1                3     0.000
 MK-3-2                3    10.000
 MK-3-3                3    20.000
 MK-3-4                3    30.000
 MK-3-5                3    40.000
 MK-3-6                3    50.000
 MK-3-7                3    60.000
 MK-3-8                3    70.000
 MK-3-9                3    80.000
 MK-3-10               3    90.000
 MK-3-11               3   100.000
 MK-3-12               3   110.000
 MK-3-13               3   120.000
 MK-3-14               3   130.000
 MK-3-15               3   140.000
 MK-3-16               3   150.000
 MK-4-1                4     0.000
 MK-4-2                4    10.000
 MK-4-3                4    20.000
 MK-4-4                4    30.000
 MK-4-5                4    40.000
 MK-4-6                4    50.000
 MK-4-7                4    60.000
 MK-4-8                4    70.000
 MK-4-9                4    80.000
 MK-4-10               4    90.000
 MK-4-11               4   100.000
 MK-4-12               4   110.000
 MK-4-13               4   120.000
 MK-4-14               4   130.000
 MK-4-15               4   140.000
 MK-4-16               4   150.000
 MK-5-1                5     0.000
 MK-5-2                5    10.000
 MK-5-3                5    20.000
 MK-5-4                5    30.000
 MK-5-5                5    40.000
 MK-5-6                5    50.000
 MK-5-7                5    60.000
 MK-5-8                5    70.000
 MK-5-9                5    80.000
 MK-5-10               5    90.000
 MK-5-11               5   100.000
 MK-5-12               5   110.000
 MK-5-13               5   120.000
 MK-5-14               5   130.000
 MK-5-15               5   140.000
 MK-5-16               5   150.000
 MK-6-1                6     0.000
 MK-6-2                6    10.000
 MK-6-3                6    20.000
 MK-6-4                6    30.000
 MK-6-5                6    40.000
 MK-6-6                6    50.000
 MK-6-7                6    60.000
 MK-6-8                6    70.000
 MK-6-9                6    80.000
 MK-6-10               6    90.000
 MK-6-11               6   100.000
 MK-6-12               6   110.000
 MK-6-13               6   120.000
 MK-6-14               6   130.000
 MK-6-15               6   140.000
 MK-6-16               6   150.000
!*********************************** Marker Types ********************************************************************
!Co-dominant marker: When heterozygote F1 is present, P1 is coded as 2, F1 is coded as 1, and P2 is coded as 0; Otherwise, P1 is coded as 2, and P2 is coded as 0. 
!Dominant marker: When heterozygote F1 is present, P1 and F1 are coded as 12, and P2 is coded as 0; Otherwise, P1 is coded as 2, and P2 is coded as 0.  
!Recessive markers: When heterozygote F1 is present, P1 is coded as 2, and F1 and P2 are coded as 10; Otherwise, P1 is coded as 2, and P2 is coded as 0. 
!Missing marker is coded as -1. 
 MK-1-1                 2   2   0   2   0   2   2   2   0   2   2   2   2   0   0   0   0   0   2   0   2   2   0   0   2   0   2   2   2   2   2   0   0   0   0   0   2   0   2   0   2   0   0   0   0   0   2   2   0   2   2   0   0   0   2   0   0   0   0   0   2   2   0   2   2   2   0   2   0   0   0   0   2   2   0   0   2   0   2   2   0   2   0   2   2   2   0   2   0   0   0   0   2   0   0   2   2   0   2   2   2   0   0   0   0   0   0   0   2   2   0   2   0   2   0   2   0   0   2   0   2   2   0   0   0   2   2   0   0   2   2   0   2   0   2   0   2   2   0   2   0   0   0   0   2   0   0   2   2   0   2   2   2   0   2   0   2   0   2   2   0   0   0   2   2   2   2   0   2   0   2   0   0   0   0   2   0   0   2   2   2   0   0   2   0   0   0   2   2   0   2   2   2   0   2   2   2   0   0   0
 MK-1-2                 2   2   2   2   0   0   2   2   2   0   2   2   0   0   0   0   0   0   2   0   2   2   0   2   2   0   2   2   2   2   2   0   0   0   0   0   0   0   2   2   2   0   0   0   0   0   2   2   2   2   2   0   0   0   2   0   0   0   0   0   2   2   0   2   2   2   0   2   0   0   0   2   0   2   0   0   2   0   2   2   0   2   0   2   2   2   0   2   0   0   0   0   0   0   0   2   2   0   2   2   2   0   0   0   0   0   0   2   0   2   0   2   0   2   0   2   0   0   2   0   2   2   0   0   0   2   2   0   0   2   2   0   2   0   2   0   2   2   0   2   0   0   2   0   0   2   0   2   2   0   2   2   2   0   2   0   2   2   0   2   0   0   0   2   2   0   2   0   2   0   2   0   0   0   0   2   0   0   0   2   2   2   0   2   2   0   2   2   2   0   2   2   2   0   2   2   2   0   0   0
 MK-1-3                 2   2   2   0   0   2   2   2   2   0   2   2   0   0   0   0   0   0   2   0   2   2   0   2   0   0   2   2   2   2   2   0   0   0   0   0   0   0   2   2   2   0   0   0   0   0   2   2   2   2   2   0   0   0   2   0   0   0   0   2   2   2   0   2   2   2   0   2   0   0   2   2   0   2   0   0   2   0   2   2   0   2   0   0   2   2   0   2   0   0   0   0   0   0   0   2   2   0   0   2   2   0   0   0   0   0   0   2   0   2   0   2   0   2   0   0   0   0   2   0   2   2   2   0   0   2   2   0   0   2   2   0   2   0   2   0   0   2   0   2   0   0   2   0   0   2   0   2   2   2   2   2   2   0   2   0   2   2   2   2   0   0   0   2   2   0   0   0   0   0   2   0   0   0   0   2   0   0   2   2   2   2   0   2   2   0   2   0   2   0   2   0   2   0   2   2   2   0   0   0
 MK-1-4                 2   0   2   0   0   2   2   2   2   0   2   2   0   0   0   0   0   0   2   0   2   2   0   2   0   0   2   2   2   2   2   0   0   0   0   0   0   2   2   2   2   0   0   0   0   0   2   2   2   0   0   2   0   0   2   0   0   0   0   2   2   2   0   2   2   2   0   0   0   0   2   2   0   0   2   0   2   0   2   2   0   2   0   0   2   0   0   2   0   0   0   0   2   0   0   2   0   0   0   2   2   0   0   0   0   0   0   2   0   2   0   0   0   2   0   0   0   0   2   0   2   0   0   0   0   2   2   0   0   2   2   0   0   0   2   0   0   2   0   2   0   0   2   0   0   2   0   2   0   2   0   2   2   0   0   0   2   2   2   2   0   0   0   2   2   0   0   0   0   0   2   0   0   2   0   0   0   0   2   2   2   0   0   2   2   0   2   0   2   0   2   0   2   0   2   2   2   0   0   0
 MK-1-5                 2   0   2   0   0   2   2   2   2   0   2   0   0   0   0   0   0   2   2   0   0   2   0   2   2   0   2   2   2   2   2   0   0   0   0   2   0   2   2   2   2   0   2   0   0   2   2   2   2   0   0   2   0   2   2   0   0   0   0   2   2   2   0   2   2   2   0   0   0   0   2   2   0   2   0   0   2   0   2   2   0   2   0   0   0   0   0   0   0   0   0   0   2   0   0   2   0   0   2   2   2   0   0   0   0   0   0   2   0   2   0   0   2   2   2   0   0   0   2   0   2   0   0   0   0   2   0   0   0   2   2   0   0   0   0   2   0   2   2   2   0   0   2   0   0   2   0   2   0   2   0   2   0   0   0   0   2   2   2   0   0   0   0   0   2   0   0   0   2   2   2   2   0   2   0   0   0   0   2   2   2   0   0   0   2   2   0   0   2   0   2   2   2   0   2   2   2   0   0   0
 MK-1-6                 2   0   2   0   0   2   2   2   2   0   2   0   0   0   2   0   0   2   2   0   2   2   0   2   2   0   2   2   2   2   2   2   0   0   0   2   0   2   0   2   2   0   0   0   0   2   2   2   2   0   0   2   0   2   2   0   0   2   0   2   0   2   0   2   2   2   0   0   0   0   2   2   0   0   0   0   2   0   2   2   0   2   0   0   0   0   0   0   0   0   0   0   2   0   0   2   0   0   2   2   2   0   0   0   0   0   0   2   0   2   0   0   2   2   2   0   0   0   2   0   2   2   0   0   2   2   0   0   0   2   2   2   0   0   0   2   0   2   2   2   0   0   0   0   0   2   0   2   0   2   0   2   0   0   0   0   2   2   2   0   0   0   0   0   2   0   0   0   2   2   2   2   2   2   0   0   0   0   2   2   2   0   0   0   2   2   0   0   2   0   2   2   2   0   2   2   2   0   0   0
 MK-1-7                 2   0   2   0   0   2   0   2   2   0   2   0   0   0   2   0   0   2   2   0   2   2   0   2   0   0   2   2   2   2   2   2   0   0   0   2   0   2   0   2   2   0   0   0   0   2   2   2   2   0   0   2   0   2   2   0   0   0   0   2   0   2   0   2   0   0   2   2   0   0   2   2   0   0   0   0   2   2   2   2   0   2   0   0   0   0   0   0   0   0   0   0   2   2   0   2   0   0   2   2   2   0   0   0   0   0   0   2   0   2   0   0   2   2   2   0   0   0   2   2   2   2   0   0   2   2   0   2   0   2   2   2   0   0   0   2   0   2   2   2   0   0   0   0   0   2   0   2   0   2   0   2   0   0   0   0   2   2   2   0   0   0   0   0   2   0   0   2   2   2   2   2   2   2   0   0   2   0   2   2   2   2   0   0   2   2   0   0   2   0   2   2   2   0   2   2   2   0   0   0
 MK-1-8                 2   0   2   0   0   2   0   2   2   0   2   0   0   2   2   0   0   2   2   0   2   2   2   2   0   0   2   2   2   2   2   2   2   2   2   2   0   2   0   2   2   0   0   0   0   2   2   2   0   0   0   2   0   2   2   0   0   0   0   0   0   2   0   2   0   0   2   2   0   0   0   2   0   0   2   0   2   2   2   2   0   2   0   0   0   0   0   2   0   0   0   0   2   2   0   2   0   0   2   2   0   2   0   0   0   0   2   2   0   0   0   0   2   2   2   0   0   0   2   2   2   2   0   0   2   2   2   2   0   0   0   2   0   0   0   2   2   2   2   2   0   0   0   0   0   2   0   2   0   2   0   2   0   0   0   0   0   2   2   2   0   0   0   0   0   0   0   2   2   2   2   2   2   2   0   0   2   0   2   2   2   2   0   0   2   2   0   0   2   0   2   2   0   0   2   2   2   0   0   0
 MK-1-9                 2   0   2   0   0   2   0   2   2   0   2   0   0   2   2   0   0   2   2   0   2   0   2   2   0   0   2   2   2   2   2   2   2   2   2   2   0   2   0   2   2   0   0   0   0   2   2   2   0   0   0   2   0   0   2   0   0   0   0   0   0   2   0   2   0   0   2   2   0   2   2   2   0   0   2   2   2   2   0   0   0   2   0   0   0   0   0   2   0   0   0   0   2   2   0   2   0   0   0   2   0   2   0   0   0   0   2   2   2   0   0   0   2   2   2   0   0   0   2   2   2   2   0   0   2   2   2   2   0   0   0   0   0   0   0   2   2   2   2   2   0   0   2   0   0   2   0   2   0   2   0   2   0   0   0   0   2   2   2   2   0   0   0   0   0   2   0   2   2   0   2   0   2   2   2   0   2   0   2   2   2   2   0   0   2   0   0   0   2   0   2   2   0   0   2   2   2   0   0   0
 MK-1-10                2   0   2   2   0   2   0   2   2   0   2   0   0   2   0   0   0   2   2   0   2   0   2   2   0   0   0   2   2   2   0   2   2   2   2   2   0   2   0   2   2   0   0   0   0   2   2   2   2   0   0   2   0   0   2   0   2   0   0   0   0   2   2   2   2   2   2   2   0   2   2   2   0   0   2   2   2   2   0   0   0   2   0   2   0   0   0   2   0   0   2   0   2   2   0   2   0   0   0   2   0   2   0   0   0   0   2   2   2   0   0   0   2   2   2   0   0   0   2   2   2   2   0   2   2   0   2   2   2   0   0   0   0   0   0   2   2   2   2   2   0   0   2   0   0   2   0   2   0   2   0   2   0   0   0   0   2   2   2   0   0   0   2   0   0   0   0   2   2   0   0   0   2   2   2   0   2   0   2   2   2   2   0   0   2   0   0   0   2   0   2   2   0   2   0   0   2   0   0   0
 MK-1-11                2   0   2   2   0   2   0   2   2   0   2   0   0   2   0   0   0   2   2   0   2   0   0   2   0   0   0   2   2   0   0   2   2   2   0   2   0   2   0   2   2   0   0   0   0   2   2   2   2   0   0   2   0   0   2   0   2   0   0   0   0   2   2   2   0   2   2   2   0   2   2   2   0   0   2   2   2   2   0   0   0   2   0   2   0   0   2   2   2   0   2   0   0   2   0   2   2   2   0   2   0   0   2   0   0   0   2   2   0   0   0   0   2   2   2   0   0   0   2   2   2   2   0   2   2   0   2   0   2   0   0   0   0   0   0   2   2   2   2   2   0   2   2   0   0   2   0   2   0   2   2   2   0   0   0   0   2   2   2   0   0   0   2   0   0   2   0   2   2   0   0   0   2   2   2   0   2   0   2   2   2   2   0   0   2   0   0   0   2   0   2   2   2   2   2   0   2   0   0   0
 MK-1-12                2   0   2   2   0   0   0   2   2   0   0   2   0   2   0   0   0   2   2   0   2   0   0   2   0   0   0   2   2   0   0   2   2   2   0   2   0   2   2   2   2   0   0   0   0   2   2   2   2   0   2   2   0   2   2   0   2   0   0   0   0   2   2   2   0   2   2   2   0   2   2   2   0   0   2   2   2   2   0   0   0   0   0   2   0   0   2   2   2   0   2   0   0   2   0   2   2   2   0   2   0   0   2   0   0   0   2   2   0   2   0   0   2   2   2   0   0   0   2   2   2   2   0   2   2   2   2   0   2   0   0   0   0   0   0   2   2   2   2   2   0   2   2   0   0   2   0   2   2   2   2   2   0   0   0   0   0   2   2   0   0   0   2   0   0   2   0   2   2   0   0   0   2   2   2   0   2   0   2   2   2   2   2   0   2   2   2   0   2   0   2   2   2   2   2   0   2   0   0   0
 MK-1-13                2   0   2   2   0   0   0   2   2   0   0   2   0   0   0   0   0   2   2   0   2   0   0   2   0   0   0   2   2   0   0   2   2   2   0   2   2   2   2   2   2   0   0   0   0   2   2   2   2   0   2   2   0   2   2   0   2   0   0   0   0   2   2   0   0   2   2   0   0   2   2   0   0   0   2   2   2   2   2   0   0   0   0   2   2   0   2   2   2   0   2   0   0   2   0   0   2   2   0   2   0   0   2   0   2   0   2   2   0   2   0   0   2   2   2   0   0   0   2   2   2   2   2   2   2   2   0   0   2   0   0   0   0   2   0   2   2   2   2   2   0   2   2   0   2   0   0   2   0   2   2   2   0   2   2   0   0   2   2   2   0   0   2   0   0   2   0   2   2   0   0   0   2   2   2   0   2   0   2   0   2   2   2   0   2   2   2   0   2   0   2   2   2   2   2   0   2   0   0   0
 MK-1-14                2   0   2   2   0   2   0   2   2   0   0   2   2   0   0   0   0   2   2   0   2   0   0   2   0   0   0   2   2   0   0   2   2   2   0   2   2   2   2   2   2   0   0   0   0   2   2   2   2   0   2   2   0   2   2   0   2   0   0   2   0   2   0   0   0   2   2   0   0   2   2   0   0   0   2   2   2   0   2   0   0   0   0   2   2   0   2   2   2   0   2   0   0   0   2   2   2   2   0   2   0   0   2   0   2   0   2   2   0   2   0   0   2   2   2   2   0   0   2   2   2   2   2   2   0   2   0   0   2   0   0   0   0   2   0   2   2   2   2   2   0   2   2   0   2   2   2   2   0   2   2   2   0   2   2   0   0   2   2   2   0   0   2   2   0   2   0   2   2   0   0   2   2   2   2   0   2   0   2   0   0   2   2   0   2   2   0   0   2   0   2   2   2   2   2   0   0   0   0   0
 MK-1-15                2   0   2   2   0   2   0   0   2   0   0   2   2   0   0   0   0   2   2   0   2   0   0   2   0   0   0   2   2   0   0   2   0   0   0   2   2   2   2   2   2   0   0   0   0   2   2   2   2   0   2   2   0   2   2   0   2   0   0   0   0   2   0   0   2   2   0   0   0   2   2   0   0   0   2   2   2   0   2   0   0   0   0   0   2   0   2   2   2   0   2   2   0   0   2   2   2   2   0   2   0   0   2   0   2   0   2   0   0   2   2   0   2   2   2   0   0   0   0   2   2   2   2   2   0   2   0   2   2   0   0   2   0   2   0   2   2   0   2   2   0   2   2   0   2   2   2   2   0   2   2   0   2   0   2   0   0   2   0   2   0   0   2   2   0   2   0   2   2   0   0   2   2   2   2   0   0   2   2   0   0   2   0   0   2   2   0   0   2   0   0   2   2   2   2   0   0   0   0   0
 MK-1-16                2   0   2   2   0   2   0   0   2   0   0   2   2   0   0   0   0   2   2   0   2   0   0   2   0   0   0   2   2   2   0   2   0   0   0   2   2   2   2   2   2   0   0   2   0   2   2   2   2   0   2   0   0   2   2   0   2   2   0   0   0   2   2   0   2   0   0   0   0   2   2   0   0   0   2   2   2   0   2   0   0   0   0   0   2   0   2   2   2   2   0   2   0   0   2   0   2   2   0   2   0   2   2   0   2   0   2   0   0   2   2   0   2   2   2   0   0   0   0   2   2   2   2   0   0   2   0   2   2   0   0   0   0   2   0   2   0   2   2   0   0   2   2   0   2   2   0   2   0   2   2   0   2   2   2   0   0   2   0   2   2   0   2   2   0   2   0   2   2   0   0   2   2   2   2   2   0   2   2   0   0   2   2   0   2   2   0   0   2   0   0   2   2   2   2   0   0   2   0   0
 MK-2-1                 2   0   0   2   0   0   2   0   0   2   2   2   0   0   2   2   0   0   2   2   2   2   2   2   0   0   0   2   2   2   0   2   2   0   0   2   2   0   2   2   0   2   0   0   2   2   2   0   0   0   2   2   0   0   2   2   0   0   2   2   0   2   0   2   0   2   0   2   0   2   2   0   0   2   2   0   0   0   0   0   0   2   2   2   0   0   0   2   2   0   2   0   0   0   0   2   2   2   0   2   2   2   2   0   0   0   2   2   0   2   2   2   2   2   0   0   2   0   0   0   0   2   2   2   0   2   0   0   0   0   2   2   2   2   0   0   2   2   0   2   2   0   0   2   0   2   2   0   2   0   2   0   0   0   0   0   0   2   0   2   0   0   0   2   2   0   0   0   0   0   2   2   2   2   2   2   0   2   2   0   2   2   0   2   0   0   0   2   0   2   0   2   2   2   2   0   2   2   2   2
 MK-2-2                 2   0   2   2   0   0   2   0   0   2   2   2   0   0   2   0   0   0   2   2   2   2   2   2   0   0   0   2   2   2   2   2   2   0   0   2   2   0   2   2   2   2   0   2   2   2   2   0   0   0   2   2   0   0   2   2   0   0   2   2   0   2   0   2   0   2   0   2   0   2   2   0   0   2   2   0   0   0   0   0   0   0   2   2   0   0   0   2   2   2   2   0   0   0   0   2   0   0   2   2   2   2   2   2   0   2   2   2   0   2   2   0   2   2   0   0   2   2   2   0   0   2   2   2   0   2   0   2   0   0   2   2   2   2   0   0   2   2   0   2   2   0   0   2   0   2   2   0   2   0   2   0   0   0   0   0   0   2   0   2   0   0   0   2   0   2   2   0   2   0   2   2   2   2   2   2   0   2   2   0   0   2   0   2   0   0   0   2   0   2   0   2   2   0   2   0   2   2   2   2
 MK-2-3                 2   0   2   2   0   0   2   0   0   2   2   2   0   0   2   0   0   0   2   2   0   2   2   0   0   0   0   2   2   2   2   2   2   0   2   2   2   0   2   2   2   0   0   2   2   0   2   0   0   0   2   2   0   0   0   2   0   0   2   2   0   2   0   2   0   2   0   2   0   2   2   0   0   2   2   0   0   0   0   0   0   0   2   2   0   0   0   2   2   2   2   0   0   0   0   2   0   0   2   2   2   2   2   2   0   2   2   2   0   0   2   0   2   2   0   0   2   2   2   0   0   0   2   2   0   2   0   2   2   0   2   2   2   2   0   0   2   2   2   2   2   0   0   2   0   2   2   0   2   0   2   0   0   0   2   0   0   2   0   2   0   0   0   2   0   2   2   0   2   0   2   2   2   2   0   2   0   2   0   0   0   2   0   2   0   0   0   2   0   2   0   2   2   0   2   0   2   2   2   2
 MK-2-4                 2   0   2   2   0   0   2   0   0   2   2   2   0   0   2   0   0   0   2   2   0   2   2   0   0   0   0   2   2   2   0   2   2   0   2   2   0   0   2   2   2   0   0   2   2   0   2   0   2   0   2   2   0   0   0   2   0   2   2   2   0   2   0   2   0   2   0   2   0   2   2   2   2   2   2   0   0   0   0   0   0   0   2   2   0   0   0   2   2   2   2   0   0   0   0   2   0   0   2   2   2   2   0   0   0   2   2   2   0   0   2   0   2   2   2   0   2   2   2   0   0   2   2   0   0   2   0   2   2   0   2   2   0   2   2   0   2   0   2   2   2   0   0   2   0   0   2   0   2   0   2   0   0   0   2   0   0   2   0   2   0   0   0   2   0   2   2   0   2   0   2   2   2   2   0   2   0   2   0   0   0   2   0   2   0   0   0   2   0   2   0   2   2   0   0   0   2   2   2   2
 MK-2-5                 2   0   2   0   0   0   2   0   0   0   2   2   0   0   2   0   0   2   2   2   0   2   2   0   2   0   0   2   2   2   0   2   2   0   2   2   0   0   2   0   0   0   0   2   2   0   2   0   0   0   2   2   0   0   0   2   0   2   2   2   0   2   0   2   0   0   0   2   0   2   2   2   2   2   2   0   0   0   0   0   0   0   2   2   0   0   0   0   2   2   2   0   2   0   0   2   0   0   2   2   2   0   2   0   2   2   2   2   0   0   2   0   2   2   2   0   0   2   2   0   0   2   2   0   0   2   0   0   2   0   2   2   0   2   2   0   2   0   2   2   2   0   0   2   0   0   2   0   2   0   0   0   0   0   2   0   0   0   0   2   0   0   0   2   2   2   2   0   2   0   2   2   0   2   0   2   2   2   0   0   0   2   0   2   0   0   0   0   0   2   0   2   2   0   0   0   2   2   2   0
 MK-2-6                 2   0   2   0   0   0   2   0   0   0   2   2   0   0   2   0   0   2   2   2   0   2   2   0   2   0   2   0   2   2   0   2   2   0   2   2   0   0   2   0   0   2   0   0   2   0   2   0   0   0   2   2   0   0   0   2   0   2   2   2   0   2   0   2   0   0   0   2   0   2   2   2   2   2   2   0   0   0   0   0   0   0   2   2   0   0   0   0   2   0   2   0   2   0   0   2   0   0   2   0   2   0   2   0   2   2   2   2   0   0   2   0   2   2   2   0   0   2   2   0   2   2   2   2   0   2   0   0   2   0   2   2   0   2   2   2   2   0   2   2   2   0   0   2   0   0   2   0   2   0   0   0   0   0   2   0   0   2   0   2   0   0   0   2   2   2   2   0   2   0   2   2   0   2   0   2   2   0   0   0   0   2   0   2   0   0   0   2   0   2   0   2   2   2   0   0   2   2   2   0
 MK-2-7                 2   0   2   0   0   0   2   0   2   0   2   2   0   0   2   0   0   2   2   2   0   2   2   0   2   2   2   0   2   2   0   2   2   0   2   2   0   0   2   0   2   0   0   2   2   2   2   2   0   0   0   2   0   0   2   2   0   2   2   2   2   2   0   2   0   0   0   2   0   2   2   0   2   2   2   0   0   0   0   0   2   0   2   2   0   0   0   0   2   2   2   0   0   0   0   2   0   0   2   0   2   0   0   0   2   2   2   2   0   0   2   0   2   2   2   0   0   2   2   0   2   2   2   2   0   2   0   0   2   0   2   2   0   0   2   2   2   0   2   0   2   0   0   2   2   0   2   0   2   0   2   0   0   0   2   0   0   2   2   2   0   2   0   2   2   2   2   0   2   0   0   2   0   0   0   2   2   0   0   0   0   2   0   2   0   0   0   0   0   2   0   2   2   2   0   0   2   2   2   2
 MK-2-8                 2   0   2   0   0   0   0   0   2   0   2   2   0   0   2   0   0   2   2   2   2   0   2   0   2   2   2   0   2   2   0   2   2   0   2   2   0   0   2   0   2   0   0   0   2   2   2   2   0   0   0   0   0   0   2   2   0   2   2   2   2   2   0   2   0   0   0   2   0   2   2   0   2   2   2   0   0   0   0   0   2   0   2   2   0   0   0   0   2   2   2   0   0   0   0   2   0   0   2   0   2   0   0   0   2   2   2   2   0   0   2   0   2   2   2   0   2   2   2   0   2   2   2   2   0   0   0   0   2   0   2   2   0   0   2   2   2   0   2   2   2   0   0   2   2   0   2   0   2   0   2   0   0   0   2   0   2   2   2   2   0   2   0   2   2   2   2   2   2   0   0   0   0   2   0   2   0   0   0   0   0   2   0   0   0   0   0   0   0   2   0   2   2   2   0   0   2   2   2   2
 MK-2-9                 2   0   2   0   2   0   0   2   0   0   2   2   0   0   2   0   0   2   2   2   2   2   2   2   0   2   2   0   2   2   0   2   2   0   2   0   0   0   2   0   2   0   0   0   2   2   2   2   0   0   0   0   0   0   2   2   0   2   2   2   2   2   0   2   0   0   0   2   2   2   2   0   2   0   2   0   0   0   0   0   2   0   2   2   0   0   0   0   2   2   2   0   0   0   0   2   0   0   2   0   2   0   0   0   2   2   2   2   0   0   2   0   2   2   2   0   2   2   0   0   2   2   2   2   0   0   0   0   2   0   2   2   0   0   2   2   2   2   2   2   0   0   0   2   2   2   2   0   2   0   2   0   0   0   2   0   0   2   0   2   0   2   2   0   2   2   2   2   2   0   0   0   0   2   0   2   0   0   0   0   0   0   0   0   0   0   0   0   2   2   0   2   2   2   0   0   2   2   0   2
 MK-2-10                2   0   2   0   2   0   0   2   0   0   2   2   0   0   2   0   0   2   0   2   2   2   0   2   0   2   2   0   0   2   0   2   2   0   2   0   0   0   2   0   2   0   2   0   2   2   2   2   0   2   0   0   0   0   2   2   0   2   2   0   0   2   0   2   0   0   0   2   2   2   2   0   2   2   2   0   0   0   0   0   2   0   2   2   0   0   0   0   2   2   2   0   0   0   0   2   0   2   2   0   2   0   0   0   2   0   2   2   0   0   2   0   2   2   0   0   2   2   0   0   2   2   2   0   0   2   0   0   2   2   2   2   0   0   2   2   2   2   0   2   0   0   0   0   2   2   2   0   2   0   0   0   0   2   2   0   0   2   0   2   0   2   2   0   2   2   2   2   2   0   0   0   0   2   0   2   0   0   0   0   0   0   0   0   0   0   0   0   2   2   0   2   2   2   0   0   2   2   0   2
 MK-2-11                2   0   2   2   0   0   0   2   0   0   2   2   0   0   2   2   2   2   0   2   2   2   0   2   0   2   2   0   0   2   0   2   0   0   0   0   0   0   2   2   2   0   2   2   2   2   2   2   0   2   0   0   0   2   2   2   0   2   0   0   0   2   0   2   0   0   2   2   2   2   2   0   2   2   2   0   0   0   0   0   2   0   2   2   0   0   0   0   2   2   0   0   0   0   0   2   0   2   2   0   2   0   0   0   2   0   2   2   0   0   2   0   2   2   0   0   2   2   0   2   0   2   2   0   0   2   0   2   2   0   2   2   0   0   2   2   2   2   0   2   0   0   0   0   2   2   2   0   2   0   0   0   0   2   2   2   0   0   0   2   0   2   2   0   2   0   2   2   2   0   0   0   0   2   0   2   0   0   0   0   0   0   0   0   0   0   0   0   2   0   0   2   0   2   0   0   2   2   0   2
 MK-2-12                2   0   2   2   0   0   0   2   0   0   2   2   0   0   2   2   2   2   0   2   2   2   0   2   0   2   0   0   0   0   2   2   2   2   0   0   0   0   2   2   2   0   2   0   2   2   2   2   2   2   0   0   2   2   2   2   0   2   2   2   0   2   2   2   0   0   2   2   2   2   2   0   2   2   2   0   0   0   0   0   2   0   2   2   0   2   0   0   2   2   0   0   2   0   0   2   0   2   2   0   2   0   0   0   2   0   2   2   0   0   2   0   2   2   0   0   2   2   0   2   0   2   2   0   0   0   0   2   2   0   2   2   0   0   2   2   2   2   0   2   0   0   0   0   2   2   2   0   2   0   0   0   0   2   2   2   0   0   0   2   0   2   2   0   2   0   2   2   2   0   0   2   0   2   0   2   2   0   0   0   0   0   0   2   0   0   0   0   2   0   0   0   0   2   0   0   2   0   0   2
 MK-2-13                2   0   2   2   0   0   0   2   2   0   2   2   0   0   0   2   2   2   0   2   2   2   0   2   0   2   0   0   0   0   2   2   2   2   0   0   0   0   2   2   2   0   2   0   2   2   2   2   2   2   0   0   2   2   2   2   0   2   2   2   0   2   2   2   0   0   2   2   2   2   2   0   2   2   2   0   0   0   0   2   2   0   2   2   0   2   0   0   0   2   0   0   2   0   0   2   0   2   2   0   2   0   0   0   2   0   2   2   0   0   2   2   2   2   0   2   2   2   0   2   2   2   2   0   0   0   0   2   2   0   2   2   0   0   2   2   2   0   0   0   0   0   0   0   2   2   2   0   2   0   0   0   0   2   2   0   0   0   0   0   2   2   2   0   2   0   2   2   2   0   2   2   0   2   0   2   2   0   0   0   0   0   0   2   0   0   0   0   0   2   0   0   0   2   0   0   2   2   0   2
 MK-2-14                2   0   2   2   0   0   0   0   2   0   2   2   0   0   0   2   0   2   0   2   2   2   0   2   2   2   0   0   0   0   2   2   2   2   0   0   0   0   0   2   2   0   2   0   2   2   2   2   2   2   0   0   2   2   2   2   0   2   2   0   0   2   2   2   0   0   2   2   2   2   2   2   2   2   2   0   0   0   0   2   2   2   2   2   0   2   0   0   0   2   0   0   2   0   0   2   0   2   2   0   2   0   0   0   2   0   2   2   0   0   2   2   2   2   2   2   0   2   0   2   2   2   2   0   0   2   0   2   2   0   2   2   0   2   2   2   2   0   0   0   0   2   0   0   2   2   2   0   0   0   0   0   0   2   2   0   0   0   2   0   2   2   2   0   2   0   2   2   0   0   2   2   0   2   0   2   0   0   0   0   0   0   0   2   0   0   0   0   0   2   0   0   0   2   0   0   2   2   0   2
 MK-2-15                0   0   2   2   0   2   0   2   2   0   2   2   0   0   2   2   0   2   0   0   2   2   0   2   2   2   0   0   2   2   2   2   2   2   0   0   0   0   2   2   2   0   2   0   2   2   2   2   2   2   0   0   2   2   2   2   0   2   0   0   0   2   2   2   0   0   2   2   2   2   0   2   2   2   2   0   0   0   2   0   2   2   2   0   0   2   0   0   0   2   0   0   2   0   0   2   0   2   2   2   2   0   0   0   2   0   2   2   0   0   2   0   2   2   2   2   0   2   0   2   2   2   2   0   0   0   0   2   2   0   0   2   0   2   2   2   2   0   0   2   0   2   0   0   2   2   0   0   0   0   0   0   0   2   2   0   0   0   2   0   0   2   2   2   2   2   2   2   0   0   2   2   0   2   0   2   0   0   0   0   0   0   0   2   0   0   0   0   0   2   0   0   0   2   0   0   0   2   0   2
 MK-2-16                0   0   2   2   0   2   0   2   2   0   2   0   0   0   2   2   0   2   0   0   2   2   0   2   2   2   0   0   2   2   2   2   0   2   0   0   0   0   0   2   2   0   2   0   2   2   2   2   2   2   0   0   2   2   2   2   2   0   0   0   0   2   2   2   0   0   2   2   2   2   0   2   2   2   2   0   0   0   2   0   2   2   2   0   0   2   0   2   0   2   0   0   2   0   0   2   0   2   2   2   2   0   0   0   2   0   2   2   0   0   2   0   2   2   2   2   0   2   0   2   2   2   2   0   0   0   0   2   2   0   0   2   0   2   2   2   2   0   0   2   0   2   0   0   2   2   0   0   0   0   0   2   0   2   2   0   2   0   0   0   0   0   2   0   2   2   2   2   0   0   2   2   0   2   2   0   0   0   2   0   0   0   0   2   0   0   0   0   0   2   0   0   2   2   0   0   0   2   0   2
 MK-3-1                 2   0   2   0   2   0   0   0   0   2   0   2   0   2   0   2   0   0   0   2   2   0   2   2   0   2   0   0   2   2   0   2   2   2   0   0   0   0   0   2   2   0   2   2   2   0   2   2   0   2   0   2   2   0   2   2   2   0   0   2   0   2   0   2   2   0   2   2   2   0   2   0   2   2   0   2   2   0   2   0   0   2   0   2   2   2   0   0   0   0   2   2   0   0   0   0   0   0   2   0   2   0   2   2   2   0   0   0   0   0   2   2   2   2   2   2   2   0   0   2   0   0   2   0   0   0   0   2   0   0   2   2   0   0   0   0   2   2   2   2   0   2   0   2   0   2   0   0   2   2   0   0   2   2   2   2   0   0   2   0   2   0   0   0   2   2   2   0   0   2   0   2   0   2   0   0   2   0   0   0   0   0   0   2   2   2   0   2   2   0   2   0   2   0   0   0   2   2   0   0
 MK-3-2                 2   0   2   0   2   0   0   0   0   2   0   0   0   2   0   2   0   0   0   2   2   0   0   2   0   2   2   2   0   2   0   2   2   0   0   2   2   0   0   2   2   0   2   2   2   0   2   2   2   2   0   0   0   2   0   2   2   0   0   2   2   2   0   2   2   0   2   2   2   0   2   0   2   2   0   0   2   0   2   0   2   2   0   2   2   2   0   0   2   0   2   2   0   0   0   0   0   0   2   0   2   0   2   2   2   0   0   0   0   0   2   2   2   0   2   2   2   0   0   0   0   0   2   0   0   0   0   2   0   0   2   2   0   0   0   0   2   2   0   2   0   2   0   2   0   2   0   0   2   2   0   0   0   2   2   2   0   0   2   0   2   0   0   0   2   2   2   2   0   2   0   2   0   2   2   0   2   0   2   0   0   0   0   0   2   2   0   0   2   0   2   0   2   0   0   0   2   2   0   0
 MK-3-3                 2   0   2   0   0   0   0   0   2   0   0   0   0   2   0   2   0   0   0   2   2   0   0   2   0   2   2   2   0   2   0   2   2   0   0   2   2   2   0   2   2   2   2   2   0   0   2   0   2   2   0   0   0   2   0   2   0   0   2   2   0   2   0   2   2   0   2   2   0   0   2   0   2   2   0   2   2   0   2   0   2   2   0   2   2   2   0   0   2   0   0   2   0   0   0   0   0   0   2   0   2   2   2   2   0   0   0   0   2   2   2   2   2   0   0   2   2   0   0   2   0   0   2   0   0   0   0   2   0   0   2   2   0   0   2   0   2   2   0   2   0   2   0   0   0   2   0   0   2   2   2   0   0   2   2   2   0   0   2   0   2   0   0   0   2   2   2   2   0   2   0   2   0   0   2   0   2   0   2   0   0   0   0   0   0   2   0   0   2   0   2   0   2   0   0   0   2   2   0   0
 MK-3-4                 2   0   0   0   0   2   0   0   2   0   0   0   2   0   0   2   0   0   0   2   2   0   0   2   0   2   0   2   0   2   0   2   2   0   0   2   2   2   0   2   2   2   2   2   0   0   2   2   2   2   0   0   0   2   0   2   0   0   2   2   2   2   0   2   2   0   2   2   0   0   2   0   2   2   0   2   2   0   2   0   2   2   2   2   2   2   0   0   2   2   0   2   0   0   0   0   0   0   2   0   2   2   2   0   0   0   0   0   2   2   2   2   2   2   2   2   2   0   0   2   0   0   2   0   0   0   0   2   0   0   2   0   2   0   2   0   2   2   0   2   2   2   0   2   0   2   0   0   2   2   2   0   0   2   2   2   0   0   2   0   2   0   0   0   2   2   0   2   0   2   0   2   0   0   2   0   2   0   2   0   0   0   2   0   2   2   0   0   2   0   2   0   2   0   0   0   2   2   0   0
 MK-3-5                 2   0   0   0   0   0   0   0   2   0   0   0   2   0   0   2   0   0   0   2   2   0   0   2   0   2   0   2   0   2   0   2   0   0   2   2   0   2   0   2   2   2   2   2   0   0   2   2   2   2   0   0   0   2   0   2   2   0   2   2   2   2   0   2   2   2   2   2   0   0   2   0   2   2   0   2   2   0   0   0   2   2   0   0   2   2   0   2   0   2   0   2   0   0   0   0   0   2   2   0   2   2   2   2   2   0   0   0   2   2   2   0   2   0   2   2   2   0   0   2   2   0   0   0   0   0   0   2   0   0   2   0   2   0   2   0   2   2   0   2   2   2   0   2   0   2   0   0   2   0   2   0   2   2   2   2   0   0   2   0   2   0   2   0   2   0   0   2   0   2   2   2   0   0   2   0   2   0   2   0   0   0   2   0   2   0   0   0   2   0   2   0   2   0   0   0   2   2   0   0
 MK-3-6                 2   0   0   0   0   0   0   0   2   0   0   0   2   0   0   2   0   0   0   2   2   2   0   2   0   2   0   2   0   2   0   0   0   0   2   2   0   2   0   2   2   2   2   0   0   0   0   2   2   2   0   0   0   2   0   2   2   0   2   0   2   2   0   2   2   2   2   2   0   2   2   0   2   2   0   2   2   0   2   0   2   2   0   0   2   2   0   2   2   0   0   2   0   0   2   0   0   2   2   2   2   2   2   2   2   0   0   0   2   2   2   2   2   0   2   2   2   0   0   2   2   2   0   0   0   0   0   2   0   0   2   0   2   2   2   0   0   2   0   2   2   2   0   2   0   0   2   0   2   0   2   0   2   2   2   2   0   0   2   0   2   0   2   0   2   0   0   2   0   2   2   2   0   0   0   0   2   0   2   0   0   0   2   2   2   0   0   2   2   0   2   0   2   0   0   0   2   2   0   2
 MK-3-7                 2   0   0   0   0   0   0   2   2   0   0   0   2   0   0   2   0   0   0   2   2   2   0   2   0   2   0   0   0   2   0   0   0   0   2   2   0   2   2   0   2   2   2   2   0   0   0   2   2   2   0   0   0   2   0   2   2   0   2   0   2   2   0   2   2   2   2   2   0   2   2   0   2   2   0   2   0   0   2   0   2   2   0   0   2   2   0   2   2   0   0   2   0   0   2   0   0   0   2   2   2   2   2   0   2   0   2   0   0   2   2   2   2   0   2   2   2   0   0   2   2   2   0   0   0   0   0   2   0   0   2   0   2   2   2   0   2   2   0   0   2   2   0   0   0   0   2   0   2   0   2   0   2   2   2   2   0   0   2   0   0   0   2   0   2   0   0   2   0   2   2   2   0   0   0   0   2   0   2   0   0   0   2   2   2   2   0   2   2   2   2   0   2   0   0   0   2   2   0   2
 MK-3-8                 2   0   0   0   0   0   0   2   0   0   0   0   2   0   0   2   0   0   0   0   2   2   0   2   0   2   0   0   0   2   0   0   0   0   2   2   0   2   2   0   2   2   2   2   0   0   0   2   2   0   0   0   0   2   0   0   2   0   2   0   2   2   0   2   2   2   2   2   0   2   2   0   2   2   0   2   0   0   2   2   2   2   0   0   2   2   0   2   2   0   0   2   0   0   2   0   0   0   2   2   2   2   2   0   2   0   2   0   0   2   2   2   2   0   2   2   2   2   0   0   2   2   0   0   0   0   0   2   0   0   2   2   2   0   2   0   2   0   0   0   2   0   0   0   0   0   2   0   2   0   2   0   2   2   2   0   0   0   2   0   0   0   0   0   2   0   0   2   0   2   2   2   0   0   0   0   2   0   2   0   2   0   2   2   2   2   0   2   2   2   2   0   2   0   2   0   2   0   0   2
 MK-3-9                 2   0   0   0   0   0   0   2   0   0   0   0   2   0   0   2   0   0   2   0   2   2   0   2   0   2   0   0   0   2   0   0   0   0   2   2   0   2   2   0   2   2   2   2   0   0   0   2   2   0   0   0   0   2   0   0   0   0   2   0   2   2   0   2   2   2   2   2   0   2   2   0   2   2   0   2   0   0   2   2   2   2   0   0   2   2   0   2   2   0   0   2   0   0   2   0   0   0   2   2   2   2   2   0   2   0   2   0   0   2   2   2   0   0   2   2   0   2   2   0   2   2   0   0   0   0   0   2   2   0   2   2   2   0   2   0   2   0   2   0   2   0   0   2   0   0   2   0   0   0   2   0   2   2   2   0   0   0   2   2   0   0   0   0   2   0   0   2   0   2   2   2   0   0   0   0   2   0   2   0   0   0   2   2   2   2   0   2   2   2   2   0   2   0   2   0   2   0   0   2
 MK-3-10                2   0   0   0   0   0   0   2   2   0   0   0   2   0   0   2   0   0   2   0   2   2   0   2   0   2   0   0   0   2   0   0   0   0   2   2   0   2   2   0   2   2   2   2   0   0   0   2   2   0   0   0   0   2   0   0   0   0   2   0   2   2   0   2   0   2   2   2   0   2   2   0   2   2   0   0   2   2   2   2   2   2   0   0   2   2   0   2   2   0   0   2   0   0   2   0   0   0   2   2   2   2   2   0   2   0   2   0   2   2   2   2   0   0   2   2   0   0   2   0   2   2   0   0   0   0   0   2   2   0   0   2   2   0   2   0   2   0   2   0   2   0   0   2   0   0   2   0   0   0   2   2   2   2   2   0   0   0   2   2   0   0   0   0   2   0   0   2   0   2   2   2   2   0   0   0   2   0   2   0   0   0   2   2   2   2   0   2   0   2   2   2   0   0   2   0   2   0   0   2
 MK-3-11                2   0   0   0   0   2   0   2   2   0   0   0   2   2   0   2   0   0   0   0   2   2   2   2   0   2   0   0   0   2   0   0   0   0   2   2   2   2   2   0   2   2   2   2   0   0   2   2   2   0   0   2   0   2   0   2   0   0   2   0   2   0   0   2   0   2   2   2   0   0   2   0   2   2   2   0   2   2   0   2   2   0   2   0   0   2   0   2   2   0   0   2   0   0   0   0   2   0   0   2   2   0   2   0   2   0   2   0   2   2   2   2   0   0   2   0   0   2   2   0   2   2   0   0   0   0   0   2   2   0   0   2   2   0   2   0   2   2   2   0   2   0   0   2   0   0   2   0   0   0   2   2   2   2   2   2   0   0   2   2   0   0   2   2   2   0   2   0   2   2   2   2   2   0   0   0   2   0   2   0   0   0   2   2   2   0   0   2   0   2   0   2   0   2   2   0   2   0   0   2
 MK-3-12                2   0   0   0   0   2   0   2   2   0   0   0   2   2   0   2   0   0   0   0   2   2   2   2   0   2   0   0   2   0   2   0   0   0   2   2   2   2   2   0   2   2   2   2   0   0   2   2   2   0   0   2   0   2   0   2   0   2   2   2   2   0   0   2   2   2   2   2   0   0   2   0   2   2   2   0   2   2   0   2   2   0   2   0   0   2   0   2   2   0   0   2   0   0   0   0   2   0   0   2   0   0   2   0   2   0   2   0   2   2   2   2   0   0   2   0   0   2   2   0   2   0   0   0   0   0   0   2   2   0   0   2   2   0   2   0   2   2   2   0   2   0   2   2   0   0   2   0   0   0   2   2   0   0   2   2   0   0   2   2   0   0   2   2   2   0   2   2   2   2   2   2   2   0   0   0   2   0   2   0   0   0   2   2   2   0   0   2   0   2   0   2   0   2   0   0   2   0   0   2
 MK-3-13                2   2   0   0   0   2   2   0   2   0   0   2   2   2   0   2   0   0   0   0   2   2   2   2   0   2   0   0   2   0   0   0   0   0   2   2   2   2   2   0   2   2   2   2   0   0   2   2   2   0   0   2   0   2   0   2   0   2   2   2   2   0   0   2   2   2   2   2   0   0   2   0   2   0   0   0   2   2   0   2   2   0   2   0   0   2   2   2   2   0   0   2   0   0   0   0   2   0   0   2   0   0   2   0   2   0   2   0   2   2   2   2   0   2   2   0   0   2   2   0   2   0   0   0   0   0   2   2   2   0   0   2   0   2   2   0   2   0   2   0   2   0   0   2   2   0   0   0   0   0   2   2   0   0   2   2   0   0   2   2   0   0   2   2   2   0   2   2   2   2   2   2   2   0   0   2   0   0   2   0   0   0   2   0   2   0   0   0   0   2   0   2   0   2   0   0   2   2   0   2
 MK-3-14                2   2   0   0   0   2   2   0   2   0   0   2   2   2   0   2   0   2   0   0   2   2   2   2   0   2   0   0   2   0   0   2   0   2   2   2   2   0   2   2   2   2   0   2   0   0   2   2   0   0   0   2   0   2   0   2   0   2   2   2   2   0   0   2   2   2   2   2   0   2   2   0   2   0   0   0   2   2   2   2   2   2   2   0   0   2   2   2   2   0   2   2   0   0   0   2   2   0   0   2   0   2   2   0   2   0   2   0   2   2   2   2   0   2   2   0   0   2   2   0   2   0   0   0   0   0   2   2   2   0   0   2   0   2   2   0   0   0   2   0   0   0   0   2   2   0   0   0   0   0   0   2   0   0   2   2   0   0   2   2   0   0   2   2   2   2   2   2   2   0   2   2   2   0   0   2   0   2   2   0   0   0   2   0   2   2   0   0   0   2   0   2   0   2   0   0   2   2   0   2
 MK-3-15                2   2   2   0   0   2   0   0   2   0   2   2   2   2   0   2   0   2   0   0   2   2   2   0   0   2   2   0   2   0   0   2   0   2   2   2   2   0   2   2   2   2   0   2   0   0   2   0   0   0   0   2   0   2   0   2   0   2   2   0   2   0   2   2   0   2   2   2   0   2   2   0   2   0   0   2   2   2   0   2   2   2   2   0   0   2   2   0   2   0   0   2   0   0   0   2   0   0   0   2   0   2   2   0   2   0   2   0   2   2   2   2   0   2   2   0   0   2   2   2   2   0   0   0   0   2   0   2   0   2   0   2   0   2   2   0   0   0   2   0   0   0   0   2   2   0   0   0   0   0   0   2   0   0   2   2   0   0   2   2   2   0   0   2   2   2   2   0   2   0   2   2   2   0   0   2   0   2   2   0   0   0   2   0   2   2   0   0   0   2   0   2   0   0   0   0   2   2   0   2
 MK-3-16                2   2   2   0   0   2   0   0   2   0   0   2   2   2   0   2   0   2   0   0   2   2   2   0   0   2   2   2   2   0   0   0   0   2   2   2   2   0   2   2   2   2   0   2   0   0   2   2   0   2   0   2   0   2   0   2   0   2   2   0   0   0   2   2   0   2   2   2   0   2   2   0   2   0   0   2   2   2   0   2   2   2   2   0   0   2   2   0   2   2   0   2   0   0   0   2   0   2   0   2   0   2   2   0   2   0   2   0   2   2   0   2   0   2   2   0   0   2   2   2   2   0   0   0   0   2   0   2   0   2   0   2   0   2   0   0   0   2   2   0   0   0   0   2   2   0   0   0   0   0   2   2   0   0   2   2   0   0   2   2   2   0   0   2   2   2   2   0   2   0   0   2   2   0   0   2   0   0   2   0   0   0   2   0   2   2   0   0   0   2   0   2   0   0   0   0   2   0   0   2
 MK-4-1                 2   0   2   2   2   0   0   0   2   0   2   2   0   2   2   2   2   0   0   0   2   0   2   0   0   2   0   0   0   0   0   2   0   0   0   0   2   0   2   0   0   2   0   0   0   2   2   0   0   0   0   2   2   2   0   2   0   0   2   0   2   2   0   2   2   0   2   2   2   2   0   0   2   0   0   0   0   2   0   0   2   2   0   2   0   2   0   2   2   2   2   0   0   2   2   0   0   0   2   2   2   2   0   0   0   2   0   0   2   0   2   0   2   2   0   2   0   0   2   2   0   2   2   0   0   0   2   0   0   0   0   0   2   0   2   2   2   0   0   2   2   2   0   2   0   0   2   0   2   2   0   0   2   0   2   2   0   2   2   0   0   2   0   2   2   0   2   2   0   0   0   2   0   0   2   2   0   0   0   0   2   2   2   0   2   2   0   2   2   0   0   2   2   0   0   0   0   0   0   2
 MK-4-2                 0   2   2   2   2   0   0   0   2   0   2   2   0   2   2   2   2   0   0   0   2   0   0   0   0   2   0   0   0   0   0   2   2   0   0   0   2   0   0   0   0   0   0   0   0   2   2   0   0   0   0   2   2   2   2   2   2   0   2   0   2   2   0   2   2   0   2   2   2   2   0   0   2   0   0   0   2   2   0   0   2   2   0   0   0   2   0   2   2   2   2   2   0   2   2   0   2   0   0   2   2   2   0   0   0   2   0   0   2   0   2   0   2   2   0   2   0   0   2   2   0   2   0   0   0   0   2   0   0   0   0   2   2   0   2   2   2   0   0   0   2   2   0   2   0   0   2   0   0   2   0   0   0   0   0   2   0   2   2   0   0   2   2   2   2   0   2   2   0   2   0   2   0   2   2   2   2   0   0   0   2   2   2   0   2   2   0   2   2   0   0   2   2   0   0   0   0   0   0   2
 MK-4-3                 0   2   2   2   2   0   2   0   2   0   2   2   0   2   2   2   2   2   0   0   2   0   0   0   0   2   0   2   0   0   0   2   2   0   0   0   2   0   0   0   0   0   0   0   0   2   2   0   0   0   2   2   2   2   2   2   2   0   2   0   0   2   0   2   2   0   2   2   2   2   2   0   2   0   0   2   0   2   0   0   2   2   0   0   0   2   0   2   2   2   2   2   2   2   2   0   2   0   0   2   2   2   0   0   0   2   0   0   2   0   2   0   2   2   0   2   0   0   2   2   2   2   0   0   0   2   2   0   0   2   0   2   2   0   2   2   2   0   0   2   2   2   0   2   0   0   2   0   0   0   2   0   2   0   2   2   0   2   2   0   0   2   2   2   2   0   2   2   0   2   0   2   0   2   2   0   2   0   0   2   2   2   2   2   2   2   0   2   2   0   0   2   0   0   0   0   2   0   0   2
 MK-4-4                 0   0   2   2   2   0   2   0   2   2   2   2   0   2   2   2   2   2   0   0   2   0   0   0   0   2   0   2   2   0   0   2   0   0   2   2   2   0   0   2   0   0   0   0   0   2   2   0   2   0   0   2   2   2   2   2   2   0   2   0   0   2   0   2   2   2   2   2   2   2   2   0   0   0   0   2   0   0   0   0   2   2   0   0   0   2   0   2   2   2   2   2   2   2   2   2   2   0   0   2   2   2   0   0   0   2   0   0   2   0   2   0   2   2   0   2   0   2   2   2   2   2   0   0   0   2   2   0   0   2   0   2   2   0   2   2   2   0   0   2   2   2   2   0   0   0   2   0   0   0   2   0   2   0   2   2   0   2   2   0   0   2   2   2   2   0   2   2   0   2   0   2   0   2   2   0   2   0   0   2   2   2   2   0   2   2   0   2   2   0   0   2   2   0   0   0   2   0   0   2
 MK-4-5                 0   2   2   2   2   0   2   0   2   2   2   2   0   2   2   2   2   2   0   0   2   2   0   0   0   2   0   2   2   0   0   2   0   2   2   2   2   2   0   2   0   0   0   0   0   2   2   0   2   0   0   2   2   2   2   2   2   0   2   0   0   0   0   2   2   2   2   2   2   2   2   0   0   0   0   2   0   0   0   0   2   2   0   0   2   2   0   2   2   2   2   2   2   2   2   0   2   0   0   2   2   2   0   0   2   2   0   0   2   2   2   0   2   2   0   2   0   2   2   0   0   2   0   2   0   2   0   0   0   2   0   0   2   0   2   2   2   2   0   2   2   2   2   0   0   0   2   0   0   0   0   0   2   0   2   2   0   2   0   0   0   2   2   2   2   0   2   2   0   2   0   2   0   2   0   0   2   0   0   2   2   2   2   0   2   0   0   2   2   0   0   2   2   0   0   0   2   0   0   2
 MK-4-6                 0   2   2   2   2   2   2   0   2   2   0   2   0   2   2   2   2   2   0   0   2   2   0   0   0   2   0   2   2   0   0   2   0   2   2   2   2   2   0   2   0   0   0   0   0   2   2   0   2   0   0   0   2   2   2   2   2   0   2   0   0   0   2   2   2   2   0   2   2   2   2   0   0   2   0   2   0   0   0   2   2   2   0   0   2   2   0   2   2   2   2   2   2   0   2   2   2   0   0   0   2   2   0   0   2   0   0   0   0   2   2   0   2   2   0   2   0   2   2   0   0   2   0   2   0   0   0   0   0   2   0   0   2   2   2   2   2   2   0   2   2   2   2   0   0   0   2   0   2   0   0   0   2   0   2   2   0   2   0   0   0   0   2   2   2   0   0   2   0   2   0   2   0   2   0   0   2   0   0   2   2   2   2   0   2   0   0   2   2   0   2   2   2   0   0   0   2   0   0   2
 MK-4-7                 0   2   2   0   2   2   2   0   2   2   0   0   0   2   2   2   2   2   0   0   2   2   0   0   0   2   0   2   2   0   0   0   0   2   2   2   2   2   2   2   0   0   0   0   0   0   2   0   0   0   0   0   2   2   2   2   2   0   2   0   0   0   2   2   0   0   0   2   2   2   2   0   0   2   0   2   0   2   0   0   2   2   0   0   2   2   0   2   2   2   2   2   2   0   0   2   2   0   0   0   2   2   0   0   2   0   0   0   0   2   2   0   2   2   0   2   0   2   2   0   0   2   0   2   0   0   0   0   0   2   0   0   2   2   2   2   2   2   2   2   2   2   2   0   0   0   2   0   2   0   0   0   2   0   2   2   0   2   0   0   0   0   2   2   2   2   0   2   0   2   0   2   0   2   0   0   0   0   0   2   2   2   2   0   2   0   2   2   2   0   2   2   2   2   0   2   2   0   0   2
 MK-4-8                 0   2   2   0   2   2   2   0   2   2   0   0   0   2   2   2   2   2   0   2   2   2   0   0   0   2   0   2   2   0   0   0   0   2   2   2   2   2   2   0   0   2   0   0   0   0   2   0   0   0   0   0   2   2   2   2   2   0   0   0   0   0   0   2   2   0   0   2   0   2   2   0   0   2   0   2   2   2   0   0   2   2   0   0   0   2   0   2   2   2   2   2   2   0   0   2   0   0   0   0   2   2   0   2   2   0   0   0   0   2   2   0   2   0   0   2   0   2   2   0   0   2   0   2   0   0   2   0   0   2   0   0   0   0   2   2   2   2   2   2   2   2   2   0   0   0   2   0   2   0   0   0   2   0   2   2   0   2   0   0   0   0   2   2   2   2   0   2   0   2   0   2   2   2   0   0   0   0   0   2   2   2   2   2   2   0   2   2   0   0   2   2   2   2   0   2   0   2   0   2
 MK-4-9                 0   2   2   0   2   2   2   0   2   2   0   0   0   2   2   2   2   2   2   2   2   2   0   0   0   2   0   2   2   0   0   2   0   2   2   2   2   2   2   2   2   2   0   2   0   0   2   0   0   0   0   0   2   2   2   2   2   0   0   0   0   0   0   2   2   0   2   2   0   2   2   0   0   2   2   2   2   0   0   0   2   2   0   0   0   2   0   2   2   2   2   2   2   0   0   2   0   0   0   0   2   2   0   2   2   0   0   0   0   2   2   0   2   0   2   2   2   2   0   0   0   0   0   2   0   0   2   0   2   2   0   0   0   0   0   2   2   2   2   2   2   2   2   0   0   0   2   0   2   0   0   0   2   0   2   2   0   2   0   0   0   0   2   2   2   2   2   2   2   2   0   2   2   2   0   0   0   0   0   0   0   0   0   2   2   0   0   2   0   0   2   2   2   2   0   2   0   2   2   2
 MK-4-10                0   2   2   0   2   2   2   0   2   2   0   0   0   2   2   2   2   2   2   2   2   2   0   2   0   2   0   2   2   0   0   2   0   2   2   2   2   2   2   2   2   2   0   2   0   0   2   0   0   0   0   0   0   2   2   2   2   0   0   0   0   2   0   2   2   0   2   2   0   0   2   0   0   2   0   2   2   0   0   0   0   2   0   0   0   2   0   2   2   2   2   2   0   0   0   2   0   0   0   0   2   2   0   2   2   0   0   0   0   2   2   0   2   0   0   2   2   2   0   0   2   0   0   2   0   0   2   0   0   2   0   0   0   2   0   2   2   2   2   2   2   2   2   0   0   0   2   0   2   0   0   0   2   0   2   2   0   2   0   0   2   0   2   2   2   2   2   0   0   0   0   2   2   2   0   0   0   2   2   0   0   0   0   2   2   0   0   2   0   0   2   2   2   2   0   2   0   2   2   2
 MK-4-11                2   2   2   0   2   2   2   0   2   2   0   0   0   2   2   2   2   2   2   0   2   2   0   2   0   0   0   2   2   0   0   2   0   2   2   2   2   2   2   2   2   2   0   2   0   0   2   0   0   0   0   0   0   2   2   2   2   0   0   0   0   0   0   2   2   0   2   2   0   2   2   0   0   2   0   2   2   2   0   0   0   0   0   0   0   2   0   2   2   2   0   2   0   2   0   2   2   0   0   0   2   2   0   2   2   0   0   0   0   2   2   2   2   0   0   2   2   2   0   0   2   0   0   2   0   0   0   2   0   2   0   2   0   2   0   2   2   0   2   2   0   2   2   0   0   0   2   0   2   0   0   0   2   0   2   2   0   2   0   0   2   0   2   2   2   2   2   0   0   0   0   2   2   2   0   0   0   2   2   0   2   0   0   2   2   0   0   2   0   0   2   2   2   2   0   2   0   2   2   2
 MK-4-12                0   2   2   0   2   0   2   0   2   2   0   0   0   2   2   2   2   2   2   0   2   2   0   2   0   0   2   2   2   0   0   2   0   2   2   2   2   2   2   2   2   2   0   2   0   0   2   0   0   0   0   0   0   2   2   2   2   0   0   0   0   0   0   2   2   0   0   2   0   2   2   0   0   2   0   2   2   2   0   0   0   0   0   0   0   2   0   2   2   2   0   2   0   2   0   2   2   0   0   0   2   2   0   2   2   0   0   0   2   2   2   2   2   0   0   2   0   2   0   0   2   2   0   2   0   0   0   2   0   2   0   2   0   2   0   2   2   0   2   2   0   2   2   0   0   0   2   0   2   0   0   0   2   0   2   2   0   0   0   0   2   2   2   2   2   2   0   0   2   0   0   2   2   2   0   0   0   2   2   0   0   0   0   2   2   0   0   2   0   0   0   2   2   2   0   2   0   2   2   2
 MK-4-13                0   0   2   0   2   0   2   0   2   2   0   0   0   2   2   2   2   2   2   0   2   2   0   2   0   0   2   2   2   2   2   2   0   2   2   2   2   0   0   2   2   2   0   2   0   0   2   0   0   0   0   0   0   2   2   0   2   0   0   0   0   0   2   2   2   0   0   2   0   2   2   0   0   2   0   2   2   2   0   2   0   0   0   0   0   2   0   2   2   2   0   2   0   2   0   2   2   0   0   0   2   2   0   2   2   0   0   0   2   2   2   2   2   0   0   2   2   2   0   0   2   2   0   2   2   2   0   2   0   2   0   2   0   2   0   0   2   2   2   2   0   2   2   2   0   2   2   0   0   0   0   0   2   0   2   2   0   0   2   0   2   0   0   2   0   2   0   0   2   0   0   2   2   2   0   0   0   2   2   0   0   0   0   2   2   0   0   2   0   0   0   2   2   2   0   2   0   2   2   2
 MK-4-14                0   0   2   0   0   0   2   0   2   2   0   0   0   2   2   2   2   2   2   0   2   2   0   2   0   0   2   2   2   2   0   2   0   2   2   2   2   0   0   2   2   2   2   2   0   0   0   0   0   0   0   0   2   2   2   0   2   0   0   0   0   0   2   2   2   0   0   2   0   2   2   0   0   2   0   2   2   2   0   2   0   0   0   0   0   2   2   2   2   2   0   2   0   2   0   2   2   0   0   0   2   2   0   2   2   0   0   0   2   2   2   2   2   0   2   2   2   2   2   2   2   2   0   2   2   2   2   2   0   0   0   2   0   2   0   0   0   2   0   2   0   2   2   2   0   2   2   0   0   0   0   0   2   0   0   2   0   0   0   0   2   0   0   2   0   2   0   0   2   0   2   2   2   2   0   0   0   2   0   0   0   0   0   2   0   0   0   2   0   0   0   2   2   2   0   2   0   2   2   2
 MK-4-15                0   0   2   0   0   0   2   0   2   2   0   0   0   2   2   2   0   2   2   0   2   2   2   0   0   2   2   2   2   2   0   2   0   0   0   2   2   0   0   0   2   2   2   2   0   0   0   0   0   0   0   0   2   2   2   0   2   0   0   0   2   0   2   2   2   0   0   2   0   2   2   0   0   2   0   2   2   2   0   0   0   0   0   0   0   2   2   2   0   2   0   2   0   2   0   2   2   0   0   0   2   2   0   2   2   0   0   0   2   0   2   2   2   0   2   2   2   2   2   2   2   0   0   2   2   2   2   2   0   2   2   0   0   2   0   0   0   2   0   2   0   2   2   2   2   2   2   0   0   0   0   0   2   2   0   2   0   0   0   0   2   0   0   0   0   2   0   0   2   0   2   2   2   2   0   0   0   0   0   0   0   0   0   2   0   0   0   2   0   0   0   2   2   2   2   2   0   2   2   0
 MK-4-16                0   0   2   0   0   0   2   0   2   2   0   0   0   2   2   2   0   2   2   0   2   2   2   0   0   2   2   2   2   2   0   2   0   2   0   2   2   0   0   0   2   2   2   2   0   0   0   0   0   0   0   0   2   2   2   0   2   0   0   0   2   0   2   2   0   0   0   2   0   2   2   0   0   2   0   2   0   2   0   0   0   0   0   0   0   0   2   2   0   2   0   2   0   2   0   2   2   0   0   0   0   2   0   2   2   0   0   0   2   0   2   2   2   2   2   2   2   2   2   2   2   0   0   0   2   2   2   0   0   2   2   0   0   2   0   0   0   2   0   2   0   0   2   2   2   2   2   0   0   0   0   0   2   2   0   2   0   0   0   0   2   2   0   0   0   2   0   0   2   2   2   2   2   2   0   0   0   0   0   0   0   0   2   2   0   0   2   2   0   0   0   2   2   2   2   2   0   2   2   0
 MK-5-1                 2   0   2   0   2   0   2   0   2   2   0   2   2   0   2   0   0   0   2   0   2   2   0   0   2   2   0   0   2   2   0   0   0   2   0   2   0   0   0   0   2   0   0   2   0   2   2   2   2   2   0   2   2   0   0   0   2   0   0   2   2   2   0   0   0   2   2   0   2   2   2   0   0   0   2   2   2   0   2   2   0   2   2   0   2   2   2   0   0   0   2   0   2   0   0   0   0   0   0   2   0   0   0   2   2   2   2   0   0   2   2   2   0   2   2   0   0   0   0   2   0   2   2   2   2   0   0   2   0   0   0   0   2   2   0   0   0   2   2   2   2   2   2   0   2   2   0   0   2   0   2   0   2   2   0   2   2   0   0   0   2   2   0   2   2   2   2   0   2   0   0   0   2   0   0   2   2   0   0   2   2   0   2   2   2   0   0   2   2   2   0   0   2   0   0   0   2   2   2   0
 MK-5-2                 2   0   2   0   2   2   2   0   2   0   0   2   2   0   2   0   0   0   2   0   2   2   0   0   2   2   0   2   2   0   0   0   0   2   0   2   0   0   0   0   2   0   0   2   0   2   2   2   2   2   0   2   2   0   0   0   2   0   0   2   2   0   0   0   0   2   2   0   2   2   2   0   0   0   0   2   2   0   2   2   0   2   0   0   2   2   2   0   0   0   2   2   2   0   2   0   0   0   0   2   0   0   0   2   2   2   2   0   0   2   2   0   0   2   2   0   0   0   2   2   0   2   2   2   2   0   0   2   0   0   0   0   2   2   0   0   0   2   2   2   2   2   2   2   2   2   0   0   2   0   2   0   2   2   2   2   2   0   2   0   2   2   0   2   2   2   2   0   2   0   0   0   2   2   0   2   2   0   0   2   2   0   2   2   2   0   0   2   2   2   0   0   2   0   0   0   2   2   2   0
 MK-5-3                 2   0   2   0   2   2   2   0   2   0   0   2   2   0   2   0   0   0   2   0   2   2   0   0   2   2   0   2   2   2   0   0   0   0   0   2   0   0   0   0   2   0   0   2   2   2   2   2   2   2   0   2   2   0   0   0   2   0   0   2   2   0   0   0   0   2   0   0   2   2   2   0   0   0   0   2   2   0   0   2   0   2   0   2   0   2   2   0   0   0   2   2   2   0   2   0   0   0   0   2   0   2   0   2   2   2   2   0   0   2   2   0   0   2   2   0   0   0   0   2   2   2   2   2   2   0   0   2   0   0   0   0   2   2   0   0   0   2   2   2   2   2   2   2   2   2   0   0   0   2   2   0   2   2   2   2   2   0   2   0   2   2   0   2   2   2   0   0   2   0   0   0   2   2   0   2   2   0   0   2   2   0   2   2   2   0   0   2   2   2   0   0   2   0   0   0   2   2   2   0
 MK-5-4                 0   0   2   0   2   2   2   0   2   0   0   2   2   0   2   2   0   0   2   0   2   2   0   0   2   2   2   2   2   2   0   2   0   0   0   2   0   0   0   0   2   0   2   2   2   2   2   2   2   2   0   2   2   0   2   0   2   0   0   2   2   2   0   0   2   2   0   0   0   2   2   0   0   0   0   2   2   0   0   0   0   2   0   2   0   2   2   0   0   0   2   2   2   0   2   0   0   0   0   0   0   2   0   2   2   2   2   0   0   2   2   0   0   2   0   2   0   0   0   0   2   2   2   2   2   0   0   2   0   0   0   0   2   2   0   0   0   2   2   2   2   2   2   2   2   2   0   2   0   2   2   0   2   2   2   2   2   0   2   2   2   2   0   2   2   2   0   0   2   0   0   0   2   2   0   2   2   0   0   2   2   2   0   2   2   2   0   2   2   2   0   0   2   0   0   0   2   2   2   0
 MK-5-5                 0   0   2   0   2   2   2   0   0   0   0   2   2   0   2   0   0   0   2   0   0   0   0   0   2   2   2   2   2   0   0   2   0   0   0   0   2   0   0   2   2   0   2   2   2   2   2   2   2   2   0   2   2   0   2   0   2   0   0   2   0   2   0   0   2   2   0   0   2   2   2   0   0   0   0   2   2   0   0   0   0   2   2   2   2   2   2   0   0   0   0   2   2   0   2   0   0   0   0   0   2   2   0   2   2   2   0   0   0   2   2   0   0   2   0   2   0   0   0   0   2   2   2   2   2   0   0   2   0   0   0   2   2   2   0   0   0   2   2   2   2   2   2   2   2   2   0   2   0   2   0   0   2   2   2   0   2   0   0   2   2   2   0   2   2   2   0   0   0   0   0   0   2   2   0   2   0   0   0   2   2   2   0   2   2   2   0   2   2   2   0   0   2   0   0   0   2   2   2   0
 MK-5-6                 0   0   2   0   2   2   2   0   0   2   0   2   2   0   2   0   0   2   2   0   0   0   2   0   2   0   2   2   2   0   0   2   0   0   2   0   2   0   0   2   2   0   2   2   2   2   0   2   2   2   0   2   2   0   2   0   2   0   0   2   2   2   0   0   2   2   0   0   2   2   2   0   0   0   0   2   2   0   0   0   0   2   2   2   2   2   2   0   0   0   0   2   2   0   2   0   0   0   2   0   2   2   0   0   2   2   0   0   0   2   2   0   0   2   0   2   0   0   0   0   2   2   2   0   2   0   0   2   0   0   0   2   2   0   2   0   0   2   2   2   2   2   2   2   2   2   0   2   0   2   0   0   2   2   2   0   2   0   0   0   2   2   0   2   2   2   0   0   0   0   2   0   2   0   0   2   0   0   0   2   2   0   0   2   0   2   0   2   2   2   0   0   2   0   0   0   2   2   2   0
 MK-5-7                 0   0   2   0   2   2   2   0   0   2   0   2   2   0   2   2   0   2   2   0   2   0   2   0   0   0   2   2   2   0   0   2   0   0   0   0   2   0   0   2   2   0   2   2   2   2   2   2   2   2   0   2   2   0   2   0   2   0   0   2   2   0   0   2   2   2   0   0   2   2   2   0   0   0   0   2   2   0   0   0   0   2   2   0   2   2   2   0   0   0   0   2   2   0   2   0   0   0   2   0   2   2   0   0   0   0   0   0   0   2   2   0   0   2   0   2   0   0   0   0   0   0   2   0   2   0   0   2   0   0   0   2   2   0   2   0   0   2   2   2   2   2   2   2   2   2   0   0   0   2   2   0   2   0   2   0   0   0   0   0   2   2   0   2   2   2   0   0   0   0   2   0   2   0   0   2   0   0   0   2   0   0   0   2   0   2   0   2   2   2   0   0   2   0   0   0   2   2   2   0
 MK-5-8                 0   0   2   0   2   2   2   0   0   2   2   2   0   0   2   2   0   2   2   0   2   0   0   0   0   0   2   2   2   0   0   2   0   0   0   2   2   0   0   2   2   2   2   2   2   0   2   2   2   2   0   2   2   0   2   0   2   0   0   2   2   0   0   2   2   2   0   2   2   2   2   0   0   0   0   2   2   0   0   0   0   2   2   2   2   2   2   0   0   0   0   2   2   0   2   0   0   0   2   0   2   2   0   0   0   0   0   0   0   2   2   0   0   0   0   2   0   0   0   0   0   0   2   0   2   0   0   2   0   0   0   2   2   2   2   0   0   2   2   2   0   2   0   2   2   2   0   2   0   2   2   0   2   0   2   0   0   0   0   0   2   2   0   2   2   0   0   2   0   0   2   0   2   0   0   2   0   0   0   2   0   0   0   0   0   2   0   2   2   2   0   0   2   0   2   0   0   2   2   0
 MK-5-9                 0   0   0   0   2   2   2   2   0   2   0   2   0   0   2   2   0   0   2   0   2   0   0   0   0   0   0   2   2   0   0   2   0   2   0   2   2   0   0   2   2   2   2   2   0   0   2   2   2   2   0   2   2   0   2   0   2   2   0   2   0   0   0   2   2   2   0   0   2   2   2   0   0   0   0   2   2   0   2   0   0   2   2   2   2   2   0   0   0   0   0   2   2   0   2   0   2   0   2   0   2   2   0   0   0   0   0   0   2   2   2   0   0   0   0   2   0   0   0   0   0   0   2   0   2   2   0   2   0   0   0   2   2   2   2   0   0   2   2   2   0   2   0   2   2   0   0   2   0   2   2   0   2   0   2   2   0   0   0   0   2   2   0   2   2   2   0   2   0   0   2   0   2   0   0   2   2   0   0   2   0   0   0   0   0   2   0   2   2   2   0   0   0   0   2   0   0   2   2   0
 MK-5-10                0   0   2   0   0   2   0   2   0   2   0   2   0   0   2   2   2   0   2   0   2   0   2   0   0   0   0   2   2   0   0   2   0   0   0   2   2   2   0   2   2   2   2   2   0   0   2   2   2   2   0   2   2   0   2   0   2   2   0   2   0   0   2   2   2   2   0   0   2   2   2   0   0   0   0   2   2   0   2   0   0   2   2   2   2   2   0   0   0   0   0   2   2   0   2   2   2   0   2   0   2   2   0   0   0   0   0   0   2   2   2   0   0   0   0   2   0   0   0   0   0   0   2   0   2   0   0   2   0   0   0   2   2   2   2   0   0   2   2   2   0   2   2   2   0   0   0   2   0   2   2   0   0   0   2   0   0   2   2   2   2   2   0   2   2   2   0   2   0   0   2   0   2   0   0   2   2   0   0   2   0   0   0   2   0   2   0   2   2   2   0   2   0   0   2   0   0   2   2   0
 MK-5-11                0   2   2   0   0   2   0   2   0   2   0   2   0   0   2   0   2   0   2   0   2   0   2   0   0   0   0   2   2   0   2   2   0   0   0   2   2   2   0   2   2   2   2   2   0   0   2   2   2   2   0   2   2   0   2   0   0   2   0   2   0   0   0   2   0   2   0   0   2   2   2   0   0   0   0   2   2   0   0   0   0   2   2   2   2   2   0   0   0   0   0   2   2   0   2   2   2   0   2   0   2   0   0   0   0   0   0   0   2   2   2   0   0   0   0   2   0   0   0   0   0   0   2   0   2   0   0   2   0   0   0   2   2   2   2   0   0   2   2   2   0   2   2   2   0   0   0   2   0   2   2   0   0   0   2   0   0   2   2   2   2   2   0   2   2   2   0   2   0   0   2   0   2   0   0   2   2   0   0   2   0   0   0   2   0   2   0   2   2   2   2   2   0   0   2   2   0   2   2   0
 MK-5-12                0   2   2   0   0   2   2   2   0   0   0   2   0   0   2   0   2   0   2   0   2   2   2   0   0   0   0   2   2   0   2   2   0   0   0   2   2   2   0   2   2   2   2   2   0   0   2   2   2   2   0   2   2   0   2   2   2   2   0   0   0   0   0   2   0   2   0   0   2   2   2   0   0   0   0   2   2   0   0   0   0   2   2   2   2   2   0   2   0   0   2   2   2   0   2   2   2   2   2   0   2   0   0   0   0   0   0   0   2   2   2   0   2   0   0   2   0   0   0   0   2   0   0   0   2   0   0   2   0   0   0   2   2   2   2   0   0   2   2   2   0   2   2   2   2   0   0   2   0   2   0   0   0   0   2   0   2   2   2   2   2   2   0   0   2   2   2   2   0   0   2   0   2   0   0   2   2   0   0   0   0   0   0   2   0   2   0   2   2   2   0   0   0   2   2   0   0   2   2   0
 MK-5-13                0   2   0   0   0   2   2   2   2   0   0   2   0   0   2   0   2   0   2   0   2   0   2   0   0   0   0   2   2   0   2   2   0   0   0   2   2   2   0   2   2   2   2   2   2   0   2   2   2   2   0   2   2   0   2   2   2   2   2   0   0   0   2   2   0   2   0   0   0   2   2   0   0   0   0   2   2   0   0   0   0   2   0   0   2   2   0   2   0   0   2   2   0   2   2   2   2   2   2   0   2   0   0   0   0   0   0   0   2   2   2   0   2   0   0   2   0   0   0   0   2   0   0   0   2   0   0   2   0   0   0   2   2   2   2   0   0   2   2   2   0   2   2   2   2   0   0   2   0   2   0   0   0   0   2   0   2   2   2   2   2   2   0   0   2   2   2   2   0   0   2   0   0   0   0   2   2   0   0   0   0   0   0   2   0   2   0   2   2   2   0   0   2   2   2   0   0   2   2   0
 MK-5-14                2   2   0   0   0   2   2   2   2   0   0   2   0   0   2   0   2   0   2   0   2   0   2   0   0   0   0   2   2   0   2   2   0   0   0   2   2   2   0   2   2   2   0   2   2   0   2   2   0   2   0   2   2   0   2   2   2   2   2   0   0   0   2   2   0   2   0   0   0   2   2   0   0   2   0   0   2   0   0   0   0   2   0   2   2   2   0   2   0   0   2   2   0   2   2   2   2   2   0   0   0   0   2   0   0   0   0   0   2   2   2   0   2   0   0   2   0   0   2   0   2   0   0   0   0   2   0   2   0   0   0   2   2   2   2   2   0   2   0   2   0   2   2   2   2   0   0   2   0   2   0   0   0   0   2   0   2   2   2   2   2   2   0   0   2   2   2   2   0   0   2   0   0   0   0   2   0   0   0   0   2   0   2   0   0   2   0   2   2   2   0   0   2   2   2   0   0   0   2   0
 MK-5-15                2   2   0   0   0   2   0   2   2   0   0   2   0   0   2   0   2   0   2   0   2   0   2   0   2   0   0   2   2   0   2   2   0   0   0   0   0   2   0   2   2   2   0   2   2   0   2   2   0   2   0   2   2   2   2   0   2   2   2   0   0   0   2   2   0   2   0   0   0   0   2   2   0   2   2   2   2   0   0   2   2   2   0   2   2   2   0   0   0   0   2   2   0   2   2   2   2   2   0   2   0   2   2   0   0   0   0   0   2   2   2   0   2   0   2   2   0   0   2   0   2   0   0   0   0   2   0   2   0   0   2   2   2   2   2   2   2   2   0   2   0   2   2   2   2   0   0   2   0   2   2   0   0   0   0   0   2   2   2   0   2   2   0   0   2   2   2   2   0   0   2   0   0   0   0   0   0   0   0   0   2   2   2   0   0   2   0   2   2   2   0   0   2   2   2   0   0   0   2   0
 MK-5-16                2   2   2   2   0   0   0   2   0   0   0   2   0   0   2   0   2   0   2   0   2   0   2   0   2   0   0   2   0   0   0   2   0   0   0   0   0   2   0   2   2   2   0   0   2   0   2   2   0   2   0   2   2   2   2   0   2   2   2   0   0   0   2   2   0   2   0   0   0   0   0   2   0   2   2   2   2   0   0   2   2   2   2   2   2   2   0   2   0   0   2   0   0   2   2   2   2   2   0   2   0   2   0   0   0   0   0   0   2   2   2   0   2   0   2   0   2   0   2   2   2   0   0   0   0   2   0   0   0   0   2   2   2   0   2   2   2   2   0   2   0   2   2   2   2   2   0   2   0   2   2   0   0   0   0   0   2   2   2   0   2   2   0   0   2   2   2   2   0   0   2   0   0   0   0   0   0   0   0   0   2   2   2   0   2   2   0   2   2   2   0   0   2   2   2   0   0   0   2   0
 MK-6-1                 2   0   0   2   0   0   0   2   2   2   0   0   0   0   2   0   2   0   2   2   0   2   0   0   2   0   0   2   2   0   0   2   0   0   0   0   0   2   2   0   2   2   2   0   0   2   2   2   0   0   0   2   2   2   2   0   0   0   2   2   2   0   0   0   0   0   0   2   2   0   0   0   0   2   0   2   0   2   0   0   0   2   2   0   2   2   0   2   0   0   0   0   2   0   0   0   0   2   0   0   2   0   0   0   0   2   0   2   0   0   2   2   2   2   2   2   2   2   2   2   2   2   0   0   0   2   2   2   2   0   0   0   2   2   2   0   2   0   0   0   0   0   0   2   0   0   0   0   0   0   0   2   2   0   0   2   0   0   0   0   2   2   0   0   0   0   0   0   2   2   0   2   0   2   2   2   0   0   0   0   0   2   0   0   2   2   0   2   2   0   0   0   2   2   2   0   0   2   0   2
 MK-6-2                 2   0   0   2   0   0   2   2   2   2   0   0   0   0   2   0   2   0   2   2   0   2   0   0   2   0   0   0   2   0   0   2   0   0   0   0   0   2   2   0   2   2   2   0   0   2   2   2   0   0   0   2   2   2   2   0   2   0   0   2   2   0   0   0   0   0   0   2   2   0   0   0   0   2   0   2   0   0   0   0   0   2   2   0   2   0   0   2   0   2   0   0   2   0   0   0   0   2   0   0   2   0   0   0   0   2   0   2   0   0   2   2   2   2   2   2   0   2   2   2   2   2   0   0   0   2   2   2   0   0   0   0   2   2   2   2   2   0   0   0   0   0   0   0   0   0   0   0   0   0   2   2   2   0   0   2   0   0   0   0   2   2   0   0   2   0   0   0   2   2   0   2   0   2   2   0   0   0   0   0   0   2   0   0   2   2   0   2   2   0   0   0   2   2   0   0   0   2   0   2
 MK-6-3                 2   0   0   2   0   0   2   2   2   2   0   0   2   0   2   0   2   0   2   2   0   2   2   0   2   0   0   0   2   0   2   2   0   0   0   0   0   0   2   0   2   2   2   0   0   2   2   2   0   0   0   2   2   2   2   0   2   0   2   2   2   0   0   2   0   2   0   2   2   0   0   0   0   0   0   2   0   0   0   0   0   2   2   0   2   0   0   2   0   2   0   2   2   0   0   0   0   2   0   2   2   0   0   0   2   2   2   2   0   0   2   0   0   2   2   2   0   2   2   2   2   2   0   0   0   2   2   2   0   0   0   0   2   2   2   2   2   0   0   0   0   0   0   0   0   2   0   0   0   0   2   2   2   0   0   2   0   0   0   0   2   2   0   0   2   0   0   0   0   2   0   2   0   2   2   0   0   0   0   2   0   2   0   0   2   2   0   0   2   0   2   0   2   2   0   0   0   0   0   2
 MK-6-4                 2   0   0   2   0   2   2   2   2   2   0   0   0   0   0   0   2   0   2   2   0   2   2   0   2   0   0   0   2   0   2   2   0   0   0   0   0   0   2   0   2   2   2   0   2   2   2   2   0   2   0   2   2   2   2   2   2   0   2   2   2   2   0   0   0   2   0   2   2   0   0   0   0   0   0   2   0   0   0   0   2   2   2   0   2   0   0   2   0   2   0   2   0   0   0   0   0   2   0   2   0   0   0   0   2   2   2   2   0   0   2   0   0   2   2   2   2   2   2   2   2   2   0   0   0   2   2   2   0   0   0   0   2   2   2   0   2   0   0   0   0   0   0   0   0   2   0   0   2   0   2   2   2   0   0   2   0   2   0   0   2   2   2   0   2   0   0   0   0   2   0   2   0   2   2   0   0   0   2   2   0   2   0   0   0   2   0   0   2   0   2   0   2   2   0   0   0   0   2   2
 MK-6-5                 2   0   0   2   0   2   2   2   2   2   0   0   0   0   0   0   2   0   2   2   0   2   2   2   2   0   0   0   2   0   2   2   0   0   0   0   0   0   2   0   2   2   2   0   2   2   2   2   0   2   0   2   2   2   2   2   2   2   2   2   2   2   0   0   0   2   0   2   0   2   0   0   0   0   0   0   0   0   0   0   2   2   2   0   2   0   0   2   0   2   0   2   0   0   2   0   0   2   0   2   0   0   0   0   2   2   0   2   0   0   2   0   0   2   2   2   0   2   2   2   2   2   2   0   0   2   2   2   2   0   0   0   2   2   2   0   0   0   0   0   0   0   0   0   0   2   0   0   2   0   2   2   2   0   0   2   0   2   0   0   2   2   0   0   2   0   0   0   0   2   0   2   0   2   2   0   0   0   0   2   0   2   0   0   0   2   0   0   0   0   2   0   0   2   0   0   0   0   2   2
 MK-6-6                 0   0   0   2   0   2   2   2   2   2   0   0   0   0   0   0   0   0   2   2   0   2   2   2   2   0   2   0   2   2   0   2   0   0   0   0   0   0   2   0   2   2   2   0   2   2   2   2   0   0   0   2   2   2   2   2   2   2   2   2   2   2   2   0   0   2   0   2   0   2   0   0   0   0   2   0   0   0   0   0   2   2   2   0   2   0   0   2   0   2   0   0   2   2   2   0   0   0   0   2   0   2   0   0   2   2   0   2   0   0   2   0   0   2   2   2   0   2   2   2   2   2   0   0   2   2   2   2   2   0   0   0   2   2   0   0   0   0   0   0   0   0   0   0   0   2   0   0   2   0   2   0   2   0   0   2   0   2   0   0   0   2   0   0   2   0   0   0   0   2   0   2   0   2   2   0   0   0   0   2   0   2   0   0   0   2   0   0   0   0   2   0   0   2   0   0   0   0   2   2
 MK-6-7                 0   0   0   2   0   2   0   2   2   2   0   0   0   0   0   0   0   0   2   0   0   2   2   2   2   0   2   0   2   0   0   2   0   0   0   0   0   0   2   2   2   2   2   0   2   2   2   2   0   0   0   2   2   2   2   2   2   2   2   2   2   2   2   0   0   2   0   2   0   2   0   0   0   0   2   0   0   0   0   0   2   2   2   0   2   0   0   2   0   2   0   0   2   2   2   0   0   0   2   2   0   2   0   0   2   2   0   2   0   0   2   2   0   2   2   0   0   2   2   2   2   2   2   0   2   2   2   2   2   0   0   0   2   2   0   0   0   0   0   0   0   0   0   0   0   0   0   0   2   0   2   0   2   0   2   2   0   0   0   0   0   2   0   0   2   0   0   0   0   2   0   2   2   2   2   0   0   0   0   2   0   2   0   0   0   2   0   0   0   0   2   0   0   2   0   0   0   0   2   2
 MK-6-8                 2   0   0   2   0   2   0   2   2   2   0   0   0   2   0   0   0   0   2   2   0   2   2   2   2   0   2   0   2   2   0   0   0   0   0   0   0   0   2   2   2   0   2   0   2   2   0   2   0   0   0   2   2   2   2   2   2   2   2   2   2   0   2   0   0   2   2   0   0   2   0   2   0   0   2   0   0   0   0   2   2   2   2   0   2   0   0   2   0   2   0   0   2   2   2   0   0   0   2   2   0   2   0   0   2   2   0   2   2   0   2   2   0   2   2   0   0   2   2   2   2   2   2   2   2   2   2   2   2   0   2   0   2   2   0   0   0   0   0   0   0   0   0   0   0   2   0   0   2   0   2   0   2   0   2   0   0   0   2   0   0   2   0   0   2   0   0   0   0   2   2   2   2   2   2   0   0   0   0   2   0   2   0   0   0   2   0   0   0   0   0   0   0   2   0   0   0   0   2   2
 MK-6-9                 2   0   0   2   0   0   0   2   2   2   2   0   0   2   0   0   0   0   2   2   0   2   2   2   2   0   2   0   2   0   0   0   0   0   0   0   0   2   2   2   0   0   2   0   2   0   0   2   0   2   0   2   2   2   2   2   2   2   2   2   2   0   2   0   0   0   2   0   0   2   0   2   2   0   2   0   0   2   0   2   2   2   2   0   2   0   0   2   0   2   0   0   2   2   2   0   0   0   2   2   0   2   0   0   0   2   0   2   2   0   2   2   0   0   2   0   0   2   2   2   2   2   2   2   2   2   2   2   2   0   2   0   2   2   0   0   0   0   0   0   2   0   0   0   0   2   0   0   0   0   2   0   2   0   2   0   0   0   0   2   0   2   0   0   2   0   0   0   0   2   2   2   2   0   2   0   0   2   0   2   0   2   0   2   0   0   0   0   0   0   0   0   0   2   2   0   0   0   0   2
 MK-6-10                2   0   0   0   0   0   0   0   2   0   2   0   0   0   0   0   0   2   2   0   0   2   2   2   2   0   0   0   2   0   0   0   0   0   0   0   0   2   2   2   0   2   2   0   2   2   0   2   0   2   0   2   2   2   0   0   2   2   2   2   2   0   2   0   2   2   2   0   0   2   0   2   2   0   2   0   0   2   0   2   2   2   2   2   2   0   0   2   0   2   0   0   2   2   2   0   0   2   2   2   0   2   0   0   0   0   0   2   2   0   2   2   0   0   2   0   0   2   2   2   2   2   2   2   0   2   2   2   2   0   2   0   2   0   0   0   0   0   0   0   2   0   0   0   0   2   0   0   0   0   2   2   2   0   2   0   0   2   0   2   0   2   0   0   2   0   2   0   0   2   2   2   2   0   0   2   0   2   0   2   0   2   0   2   0   0   0   0   0   0   0   0   0   2   2   0   0   0   0   2
 MK-6-11                2   2   0   0   2   0   0   0   2   0   2   0   0   0   2   0   2   2   2   0   0   2   2   2   2   0   0   0   2   0   0   0   0   0   0   2   0   2   2   2   0   2   2   0   2   2   0   2   0   2   0   2   2   2   0   0   2   2   2   2   2   0   2   0   2   2   2   0   0   2   0   2   0   0   2   0   0   2   0   2   2   2   2   0   2   0   0   2   0   2   0   0   2   2   2   0   0   2   2   2   0   2   0   0   0   0   0   2   2   0   2   2   0   0   2   0   0   2   2   0   2   2   2   2   0   2   2   2   0   0   2   0   2   0   0   0   2   0   0   0   2   0   0   0   0   2   0   0   0   2   2   0   2   0   2   0   0   2   0   2   0   2   0   0   2   0   2   0   0   2   2   2   2   0   0   2   0   2   0   2   0   2   0   2   0   0   0   0   0   0   0   0   0   2   2   0   0   0   0   2
 MK-6-12                2   2   0   0   2   0   0   0   2   0   2   0   0   0   0   2   2   0   2   2   0   2   2   2   2   0   0   0   2   2   0   0   0   0   0   2   0   2   2   2   0   2   2   0   2   2   0   2   0   2   0   2   2   2   0   2   2   2   2   2   2   2   2   0   0   2   2   0   0   2   0   0   0   0   2   0   0   2   0   0   2   2   2   0   2   0   0   2   2   2   0   0   2   2   2   0   0   2   2   2   0   2   0   0   0   0   0   2   2   0   2   2   2   0   2   0   0   2   0   0   2   2   2   2   0   2   2   2   0   2   2   0   2   0   0   0   2   0   0   0   0   2   0   0   0   2   0   0   0   0   2   0   2   0   2   0   0   2   0   2   0   0   0   2   0   0   2   0   0   2   2   2   0   2   0   2   0   2   2   2   2   2   0   2   0   0   0   0   0   0   0   0   0   2   2   0   0   0   0   2
 MK-6-13                2   2   0   2   2   0   0   0   2   0   2   0   0   0   0   2   2   0   2   2   2   2   2   0   2   0   0   0   2   2   2   0   0   0   0   0   0   2   0   2   0   2   2   0   2   2   0   2   0   2   0   2   2   2   2   2   2   2   2   2   2   2   2   0   0   2   2   0   0   2   2   0   0   0   0   0   0   2   2   0   2   2   2   0   2   0   0   0   2   2   2   0   2   2   2   0   0   2   2   2   0   2   0   0   0   0   0   2   2   0   2   0   0   0   2   0   0   2   0   0   2   0   2   2   0   2   0   2   0   2   2   0   2   0   0   0   2   2   0   0   0   0   0   0   0   2   0   0   0   0   2   0   2   0   2   0   0   2   0   2   0   2   0   2   0   0   2   0   0   0   2   2   0   0   0   2   0   2   2   2   2   2   0   0   0   0   0   0   0   0   0   2   0   2   2   0   0   0   0   0
 MK-6-14                2   0   0   2   2   0   0   0   2   0   2   2   0   0   0   2   2   0   2   2   2   2   2   0   2   0   2   0   2   2   2   0   0   0   0   0   0   2   0   2   0   2   2   0   2   2   0   2   0   2   0   2   2   2   2   2   2   2   2   2   2   2   2   0   0   2   2   0   0   2   2   0   0   0   0   0   0   2   2   0   2   2   2   2   2   0   0   0   2   2   2   0   2   2   2   0   0   2   2   2   0   2   0   0   0   2   0   2   0   2   2   0   0   0   2   2   0   2   0   2   2   0   2   2   0   0   0   2   0   0   2   0   2   0   0   0   2   0   0   0   0   0   0   0   0   2   0   0   0   0   2   0   2   0   2   0   0   2   0   2   0   2   0   2   0   0   2   0   0   0   2   2   0   0   0   2   0   2   2   2   2   0   0   0   0   2   0   0   0   0   0   2   0   2   2   0   0   0   0   0
 MK-6-15                2   0   0   2   2   0   0   0   2   0   2   2   2   0   0   0   2   2   2   2   2   2   2   0   2   0   2   0   0   2   0   0   0   0   2   0   0   2   0   2   0   2   2   0   2   2   0   2   0   2   2   2   2   2   2   2   2   0   2   2   2   2   2   0   0   2   2   0   0   2   2   0   0   0   0   0   0   2   2   2   2   2   2   2   0   0   2   0   2   2   2   0   2   2   2   0   0   2   2   2   0   2   0   0   0   2   0   2   0   2   2   0   0   0   2   2   0   2   0   2   2   0   2   0   0   0   2   2   0   0   2   0   2   0   0   0   2   0   0   0   0   0   0   0   0   2   0   0   0   0   2   2   2   0   2   0   0   2   0   0   2   2   0   0   0   0   2   0   2   0   2   2   2   0   0   2   0   2   2   2   2   2   0   2   0   2   0   2   2   0   0   2   0   2   2   0   0   0   0   0
 MK-6-16                2   0   0   2   2   2   0   0   2   0   2   0   2   0   0   0   2   2   2   2   2   2   2   2   2   0   0   0   0   2   0   0   0   0   2   0   0   0   0   2   0   2   2   0   2   2   0   0   0   2   2   2   2   2   2   2   2   0   0   2   2   2   2   0   0   2   2   0   0   2   0   0   0   0   0   0   0   2   2   2   2   2   2   2   0   0   2   0   0   2   2   0   2   2   0   0   2   2   2   2   0   2   0   0   0   2   0   2   0   2   2   0   0   0   2   2   0   2   0   0   2   0   2   0   0   0   2   2   0   0   2   0   2   0   2   0   2   2   0   0   2   2   0   2   0   2   0   0   2   0   0   2   2   0   0   0   0   0   0   0   2   2   0   0   0   0   0   0   2   0   2   2   2   0   0   2   0   2   2   0   2   2   0   2   0   2   0   2   2   0   0   2   0   0   2   0   2   0   0   0
 
!****************************************** Phenotypic Data **********************************************************
!-100.0 is resevred for missing phenotype
SimulatedTrait1        15.4640   14.6538   16.0639   14.3640   13.8932   16.4093   15.5535   16.4458   16.4148   13.6941   16.3099   14.8694   14.6637   13.9676   14.8459   13.7353   14.3343   14.9839   15.3729   13.4113   15.9878   15.6067   13.5253   16.3966   13.5450   13.6927   16.2770   16.1928   16.3541   15.7533   16.8247   15.1765   13.9740   13.8551   13.1332   15.1698   14.1262   15.1564   15.0105   15.0167   15.4807   13.0347   13.2722   13.0885   13.3581   14.7015   16.4729   15.7440   16.0038   14.3219   15.1822   16.3056   13.9823   15.4545   16.1753   14.0159   13.1224   14.3331   13.8872   15.3700   15.1312   15.3272   14.1443   16.2268   16.3379   15.6901   15.3875   14.4213   14.2419   14.0903   15.9326   15.5413   14.2755   14.4407   14.2949   14.2143   15.2304   14.2975   16.1779   15.8640   13.4665   15.9498   14.0659   13.1650   14.4212   16.2823   13.9390   15.5610   14.6446   14.3807   13.4730   13.3712   14.3629   14.0245   14.5772   16.0313   14.0249   14.1574   15.0909   16.1529   15.8842   13.6577   14.2584   15.0336   13.7699   14.2073   14.5742   15.7945   14.0316   16.4681   13.8413   14.1343   14.1683   16.1789   14.4858   13.7307   14.0097   14.9214   15.8988   13.8249   15.9951   14.5899   14.8892   14.5203   15.0164   16.3151   15.2376   15.3371   14.7158   16.5679   16.1884   14.9625   13.9118   13.3088   14.9014   15.2585   13.2338   16.0079   14.4250   15.9116   13.9054   14.6929   14.5852   13.9512   12.9608   15.7668   14.8128   16.0649   14.1966   15.4031   14.5448   16.0885   14.4424   13.3904   14.5974   13.3849   16.3952   16.4051   16.1397   14.6448   14.0532   13.3369   13.7867   15.3648   16.2109   14.2580   13.7022   15.0096   15.1590   14.7242   15.8105   14.8432   14.6810   15.7045   14.2123   15.4025   14.5447   13.2831   15.7136   16.4786   16.6617   15.2922   14.2648   14.7532   15.6702   15.5558   15.0400   14.3420   16.0301   13.6799   16.6996   14.7814   15.8663   14.3173   15.2558   15.5841   16.1926   14.6653   13.8897   14.2482
SimulatedTrait2         9.5162    9.5800    9.8838   10.6753   10.4772    9.7754    9.8901    9.9330    9.3319   10.8503    9.5283    9.3455   10.4676   10.7725   10.4270   10.2980   10.4783   10.5683    9.2044   10.4019    9.7983    9.6535   10.4681    9.5977   10.2406   10.2507    9.4853    9.4083    9.1829    9.1851    9.6199   10.6008   10.4392   10.5363   10.6971   10.3768   10.4880    9.5566    9.6392   10.0743    9.5102   10.7758   11.1723   10.4106   10.5865   10.4366    9.5052    9.4466    9.8149   10.7372    9.8245    9.6451   10.3718   10.4113    9.7950   10.7570   10.2419   10.4046   10.3434    9.5922    9.5567    9.2698   10.9178    9.5383    9.8745    9.3916   10.1007   10.5636   10.1980   10.3494    9.5842    9.1134   10.3478    9.2195    9.6768   10.2951    9.4539   10.4047    9.4026    9.3510   10.7699    9.2383   10.4062   10.9366    9.5987    9.9922   10.8157    9.6057   10.8359   10.8137   10.8614   10.4962   10.1658   10.8424   10.4682   10.0023    9.3405   10.7317   10.3994    9.2032    9.8693   10.2859   10.4652   10.4240   10.4184   10.5542   10.8064    9.1649   10.5375    9.6708   10.5936    9.7873   10.5416    9.1538   10.7279   10.5428   10.7653   10.5470   10.0002   10.5688    9.6953   10.4723    9.3922   10.4370   10.5465    9.7982    9.3005   10.4582   10.5132   10.0069    8.9992   10.4051   10.4899   10.5656    9.9346   10.6620   10.8453    9.2524   10.4279    8.9776   10.6109   10.6506    9.1810   10.3457   10.1848    9.3906   10.7615    9.7584   10.7038    9.1797   10.1897    9.6767    9.9554   10.9106    9.7184   11.1659    9.9319    9.8720    9.7832    9.5808   10.5342   10.4331   10.4916    9.8721    9.6594   10.5467   10.2741   10.0874   10.6700   10.1036    9.3929    9.9604   10.2270    9.2108   10.4240    9.2241   10.1054   10.5569    9.3652    9.5378    9.6107   10.5452   10.4733    9.7662    9.3332   10.6445    9.8715   10.5930    9.7459   10.6886    9.8292   10.6189    9.6023   10.4963   10.1074    9.7919    8.8643   10.7389   10.2114   10.5641
 
