# Supplementary material for: Inclusive Composite Interval Mapping of QTL by Environment Interactions in Biparental Populations
Source: PLoS One. 2015 Jul 10;10(7):e0132414. doi: 10.1371/journal.pone.0132414 (PMC4498613; doi:10.1371/journal.pone.0132414)
Supplement: S6 File — (ZIP) [file pone.0132414.s006.zip › H=0.8/L1/run_00147.met]

!**********************Note: lines staring with "!" are remarks and will be ignored in the program********************
!*********************************General Information**********************************
!Assuming F1 = P1 x P2, populations available in QTL IciMapping are: 
!  1, P1BC1F1 = P1 x F1, the first backcrossing where P1 is used as the recurrent parent;
!  2, P2BC1F1 = P2 x F1, the first backcrossing where P2 is used as the recurrent parent;
!  3, F1DH, F1-derived doubled haploids; 
!  4, RIL or F1RIL, recombination inbred lines through the repeated selfing of F1;
!  5, P1BC1RIL, recombination inbred lines through the repeated selfing of P1BC1F1;
!  6, P2BC1RIL, recombination inbred lines through the repeated selfing of P2BC1F1;
!  7, F2, the selfing generation of F1;
!  8, F3, the selfing generation of F2;
!  9, P1BC2F1, the second backcrossing where P1 is used as the recurrent parent; 
! 10, P2BC2F1, the second backcrossing where P2 is used as the recurrent parent;
! 11, P1BC2RIL, recombination inred lines through the repeated selfing of P1BC2F1; 
! 12, P2BC2RIL, recombination inred lines through the repeated selfing of P2BC2F1; 
! 13, P1BC1F2, the selfing generation of P1BC1F1; 
! 14, P2BC1F2, the selfing generation of P2BC1F1; 
! 15, P1BC2F2, the selfing generation of P1BC2F1; 
! 16, P2BC2F2, the selfing generation of P2BC2F1; 
! 17, P1BC1DH, P1BC1F1-derived doubled haploids; 
! 18, P2BC1DH, P2BC1F1-derived doubled haploids; 
! 19, P1BC2DH, P1BC2F1-derived doubled haploids; 
! 20, P2BC2DH, P2BC2F1-derived doubled haploids; 
   3      !Mapping Population (see remarks above)
   2      !Mapping Function (1 for Kosambi; 2 for Haldane; 3 for Morgan)
   2      !Marker Space Type (1 for intervals; 2 for positions)
   1      !Marker Space Unit(1 for centiMorgans; 2 for Morgan)
   6      !Number of Chromosomes (or Linkage Groups)
 200      !Size of the mapping population
   2      !Number of environments
 
!***************************************** Chromosomes and Linkage Maps **********************************************
!Chromosome                 NumMarkers
-CH1                        16
-CH2                        16
-CH3                        16
-CH4                        16
-CH5                        16
-CH6                        16
!Linkage map (Marker name followed by position or the interval length)
 MK-1-1                1     0.000
 MK-1-2                1    10.000
 MK-1-3                1    20.000
 MK-1-4                1    30.000
 MK-1-5                1    40.000
 MK-1-6                1    50.000
 MK-1-7                1    60.000
 MK-1-8                1    70.000
 MK-1-9                1    80.000
 MK-1-10               1    90.000
 MK-1-11               1   100.000
 MK-1-12               1   110.000
 MK-1-13               1   120.000
 MK-1-14               1   130.000
 MK-1-15               1   140.000
 MK-1-16               1   150.000
 MK-2-1                2     0.000
 MK-2-2                2    10.000
 MK-2-3                2    20.000
 MK-2-4                2    30.000
 MK-2-5                2    40.000
 MK-2-6                2    50.000
 MK-2-7                2    60.000
 MK-2-8                2    70.000
 MK-2-9                2    80.000
 MK-2-10               2    90.000
 MK-2-11               2   100.000
 MK-2-12               2   110.000
 MK-2-13               2   120.000
 MK-2-14               2   130.000
 MK-2-15               2   140.000
 MK-2-16               2   150.000
 MK-3-1                3     0.000
 MK-3-2                3    10.000
 MK-3-3                3    20.000
 MK-3-4                3    30.000
 MK-3-5                3    40.000
 MK-3-6                3    50.000
 MK-3-7                3    60.000
 MK-3-8                3    70.000
 MK-3-9                3    80.000
 MK-3-10               3    90.000
 MK-3-11               3   100.000
 MK-3-12               3   110.000
 MK-3-13               3   120.000
 MK-3-14               3   130.000
 MK-3-15               3   140.000
 MK-3-16               3   150.000
 MK-4-1                4     0.000
 MK-4-2                4    10.000
 MK-4-3                4    20.000
 MK-4-4                4    30.000
 MK-4-5                4    40.000
 MK-4-6                4    50.000
 MK-4-7                4    60.000
 MK-4-8                4    70.000
 MK-4-9                4    80.000
 MK-4-10               4    90.000
 MK-4-11               4   100.000
 MK-4-12               4   110.000
 MK-4-13               4   120.000
 MK-4-14               4   130.000
 MK-4-15               4   140.000
 MK-4-16               4   150.000
 MK-5-1                5     0.000
 MK-5-2                5    10.000
 MK-5-3                5    20.000
 MK-5-4                5    30.000
 MK-5-5                5    40.000
 MK-5-6                5    50.000
 MK-5-7                5    60.000
 MK-5-8                5    70.000
 MK-5-9                5    80.000
 MK-5-10               5    90.000
 MK-5-11               5   100.000
 MK-5-12               5   110.000
 MK-5-13               5   120.000
 MK-5-14               5   130.000
 MK-5-15               5   140.000
 MK-5-16               5   150.000
 MK-6-1                6     0.000
 MK-6-2                6    10.000
 MK-6-3                6    20.000
 MK-6-4                6    30.000
 MK-6-5                6    40.000
 MK-6-6                6    50.000
 MK-6-7                6    60.000
 MK-6-8                6    70.000
 MK-6-9                6    80.000
 MK-6-10               6    90.000
 MK-6-11               6   100.000
 MK-6-12               6   110.000
 MK-6-13               6   120.000
 MK-6-14               6   130.000
 MK-6-15               6   140.000
 MK-6-16               6   150.000
!*********************************** Marker Types ********************************************************************
!Co-dominant marker: When heterozygote F1 is present, P1 is coded as 2, F1 is coded as 1, and P2 is coded as 0; Otherwise, P1 is coded as 2, and P2 is coded as 0. 
!Dominant marker: When heterozygote F1 is present, P1 and F1 are coded as 12, and P2 is coded as 0; Otherwise, P1 is coded as 2, and P2 is coded as 0.  
!Recessive markers: When heterozygote F1 is present, P1 is coded as 2, and F1 and P2 are coded as 10; Otherwise, P1 is coded as 2, and P2 is coded as 0. 
!Missing marker is coded as -1. 
 MK-1-1                 2   0   0   0   0   2   0   0   0   2   2   2   0   2   0   0   2   0   2   2   0   2   2   2   0   0   0   2   2   0   2   2   0   2   0   0   2   2   2   0   0   0   2   2   2   0   2   2   0   2   2   0   0   2   0   0   2   2   0   0   0   0   0   2   0   2   2   0   0   2   2   2   2   2   2   0   2   0   0   0   0   0   0   2   0   0   0   2   2   0   0   2   0   0   2   2   2   2   2   2   0   2   0   2   0   0   0   2   0   2   0   2   2   2   2   0   0   0   2   2   2   0   0   0   2   2   0   0   0   2   2   2   2   2   2   0   2   2   0   2   0   0   0   2   2   0   2   2   2   0   0   2   0   0   0   2   0   0   2   2   0   2   2   2   2   0   0   2   0   2   0   2   2   0   2   0   2   0   0   2   0   2   0   2   0   2   0   2   0   2   0   0   0   2   0   0   0   0   2   0
 MK-1-2                 0   0   0   0   0   2   0   0   0   2   2   2   0   2   0   0   2   0   2   2   0   0   2   2   0   0   0   2   2   0   2   2   0   2   0   0   2   2   2   0   0   0   2   2   2   0   2   2   0   2   2   2   2   2   0   0   2   2   0   0   0   0   0   2   0   2   2   0   0   2   2   0   2   2   2   0   2   0   0   0   0   0   2   2   0   0   0   2   2   0   0   2   0   0   2   2   2   2   2   2   0   2   0   2   0   0   0   2   0   0   0   0   2   2   2   0   0   0   2   2   2   0   0   0   2   2   0   0   0   2   2   2   2   2   2   0   2   2   0   2   2   0   0   2   2   0   2   0   2   2   0   0   0   0   0   2   0   0   2   2   0   2   2   2   2   0   2   2   2   2   0   2   2   0   2   0   2   0   2   2   0   2   0   2   0   2   0   2   0   2   0   0   0   2   0   0   0   0   2   2
 MK-1-3                 0   0   0   0   0   0   0   0   0   2   2   2   0   2   0   0   2   0   2   0   2   0   2   2   0   0   2   0   2   0   2   2   2   2   0   0   0   2   2   0   0   2   0   2   2   0   0   2   0   0   0   2   2   2   0   0   2   2   0   0   0   0   0   2   0   2   2   0   0   2   2   0   2   2   2   0   2   0   0   0   0   0   2   2   0   0   2   2   2   0   0   2   0   2   2   2   2   2   2   2   0   2   0   2   0   0   0   2   0   0   0   0   2   2   2   0   0   0   2   0   2   0   0   0   2   2   0   0   0   2   2   2   2   2   2   0   2   2   0   2   0   0   0   0   2   0   2   0   2   2   0   0   0   0   0   2   0   0   2   2   0   2   0   2   2   0   2   2   2   2   0   0   0   2   2   0   2   0   2   2   0   2   2   2   0   2   0   2   0   2   0   0   0   2   2   0   0   0   2   2
 MK-1-4                 0   0   0   0   0   0   0   0   0   2   2   0   0   0   0   0   2   0   2   0   0   0   2   2   0   0   2   0   2   0   2   2   2   2   0   0   0   0   2   0   0   2   0   2   2   0   0   2   0   0   0   2   2   0   0   0   2   2   0   2   0   0   0   2   0   0   2   0   2   2   2   0   2   2   2   0   2   0   0   0   0   0   2   2   0   0   2   0   2   2   0   2   0   2   2   0   2   2   2   2   0   2   0   0   0   0   0   2   0   0   2   0   2   2   0   0   0   0   2   2   2   0   0   0   2   2   0   0   0   2   2   2   2   2   2   0   2   2   0   2   0   0   0   0   2   0   2   0   2   2   2   0   0   0   0   2   0   0   2   2   0   2   0   2   2   0   2   2   2   2   0   0   0   2   2   0   2   0   0   2   0   2   0   2   0   2   0   2   0   2   0   0   0   2   0   0   0   0   2   2
 MK-1-5                 0   2   0   0   2   0   0   0   2   2   2   0   0   2   0   0   2   0   2   0   0   0   2   2   0   0   2   0   2   0   2   0   2   2   0   0   0   0   2   0   2   2   2   0   2   0   0   2   0   0   0   2   2   0   0   0   2   0   2   2   0   0   0   2   0   0   2   0   2   2   2   0   2   2   2   0   2   0   0   0   0   0   2   0   0   0   0   0   2   2   0   2   0   2   2   0   2   2   2   0   0   2   0   0   0   0   0   2   0   0   2   0   2   2   0   0   0   0   2   2   2   0   0   0   2   2   0   0   0   2   2   2   2   2   2   0   0   2   0   2   0   0   0   0   2   0   2   0   2   0   2   0   0   0   0   0   2   0   2   2   0   2   0   2   2   0   2   0   2   2   0   0   0   2   2   0   2   0   0   2   0   2   0   2   2   2   0   2   0   2   2   0   0   2   0   0   0   0   2   2
 MK-1-6                 0   2   0   2   2   0   0   0   2   2   2   0   0   2   0   0   2   0   2   0   2   0   0   2   0   0   2   0   2   0   2   0   2   2   2   0   0   0   2   2   2   2   2   2   2   2   0   2   0   0   2   2   2   0   0   0   2   0   2   2   0   0   0   2   0   0   2   0   2   2   2   0   2   2   2   0   0   0   0   0   0   0   2   0   0   0   0   0   2   2   0   0   0   2   0   0   2   2   2   0   0   2   2   0   0   0   0   2   0   0   2   0   2   2   2   0   2   0   2   2   2   0   0   0   2   0   0   0   0   2   2   2   2   0   2   0   0   2   0   2   0   0   0   0   2   0   2   0   2   0   2   0   0   0   0   0   2   0   2   2   0   2   0   2   0   0   0   0   2   2   0   0   0   2   2   0   2   2   0   2   0   2   0   2   0   2   0   2   0   0   2   0   0   2   0   0   0   0   2   2
 MK-1-7                 0   2   0   2   2   0   0   0   2   2   2   0   0   2   0   0   0   0   2   0   2   0   0   2   0   0   2   0   2   2   2   0   2   2   2   0   0   0   2   2   2   2   2   2   2   2   0   2   0   0   2   2   2   0   0   0   2   0   2   2   0   0   0   2   0   0   2   0   2   2   2   0   2   2   2   2   0   0   0   0   0   0   0   0   0   0   0   0   2   2   0   0   0   2   0   0   2   2   2   2   0   2   2   0   0   0   0   2   0   0   2   0   2   2   2   0   2   0   2   2   2   0   0   0   2   0   0   0   0   2   2   2   2   0   2   0   0   2   0   2   0   0   2   0   2   0   2   0   2   0   2   2   0   0   0   0   0   0   0   0   0   2   0   2   0   2   0   0   2   2   2   0   0   2   2   0   2   2   0   0   0   0   0   2   0   0   0   2   2   0   2   0   2   2   0   0   0   0   2   2
 MK-1-8                 0   2   0   2   2   0   0   0   2   2   2   0   0   2   0   0   0   0   2   2   2   0   0   2   0   0   2   0   2   2   2   0   2   2   2   0   0   0   2   2   2   2   2   2   2   2   0   0   0   0   2   2   2   0   0   0   2   0   2   2   0   0   0   2   2   0   2   0   2   2   2   0   2   2   2   2   0   0   0   0   0   0   0   0   0   0   0   0   2   2   0   0   0   2   0   0   2   2   2   2   0   2   2   0   0   0   0   2   0   0   2   0   2   2   2   0   2   0   2   2   2   0   0   2   2   0   0   0   0   2   2   2   2   0   2   0   0   2   0   2   0   0   2   0   2   0   2   0   2   0   0   2   0   0   0   0   0   0   2   0   0   2   0   2   0   2   0   0   2   2   0   0   0   2   2   2   2   2   0   0   0   0   0   2   0   0   0   2   0   0   2   0   2   2   0   0   0   0   0   2
 MK-1-9                 0   0   0   2   2   0   0   0   2   2   2   0   0   2   0   0   0   0   0   2   0   0   0   2   0   0   2   0   2   2   2   0   2   2   2   2   0   0   2   2   0   0   2   2   2   2   0   0   0   0   2   0   2   2   0   0   2   0   2   2   0   0   2   2   2   0   2   2   2   2   2   0   2   2   2   0   0   0   0   0   2   0   0   0   0   0   0   0   0   2   0   0   0   2   0   0   2   2   0   2   0   2   2   0   0   2   2   2   0   0   0   0   2   2   2   0   2   0   2   2   2   0   0   2   0   0   0   0   0   2   2   2   2   0   2   2   0   2   2   2   0   0   2   0   2   0   2   0   0   0   0   2   0   0   0   0   2   0   2   0   0   2   0   2   0   2   0   0   2   2   0   0   0   2   2   2   2   2   0   0   0   0   0   0   0   0   0   2   0   0   2   0   2   2   2   0   2   0   0   2
 MK-1-10                0   2   0   2   2   0   0   0   2   0   2   0   0   2   0   2   2   0   0   2   0   0   0   2   0   2   2   0   0   2   2   0   2   2   2   0   0   0   2   2   0   0   2   2   2   2   0   0   0   0   2   2   2   2   0   0   2   0   2   2   0   0   2   2   2   0   2   2   2   0   2   0   2   2   2   0   0   0   0   2   2   0   0   0   0   0   0   0   0   2   0   0   0   2   0   0   2   0   0   2   0   2   2   0   0   0   2   2   0   0   0   0   0   2   2   0   2   0   0   2   2   0   0   2   0   0   0   0   2   2   2   2   2   0   2   2   0   2   0   2   0   0   2   0   2   0   0   0   0   0   0   2   0   0   0   0   2   0   2   0   0   2   0   2   0   2   0   0   2   2   0   0   0   2   2   2   2   2   0   2   0   0   0   0   0   0   0   2   0   0   2   0   2   2   2   0   2   0   0   2
 MK-1-11                0   2   0   2   2   0   0   0   2   0   2   0   0   2   0   2   2   0   0   2   0   2   0   0   0   2   2   0   0   2   0   0   2   2   2   0   0   0   2   2   0   0   2   2   2   0   0   0   0   0   2   2   2   2   0   0   2   0   2   2   0   0   2   0   2   0   2   2   0   0   2   0   2   2   2   0   0   0   0   2   2   0   0   0   0   0   0   0   0   2   0   0   0   2   0   0   2   0   0   2   0   2   2   0   0   0   2   2   0   0   0   0   0   2   0   0   2   0   2   2   2   2   0   2   0   0   0   0   2   2   2   2   2   0   2   2   0   2   0   2   0   0   2   0   2   0   0   0   0   2   0   2   0   0   0   0   2   0   2   0   0   2   0   2   0   2   0   0   2   2   0   0   0   2   0   2   2   0   0   2   0   0   2   0   0   0   0   2   0   0   2   0   2   2   2   0   2   0   0   2
 MK-1-12                0   2   0   2   2   0   0   0   2   0   2   0   0   0   0   2   2   0   0   2   0   2   0   0   2   2   2   0   0   2   0   0   2   2   2   0   0   0   2   2   0   2   2   2   2   0   0   0   0   0   0   2   2   2   0   0   2   2   2   2   0   0   2   0   2   0   2   2   0   2   2   0   2   2   2   0   0   0   0   2   2   0   0   0   0   0   0   0   0   2   0   0   0   2   0   0   2   0   0   2   0   2   2   0   2   0   0   0   0   0   0   0   0   2   0   0   2   0   2   2   2   2   0   2   0   0   0   0   2   2   2   2   2   0   2   2   0   2   0   2   0   0   0   0   2   0   0   0   0   2   0   2   0   0   0   2   2   0   2   0   0   0   0   2   0   2   2   0   2   2   0   0   0   2   2   2   2   0   0   2   0   0   2   0   0   0   0   2   0   0   2   0   2   2   2   0   2   0   0   2
 MK-1-13                0   0   0   2   2   0   0   0   2   2   0   0   0   2   2   0   0   0   2   2   0   2   0   0   2   2   2   0   2   2   0   0   2   2   2   0   0   0   2   2   0   2   2   2   2   0   0   0   0   0   0   2   2   2   0   0   2   2   2   2   0   2   0   2   2   2   2   2   0   2   2   0   2   2   2   0   0   2   0   2   2   0   0   0   0   0   0   0   0   2   0   0   0   2   0   0   2   0   0   2   0   2   2   0   2   0   0   0   0   0   0   0   2   2   0   0   2   2   2   0   2   2   2   2   0   0   2   0   2   2   2   2   2   0   2   2   0   2   0   2   0   0   0   0   2   0   0   0   0   2   0   2   0   0   0   0   2   0   2   0   0   0   0   2   0   2   0   0   2   0   0   0   0   2   0   2   2   0   0   2   0   0   2   0   0   0   0   0   0   0   2   0   2   2   2   0   2   0   0   2
 MK-1-14                0   0   0   2   2   0   0   0   2   2   0   0   0   2   2   2   0   0   2   2   2   2   0   0   2   2   2   0   2   2   0   0   2   2   2   0   0   0   2   2   0   2   2   0   2   0   0   0   0   0   0   2   2   2   0   2   2   2   2   2   0   2   2   2   2   2   2   2   0   2   0   0   2   2   2   0   0   2   0   2   2   0   0   0   0   0   0   0   0   2   0   0   0   2   0   0   2   0   0   2   0   2   2   0   2   0   2   0   0   0   0   0   2   2   0   0   2   2   0   0   2   2   2   2   0   0   2   2   2   2   2   2   2   2   2   2   0   2   0   2   0   0   0   0   2   0   0   0   0   2   0   0   0   0   0   0   2   0   2   0   0   0   0   2   0   2   0   0   2   0   2   0   0   2   0   2   2   0   0   2   0   0   2   0   0   0   0   0   0   0   2   2   2   2   2   0   2   0   0   0
 MK-1-15                2   0   0   2   2   0   0   0   2   2   0   2   0   2   0   2   0   0   2   2   2   2   0   0   2   2   2   0   2   2   0   0   2   2   2   0   0   2   2   2   0   2   2   0   2   0   0   0   0   0   0   2   2   2   0   0   2   2   2   2   0   2   2   2   0   2   2   2   0   2   0   2   2   2   2   0   0   0   0   2   2   0   0   0   0   0   0   0   0   2   0   0   0   0   0   0   2   0   0   2   0   2   2   0   2   0   2   0   0   0   0   0   2   0   0   0   2   2   0   0   0   2   2   2   0   0   2   2   2   2   2   2   2   2   2   2   0   2   0   2   0   0   0   2   2   0   0   0   0   2   0   0   0   0   0   0   2   0   2   2   2   0   0   2   0   2   0   2   2   0   2   0   0   2   0   2   2   0   0   2   0   0   2   0   0   0   0   0   0   0   2   2   2   2   0   0   2   0   2   0
 MK-1-16                0   2   0   0   2   0   0   0   2   2   0   2   0   2   0   2   0   0   2   2   2   2   0   0   2   2   2   0   2   2   0   0   2   2   2   0   0   2   0   2   2   2   2   0   2   0   0   0   0   0   0   2   0   2   0   0   2   2   2   2   0   2   2   2   0   2   2   2   0   2   0   2   2   2   2   0   0   0   0   2   2   0   0   0   0   2   0   2   0   2   0   0   0   0   0   2   2   0   0   2   0   2   2   0   2   0   2   0   0   0   0   0   2   2   0   0   2   2   2   0   0   2   2   2   0   0   2   2   2   2   2   2   2   2   2   2   0   2   0   2   0   0   0   2   2   0   0   0   0   2   2   0   0   0   0   0   2   0   2   2   2   0   0   2   0   0   0   2   2   0   0   0   0   2   2   2   2   0   2   2   0   0   2   0   0   0   0   0   0   0   0   0   2   0   0   0   2   2   2   0
 MK-2-1                 2   0   2   0   2   2   2   0   2   2   0   2   0   2   0   2   0   0   2   2   2   0   0   0   2   0   0   2   2   0   2   2   2   0   0   2   0   2   0   2   0   0   0   0   0   2   0   2   2   2   2   0   2   2   0   0   0   0   2   2   0   0   2   0   2   0   0   0   2   0   2   0   2   0   0   0   2   2   0   0   0   2   0   0   2   2   2   0   2   0   2   0   2   2   2   2   0   2   2   0   2   0   0   0   0   2   0   2   0   0   2   2   2   2   0   2   2   0   2   0   0   0   0   0   0   2   2   2   0   2   0   0   2   0   2   0   0   2   2   2   0   2   0   2   2   2   0   0   0   2   0   2   2   2   2   2   0   0   0   0   2   2   0   2   0   0   2   2   0   2   0   2   0   2   2   2   0   2   0   0   0   0   2   2   2   0   2   2   0   0   2   2   2   0   2   2   2   0   0   0
 MK-2-2                 0   0   2   0   2   2   2   0   2   2   0   2   0   2   0   2   0   0   2   2   2   0   0   2   2   0   0   2   2   0   2   2   2   0   2   0   0   2   0   2   0   0   0   0   0   2   0   0   2   2   2   2   2   2   0   0   0   0   2   2   0   0   2   0   2   0   0   2   2   0   2   0   2   0   0   0   2   2   0   0   0   2   0   0   2   2   2   0   2   0   2   0   2   2   2   2   2   2   2   0   2   0   0   0   2   2   0   2   0   0   0   2   2   2   0   0   2   2   0   0   0   0   2   0   0   2   2   2   0   2   0   0   2   0   2   0   0   0   2   2   0   2   0   2   2   2   0   2   0   0   0   2   2   2   2   0   0   0   0   0   2   2   0   2   2   0   0   2   0   2   0   2   0   2   2   2   0   2   0   0   0   0   2   2   2   0   0   2   2   0   2   2   2   0   2   2   2   0   0   2
 MK-2-3                 0   0   2   0   2   2   2   0   2   2   0   2   0   2   0   2   2   2   2   2   2   0   0   2   2   2   0   2   0   0   2   2   2   0   2   0   0   2   0   2   0   0   0   0   0   2   2   0   2   2   2   2   2   2   0   0   0   2   2   2   0   2   2   2   2   2   2   2   2   0   2   0   2   0   0   2   2   0   0   0   0   2   0   0   2   2   2   0   2   0   2   2   2   2   2   2   2   2   2   0   0   0   0   0   2   2   2   2   0   0   0   2   2   2   0   0   2   2   0   0   0   0   2   0   0   2   2   2   0   2   0   2   0   0   2   0   2   0   2   2   0   2   0   2   2   2   0   2   0   0   0   2   2   0   2   0   2   0   0   0   2   2   0   0   2   0   0   2   0   2   0   2   0   2   2   2   0   2   0   0   0   0   2   2   2   0   0   2   2   0   2   2   2   0   2   2   2   0   0   2
 MK-2-4                 0   0   2   0   2   2   2   2   2   2   0   2   0   2   0   2   2   0   2   2   2   0   0   2   2   2   0   2   0   0   2   2   2   0   2   0   0   2   0   2   0   0   2   0   0   2   2   0   2   2   2   2   2   2   0   0   2   2   2   0   0   2   2   0   2   0   2   2   0   0   2   0   2   0   0   2   2   0   0   0   0   2   2   2   2   2   2   2   2   0   2   2   2   2   2   2   2   2   2   0   0   0   0   0   2   0   2   2   0   0   0   2   0   2   0   0   2   2   0   0   0   2   2   0   0   2   2   2   0   0   0   2   0   2   2   0   2   0   2   2   0   2   0   2   0   2   0   0   0   0   0   2   0   0   2   2   2   0   0   0   2   2   0   0   2   0   0   2   0   2   2   2   0   2   2   2   0   2   0   0   0   2   2   2   2   0   0   2   2   0   2   2   2   2   2   2   2   0   0   2
 MK-2-5                 2   0   2   0   2   2   2   2   2   2   0   2   0   2   2   2   2   0   2   2   2   0   0   2   2   0   0   2   0   2   2   2   2   0   2   0   0   2   0   2   0   0   2   0   2   2   2   0   2   2   2   2   2   2   0   0   2   2   2   0   0   2   2   0   0   0   2   2   0   0   2   0   2   0   0   2   2   0   0   0   0   2   2   2   2   2   2   0   2   0   2   2   2   0   2   2   2   2   2   0   0   0   0   0   2   0   2   2   0   2   0   2   0   2   0   0   2   2   0   0   0   2   0   0   0   2   2   2   0   0   0   2   0   2   2   0   2   0   2   2   0   2   0   2   2   2   0   0   0   0   0   2   0   0   2   2   2   0   2   0   2   2   0   0   2   0   0   2   0   2   2   2   0   2   2   0   0   2   0   0   0   2   2   0   2   0   0   2   2   0   2   2   2   2   2   2   0   0   0   2
 MK-2-6                 2   0   2   0   2   2   2   2   2   2   2   2   0   2   2   2   2   0   2   2   2   0   0   2   2   0   0   2   0   0   2   2   2   0   0   0   0   2   0   2   0   0   2   0   2   2   2   0   2   2   2   2   2   2   0   0   2   2   2   2   0   2   2   0   0   2   2   2   0   0   2   0   2   0   2   2   2   0   0   0   0   0   2   2   2   2   0   0   2   0   2   2   2   0   2   2   2   2   2   0   0   0   0   0   2   0   2   2   0   2   0   0   0   2   0   0   2   2   0   0   0   2   0   0   0   2   2   2   2   0   0   2   0   2   2   0   2   2   2   2   0   2   0   2   2   2   0   0   0   0   0   2   2   0   2   2   2   0   2   0   2   0   0   0   0   2   0   0   0   2   2   2   0   2   2   0   0   2   0   0   0   2   2   0   0   0   0   2   2   0   2   2   2   2   2   2   0   0   0   2
 MK-2-7                 2   0   0   0   2   2   2   2   2   2   2   2   0   0   2   2   2   0   2   2   2   2   2   2   2   0   0   2   0   0   2   2   2   0   0   0   0   2   0   2   0   0   2   0   2   2   0   2   2   2   2   2   2   2   2   0   2   2   2   2   0   2   2   0   0   2   2   2   0   0   2   0   2   0   2   0   0   0   0   0   0   0   2   0   2   2   0   0   2   0   2   2   2   0   2   2   0   2   2   0   0   0   0   0   2   0   2   2   0   2   0   0   0   2   0   0   0   2   0   0   0   2   0   0   0   2   2   2   2   0   0   2   0   2   2   0   2   2   2   2   0   2   0   2   2   2   0   0   2   0   0   2   2   0   2   2   2   0   2   0   2   0   0   0   0   2   0   2   0   2   2   2   0   2   2   0   0   2   2   0   0   2   2   0   0   0   0   2   2   0   0   2   2   2   0   2   0   0   0   2
 MK-2-8                 2   0   2   0   2   2   2   2   2   2   2   2   0   0   2   2   2   0   2   2   2   2   2   2   2   0   0   2   0   0   2   0   2   0   0   0   0   2   0   2   0   0   2   0   2   2   0   2   2   0   2   2   0   2   2   2   2   2   2   2   0   0   2   0   0   0   2   2   0   0   2   2   2   0   2   0   2   0   0   0   0   0   2   0   2   2   0   0   2   0   2   2   2   2   2   2   2   2   2   0   0   0   0   0   2   0   2   0   0   2   0   0   0   2   0   0   0   2   0   0   0   2   2   0   0   0   2   2   0   0   0   2   2   0   2   0   2   2   2   2   0   2   0   2   2   2   0   0   2   0   0   2   0   0   2   2   2   0   2   0   2   0   2   0   0   2   0   2   0   2   2   2   0   2   2   0   0   2   2   0   0   2   2   0   0   0   0   2   2   0   0   2   2   2   0   2   0   0   0   2
 MK-2-9                 2   0   2   0   2   2   0   2   2   2   2   2   0   0   2   2   2   0   2   2   2   2   2   2   2   0   0   2   0   2   2   0   2   0   0   0   0   2   2   2   2   0   2   0   2   0   0   2   2   0   2   2   0   2   2   2   2   2   2   2   0   0   2   2   0   0   2   2   0   0   2   2   2   0   2   0   2   0   0   0   0   0   0   0   2   0   2   0   0   0   2   2   2   2   2   2   2   2   2   0   0   0   0   0   2   0   2   0   0   2   0   0   2   2   0   0   0   2   0   0   0   2   2   0   0   0   2   2   0   0   0   2   2   0   2   0   2   2   2   2   0   2   0   2   2   2   0   0   2   0   0   2   0   0   2   2   2   0   2   0   2   2   2   0   0   2   0   2   0   2   2   2   2   2   2   0   0   2   2   0   0   2   2   0   0   0   0   2   2   0   0   2   2   2   0   2   0   0   0   2
 MK-2-10                2   0   2   0   2   2   0   2   2   2   2   2   0   0   2   2   0   0   2   2   2   0   2   2   2   0   0   2   0   0   2   0   2   0   0   0   0   2   0   2   2   0   2   2   2   0   0   2   2   0   2   0   0   0   2   2   2   2   2   2   0   0   0   2   0   0   2   2   2   0   2   2   2   0   2   0   0   0   0   0   0   2   0   0   2   0   2   0   0   0   2   2   2   2   2   2   2   2   2   0   0   2   2   0   2   0   2   0   0   2   0   0   2   2   0   0   0   0   0   0   0   2   2   2   0   0   2   2   0   0   0   2   2   0   2   0   2   2   2   2   0   2   0   2   2   2   0   0   0   0   0   2   0   0   2   2   2   0   0   0   0   2   2   0   0   2   0   2   0   2   2   2   2   2   2   0   0   0   2   0   0   2   2   0   0   0   0   2   2   0   0   2   2   2   0   2   0   0   0   2
 MK-2-11                2   0   2   0   2   2   0   0   2   2   2   2   0   0   2   2   0   0   2   2   2   0   2   2   2   0   0   2   0   2   2   0   2   0   0   0   0   2   0   2   2   0   2   2   2   0   0   2   2   0   2   0   0   0   2   2   2   2   2   2   0   0   0   2   0   0   2   2   2   2   2   2   2   0   2   0   0   0   0   0   2   2   0   0   2   0   2   0   0   0   2   0   2   2   2   2   2   2   2   0   2   2   2   0   0   0   2   0   0   2   0   0   2   2   0   0   0   0   2   0   2   2   0   2   0   0   2   2   0   0   0   0   2   0   0   2   2   2   2   2   0   2   0   2   2   2   0   0   0   0   0   2   0   0   2   2   2   0   2   0   0   2   2   0   0   2   0   2   0   2   2   2   2   2   2   0   0   0   2   0   0   2   2   0   0   0   0   2   2   0   2   2   2   2   0   2   0   0   0   2
 MK-2-12                2   0   2   0   2   2   0   0   2   2   2   2   0   0   2   0   0   0   2   2   2   0   2   2   2   0   0   2   0   2   2   0   2   0   2   2   0   2   0   2   2   0   2   2   2   0   0   2   2   0   2   0   0   0   2   2   2   2   2   2   0   0   0   2   2   0   2   2   2   2   2   2   2   0   2   0   0   0   0   0   2   2   0   0   2   0   2   0   0   0   2   0   2   2   2   2   2   2   2   0   2   2   2   2   0   0   2   0   0   0   0   0   2   2   0   0   0   0   2   2   0   2   0   2   0   0   2   2   0   0   0   0   2   0   0   2   2   2   2   0   0   2   0   2   2   2   0   2   0   0   0   2   0   0   2   2   2   0   2   0   0   2   2   0   0   2   0   2   2   2   0   2   0   2   2   0   0   0   0   0   0   2   2   0   2   0   2   0   2   0   2   2   0   0   0   2   0   0   0   2
 MK-2-13                2   2   2   0   2   0   0   0   2   2   2   2   0   0   2   0   0   0   2   2   0   0   2   2   2   0   0   2   2   0   2   0   2   2   2   2   0   2   0   2   2   0   2   2   2   0   0   2   2   0   2   0   0   0   2   0   2   2   2   2   0   0   0   2   2   0   2   2   2   0   2   2   2   0   2   0   0   0   0   0   2   2   0   0   0   0   2   0   0   0   2   0   2   2   2   2   2   2   2   0   2   2   2   2   2   0   2   0   0   0   0   0   2   0   2   2   0   0   2   2   0   2   0   0   0   0   2   2   0   0   0   0   0   0   0   2   2   2   2   0   0   2   0   2   2   2   2   2   0   0   0   2   0   0   0   2   2   0   2   0   0   2   0   2   0   2   0   2   2   2   0   2   0   2   2   0   0   0   0   0   0   0   2   0   2   0   2   0   0   0   2   2   0   2   0   2   0   0   0   2
 MK-2-14                2   2   2   0   2   0   0   0   2   2   2   2   0   0   2   0   0   0   2   2   0   0   2   2   2   0   0   2   0   0   2   2   0   2   2   2   0   2   2   2   0   0   2   0   2   0   0   2   2   0   2   0   0   0   2   0   2   2   2   2   0   0   0   2   2   0   2   2   2   0   2   2   2   0   2   0   0   0   0   2   2   2   0   2   0   0   2   0   0   0   2   0   2   2   2   2   2   2   0   0   2   2   2   0   2   0   0   0   0   0   0   0   2   0   2   2   0   0   2   2   0   2   0   2   0   2   2   2   0   0   0   0   0   0   0   2   2   2   2   0   0   2   0   2   2   2   2   2   0   0   0   2   2   0   0   2   2   0   2   0   0   2   0   2   0   2   0   2   2   2   0   2   0   0   2   0   2   0   0   0   0   0   2   0   2   0   0   2   2   0   2   2   0   2   2   2   0   2   2   2
 MK-2-15                2   2   2   0   0   2   0   0   2   2   0   2   0   0   2   0   0   0   2   2   0   0   0   2   2   2   0   2   2   0   2   2   0   2   2   2   0   2   2   2   0   0   2   0   2   0   0   2   2   0   2   0   0   0   0   0   2   2   2   2   0   0   0   2   2   0   2   2   2   0   2   2   2   0   2   0   0   0   0   2   0   2   0   2   0   0   2   0   0   2   2   0   2   0   2   2   2   2   0   0   2   2   2   0   2   0   0   0   0   2   0   0   2   2   2   2   2   0   2   2   0   2   0   2   0   2   2   2   0   0   0   0   0   0   0   2   2   2   2   0   0   2   0   0   2   2   2   2   0   0   0   0   2   0   2   0   2   0   2   2   0   2   0   2   0   2   0   2   2   2   0   2   0   0   2   0   2   0   0   0   2   0   2   0   2   0   0   0   2   0   2   2   0   2   2   2   0   2   2   2
 MK-2-16                2   2   2   0   2   2   0   0   2   2   0   2   0   0   2   0   0   0   0   0   0   0   0   2   2   2   0   2   2   2   0   2   0   2   2   2   0   0   2   2   0   0   2   0   2   0   0   0   2   0   2   0   0   0   0   0   2   2   2   0   0   0   0   2   2   0   2   2   2   0   2   2   2   0   0   0   2   0   0   2   0   2   0   2   0   0   2   0   0   0   2   0   2   0   2   0   2   2   0   0   2   2   2   0   2   0   0   0   0   2   0   0   2   2   2   2   2   0   2   2   0   2   0   0   0   2   2   2   2   0   0   0   0   0   0   2   2   2   2   0   0   0   0   0   2   2   2   0   0   0   2   2   2   0   2   0   2   0   2   2   0   2   0   2   2   2   0   2   2   2   0   2   0   0   2   0   2   2   0   0   2   0   2   0   0   0   0   0   2   0   2   2   0   2   0   2   0   2   2   2
 MK-3-1                 2   2   0   0   2   2   2   2   0   0   2   0   0   2   2   0   0   2   2   0   2   2   2   0   0   2   2   0   0   0   2   2   0   2   2   0   0   2   2   2   2   2   2   2   2   2   0   0   2   0   2   2   2   2   0   2   0   0   0   2   0   0   0   2   2   0   0   2   2   0   0   2   0   0   2   2   2   2   0   2   2   0   0   0   0   2   2   0   2   0   2   0   0   0   0   2   2   0   2   2   2   2   2   0   0   2   2   0   0   2   2   0   0   2   2   2   2   0   2   2   0   0   0   0   0   2   0   0   2   0   2   0   0   0   2   2   0   0   0   2   0   0   2   2   0   0   2   2   2   2   0   2   2   2   0   0   2   0   0   0   2   0   2   0   2   0   0   0   2   0   2   2   0   0   2   0   0   0   2   2   0   0   0   0   0   2   2   0   2   0   2   0   2   2   0   2   0   0   0   2
 MK-3-2                 2   2   0   0   0   0   2   0   0   0   2   2   0   0   2   0   0   2   2   0   2   2   2   0   0   2   2   0   0   0   2   0   0   2   2   0   0   2   2   2   0   2   2   2   2   2   0   0   2   0   2   2   2   2   0   2   0   0   0   2   0   0   0   2   2   0   0   2   2   0   0   0   0   0   0   2   2   0   2   2   2   0   2   0   0   0   2   0   2   0   2   0   0   0   0   2   2   0   2   2   0   2   2   2   0   2   2   0   0   2   2   2   0   2   2   2   2   0   2   2   0   0   0   0   0   2   0   0   2   0   2   0   0   0   2   2   0   0   0   2   0   0   2   2   0   0   2   2   2   2   0   2   2   0   0   0   2   0   0   0   2   0   2   0   2   0   0   0   2   0   2   2   0   0   2   0   2   0   2   2   2   0   0   0   0   2   2   0   0   0   2   2   2   2   0   2   0   0   0   2
 MK-3-3                 2   0   0   0   0   0   2   0   0   0   2   2   0   0   0   0   0   2   2   0   2   2   2   0   0   2   2   0   0   0   2   0   0   2   2   0   0   2   2   2   0   2   2   2   0   0   0   0   2   0   2   2   2   2   0   0   0   0   0   2   0   0   0   0   2   0   2   2   2   0   0   0   0   0   0   2   2   0   2   2   2   2   2   0   0   0   2   0   2   0   2   0   0   0   2   2   2   2   2   2   0   2   2   2   0   2   2   0   0   2   2   2   0   2   2   2   0   0   2   2   0   0   0   0   0   2   0   0   2   0   2   0   0   0   2   2   2   0   0   2   2   0   2   2   0   2   2   2   2   2   0   2   2   0   0   0   2   0   0   0   2   0   2   0   2   0   2   0   2   0   2   2   0   0   2   2   2   0   2   2   0   0   0   0   0   2   0   0   0   0   2   2   2   2   0   2   0   0   0   2
 MK-3-4                 2   0   0   0   0   0   2   0   0   0   2   2   0   0   0   0   0   2   2   0   2   2   2   0   0   2   2   0   0   0   2   0   0   2   2   0   0   0   2   2   0   2   2   0   2   0   0   0   2   0   2   2   2   2   0   0   0   0   0   2   0   0   0   0   2   0   2   2   2   0   0   0   0   0   0   2   2   0   2   2   2   2   2   2   0   0   2   0   2   0   2   0   0   0   0   2   2   2   2   2   0   2   2   2   0   2   2   0   2   2   2   2   0   2   2   2   0   0   2   2   0   0   0   0   0   0   0   0   2   0   2   0   0   0   0   2   2   2   0   2   2   0   0   2   0   2   2   2   2   0   0   2   2   0   0   0   2   0   0   0   2   0   2   2   2   0   2   0   2   0   2   2   0   0   2   2   2   0   2   2   0   0   0   0   0   2   0   0   0   0   2   2   2   2   0   2   0   0   0   2
 MK-3-5                 2   0   0   0   0   0   2   0   0   0   2   2   0   0   0   0   0   2   2   0   2   2   2   0   0   2   2   0   0   0   2   0   0   2   2   0   0   0   2   2   0   2   2   0   2   0   0   0   2   0   2   2   2   2   0   0   0   2   0   2   0   0   0   0   2   0   2   2   2   0   0   0   0   0   0   2   2   0   2   0   2   2   2   2   0   0   2   0   2   0   2   0   0   2   0   2   2   2   2   2   0   2   2   2   0   2   2   0   2   2   2   2   0   2   2   2   0   2   2   2   0   0   0   0   0   0   0   0   2   0   2   0   0   0   0   2   0   0   0   2   2   0   0   2   2   2   2   2   2   0   0   2   2   0   0   0   2   0   0   0   2   0   2   2   2   0   2   0   2   0   2   2   0   0   2   2   0   0   2   2   0   0   0   0   0   2   0   0   0   0   2   2   2   2   0   2   0   0   0   0
 MK-3-6                 2   0   0   0   0   0   2   0   0   0   2   2   0   0   0   0   0   2   2   0   2   2   2   0   0   2   2   0   0   2   2   0   0   2   2   0   0   0   2   2   0   2   2   0   2   0   0   0   2   0   2   2   2   2   0   0   2   2   0   2   0   0   2   0   2   0   0   0   2   0   0   0   0   0   0   0   2   0   2   0   2   2   2   2   0   0   2   0   0   0   2   0   0   2   0   2   2   2   2   2   0   2   2   2   2   2   2   0   0   2   0   0   0   2   2   2   0   2   2   2   0   0   2   0   0   0   0   2   2   0   2   2   0   0   0   2   2   0   0   2   0   0   2   2   2   2   2   2   2   0   2   2   0   0   0   0   2   0   0   0   2   0   2   2   2   0   2   0   2   0   2   2   0   0   2   2   0   0   2   2   0   2   0   0   0   2   0   0   0   0   2   2   2   0   0   2   0   0   0   0
 MK-3-7                 2   0   0   0   0   0   2   0   0   0   2   2   0   0   0   0   0   2   2   0   2   2   2   0   0   2   2   0   2   2   2   0   0   2   2   0   2   0   2   2   0   2   2   0   2   0   0   2   2   0   2   2   2   2   0   0   2   2   0   2   0   0   2   0   2   0   0   0   2   0   0   0   0   0   0   0   2   0   0   0   2   2   2   0   2   0   2   0   2   0   2   0   0   2   0   2   2   2   2   0   0   2   2   2   2   2   2   0   0   2   0   0   2   2   2   2   0   2   2   2   0   0   2   0   0   0   0   2   2   0   2   2   0   0   0   2   2   0   0   2   0   0   2   2   0   2   2   2   2   0   2   2   0   0   0   0   2   0   0   2   2   0   2   2   2   2   2   0   2   0   2   2   0   0   2   2   0   2   2   2   0   2   0   0   0   2   0   0   0   0   2   2   0   0   0   2   0   0   0   0
 MK-3-8                 2   0   0   0   0   0   2   0   2   0   2   2   0   0   0   0   0   2   0   0   2   2   0   0   0   2   2   0   0   2   2   0   0   2   2   0   2   2   2   2   0   2   0   0   2   0   2   2   2   0   2   2   2   2   0   0   2   2   0   2   0   0   2   0   0   0   0   0   2   0   0   0   0   0   0   0   2   0   0   0   2   2   2   0   2   0   2   0   2   0   2   0   0   0   0   2   2   2   2   0   0   2   2   2   2   2   2   0   0   2   0   0   2   2   2   2   0   0   2   2   0   0   2   0   0   2   0   2   2   0   2   2   2   0   0   2   2   0   0   2   0   0   2   2   0   2   2   2   2   0   2   2   0   0   0   0   2   0   0   2   2   0   2   2   2   2   2   0   2   0   2   2   2   0   2   2   0   2   2   2   2   2   0   0   0   2   0   0   0   0   2   0   0   0   0   2   0   0   0   0
 MK-3-9                 2   0   0   0   0   0   2   0   0   0   2   2   0   0   0   0   0   2   0   0   2   2   0   0   0   2   2   0   0   2   2   0   0   2   2   0   0   2   2   2   0   0   0   0   2   0   2   2   0   0   2   2   2   2   0   0   2   2   0   2   2   0   2   0   0   0   2   0   2   0   0   0   0   0   0   0   2   0   0   0   2   2   2   0   2   0   2   0   2   0   2   0   0   0   0   2   2   2   2   0   0   2   2   2   2   2   2   0   0   2   0   0   2   2   2   2   0   0   2   2   2   0   2   0   0   2   0   2   2   0   2   2   2   0   0   0   2   0   0   2   2   0   2   2   0   2   2   2   2   0   2   2   0   0   0   0   2   0   0   2   2   0   2   2   2   2   0   0   2   0   2   2   2   0   2   2   0   2   2   2   2   2   0   0   0   2   0   0   0   0   2   0   0   0   0   2   0   0   0   2
 MK-3-10                2   0   0   0   0   0   2   0   0   0   0   2   0   0   0   0   0   2   0   0   2   2   0   0   0   2   2   0   0   2   2   2   0   2   2   2   0   2   2   2   0   0   0   0   2   0   2   2   0   2   2   0   2   2   0   0   2   2   0   2   2   0   2   0   0   0   2   0   2   0   0   0   0   0   0   0   2   0   0   0   2   2   2   0   2   0   2   0   2   0   2   0   0   0   2   2   2   2   2   0   0   2   2   2   2   0   2   0   0   2   0   0   2   2   2   2   0   0   2   2   2   0   2   0   0   2   2   2   2   0   2   2   2   0   0   0   2   0   0   2   2   0   2   2   0   2   2   2   2   0   2   2   0   0   0   2   2   0   0   2   2   0   0   2   2   2   0   2   2   0   2   2   2   0   2   2   0   0   2   0   2   2   0   0   0   2   0   2   0   0   2   0   0   0   0   2   0   0   0   2
 MK-3-11                2   0   0   0   0   0   2   2   0   0   0   2   0   0   0   0   0   2   0   0   2   2   0   0   0   2   2   0   0   0   2   2   0   2   2   2   0   0   2   2   0   0   0   0   2   0   2   2   0   2   2   0   2   2   0   0   2   2   0   2   2   0   2   0   0   0   0   0   2   0   0   0   0   0   2   0   2   0   0   0   2   2   2   2   2   2   2   0   2   0   2   0   0   0   2   0   2   2   2   0   0   2   2   2   2   2   2   0   0   2   2   0   2   0   2   2   0   0   2   0   2   0   0   0   0   2   2   2   2   0   2   2   2   0   0   0   2   0   0   2   2   0   0   2   0   2   2   2   2   0   2   2   0   0   0   2   0   0   0   2   0   0   0   0   2   2   0   2   2   0   2   2   2   0   2   2   0   0   2   0   2   2   0   0   2   2   0   2   0   0   2   0   0   0   0   2   0   0   0   2
 MK-3-12                0   0   0   0   0   0   2   2   2   0   0   2   0   0   0   0   0   2   0   2   2   2   0   0   0   2   2   0   0   0   2   2   0   2   2   2   0   0   2   2   0   0   0   0   2   0   2   2   0   2   2   0   2   2   0   0   2   2   0   2   0   0   2   2   0   0   0   0   2   0   0   0   0   2   2   0   2   0   0   0   2   2   2   2   2   2   2   0   2   0   2   0   0   0   2   0   2   2   2   2   0   2   2   2   2   2   2   0   0   2   2   0   2   0   2   2   2   0   2   0   2   0   0   0   0   2   2   2   2   0   2   2   2   0   0   0   2   0   0   2   2   0   0   2   0   2   2   2   2   0   2   2   0   0   0   2   0   0   0   2   0   2   0   2   2   2   0   2   2   0   2   2   2   0   0   2   2   0   2   0   2   2   0   0   0   2   0   2   0   0   2   0   0   0   0   2   0   0   0   2
 MK-3-13                0   0   0   0   0   0   2   2   2   0   0   2   0   0   2   0   2   2   0   2   2   2   0   0   0   2   2   0   0   0   2   0   0   0   0   0   0   0   2   2   0   0   2   0   2   0   2   2   0   2   2   0   2   2   0   0   2   2   0   2   0   0   2   0   0   0   0   2   2   0   0   0   0   2   2   0   2   0   0   0   2   2   2   2   2   2   2   0   2   0   2   0   0   0   2   0   2   2   0   2   0   2   2   2   0   2   0   0   0   2   2   0   2   0   2   2   0   0   2   0   2   0   0   2   0   2   2   2   2   0   2   2   2   0   0   0   2   0   0   2   2   0   0   2   2   0   2   2   2   0   0   2   0   0   0   2   0   0   0   2   0   0   0   2   2   2   0   2   2   0   2   2   2   0   0   2   2   2   2   0   0   0   0   0   0   2   0   2   0   0   0   0   0   0   0   2   0   0   0   2
 MK-3-14                0   0   0   0   0   0   2   2   2   0   0   0   0   0   2   0   2   2   0   2   2   2   2   0   0   2   2   0   0   0   2   0   0   0   0   0   0   0   2   2   0   0   2   0   2   0   2   0   0   2   2   0   2   2   0   0   2   2   2   2   0   0   2   2   0   0   0   2   2   0   0   0   0   2   2   0   2   0   0   0   2   0   2   2   2   2   2   0   2   0   2   0   0   0   2   2   2   2   0   2   0   2   0   2   0   2   0   0   0   0   2   0   2   0   2   2   0   0   2   0   2   0   0   2   0   2   2   2   2   0   2   2   2   0   0   2   2   0   0   2   2   0   0   2   2   0   2   2   2   0   0   2   0   0   0   2   0   0   0   2   0   0   0   2   2   2   0   2   2   0   2   2   2   2   0   2   2   2   2   0   0   0   0   0   0   2   0   2   0   0   2   0   0   0   0   2   0   0   0   2
 MK-3-15                0   0   0   0   0   0   2   2   2   0   0   0   0   0   0   0   2   2   0   2   2   2   2   0   0   2   2   0   2   0   2   0   0   0   0   0   0   0   2   2   0   0   2   2   2   0   2   0   0   0   2   0   2   2   0   0   2   0   0   2   0   0   2   0   0   0   0   2   2   0   0   0   0   2   2   2   0   0   0   0   2   0   0   2   2   2   2   0   0   0   2   0   0   2   2   2   2   2   0   2   0   0   2   2   0   2   2   2   0   2   2   0   2   0   2   2   0   0   2   0   2   0   0   0   0   2   2   2   2   0   2   2   2   0   0   2   2   0   0   2   2   0   0   2   2   0   2   2   2   2   0   2   0   0   0   2   0   0   0   2   0   0   0   2   0   2   0   0   2   0   2   2   2   2   0   2   2   2   2   0   0   0   0   0   0   2   0   2   0   0   2   0   0   0   2   2   0   0   0   2
 MK-3-16                0   0   0   0   0   2   2   2   2   0   0   0   2   0   0   0   2   2   0   0   0   2   2   0   0   2   2   0   2   0   2   0   2   0   0   0   2   0   2   2   0   0   2   2   2   0   2   0   0   0   2   0   2   0   0   0   2   0   0   2   0   0   2   0   0   0   0   2   2   0   0   0   0   2   2   2   0   2   2   0   2   0   0   2   2   2   2   2   0   0   2   0   2   2   2   0   2   2   0   2   0   0   2   2   0   2   2   2   0   2   2   0   2   0   2   2   0   0   2   0   2   0   0   0   0   2   2   2   2   0   2   0   2   0   0   2   0   0   0   2   2   0   0   2   2   0   2   2   2   2   2   0   0   0   0   2   0   0   0   2   0   0   0   2   0   2   0   0   2   0   2   2   2   2   0   2   2   2   2   0   0   0   0   0   0   2   0   2   2   0   2   0   0   0   2   2   0   0   0   2
 MK-4-1                 2   2   0   2   2   0   0   2   2   0   2   0   0   2   2   0   2   2   2   0   2   0   2   0   0   0   0   0   0   2   0   0   0   2   2   2   0   0   0   0   2   0   0   2   0   2   2   2   0   2   2   0   2   2   0   2   0   0   0   2   0   0   2   2   0   0   2   2   2   0   0   0   2   2   0   2   0   0   2   2   2   2   2   2   2   2   0   0   2   0   0   0   2   2   0   2   2   2   0   0   0   0   0   2   2   2   2   2   0   2   2   0   0   2   0   2   2   2   0   0   2   0   2   2   0   2   0   0   0   2   0   2   2   0   2   0   2   0   2   0   2   2   2   2   0   0   0   0   0   2   2   0   0   0   2   0   0   2   0   2   2   0   0   2   2   0   2   2   2   0   0   2   0   2   2   2   2   0   0   0   2   0   0   2   0   2   2   2   0   2   2   0   2   2   2   0   2   0   2   2
 MK-4-2                 2   2   0   2   2   0   0   2   2   0   2   2   0   0   2   0   2   2   2   2   2   2   2   0   0   0   0   0   0   2   0   0   0   2   2   2   0   0   0   0   2   0   0   2   0   2   2   0   0   2   2   0   2   2   0   2   0   0   0   2   0   0   2   2   0   0   2   2   2   0   0   0   2   2   0   2   2   0   2   0   2   2   2   2   2   2   0   0   2   0   0   2   2   2   0   2   2   2   0   0   0   0   0   2   2   0   2   2   0   2   2   0   0   2   2   2   2   2   0   0   2   0   0   2   0   2   0   0   0   2   0   2   2   0   2   0   2   0   2   0   2   2   2   2   0   2   0   0   0   2   2   0   0   0   2   0   0   2   0   2   2   0   2   2   0   0   2   2   2   0   0   2   0   2   2   2   2   0   0   2   2   0   0   2   0   2   2   2   0   2   0   0   2   2   2   2   2   0   2   2
 MK-4-3                 2   2   0   2   2   0   2   2   0   0   2   2   0   0   2   0   2   2   2   0   2   2   2   0   0   0   0   0   0   2   0   0   0   2   2   2   0   0   0   0   2   0   0   2   0   2   2   0   2   2   2   0   2   2   0   0   0   0   0   2   2   0   2   2   0   2   2   2   2   0   0   0   2   0   0   2   2   0   2   0   2   2   2   2   2   2   0   0   2   0   0   0   0   2   0   2   2   2   0   0   0   2   0   2   2   0   2   0   0   2   2   0   0   2   2   2   2   2   0   0   2   0   0   2   0   0   0   0   0   0   0   2   2   0   2   2   2   0   2   0   2   2   2   2   0   2   0   0   0   2   2   0   0   0   2   0   0   2   0   2   2   0   2   2   0   0   2   2   2   0   0   2   0   0   2   2   2   0   0   2   2   0   2   2   0   2   2   2   0   2   0   0   2   2   2   2   2   0   2   2
 MK-4-4                 2   2   0   2   2   0   2   0   0   0   2   2   0   0   2   0   2   2   2   0   2   2   2   2   0   0   0   0   0   2   2   0   0   2   0   2   0   0   0   0   2   0   0   2   0   2   2   0   2   2   2   0   2   2   0   0   0   0   0   2   0   0   2   2   2   2   2   0   2   2   0   0   2   0   0   2   2   0   0   0   2   2   2   2   2   2   2   0   2   0   0   0   0   2   0   2   2   2   0   0   2   2   0   2   2   0   2   0   0   2   2   2   0   2   2   2   2   2   0   0   2   0   0   2   0   0   0   0   0   0   0   2   2   0   2   2   2   0   2   2   2   0   2   2   0   2   0   0   0   2   2   0   0   0   2   0   0   2   0   2   2   0   2   2   0   0   2   2   2   0   0   0   0   0   2   0   2   0   0   2   2   0   2   2   0   2   2   2   0   2   0   0   2   2   2   2   2   0   2   2
 MK-4-5                 2   0   0   2   2   0   2   2   2   0   0   0   0   0   2   0   2   2   2   0   2   2   2   2   0   0   2   0   0   2   0   2   0   2   0   2   0   0   0   0   2   0   0   2   0   2   2   0   2   2   2   0   2   2   0   0   2   0   0   2   0   0   2   2   2   2   2   0   2   2   0   0   2   0   0   2   2   0   0   0   0   2   2   2   2   2   2   0   2   0   0   0   0   0   0   2   2   2   0   0   2   2   2   2   2   2   2   0   0   2   2   2   0   2   0   2   2   2   0   0   2   0   0   2   0   0   0   0   0   0   2   0   2   2   2   2   2   0   2   2   2   0   2   2   0   2   2   0   0   2   2   0   2   0   2   0   2   2   0   2   2   0   2   0   0   0   2   2   2   0   0   0   0   2   2   0   2   0   0   2   0   0   2   2   2   2   2   2   0   2   0   0   2   2   2   2   2   0   2   2
 MK-4-6                 0   0   2   2   2   2   2   2   2   0   0   0   0   2   2   0   2   2   2   0   2   2   2   2   0   0   2   2   2   2   0   2   0   2   0   2   0   0   0   0   2   2   0   2   0   2   0   0   2   2   2   0   2   2   0   0   2   0   0   2   0   0   2   2   2   2   2   0   2   2   0   0   2   0   0   2   2   0   0   0   0   2   2   2   2   2   2   0   2   0   0   0   0   0   0   2   0   0   2   0   2   2   0   2   2   0   2   0   0   2   2   2   0   2   0   2   2   2   0   0   2   0   0   2   0   0   0   0   0   0   2   0   2   2   0   2   2   0   0   2   2   0   2   2   0   2   2   0   2   2   2   2   0   0   2   0   2   2   0   2   2   0   0   0   0   0   2   2   2   0   2   0   0   2   2   0   2   0   0   2   0   0   2   2   2   2   2   2   0   2   0   0   2   2   2   2   2   0   2   2
 MK-4-7                 0   0   2   2   2   2   2   2   2   0   2   0   0   2   2   0   2   2   2   0   2   2   2   2   0   2   2   2   2   2   0   2   0   2   0   2   0   0   0   0   2   2   0   2   0   2   0   0   2   2   2   0   2   2   0   0   0   0   0   2   0   0   0   2   2   2   0   0   2   2   2   2   2   0   0   2   2   0   0   0   0   2   2   2   0   2   2   0   2   0   0   0   0   0   0   2   2   0   2   0   2   2   0   2   2   0   2   0   0   2   2   2   0   2   0   2   2   2   0   0   2   0   0   2   0   0   0   0   0   0   2   0   2   2   0   2   2   0   0   2   2   0   2   2   0   2   2   0   2   2   2   2   0   0   2   0   2   2   0   2   2   0   0   0   0   0   2   2   2   0   2   0   0   2   2   0   2   2   0   2   0   0   2   2   2   0   2   2   0   2   0   0   2   2   0   0   0   0   2   2
 MK-4-8                 0   0   2   2   2   2   2   2   2   0   2   0   0   2   2   0   2   2   2   0   2   2   2   2   0   2   2   0   2   2   0   2   0   0   0   2   0   0   0   0   2   2   0   2   0   2   0   0   2   2   2   0   2   2   0   0   0   0   0   2   0   0   0   2   2   2   0   0   0   0   2   2   2   0   0   2   2   0   0   0   0   2   2   2   0   2   2   0   2   0   0   0   0   0   0   2   2   0   2   0   2   2   0   2   2   2   2   0   0   2   2   2   0   2   0   2   2   2   0   0   2   0   2   2   0   0   0   0   0   0   2   0   2   0   0   2   2   0   0   2   2   0   2   0   0   2   0   0   2   0   2   2   0   0   2   0   2   2   0   2   0   0   0   0   0   0   2   2   2   0   2   0   0   2   2   0   2   0   0   2   0   0   2   2   2   2   2   2   0   2   0   0   2   2   0   0   0   0   2   2
 MK-4-9                 0   0   2   2   2   2   2   2   2   0   2   0   0   0   2   0   2   2   2   0   2   0   2   0   0   2   2   0   0   2   0   2   0   0   0   2   2   0   0   0   2   2   0   2   0   2   0   0   2   2   2   0   0   2   0   0   0   0   0   2   0   2   0   2   2   2   0   2   2   0   2   2   2   2   0   2   2   0   0   0   0   2   2   2   0   2   2   0   0   0   0   0   0   0   0   2   2   0   2   0   2   2   0   2   2   2   2   0   0   2   2   2   2   2   0   2   0   2   0   0   2   0   2   2   0   0   2   2   0   0   2   0   2   0   0   2   2   0   0   2   2   0   2   0   0   2   0   0   2   0   2   2   0   0   2   0   2   2   0   2   2   0   2   0   0   0   2   2   2   0   2   0   0   2   0   0   2   0   0   2   0   0   2   2   2   2   2   2   0   2   0   0   2   2   0   0   0   0   2   2
 MK-4-10                0   2   2   2   2   2   2   2   2   0   2   0   0   0   2   0   2   0   2   2   2   0   2   0   0   2   2   0   0   0   0   2   0   0   0   2   2   0   0   0   2   2   0   2   0   2   0   0   0   2   2   0   0   2   2   0   0   0   0   2   0   2   2   2   2   2   0   2   2   0   2   2   2   2   0   2   0   0   0   0   0   2   2   2   0   2   2   0   0   0   0   0   0   0   0   2   2   0   2   0   2   2   0   2   2   2   2   0   0   2   2   2   2   2   2   2   2   2   2   0   2   0   2   0   0   0   2   2   0   0   2   0   2   0   0   2   2   0   2   2   2   0   2   0   2   2   0   0   0   0   2   0   0   2   2   0   2   2   2   2   2   0   2   0   0   0   2   2   2   0   0   0   0   2   0   0   2   0   0   0   0   0   2   0   2   2   2   2   0   2   0   0   2   2   0   0   0   0   2   2
 MK-4-11                0   2   2   2   2   2   2   2   2   0   0   0   0   0   2   0   2   0   2   0   2   0   2   0   2   2   2   2   0   0   2   2   0   0   0   2   2   0   0   0   2   2   0   2   0   2   0   0   0   2   2   0   0   0   2   0   0   0   0   2   0   2   2   2   2   2   0   2   2   0   2   2   2   0   0   2   0   0   0   0   0   2   2   2   0   2   2   2   0   0   0   0   0   0   0   2   2   0   2   0   2   2   0   2   2   2   2   0   0   2   2   2   0   2   2   2   2   2   2   0   2   0   2   0   0   0   2   2   0   0   0   0   2   0   0   2   2   0   2   2   2   0   0   0   2   2   0   0   0   0   0   0   0   2   2   0   2   2   2   2   2   0   2   2   0   0   2   2   2   0   0   0   0   2   0   0   2   0   0   0   0   0   2   0   2   2   2   2   0   2   0   0   2   0   0   0   0   0   2   0
 MK-4-12                2   2   2   2   2   2   2   2   2   0   2   0   0   0   2   0   2   0   2   0   2   0   0   2   2   2   2   2   0   0   0   2   0   0   0   2   2   0   0   0   2   2   0   2   0   2   0   0   2   2   2   0   0   0   2   0   0   2   0   2   0   2   2   2   2   2   0   2   2   0   0   2   2   2   0   0   0   0   0   0   0   2   2   2   0   2   2   2   0   0   0   0   0   0   0   2   2   2   2   0   2   2   0   2   2   2   2   2   0   2   2   2   0   2   2   2   2   2   2   0   2   0   2   0   0   2   2   2   0   0   0   0   2   0   0   0   2   0   2   2   2   0   2   0   2   2   0   0   0   0   0   0   0   2   2   0   2   2   2   2   2   2   2   2   0   0   2   2   2   0   0   0   0   2   2   0   2   2   0   0   0   0   2   0   0   2   2   2   0   2   0   0   2   0   0   0   0   0   2   0
 MK-4-13                2   2   2   2   2   2   2   2   0   2   2   0   0   0   2   0   2   0   2   0   2   2   0   2   2   2   2   0   0   0   0   2   0   0   0   2   2   0   0   0   2   2   0   2   0   0   0   0   2   2   2   2   2   0   2   2   0   2   0   2   0   2   2   2   2   2   0   2   2   0   0   2   0   2   0   0   0   0   0   0   0   2   2   2   0   0   2   2   0   2   0   0   2   0   0   2   2   2   2   2   2   2   0   2   2   2   2   2   0   2   2   2   0   2   2   2   2   2   2   0   2   0   0   0   0   2   2   2   0   0   0   0   2   0   0   0   2   0   2   2   2   2   2   0   2   0   0   0   0   0   0   0   0   2   2   0   2   2   2   2   2   2   2   2   0   0   0   2   2   0   0   0   0   2   2   0   2   2   0   0   0   0   2   0   0   2   2   2   0   2   0   0   2   0   0   0   2   0   2   0
 MK-4-14                2   2   2   2   2   2   0   2   0   2   2   0   0   0   2   0   0   0   2   0   2   2   0   2   2   0   2   0   0   0   0   2   0   0   2   2   0   0   0   0   2   2   0   2   0   0   0   0   2   2   2   2   2   2   2   0   0   2   0   2   0   2   2   0   2   2   0   2   2   0   2   2   0   2   0   0   0   0   0   0   0   2   2   2   0   2   2   2   0   2   0   0   2   0   0   2   0   2   2   0   0   2   0   0   0   2   0   2   0   0   2   2   0   2   2   2   2   0   2   0   2   0   2   0   0   0   2   2   0   0   2   0   2   0   0   2   2   2   2   0   2   2   2   0   2   0   0   0   0   0   0   0   2   2   2   0   2   2   2   2   0   2   2   2   0   0   0   2   2   0   0   0   0   2   2   0   2   2   0   0   0   0   2   0   0   2   2   2   0   0   0   0   2   0   0   0   2   0   2   0
 MK-4-15                2   2   2   2   2   2   0   2   0   2   2   0   0   0   2   0   0   0   2   0   2   2   2   2   2   0   2   0   0   0   0   2   0   2   2   2   0   0   0   0   2   2   0   2   0   2   0   0   2   2   2   2   2   0   2   0   0   2   0   2   0   2   2   0   2   2   0   2   2   0   0   2   0   2   0   0   0   0   0   0   0   0   2   2   0   2   2   2   0   2   0   0   2   0   0   0   0   2   2   0   0   0   0   0   0   2   0   2   0   0   2   2   2   2   2   2   2   0   2   0   2   0   2   0   0   0   2   2   0   0   0   0   0   2   0   2   2   2   2   0   2   2   2   0   2   0   0   0   0   0   0   2   2   2   2   0   2   2   2   2   0   2   2   2   0   0   0   2   2   2   0   2   0   2   2   0   2   2   0   0   0   0   2   0   0   2   2   2   0   0   2   0   0   0   0   0   2   0   2   0
 MK-4-16                2   0   2   0   2   2   0   2   0   2   2   0   0   0   2   0   0   0   2   0   2   2   2   2   2   0   2   0   0   0   0   2   0   2   0   2   2   0   0   0   2   2   0   2   0   2   0   2   2   2   2   2   2   0   2   0   0   2   0   2   0   2   2   0   2   2   0   2   2   0   0   2   0   2   0   2   0   0   0   0   0   0   2   2   0   2   2   2   0   2   0   0   2   0   0   0   2   2   2   2   0   0   0   0   0   2   0   2   0   0   2   2   2   2   2   2   2   0   2   0   2   0   2   0   0   0   2   2   0   0   0   0   0   2   0   2   2   2   2   0   2   2   2   0   2   0   0   0   0   0   0   2   0   2   2   0   2   0   2   2   0   2   2   2   0   0   0   2   2   2   0   2   0   2   2   0   2   2   0   0   0   0   2   0   0   2   2   2   0   0   2   0   0   0   0   0   2   0   2   0
 MK-5-1                 2   0   0   2   2   0   2   2   2   2   0   0   0   0   0   0   0   0   0   2   2   2   0   0   0   2   2   2   0   2   2   0   0   0   2   2   0   2   0   0   2   2   2   2   2   2   0   0   0   2   0   2   2   0   2   0   0   2   0   0   2   2   0   2   0   2   0   0   2   2   2   2   0   2   2   2   0   0   2   0   2   0   2   2   2   0   0   2   0   0   2   0   0   2   0   0   0   0   0   2   2   2   0   2   0   0   0   0   0   0   0   0   0   2   0   0   0   0   2   2   2   2   2   2   2   2   0   0   0   0   2   0   2   2   0   0   0   2   2   0   2   0   2   2   0   0   0   2   0   2   2   2   2   2   2   0   0   0   0   2   2   0   2   0   0   2   0   0   0   0   0   2   2   2   2   2   0   0   2   0   2   2   0   2   2   0   0   0   2   2   0   0   2   2   0   2   2   0   2   2
 MK-5-2                 0   0   0   2   2   0   2   0   2   0   2   0   0   0   0   0   0   0   0   2   2   2   0   0   0   2   2   2   0   2   2   0   0   0   2   0   0   0   0   0   2   2   2   2   2   2   2   0   0   2   0   2   0   0   0   0   0   2   0   0   2   2   0   0   0   2   0   0   2   2   2   2   0   2   2   2   0   0   2   0   2   0   2   2   2   0   0   2   0   0   2   2   0   2   2   0   0   0   0   2   2   0   0   2   0   0   0   0   0   0   0   2   0   0   0   0   0   0   2   2   2   2   2   0   2   2   0   0   0   0   2   0   2   2   0   0   0   2   2   0   2   0   2   2   0   0   0   2   0   2   2   2   2   2   2   0   0   0   0   2   2   2   2   0   0   2   0   0   0   0   0   2   2   2   2   2   0   0   2   0   2   2   0   2   2   0   0   0   2   2   0   0   0   2   0   2   2   0   2   2
 MK-5-3                 0   0   0   0   2   0   0   0   2   0   2   2   0   0   0   0   0   0   0   0   2   2   0   0   0   2   2   2   0   2   0   0   0   0   2   2   0   2   0   0   2   2   2   2   2   2   0   0   0   2   0   2   0   0   0   0   0   0   0   0   2   2   0   0   0   2   0   0   2   2   2   2   0   0   2   0   0   0   2   2   2   0   2   2   2   0   0   2   0   0   2   2   0   2   0   0   0   0   0   2   2   0   0   2   0   0   0   0   0   2   0   0   0   0   0   0   0   0   2   2   2   2   2   0   2   2   0   0   0   0   2   0   2   2   2   0   0   2   2   0   2   0   2   2   0   0   0   2   0   2   2   0   2   2   2   0   0   0   0   2   2   2   2   0   0   2   0   0   0   0   2   2   2   2   2   2   0   0   2   0   2   2   0   2   2   0   0   0   2   2   0   0   0   2   0   2   2   0   2   2
 MK-5-4                 0   0   0   0   2   0   0   2   2   0   2   2   0   0   2   0   0   0   0   0   2   2   0   0   2   2   2   2   0   2   0   0   0   0   2   2   0   2   0   0   2   0   2   2   2   2   0   0   0   2   0   2   0   0   0   0   0   0   0   0   0   2   0   0   0   2   0   0   2   2   2   2   2   0   2   0   0   0   2   2   2   0   2   2   2   0   0   2   0   0   2   2   0   2   0   0   0   0   2   0   2   0   0   2   0   0   0   0   2   2   0   0   0   2   0   0   0   0   2   0   2   2   2   0   2   2   0   0   0   0   2   0   2   0   0   0   0   2   2   0   2   0   2   2   0   0   0   2   2   2   2   0   2   2   2   0   2   0   2   2   2   2   2   0   0   2   0   0   0   0   2   2   0   2   2   2   0   0   2   0   2   0   0   2   2   0   0   0   0   2   0   0   0   2   0   2   0   0   2   2
 MK-5-5                 0   0   0   0   2   0   0   2   2   0   2   2   0   0   2   0   0   0   0   0   2   2   0   0   2   2   2   0   0   2   0   0   2   0   2   2   0   2   0   0   2   0   2   2   2   2   0   2   0   2   0   2   0   0   0   0   0   0   0   2   0   2   0   0   0   0   0   0   2   2   2   2   2   0   2   0   0   2   2   2   2   0   2   2   2   0   0   2   0   0   2   2   0   2   0   0   0   2   2   0   2   0   0   0   0   0   0   0   2   2   0   0   0   2   0   0   2   0   2   0   0   2   0   0   2   2   0   0   0   0   2   0   2   0   0   0   2   2   2   0   2   0   2   2   0   0   0   2   2   2   2   0   2   2   2   0   2   2   2   0   2   2   2   0   0   2   0   0   0   0   2   2   0   0   2   2   0   2   2   0   2   0   0   0   0   0   0   0   0   2   0   0   2   2   0   2   0   0   0   2
 MK-5-6                 0   0   0   0   2   0   0   2   2   0   2   2   0   0   2   0   0   0   0   0   2   2   0   0   0   2   2   0   0   2   0   0   2   0   2   2   0   2   0   0   2   0   2   2   2   2   0   2   0   2   0   2   0   2   0   0   0   0   0   2   0   2   0   2   0   0   0   0   2   2   2   2   2   0   2   0   0   2   2   2   2   0   2   2   2   0   0   2   0   0   2   2   0   2   0   2   0   2   2   0   2   0   0   0   0   0   0   0   2   2   0   0   0   2   0   0   2   0   2   2   0   2   0   0   0   0   2   0   0   0   0   2   2   2   0   0   2   2   2   0   2   0   2   0   0   0   0   2   2   0   2   2   2   2   2   0   2   2   2   0   2   2   2   2   2   2   0   0   0   0   2   2   0   0   2   2   0   2   2   0   2   0   0   0   0   2   0   0   0   2   0   0   2   2   0   2   0   0   0   0
 MK-5-7                 2   0   0   0   0   0   0   2   2   2   2   2   0   0   2   2   2   2   0   0   2   0   2   0   0   2   2   2   0   2   0   0   2   0   2   2   0   2   0   0   2   0   0   2   2   2   0   2   0   2   0   2   0   2   0   0   0   0   0   2   0   2   2   2   0   0   0   0   0   2   2   2   2   0   2   0   0   2   0   2   2   2   2   2   2   0   0   2   0   0   2   0   0   2   0   0   0   2   2   0   2   0   0   0   0   0   0   2   2   0   0   0   0   2   0   0   2   0   2   2   0   2   0   0   2   0   2   0   0   0   0   2   2   2   0   0   2   2   2   0   0   0   2   0   0   0   0   2   2   0   2   2   2   2   2   2   2   2   2   0   2   2   0   2   2   2   0   0   0   0   2   2   0   2   2   2   2   2   2   0   2   0   0   0   0   2   0   2   0   2   0   0   2   2   0   2   0   0   2   2
 MK-5-8                 2   0   0   0   0   0   2   2   2   2   2   2   0   0   2   2   2   2   0   2   2   0   2   0   0   2   2   2   0   2   0   0   2   0   0   2   0   2   0   0   2   0   2   2   0   2   0   2   0   2   0   2   0   2   0   0   0   0   0   2   0   2   2   2   0   0   0   0   0   2   2   2   2   0   2   0   0   2   0   2   2   2   2   2   2   0   0   2   0   0   2   0   0   2   0   0   0   2   2   0   2   0   0   0   0   0   0   2   2   0   0   0   0   0   0   0   2   0   2   2   0   2   0   0   2   0   2   0   0   0   0   2   0   2   0   0   0   2   2   0   0   0   0   0   0   2   0   2   2   0   2   2   2   2   2   2   2   2   2   0   2   2   0   0   2   2   0   0   0   0   2   2   0   2   2   2   2   2   2   0   2   0   0   0   0   2   0   2   0   2   0   0   2   2   0   2   0   0   2   2
 MK-5-9                 2   0   0   0   0   0   2   2   2   2   2   2   0   0   2   2   2   0   0   2   2   0   0   0   0   2   0   2   0   2   0   0   2   0   0   2   2   2   0   0   2   0   2   2   2   2   0   2   2   2   0   2   0   2   0   0   0   0   0   2   0   2   2   2   0   0   0   0   0   0   2   2   2   0   2   0   0   2   0   2   2   2   2   2   2   0   0   2   0   0   2   0   0   2   0   0   0   2   0   0   2   0   0   0   0   0   0   2   0   2   0   2   0   0   0   0   2   2   2   2   0   2   2   0   2   0   2   0   0   0   0   0   0   2   0   0   0   2   2   0   0   2   0   0   0   2   0   2   2   0   2   2   2   2   2   2   2   2   0   0   2   2   0   0   2   2   0   0   0   0   2   2   0   2   2   2   2   2   2   0   2   0   0   0   0   2   0   2   0   2   0   0   2   2   2   2   0   0   2   2
 MK-5-10                2   0   0   0   0   0   2   2   2   2   2   2   0   0   2   2   2   0   0   2   2   0   0   0   0   2   0   2   0   2   0   0   2   0   0   2   0   2   0   0   2   0   2   2   2   2   0   2   2   2   0   2   0   2   0   0   0   0   0   2   0   2   0   2   0   0   0   0   0   0   2   2   2   0   2   0   0   2   0   2   2   2   0   2   2   0   0   2   0   0   2   0   0   2   0   0   0   2   0   0   2   0   0   0   0   0   0   2   0   2   2   2   0   0   0   0   2   2   2   2   0   2   2   0   2   2   2   0   0   0   0   0   0   2   2   0   0   2   2   0   0   2   0   0   0   2   2   2   0   0   2   2   2   2   2   2   0   2   2   0   2   0   0   0   2   0   0   0   0   0   2   2   0   2   2   2   2   2   2   2   2   0   0   0   0   2   0   2   0   2   2   0   2   2   2   2   0   0   2   2
 MK-5-11                2   0   0   0   0   0   2   2   2   2   2   2   2   0   2   2   2   0   0   0   2   2   0   0   0   2   0   2   0   2   0   0   2   0   2   2   0   2   0   0   2   0   2   2   2   0   0   2   2   2   0   2   0   2   0   2   0   0   0   2   0   2   0   2   0   2   2   0   0   0   2   2   2   0   2   2   0   2   0   2   2   2   0   2   2   0   0   2   0   0   2   0   0   2   0   0   0   2   0   0   2   0   0   0   0   0   0   2   0   2   2   2   0   0   0   0   2   2   2   2   0   2   2   0   2   2   2   0   0   0   2   0   0   2   0   0   0   2   2   0   0   2   0   0   2   0   2   2   0   0   2   2   2   2   2   2   0   2   2   0   2   0   0   0   0   0   0   0   0   0   2   2   0   2   2   2   2   2   2   2   2   0   0   0   0   2   0   2   0   2   2   0   0   2   2   0   2   2   2   2
 MK-5-12                2   0   0   0   0   0   2   2   2   2   2   2   2   0   2   2   0   0   0   0   2   2   0   0   2   2   0   2   0   2   0   0   2   0   2   2   2   2   0   0   2   0   2   2   2   0   0   2   0   2   0   2   0   2   0   2   0   0   0   2   0   2   0   2   0   2   2   2   0   0   2   2   2   0   2   2   0   2   0   2   0   2   0   2   2   0   0   2   0   2   2   0   2   2   0   0   0   2   0   0   2   0   0   0   0   0   0   2   0   2   2   2   0   0   0   0   0   2   2   2   0   2   2   0   2   2   0   0   0   0   2   0   0   2   0   0   0   2   2   0   0   2   0   0   2   0   2   2   0   0   0   2   2   2   2   2   0   2   0   0   2   2   0   0   0   0   2   0   0   0   2   2   0   2   2   2   2   2   2   2   2   0   0   0   0   2   2   2   0   2   2   0   0   2   2   2   2   2   2   0
 MK-5-13                2   2   0   0   0   0   2   2   2   2   2   2   2   0   2   0   0   0   0   0   2   2   0   0   2   2   0   2   0   2   0   0   2   0   2   2   0   2   0   0   2   0   2   2   2   2   0   2   0   2   0   2   0   2   0   0   2   0   0   0   2   2   0   2   0   2   2   2   2   0   2   2   2   0   2   2   0   2   0   2   0   0   0   2   2   2   0   0   0   2   2   0   2   2   0   0   0   2   0   0   2   2   0   0   0   0   0   2   0   2   0   2   0   0   0   0   2   2   2   2   0   0   2   0   2   2   0   0   0   2   2   0   0   0   0   0   0   2   2   0   0   2   0   0   2   0   2   2   2   0   0   2   2   2   2   2   0   2   0   0   2   2   0   0   2   0   2   2   0   0   2   2   0   2   2   2   2   2   2   2   2   0   0   0   0   2   2   2   0   2   2   0   0   2   0   2   2   2   2   0
 MK-5-14                2   2   0   0   0   0   2   2   0   2   0   2   0   0   2   0   0   0   0   0   2   2   0   0   2   2   0   2   0   2   0   0   2   0   2   2   0   2   2   2   2   0   2   0   2   2   0   2   0   2   0   2   2   2   0   0   0   0   0   0   2   2   0   2   0   2   2   0   2   0   2   0   2   0   2   2   0   2   0   2   0   0   0   2   2   2   2   0   0   2   2   0   2   2   0   0   0   2   0   2   2   2   0   0   0   0   0   0   0   2   2   0   0   0   0   0   2   2   2   2   2   0   2   0   2   2   0   0   0   2   2   0   0   0   2   0   0   2   2   0   0   2   0   0   2   0   2   2   2   0   0   2   2   2   2   2   0   0   0   0   2   2   0   0   2   0   2   2   0   0   2   2   0   2   2   2   0   2   2   0   2   0   0   0   0   2   2   2   0   2   2   0   0   2   0   2   2   2   0   0
 MK-5-15                2   2   0   0   0   0   2   2   0   2   0   2   0   0   0   0   0   0   2   0   2   2   0   2   2   0   0   2   0   2   0   0   2   0   2   2   0   2   2   2   2   0   2   0   2   2   0   2   2   2   0   2   2   2   0   2   0   0   2   0   2   2   0   2   0   2   2   0   2   0   2   2   2   0   2   2   0   2   0   2   0   0   0   2   2   2   2   0   0   2   2   0   2   2   0   0   2   2   0   2   2   2   0   0   0   0   0   0   0   2   2   0   0   0   0   0   2   2   2   2   2   0   2   0   2   2   0   2   0   2   2   0   0   0   2   0   2   2   2   0   0   2   0   2   2   0   2   0   2   0   0   2   2   2   2   2   0   0   0   0   2   2   0   0   2   0   2   2   0   0   2   0   0   2   2   2   0   2   0   2   2   0   0   2   0   2   2   2   0   2   2   0   0   2   0   2   2   2   2   0
 MK-5-16                2   2   0   0   0   0   2   2   0   2   0   2   0   0   0   0   0   0   2   0   2   2   0   2   2   0   0   0   0   2   2   0   2   0   2   2   0   2   2   2   2   0   2   0   2   2   0   2   2   2   0   2   2   2   0   2   0   2   2   2   2   0   0   2   0   2   2   0   2   0   2   2   2   0   2   2   2   2   2   2   0   0   0   2   2   0   0   0   2   2   0   0   2   2   0   0   0   2   0   2   2   2   0   0   0   0   0   0   0   2   0   0   0   0   0   0   2   2   2   2   2   0   2   0   2   2   0   2   0   2   2   0   0   0   2   0   2   2   0   0   0   0   0   2   2   0   2   0   2   0   0   2   2   0   2   2   0   0   0   0   2   2   0   2   2   0   2   2   0   0   0   0   0   0   2   2   0   2   0   2   2   2   0   2   0   2   2   2   0   2   2   0   2   0   0   2   2   2   2   0
 MK-6-1                 2   2   0   0   0   2   2   0   0   2   2   2   2   0   0   2   2   0   0   0   2   2   2   0   2   2   0   0   0   2   2   0   0   2   0   0   2   0   2   2   2   0   0   0   2   0   0   2   2   2   0   0   0   0   0   2   0   2   2   2   0   0   0   2   2   0   2   0   0   2   0   0   0   0   2   2   0   0   2   0   0   0   0   2   0   2   0   2   0   2   0   2   0   0   2   2   2   2   2   0   0   2   0   2   0   2   0   2   2   2   2   2   0   2   2   2   2   0   2   2   0   0   0   0   2   0   0   2   0   0   0   0   0   2   2   0   2   0   0   0   0   2   2   0   2   2   0   0   0   2   2   0   2   0   2   2   0   2   0   0   0   0   2   2   2   0   0   0   0   0   0   0   0   0   0   0   0   0   2   2   0   0   0   0   2   2   2   2   0   0   0   2   0   2   2   2   0   2   2   0
 MK-6-2                 2   2   0   0   0   2   2   0   0   2   2   2   2   0   0   2   2   0   0   0   2   2   2   0   2   2   0   0   0   2   2   0   0   2   0   0   0   0   2   2   2   0   0   2   2   2   0   2   2   2   0   0   0   0   0   2   0   0   2   2   0   0   0   2   2   0   2   0   0   2   0   0   0   0   2   2   2   0   2   0   0   0   0   2   0   2   0   0   0   2   0   2   0   0   2   2   2   2   2   0   0   2   0   2   0   2   0   2   2   2   2   2   2   2   2   2   2   0   2   2   0   0   0   0   2   0   0   2   0   0   0   0   0   2   2   0   2   0   0   0   0   2   2   0   2   2   0   0   0   2   2   0   2   0   2   2   0   0   0   0   0   2   2   2   2   0   0   0   0   0   0   2   0   0   0   0   0   0   2   2   0   0   2   0   2   2   2   2   0   0   0   2   0   2   2   2   2   2   2   0
 MK-6-3                 0   2   0   0   0   2   2   0   0   2   2   2   2   0   0   2   2   0   0   0   2   2   2   0   2   2   0   0   0   2   2   0   0   2   0   0   0   0   2   2   2   0   0   2   2   0   0   2   2   2   0   0   2   2   0   2   2   0   2   2   0   0   0   2   2   0   2   0   0   2   0   2   0   0   2   2   2   0   2   0   0   0   0   2   0   2   0   0   2   2   0   2   0   0   2   2   2   2   2   0   0   2   0   2   0   2   0   2   2   2   2   2   2   2   2   2   2   0   2   2   2   0   0   0   2   0   0   2   0   0   0   0   0   2   2   2   2   0   0   0   0   2   2   0   2   2   0   0   0   2   2   0   2   0   2   2   0   0   0   0   0   2   2   2   0   0   0   0   0   0   0   0   0   0   0   2   0   2   2   2   0   2   2   0   2   2   2   2   0   0   2   2   0   2   2   2   2   0   2   0
 MK-6-4                 0   2   0   2   0   2   2   0   0   2   2   2   2   0   0   2   2   0   0   0   2   2   2   2   2   2   0   0   0   0   2   0   0   2   0   0   0   0   2   0   2   0   0   2   2   0   0   2   2   2   2   0   2   2   0   2   2   0   2   2   2   0   0   2   0   0   2   0   0   2   2   2   0   0   2   2   0   0   2   0   0   0   0   2   0   2   0   0   0   0   0   2   0   0   2   2   2   2   2   0   0   2   0   2   0   2   0   2   0   2   2   2   2   2   2   2   0   0   2   2   2   0   0   0   2   0   0   2   0   0   0   0   0   2   2   2   0   0   0   0   0   2   2   0   2   2   0   0   0   2   2   2   2   0   2   2   0   0   0   0   0   2   2   2   0   0   0   0   0   0   2   0   0   0   0   2   0   2   2   2   0   0   2   2   2   0   2   2   0   0   2   2   0   2   2   2   2   0   2   0
 MK-6-5                 0   2   0   2   0   2   2   0   0   2   2   2   2   0   0   2   2   0   0   0   2   2   2   2   2   2   0   0   0   0   2   0   0   2   0   0   0   0   2   0   2   0   0   2   0   0   0   2   2   2   2   0   2   2   0   2   2   0   2   2   2   0   0   2   0   0   0   0   0   2   2   2   0   0   2   2   0   0   2   0   0   2   0   0   0   2   0   0   0   0   0   2   0   0   2   2   2   2   2   2   2   2   0   2   0   0   0   2   0   0   0   2   2   2   0   2   0   0   2   2   2   0   0   0   2   0   2   2   0   0   0   0   0   2   2   2   0   2   0   0   0   2   2   0   2   2   0   0   2   2   2   2   2   0   2   2   0   0   0   0   0   2   2   0   0   0   0   0   0   0   2   0   0   0   2   2   0   2   0   2   2   0   2   2   2   0   2   2   0   2   2   2   0   2   2   2   2   0   2   0
 MK-6-6                 0   2   0   2   0   2   2   0   0   2   2   2   2   0   0   2   2   0   0   0   2   2   2   2   2   2   0   0   0   0   0   0   2   0   0   0   0   0   2   0   2   0   0   2   0   0   0   2   2   2   2   0   2   0   0   2   2   2   2   2   2   2   0   2   0   0   0   0   0   2   2   0   0   0   2   2   2   0   2   0   0   2   0   0   0   2   0   0   0   0   0   2   0   0   2   2   2   0   2   2   2   2   0   0   0   0   0   2   0   0   0   2   2   2   0   2   0   0   2   2   2   0   0   0   2   0   0   0   0   0   0   0   0   2   2   2   0   2   0   0   0   2   2   0   2   2   0   0   2   2   2   2   2   0   2   2   0   0   0   0   0   2   2   0   0   0   2   0   0   0   0   2   0   0   2   2   0   0   0   2   2   0   2   2   2   0   2   2   0   2   2   2   2   2   2   0   2   2   2   0
 MK-6-7                 0   2   0   2   0   2   2   2   0   0   0   2   2   0   2   2   2   0   0   0   2   0   2   2   2   2   0   0   0   0   0   0   2   0   0   2   0   0   2   0   2   0   0   0   0   0   0   2   2   2   2   0   2   0   0   2   0   2   2   2   2   2   0   2   0   0   0   0   0   2   2   0   0   0   2   2   2   0   2   0   0   2   0   0   0   0   0   0   0   0   0   2   0   0   2   2   2   0   2   2   2   2   0   2   0   0   0   2   0   0   0   2   0   2   0   0   0   0   2   2   2   0   0   0   2   0   0   0   2   0   0   0   0   2   2   2   0   2   0   0   0   2   2   0   0   2   0   0   2   2   0   2   2   0   2   0   0   0   0   0   0   2   0   0   0   0   2   0   0   0   0   2   0   2   2   0   0   0   0   2   2   0   2   2   2   0   2   2   0   2   2   2   2   2   2   0   0   2   2   0
 MK-6-8                 0   2   0   2   0   2   2   2   0   2   0   2   2   0   2   2   2   0   0   0   0   0   2   2   2   2   0   0   0   0   0   0   2   0   0   2   0   0   2   0   2   0   0   0   0   0   0   2   2   2   2   0   2   0   0   2   0   2   2   2   2   2   0   2   0   2   0   0   0   2   2   0   0   0   2   2   2   0   2   0   0   2   0   0   0   0   0   0   0   0   0   0   0   0   2   2   0   0   0   2   2   2   0   2   0   2   0   2   0   0   0   2   0   2   0   0   0   0   2   2   2   0   0   0   2   0   0   0   2   0   0   0   0   2   2   2   0   2   0   0   0   2   2   0   0   2   0   0   2   2   0   2   2   0   2   0   0   0   0   2   0   0   0   0   0   0   2   0   0   0   0   2   2   2   2   0   0   0   0   2   2   0   0   0   2   0   2   0   2   2   2   2   2   2   2   0   0   2   2   2
 MK-6-9                 0   0   0   2   0   2   2   2   0   2   0   2   2   2   2   2   2   0   0   0   0   0   2   2   2   2   0   0   0   0   2   0   2   0   0   2   0   2   2   0   2   0   0   0   0   0   0   2   2   2   2   0   0   0   0   2   0   2   2   2   2   2   0   2   0   2   0   0   0   2   2   0   0   0   2   2   2   0   2   0   0   2   0   0   0   0   0   0   2   0   0   0   0   0   2   2   2   2   0   2   2   2   0   2   0   2   0   2   0   0   0   2   0   2   0   0   0   0   2   0   2   0   0   0   2   0   0   2   2   0   0   0   0   2   2   0   0   2   0   0   0   2   2   2   0   2   0   0   2   2   0   2   2   0   2   0   0   0   0   2   0   2   0   0   0   0   2   0   0   0   2   2   2   0   2   0   0   0   0   2   2   0   2   0   2   0   2   0   2   2   2   2   2   2   2   0   0   2   2   2
 MK-6-10                0   0   0   2   0   2   2   2   0   2   0   2   0   0   2   2   2   0   0   0   0   0   2   2   2   2   0   0   0   0   2   0   2   0   0   2   0   2   2   0   2   0   0   0   0   0   0   2   2   2   2   0   2   0   0   2   0   2   2   2   2   0   0   2   0   2   0   0   0   2   2   0   0   0   2   2   2   0   2   0   0   2   0   0   0   0   0   0   2   0   0   0   0   2   2   0   2   2   0   2   2   2   0   2   0   2   0   2   0   0   0   2   0   2   0   0   0   2   0   0   2   0   0   0   2   0   0   2   2   0   0   0   0   2   2   0   0   2   0   0   0   2   2   2   0   2   0   0   0   2   0   2   0   0   2   2   0   0   0   0   0   2   0   0   2   0   0   0   0   0   2   2   2   0   2   0   0   0   0   2   2   2   0   0   2   0   0   0   2   2   2   2   2   2   2   0   0   2   2   2
 MK-6-11                0   0   0   2   0   2   0   2   0   2   0   2   0   0   2   2   2   0   0   0   0   0   2   2   2   2   0   0   0   0   0   0   2   0   0   2   0   2   2   0   2   0   0   0   0   0   0   2   2   2   2   0   2   0   0   2   0   2   2   0   2   0   0   2   0   2   0   2   0   2   2   0   0   2   0   2   2   0   2   0   0   2   0   0   0   0   0   0   0   0   0   0   0   2   2   0   2   2   0   2   2   2   0   2   0   2   0   2   0   0   0   2   2   2   0   0   0   2   0   0   2   0   0   0   2   0   0   2   2   0   0   0   0   2   2   0   0   2   2   0   0   2   2   2   0   2   0   0   0   2   0   2   2   0   0   2   0   0   0   0   0   2   0   0   2   0   0   0   0   0   2   2   2   0   2   0   2   0   0   2   0   2   0   2   2   0   0   0   2   2   2   0   2   2   2   0   0   2   2   2
 MK-6-12                2   0   0   2   0   2   0   2   0   2   0   2   0   0   2   2   2   0   0   2   0   0   2   2   2   2   0   0   0   0   0   0   2   0   0   2   0   2   2   0   2   0   0   2   0   0   2   2   2   2   2   0   2   0   0   2   0   2   2   0   2   0   0   2   0   2   0   2   0   0   2   0   0   2   0   2   0   2   2   0   0   0   0   2   0   0   0   0   0   0   0   2   0   2   2   0   2   2   0   2   2   2   2   2   0   2   0   2   0   0   0   2   2   2   0   0   0   2   2   0   2   0   0   0   2   0   0   2   2   0   2   0   2   2   2   0   0   2   2   0   0   2   0   2   0   2   0   0   2   2   0   2   2   0   0   2   0   0   0   0   0   2   0   0   2   0   0   0   0   0   2   2   2   0   2   2   2   0   0   2   0   2   0   2   2   0   2   0   2   2   2   0   2   2   0   0   0   2   2   2
 MK-6-13                2   0   2   2   0   2   0   2   0   2   0   2   0   0   0   0   2   0   0   2   0   0   2   2   2   2   0   0   0   0   0   0   2   2   0   2   0   2   2   0   2   0   0   2   2   0   2   2   0   2   2   0   2   0   0   2   2   2   2   0   2   0   0   2   2   2   0   2   2   0   2   0   0   2   0   2   0   2   2   0   0   0   0   2   0   0   0   0   0   0   0   2   0   2   2   0   2   0   0   2   2   2   2   2   0   2   0   2   0   0   2   2   2   2   2   0   0   2   2   0   2   0   0   0   2   0   0   2   0   0   2   0   2   2   2   0   0   2   2   0   0   2   2   2   0   2   0   0   2   2   0   2   2   0   0   2   0   0   2   0   0   2   0   0   2   0   0   0   0   0   2   2   2   0   2   2   2   0   0   2   0   2   0   2   2   0   2   0   2   2   2   0   0   2   0   0   0   2   2   2
 MK-6-14                0   0   2   2   0   2   0   2   0   2   0   2   0   2   0   2   2   2   0   2   0   0   2   2   2   2   0   0   0   0   0   0   2   2   0   2   0   2   2   0   2   0   0   2   2   0   2   0   0   2   2   2   2   0   0   2   2   2   2   0   2   0   0   2   2   2   0   2   2   0   2   0   0   2   0   2   0   2   2   0   0   0   0   2   0   0   0   0   0   0   0   2   0   2   2   0   2   0   0   2   2   2   2   2   0   2   0   2   0   0   2   2   2   2   2   2   0   2   2   0   2   0   2   0   2   0   0   2   0   0   2   0   0   2   2   0   0   2   2   0   0   2   2   2   0   2   0   0   2   2   0   2   2   0   0   2   0   0   2   0   0   2   0   0   2   0   0   0   0   0   2   2   2   0   2   2   2   0   0   2   0   2   0   2   2   0   2   0   2   2   2   0   0   2   0   0   0   2   2   2
 MK-6-15                0   0   2   2   0   2   0   2   0   2   0   2   0   2   0   0   2   2   0   2   0   0   2   2   0   2   0   2   0   0   0   0   2   2   0   0   0   2   2   0   2   0   0   2   2   0   2   0   2   2   2   2   2   0   0   2   0   2   2   0   2   0   0   2   2   2   0   2   2   0   2   0   0   2   0   2   0   2   2   2   0   0   0   2   0   0   0   0   0   0   2   2   0   2   2   2   2   0   0   2   2   0   2   2   0   0   0   2   0   0   2   2   2   2   2   2   2   2   2   0   2   0   2   0   2   0   0   2   0   0   2   2   0   2   2   0   2   2   2   0   0   2   0   2   0   2   2   2   2   2   0   2   2   0   2   2   0   0   2   0   0   2   0   0   2   0   0   0   0   0   2   2   2   0   2   2   2   0   0   2   0   0   0   2   2   0   2   0   2   2   2   0   0   2   0   0   0   0   2   2
 MK-6-16                0   0   2   2   0   2   2   2   2   2   0   2   0   2   0   0   0   2   0   0   0   0   2   2   2   2   0   2   0   0   0   0   2   2   0   0   0   2   2   0   2   0   0   0   2   0   2   0   2   2   2   2   2   0   2   2   0   2   2   0   2   0   0   2   2   2   0   2   2   0   2   0   0   2   0   2   0   2   2   2   0   2   0   0   0   0   2   0   0   0   0   2   0   2   2   2   0   0   2   2   2   0   2   2   2   0   0   2   0   0   0   0   2   2   2   2   2   2   2   0   2   0   2   0   2   0   0   2   0   0   2   2   0   2   2   0   0   2   2   0   0   2   0   2   2   2   2   2   2   2   0   0   2   0   0   0   0   0   2   0   0   2   0   0   2   0   0   0   0   0   0   2   2   0   2   2   2   0   0   0   0   0   0   2   2   0   2   0   0   2   2   0   0   2   0   2   0   0   2   0
 
!****************************************** Phenotypic Data **********************************************************
!-100.0 is resevred for missing phenotype
SimulatedTrait1        14.3077   15.6316   14.1419   14.6617   14.5736   13.8372   14.4713   13.5721   15.1631   16.5406   15.7483   14.7274   14.9449   15.5851   13.7015   14.3699   14.4737   13.5475   15.7447   13.8883   16.0543   13.5739   15.3838   15.8565   13.9638   15.0232   16.6446   13.7094   15.8299   14.4526   16.2126   14.2637   16.2954   15.5282   15.4873   14.0554   14.2575   14.1074   15.6939   15.7652   14.8416   16.7659   15.4509   16.0690   16.1317   14.9013   14.4633   16.0637   14.5139   13.6554   15.5101   15.5681   15.8818   14.1214   14.2057   14.8085   16.0538   15.3839   14.9775   15.3771   13.8891   14.0143   13.5788   15.9422   13.9957   14.3005   15.8034   13.7448   14.5842   15.9939   16.0176   14.1051   16.1076   15.8413   16.5533   13.8100   15.3145   13.8405   13.9625   14.6603   14.2424   13.9846   15.9297   14.4532   14.4030   13.7686   14.6566   14.6236   14.5762   15.6108   14.3090   14.5442   13.2681   15.4734   15.0553   14.5432   16.7377   16.1775   16.3458   16.0447   14.5929   16.2732   14.8362   14.2538   13.7287   13.9999   13.1322   15.8563   13.5124   13.6674   15.0677   14.6875   15.3954   15.9085   16.9054   14.3010   15.2483   14.6377   15.8858   16.0214   16.0872   14.4305   14.0285   14.0361   16.2073   15.0487   14.0035   13.4122   14.3704   15.6184   16.0299   16.3441   16.0296   13.9684   16.5457   13.0261   14.9046   16.0522   13.7547   16.2949   13.9565   14.0347   14.7473   14.4956   16.2335   13.9515   16.5426   14.2839   16.3369   14.8832   14.9860   14.4264   14.4491   13.5757   14.0479   15.4009   14.6320   14.1734   15.4025   14.0546   13.6144   15.9348   14.0395   16.7631   14.8719   14.6851   14.8708   14.2201   16.3888   16.4173   14.9702   14.4169   13.3274   16.4898   14.9112   13.4721   16.2139   14.3945   15.4289   16.4025   14.0359   16.2406   14.0640   15.5663   14.2436   15.8423   13.9967   15.5886   14.5126   14.7809   14.8350   14.4011   15.6392   15.5605   13.6984   14.1661   13.7522   14.2555   15.6574   16.0124
SimulatedTrait2        10.4281   10.2930   11.0117   10.3462   10.6503   10.1923   10.0766   10.1004   10.6690    9.6751    9.5886    9.2220   10.5015   10.6393   10.1827   10.3701    9.4530   10.1965    9.1982   10.8426    9.0471   10.0858    9.4053    9.2388   10.9241   10.9291    9.2513   10.7463   10.0340   10.4471    9.3108    9.4350    9.6287    9.4488   10.1564   10.4295   10.2678   10.3057    9.7969   10.5525   10.4096    9.1993   10.5825    9.2078    9.8389   10.1907   10.2648    9.4713   10.5518   10.8508   10.7356    9.5534    9.1578   10.6899   10.3188   10.1446    9.5749    9.8175   10.7020   10.7545   10.2784   10.4071   10.2563    9.5938   10.0634   10.7822    9.6337   10.5664   10.6499    9.9023    9.2752   10.8622    9.1536    9.4054    9.8088   10.7063    9.6914   10.4894   10.8229   10.7219   10.1025   10.1144    9.0049    9.4796   10.5314   10.4973    9.5377   10.5015   10.6188   10.8677   10.8687    9.5987   10.5345    9.3792    9.5018    9.2928    9.1382    9.3477    9.3299    8.9629   10.5083    9.6907   10.2438   10.2364   10.7918   10.4240   10.6773    9.4082   10.9305   10.4830   10.0847   10.1901    9.3860    9.6780    9.5974   10.5408   10.7525   10.5943    9.3325   10.6541    9.5342   10.0316   10.5170   10.3124   10.0075    9.3760   10.4980   10.6019   10.4985    9.5902    9.7614    9.9533    9.2419    9.5154    9.6389   10.0504    9.9137    9.8098   10.3448    9.4386   10.2552   10.3983    9.9472   10.3325    9.1331   10.3873    9.5867   10.4754    9.3359    9.1088    9.4625   10.2487   10.3379   10.7359   10.4776    9.3818   10.5854   10.8681    9.8327    9.6435   10.6057    9.6458   10.3268    9.1435    9.2973   10.1151    9.9755    9.2387    9.9801    9.4482   10.6593    9.9318   10.5286    9.4795    9.8735   10.3773    9.5755   10.2201   10.1227    9.9669   10.5435    9.4882    9.7081    9.4123   10.5245    9.2722    9.8160    9.5876   10.3012    9.3457   10.9266   10.5802   10.6007    9.1835   10.3130   10.7723   10.3951   10.3407    9.5057    9.4779
 
