# Supplementary material for: Inclusive Composite Interval Mapping of QTL by Environment Interactions in Biparental Populations
Source: PLoS One. 2015 Jul 10;10(7):e0132414. doi: 10.1371/journal.pone.0132414 (PMC4498613; doi:10.1371/journal.pone.0132414)
Supplement: S6 File — (ZIP) [file pone.0132414.s006.zip › H=0.8/L1/run_00148.met]

!**********************Note: lines staring with "!" are remarks and will be ignored in the program********************
!*********************************General Information**********************************
!Assuming F1 = P1 x P2, populations available in QTL IciMapping are: 
!  1, P1BC1F1 = P1 x F1, the first backcrossing where P1 is used as the recurrent parent;
!  2, P2BC1F1 = P2 x F1, the first backcrossing where P2 is used as the recurrent parent;
!  3, F1DH, F1-derived doubled haploids; 
!  4, RIL or F1RIL, recombination inbred lines through the repeated selfing of F1;
!  5, P1BC1RIL, recombination inbred lines through the repeated selfing of P1BC1F1;
!  6, P2BC1RIL, recombination inbred lines through the repeated selfing of P2BC1F1;
!  7, F2, the selfing generation of F1;
!  8, F3, the selfing generation of F2;
!  9, P1BC2F1, the second backcrossing where P1 is used as the recurrent parent; 
! 10, P2BC2F1, the second backcrossing where P2 is used as the recurrent parent;
! 11, P1BC2RIL, recombination inred lines through the repeated selfing of P1BC2F1; 
! 12, P2BC2RIL, recombination inred lines through the repeated selfing of P2BC2F1; 
! 13, P1BC1F2, the selfing generation of P1BC1F1; 
! 14, P2BC1F2, the selfing generation of P2BC1F1; 
! 15, P1BC2F2, the selfing generation of P1BC2F1; 
! 16, P2BC2F2, the selfing generation of P2BC2F1; 
! 17, P1BC1DH, P1BC1F1-derived doubled haploids; 
! 18, P2BC1DH, P2BC1F1-derived doubled haploids; 
! 19, P1BC2DH, P1BC2F1-derived doubled haploids; 
! 20, P2BC2DH, P2BC2F1-derived doubled haploids; 
   3      !Mapping Population (see remarks above)
   2      !Mapping Function (1 for Kosambi; 2 for Haldane; 3 for Morgan)
   2      !Marker Space Type (1 for intervals; 2 for positions)
   1      !Marker Space Unit(1 for centiMorgans; 2 for Morgan)
   6      !Number of Chromosomes (or Linkage Groups)
 200      !Size of the mapping population
   2      !Number of environments
 
!***************************************** Chromosomes and Linkage Maps **********************************************
!Chromosome                 NumMarkers
-CH1                        16
-CH2                        16
-CH3                        16
-CH4                        16
-CH5                        16
-CH6                        16
!Linkage map (Marker name followed by position or the interval length)
 MK-1-1                1     0.000
 MK-1-2                1    10.000
 MK-1-3                1    20.000
 MK-1-4                1    30.000
 MK-1-5                1    40.000
 MK-1-6                1    50.000
 MK-1-7                1    60.000
 MK-1-8                1    70.000
 MK-1-9                1    80.000
 MK-1-10               1    90.000
 MK-1-11               1   100.000
 MK-1-12               1   110.000
 MK-1-13               1   120.000
 MK-1-14               1   130.000
 MK-1-15               1   140.000
 MK-1-16               1   150.000
 MK-2-1                2     0.000
 MK-2-2                2    10.000
 MK-2-3                2    20.000
 MK-2-4                2    30.000
 MK-2-5                2    40.000
 MK-2-6                2    50.000
 MK-2-7                2    60.000
 MK-2-8                2    70.000
 MK-2-9                2    80.000
 MK-2-10               2    90.000
 MK-2-11               2   100.000
 MK-2-12               2   110.000
 MK-2-13               2   120.000
 MK-2-14               2   130.000
 MK-2-15               2   140.000
 MK-2-16               2   150.000
 MK-3-1                3     0.000
 MK-3-2                3    10.000
 MK-3-3                3    20.000
 MK-3-4                3    30.000
 MK-3-5                3    40.000
 MK-3-6                3    50.000
 MK-3-7                3    60.000
 MK-3-8                3    70.000
 MK-3-9                3    80.000
 MK-3-10               3    90.000
 MK-3-11               3   100.000
 MK-3-12               3   110.000
 MK-3-13               3   120.000
 MK-3-14               3   130.000
 MK-3-15               3   140.000
 MK-3-16               3   150.000
 MK-4-1                4     0.000
 MK-4-2                4    10.000
 MK-4-3                4    20.000
 MK-4-4                4    30.000
 MK-4-5                4    40.000
 MK-4-6                4    50.000
 MK-4-7                4    60.000
 MK-4-8                4    70.000
 MK-4-9                4    80.000
 MK-4-10               4    90.000
 MK-4-11               4   100.000
 MK-4-12               4   110.000
 MK-4-13               4   120.000
 MK-4-14               4   130.000
 MK-4-15               4   140.000
 MK-4-16               4   150.000
 MK-5-1                5     0.000
 MK-5-2                5    10.000
 MK-5-3                5    20.000
 MK-5-4                5    30.000
 MK-5-5                5    40.000
 MK-5-6                5    50.000
 MK-5-7                5    60.000
 MK-5-8                5    70.000
 MK-5-9                5    80.000
 MK-5-10               5    90.000
 MK-5-11               5   100.000
 MK-5-12               5   110.000
 MK-5-13               5   120.000
 MK-5-14               5   130.000
 MK-5-15               5   140.000
 MK-5-16               5   150.000
 MK-6-1                6     0.000
 MK-6-2                6    10.000
 MK-6-3                6    20.000
 MK-6-4                6    30.000
 MK-6-5                6    40.000
 MK-6-6                6    50.000
 MK-6-7                6    60.000
 MK-6-8                6    70.000
 MK-6-9                6    80.000
 MK-6-10               6    90.000
 MK-6-11               6   100.000
 MK-6-12               6   110.000
 MK-6-13               6   120.000
 MK-6-14               6   130.000
 MK-6-15               6   140.000
 MK-6-16               6   150.000
!*********************************** Marker Types ********************************************************************
!Co-dominant marker: When heterozygote F1 is present, P1 is coded as 2, F1 is coded as 1, and P2 is coded as 0; Otherwise, P1 is coded as 2, and P2 is coded as 0. 
!Dominant marker: When heterozygote F1 is present, P1 and F1 are coded as 12, and P2 is coded as 0; Otherwise, P1 is coded as 2, and P2 is coded as 0.  
!Recessive markers: When heterozygote F1 is present, P1 is coded as 2, and F1 and P2 are coded as 10; Otherwise, P1 is coded as 2, and P2 is coded as 0. 
!Missing marker is coded as -1. 
 MK-1-1                 0   0   0   2   0   2   0   2   0   2   0   2   2   0   0   2   2   0   2   0   0   2   0   2   2   0   0   0   0   2   2   0   0   0   2   0   2   0   0   0   0   2   0   2   2   2   0   0   0   2   0   2   2   2   2   0   0   0   0   0   0   0   0   0   0   0   2   2   2   0   0   0   0   2   2   2   2   0   0   2   2   2   2   0   0   2   2   0   2   0   2   0   0   0   0   2   2   0   0   2   0   0   0   0   0   0   2   0   0   0   0   0   2   0   2   2   0   0   0   2   2   0   0   2   0   2   2   0   2   2   2   2   0   2   0   0   2   2   2   0   0   0   2   2   0   0   0   0   2   0   2   0   2   0   0   2   0   2   0   0   0   0   0   2   0   0   2   0   0   0   2   2   2   0   2   2   2   0   2   2   0   0   2   0   2   2   0   0   2   0   2   0   0   0   2   0   0   2   2   2
 MK-1-2                 0   0   0   2   0   2   0   2   0   2   0   2   2   0   0   0   2   0   2   0   0   2   0   0   0   0   0   2   0   2   0   0   0   0   2   0   2   0   0   0   0   0   0   2   2   2   2   0   0   2   0   2   2   2   2   0   0   0   0   0   0   0   0   0   0   0   0   2   2   0   2   0   0   2   2   2   2   2   0   2   2   0   2   0   0   2   2   0   2   0   2   0   0   0   0   2   2   0   0   2   0   0   0   0   0   0   2   0   0   0   2   0   2   0   0   2   0   0   0   2   2   0   0   2   0   2   2   0   2   2   2   2   0   2   0   0   2   2   2   2   0   0   2   2   0   0   0   0   2   0   2   0   2   2   0   2   0   2   0   0   0   0   2   2   0   0   2   2   0   0   2   2   2   0   2   2   2   0   2   0   0   2   2   0   0   2   0   0   2   0   2   0   0   0   2   0   0   0   2   2
 MK-1-3                 0   0   0   2   0   2   0   2   0   2   0   2   2   0   0   0   2   0   2   0   0   2   0   0   0   0   0   2   0   2   0   0   0   0   0   0   2   0   0   0   0   0   2   2   2   2   2   0   0   2   0   2   2   0   2   0   0   0   0   0   0   0   0   0   0   2   0   2   2   0   2   0   0   2   2   2   2   2   0   2   2   0   2   0   0   0   2   0   2   0   2   0   0   0   0   2   0   0   0   2   0   0   0   0   0   0   2   0   0   0   2   0   2   0   0   2   0   0   2   2   2   0   0   2   0   0   2   0   2   2   2   2   0   2   0   0   0   2   2   2   0   0   2   2   0   0   0   0   2   0   2   2   2   2   0   2   0   2   0   2   0   0   2   0   0   0   2   2   2   2   0   2   2   0   2   2   2   0   2   0   0   2   2   0   0   2   0   0   2   0   2   0   0   0   2   0   0   0   2   2
 MK-1-4                 0   0   0   2   0   2   0   2   0   2   0   2   2   0   0   0   2   0   0   0   2   2   0   0   0   0   0   2   0   2   0   0   0   0   0   0   0   0   0   0   0   0   2   2   2   2   2   0   0   2   0   2   2   0   2   0   0   2   2   0   0   0   0   0   0   2   0   2   2   0   2   0   0   2   2   2   0   2   0   2   2   0   2   0   0   0   0   0   2   0   2   0   0   0   0   2   2   0   0   2   0   0   0   0   0   0   2   0   2   0   2   0   2   0   0   2   0   0   2   2   2   0   0   2   0   0   2   0   2   2   2   2   0   0   0   0   0   2   2   2   0   0   2   2   0   0   0   0   2   0   2   2   2   2   0   2   0   0   0   2   0   0   2   2   0   0   0   2   2   2   0   0   2   0   2   2   2   2   2   0   0   2   2   0   0   2   0   0   2   0   2   0   0   0   2   2   0   0   2   2
 MK-1-5                 0   0   0   2   0   2   0   2   0   2   0   2   2   0   0   0   2   0   0   0   2   2   0   0   0   0   0   2   0   2   2   0   0   0   0   0   0   0   0   0   0   0   2   2   2   2   2   0   0   2   0   2   2   0   2   2   0   2   2   0   0   0   0   0   0   2   0   2   2   2   2   0   0   0   2   2   0   2   0   2   2   0   2   0   0   0   2   0   2   0   2   2   0   0   0   2   2   2   2   2   0   0   0   0   0   0   2   2   2   0   2   0   2   0   0   2   0   0   2   2   0   0   0   0   0   0   2   0   2   2   0   2   0   0   0   0   0   2   2   2   0   2   2   2   0   0   2   0   2   0   2   2   2   2   0   2   0   0   0   2   0   0   2   2   0   0   0   2   2   2   0   0   2   0   2   2   2   0   2   0   0   2   2   2   2   2   0   0   0   2   2   0   0   0   2   2   0   0   2   2
 MK-1-6                 0   0   0   2   0   2   0   2   2   2   0   2   2   0   0   0   2   0   0   0   2   0   0   0   0   0   0   2   0   2   2   0   0   0   2   0   0   0   0   0   0   0   2   2   2   2   2   0   0   2   0   2   2   0   0   0   0   2   0   0   0   0   0   0   2   2   0   2   0   2   2   0   0   0   2   0   0   2   2   2   2   0   2   0   0   0   2   0   2   0   2   2   0   0   0   2   2   2   2   2   0   0   0   0   0   0   0   2   2   0   2   0   2   0   0   2   0   0   2   2   0   0   0   0   0   0   2   0   2   2   0   2   0   2   0   0   0   2   2   2   2   2   2   0   0   0   2   0   2   0   2   2   2   2   2   2   0   0   0   2   0   2   2   2   0   0   0   2   2   0   0   0   0   0   2   2   2   0   2   0   0   2   2   0   2   2   0   0   0   0   2   0   0   0   2   2   0   0   0   2
 MK-1-7                 0   0   0   2   0   2   0   2   2   2   0   2   2   0   2   2   2   0   2   0   2   0   0   0   0   0   0   2   0   2   2   0   0   0   2   0   0   0   0   0   0   0   2   2   2   2   2   0   0   2   0   2   0   0   0   2   0   2   0   0   0   0   0   2   0   2   0   2   0   2   2   2   0   0   2   0   0   2   0   2   2   0   2   0   0   0   2   0   0   0   2   2   0   0   0   2   2   0   2   2   0   0   0   0   0   0   0   2   2   0   2   2   2   0   0   2   0   0   2   2   0   0   2   0   0   0   2   0   2   2   0   2   2   2   0   0   0   2   2   2   2   2   2   0   0   0   2   0   2   0   0   2   2   2   2   2   0   0   0   2   2   2   2   2   0   2   0   0   2   0   0   0   0   0   2   2   2   0   0   0   0   2   2   0   2   2   2   0   2   0   2   0   0   0   2   2   0   0   0   2
 MK-1-8                 0   0   0   2   0   2   0   2   2   2   0   2   2   0   2   2   2   0   2   0   2   0   0   0   0   0   0   0   0   2   2   0   0   0   2   0   0   0   0   0   0   0   2   2   2   2   2   0   0   0   0   2   0   2   0   2   0   2   0   0   0   0   0   2   2   2   0   2   0   0   2   2   0   0   2   0   0   2   0   2   2   0   2   0   0   2   2   0   0   2   2   0   0   0   0   2   2   0   2   2   0   0   0   0   0   0   0   2   2   0   2   2   2   0   0   2   0   0   2   2   2   0   2   0   0   0   2   0   2   2   0   2   2   2   2   0   0   2   2   2   2   2   2   2   0   0   2   0   2   0   0   2   2   2   2   2   2   0   0   2   2   2   2   2   0   0   0   0   2   0   0   0   0   0   2   2   2   0   0   0   0   2   0   0   2   2   2   0   2   0   2   0   0   0   2   2   0   0   0   2
 MK-1-9                 0   0   0   2   0   2   0   2   2   2   0   2   0   0   2   0   2   0   2   0   2   0   0   0   2   0   0   0   0   2   2   0   0   0   2   0   0   0   0   2   0   0   2   2   2   0   2   0   0   0   0   2   0   2   0   2   0   2   0   0   0   0   0   2   2   2   0   2   0   2   2   2   0   2   2   2   0   2   0   2   2   0   2   0   0   2   2   0   0   2   2   2   0   0   0   2   2   0   2   2   0   0   2   2   0   0   0   2   2   0   0   2   2   0   0   2   0   0   2   2   2   2   2   0   0   0   2   0   2   2   0   2   2   2   2   0   0   2   2   2   2   2   0   2   0   2   2   0   2   0   0   2   0   2   2   2   2   0   0   0   2   2   2   2   0   0   0   0   2   0   0   0   0   0   2   2   2   2   0   0   0   2   0   0   2   2   2   0   2   0   2   0   0   0   2   2   0   0   0   2
 MK-1-10                0   0   0   2   2   2   0   2   2   2   0   2   0   0   0   0   2   0   2   0   0   0   0   0   2   0   0   0   0   2   2   0   0   0   2   0   2   0   0   2   0   0   2   2   2   0   2   2   0   0   0   2   0   2   0   2   0   2   2   0   0   0   0   2   2   2   2   2   0   2   2   2   0   2   2   2   0   2   0   2   2   0   2   0   0   0   2   0   0   0   2   0   2   0   0   2   0   0   2   2   2   0   2   2   0   0   0   2   2   0   0   2   2   0   0   0   0   0   2   2   0   2   0   0   0   0   2   0   2   2   0   2   2   2   0   0   0   2   2   2   2   2   0   2   2   2   2   0   0   0   0   0   0   2   2   2   2   0   0   0   2   2   2   2   0   0   0   0   2   0   0   0   0   0   2   2   2   2   0   0   0   2   0   0   2   0   2   0   2   0   2   0   0   2   2   2   0   0   0   2
 MK-1-11                0   0   0   2   2   2   0   2   2   2   0   2   0   0   0   0   2   0   2   0   0   0   0   0   2   0   0   0   0   2   2   0   0   0   2   0   2   0   0   2   0   0   2   2   0   0   2   2   0   0   0   0   0   2   0   2   0   0   0   0   0   0   0   2   2   2   2   2   0   2   2   2   2   2   2   2   0   2   0   2   2   0   2   0   0   2   2   0   0   0   2   0   2   0   0   2   0   0   2   2   2   0   2   2   2   2   0   2   2   0   0   2   2   0   0   2   0   0   2   0   0   0   0   0   0   0   2   0   2   2   0   2   2   2   0   0   0   0   2   2   2   2   0   2   2   2   2   0   0   0   0   0   0   2   2   2   2   0   0   0   2   2   2   2   2   2   0   0   2   0   0   0   0   2   2   2   2   2   0   0   0   2   0   0   2   0   0   0   2   0   2   0   0   2   2   0   0   0   0   2
 MK-1-12                0   0   0   2   2   2   0   2   2   2   0   2   0   0   0   0   2   0   2   0   0   0   0   0   2   0   0   0   0   2   2   0   0   0   2   0   2   2   0   2   0   0   2   2   0   0   2   2   0   0   0   0   0   2   0   0   0   0   0   0   0   0   0   2   2   2   2   2   0   2   2   2   2   2   2   2   0   2   0   2   2   0   2   0   0   2   2   2   0   0   2   0   2   0   0   2   0   0   2   2   2   0   2   2   2   2   0   2   2   0   0   0   2   0   0   2   2   0   2   0   2   0   0   0   0   0   2   0   2   2   0   2   2   2   0   0   0   0   2   2   2   2   0   2   2   0   2   0   0   0   0   0   0   2   2   2   2   2   0   0   2   2   2   2   0   2   0   0   2   0   0   0   0   2   2   2   2   2   0   0   0   2   0   0   2   0   2   0   2   0   2   0   0   0   2   0   0   0   0   2
 MK-1-13                0   0   0   2   2   2   0   2   0   2   0   2   0   0   0   0   2   0   2   0   2   0   0   0   2   0   0   2   2   0   2   0   0   0   0   0   2   2   0   2   0   0   2   2   0   0   2   2   0   0   0   2   0   0   0   0   0   0   0   0   0   0   2   2   2   2   2   2   0   2   2   2   2   2   2   2   0   2   0   0   2   0   2   0   0   2   2   2   0   0   2   0   2   0   2   2   0   0   2   2   0   0   2   2   2   2   0   2   2   0   0   0   2   0   0   2   2   0   2   0   2   0   0   0   2   0   2   0   2   2   0   2   2   2   0   0   0   2   2   2   2   2   0   2   2   0   2   0   0   0   0   2   0   2   2   2   2   2   0   0   2   0   2   2   0   2   0   0   2   0   0   0   0   2   2   2   2   0   0   0   0   2   0   0   2   0   2   0   0   0   2   0   0   0   2   2   0   0   0   2
 MK-1-14                0   2   2   2   2   2   0   2   0   2   0   2   0   0   0   0   2   0   2   0   2   0   2   0   2   0   0   2   0   0   2   0   0   0   2   0   0   2   0   2   0   0   2   2   0   0   0   2   0   0   0   2   0   0   0   0   0   0   0   0   0   2   2   2   2   2   2   2   2   2   0   2   2   2   0   2   0   2   0   0   2   0   2   0   0   2   2   2   2   0   2   0   2   2   2   2   0   0   2   0   0   0   2   2   0   2   2   2   2   0   0   0   2   0   0   2   2   0   2   0   0   0   0   0   2   0   2   0   2   2   0   2   2   2   0   0   0   2   2   2   0   2   0   2   2   0   2   0   0   0   0   2   0   2   2   2   2   2   0   0   2   0   2   0   2   2   0   0   2   0   0   0   0   2   2   2   2   0   0   0   0   2   0   0   0   0   2   0   0   0   2   0   0   0   2   2   0   2   0   2
 MK-1-15                0   2   2   2   2   2   0   2   0   2   0   2   0   0   0   0   2   0   2   0   2   2   2   0   2   0   0   2   0   0   2   0   0   0   2   0   2   2   0   2   0   0   0   2   0   2   0   0   0   0   0   2   0   0   0   0   2   0   0   0   0   2   2   2   2   2   2   2   2   2   0   2   2   2   0   2   0   2   0   0   2   0   2   0   0   2   2   2   2   0   2   0   2   2   2   2   2   0   2   0   0   0   2   2   0   2   2   2   0   0   0   0   2   0   0   0   2   0   2   2   0   0   0   0   2   0   2   0   2   2   0   2   2   0   0   0   0   2   2   2   0   2   0   2   2   0   0   0   0   0   0   2   0   2   0   2   2   2   0   0   2   0   2   0   2   2   0   0   2   0   0   0   0   2   2   2   2   0   0   0   0   0   0   0   0   0   2   0   0   0   2   0   0   0   0   0   0   2   0   2
 MK-1-16                0   2   2   2   2   2   0   2   2   2   0   2   0   0   2   2   2   0   2   2   2   2   0   0   2   0   0   2   0   0   2   0   0   2   2   0   0   2   0   2   0   0   2   2   0   2   0   0   0   0   0   0   0   0   0   0   2   0   0   0   0   2   2   2   2   2   2   2   2   2   0   2   2   2   0   2   0   2   0   0   2   0   2   0   0   2   2   2   2   0   2   2   0   2   0   2   2   0   0   2   0   0   2   2   0   2   2   0   0   0   2   0   2   0   0   0   2   0   2   0   0   0   0   0   2   0   2   0   0   2   0   2   2   0   0   0   0   2   0   0   0   2   0   2   2   0   0   2   0   0   0   2   0   2   0   2   2   2   0   0   2   0   2   0   0   2   0   0   2   0   0   2   0   2   2   2   2   0   0   0   2   0   0   0   0   0   2   0   0   0   2   0   0   0   0   0   0   2   0   2
 MK-2-1                 2   0   2   2   0   2   0   2   0   0   2   0   0   2   0   0   2   0   0   2   0   2   0   0   2   2   0   0   2   0   0   2   2   2   0   0   2   2   0   2   2   2   0   2   2   0   2   0   2   2   2   0   2   0   2   2   2   2   0   2   0   0   0   0   2   0   2   0   0   2   2   2   0   0   0   2   2   0   0   0   0   2   2   2   0   0   0   0   0   0   2   0   0   2   0   2   0   0   0   0   0   0   0   0   0   2   2   2   0   2   0   2   0   2   2   0   0   0   0   0   0   0   0   0   2   2   2   0   2   2   0   2   2   2   0   0   2   2   2   0   2   2   2   2   0   2   0   2   2   2   0   2   0   2   2   0   0   2   2   2   2   2   0   0   0   2   2   0   2   0   0   2   0   2   2   0   2   2   0   0   2   0   0   2   2   0   2   0   2   0   2   0   2   2   0   0   0   2   2   0
 MK-2-2                 2   0   2   2   0   2   0   2   0   0   2   0   2   2   0   0   2   0   0   2   0   2   0   0   2   2   2   0   2   0   0   0   2   2   0   0   2   2   0   2   2   2   0   2   2   2   2   0   2   2   2   0   2   0   2   2   2   2   0   2   0   0   0   0   2   0   2   0   0   2   2   2   0   2   0   2   2   0   0   0   0   2   2   2   0   0   0   0   0   0   0   0   0   2   0   2   0   0   0   0   0   0   0   0   0   2   2   2   0   2   0   2   0   2   2   0   0   0   0   0   0   0   0   0   2   2   2   0   2   2   0   2   2   2   0   0   2   2   0   0   2   2   2   2   2   2   0   2   2   2   0   2   0   2   2   0   0   2   2   0   2   2   0   0   0   2   2   0   2   0   0   2   0   0   2   0   2   2   0   0   2   0   0   2   2   0   2   0   0   0   2   0   2   2   0   0   0   2   2   0
 MK-2-3                 2   0   2   2   0   2   0   0   0   2   2   2   0   2   0   0   2   0   0   2   0   2   0   0   2   0   2   2   2   0   0   0   2   2   0   0   2   2   0   0   0   2   0   2   2   2   2   0   2   2   2   0   2   0   2   2   2   2   0   2   0   0   0   0   2   0   2   0   0   2   2   0   0   0   0   2   2   0   0   0   0   2   2   2   0   0   0   0   0   0   0   0   0   2   0   2   0   2   0   0   0   0   0   0   2   2   2   2   0   2   0   2   2   2   2   0   2   0   0   0   0   0   0   0   2   2   2   0   2   2   0   2   2   2   0   2   2   2   0   0   2   2   2   2   2   2   0   2   2   0   0   2   0   2   0   0   0   2   2   0   2   0   0   2   0   0   2   0   0   0   0   0   0   0   0   0   2   2   0   2   2   0   2   2   2   0   2   2   2   0   2   0   2   2   0   2   0   2   2   0
 MK-2-4                 2   0   2   2   0   2   0   0   0   2   2   0   2   2   0   0   2   0   0   2   0   2   0   2   2   0   2   2   2   0   0   0   2   0   0   2   2   2   0   2   0   2   0   2   2   2   2   0   2   2   2   0   2   0   2   2   2   2   0   0   2   0   0   0   2   0   0   0   0   2   0   0   0   2   0   2   2   0   0   0   0   2   0   2   0   0   0   0   0   0   0   0   0   2   0   2   0   2   0   0   2   0   2   0   2   2   2   2   0   2   0   2   2   2   2   0   2   0   0   0   2   0   0   0   2   2   2   2   2   2   0   2   2   2   0   2   2   2   0   0   2   2   2   2   2   2   0   0   2   0   0   0   0   2   0   2   0   2   2   0   0   0   0   2   0   0   0   0   0   0   0   0   0   0   0   0   2   2   0   0   2   0   2   2   2   0   2   2   2   0   2   0   2   2   0   2   0   2   2   0
 MK-2-5                 2   0   0   2   2   2   0   0   0   2   2   0   2   2   2   0   0   0   0   2   0   2   0   2   2   0   2   2   2   0   0   0   2   0   0   2   0   2   0   2   2   2   0   2   0   2   2   0   2   2   2   0   2   0   2   2   0   2   0   0   2   2   0   0   2   0   0   0   0   2   2   0   0   2   0   2   2   0   0   0   0   2   0   2   0   0   0   0   0   0   0   0   0   2   0   2   0   2   0   0   2   0   2   0   2   2   2   2   0   2   2   2   2   2   2   0   2   0   0   0   2   0   0   0   2   2   2   2   2   2   0   0   2   2   0   2   2   2   0   0   0   2   2   2   2   2   0   0   2   0   0   0   0   2   0   2   0   2   2   0   0   2   0   2   0   0   0   0   0   0   0   0   2   0   0   0   2   2   0   0   2   0   2   2   2   0   2   2   2   0   2   0   2   2   0   2   0   2   2   0
 MK-2-6                 2   0   0   2   2   2   0   0   0   2   0   0   2   2   2   0   0   0   0   2   0   2   0   2   2   0   2   2   2   0   0   0   2   0   0   2   0   2   0   2   2   0   0   0   2   2   2   0   2   2   2   0   2   0   2   2   0   2   0   0   2   2   0   0   2   0   0   0   0   2   2   0   0   2   0   2   0   0   0   0   0   2   0   2   0   0   0   0   0   0   0   0   0   0   0   0   0   2   0   0   2   0   2   0   2   2   2   2   0   2   2   2   2   2   0   0   0   0   0   0   2   0   2   0   2   0   2   2   2   2   0   0   2   2   0   2   2   2   0   0   0   2   2   2   2   2   0   0   2   0   2   2   0   2   0   2   0   2   0   0   0   2   0   2   0   0   0   0   0   0   0   0   2   0   0   2   0   2   0   0   2   0   2   0   2   0   2   0   2   2   2   0   2   2   0   2   0   2   2   0
 MK-2-7                 0   0   0   2   2   2   2   2   0   2   0   0   2   2   2   0   0   0   0   2   2   2   0   2   2   0   0   2   2   0   0   0   2   0   0   2   0   0   0   0   2   0   0   0   2   2   2   0   2   2   2   2   2   0   2   2   0   2   0   2   2   2   0   0   2   0   0   0   0   2   2   0   0   2   0   2   0   0   0   0   0   2   0   0   2   0   0   0   0   0   0   0   0   0   0   0   0   2   0   0   2   0   2   0   2   2   2   2   0   2   2   2   2   2   0   0   0   2   0   0   2   0   2   0   2   0   2   2   2   2   0   0   0   2   0   2   2   2   0   0   0   2   2   2   2   2   0   0   2   0   2   0   0   2   0   2   0   2   0   0   2   2   0   2   0   2   0   0   0   0   0   0   2   0   0   2   2   2   0   0   2   0   2   0   2   0   2   0   2   2   2   2   2   2   2   2   2   2   2   0
 MK-2-8                 0   0   0   2   2   2   0   2   0   2   0   0   2   0   2   0   0   0   0   2   2   2   0   2   2   0   0   2   2   0   0   0   2   0   0   2   0   0   2   0   2   2   0   2   2   2   2   2   2   2   2   2   0   2   2   2   0   2   2   0   2   2   0   0   2   0   0   0   0   2   2   0   0   2   0   2   0   0   0   0   0   2   2   0   2   0   0   0   0   0   0   0   0   0   0   0   0   2   0   0   2   0   2   0   2   2   2   2   0   2   2   2   2   2   0   2   0   2   0   2   2   0   2   0   2   0   2   2   2   2   0   0   0   2   0   2   2   2   0   0   0   2   2   2   0   2   0   2   2   0   2   0   0   0   0   2   0   2   0   0   2   2   0   2   2   0   2   0   0   0   0   0   2   0   0   2   2   2   0   0   0   0   2   2   2   0   2   0   2   2   2   2   2   2   2   0   2   2   2   0
 MK-2-9                 2   0   0   0   2   2   0   2   0   2   0   0   2   0   2   0   0   0   0   2   2   2   0   2   2   0   0   0   0   0   0   0   2   2   0   2   0   0   2   0   2   2   0   2   2   2   2   2   0   2   2   2   0   2   2   2   0   2   2   0   2   2   0   0   2   2   0   0   0   2   2   0   0   2   0   0   2   0   0   0   0   2   2   0   2   2   0   0   0   0   0   0   0   0   2   0   0   2   0   0   2   0   2   0   2   2   2   2   0   2   2   2   2   2   0   2   0   2   0   2   2   2   2   0   2   0   2   2   2   2   0   0   0   2   0   2   0   0   0   2   0   2   2   2   2   2   2   2   2   0   2   0   0   0   0   2   0   2   0   0   2   0   0   2   2   0   2   0   0   0   0   0   2   0   0   2   2   0   0   0   0   0   2   2   2   2   2   0   2   2   2   2   2   0   2   0   2   2   2   0
 MK-2-10                2   0   0   2   2   2   0   2   0   2   0   0   2   0   2   0   0   0   0   2   0   2   0   2   2   0   0   0   0   0   0   0   0   2   0   2   0   0   2   0   2   2   0   2   0   2   2   0   2   2   2   2   2   0   2   2   0   2   2   0   0   2   0   0   2   0   0   0   0   2   2   0   0   2   0   0   2   0   0   0   2   2   2   0   0   2   0   0   0   2   0   2   0   0   2   0   0   2   0   0   2   0   2   0   2   2   2   2   0   2   2   2   2   2   0   2   0   2   0   2   2   2   2   0   0   0   2   2   2   2   0   0   2   2   0   2   0   0   0   2   0   2   2   2   2   2   2   2   2   2   2   0   0   0   0   2   0   2   0   0   2   0   0   2   2   0   2   0   0   2   0   0   2   0   0   2   2   0   0   0   0   0   2   2   2   2   2   0   2   2   2   2   2   0   2   0   2   2   2   0
 MK-2-11                0   0   0   2   2   2   0   2   0   2   0   0   2   0   0   0   0   0   0   2   0   2   0   0   2   2   0   0   0   0   0   0   0   2   0   2   0   0   2   0   2   2   0   2   0   2   2   0   2   2   2   2   2   0   2   2   0   2   2   0   2   2   0   0   2   0   0   2   0   2   2   0   0   2   0   0   2   0   0   2   2   0   2   0   0   2   0   0   0   2   0   2   0   0   2   0   0   2   2   0   2   0   2   0   2   2   2   2   0   2   2   2   2   2   0   2   0   0   0   2   0   2   2   2   0   0   2   2   2   2   0   0   0   2   0   2   0   0   0   2   0   2   2   2   2   2   2   2   2   2   2   0   2   0   0   2   0   2   0   2   0   0   0   2   2   2   2   0   0   2   0   0   0   0   0   2   2   0   0   0   2   0   2   2   2   2   2   0   2   2   2   0   2   0   2   0   2   2   2   2
 MK-2-12                0   0   0   2   2   2   0   2   0   0   0   0   0   0   0   0   0   0   0   2   0   2   2   0   2   2   2   0   0   0   0   0   0   2   2   2   0   0   2   0   0   2   0   2   0   2   0   0   0   2   2   0   2   0   0   2   0   2   2   0   2   2   0   0   2   0   0   2   0   0   2   0   0   2   0   0   2   0   0   2   2   0   2   0   0   2   0   0   0   2   2   2   0   0   2   0   0   2   2   0   2   0   2   0   2   2   2   2   0   2   2   2   2   2   0   2   0   0   0   2   0   2   2   2   0   0   2   2   2   2   0   0   0   2   0   2   0   0   0   2   0   2   2   2   2   2   2   2   2   2   2   0   2   0   0   2   0   2   0   2   0   2   0   2   0   2   2   0   0   2   0   0   0   0   0   2   0   0   0   0   2   0   2   2   0   2   2   0   2   2   2   0   2   0   2   0   2   2   2   2
 MK-2-13                0   0   0   2   0   0   0   2   0   0   0   2   0   0   0   0   0   0   0   2   2   2   2   0   2   2   0   0   0   0   0   0   0   2   2   2   0   0   2   2   0   2   0   2   0   2   0   0   0   2   2   0   2   0   0   2   0   2   2   0   2   2   0   0   2   0   0   2   0   0   2   2   0   2   0   0   0   0   0   2   2   0   2   0   0   2   0   0   0   2   2   2   0   0   0   0   0   2   2   0   2   0   0   0   2   2   0   2   0   2   2   2   2   2   0   2   0   0   0   2   0   2   0   2   2   0   2   2   2   2   0   0   0   2   0   2   0   0   0   2   0   2   2   2   0   0   2   2   2   2   0   0   2   0   0   2   0   2   0   2   0   2   0   2   0   2   0   0   0   2   0   0   2   0   0   2   0   0   2   0   2   2   2   0   0   2   2   0   2   2   2   2   2   0   0   0   2   2   2   2
 MK-2-14                0   0   0   2   0   0   0   0   0   0   2   2   0   0   0   0   0   0   0   2   2   2   2   0   2   2   2   0   0   0   0   0   0   2   2   2   0   0   2   0   0   2   0   2   0   2   0   0   0   2   2   0   2   0   0   2   0   0   2   0   2   0   0   0   0   0   0   0   0   0   2   2   0   2   0   0   0   0   0   2   0   0   2   0   0   2   0   0   2   2   2   2   0   0   0   2   0   2   2   0   2   0   0   0   2   2   0   0   0   2   2   2   0   2   0   2   0   0   0   0   0   2   0   2   2   0   2   0   2   2   0   0   0   2   0   2   0   0   0   2   0   2   2   2   0   0   2   2   2   2   0   0   2   0   0   2   0   2   0   0   0   2   2   2   0   2   2   0   0   2   0   0   2   0   0   0   0   2   2   0   0   2   2   2   2   0   0   0   2   2   2   2   2   0   0   0   2   2   2   2
 MK-2-15                0   2   0   2   0   0   0   0   0   0   2   2   0   0   0   0   0   0   0   2   2   2   2   0   2   0   2   0   0   0   0   0   0   2   2   0   0   0   2   0   0   2   0   2   0   2   0   0   0   2   2   0   2   2   0   2   0   0   2   0   2   0   2   0   2   0   0   0   0   0   2   2   0   2   0   0   0   2   0   2   0   0   2   0   2   2   0   0   2   2   2   2   0   0   0   0   0   2   2   0   0   0   0   0   2   2   0   0   0   2   2   2   0   2   0   2   0   0   0   0   0   0   0   2   2   0   2   0   2   2   2   0   2   2   0   2   0   0   0   2   0   2   2   2   0   2   2   2   2   2   0   0   2   0   0   0   0   2   0   2   0   2   2   2   0   2   2   0   0   2   0   0   2   0   0   0   0   0   2   0   2   2   2   2   2   0   0   0   2   2   0   2   2   2   2   0   2   2   2   2
 MK-2-16                0   2   0   2   0   0   0   0   0   0   2   2   0   0   0   0   0   0   0   0   2   2   2   0   2   0   2   0   0   0   0   0   0   2   2   0   0   0   2   0   0   2   0   2   0   2   0   0   0   2   2   0   2   2   0   2   0   0   2   2   2   0   2   0   2   0   0   0   0   0   2   2   0   2   0   0   0   2   0   2   0   0   2   2   2   2   0   0   2   2   2   2   0   0   0   0   0   2   2   0   0   0   0   0   2   2   2   0   0   0   2   2   2   2   0   2   0   0   0   0   0   0   0   0   2   0   2   0   2   0   2   0   0   2   0   2   2   2   0   2   0   2   2   2   2   2   2   2   2   2   0   0   2   0   0   0   0   0   0   2   0   2   2   2   0   2   2   0   0   0   0   0   0   0   0   2   0   0   2   0   2   2   2   2   2   0   0   0   2   0   0   0   0   2   2   0   2   2   2   2
 MK-3-1                 2   2   2   0   0   0   0   2   0   0   2   0   2   2   2   0   2   2   0   2   0   2   0   2   2   0   2   2   0   2   2   2   2   0   2   2   0   0   0   2   2   0   2   2   0   2   0   2   2   2   2   2   2   0   2   2   2   0   0   0   0   2   0   0   0   0   0   0   2   0   2   2   2   0   2   2   2   0   0   2   0   2   2   2   2   0   0   0   2   0   0   0   2   2   2   2   0   2   0   2   2   0   2   0   0   0   2   0   2   0   2   0   2   0   2   2   2   2   0   2   0   2   0   0   0   0   0   2   0   0   0   0   2   0   2   2   0   2   0   2   2   0   2   2   2   0   0   2   2   2   0   2   0   0   2   2   2   2   2   2   2   2   2   0   2   0   2   0   2   2   2   0   2   0   2   0   2   0   0   0   0   0   2   2   0   2   0   2   0   0   2   0   2   2   2   0   2   0   0   2
 MK-3-2                 2   2   2   0   0   0   0   2   0   0   2   0   2   2   2   0   2   2   0   2   2   2   0   2   2   0   2   2   0   2   2   2   2   0   2   2   0   0   0   2   2   0   2   2   0   2   0   2   0   0   2   2   2   0   2   2   2   0   0   0   0   2   0   0   0   0   0   0   2   0   0   0   2   0   0   2   2   0   0   2   0   2   2   2   2   0   2   0   2   0   0   0   2   2   2   2   0   2   0   0   0   0   2   0   0   0   2   0   0   0   2   0   2   0   2   2   2   2   0   2   0   2   0   0   0   0   2   2   0   2   0   0   2   0   2   2   0   2   0   2   2   2   2   2   2   0   0   2   2   2   0   2   0   0   2   2   2   2   0   2   2   0   2   0   2   0   2   0   2   2   2   0   2   0   2   2   0   0   0   0   0   0   2   0   0   2   0   2   0   0   2   0   0   2   2   0   2   0   0   2
 MK-3-3                 2   2   2   0   0   0   0   2   0   0   2   0   2   2   0   0   2   2   0   2   2   0   0   2   2   0   2   2   0   2   2   2   2   0   2   2   0   0   0   2   2   0   2   2   0   2   0   2   0   0   2   2   2   0   2   2   2   2   0   0   0   2   0   0   2   0   0   0   2   0   0   0   2   0   0   2   2   0   0   2   0   2   2   2   2   0   2   0   2   2   0   0   2   2   2   2   0   2   0   0   0   2   2   0   2   2   2   2   2   0   2   0   2   0   0   2   2   0   0   2   0   2   0   0   0   0   2   2   0   2   0   2   2   0   2   2   0   2   0   2   2   2   2   2   2   0   0   2   2   2   0   2   0   0   2   2   2   2   0   2   2   2   0   0   2   0   2   0   2   2   2   0   2   0   2   2   0   0   0   0   0   0   2   0   0   0   0   2   0   0   2   0   0   2   0   2   2   0   0   2
 MK-3-4                 2   2   2   0   0   0   0   2   0   0   2   2   2   2   0   0   2   2   0   2   2   0   2   2   0   0   2   2   0   2   2   2   2   0   2   0   0   0   0   2   0   0   2   2   0   2   2   2   0   0   2   2   2   0   2   2   2   2   0   0   0   2   0   0   2   0   0   0   2   0   0   0   2   2   0   2   2   0   0   0   2   2   2   2   2   0   2   2   2   2   0   0   2   2   2   2   0   0   0   0   0   0   2   0   0   2   2   2   2   0   0   0   2   0   0   2   2   0   0   2   0   2   0   0   0   0   2   2   2   0   0   2   2   0   2   0   0   2   0   2   2   2   2   2   2   0   0   2   2   2   0   2   0   0   2   2   2   2   0   2   2   2   0   0   2   0   2   0   2   2   2   0   2   0   2   2   0   0   0   0   0   0   2   0   0   0   0   2   0   2   2   0   2   2   0   2   0   0   0   2
 MK-3-5                 0   2   2   0   0   0   0   2   0   0   2   2   0   2   0   0   2   2   2   2   2   0   2   2   0   2   2   2   0   2   2   2   2   0   2   0   0   0   0   2   0   0   2   2   0   2   0   2   0   0   2   2   2   0   2   2   2   2   0   0   0   2   0   0   2   0   0   0   0   0   0   2   2   2   0   2   2   0   0   0   2   2   2   2   2   0   2   2   2   2   0   0   2   2   2   2   0   0   0   0   0   0   2   0   0   2   0   2   2   0   0   0   2   0   0   2   2   0   0   2   0   2   0   0   0   0   2   2   2   0   0   0   2   0   0   0   0   2   0   2   2   2   2   2   2   0   0   2   2   2   0   2   0   0   2   2   2   0   0   2   2   2   0   0   0   0   2   0   2   2   2   0   2   0   2   2   0   0   0   0   0   0   2   0   0   0   0   2   0   2   2   0   2   2   0   2   0   0   2   2
 MK-3-6                 0   2   2   0   0   0   0   0   0   0   2   0   0   2   0   0   2   2   2   2   0   0   2   0   0   2   2   2   0   2   2   2   0   0   2   2   2   0   2   2   2   0   0   2   0   2   0   2   0   0   2   2   2   0   2   2   2   0   0   0   0   2   0   0   0   0   0   0   0   0   0   2   2   2   0   2   2   0   0   0   2   2   2   2   2   0   0   2   2   2   0   0   0   2   2   2   0   0   0   0   0   0   2   0   0   2   0   2   0   0   0   0   2   2   0   0   2   2   0   0   2   2   0   0   2   0   2   2   2   0   0   0   2   0   0   0   0   2   0   2   2   2   2   2   2   0   0   2   0   2   0   2   0   0   2   2   2   0   0   2   2   2   0   0   0   0   2   0   0   2   2   0   2   0   2   0   0   0   0   0   0   0   2   0   0   0   0   2   0   2   2   0   2   2   0   2   0   0   2   2
 MK-3-7                 0   2   0   2   0   0   0   0   0   2   2   0   0   2   0   0   2   2   0   0   0   0   2   0   0   2   2   2   0   2   2   2   0   0   2   2   2   0   2   2   2   0   0   2   0   2   0   2   0   0   2   2   2   0   2   2   2   0   0   0   0   2   0   0   2   0   0   0   2   0   0   2   2   0   0   2   2   0   0   0   2   2   2   2   2   0   0   2   2   2   0   0   0   2   2   2   0   0   0   0   0   0   2   0   0   2   0   2   0   2   0   0   2   2   0   0   2   2   0   0   2   2   0   0   0   0   2   2   2   0   0   0   2   2   0   0   0   2   0   0   2   2   2   2   0   0   0   2   0   2   0   2   0   0   2   2   2   0   0   2   2   2   0   0   0   0   2   0   0   2   0   0   2   0   2   0   0   0   0   0   0   0   2   0   0   2   0   2   0   2   0   0   2   2   0   2   0   0   2   2
 MK-3-8                 0   2   0   2   0   0   0   0   0   2   2   0   0   2   0   0   2   2   0   0   0   0   2   0   0   2   2   2   0   2   2   2   0   0   2   2   2   0   2   2   2   0   0   2   0   0   0   2   0   0   2   0   2   0   2   2   2   2   0   0   0   2   0   0   2   0   0   0   2   0   0   2   2   0   0   2   2   0   0   0   2   2   2   2   2   0   0   2   2   2   2   0   0   0   2   2   0   0   0   0   0   0   2   0   0   2   0   2   0   2   0   0   2   2   0   0   2   2   0   0   2   2   0   0   0   0   2   2   2   0   0   0   2   0   0   0   0   2   0   0   2   2   2   2   0   0   0   2   0   0   0   2   0   0   2   2   2   0   0   2   2   2   0   0   0   0   0   0   0   2   0   0   2   0   2   2   0   0   0   0   0   0   2   0   0   2   0   2   0   2   0   0   2   2   0   2   0   0   2   2
 MK-3-9                 0   2   0   2   0   0   0   0   0   2   2   0   0   2   0   0   2   2   0   0   0   0   2   0   0   2   2   2   0   2   2   2   2   0   2   2   2   0   2   2   2   0   0   2   0   0   0   2   0   0   0   0   2   0   2   2   2   2   0   0   0   2   0   0   2   0   0   0   2   0   0   2   2   0   0   2   2   0   0   0   2   2   2   2   2   0   0   2   2   0   2   0   0   0   2   2   0   0   0   0   0   0   2   0   0   2   0   2   0   2   0   0   2   2   0   0   2   2   0   0   2   2   0   0   0   0   2   2   2   0   0   0   2   0   0   0   2   2   0   0   2   2   2   2   0   0   0   2   0   0   2   2   2   0   2   2   0   2   0   2   0   2   0   0   0   0   0   0   0   2   0   0   2   0   2   2   0   0   0   0   0   0   2   0   0   0   0   2   0   2   0   0   2   2   0   2   0   0   2   0
 MK-3-10                0   2   0   0   0   0   0   0   0   2   2   0   2   2   0   0   2   2   0   0   0   0   2   0   0   2   2   2   0   2   2   2   2   0   2   2   2   0   2   2   2   0   0   2   0   0   0   2   0   0   0   0   2   0   2   2   2   2   0   0   0   2   0   0   2   0   2   0   2   0   0   2   2   0   0   2   2   0   0   0   2   2   2   2   2   2   2   2   2   0   2   0   0   0   2   2   0   0   0   2   0   2   2   0   0   2   0   2   0   2   0   0   2   2   0   0   2   2   2   0   2   2   0   0   0   0   2   2   2   0   0   0   2   0   0   0   2   2   0   0   2   2   2   2   2   0   0   2   0   0   2   2   2   0   2   0   0   2   0   2   0   2   0   0   2   0   0   2   0   2   0   0   2   0   2   2   0   0   0   0   0   0   2   0   0   0   0   2   0   2   0   0   2   2   0   2   0   2   2   0
 MK-3-11                0   2   0   0   0   2   0   0   2   2   2   0   0   2   0   2   2   2   0   0   0   0   2   0   0   2   2   2   0   2   0   2   2   0   2   2   2   0   2   2   2   0   0   2   0   0   0   2   0   0   0   0   2   0   2   2   2   2   0   0   0   2   0   0   2   0   2   0   2   0   0   2   2   0   0   0   2   0   0   0   2   0   2   2   2   0   2   2   2   0   2   0   0   0   2   2   0   0   0   2   0   2   2   0   2   0   0   2   0   2   0   0   2   2   0   0   2   0   2   0   2   2   0   0   0   0   2   2   2   0   0   0   2   0   2   2   2   2   0   2   2   2   2   2   2   0   2   2   0   2   2   2   2   0   2   2   0   2   0   2   0   2   0   0   2   0   2   2   0   2   0   0   2   0   2   2   0   0   0   0   0   2   2   0   0   0   0   2   0   2   0   0   2   2   0   0   0   2   2   0
 MK-3-12                0   2   0   0   0   2   0   2   2   2   2   0   0   2   0   2   2   2   2   0   0   0   2   0   0   2   2   2   0   2   0   2   2   2   2   2   2   0   2   2   2   0   0   2   0   0   0   0   2   0   0   0   2   0   2   2   2   2   0   0   0   2   0   0   0   0   2   0   2   0   0   2   0   0   0   0   2   0   0   0   2   0   2   2   2   0   2   2   2   0   2   0   2   2   2   2   0   0   0   2   0   2   2   0   2   0   0   2   0   2   0   0   2   2   0   0   2   0   2   0   2   2   0   0   0   0   2   2   2   0   0   0   2   0   2   2   2   2   0   2   2   2   2   2   2   0   2   2   0   2   2   2   2   0   2   2   0   2   2   2   0   2   0   0   2   0   2   2   0   2   0   0   2   0   2   2   0   2   0   0   0   2   2   2   2   0   0   2   0   2   0   0   2   2   0   0   0   2   2   0
 MK-3-13                0   2   0   0   0   2   0   2   2   2   2   0   0   2   0   2   2   2   2   0   0   0   2   0   0   0   2   2   0   2   0   0   2   0   2   2   2   0   2   2   2   0   2   2   0   0   0   0   2   0   0   0   0   0   2   2   0   2   0   0   0   2   0   0   2   0   2   0   2   2   2   2   0   2   0   0   0   0   0   0   2   2   2   2   2   0   2   2   2   0   2   0   2   2   2   0   0   0   0   2   2   2   2   0   2   0   2   2   0   2   0   0   2   2   0   0   2   0   2   0   2   2   0   0   0   0   2   2   2   0   0   0   2   0   2   2   2   2   0   2   2   2   2   2   0   0   2   2   2   2   2   2   2   0   2   2   0   2   2   2   2   0   2   0   2   0   2   2   0   2   0   0   0   0   2   2   0   2   0   0   0   2   2   2   2   0   0   2   0   2   0   0   2   2   0   0   0   2   2   2
 MK-3-14                0   2   0   0   0   2   2   2   2   2   2   0   0   2   2   2   2   2   2   0   0   0   2   0   0   0   2   2   2   2   0   2   2   0   2   2   0   0   2   2   2   0   2   2   0   0   0   0   2   0   0   0   0   0   2   0   0   2   0   0   0   2   0   0   2   0   0   0   2   2   2   2   0   2   0   0   0   2   0   0   0   2   2   2   2   0   2   2   2   0   2   0   2   2   0   0   0   0   0   2   2   2   2   0   2   0   2   2   0   2   0   0   2   0   0   0   2   0   2   0   2   2   0   2   0   2   2   2   2   0   0   2   2   0   2   2   2   2   0   2   2   2   2   2   0   0   2   2   2   2   2   2   2   0   0   2   0   2   2   2   2   0   2   0   2   0   2   2   0   2   0   2   2   0   2   2   0   2   0   0   0   2   2   2   2   0   0   2   0   2   0   0   2   2   0   0   0   2   2   2
 MK-3-15                0   2   0   0   0   2   0   0   2   2   0   0   0   2   2   2   2   2   2   0   0   0   2   0   0   0   2   2   2   2   0   2   0   0   2   2   0   0   2   0   2   0   2   2   2   0   0   0   2   0   0   2   2   0   2   0   0   2   0   0   0   2   0   0   2   0   0   0   2   2   0   2   0   2   0   0   0   0   0   0   0   2   2   2   2   0   2   2   2   0   2   0   2   0   0   0   0   0   0   2   2   2   2   0   2   0   0   2   0   2   0   0   2   0   0   0   2   0   2   0   2   2   0   2   0   2   2   2   2   0   0   2   2   0   2   2   2   2   0   2   2   2   2   2   0   0   2   2   2   2   2   2   2   0   0   2   0   2   2   2   2   0   2   0   2   2   2   2   0   2   0   2   2   0   2   2   0   2   2   0   0   2   2   2   2   0   0   2   0   2   0   2   2   2   0   0   0   2   2   0
 MK-3-16                0   2   0   0   0   2   0   0   2   2   0   0   0   2   2   2   2   2   2   0   0   0   2   2   0   0   2   2   2   0   0   2   0   0   2   2   0   0   2   0   2   0   2   2   2   0   0   0   2   0   0   2   2   0   2   0   0   2   0   0   0   2   0   0   2   0   0   0   2   2   0   2   0   2   0   0   0   0   0   0   0   2   2   2   0   0   2   2   2   0   2   0   2   0   0   0   0   0   0   2   2   2   2   0   2   0   0   2   0   2   0   0   2   0   0   2   0   0   2   0   2   2   0   2   0   2   2   2   2   0   0   2   2   0   0   0   2   2   0   2   0   2   2   2   0   0   2   2   2   2   2   2   2   0   0   2   0   2   0   2   2   0   2   0   2   2   2   2   0   2   0   2   2   0   2   2   0   2   2   0   0   2   2   2   0   0   2   2   0   2   0   2   2   2   0   2   0   2   0   0
 MK-4-1                 0   0   2   2   0   0   2   0   0   0   2   2   2   2   2   0   2   2   2   2   0   0   0   0   2   0   2   2   2   2   2   2   2   0   0   2   0   0   2   2   0   2   2   0   0   2   2   2   2   0   2   0   0   2   0   2   2   2   0   0   2   0   2   0   2   2   0   2   2   0   2   0   0   0   0   0   2   0   0   0   0   2   2   0   2   0   0   2   0   0   0   2   2   2   2   0   2   2   0   0   0   0   0   2   0   2   0   0   0   2   2   0   2   2   0   0   0   2   0   0   2   0   2   0   2   2   2   2   0   2   0   2   0   0   2   2   0   2   0   2   2   0   0   0   0   2   0   2   2   0   0   2   2   2   0   0   0   0   2   2   0   2   2   2   2   2   2   0   0   0   2   0   2   0   2   0   2   0   2   0   2   2   0   2   0   0   2   2   2   0   2   0   2   2   0   2   2   0   2   2
 MK-4-2                 0   0   2   2   0   0   2   0   0   0   2   2   2   0   2   0   2   2   2   2   0   0   0   0   2   0   2   2   2   0   2   2   2   0   0   2   0   0   2   2   0   2   2   0   0   2   2   2   2   0   2   0   0   2   0   2   2   2   0   0   2   0   2   0   2   2   0   2   2   2   2   0   0   0   0   2   2   0   0   0   0   2   2   0   2   0   2   2   0   0   2   2   2   0   2   0   2   2   0   0   0   0   0   2   0   2   0   0   0   2   2   0   2   2   0   0   0   2   0   0   2   0   2   0   2   2   2   2   0   2   0   2   0   0   2   2   0   2   0   2   2   0   0   0   0   2   0   2   2   0   0   2   2   2   0   0   0   0   2   2   0   2   2   2   2   2   2   0   0   0   2   2   2   2   2   0   0   0   2   0   2   2   0   2   0   0   2   2   2   0   2   0   2   2   0   2   2   0   2   2
 MK-4-3                 0   0   2   2   0   0   2   0   0   0   2   2   0   0   2   0   2   2   2   2   0   0   0   0   2   0   2   2   2   0   2   2   0   0   0   2   0   0   2   2   0   2   2   0   0   2   2   2   2   2   2   0   0   0   0   2   2   2   0   0   2   0   2   0   2   2   0   2   2   2   2   2   0   0   0   2   0   0   0   0   0   2   2   0   2   0   2   2   2   0   2   2   2   0   2   0   0   2   0   0   2   0   0   2   0   2   0   0   0   2   2   0   2   2   0   0   0   2   0   0   0   0   2   0   2   2   2   2   0   2   0   2   0   0   2   2   0   2   0   2   0   0   0   0   0   2   0   2   2   0   0   2   2   2   0   0   0   0   2   0   2   2   2   2   0   2   2   0   0   0   2   2   0   2   2   0   0   0   2   0   2   2   0   2   0   0   2   2   2   0   2   0   2   2   0   0   2   0   2   2
 MK-4-4                 2   0   2   2   2   0   2   0   0   2   0   2   0   0   2   0   2   2   2   2   0   0   0   0   2   0   2   2   2   0   0   2   0   0   0   0   0   0   2   2   0   2   2   0   0   2   2   0   2   2   2   0   0   2   0   2   2   0   0   0   2   0   2   0   2   2   0   2   2   2   2   2   0   0   0   2   0   0   2   0   0   2   2   0   2   0   2   2   2   0   2   2   2   0   2   0   0   2   0   0   2   0   0   2   0   2   0   0   0   2   2   0   2   2   0   0   0   2   0   0   0   2   2   0   2   2   2   2   0   2   0   2   0   0   0   2   0   2   2   2   0   0   0   0   0   2   0   2   2   0   0   2   2   2   0   0   0   0   0   0   2   0   2   2   0   2   0   0   0   0   2   0   0   2   2   0   0   2   2   0   2   2   0   2   0   0   2   2   2   0   2   0   2   2   0   0   2   0   2   2
 MK-4-5                 2   0   0   2   2   0   2   2   0   2   0   2   0   0   2   0   2   2   2   2   0   0   0   0   2   0   2   2   2   0   0   0   0   0   0   0   0   0   2   2   0   0   2   0   0   2   2   0   2   2   2   0   0   2   0   2   2   0   0   0   2   0   2   0   2   2   0   2   2   2   2   2   0   0   0   2   0   0   2   0   0   2   2   0   2   0   2   2   2   0   2   2   2   0   2   0   0   2   0   0   2   0   0   2   0   2   0   2   0   2   2   0   2   2   0   0   0   2   0   0   0   2   2   0   2   2   2   2   0   2   0   2   0   0   0   2   0   2   2   2   0   0   0   0   0   0   0   2   2   0   0   2   2   0   0   2   0   0   0   0   2   0   2   2   0   2   0   0   0   0   2   0   0   2   2   0   0   2   2   0   0   2   2   2   2   0   2   2   2   0   2   0   2   2   0   0   2   0   2   2
 MK-4-6                 2   0   0   2   2   0   0   2   0   2   0   2   0   0   2   0   0   0   2   2   0   0   0   0   2   0   2   2   2   0   2   0   2   0   2   0   0   0   2   2   0   2   2   0   0   2   0   0   2   2   2   0   2   2   0   2   2   0   0   0   2   0   2   0   2   2   0   2   2   0   2   0   0   2   0   2   0   0   2   0   0   2   2   0   2   0   2   2   2   0   2   2   2   0   2   0   0   2   0   0   2   0   0   2   2   2   0   2   2   2   0   0   2   2   0   0   0   0   0   0   0   2   2   0   2   2   2   2   0   2   0   2   0   0   0   2   0   2   2   2   2   0   0   0   0   2   0   2   2   2   0   2   2   2   2   2   0   0   0   0   2   0   2   2   0   2   0   0   0   0   2   0   0   2   2   0   0   2   2   2   0   2   2   2   2   0   2   2   2   0   2   0   2   2   0   0   2   0   2   0
 MK-4-7                 2   0   0   2   2   0   0   2   0   2   0   2   0   0   2   0   0   0   2   2   0   0   0   0   2   0   2   0   2   0   0   0   2   0   2   0   0   2   2   2   0   2   2   0   0   2   0   0   2   2   2   0   2   2   0   2   2   0   0   0   0   0   2   0   2   2   2   2   2   0   2   0   2   2   2   2   0   2   2   2   0   2   2   0   2   0   2   2   2   0   2   2   2   0   2   0   2   2   2   0   2   0   0   2   2   2   0   2   2   2   0   0   2   2   0   0   0   2   0   0   0   2   2   0   2   2   0   2   0   2   0   2   0   2   0   2   0   2   2   2   2   0   0   0   2   2   0   2   2   2   0   2   2   2   2   2   0   0   0   0   2   0   2   2   2   2   0   0   0   0   2   0   0   2   2   0   0   2   2   2   0   2   2   2   2   0   2   2   2   0   2   0   2   2   0   0   2   0   2   0
 MK-4-8                 2   0   0   2   2   0   0   2   0   2   0   2   0   0   2   0   0   0   2   2   0   0   0   0   2   0   2   0   2   0   0   0   2   0   2   0   0   2   2   2   0   2   0   0   0   2   0   0   2   2   2   0   2   2   0   2   2   0   0   0   0   0   2   0   2   2   2   2   2   0   0   0   2   2   2   2   0   2   2   2   0   2   2   0   2   0   2   2   2   0   2   2   2   0   2   0   2   2   2   0   2   0   0   0   2   2   0   2   2   2   0   2   2   2   0   0   0   2   0   0   0   2   2   2   2   2   0   2   0   2   2   0   0   2   0   2   0   2   2   2   2   0   0   0   2   2   0   2   2   2   0   2   2   2   2   2   0   0   0   0   2   0   2   2   2   2   0   0   0   0   2   0   2   2   2   0   0   2   2   2   0   2   2   2   2   0   2   2   2   0   2   0   2   2   0   0   2   0   0   0
 MK-4-9                 2   0   0   0   0   2   0   2   0   2   2   2   2   0   0   0   0   0   2   2   2   0   0   2   2   2   2   0   2   0   0   0   2   0   2   0   0   2   2   2   0   2   0   0   0   2   0   0   2   2   2   0   2   0   0   2   2   0   0   0   0   0   2   0   2   2   2   2   2   0   0   0   2   2   2   2   0   2   2   2   2   2   2   0   2   0   2   2   2   0   2   2   0   0   0   0   2   2   2   0   2   0   0   0   2   2   0   2   2   2   0   0   2   2   0   0   0   2   0   0   0   2   2   2   2   2   0   0   0   2   2   0   0   2   0   0   0   2   2   2   2   0   0   0   2   2   0   2   2   2   2   2   2   2   2   2   0   0   0   0   2   0   2   2   2   2   2   0   2   0   2   0   2   2   2   2   0   2   2   2   0   2   2   2   2   0   2   2   2   0   2   0   2   2   2   0   2   0   0   0
 MK-4-10                2   0   0   0   0   2   0   2   0   2   2   2   2   0   0   0   0   0   2   2   2   2   0   2   2   2   2   0   2   0   0   0   2   0   0   0   0   2   2   2   0   2   0   0   0   2   2   0   2   2   2   0   2   0   0   2   2   0   0   0   0   0   2   0   2   2   2   2   2   0   0   0   2   2   2   2   0   2   2   2   2   2   2   0   2   0   2   2   2   0   2   2   0   0   0   0   2   2   2   0   2   0   0   0   2   2   0   2   2   2   0   0   2   2   0   0   0   2   0   0   0   2   2   2   2   2   2   0   0   2   2   0   0   0   0   0   2   2   2   2   2   0   0   0   2   2   0   2   2   2   2   2   2   2   2   0   0   0   0   0   2   0   2   2   2   2   2   0   2   0   2   0   2   2   2   2   0   2   2   2   0   2   2   2   2   0   2   2   0   0   2   0   2   0   0   0   2   2   0   2
 MK-4-11                2   0   0   0   2   2   0   2   0   2   2   2   2   0   0   0   2   0   2   2   2   2   0   2   2   2   2   0   2   0   2   0   2   0   0   0   0   2   2   2   0   2   0   0   0   2   0   2   2   2   2   0   2   0   0   2   2   0   0   0   0   0   2   0   2   2   2   2   2   0   0   0   2   2   2   2   0   2   0   2   2   2   2   0   2   0   2   2   2   0   2   0   0   0   0   0   2   2   2   0   2   0   0   0   2   2   0   2   2   2   2   0   2   2   0   2   0   0   0   0   0   2   2   2   2   2   2   0   0   0   2   0   0   0   0   0   2   2   2   2   0   0   2   0   0   2   0   2   2   2   2   2   2   2   2   0   0   0   2   0   2   0   2   2   2   2   2   2   2   0   2   0   2   2   2   2   0   2   2   2   0   2   2   0   2   2   0   2   0   0   2   0   2   0   0   0   2   2   0   2
 MK-4-12                2   0   0   0   2   2   0   2   0   2   2   2   2   0   0   0   2   0   2   2   2   2   0   2   2   2   2   0   2   0   2   0   2   2   0   0   0   2   2   2   0   2   0   0   0   2   0   2   2   2   2   0   2   0   0   2   0   0   0   0   0   0   2   0   2   2   2   2   2   0   0   0   2   2   2   2   0   2   0   2   2   2   2   0   2   2   2   2   2   0   2   2   0   0   0   0   2   2   2   0   2   0   0   0   2   2   0   2   2   2   2   0   2   2   0   2   0   0   0   2   0   2   0   2   2   2   2   2   0   0   2   0   0   0   0   0   2   2   2   2   0   0   0   0   0   2   0   2   2   2   2   2   2   2   2   0   2   0   2   0   2   2   2   2   2   2   2   2   2   0   2   2   2   2   2   2   0   2   2   2   0   2   2   0   2   2   0   2   2   0   2   0   2   2   0   0   2   2   0   0
 MK-4-13                2   0   0   0   2   2   0   2   0   2   2   2   0   0   0   0   2   0   2   2   2   2   0   2   2   2   2   0   0   0   2   0   2   2   0   0   2   2   2   2   0   2   0   0   0   2   0   2   2   2   2   2   2   0   0   2   0   0   0   0   0   0   2   0   2   2   2   2   2   0   0   0   2   0   2   2   0   2   0   2   2   2   2   0   2   2   2   2   2   0   2   2   0   0   0   0   2   2   2   0   2   0   0   0   2   2   0   2   2   2   2   0   2   2   0   2   0   0   0   2   0   2   0   2   2   2   2   2   0   0   2   0   0   0   0   0   0   2   2   0   0   0   0   0   0   2   0   2   2   2   2   2   2   2   2   0   2   0   2   0   2   2   2   0   2   2   2   2   2   0   2   2   2   2   2   2   0   2   2   2   0   2   2   0   0   2   0   2   2   2   2   0   0   2   0   0   2   2   0   0
 MK-4-14                2   0   0   0   2   2   0   2   0   2   2   2   0   0   0   0   2   0   2   2   2   2   0   2   2   2   2   0   0   0   2   0   2   2   0   0   2   2   2   2   0   2   0   0   0   2   2   2   2   2   2   2   0   2   0   2   0   0   0   0   0   0   2   0   2   2   2   2   2   0   0   0   0   0   2   2   2   2   2   2   2   2   2   0   2   2   2   2   2   0   2   2   0   0   0   0   2   2   2   0   2   0   2   0   2   2   0   2   2   2   2   0   2   2   2   2   0   0   0   2   0   2   0   2   2   2   2   0   0   0   2   0   0   0   0   2   0   2   2   0   0   0   2   0   0   2   0   0   2   2   2   2   2   2   2   0   2   0   2   0   2   2   2   2   2   2   2   2   2   0   0   2   2   2   2   2   0   2   2   2   0   2   2   0   0   0   0   2   2   2   2   2   0   2   0   0   2   2   0   0
 MK-4-15                2   0   0   0   2   2   0   0   0   2   2   2   0   0   0   0   2   0   2   2   2   2   0   2   2   2   2   0   0   0   2   0   2   2   0   0   2   2   2   2   0   2   0   0   0   2   2   0   0   2   2   0   0   2   0   2   0   0   0   0   0   0   2   0   2   2   2   2   0   0   0   2   0   0   0   2   2   2   2   2   2   2   2   0   0   2   2   2   2   0   2   2   0   0   0   0   2   2   2   0   2   0   2   0   2   2   0   2   2   2   2   2   2   2   2   2   0   0   0   2   0   0   0   2   2   2   2   0   0   0   2   0   0   0   0   2   0   2   2   2   0   0   2   0   2   2   0   0   2   2   2   2   2   2   2   0   2   0   2   0   2   2   2   2   2   2   2   2   2   0   0   2   2   2   2   2   0   2   2   2   0   2   2   0   0   0   0   2   2   0   2   2   0   2   2   0   2   2   0   0
 MK-4-16                2   0   0   0   2   2   0   0   0   2   0   2   0   0   0   0   2   2   2   2   2   2   0   2   2   2   2   0   2   0   2   0   2   2   0   0   2   2   2   2   0   0   0   0   0   2   2   0   0   2   2   0   0   2   0   2   0   0   0   0   0   0   2   0   0   2   2   2   0   0   0   0   0   0   0   2   2   2   2   0   2   2   2   0   0   2   2   2   2   0   2   2   0   0   0   0   2   0   2   0   2   2   2   0   2   0   0   2   2   2   2   2   2   2   2   2   0   0   0   0   0   0   0   2   2   2   2   0   0   0   2   0   0   0   2   2   0   2   2   2   0   0   0   0   0   2   2   0   0   2   2   2   2   0   2   0   2   0   0   2   2   2   2   2   0   2   2   2   2   0   0   2   2   2   2   2   0   2   2   2   0   2   2   0   0   0   0   2   2   0   2   2   0   2   2   0   2   2   0   0
 MK-5-1                 0   0   2   0   2   2   0   2   0   0   0   0   2   0   0   2   0   2   0   2   2   0   2   2   2   2   2   2   0   0   2   2   2   2   2   0   2   2   2   2   2   2   2   2   2   2   2   2   2   0   2   2   2   0   0   0   2   2   0   2   0   0   2   0   0   2   2   0   2   0   0   2   2   0   2   0   0   0   0   0   2   2   2   2   0   0   2   2   0   2   2   2   2   0   2   2   0   2   0   0   2   2   0   2   2   2   2   2   2   2   0   2   2   2   0   0   0   2   2   0   2   2   2   0   0   0   0   2   2   2   2   0   2   0   0   0   0   2   0   0   0   0   0   2   2   0   2   0   2   0   0   2   2   0   2   2   2   2   2   0   0   0   2   0   0   0   0   0   2   0   2   0   2   2   2   2   2   2   0   2   2   2   2   0   2   0   0   0   2   2   2   2   0   0   2   0   2   0   0   2
 MK-5-2                 0   0   2   0   2   2   0   2   0   0   0   0   2   0   0   2   0   2   0   2   2   0   2   2   2   0   2   2   0   0   2   2   2   2   2   0   0   2   2   2   2   2   2   2   0   2   2   2   2   0   2   2   2   0   0   0   2   2   0   2   2   0   2   0   0   2   2   0   2   0   0   2   2   0   0   0   0   0   0   0   2   2   0   2   2   2   2   2   0   0   2   2   2   0   2   2   0   2   0   0   2   2   0   2   2   2   2   2   2   0   0   2   2   2   2   0   0   2   2   0   2   2   2   0   0   0   0   2   2   2   2   0   2   0   2   0   0   2   0   0   2   0   0   2   2   0   2   0   2   2   0   2   2   0   2   2   2   2   0   0   0   0   0   2   0   0   2   0   2   0   2   2   2   2   2   0   2   2   0   2   2   2   2   0   2   0   0   0   2   2   2   2   0   2   2   0   2   0   0   2
 MK-5-3                 0   0   2   0   2   2   0   2   0   0   0   0   2   0   0   0   0   0   0   2   2   0   2   2   2   2   2   2   0   0   2   0   2   2   0   0   0   2   2   2   2   2   2   2   2   2   2   2   2   0   2   2   2   0   0   0   2   2   0   2   2   0   2   0   0   2   2   0   2   0   0   2   0   0   0   0   0   0   0   0   2   2   0   2   2   2   2   2   0   0   2   2   0   0   2   0   2   2   0   0   2   0   0   2   2   2   0   2   2   2   0   2   2   2   2   0   2   2   2   0   0   2   2   0   0   0   0   2   0   2   2   0   2   0   2   0   0   2   0   0   2   0   0   2   2   2   2   0   2   0   0   2   2   2   2   2   2   2   0   0   0   0   0   0   0   0   2   0   2   0   2   2   0   2   2   0   2   2   0   2   2   2   2   0   2   0   0   2   2   2   2   2   0   2   2   0   2   0   0   2
 MK-5-4                 0   0   2   0   2   2   2   2   0   0   0   0   2   0   0   0   0   0   0   2   2   0   2   2   2   0   0   2   0   0   0   0   0   2   0   0   0   2   2   2   2   2   2   2   2   2   2   2   2   2   2   2   2   0   0   0   2   2   0   2   2   0   2   0   0   0   2   0   2   0   0   0   0   0   0   0   0   0   0   0   2   0   0   2   2   2   2   2   0   2   0   2   0   2   2   0   2   2   0   0   2   0   0   2   2   2   2   2   2   2   2   2   2   2   0   0   2   2   2   0   0   2   2   0   0   0   0   2   0   2   2   0   2   0   2   0   0   2   0   0   2   0   0   2   2   2   2   2   2   0   0   2   2   2   2   2   2   2   0   0   0   0   0   0   0   0   2   2   2   0   2   2   0   2   2   0   2   2   0   2   2   2   2   0   2   0   0   2   2   2   0   2   0   2   2   0   2   0   0   2
 MK-5-5                 0   0   2   0   2   2   2   2   0   0   0   0   2   0   0   0   0   0   0   2   2   0   2   2   2   0   2   2   0   0   0   0   0   2   0   0   0   2   2   2   0   2   2   2   2   2   2   2   2   2   2   2   2   0   0   0   2   2   0   2   2   0   2   0   0   0   2   0   0   0   0   2   0   0   0   0   0   0   0   0   2   0   0   2   0   2   2   2   0   2   0   2   0   2   2   0   2   2   0   0   2   0   0   2   2   2   2   2   2   2   2   0   2   2   0   0   2   2   2   0   0   2   2   0   0   0   0   2   0   2   2   0   2   0   2   0   0   2   0   0   2   0   0   2   2   2   0   2   2   0   0   2   2   2   2   2   2   2   0   0   0   0   2   0   0   2   0   2   2   0   2   2   0   2   2   0   2   2   0   2   2   2   2   0   2   0   0   2   2   2   0   0   0   2   2   0   2   0   0   2
 MK-5-6                 0   0   2   2   2   2   2   2   2   0   0   0   2   0   0   0   0   0   0   2   2   0   2   2   2   2   2   2   0   0   0   0   0   2   0   0   0   2   2   2   0   2   2   2   2   2   2   2   2   2   2   2   2   0   0   0   2   2   0   2   2   0   2   0   0   0   2   2   0   0   0   2   0   0   0   0   0   0   0   0   2   0   0   2   0   2   2   2   0   2   0   2   0   2   2   0   2   2   0   0   2   0   0   2   2   2   2   2   2   2   2   0   2   2   0   0   2   2   2   2   0   2   0   0   0   0   0   2   0   2   2   0   2   0   0   0   0   2   0   0   2   0   0   2   2   2   0   2   2   0   0   2   0   2   2   2   2   2   0   0   2   0   2   0   0   2   0   2   2   0   2   2   0   2   2   0   2   2   0   2   2   2   2   0   2   0   0   0   2   2   0   0   0   2   2   0   2   2   0   2
 MK-5-7                 0   0   2   0   2   0   2   0   2   0   0   0   0   0   0   2   0   0   0   2   2   0   2   0   2   2   2   2   0   0   0   0   0   2   0   0   2   2   2   2   0   0   2   2   2   2   2   2   2   2   0   2   2   0   0   0   2   2   0   2   2   0   2   2   0   0   2   2   0   0   0   2   0   0   0   0   0   0   0   0   2   0   0   2   0   0   2   2   0   0   0   0   0   2   2   0   2   2   0   0   2   2   0   2   2   2   2   2   2   2   0   0   2   2   0   0   2   2   2   2   0   0   2   0   0   0   2   2   0   2   2   0   2   0   0   0   0   2   0   0   2   0   0   2   0   2   0   2   2   0   0   2   0   2   2   2   2   2   0   2   2   0   0   0   0   2   0   2   2   0   2   2   2   2   2   0   2   2   0   2   2   2   2   0   2   0   0   0   0   2   0   0   0   2   2   0   2   2   0   0
 MK-5-8                 0   2   2   0   2   0   2   0   2   0   0   0   0   2   0   2   0   0   0   2   2   0   2   0   2   2   2   2   0   0   2   0   0   2   0   0   2   2   0   2   0   0   2   2   2   2   2   2   2   2   0   2   2   0   0   0   2   2   0   2   2   0   2   2   0   0   2   2   0   0   0   2   0   0   0   2   0   0   2   0   2   0   0   2   0   0   2   2   0   0   0   0   0   2   2   0   2   0   0   0   2   0   0   0   0   2   2   0   2   2   0   0   2   2   0   0   2   2   2   2   2   0   2   0   0   0   2   0   0   2   0   0   2   2   0   2   2   2   0   0   2   0   0   2   0   2   0   2   0   0   0   2   0   2   2   0   2   2   2   2   2   0   0   0   0   2   0   2   2   0   2   2   2   2   2   0   2   2   0   2   2   2   2   0   2   0   0   0   0   2   0   0   0   2   2   2   2   2   0   0
 MK-5-9                 0   2   0   0   2   0   2   0   2   0   0   0   0   2   0   2   0   0   0   2   2   0   2   0   2   2   2   2   0   0   2   0   0   2   0   2   2   2   0   0   0   0   2   2   2   2   2   0   2   2   0   2   2   0   0   0   2   2   0   2   2   0   2   0   2   0   2   2   0   0   0   2   0   0   0   2   0   0   2   0   2   0   0   2   0   0   2   0   0   0   0   0   0   2   2   0   2   0   0   0   2   0   0   0   0   2   2   0   2   2   0   0   2   0   2   0   2   2   2   2   2   0   2   0   0   0   2   0   0   2   0   2   2   2   0   2   2   2   0   0   2   0   0   2   0   2   0   2   0   0   0   2   0   0   2   0   2   2   0   2   2   2   0   0   0   2   0   2   2   0   2   2   2   0   2   0   2   2   0   2   2   2   2   0   2   2   0   0   0   2   0   0   0   2   2   2   2   2   0   0
 MK-5-10                0   0   0   0   2   2   2   0   2   0   0   0   0   2   0   2   0   0   0   2   2   0   2   0   0   2   2   0   0   0   2   0   0   2   2   2   2   2   0   0   0   0   2   2   0   2   2   0   2   2   0   2   2   0   0   0   2   2   0   2   0   0   2   0   2   0   2   2   0   0   0   2   0   0   0   0   0   0   2   0   2   0   0   2   0   0   2   0   0   0   0   0   0   2   2   0   2   0   0   0   2   0   0   0   0   2   2   0   2   2   0   0   2   0   2   0   2   2   2   2   0   0   2   0   2   0   2   0   0   2   0   2   2   2   0   2   0   2   0   0   2   0   0   2   0   2   0   2   0   0   0   2   2   0   2   0   2   0   0   2   2   2   0   0   2   2   0   2   2   0   2   2   2   0   2   0   2   2   0   2   2   2   2   0   2   2   0   0   0   2   0   0   0   0   2   2   2   2   0   2
 MK-5-11                0   0   0   0   2   0   2   0   2   0   0   0   2   2   0   2   0   0   0   2   2   0   2   0   0   2   2   0   0   2   2   0   0   0   2   2   2   2   0   0   2   0   2   2   0   2   2   2   2   0   0   2   2   0   0   0   2   2   0   2   0   0   2   0   2   0   2   2   0   0   0   0   0   0   0   0   0   0   2   2   2   0   0   2   2   0   0   2   2   0   0   0   0   2   2   0   2   0   0   0   2   0   0   0   0   2   2   0   2   2   0   0   2   0   2   0   0   2   2   2   0   0   2   0   2   0   2   0   0   2   0   2   0   2   0   2   0   2   0   0   2   0   0   2   0   2   2   2   0   0   0   2   2   2   2   2   2   0   2   2   0   2   0   0   2   2   0   2   2   0   2   0   2   0   2   0   2   2   0   2   2   2   2   0   2   2   0   0   0   2   2   0   0   0   2   2   2   2   0   2
 MK-5-12                0   0   0   0   0   0   2   0   2   0   0   0   2   2   0   2   0   0   0   2   2   0   2   0   0   2   2   0   0   2   2   0   0   0   2   2   2   2   0   0   2   0   2   2   0   2   2   2   2   2   2   2   2   0   0   0   2   2   2   0   0   0   2   0   2   0   0   2   0   0   0   2   0   0   0   0   0   0   2   0   2   0   0   2   0   0   0   2   2   0   0   0   0   2   2   0   2   0   0   0   2   0   0   0   0   2   2   0   2   2   0   0   2   0   2   2   0   2   2   0   0   0   2   0   0   0   2   0   0   2   0   2   0   2   0   2   0   2   0   0   2   2   0   2   0   2   2   2   0   0   0   2   0   2   2   2   2   0   2   2   0   2   0   0   0   2   0   2   2   0   0   0   2   0   2   0   2   2   0   2   2   2   0   0   2   2   2   0   0   2   2   0   0   0   2   2   2   2   0   2
 MK-5-13                0   0   0   0   0   0   2   0   2   0   0   0   2   0   0   2   0   0   0   2   2   0   0   0   0   0   2   0   0   2   2   0   0   0   2   0   0   2   0   0   2   0   2   2   0   0   2   2   2   2   2   2   2   0   0   0   2   2   2   0   0   0   2   0   2   0   2   2   0   0   0   0   0   0   0   2   0   0   2   0   2   0   0   2   0   0   2   2   2   2   0   0   0   2   2   0   2   0   0   0   2   2   0   0   0   2   2   0   2   2   0   0   2   0   2   2   0   2   2   0   0   0   2   0   0   2   0   0   0   2   0   2   0   2   2   0   0   2   0   0   2   2   0   2   0   0   2   2   0   0   0   2   0   2   2   2   2   0   2   2   0   2   0   0   0   2   0   2   2   0   0   0   2   0   2   0   2   2   0   2   2   2   0   0   2   0   2   0   0   2   0   0   0   0   2   2   2   0   0   2
 MK-5-14                0   0   0   0   0   2   2   0   2   0   0   0   2   0   0   2   0   0   0   2   2   0   0   0   2   0   2   0   0   2   2   0   0   0   2   0   0   0   2   0   0   0   2   2   0   0   2   2   2   2   2   2   2   2   0   0   2   0   2   0   0   0   2   0   2   0   2   2   0   0   0   0   0   0   0   0   0   0   2   0   2   0   0   2   0   0   2   0   2   2   0   2   2   2   2   0   2   0   0   0   2   2   0   0   0   2   2   0   2   2   0   0   2   0   2   2   0   2   2   0   0   0   2   0   0   2   0   0   0   2   0   2   0   2   2   0   0   2   0   0   2   2   0   2   0   0   2   0   0   0   0   0   0   2   2   0   2   0   2   2   0   0   0   0   0   0   2   2   2   0   0   0   0   0   2   2   0   2   0   2   2   2   2   0   2   0   2   0   0   2   0   0   0   0   2   2   0   0   0   2
 MK-5-15                0   0   0   0   0   2   0   0   2   2   0   0   2   0   0   2   0   0   0   2   2   0   0   0   2   0   2   0   0   2   2   0   0   0   2   0   0   0   2   0   0   0   0   2   0   0   2   2   2   2   2   2   2   2   0   0   2   0   2   0   0   0   2   0   2   0   2   2   0   0   0   0   0   0   0   0   0   0   2   0   2   0   0   0   0   0   2   0   2   2   0   2   2   2   2   0   2   0   0   0   2   2   0   0   0   2   2   0   0   2   2   2   2   0   2   2   0   2   0   0   0   0   2   2   0   2   0   0   0   2   0   2   0   2   2   2   0   2   0   0   2   2   0   2   0   0   2   0   0   0   0   0   0   2   2   0   0   0   2   2   0   0   0   2   0   2   2   2   2   0   0   0   0   0   2   2   0   2   0   2   2   2   2   0   2   0   2   0   0   2   0   0   0   0   2   2   2   0   0   2
 MK-5-16                0   0   2   0   0   2   0   0   2   2   0   0   2   0   0   0   0   0   0   2   2   0   0   0   2   0   0   0   0   0   2   0   0   0   2   0   0   0   2   0   0   0   0   2   0   0   2   2   2   2   2   2   2   2   0   0   2   0   2   0   0   0   2   0   2   0   2   2   0   2   0   2   2   0   0   0   0   0   2   0   2   0   0   0   0   0   2   0   2   0   0   2   2   2   2   0   2   0   0   2   0   2   0   0   0   2   2   2   0   2   2   2   2   0   2   2   0   2   0   2   0   0   2   2   0   2   0   0   0   0   0   2   0   2   2   2   0   2   0   0   2   2   0   2   0   0   2   2   0   0   2   0   0   0   2   0   2   0   2   0   0   0   0   2   0   0   2   2   2   0   0   0   0   0   2   0   0   2   0   2   2   2   2   0   2   0   2   2   0   2   0   0   0   0   2   2   2   0   0   2
 MK-6-1                 0   2   2   0   2   2   0   2   2   0   2   0   0   2   0   2   2   2   0   0   2   0   2   2   2   0   0   0   0   2   2   2   2   0   2   0   2   0   2   0   0   0   0   2   2   2   0   0   2   0   2   2   2   2   2   2   0   2   0   2   2   0   0   0   2   2   0   0   0   0   2   2   2   0   2   0   2   0   2   0   0   0   2   2   2   2   0   2   2   2   2   2   0   2   2   2   2   0   0   0   0   2   2   0   0   0   0   2   2   2   0   2   2   2   2   0   2   2   0   2   2   2   2   2   0   0   0   0   0   0   2   0   0   2   0   2   0   2   0   2   2   2   0   2   2   2   0   0   0   0   2   2   0   0   0   2   0   2   2   0   2   2   2   0   0   0   2   2   0   0   0   2   2   0   2   0   2   2   0   2   2   2   0   0   0   0   0   0   0   0   0   2   2   2   2   0   0   2   2   0
 MK-6-2                 0   2   2   0   2   2   0   2   2   0   2   0   2   2   0   2   2   2   0   0   2   0   2   2   2   0   0   0   0   0   0   2   0   0   2   0   2   0   0   0   0   0   0   2   2   2   0   0   2   0   2   2   2   2   2   2   0   2   0   2   2   0   0   0   2   2   0   0   0   0   2   2   2   0   2   0   2   0   2   0   0   0   0   2   2   2   0   2   2   2   2   2   0   0   2   2   2   0   0   0   0   2   2   0   0   0   0   2   2   2   0   2   2   2   2   2   2   2   2   2   2   2   2   2   0   0   0   0   0   0   2   0   0   2   0   0   0   2   0   2   2   2   0   2   2   2   0   0   0   2   2   2   2   0   0   2   0   2   2   0   2   2   2   0   0   2   2   0   0   0   0   2   0   0   2   0   2   2   0   2   2   2   0   0   0   0   0   0   0   0   0   2   2   2   2   0   0   2   0   0
 MK-6-3                 0   2   2   2   2   2   0   2   2   0   2   0   2   2   0   2   0   2   0   0   2   0   2   2   2   0   0   0   0   0   0   2   0   0   2   0   2   0   0   0   0   0   0   2   2   2   0   0   2   0   2   2   2   2   0   2   0   2   0   0   2   0   0   0   2   2   0   0   0   0   2   2   2   2   2   0   2   0   2   0   0   0   0   2   2   2   0   2   2   2   2   2   2   0   2   2   2   0   0   0   0   2   2   0   0   0   0   2   2   2   0   2   0   2   2   2   2   2   2   2   2   0   2   2   0   0   0   0   0   0   2   0   0   2   0   0   0   2   0   2   2   2   0   2   2   2   0   0   0   0   2   2   2   0   0   0   0   2   2   0   2   2   2   2   2   2   2   0   0   0   0   2   0   2   2   0   2   2   0   2   2   2   0   0   0   0   0   0   0   0   0   2   0   2   2   0   0   2   0   0
 MK-6-4                 0   0   2   2   2   2   0   2   2   0   2   0   2   2   2   2   0   2   0   0   2   0   0   2   2   0   0   0   0   0   0   2   0   0   2   0   2   0   0   0   0   0   0   2   2   2   0   2   2   0   2   2   2   0   0   2   0   2   0   0   2   0   2   0   0   2   0   0   0   2   2   2   2   2   2   0   2   0   2   0   0   0   0   2   2   2   0   2   2   2   2   2   0   0   2   0   2   0   0   0   0   0   2   0   0   2   0   2   2   2   0   2   0   2   2   2   0   2   0   0   2   0   0   2   0   0   0   0   0   0   2   0   0   2   0   0   2   2   0   2   2   2   0   0   2   2   0   0   0   0   2   2   2   0   0   2   0   2   2   0   2   2   2   2   2   2   2   0   0   2   0   2   0   2   2   0   2   2   2   2   2   2   0   0   2   0   0   0   0   0   0   2   0   2   2   0   0   2   0   0
 MK-6-5                 2   0   2   2   2   2   0   2   2   0   2   0   2   2   2   2   0   0   0   0   2   0   0   2   2   0   0   0   0   2   0   2   0   2   2   0   2   0   0   0   0   0   0   2   0   0   0   2   2   0   2   2   2   0   0   2   0   2   0   0   2   0   2   0   0   2   2   0   0   2   2   2   2   2   2   2   0   0   2   0   0   0   0   2   2   2   0   2   2   2   2   0   0   0   2   0   2   0   0   0   0   0   2   0   0   2   0   2   2   2   0   2   0   2   2   2   0   2   0   0   2   0   0   2   0   0   0   0   0   2   2   0   0   2   0   0   2   2   2   2   2   2   0   0   2   2   0   0   2   0   2   2   2   0   0   2   0   2   2   0   2   2   2   2   2   2   2   0   0   2   2   2   0   2   2   0   2   0   2   0   2   2   0   0   2   0   0   0   0   0   0   2   0   2   2   2   0   2   0   0
 MK-6-6                 2   0   2   2   2   2   0   2   2   0   0   0   2   2   2   2   0   0   0   0   2   0   0   2   2   0   0   2   0   2   0   2   0   2   2   0   2   0   0   0   0   0   2   2   0   0   0   2   2   0   2   2   0   0   0   0   0   2   0   0   2   0   2   0   0   2   2   2   0   2   2   2   2   2   2   0   0   0   2   0   0   0   0   0   2   2   0   2   2   2   2   0   0   0   2   0   2   0   0   0   0   0   2   0   0   2   0   2   2   2   0   0   0   2   2   2   0   0   0   2   2   0   0   2   0   0   0   0   0   2   2   0   0   2   2   2   2   2   2   2   2   2   0   0   2   2   2   0   2   0   0   0   2   0   0   2   0   0   2   0   2   2   2   0   2   2   2   0   0   2   2   2   0   2   2   0   2   0   2   0   2   2   2   0   2   0   0   0   0   0   0   2   0   2   0   2   0   2   2   2
 MK-6-7                 2   0   2   2   0   2   2   2   2   0   0   0   0   2   2   2   0   0   2   0   2   0   0   2   2   0   0   2   2   2   0   2   0   2   2   0   2   0   0   0   0   0   2   2   0   0   0   2   2   2   2   0   0   0   0   0   0   2   0   0   2   0   2   0   0   2   2   2   0   2   2   2   2   2   2   0   0   0   2   0   0   0   0   0   2   0   0   2   2   2   2   0   0   0   0   0   2   0   0   0   0   0   2   2   2   2   0   2   2   2   0   0   0   2   2   2   0   0   0   2   2   0   0   2   0   0   0   0   0   2   0   0   2   2   2   2   2   2   2   0   2   2   0   0   2   2   0   0   2   0   0   0   2   0   0   2   0   0   2   0   2   0   2   0   2   2   2   0   2   2   2   2   0   2   2   0   2   0   2   0   2   2   2   2   0   0   2   0   0   0   0   2   0   2   0   2   0   2   2   2
 MK-6-8                 2   0   2   2   0   2   2   2   0   0   0   0   0   2   2   2   0   0   2   0   2   0   0   2   0   0   0   2   2   2   0   2   0   0   2   0   2   0   0   0   0   0   2   2   0   0   0   2   2   2   2   0   2   0   0   0   0   2   0   0   2   0   2   2   0   2   2   2   0   2   2   2   2   2   2   0   0   0   2   0   0   0   2   0   2   0   0   2   2   2   2   0   2   0   0   0   2   0   0   0   0   2   2   2   2   2   0   2   2   2   0   0   0   2   2   2   0   0   0   2   2   0   0   2   0   0   0   0   0   0   0   0   0   2   2   2   2   2   0   0   2   2   0   0   2   0   0   0   0   0   0   0   2   0   0   2   0   0   2   0   2   0   2   0   2   2   2   2   2   0   0   2   0   2   2   0   2   0   0   2   2   2   2   2   0   0   2   0   0   0   0   0   0   0   2   2   0   0   2   2
 MK-6-9                 2   0   2   2   0   2   2   2   0   2   0   0   0   2   0   2   0   0   2   0   0   0   0   2   0   0   0   2   2   2   0   2   0   0   2   0   2   0   0   0   0   0   2   2   0   0   0   2   0   2   2   2   2   0   2   0   2   2   0   0   2   0   2   0   0   2   2   2   0   2   2   2   2   0   2   0   0   0   2   0   0   0   2   0   2   0   0   2   2   2   2   0   2   0   0   0   2   0   0   0   0   2   2   0   2   2   0   2   2   2   0   0   0   2   0   2   0   0   0   2   2   0   0   2   0   0   0   0   0   0   0   0   0   2   2   2   2   0   0   0   2   2   0   0   0   2   0   0   2   0   0   0   2   0   0   2   0   0   0   0   2   0   0   0   2   0   2   2   2   0   0   0   0   2   2   0   2   0   0   2   2   2   2   2   0   0   0   0   0   0   0   0   2   0   2   2   0   0   2   2
 MK-6-10                2   0   2   2   0   2   2   2   0   2   0   0   0   2   0   2   0   0   2   0   0   0   0   2   0   0   0   2   2   0   0   2   0   0   2   0   2   0   2   0   0   2   2   2   0   0   0   0   0   2   2   2   2   0   2   0   2   2   0   0   2   0   2   0   0   2   2   0   0   2   0   2   0   0   2   0   0   0   2   0   0   0   2   0   2   0   0   2   2   0   2   0   2   0   0   0   2   0   0   0   0   2   2   0   2   2   0   0   2   2   2   0   2   2   2   0   0   2   0   2   2   2   0   2   0   2   0   2   0   0   0   0   0   2   2   2   2   0   0   0   2   2   0   0   0   0   0   0   2   0   0   0   2   0   0   2   0   0   0   0   2   0   0   2   2   0   2   0   2   0   0   0   0   2   2   0   0   0   0   2   2   2   2   2   0   0   0   2   0   0   0   0   0   0   2   0   2   0   2   2
 MK-6-11                2   0   2   2   2   2   2   2   0   2   0   0   0   2   0   2   0   0   2   0   0   0   0   2   2   0   0   2   2   0   0   2   2   0   2   0   0   0   2   0   0   2   2   2   0   2   2   2   0   2   2   2   0   0   2   0   0   0   0   0   2   0   2   0   0   2   2   0   2   2   0   2   0   0   2   0   0   0   2   0   0   0   2   0   0   0   0   2   2   0   2   0   2   0   0   0   2   0   0   0   0   2   2   0   2   2   2   0   2   2   2   0   2   2   2   0   0   0   0   0   2   2   0   2   0   0   0   0   0   2   0   0   0   2   0   2   2   2   0   0   0   2   0   2   0   0   0   0   2   0   0   0   2   2   0   2   0   0   0   0   2   0   0   2   0   0   2   0   2   0   0   0   0   2   2   0   0   0   2   2   2   0   2   2   0   2   0   2   0   2   0   0   0   0   2   0   2   0   2   2
 MK-6-12                2   0   2   2   0   2   0   2   0   2   0   0   0   2   0   0   0   0   2   0   0   0   0   0   0   2   0   2   2   0   0   2   2   0   2   0   0   0   2   0   0   2   2   2   2   2   2   2   0   2   2   2   0   0   2   0   0   0   0   0   0   0   2   0   0   2   2   0   2   2   2   2   0   0   2   0   0   0   2   0   2   0   0   0   0   0   2   2   0   0   2   0   2   0   0   0   2   0   0   0   0   2   2   0   2   2   2   0   2   0   2   0   2   2   2   0   2   0   0   0   2   2   0   2   0   0   0   0   0   2   0   0   0   2   0   2   2   2   0   0   0   2   0   2   0   0   2   0   2   2   2   2   2   2   0   2   0   0   0   0   2   0   2   2   0   0   2   0   2   0   0   0   0   0   2   0   0   0   2   2   2   0   2   2   0   2   2   2   2   2   0   0   0   0   2   0   2   0   2   2
 MK-6-13                0   0   2   2   0   2   0   2   2   2   0   0   0   0   0   0   0   0   2   2   0   0   0   2   0   2   2   2   2   0   0   2   2   0   0   0   0   0   2   0   0   2   2   2   2   2   2   2   0   2   2   0   0   0   2   0   0   0   0   0   2   0   2   0   0   2   2   0   2   2   2   2   0   0   2   0   0   0   2   0   2   0   0   2   2   0   2   2   0   2   2   0   2   0   0   0   2   0   0   2   0   2   2   0   2   2   2   2   2   0   2   0   2   0   2   0   2   0   0   0   2   2   0   2   0   0   0   0   0   2   0   2   0   2   0   2   2   2   0   0   0   0   2   2   2   0   0   0   2   2   2   2   0   2   0   2   0   0   2   0   2   0   2   2   0   0   2   0   2   0   0   0   2   0   0   0   0   0   2   2   2   0   2   2   0   2   0   2   2   2   0   0   0   0   2   0   2   0   2   2
 MK-6-14                0   0   2   2   0   2   0   0   0   2   0   0   0   2   0   0   0   0   2   2   2   0   0   2   0   2   2   2   2   0   0   2   2   0   0   0   0   0   2   0   0   2   2   2   2   2   2   2   0   2   2   0   0   0   2   0   0   0   0   0   2   0   2   0   0   2   2   0   2   2   2   2   0   0   2   0   0   0   2   0   2   0   0   2   2   0   2   2   0   0   0   0   2   0   0   0   2   0   0   2   0   2   2   0   2   2   2   2   2   2   2   0   2   2   2   0   2   0   2   0   2   2   0   2   0   0   0   0   0   2   0   2   0   2   0   2   2   0   0   0   0   0   2   2   2   0   0   0   2   2   2   2   0   2   0   2   0   2   0   0   2   0   2   0   0   0   2   0   2   0   2   2   2   0   0   0   0   0   2   2   2   0   2   0   0   2   0   2   2   2   0   2   0   0   2   0   2   0   2   2
 MK-6-15                0   0   2   2   0   2   0   0   0   2   0   0   0   2   0   0   0   0   2   2   2   2   0   2   0   2   2   2   2   0   0   2   2   0   0   0   0   2   0   0   0   2   2   2   2   2   2   2   0   2   2   0   0   0   2   2   2   0   0   0   0   0   2   0   0   2   0   0   2   2   2   2   0   0   2   0   0   0   2   0   2   0   0   2   0   0   0   2   0   0   0   2   2   0   0   0   2   0   2   2   0   2   2   0   2   2   2   2   2   2   2   0   2   2   2   0   2   2   2   0   0   2   0   2   0   2   2   0   0   2   2   2   0   0   0   2   2   0   0   0   2   0   2   2   2   0   0   0   2   2   2   2   0   2   0   2   0   2   0   0   2   0   0   0   0   0   2   0   2   0   2   2   2   0   0   0   0   0   0   2   2   0   0   0   0   2   0   2   2   2   2   2   0   0   2   0   2   0   0   2
 MK-6-16                0   0   2   2   0   2   0   0   0   2   0   0   0   2   0   0   0   0   2   2   2   2   0   2   0   2   2   2   2   0   0   2   2   0   0   0   0   2   0   0   0   2   2   2   2   2   2   2   0   2   2   0   0   0   2   2   2   0   0   0   0   0   2   0   0   0   0   0   2   2   2   2   0   0   2   0   0   0   2   0   0   0   0   2   2   0   0   2   0   0   0   0   2   0   0   0   2   0   0   2   0   2   2   0   2   2   2   2   2   0   2   2   2   2   2   0   2   2   2   0   0   2   0   2   0   2   2   0   0   2   2   0   0   0   2   2   2   0   2   0   2   0   2   2   2   0   0   0   2   2   2   2   0   2   0   2   0   2   0   0   2   0   2   0   0   0   2   0   2   0   0   2   2   0   0   0   0   0   0   0   2   0   0   2   0   2   0   2   2   2   2   2   0   0   2   0   2   0   0   2
 
!****************************************** Phenotypic Data **********************************************************
!-100.0 is resevred for missing phenotype
SimulatedTrait1        14.6700   14.0769   13.5177   16.6626   14.5672   16.0919   14.3438   15.8108   14.8596   16.5349   14.3533   16.2146   16.7144   13.4558   14.4288   14.5162   15.9243   14.3689   15.7662   13.7688   14.7662   14.8695   13.9400   14.5165   13.8496   13.5548   14.3894   15.7313   13.5996   16.2506   14.5096   13.9927   13.9870   14.0153   14.4741   14.3124   13.7964   13.8243   13.5432   14.0425   14.3842   13.9380   15.8540   16.4143   16.2909   15.3461   15.8054   14.0444   14.0340   16.2492   13.7042   15.7880   16.3265   13.9018   15.0326   14.6540   13.9058   14.8703   14.8987   14.3994   13.6385   14.5026   13.5599   13.9477   14.6136   15.9323   14.6438   15.4611   15.2071   14.8215   16.3239   15.5715   13.7301   14.9181   15.8685   15.0807   13.4879   15.4631   15.3348   15.8098   15.2342   13.6888   16.0021   13.7654   14.1165   14.4784   14.8748   12.9586   16.2203   14.0267   15.9585   14.8483   13.7216   13.5379   13.8320   16.1976   16.4056   13.9652   14.1757   17.1553   13.6187   13.5583   14.9224   14.2545   13.3839   14.4612   14.9040   15.0064   15.0590   13.8146   16.1307   14.7879   15.7812   13.7331   14.1132   16.3178   14.0098   14.1964   15.6637   15.6273   14.5287   14.1759   15.7576   14.4939   14.5033   14.0000   16.0605   14.3690   16.2348   15.1486   15.3488   16.3701   13.9256   15.1443   14.1218   14.6453   13.8080   15.9561   15.9916   15.7764   14.6583   14.1132   17.0171   14.5212   13.5341   14.3312   15.0142   13.7252   16.3917   14.1049   14.4810   15.8876   15.7156   15.4615   14.6172   15.9345   13.7375   14.1836   14.1925   16.1117   14.7486   15.5115   16.6226   15.1287   14.1800   14.6563   15.0513   16.4711   16.6740   15.1606   13.7187   15.2067   15.2583   13.7750   15.5099   15.1544   16.4589   15.0044   15.9823   13.6734   14.9214   15.8310   14.9105   13.3705   14.7153   15.4944   13.9676   13.9425   15.5577   14.0949   15.1287   13.7911   14.0703   14.1110   15.4099   15.4023   13.9461   14.0839   14.1386   15.5383
SimulatedTrait2        10.5427   10.5614   10.5779    9.5478   10.7412    9.1832   10.3051    9.2045   10.4535    9.6540   10.5599    9.5564    9.9535   10.1543   10.0118   10.8392    8.9807   10.3351    9.8725   10.2378   10.9625   10.5316   10.8541   10.1606   10.8280   10.3994   10.2181    9.6500   10.4510    9.3634   10.2471   10.8794   10.2643   10.4702   10.6941   10.6166   10.3172   10.7251   10.4739    9.8827   10.2708   10.4716    9.2877    9.3638    9.4681    9.8452    9.5646   10.5750   10.3583    9.1468   10.4575    9.3997    9.2486   10.5754    9.0446   10.6367    9.8838   10.8661    9.6704   10.6423   10.4997   10.7132   10.4532   10.2331    9.8947    9.8442   10.4049    9.2477    9.3479   10.6651    9.4394   10.5150   10.6004    9.4771    9.5024    9.3985   10.3496    9.4531   11.1095    9.5745    9.7677   10.3651    9.8152   10.3694   10.3979   10.2660   10.5900   10.6095    9.1929   10.5345    9.3788   11.1003   10.2491   10.4984   10.5056    9.6500    9.7659   10.7914   10.5729    9.8403   10.9639   10.4789   10.7667   10.8770   10.5872   10.4149    9.4636   10.6497    9.7724   10.4827    9.5725   10.2963    9.6944   10.2542   10.5906    9.5131   10.4474   10.6574    9.5992    9.5283    9.3096   10.4656   10.8284    9.5781   10.4317   10.4816    9.4249   10.6213    9.7739    9.1274    9.4048    9.8565   10.5100    9.7292   10.6386   10.7150   10.4392    9.7554    9.5967    9.6375   10.7477   10.8280    9.4854    9.4159   10.4474   10.5801   10.3406   10.6670    9.6284   10.4936    9.2599    9.4170    9.5090    9.8047   10.5792    9.3400   10.5222   10.2980   10.5259    9.4509   11.0951   10.8106    9.3967   10.7756   10.4377   10.3428    9.3156    9.7781    9.6478    9.4856   10.7992    9.1682    9.3191   10.3169    9.6723    8.9509    9.5062    9.9348    9.7499   10.2121   10.2818    9.6097   10.0998   10.5128   10.1966    9.6550   10.0713   10.3914    8.9964   10.5323    9.8395   10.7360   10.5327   10.4348    9.6383   10.6179   10.1723   10.4545    9.6660    9.5993
 
