# Supplementary material for: Inclusive Composite Interval Mapping of QTL by Environment Interactions in Biparental Populations
Source: PLoS One. 2015 Jul 10;10(7):e0132414. doi: 10.1371/journal.pone.0132414 (PMC4498613; doi:10.1371/journal.pone.0132414)
Supplement: S6 File — (ZIP) [file pone.0132414.s006.zip › H=0.8/L1/run_00149.met]

!**********************Note: lines staring with "!" are remarks and will be ignored in the program********************
!*********************************General Information**********************************
!Assuming F1 = P1 x P2, populations available in QTL IciMapping are: 
!  1, P1BC1F1 = P1 x F1, the first backcrossing where P1 is used as the recurrent parent;
!  2, P2BC1F1 = P2 x F1, the first backcrossing where P2 is used as the recurrent parent;
!  3, F1DH, F1-derived doubled haploids; 
!  4, RIL or F1RIL, recombination inbred lines through the repeated selfing of F1;
!  5, P1BC1RIL, recombination inbred lines through the repeated selfing of P1BC1F1;
!  6, P2BC1RIL, recombination inbred lines through the repeated selfing of P2BC1F1;
!  7, F2, the selfing generation of F1;
!  8, F3, the selfing generation of F2;
!  9, P1BC2F1, the second backcrossing where P1 is used as the recurrent parent; 
! 10, P2BC2F1, the second backcrossing where P2 is used as the recurrent parent;
! 11, P1BC2RIL, recombination inred lines through the repeated selfing of P1BC2F1; 
! 12, P2BC2RIL, recombination inred lines through the repeated selfing of P2BC2F1; 
! 13, P1BC1F2, the selfing generation of P1BC1F1; 
! 14, P2BC1F2, the selfing generation of P2BC1F1; 
! 15, P1BC2F2, the selfing generation of P1BC2F1; 
! 16, P2BC2F2, the selfing generation of P2BC2F1; 
! 17, P1BC1DH, P1BC1F1-derived doubled haploids; 
! 18, P2BC1DH, P2BC1F1-derived doubled haploids; 
! 19, P1BC2DH, P1BC2F1-derived doubled haploids; 
! 20, P2BC2DH, P2BC2F1-derived doubled haploids; 
   3      !Mapping Population (see remarks above)
   2      !Mapping Function (1 for Kosambi; 2 for Haldane; 3 for Morgan)
   2      !Marker Space Type (1 for intervals; 2 for positions)
   1      !Marker Space Unit(1 for centiMorgans; 2 for Morgan)
   6      !Number of Chromosomes (or Linkage Groups)
 200      !Size of the mapping population
   2      !Number of environments
 
!***************************************** Chromosomes and Linkage Maps **********************************************
!Chromosome                 NumMarkers
-CH1                        16
-CH2                        16
-CH3                        16
-CH4                        16
-CH5                        16
-CH6                        16
!Linkage map (Marker name followed by position or the interval length)
 MK-1-1                1     0.000
 MK-1-2                1    10.000
 MK-1-3                1    20.000
 MK-1-4                1    30.000
 MK-1-5                1    40.000
 MK-1-6                1    50.000
 MK-1-7                1    60.000
 MK-1-8                1    70.000
 MK-1-9                1    80.000
 MK-1-10               1    90.000
 MK-1-11               1   100.000
 MK-1-12               1   110.000
 MK-1-13               1   120.000
 MK-1-14               1   130.000
 MK-1-15               1   140.000
 MK-1-16               1   150.000
 MK-2-1                2     0.000
 MK-2-2                2    10.000
 MK-2-3                2    20.000
 MK-2-4                2    30.000
 MK-2-5                2    40.000
 MK-2-6                2    50.000
 MK-2-7                2    60.000
 MK-2-8                2    70.000
 MK-2-9                2    80.000
 MK-2-10               2    90.000
 MK-2-11               2   100.000
 MK-2-12               2   110.000
 MK-2-13               2   120.000
 MK-2-14               2   130.000
 MK-2-15               2   140.000
 MK-2-16               2   150.000
 MK-3-1                3     0.000
 MK-3-2                3    10.000
 MK-3-3                3    20.000
 MK-3-4                3    30.000
 MK-3-5                3    40.000
 MK-3-6                3    50.000
 MK-3-7                3    60.000
 MK-3-8                3    70.000
 MK-3-9                3    80.000
 MK-3-10               3    90.000
 MK-3-11               3   100.000
 MK-3-12               3   110.000
 MK-3-13               3   120.000
 MK-3-14               3   130.000
 MK-3-15               3   140.000
 MK-3-16               3   150.000
 MK-4-1                4     0.000
 MK-4-2                4    10.000
 MK-4-3                4    20.000
 MK-4-4                4    30.000
 MK-4-5                4    40.000
 MK-4-6                4    50.000
 MK-4-7                4    60.000
 MK-4-8                4    70.000
 MK-4-9                4    80.000
 MK-4-10               4    90.000
 MK-4-11               4   100.000
 MK-4-12               4   110.000
 MK-4-13               4   120.000
 MK-4-14               4   130.000
 MK-4-15               4   140.000
 MK-4-16               4   150.000
 MK-5-1                5     0.000
 MK-5-2                5    10.000
 MK-5-3                5    20.000
 MK-5-4                5    30.000
 MK-5-5                5    40.000
 MK-5-6                5    50.000
 MK-5-7                5    60.000
 MK-5-8                5    70.000
 MK-5-9                5    80.000
 MK-5-10               5    90.000
 MK-5-11               5   100.000
 MK-5-12               5   110.000
 MK-5-13               5   120.000
 MK-5-14               5   130.000
 MK-5-15               5   140.000
 MK-5-16               5   150.000
 MK-6-1                6     0.000
 MK-6-2                6    10.000
 MK-6-3                6    20.000
 MK-6-4                6    30.000
 MK-6-5                6    40.000
 MK-6-6                6    50.000
 MK-6-7                6    60.000
 MK-6-8                6    70.000
 MK-6-9                6    80.000
 MK-6-10               6    90.000
 MK-6-11               6   100.000
 MK-6-12               6   110.000
 MK-6-13               6   120.000
 MK-6-14               6   130.000
 MK-6-15               6   140.000
 MK-6-16               6   150.000
!*********************************** Marker Types ********************************************************************
!Co-dominant marker: When heterozygote F1 is present, P1 is coded as 2, F1 is coded as 1, and P2 is coded as 0; Otherwise, P1 is coded as 2, and P2 is coded as 0. 
!Dominant marker: When heterozygote F1 is present, P1 and F1 are coded as 12, and P2 is coded as 0; Otherwise, P1 is coded as 2, and P2 is coded as 0.  
!Recessive markers: When heterozygote F1 is present, P1 is coded as 2, and F1 and P2 are coded as 10; Otherwise, P1 is coded as 2, and P2 is coded as 0. 
!Missing marker is coded as -1. 
 MK-1-1                 0   0   0   0   0   2   2   0   2   2   2   2   0   2   0   0   0   0   0   2   2   0   2   0   2   2   0   0   0   2   2   0   0   0   2   0   2   2   2   2   0   2   0   2   2   2   0   2   2   0   2   2   0   0   2   0   0   2   0   0   0   0   0   2   2   0   0   0   2   0   0   2   2   0   2   2   0   2   0   2   0   0   0   0   2   0   2   2   2   2   2   2   0   2   2   2   0   2   2   2   2   0   0   0   2   0   2   0   2   0   0   0   0   2   2   0   2   0   2   2   2   0   2   2   0   0   0   2   2   2   0   0   0   2   2   0   0   0   2   2   0   0   2   0   2   2   0   0   2   2   0   0   0   0   2   0   2   2   0   0   2   2   0   0   0   2   0   0   0   2   0   0   0   0   2   2   2   0   0   0   0   0   0   0   0   0   0   2   0   2   2   0   2   0   0   0   2   0   2   2
 MK-1-2                 0   0   0   0   2   2   2   0   0   2   2   2   0   0   0   0   0   0   0   0   2   0   2   0   2   2   0   0   0   2   2   0   0   0   2   0   2   2   2   2   0   2   0   2   2   2   2   2   2   0   0   0   0   0   2   0   0   2   0   0   2   0   0   2   2   0   0   0   0   0   0   2   2   0   2   2   0   2   0   0   0   0   2   0   0   0   2   2   2   2   2   2   0   2   2   2   0   2   2   2   2   0   0   2   2   0   2   0   2   0   0   0   0   2   2   0   0   0   2   2   2   0   2   2   0   0   0   0   2   2   0   0   0   2   2   0   0   0   2   2   0   0   2   0   2   2   0   0   2   2   0   0   0   0   2   0   2   2   0   0   2   2   0   0   0   2   0   0   0   2   2   0   0   0   0   2   2   0   0   0   0   0   0   0   0   0   0   2   0   2   2   0   2   2   0   0   2   0   2   2
 MK-1-3                 0   0   0   0   2   2   2   0   2   2   2   2   2   0   0   0   0   0   0   0   2   0   2   0   2   2   0   0   0   2   2   0   0   0   2   0   2   2   2   2   0   2   0   2   2   2   0   2   2   0   0   0   0   0   2   0   0   2   0   0   2   0   2   2   0   0   0   0   0   0   2   2   2   0   2   0   0   2   0   0   0   0   2   0   0   0   2   2   2   2   2   2   0   0   2   2   0   2   2   2   0   0   0   2   2   0   2   0   0   0   0   0   0   2   2   0   0   0   2   2   2   0   2   2   0   0   0   0   2   2   0   0   0   2   2   0   0   0   2   2   0   0   0   0   0   2   0   0   2   2   0   0   0   0   2   0   0   2   0   0   2   2   0   0   0   2   0   0   0   2   2   0   0   0   0   2   2   0   0   2   0   0   0   0   0   0   0   0   0   2   0   2   2   2   0   0   2   2   0   2
 MK-1-4                 0   0   0   0   0   2   2   0   2   2   2   2   2   2   0   0   0   0   0   0   2   0   2   0   2   2   0   0   0   2   2   2   0   2   2   2   2   2   2   2   0   2   0   2   2   2   0   2   0   0   0   0   0   0   2   0   0   0   0   0   2   2   2   2   0   0   0   0   0   0   2   2   2   2   2   0   0   2   0   0   0   0   2   0   0   0   2   2   2   2   2   2   2   0   2   2   0   2   2   2   0   0   0   2   0   0   2   0   0   0   0   0   0   2   2   0   0   0   0   2   2   0   2   2   0   0   0   0   2   2   0   2   0   2   2   0   0   0   2   2   0   0   0   0   0   2   0   2   2   2   0   0   0   0   2   0   0   2   0   2   2   2   0   0   0   0   0   0   0   2   0   0   0   0   0   2   2   2   2   2   0   0   0   0   0   0   0   0   0   2   0   2   2   2   2   0   2   2   0   2
 MK-1-5                 2   2   0   0   0   2   2   0   2   2   2   2   2   2   0   0   0   2   0   0   0   0   2   0   2   2   0   0   0   0   2   2   0   2   2   2   2   2   2   2   0   2   0   2   2   2   0   2   0   0   2   2   0   0   2   0   0   0   2   0   2   2   2   2   0   0   0   0   0   2   2   2   2   0   0   0   0   2   0   0   0   0   2   0   0   0   2   2   2   2   2   2   2   0   2   0   0   2   2   2   2   0   0   2   0   0   2   0   0   0   2   0   0   2   2   0   0   0   0   2   2   0   2   0   0   0   0   0   2   2   0   2   0   2   2   0   0   0   2   2   0   0   0   0   0   2   0   2   0   2   0   2   0   0   2   0   0   2   0   2   2   2   0   0   0   0   0   0   0   2   0   0   0   0   0   2   2   2   0   2   0   0   0   0   0   0   0   0   0   0   0   2   2   0   2   0   2   2   0   2
 MK-1-6                 2   2   0   0   0   0   2   0   2   2   2   2   2   2   0   0   0   2   0   2   0   0   2   0   2   0   0   0   0   0   2   2   2   2   0   2   2   2   2   2   0   2   2   2   2   2   0   2   0   0   0   2   0   0   2   2   0   0   2   0   2   2   2   2   0   0   0   0   0   2   2   2   2   0   0   0   2   2   0   0   0   0   0   0   0   0   2   2   2   2   2   2   2   0   2   0   0   2   2   2   2   0   0   2   0   0   2   0   0   0   2   0   0   2   2   0   0   0   0   2   2   0   2   0   2   0   0   2   2   2   0   2   0   2   2   0   0   0   2   2   0   0   0   0   0   2   0   2   0   2   0   2   0   0   2   0   0   2   0   2   2   2   0   0   0   0   0   2   2   2   0   0   0   0   0   2   2   2   0   2   0   0   0   0   2   0   0   0   0   0   0   0   2   0   2   0   2   2   0   2
 MK-1-7                 0   2   0   0   0   0   2   0   2   2   0   2   2   2   0   0   0   2   0   2   2   2   2   0   2   0   0   0   0   0   2   2   2   2   0   2   2   2   2   2   0   2   2   2   2   2   0   2   0   0   0   2   2   0   2   2   2   0   2   0   2   2   0   0   0   0   0   0   0   2   2   2   2   0   0   0   2   2   0   2   0   0   0   0   0   0   2   2   2   2   2   0   2   0   2   0   0   2   2   2   2   2   0   0   0   0   2   0   0   0   0   0   0   2   2   0   0   2   0   2   2   0   2   0   2   0   0   2   2   2   0   2   0   0   2   0   0   0   2   2   0   0   0   0   2   2   0   2   0   2   0   0   0   0   2   0   0   2   0   2   2   2   2   0   2   0   0   0   2   2   0   2   0   0   0   0   2   2   0   2   2   2   0   0   2   0   0   0   0   0   0   2   2   0   2   0   2   2   0   2
 MK-1-8                 0   2   0   0   0   0   2   0   2   2   0   2   2   2   0   0   0   2   0   2   2   2   2   2   2   0   0   0   2   0   2   2   2   2   0   2   2   2   2   2   0   2   2   2   2   2   0   0   0   2   0   2   2   0   2   2   2   0   0   0   2   2   2   2   0   0   0   0   0   2   2   2   2   0   0   0   2   2   0   2   2   0   0   0   0   2   2   2   2   2   2   0   2   0   2   0   0   2   2   2   2   2   0   0   2   0   2   0   0   0   0   0   0   2   2   0   0   2   0   2   2   0   2   0   2   0   0   2   2   2   0   2   0   0   2   0   0   0   2   2   2   0   0   0   2   2   0   2   0   0   0   0   2   0   0   0   0   2   0   2   0   2   2   0   2   0   0   0   2   2   2   2   0   0   0   0   2   2   0   2   0   2   0   0   2   0   2   2   0   0   0   2   2   0   2   0   2   2   0   2
 MK-1-9                 2   2   0   0   0   0   0   0   2   2   0   2   2   2   0   0   0   2   2   2   0   2   2   2   2   0   0   0   2   0   2   2   2   2   0   2   2   2   2   2   0   2   2   2   2   0   0   0   2   2   0   2   2   0   2   2   2   2   2   0   0   2   2   0   2   0   0   0   2   2   2   2   2   0   0   0   2   2   0   2   2   2   0   0   0   2   2   2   2   2   2   0   0   0   2   0   0   2   2   2   2   2   0   0   2   2   2   0   2   0   0   0   0   2   2   0   0   2   0   0   2   0   2   0   2   0   0   2   2   2   0   2   0   0   2   0   0   0   2   2   2   0   0   0   2   2   0   2   0   0   0   0   2   2   0   0   0   2   0   2   0   2   2   2   2   0   0   0   2   0   2   0   2   0   0   0   0   2   0   0   0   2   0   0   2   0   2   2   0   0   0   2   2   0   2   0   0   0   2   2
 MK-1-10                2   2   0   0   0   0   2   0   2   2   0   2   0   2   0   0   0   2   2   2   0   2   2   2   0   0   0   0   2   0   2   2   2   2   0   2   2   2   2   2   2   2   2   2   2   0   2   0   2   2   2   2   0   0   2   2   0   2   2   0   0   2   2   0   2   0   0   0   2   2   2   2   2   0   0   0   2   2   0   2   0   2   0   0   0   2   2   2   2   2   2   0   2   0   0   0   0   2   2   2   2   2   2   0   2   2   2   0   2   0   0   0   0   2   2   0   0   2   0   2   2   0   2   0   2   0   2   2   2   2   0   0   0   0   2   0   0   2   2   2   2   0   0   0   2   2   0   2   0   0   0   2   2   2   0   0   0   2   0   2   0   2   2   2   2   0   0   0   2   0   2   0   2   0   0   0   0   2   0   0   0   2   0   0   2   0   2   2   0   0   0   2   2   0   0   0   0   0   2   2
 MK-1-11                2   2   2   0   0   0   2   0   2   2   0   2   0   2   0   0   2   2   2   2   0   2   2   2   0   0   0   0   2   0   2   2   2   2   0   2   2   2   2   2   2   2   0   2   0   0   2   0   2   2   2   2   0   0   0   2   0   2   2   0   0   2   2   0   2   2   0   0   2   2   2   2   0   2   0   0   2   2   0   2   2   2   0   0   0   2   2   2   2   2   2   0   2   0   0   2   2   2   2   2   2   2   2   0   2   2   2   0   2   0   0   2   0   0   0   0   0   2   0   2   2   0   2   0   2   0   0   2   2   2   0   0   0   0   2   0   0   2   2   2   2   0   0   0   2   2   0   2   0   0   2   2   2   2   0   2   2   2   0   2   2   2   2   2   2   2   2   0   2   0   2   0   2   0   0   0   0   2   0   0   0   2   0   0   0   0   2   2   0   2   0   2   2   0   0   0   0   0   0   2
 MK-1-12                2   0   2   0   0   0   2   2   2   2   0   2   0   0   0   0   2   2   2   2   0   2   2   2   2   0   0   2   2   0   2   2   2   2   0   2   2   2   2   2   2   2   0   2   0   0   2   0   0   2   2   2   0   0   0   2   0   0   2   0   0   2   2   0   2   2   0   0   2   2   0   2   0   2   0   0   2   2   0   2   0   2   0   0   0   0   2   0   2   2   2   0   2   2   0   2   2   2   2   2   2   2   2   0   0   2   2   0   2   0   0   2   0   0   0   0   0   2   0   2   2   0   2   0   2   0   0   2   2   2   0   0   0   0   2   0   2   2   2   2   2   0   0   0   2   2   0   2   0   0   2   2   2   2   0   2   2   2   0   2   2   2   2   2   2   0   2   0   2   0   0   0   2   0   0   0   0   2   0   0   0   2   0   0   0   0   2   0   0   2   2   0   2   0   2   0   0   0   0   2
 MK-1-13                2   0   2   0   0   0   2   2   2   2   0   2   0   0   0   0   0   2   2   0   0   2   2   2   2   0   0   0   2   0   2   2   2   2   0   2   2   2   2   2   2   2   0   2   0   0   2   0   0   0   2   2   0   0   0   2   2   0   2   0   0   2   2   0   2   2   0   0   0   2   0   2   0   2   0   0   2   2   0   2   0   2   2   0   0   0   2   0   2   2   2   0   2   2   0   2   2   2   2   2   2   0   2   0   0   2   2   0   2   0   0   2   0   2   0   0   0   2   0   2   2   0   2   0   2   0   0   2   2   2   0   0   0   2   2   0   2   2   2   2   2   0   0   0   0   2   0   2   0   0   2   2   2   2   0   2   2   2   0   2   2   2   2   2   2   0   2   0   2   2   0   0   2   2   0   0   2   2   0   0   2   2   0   0   0   0   2   0   0   2   2   0   2   0   2   0   0   0   2   2
 MK-1-14                0   0   2   0   2   0   2   2   2   2   0   2   0   0   0   0   0   2   2   0   0   2   2   2   2   0   0   0   2   0   2   2   2   2   0   2   2   2   2   2   2   2   0   2   0   0   2   2   0   0   2   2   0   0   0   0   2   0   2   0   0   2   2   2   2   2   0   2   0   2   0   2   0   2   0   0   2   2   0   2   0   0   2   0   0   0   2   0   2   2   2   0   2   2   0   2   2   2   2   2   2   0   2   0   0   2   2   0   2   0   0   2   0   2   0   0   0   2   0   2   2   0   2   0   2   0   0   2   2   2   0   0   0   2   2   0   2   2   2   2   2   0   0   0   0   2   0   2   0   0   2   2   2   2   0   2   2   2   0   2   2   2   2   2   2   0   2   0   2   2   0   0   2   2   0   0   2   2   0   0   2   2   0   0   0   0   2   0   0   2   2   0   2   0   2   2   0   0   2   2
 MK-1-15                2   0   2   0   2   0   2   2   2   2   0   2   0   0   0   0   0   2   2   0   0   2   2   2   2   0   0   0   2   0   2   2   2   2   0   2   2   2   2   2   2   2   0   2   0   0   2   2   0   0   2   2   0   0   0   0   2   0   2   0   0   2   2   2   2   2   0   2   0   2   0   2   0   2   0   0   2   2   0   2   0   2   2   0   0   0   0   0   2   2   2   2   0   2   2   2   2   2   2   2   2   0   2   0   2   2   2   0   2   0   0   2   0   2   0   0   0   2   0   2   2   0   2   0   2   0   2   0   2   0   0   0   0   2   2   0   2   2   2   2   2   2   0   0   0   2   0   2   0   0   2   2   2   2   0   2   2   2   0   2   2   2   2   2   2   0   0   0   2   2   0   0   2   2   2   0   0   2   0   0   2   2   0   0   0   0   2   0   0   2   2   0   2   0   2   0   0   0   2   2
 MK-1-16                2   0   2   0   2   2   2   2   0   0   0   2   0   0   0   0   0   2   2   0   0   0   2   2   2   0   0   0   2   2   2   2   2   2   0   2   2   2   0   2   0   2   0   2   0   0   2   2   0   0   2   2   0   0   0   0   2   2   2   0   0   2   2   0   2   2   0   2   0   2   0   2   0   2   0   0   2   2   0   0   0   2   2   0   2   0   0   2   2   2   2   2   0   2   2   2   2   2   0   2   0   0   2   0   2   2   2   0   2   0   0   2   0   2   0   0   0   2   0   2   2   0   2   0   2   0   2   0   2   0   0   0   0   2   2   0   2   2   2   0   2   2   0   2   0   0   0   2   2   0   0   2   2   2   2   2   2   2   0   2   2   2   2   2   0   0   2   0   2   2   0   0   0   2   0   0   0   2   2   0   2   2   0   0   0   0   2   0   0   2   2   0   2   0   0   0   0   0   2   2
 MK-2-1                 0   0   2   0   2   0   2   2   0   2   0   0   2   2   0   0   2   0   0   2   0   2   2   0   0   0   0   2   0   2   2   0   2   2   2   2   0   2   2   0   0   2   2   0   2   2   2   2   2   0   0   0   2   2   2   2   2   0   0   2   2   0   2   0   0   0   2   2   2   2   2   2   2   0   0   0   0   0   2   0   2   2   2   0   2   2   2   0   2   2   2   2   0   2   2   0   2   2   0   0   0   2   0   0   2   2   0   2   0   2   2   0   2   2   0   0   0   0   2   2   0   2   0   0   0   2   0   0   2   0   0   2   2   2   0   2   0   0   0   2   0   0   2   2   0   2   0   2   0   2   0   0   0   2   0   0   2   0   0   0   2   0   0   2   0   2   2   0   0   2   2   0   2   2   2   2   0   2   0   0   2   2   0   2   0   0   0   2   2   2   2   0   2   2   0   0   2   2   0   2
 MK-2-2                 0   0   2   0   2   0   2   2   0   2   0   0   2   2   0   0   2   0   0   0   0   2   2   0   0   0   0   2   0   2   2   0   2   2   2   2   0   2   0   0   0   2   2   0   2   2   2   2   2   0   0   0   2   2   2   2   0   0   0   2   2   0   2   0   0   0   2   2   2   2   2   0   2   0   0   0   0   0   2   2   2   2   0   0   2   2   2   0   2   0   2   2   0   2   2   0   2   2   0   0   0   0   0   0   2   2   0   2   0   2   2   0   2   2   0   0   0   0   2   0   0   2   0   0   0   2   0   0   2   0   0   2   2   2   0   2   2   0   2   2   0   0   2   2   0   2   0   2   2   2   0   0   0   2   0   0   2   0   0   0   2   2   0   2   0   2   2   0   0   0   2   2   2   2   2   0   0   2   0   0   2   2   0   2   0   2   0   0   2   2   2   0   2   2   0   0   2   2   0   2
 MK-2-3                 0   0   2   0   2   0   2   2   0   2   0   0   2   2   0   0   2   0   0   0   0   2   2   2   0   0   0   2   0   2   2   0   2   2   2   2   0   2   0   0   0   2   2   0   0   2   2   2   2   0   0   2   2   2   2   0   0   0   2   0   2   0   2   0   0   0   2   2   2   2   0   0   2   2   0   0   0   0   2   2   2   2   0   0   2   2   2   0   2   0   2   2   0   2   2   0   2   0   0   0   0   0   0   0   2   2   0   2   0   2   2   0   0   2   0   2   0   0   2   0   0   0   0   0   0   0   0   0   2   0   0   2   2   2   2   2   2   0   2   2   0   0   0   2   0   2   0   2   2   2   0   0   0   2   0   0   2   0   0   0   2   2   0   2   0   2   2   0   0   0   2   2   2   2   2   0   0   2   0   0   0   2   0   2   0   2   0   0   2   2   2   0   0   2   0   0   2   2   0   2
 MK-2-4                 0   0   2   0   2   0   2   2   0   2   0   0   2   2   0   0   2   0   0   0   0   2   2   2   0   0   0   2   0   2   2   0   2   2   2   2   0   2   0   0   0   2   2   0   0   0   2   2   2   2   2   2   2   2   0   2   0   0   2   2   2   0   2   0   0   0   2   2   0   0   0   0   2   2   0   0   0   0   2   2   2   2   0   0   2   2   2   0   2   0   2   2   0   2   2   2   2   0   2   0   0   0   0   0   2   2   0   2   0   2   2   0   0   2   0   2   0   0   2   2   0   0   0   0   0   0   0   0   2   0   0   2   2   2   2   2   2   0   2   2   0   2   0   2   0   2   0   2   2   2   0   0   2   0   0   0   2   0   0   0   2   2   0   2   0   2   2   0   0   0   2   2   2   2   2   0   0   2   0   2   0   2   0   2   0   2   0   0   2   2   2   0   0   2   0   0   2   2   0   0
 MK-2-5                 0   2   2   0   2   0   2   2   0   2   0   0   2   2   0   0   2   0   0   0   0   2   2   2   0   0   2   2   0   2   2   0   2   2   2   2   2   2   0   0   0   0   2   0   0   0   2   2   2   2   2   2   0   2   0   0   0   0   2   2   2   0   2   0   0   0   2   0   0   0   0   0   2   2   0   0   0   2   2   2   2   2   0   0   2   2   2   0   2   0   2   2   0   2   2   2   2   0   2   0   0   0   0   0   2   2   0   0   0   2   2   0   0   2   0   2   0   0   2   2   2   0   0   0   0   0   0   0   2   2   0   2   2   2   2   2   2   0   2   2   0   2   2   2   0   2   0   2   2   0   0   0   2   0   2   0   2   0   2   0   2   2   0   2   0   2   2   0   0   0   2   2   2   2   2   0   2   0   0   2   0   2   0   2   0   2   0   0   2   2   2   0   0   2   0   0   2   2   0   0
 MK-2-6                 0   2   2   0   2   0   0   2   0   2   2   2   2   2   0   2   2   0   0   2   0   2   2   2   0   0   2   2   0   2   2   0   2   2   2   0   0   2   0   0   0   0   2   0   0   0   2   2   2   2   2   2   0   2   2   0   0   0   2   2   2   0   2   2   0   0   0   0   2   0   0   0   2   2   0   0   2   2   2   2   2   2   2   0   2   2   2   0   2   0   2   2   0   2   2   2   2   0   2   0   0   0   0   0   2   2   0   0   0   2   2   0   0   2   0   2   2   0   2   2   2   0   0   0   0   0   0   0   2   2   0   2   2   2   2   2   2   0   2   2   0   2   0   2   2   2   0   2   2   0   0   0   0   0   2   0   2   0   2   0   0   2   0   2   0   2   2   0   0   0   2   2   2   2   2   0   2   0   0   0   0   2   0   2   0   2   0   0   2   2   2   0   0   2   0   0   2   2   0   0
 MK-2-7                 0   2   2   0   2   0   2   2   0   2   2   2   2   2   0   2   2   0   0   2   0   2   2   2   0   0   2   2   0   2   2   0   2   2   2   0   0   2   0   0   0   0   2   0   0   0   2   2   2   2   2   2   0   2   2   2   0   0   2   2   2   0   2   2   0   0   0   0   2   0   2   0   2   2   0   0   2   2   2   2   2   2   2   0   2   2   2   0   0   0   2   2   0   2   0   2   2   0   2   2   2   0   0   0   2   0   0   0   0   2   0   0   0   2   0   2   0   0   2   2   2   0   0   0   0   0   0   0   2   2   2   2   2   2   2   2   2   0   2   2   0   2   0   2   2   2   0   2   2   0   0   0   0   0   0   0   2   0   2   0   0   2   0   0   0   2   2   0   0   0   2   2   2   2   2   2   2   0   0   0   0   2   0   2   0   2   0   2   2   0   2   0   0   2   0   0   2   2   0   0
 MK-2-8                 0   2   2   0   2   0   2   2   0   2   2   2   2   2   0   2   2   0   0   2   0   2   2   2   0   0   2   2   0   2   2   0   2   2   2   0   0   2   0   0   0   0   2   2   0   2   0   2   2   2   2   2   0   2   2   2   0   0   2   2   2   0   0   2   0   0   0   0   2   0   2   0   2   2   0   0   2   2   0   2   2   2   2   0   2   2   2   0   0   0   2   0   0   2   0   2   2   0   2   2   2   0   0   0   2   0   0   0   0   2   0   0   0   2   0   2   0   0   2   2   2   2   0   0   0   0   0   2   2   2   2   0   2   2   2   2   2   0   2   2   0   2   0   2   2   0   0   2   2   0   0   0   0   0   0   0   2   0   2   0   0   2   0   0   0   2   2   2   0   0   2   2   2   2   2   2   2   0   0   0   0   2   0   2   0   2   0   2   2   0   2   0   0   2   0   2   0   2   0   0
 MK-2-9                 0   2   2   0   2   0   2   2   2   2   2   2   2   2   0   2   2   0   2   2   0   2   2   2   0   0   2   2   0   2   2   0   2   2   2   0   0   2   0   0   0   0   2   2   0   2   0   2   2   2   2   2   0   2   2   0   0   0   2   2   2   0   0   2   0   0   0   0   0   0   2   0   2   2   0   0   2   2   0   2   2   2   0   0   2   2   2   0   0   0   0   0   0   2   0   2   2   2   2   2   2   0   2   0   2   0   0   0   0   2   0   0   0   2   0   0   0   0   0   0   2   2   0   0   2   0   0   2   0   0   2   0   2   2   2   2   2   0   0   2   0   2   0   2   0   0   0   2   2   0   0   2   0   0   2   0   2   0   2   0   2   2   0   0   0   2   2   2   0   0   2   2   2   2   2   2   2   0   0   0   0   0   0   2   0   2   0   2   2   0   2   0   0   2   0   2   0   2   0   0
 MK-2-10                0   2   2   2   2   0   2   2   2   2   2   2   2   2   0   2   0   0   2   2   0   2   2   2   0   0   0   2   0   2   2   0   2   2   2   0   2   2   0   0   0   0   2   2   2   2   0   2   2   2   2   2   0   0   2   0   0   2   2   2   2   0   0   2   0   0   0   2   0   0   2   0   2   2   0   0   2   2   0   2   2   2   0   0   0   2   2   0   0   0   2   0   0   2   0   2   0   2   2   2   2   0   2   0   2   0   0   0   0   2   0   0   0   2   0   0   0   0   0   2   0   2   0   0   2   0   0   2   0   2   2   2   2   2   0   2   2   0   0   2   0   2   0   2   2   0   0   0   2   2   0   2   0   0   2   0   2   2   2   0   2   2   0   0   0   2   0   2   0   0   2   2   2   2   0   2   2   0   0   0   0   0   0   2   0   2   0   2   2   0   2   0   0   0   0   2   0   2   0   0
 MK-2-11                0   2   2   2   2   0   2   2   2   2   2   2   2   2   0   2   0   0   2   2   0   0   2   2   0   0   0   2   0   2   2   0   2   2   2   0   2   2   0   0   2   0   2   2   2   2   0   2   2   2   2   2   0   0   2   0   0   2   2   0   2   0   0   2   0   0   0   2   0   0   2   0   0   2   0   0   2   2   0   2   2   2   0   2   0   2   2   0   0   0   2   0   0   2   0   2   0   0   2   2   2   0   2   0   2   0   0   0   0   2   2   0   0   2   0   0   0   0   0   2   0   2   0   0   2   0   2   2   0   2   2   2   2   2   0   2   2   0   0   2   0   2   0   2   2   0   0   0   2   2   0   2   0   0   2   0   2   2   2   0   2   2   0   0   0   2   0   2   0   0   0   0   2   2   0   2   2   0   0   0   0   0   0   2   0   2   0   2   2   0   2   0   2   0   0   2   0   2   0   2
 MK-2-12                0   2   2   2   2   0   2   2   0   2   2   2   2   2   0   2   0   0   2   2   0   0   0   0   0   0   0   0   0   2   2   0   2   0   2   0   2   2   0   0   2   0   2   0   2   2   2   2   2   2   2   2   2   0   2   0   0   0   2   2   0   0   0   2   0   0   0   2   0   0   2   0   0   2   0   0   2   2   2   2   2   2   0   2   0   0   2   0   0   0   0   0   0   2   0   0   0   0   2   2   2   2   2   0   2   0   0   0   0   2   2   2   0   2   0   0   0   0   0   2   0   0   0   0   2   0   2   2   0   0   2   2   2   0   0   2   2   0   2   0   0   2   0   2   2   0   0   0   2   2   0   2   0   0   0   0   2   2   2   0   2   2   0   0   0   2   0   2   0   2   0   0   2   2   0   2   2   0   0   0   0   0   0   2   2   2   0   2   2   0   0   2   0   0   0   2   0   0   0   2
 MK-2-13                0   2   2   2   2   0   2   2   0   2   0   2   2   2   0   2   0   0   2   0   0   2   0   2   0   0   0   0   0   2   2   0   2   2   0   0   2   2   0   0   2   0   2   0   2   2   2   2   0   2   2   2   2   0   2   0   0   2   2   2   0   0   0   2   0   0   0   2   2   0   2   0   2   2   0   0   2   2   2   2   2   2   0   2   0   2   0   0   0   0   0   0   0   2   0   0   0   2   2   2   2   2   2   2   2   0   2   0   0   2   2   2   0   2   0   0   0   0   0   2   0   0   0   0   2   2   2   2   0   0   2   2   2   0   0   0   2   0   2   0   0   2   0   2   0   0   0   2   2   2   2   2   2   0   0   0   2   2   2   0   2   2   0   0   0   2   0   2   0   2   0   0   2   2   0   2   2   0   2   0   0   0   0   2   2   2   2   2   0   0   0   2   0   0   0   2   0   0   2   2
 MK-2-14                0   2   2   2   2   0   2   2   0   2   0   2   2   2   0   2   0   0   2   0   0   2   0   2   0   2   0   0   0   2   2   0   2   2   0   0   2   2   0   0   2   0   2   0   2   2   2   2   0   2   2   2   2   0   2   0   0   2   2   2   0   0   0   2   0   0   0   0   2   0   2   0   2   2   0   0   2   2   2   2   2   2   0   2   0   2   0   0   0   0   0   0   0   2   0   0   0   0   2   2   2   2   2   0   2   0   2   0   0   2   2   0   2   2   0   0   0   0   0   2   0   0   0   0   2   2   2   2   0   0   2   0   2   2   0   0   2   2   2   0   0   2   0   2   0   0   0   2   2   2   2   2   2   0   0   2   2   2   2   0   2   2   0   2   0   0   0   2   0   2   0   0   2   2   2   2   2   0   2   2   0   0   0   2   2   2   2   2   0   2   0   2   0   0   0   2   0   0   2   2
 MK-2-15                0   2   2   2   0   0   2   2   0   2   2   2   2   2   0   2   0   0   2   0   0   2   0   2   0   2   0   0   0   2   2   0   2   2   2   2   2   2   2   0   2   0   2   0   2   2   2   2   2   2   2   2   2   0   2   0   0   2   2   2   0   0   0   2   0   0   0   0   2   0   2   0   2   2   0   0   2   0   2   2   2   0   0   2   0   2   0   0   0   0   2   0   0   2   0   0   0   0   2   0   2   2   2   0   2   0   0   2   0   2   2   0   2   2   0   2   0   2   0   2   0   2   0   0   2   2   2   0   0   2   2   0   2   2   0   0   2   2   2   0   2   2   0   2   0   0   2   2   2   2   2   2   2   0   0   2   2   2   2   0   2   0   0   2   0   0   0   2   2   2   0   0   2   2   2   2   2   0   2   0   0   0   0   2   2   2   2   2   2   2   0   2   0   0   0   0   0   0   2   2
 MK-2-16                0   2   2   2   0   2   2   2   2   2   0   2   2   2   0   0   0   0   2   2   0   2   0   2   0   2   0   0   0   2   2   2   2   2   2   2   2   2   0   2   2   2   2   0   2   2   2   2   2   0   2   2   2   0   2   0   0   2   2   2   0   0   0   2   0   0   2   0   2   0   2   2   2   2   0   0   2   0   2   2   2   0   0   2   0   2   0   0   0   0   2   0   2   2   0   0   2   2   2   0   2   2   2   2   2   0   0   2   0   2   0   0   0   2   0   2   0   2   0   2   0   2   0   0   2   2   2   2   0   2   2   0   2   2   0   0   2   2   2   0   0   2   0   2   0   0   2   2   2   0   2   2   2   0   0   2   2   2   2   0   0   0   0   2   0   0   0   2   2   2   0   0   2   2   2   2   2   0   2   0   0   0   0   2   0   2   2   2   2   2   0   2   0   2   0   0   0   0   2   2
 MK-3-1                 2   0   0   2   2   2   2   2   0   0   2   0   2   2   2   2   2   2   0   0   2   0   2   0   2   0   2   0   2   2   0   0   0   0   0   0   2   0   0   0   0   0   0   2   0   0   2   0   0   2   0   2   2   0   2   0   2   0   2   0   0   0   0   0   2   2   0   2   0   0   0   2   2   2   0   2   0   2   0   2   0   0   0   2   2   0   0   0   0   2   2   2   0   2   0   2   2   2   2   0   0   0   2   2   2   0   0   0   0   2   0   2   0   2   0   0   2   2   2   2   0   2   0   0   0   0   2   2   2   0   2   2   0   0   2   0   2   0   0   0   0   0   2   0   2   2   2   0   2   2   2   0   0   2   0   0   2   2   0   2   2   0   0   2   2   2   0   0   0   0   0   0   2   2   0   2   0   2   0   2   2   0   2   0   2   2   0   2   2   0   0   2   2   2   2   0   0   2   0   0
 MK-3-2                 2   0   0   2   2   2   2   2   2   0   2   0   2   2   2   2   2   2   0   0   2   0   2   0   2   0   2   0   2   2   0   0   0   0   0   0   2   0   0   0   0   0   0   2   0   2   2   0   0   2   0   2   2   0   2   0   2   0   2   0   0   0   0   2   0   2   0   2   0   0   0   2   2   2   0   2   0   2   0   2   0   0   0   2   2   0   0   0   2   2   0   2   0   0   0   2   2   2   2   0   0   2   2   2   2   0   0   0   2   2   0   0   0   2   2   0   2   2   2   2   0   2   0   0   0   2   2   2   2   0   2   2   0   0   2   0   2   0   0   0   0   0   2   0   2   2   2   0   2   2   2   0   0   2   0   0   2   2   0   0   0   0   0   2   2   2   0   0   2   0   0   2   2   2   0   2   0   2   0   2   2   0   2   0   2   2   0   2   2   0   0   2   2   2   2   0   0   2   0   0
 MK-3-3                 2   0   0   2   2   2   0   2   2   2   2   0   2   2   2   2   2   2   0   0   2   0   2   0   2   0   2   0   2   2   0   2   2   0   0   0   2   0   0   0   0   0   0   2   0   2   2   0   0   2   0   2   2   0   2   0   2   0   2   0   0   0   0   2   0   2   0   2   0   0   0   2   2   2   0   2   0   2   0   2   0   0   0   2   0   0   0   0   2   2   0   2   0   0   0   2   2   2   2   0   0   2   2   0   2   2   2   0   2   2   0   0   0   0   2   0   0   2   2   2   0   2   0   0   0   2   2   2   2   0   2   2   2   0   2   0   2   0   0   0   0   2   2   0   2   2   0   0   0   2   0   0   0   2   0   0   2   0   0   0   0   0   0   2   2   2   0   0   2   0   0   2   2   0   0   2   0   2   0   2   2   0   2   0   2   0   0   2   2   0   2   2   2   2   2   0   0   2   0   0
 MK-3-4                 2   0   2   2   2   2   0   2   2   2   2   0   2   2   2   2   2   2   0   0   2   0   2   0   2   0   2   2   2   2   2   2   2   0   2   2   2   0   0   0   0   2   0   0   2   2   2   0   2   2   0   2   2   0   2   0   2   0   2   0   0   0   0   2   0   2   0   2   0   0   0   2   0   0   0   2   0   2   0   0   0   0   0   2   0   0   0   0   2   2   0   2   0   0   0   2   2   2   2   0   0   2   0   0   2   2   2   0   2   2   2   2   0   0   2   0   0   2   2   2   0   2   0   0   2   2   2   2   2   0   2   2   0   0   2   0   2   0   0   0   0   0   2   0   0   2   0   0   0   2   0   0   0   2   0   0   0   0   0   0   0   0   0   2   2   2   0   2   2   0   0   2   2   0   0   2   0   2   0   2   2   0   2   0   2   0   0   2   2   0   2   0   2   0   2   0   0   2   0   0
 MK-3-5                 2   0   2   2   2   2   2   0   2   2   2   0   0   2   2   2   2   2   2   0   2   0   2   0   2   0   2   2   2   2   2   2   0   0   2   0   2   0   0   0   0   2   0   0   2   2   0   0   2   2   0   2   2   0   2   0   2   0   2   2   0   0   0   2   0   2   2   0   0   0   0   2   0   0   0   2   0   2   0   0   0   2   0   2   0   0   0   0   2   2   2   0   0   0   0   2   2   2   2   0   0   0   0   0   2   2   2   0   2   2   2   2   0   0   2   0   0   2   2   2   0   2   0   0   2   2   2   2   2   0   2   2   0   0   2   0   2   0   0   0   0   0   2   0   0   2   0   0   0   2   0   0   0   2   0   0   0   0   0   0   0   0   0   2   2   2   0   2   0   0   0   2   2   0   2   2   0   2   0   2   2   0   2   0   0   0   0   2   2   0   2   2   2   0   2   0   0   2   0   0
 MK-3-6                 2   0   2   2   2   2   2   0   2   2   2   0   0   2   2   2   2   2   2   0   2   0   2   0   2   0   2   2   2   2   0   2   0   0   2   0   2   0   0   0   0   2   0   0   2   2   2   0   2   0   2   2   2   2   2   0   2   0   2   2   0   0   0   2   0   2   2   0   0   0   0   2   0   0   0   2   2   2   0   0   0   2   2   0   0   0   0   0   2   2   2   2   2   0   0   2   2   2   2   0   0   0   0   0   2   2   2   0   2   2   2   2   0   0   2   0   0   2   2   2   0   2   0   0   2   2   2   2   2   0   2   2   0   0   2   0   2   0   0   0   0   0   2   2   0   2   0   0   0   2   0   0   0   2   0   0   0   0   0   0   0   0   0   2   2   2   0   0   0   0   0   2   2   0   2   2   0   2   0   2   2   0   2   0   0   0   2   2   2   0   2   2   2   0   2   0   0   2   0   0
 MK-3-7                 2   0   2   2   2   2   2   0   2   2   2   0   0   2   2   2   2   2   2   0   2   0   2   0   2   2   2   2   2   0   0   2   0   0   2   0   2   0   0   0   0   2   0   0   2   2   2   0   2   0   2   2   2   2   2   0   0   0   2   2   0   0   0   2   0   2   2   0   0   0   0   2   0   0   2   2   2   2   0   0   2   2   2   0   0   0   0   0   2   2   2   2   2   0   0   2   2   2   2   0   2   0   0   0   2   2   2   0   2   2   2   2   0   2   2   0   0   2   2   2   2   2   2   0   2   2   2   2   0   0   2   2   0   0   2   0   2   0   0   0   0   0   2   2   0   2   0   0   0   2   0   0   0   2   0   0   0   0   0   0   0   0   0   2   2   0   0   0   0   0   0   2   2   0   2   2   0   2   0   2   2   2   2   0   0   0   2   2   2   0   2   2   2   2   2   0   0   0   2   0
 MK-3-8                 2   0   2   2   0   2   2   0   2   0   2   0   0   2   2   2   2   2   2   0   2   0   2   0   2   2   2   2   2   0   0   2   0   0   2   0   2   0   0   0   0   0   0   0   2   2   2   0   2   2   2   2   2   2   2   0   2   0   2   2   0   0   0   2   0   2   2   2   0   0   0   2   0   0   2   0   2   2   0   0   2   2   2   0   0   2   0   0   0   2   2   2   2   0   2   2   2   2   2   0   2   0   0   0   2   2   2   2   2   2   2   2   0   2   2   2   0   2   2   2   2   2   0   0   2   2   2   2   0   0   2   2   2   0   2   0   2   0   0   0   0   0   2   2   0   2   2   2   0   2   0   0   0   2   2   0   0   0   0   0   0   0   0   0   2   0   0   0   0   0   0   2   2   0   2   2   0   2   0   2   2   2   2   0   0   2   2   2   2   0   2   2   2   2   2   0   0   0   0   2
 MK-3-9                 2   0   2   2   0   2   2   0   2   0   2   0   0   2   2   0   0   2   2   0   2   0   2   0   2   2   2   2   2   0   2   2   0   0   2   0   2   0   0   0   0   0   0   0   2   2   2   0   2   2   2   2   2   2   2   0   2   0   2   2   0   0   0   2   0   2   2   2   0   0   0   2   0   0   2   0   2   2   0   0   2   2   2   0   0   2   0   0   0   2   2   0   2   0   2   2   2   2   2   0   2   0   0   0   2   2   2   2   2   0   0   2   0   2   2   2   0   2   2   2   2   2   2   0   2   2   2   2   0   0   2   0   2   0   2   0   2   0   2   0   0   0   2   2   0   2   2   2   0   2   0   0   0   2   2   0   0   0   0   0   2   2   0   0   0   0   0   0   0   0   0   2   2   0   2   2   0   2   0   2   2   2   2   0   0   2   2   2   2   0   2   2   2   2   2   0   0   0   0   2
 MK-3-10                2   0   2   2   0   2   2   0   2   0   2   0   0   2   2   0   0   2   2   0   0   0   2   0   0   2   2   2   2   0   2   0   0   0   2   2   2   0   0   0   0   0   0   0   2   2   2   0   2   2   2   2   2   2   2   0   2   2   2   2   0   0   0   2   0   2   2   2   0   2   0   0   0   0   2   0   2   0   0   2   2   2   2   0   0   2   0   0   2   2   2   0   2   0   2   2   2   2   2   0   2   0   2   0   2   0   0   2   2   0   2   2   2   2   2   2   0   2   2   2   2   2   0   0   2   2   2   2   2   0   2   0   2   0   2   0   2   0   2   0   0   0   2   2   0   2   2   2   0   2   2   0   0   2   2   0   0   0   0   0   0   2   0   0   0   0   0   0   0   0   0   2   2   0   2   2   0   2   0   2   2   2   2   0   0   2   2   0   2   0   2   2   2   2   2   0   0   0   0   2
 MK-3-11                0   0   2   2   0   2   2   2   2   0   0   0   0   2   0   0   0   0   2   0   0   0   0   0   0   2   2   2   2   0   2   0   0   0   2   2   2   0   0   0   0   0   0   0   2   0   2   2   2   2   0   2   2   2   2   0   2   2   2   2   0   2   0   2   0   2   2   2   0   2   0   2   0   0   2   0   2   0   0   2   2   2   2   0   0   2   0   0   0   2   2   0   2   0   2   2   0   2   2   0   2   0   2   0   2   0   0   2   2   0   0   2   2   2   2   2   0   2   2   2   2   2   0   0   2   2   2   2   2   0   0   0   2   0   2   0   2   0   2   2   0   0   2   0   0   2   2   0   0   2   2   0   0   2   2   0   0   2   0   0   0   2   0   0   0   0   0   2   0   0   0   2   2   0   0   0   0   2   2   2   2   2   2   0   0   2   2   0   2   0   2   2   2   2   2   0   2   0   0   2
 MK-3-12                0   0   2   2   0   2   2   0   2   0   0   0   0   2   0   0   2   0   2   0   0   0   0   0   0   2   2   2   2   0   2   0   0   0   2   2   2   0   0   0   0   2   0   0   2   0   2   2   2   2   0   2   2   0   2   0   0   2   2   2   0   2   0   2   0   2   2   2   0   2   0   2   2   0   2   0   2   0   0   2   2   2   2   0   0   2   0   0   2   2   2   0   0   0   0   2   0   2   2   0   2   0   2   0   2   0   0   0   2   0   0   2   2   2   2   2   0   2   2   2   2   2   0   0   2   0   2   2   2   0   0   0   2   0   2   0   2   0   2   2   0   2   2   2   0   2   2   0   2   2   2   0   0   2   2   0   2   2   0   0   2   2   2   0   0   0   0   2   0   0   0   0   2   2   0   0   0   2   2   2   2   2   2   0   0   2   2   0   2   0   2   2   0   2   2   0   2   2   2   2
 MK-3-13                0   0   2   2   0   2   0   0   2   0   0   0   0   2   0   0   2   0   2   0   0   0   0   0   0   2   2   2   2   0   2   0   0   0   2   2   0   0   0   0   0   2   0   0   2   0   2   2   2   2   0   2   2   0   2   0   0   2   2   2   0   2   0   2   0   2   0   2   2   2   0   2   2   0   2   0   2   0   0   2   2   2   2   0   0   2   0   0   2   0   2   0   2   0   0   2   0   2   2   0   2   0   2   0   2   0   0   0   2   0   0   2   2   2   2   2   0   2   2   2   2   0   0   0   2   0   2   2   2   0   0   2   2   0   2   0   2   0   2   2   0   2   2   2   2   2   2   0   0   2   2   0   0   2   2   0   2   2   0   0   2   2   2   0   0   0   0   2   0   0   0   2   0   2   2   0   0   2   2   2   2   2   2   0   0   2   2   0   2   0   2   2   0   2   2   0   2   2   2   2
 MK-3-14                0   0   2   2   0   2   0   0   2   0   0   0   0   2   0   0   2   0   2   0   0   0   0   0   0   0   2   2   2   0   2   0   0   0   2   2   0   0   0   0   0   0   0   0   2   0   2   2   2   2   0   2   2   0   2   0   0   2   2   2   0   2   0   2   0   2   0   2   2   2   0   2   2   0   2   0   2   0   0   2   2   2   2   0   0   0   0   0   2   0   0   0   0   0   0   2   0   2   2   0   2   0   2   2   0   0   0   0   2   0   0   2   2   2   2   2   0   2   2   2   2   2   0   0   2   0   2   2   2   0   0   2   2   0   2   0   2   0   2   2   0   2   2   2   2   2   2   2   0   2   2   0   0   2   2   0   2   2   0   0   0   2   0   0   0   0   2   2   0   0   0   0   0   2   2   0   0   2   2   2   2   2   2   0   0   2   2   0   2   0   0   2   0   2   2   0   2   2   2   2
 MK-3-15                0   0   2   0   2   2   2   0   0   0   0   0   2   2   0   0   2   0   2   0   0   0   0   0   0   0   2   2   0   0   2   0   0   0   0   2   0   0   0   0   0   0   0   0   0   0   2   2   0   2   0   2   2   0   2   0   0   0   2   2   0   2   0   2   0   2   0   2   2   2   0   2   2   0   2   0   2   0   0   2   2   2   2   0   0   0   0   2   2   0   0   0   0   0   0   2   0   2   2   0   2   0   2   2   2   0   0   0   2   0   0   2   2   2   2   2   0   2   2   2   2   2   0   0   2   0   2   2   2   0   0   2   2   2   0   0   2   0   2   0   0   2   2   2   2   2   2   0   0   2   2   0   0   2   2   0   0   0   0   0   0   0   0   0   0   0   2   0   2   0   0   0   0   2   2   0   0   2   2   2   2   2   0   0   0   2   2   0   2   0   0   2   0   0   2   0   2   2   2   2
 MK-3-16                0   0   2   0   2   2   2   0   0   2   2   0   2   2   0   0   2   0   2   0   0   0   0   0   0   2   2   2   0   0   2   0   0   0   2   2   0   0   0   0   0   0   0   2   0   0   2   2   0   2   0   2   2   0   2   0   0   0   2   2   0   2   0   2   0   2   0   2   2   0   0   2   2   0   2   0   2   2   0   2   2   2   2   0   0   0   2   2   2   0   0   0   0   0   0   2   0   2   0   0   2   2   2   2   2   0   2   0   2   0   2   2   2   2   2   2   0   2   2   2   2   2   0   0   2   0   2   2   2   0   0   2   2   2   0   0   2   0   0   0   0   2   2   2   2   2   2   0   0   2   2   0   0   2   0   0   0   0   0   0   2   0   0   0   0   0   2   2   2   0   0   0   0   2   2   0   0   2   2   2   2   2   0   0   2   2   2   0   2   0   0   2   0   2   2   0   2   2   2   2
 MK-4-1                 2   0   0   2   2   0   2   0   2   2   0   0   0   0   0   2   2   2   2   2   0   0   0   2   2   0   2   2   2   2   0   0   0   2   0   0   0   2   0   0   2   0   2   2   2   2   2   0   2   2   2   0   2   2   2   2   0   0   0   2   0   0   0   0   2   2   2   2   0   2   0   0   0   2   0   0   0   0   2   0   0   0   0   0   2   0   0   2   0   2   0   0   0   2   0   2   0   0   2   0   0   0   2   2   0   0   2   2   2   2   0   0   0   2   0   0   2   0   2   2   0   2   2   2   2   2   0   0   2   0   2   0   2   0   2   2   0   0   2   2   0   2   0   0   0   2   2   0   2   0   0   0   2   2   2   2   2   0   2   0   2   2   2   0   0   0   2   2   0   0   0   2   2   0   0   0   2   0   2   0   0   0   2   0   2   2   2   0   2   0   2   0   2   2   2   0   0   0   0   0
 MK-4-2                 2   0   0   2   2   0   2   0   2   2   0   0   0   0   0   2   2   2   2   2   0   2   0   2   2   0   2   2   2   2   0   0   2   2   0   0   0   2   2   0   2   0   2   2   2   2   2   0   0   2   2   0   2   2   2   2   0   0   0   2   2   2   0   2   2   2   2   2   0   2   0   2   0   0   0   0   0   0   2   0   0   0   0   0   2   0   0   0   0   2   0   0   0   2   0   2   2   0   2   0   0   0   2   2   0   0   2   2   2   2   0   0   0   2   0   0   2   2   2   2   0   2   2   2   2   2   0   0   2   0   2   2   2   0   2   2   0   0   2   2   0   2   0   0   0   2   0   0   2   0   0   0   2   2   2   2   2   0   2   0   2   0   2   0   0   0   2   2   0   0   0   0   2   0   0   0   2   0   2   2   0   0   2   0   2   2   2   0   0   0   0   0   2   2   2   2   0   0   0   0
 MK-4-3                 2   0   0   2   2   0   2   0   2   2   0   0   0   0   0   2   2   2   2   2   0   2   0   0   2   0   2   2   2   2   0   0   2   2   0   0   0   2   2   0   2   2   0   2   2   2   2   0   0   2   0   0   2   2   2   2   0   0   0   2   2   2   0   2   2   2   2   2   0   2   0   2   0   0   0   0   0   0   2   2   2   0   0   0   2   0   0   0   2   2   0   0   0   2   0   2   2   0   2   2   0   0   2   2   0   0   2   2   2   2   0   0   0   2   0   0   2   2   2   2   0   2   2   2   0   2   0   0   2   0   2   2   2   0   2   2   0   0   2   2   0   2   0   0   0   2   0   0   2   0   0   0   2   2   2   2   0   0   2   0   2   2   2   0   0   0   2   2   0   0   0   0   2   0   2   0   2   0   2   2   0   0   0   0   2   2   2   0   0   0   0   0   2   2   2   2   0   0   0   0
 MK-4-4                 2   0   0   0   2   0   2   0   2   2   0   0   0   0   0   0   2   2   2   2   0   2   0   0   2   0   2   2   2   2   0   0   2   2   0   0   0   2   2   0   2   0   0   2   2   0   2   0   0   2   0   0   2   2   2   2   0   0   2   2   2   2   0   2   2   2   2   2   0   2   0   2   0   0   0   0   0   0   2   2   0   0   2   2   2   0   0   0   2   2   0   0   0   2   2   2   2   0   2   2   0   0   2   2   0   2   2   0   2   2   0   0   0   2   0   0   2   2   2   2   0   2   2   2   0   2   0   0   0   0   2   2   2   0   2   2   2   0   2   2   0   2   0   0   0   2   2   0   2   2   0   2   2   2   2   2   0   0   2   0   2   2   2   0   0   0   2   2   0   0   0   0   2   0   2   0   2   0   0   2   0   0   0   0   2   2   2   0   0   2   0   0   2   2   2   2   0   0   2   0
 MK-4-5                 2   0   0   0   2   0   2   2   2   2   0   0   0   0   0   0   2   0   2   2   0   2   0   0   2   0   2   2   2   2   0   0   2   2   0   2   0   2   0   0   2   2   0   2   2   0   2   0   2   2   0   0   2   0   0   2   2   0   2   0   2   2   0   2   0   2   2   2   0   0   0   2   0   0   0   0   2   0   2   2   0   0   2   2   2   0   0   0   2   2   0   2   0   2   2   2   2   0   2   2   0   0   2   2   0   2   2   0   2   2   0   0   0   2   2   0   2   2   2   2   0   2   2   2   2   2   0   0   0   0   2   2   2   2   0   2   2   0   2   2   0   2   0   0   0   2   2   0   2   2   0   2   2   0   2   0   0   0   2   0   2   2   2   0   0   0   2   2   0   0   0   2   2   0   2   0   2   0   0   2   0   0   0   0   2   2   2   0   0   0   0   0   0   2   2   2   0   0   2   0
 MK-4-6                 2   0   0   0   2   0   2   2   2   2   0   0   0   0   0   0   0   0   2   2   0   2   0   0   2   0   2   2   2   2   0   0   0   2   0   2   0   2   0   0   2   2   0   2   2   0   2   0   2   2   0   0   2   0   0   2   2   0   2   0   2   0   0   0   0   0   2   0   2   0   0   2   0   0   0   0   2   2   2   2   0   0   2   2   2   0   0   0   2   2   0   2   2   2   2   2   2   2   2   2   0   0   2   2   0   2   2   0   2   2   0   0   0   0   2   0   2   2   0   2   0   2   2   2   2   2   2   0   0   0   2   2   2   0   2   2   2   0   2   2   0   2   0   0   2   2   2   0   2   2   0   2   2   0   0   0   0   0   2   0   2   2   0   0   0   0   2   2   0   0   0   2   2   0   0   0   2   0   0   2   0   0   0   0   2   2   2   0   0   0   0   0   2   2   2   2   0   0   2   0
 MK-4-7                 2   0   0   0   2   0   2   2   0   2   0   0   0   0   0   2   0   0   2   2   0   2   2   2   0   0   2   2   2   2   0   0   0   2   0   2   0   2   0   0   2   2   0   2   2   0   2   0   2   0   0   0   2   2   0   2   2   0   2   0   2   0   0   0   0   2   2   0   2   0   0   2   0   0   0   0   2   2   2   0   0   0   2   2   2   0   0   0   2   2   0   2   2   2   2   0   2   2   2   2   0   0   2   2   0   2   2   0   2   2   0   2   0   0   2   0   2   2   0   2   0   2   2   2   2   2   2   0   0   0   2   0   2   2   2   2   2   0   2   2   0   2   0   2   2   2   0   0   2   2   0   2   2   0   0   0   0   0   2   0   2   2   0   0   0   0   2   2   0   0   0   2   2   0   0   0   2   0   0   2   0   0   0   0   2   2   2   0   0   0   0   2   2   2   2   2   0   0   0   0
 MK-4-8                 2   0   0   0   2   0   2   2   0   2   0   0   0   0   0   2   0   0   2   2   0   2   2   2   0   0   2   2   2   2   0   0   0   2   0   2   0   0   0   0   2   0   0   2   2   0   2   0   2   0   2   0   2   2   2   2   2   0   2   0   2   0   0   0   2   2   2   0   2   0   0   2   0   0   0   0   2   2   2   0   0   0   2   2   0   0   0   0   2   0   2   2   0   0   2   0   0   2   2   2   0   0   2   2   0   2   2   0   2   2   0   2   0   0   0   0   2   2   0   2   0   2   0   2   2   2   2   2   0   0   2   0   2   2   0   0   2   0   2   2   2   2   0   2   2   2   0   0   2   2   0   2   2   0   0   0   0   0   2   2   2   2   0   0   0   0   2   2   0   2   0   0   2   0   0   0   2   0   2   2   0   0   0   0   2   2   2   0   0   0   0   2   2   2   2   2   0   0   0   0
 MK-4-9                 2   0   2   0   2   0   2   2   0   0   2   0   0   0   0   2   0   0   2   2   0   2   2   0   0   0   2   2   2   2   0   0   0   2   0   2   0   0   0   0   2   0   0   2   2   0   2   0   2   0   0   0   2   2   2   2   2   0   2   0   0   0   0   0   2   2   2   0   2   0   0   2   0   0   0   0   2   2   2   0   0   0   2   2   2   0   0   0   2   0   2   2   0   0   0   0   0   2   2   2   0   0   2   2   0   2   2   2   2   2   0   0   0   0   0   0   2   2   0   2   0   2   2   2   2   2   2   2   0   0   2   0   2   0   0   2   2   0   0   2   2   2   0   2   2   2   0   0   2   0   2   0   2   0   0   0   0   0   0   2   0   2   0   0   0   0   2   2   2   2   0   0   2   0   0   2   2   0   2   2   0   0   0   0   2   2   2   2   0   0   0   2   0   2   2   0   0   0   0   0
 MK-4-10                2   0   2   0   2   0   2   2   0   0   2   0   0   0   0   2   0   0   2   2   0   2   2   0   0   0   2   2   2   2   0   0   0   2   0   2   0   0   0   2   2   2   0   0   2   0   2   0   2   0   0   0   2   0   2   2   2   0   2   0   0   0   2   0   0   2   0   0   2   0   0   2   0   0   0   0   2   2   2   0   0   0   2   2   2   0   2   0   2   0   2   2   0   0   0   0   0   2   2   2   2   0   2   2   0   2   2   2   2   2   0   0   0   0   0   2   2   2   0   2   0   2   2   0   2   2   2   2   0   0   2   0   2   0   2   2   2   0   0   2   2   2   0   0   2   2   0   0   2   0   2   0   2   0   0   0   0   2   0   2   0   2   2   0   0   0   2   0   2   2   2   0   2   2   0   2   2   2   2   2   0   0   0   0   2   2   2   2   0   0   0   2   0   2   2   0   0   0   0   0
 MK-4-11                0   0   2   0   0   0   2   2   2   2   2   0   0   0   0   2   0   0   0   2   0   2   2   0   0   0   2   2   2   2   0   0   0   0   0   2   0   0   2   2   2   2   0   0   2   0   2   0   2   0   0   0   2   2   2   0   2   0   2   0   0   0   2   0   0   2   0   0   2   0   2   2   0   2   0   2   2   2   2   0   0   0   2   2   2   0   2   0   0   0   2   2   0   0   0   0   0   2   2   2   2   0   2   2   0   2   2   2   2   2   0   0   0   0   0   2   2   2   0   2   0   2   0   0   2   2   2   2   0   0   0   0   0   0   2   0   2   0   2   2   2   2   0   0   2   2   0   0   2   0   2   0   2   0   0   0   0   2   0   2   0   2   2   0   0   0   2   0   2   2   2   0   2   2   0   2   2   2   0   2   0   0   0   0   2   2   2   2   2   0   0   2   0   2   2   0   0   0   0   0
 MK-4-12                2   0   2   0   0   0   0   2   2   2   2   0   0   0   0   2   0   0   0   2   0   2   2   0   0   0   2   2   2   2   0   0   0   0   0   2   0   2   2   2   2   2   0   0   0   0   2   0   0   0   0   0   2   2   2   0   2   0   2   0   0   0   2   0   0   2   0   0   2   0   2   2   0   0   0   2   2   2   2   0   0   2   2   2   2   0   2   0   0   0   2   2   2   0   0   0   0   2   2   2   2   0   2   2   2   2   2   2   2   2   0   0   0   0   0   2   2   2   0   2   0   2   0   0   2   2   0   2   0   0   0   2   0   0   2   0   2   0   2   2   2   2   0   2   2   0   0   2   0   2   2   0   2   0   0   0   0   0   0   2   0   2   2   2   0   0   2   0   2   2   2   0   2   2   2   2   2   2   2   2   0   0   0   0   2   2   2   2   2   2   0   2   0   2   0   0   0   2   0   0
 MK-4-13                2   2   2   0   0   0   0   2   2   2   2   0   0   0   0   2   0   0   0   2   0   2   2   0   0   0   0   2   2   2   0   0   0   0   0   2   0   0   2   2   2   2   0   0   0   0   2   0   0   0   0   0   2   2   2   0   2   0   2   0   0   0   2   0   0   2   0   0   2   0   2   2   0   0   0   0   0   2   2   0   0   2   2   2   2   0   2   0   0   0   2   2   2   0   0   0   0   2   2   2   2   0   2   2   2   2   2   2   2   2   0   0   0   0   0   2   2   2   0   2   0   0   0   2   2   2   0   2   0   0   0   2   0   0   2   0   2   0   2   2   2   2   0   2   2   0   0   2   0   2   0   0   2   0   0   0   0   0   0   2   0   2   2   2   0   0   0   0   2   2   2   0   2   2   2   2   2   0   2   2   0   0   0   0   2   2   2   2   2   2   2   2   0   2   0   0   0   0   0   0
 MK-4-14                2   2   2   0   0   0   0   2   2   2   2   0   0   2   0   2   0   0   0   2   0   0   0   0   0   0   0   2   2   2   2   0   0   0   0   2   0   0   2   2   0   2   2   2   0   0   2   0   0   0   0   2   2   2   2   0   2   0   2   0   0   0   2   0   0   2   0   0   2   0   2   2   0   0   0   0   0   2   2   2   0   2   2   2   0   0   2   0   0   0   2   2   2   0   0   0   0   2   2   2   2   0   2   2   2   2   2   2   2   2   0   0   0   0   2   2   2   2   0   2   0   0   0   2   2   2   0   2   0   0   0   2   0   0   2   0   2   0   2   2   2   2   0   2   2   0   0   0   0   2   2   0   2   0   0   0   0   0   0   2   0   2   2   2   0   0   0   0   2   2   2   0   2   2   2   2   2   0   2   2   0   0   0   0   2   2   2   2   2   2   2   2   0   2   0   0   0   2   0   0
 MK-4-15                2   2   0   0   0   0   0   2   2   0   2   0   0   2   0   2   2   0   0   2   0   0   2   0   0   0   0   2   2   2   2   0   2   0   0   2   0   0   2   2   0   2   2   2   0   2   2   2   2   0   0   2   2   2   2   0   0   0   2   0   0   0   2   0   2   2   0   0   2   0   2   2   0   0   2   0   0   2   2   2   0   2   2   2   2   0   2   0   0   0   2   2   2   0   0   0   0   2   2   2   2   0   2   2   2   2   2   0   2   2   0   2   0   0   2   0   0   2   0   2   0   0   0   2   2   2   2   2   0   0   0   2   0   0   2   2   2   0   2   2   2   2   0   2   2   0   0   0   0   2   2   0   2   0   0   0   0   0   0   0   0   0   2   2   0   0   0   0   2   2   2   0   2   2   2   2   2   0   2   2   0   0   0   0   2   2   2   2   2   2   2   2   0   0   0   0   0   2   0   2
 MK-4-16                2   2   0   0   0   0   0   2   2   0   2   0   2   2   0   2   2   0   0   2   0   0   2   0   0   0   2   2   2   0   2   0   2   0   0   2   0   0   0   2   0   2   2   2   0   0   2   2   2   0   0   2   2   2   2   0   0   0   2   0   0   2   2   0   2   2   0   0   2   0   2   2   0   0   2   0   0   2   2   0   0   2   2   2   2   0   0   0   0   0   2   2   2   0   0   0   0   2   2   2   2   0   2   2   0   2   2   0   2   2   0   2   0   0   2   0   0   2   0   2   0   0   0   2   0   2   2   2   0   0   0   2   0   0   2   2   2   2   2   2   2   2   0   2   2   2   0   0   0   2   2   0   2   0   0   0   0   0   0   2   0   0   2   2   0   0   0   0   2   0   2   0   2   2   2   2   2   0   2   2   0   0   0   0   2   2   2   2   0   2   2   0   0   0   0   0   0   2   0   2
 MK-5-1                 0   2   2   0   0   0   0   2   2   2   2   2   2   0   0   2   0   2   2   2   2   0   2   0   0   0   2   0   0   2   0   0   0   0   2   2   2   2   2   2   0   2   0   2   0   0   0   2   2   0   0   2   0   2   0   0   0   2   0   0   0   0   0   0   2   0   2   0   0   0   2   0   0   0   2   2   0   0   0   2   0   2   2   2   2   2   0   2   2   0   0   2   2   2   2   0   2   0   2   2   2   2   2   2   0   2   2   0   0   0   2   0   2   2   2   2   2   0   2   2   2   0   2   0   2   0   2   0   2   2   2   0   2   0   2   0   0   0   0   2   2   2   2   2   2   2   0   2   0   0   0   2   2   2   0   2   2   0   2   2   0   0   0   2   0   0   0   0   0   2   0   2   2   2   2   0   2   2   2   0   0   0   0   2   2   0   0   0   2   0   2   0   0   2   0   2   2   0   0   2
 MK-5-2                 0   2   2   0   0   0   0   2   2   2   2   0   2   0   0   2   0   2   2   2   2   2   2   0   0   0   2   0   0   2   0   2   0   0   0   0   2   2   2   2   0   2   2   2   0   0   0   2   2   0   0   2   0   0   0   0   0   2   0   0   0   0   0   0   2   0   2   2   0   0   0   0   2   0   2   2   0   0   0   2   0   2   2   2   2   2   0   2   2   2   0   2   2   2   2   0   0   0   2   2   2   2   2   0   0   2   2   0   0   0   2   0   2   2   2   2   2   0   2   2   2   0   2   0   2   0   2   0   2   2   2   0   0   2   2   0   0   0   0   2   2   2   2   0   2   2   2   2   0   0   0   2   2   0   0   2   2   2   2   2   0   0   0   0   0   0   0   0   0   2   0   2   2   2   2   0   2   2   0   0   0   0   2   2   2   0   0   0   2   0   2   0   0   2   0   2   2   0   0   2
 MK-5-3                 0   2   0   0   0   0   0   2   2   2   2   0   2   0   0   0   2   2   2   2   2   2   0   0   0   0   2   0   0   2   0   2   0   2   0   0   2   2   2   2   0   2   2   2   0   0   0   0   2   0   2   2   0   0   0   0   0   2   0   0   0   0   0   0   2   0   2   2   0   0   0   0   2   0   2   2   0   0   0   2   0   2   2   2   2   2   0   2   0   2   0   2   2   2   2   0   0   0   2   2   2   2   2   0   0   2   2   0   0   2   2   0   2   2   2   2   2   0   0   2   2   0   2   0   2   0   2   0   0   2   2   0   0   2   2   0   0   0   0   2   2   2   2   0   2   2   2   2   0   0   0   2   2   0   2   2   2   0   2   2   0   2   0   0   0   0   2   2   0   2   0   2   2   0   0   0   2   2   2   0   0   2   2   2   2   0   0   0   0   0   2   0   0   2   0   2   2   0   0   2
 MK-5-4                 2   2   0   0   0   0   0   2   2   2   2   0   0   0   0   2   2   2   2   2   2   2   0   0   0   0   2   0   0   2   0   2   0   2   0   0   2   2   2   2   0   2   2   2   0   0   0   0   0   0   2   2   0   0   0   0   0   2   0   0   0   0   0   0   2   2   2   2   0   0   0   0   2   0   2   2   0   0   0   2   0   0   2   2   2   2   0   2   0   2   0   2   2   2   2   0   0   0   2   2   2   2   2   0   0   2   2   0   2   2   2   0   2   2   2   0   2   0   0   2   2   0   0   0   2   0   2   0   0   0   2   0   0   2   2   0   0   0   0   2   2   2   2   0   2   2   2   2   0   0   0   2   2   0   2   2   2   0   2   2   0   2   0   0   0   0   2   2   0   2   0   2   2   0   0   0   2   0   2   0   2   2   2   2   2   2   0   0   0   0   2   0   0   2   2   2   2   0   0   2
 MK-5-5                 2   2   0   0   0   0   0   2   2   0   2   0   0   0   0   2   2   2   2   2   2   2   0   0   0   0   2   0   0   2   0   2   0   2   0   0   0   2   2   2   0   2   0   2   0   0   2   0   0   0   2   2   0   0   0   0   0   2   0   2   0   0   0   0   2   2   2   2   0   0   0   0   2   2   2   2   0   0   0   2   0   0   2   2   2   2   0   2   0   0   0   2   0   2   2   0   0   0   2   2   2   2   2   0   2   2   2   0   2   2   2   0   2   2   2   0   2   0   0   2   2   0   0   0   2   0   2   2   0   0   2   2   0   2   2   0   0   0   0   2   2   2   2   0   2   2   2   2   0   0   0   2   2   2   2   2   2   0   2   2   0   2   0   0   0   0   2   2   0   2   0   2   2   0   0   0   2   0   2   0   0   2   0   2   2   2   0   2   2   0   2   0   0   2   2   2   0   0   0   2
 MK-5-6                 0   0   0   0   0   0   0   2   2   0   2   0   0   0   0   2   2   2   2   2   2   2   0   0   0   0   2   0   0   2   0   2   0   2   0   0   0   2   2   0   0   2   0   2   0   2   2   0   0   0   0   2   0   0   0   2   0   0   0   2   0   0   0   0   0   2   2   2   0   0   0   0   2   2   2   2   0   0   0   2   0   0   2   2   2   2   2   2   0   0   0   0   0   2   2   0   0   0   2   2   2   2   2   0   2   2   2   0   2   2   2   0   2   2   2   0   2   0   0   2   2   0   0   0   2   0   2   2   0   0   2   2   0   2   2   0   0   0   0   0   2   2   2   0   2   2   2   2   2   2   0   2   2   2   2   2   2   0   2   2   0   2   0   0   0   0   2   2   0   2   0   2   2   0   0   0   2   0   2   0   0   2   0   2   2   2   0   2   2   0   2   2   0   2   0   2   0   0   0   2
 MK-5-7                 0   0   0   0   0   0   0   2   2   0   2   0   0   0   0   2   2   2   2   2   2   2   0   0   0   0   2   0   0   2   0   2   0   2   0   0   0   2   2   0   0   2   0   2   0   2   2   0   0   0   0   2   0   0   0   2   2   0   0   2   0   0   2   0   0   2   2   2   0   0   0   0   2   2   2   2   0   0   0   2   0   0   2   2   2   2   2   2   0   2   0   0   0   2   2   0   0   0   2   2   2   2   2   0   2   0   2   0   2   2   2   2   2   2   2   0   2   0   0   2   2   0   0   0   2   0   2   2   0   0   2   2   0   2   2   0   0   0   0   0   2   2   2   0   2   2   0   2   0   2   0   2   2   2   2   0   2   0   2   2   0   2   0   0   0   0   2   2   2   2   0   2   2   0   0   0   2   0   2   0   0   2   0   2   2   2   0   2   2   0   2   2   0   2   0   2   0   2   0   2
 MK-5-8                 0   0   0   0   0   2   0   2   2   0   2   0   0   0   0   2   2   2   2   2   0   2   2   0   0   0   2   0   0   2   0   0   0   2   0   2   0   2   2   0   0   2   0   2   0   0   2   0   0   0   0   0   0   0   0   2   0   0   0   2   0   0   2   0   0   2   2   2   0   0   0   0   2   2   2   2   2   0   0   2   0   0   2   2   2   2   2   2   0   2   0   0   2   2   2   0   0   0   2   0   2   2   0   2   2   0   0   0   2   2   2   2   2   0   2   0   2   0   0   2   0   0   0   0   2   0   0   2   0   0   2   2   0   2   2   2   0   0   0   0   2   2   2   0   0   2   0   2   0   2   0   2   2   2   2   2   2   0   2   2   0   2   0   0   0   0   2   2   2   2   0   2   2   0   0   0   0   0   2   0   2   2   0   2   2   2   0   2   2   0   2   2   0   2   0   0   0   2   0   2
 MK-5-9                 0   0   0   0   0   0   0   2   2   0   2   0   0   0   0   2   2   0   2   2   0   2   2   0   0   0   2   0   0   0   0   0   0   2   0   2   0   2   2   2   0   2   0   2   0   0   2   0   0   0   0   0   0   0   0   2   0   0   0   2   0   0   2   0   0   0   2   2   0   0   0   0   2   2   2   2   2   2   0   2   0   0   2   2   2   2   2   2   0   2   2   0   2   2   2   0   2   0   2   0   2   0   0   2   2   0   0   0   2   2   2   2   2   0   2   0   0   0   0   0   0   0   0   0   2   0   0   2   2   0   2   2   2   2   2   2   0   0   0   0   2   2   2   0   0   2   0   2   0   2   0   2   0   2   0   2   2   0   0   2   0   2   0   0   0   0   0   2   2   2   0   2   2   2   0   0   0   0   2   0   2   2   0   2   0   2   0   2   2   0   2   0   0   2   0   0   2   2   0   2
 MK-5-10                0   0   0   0   2   0   0   2   2   0   2   0   0   0   0   2   2   2   2   2   0   2   2   0   0   0   2   0   0   0   0   0   0   2   0   2   0   2   2   2   0   2   0   2   2   0   2   2   0   0   0   0   0   0   0   2   2   0   0   2   0   0   2   0   0   0   2   2   0   0   0   0   2   2   2   2   2   2   0   2   0   0   2   2   2   2   2   2   2   0   2   0   2   2   2   0   2   0   0   0   2   0   2   2   2   0   0   0   2   2   2   2   0   0   2   0   0   0   0   2   0   2   0   0   0   0   0   2   0   0   2   2   2   2   2   2   2   0   0   0   2   2   2   0   2   2   0   2   0   2   0   2   0   2   0   2   2   0   2   2   0   2   0   0   0   0   0   2   2   2   0   2   2   2   0   0   0   0   2   0   2   2   0   2   0   2   0   2   2   0   2   0   0   2   0   0   2   2   0   2
 MK-5-11                0   0   0   0   2   2   0   2   2   2   2   0   0   0   0   2   2   2   2   0   0   2   2   2   0   0   2   0   0   2   0   0   0   2   0   2   0   2   2   2   0   2   0   2   2   0   2   2   0   0   0   0   0   0   0   2   2   0   0   2   0   0   2   0   0   0   2   0   0   0   0   0   2   2   2   2   2   2   0   2   0   0   2   2   2   2   2   2   2   0   2   0   2   2   2   0   2   0   0   0   2   0   0   2   0   0   0   0   2   2   2   2   2   0   2   0   0   2   0   2   0   2   2   0   2   0   0   2   0   0   2   2   2   2   0   2   2   0   0   0   2   2   2   0   2   2   0   2   0   2   0   2   0   2   0   2   2   0   2   2   0   2   0   0   0   0   0   2   2   2   0   2   2   2   0   0   0   0   2   2   2   2   0   2   0   2   0   2   2   0   2   0   0   2   0   0   2   2   0   2
 MK-5-12                0   0   0   2   2   2   0   0   2   2   0   0   0   0   0   2   2   0   2   0   0   2   2   2   0   0   2   0   0   2   0   0   0   2   0   2   0   0   2   2   0   2   0   2   2   0   2   2   0   0   0   0   0   0   0   2   2   0   0   2   0   0   2   2   0   0   2   0   0   0   0   0   2   2   2   2   2   0   0   2   0   0   2   2   2   2   2   2   2   0   2   0   2   2   2   0   2   0   0   0   2   0   0   0   0   2   0   0   2   0   2   2   2   0   2   0   0   0   0   2   0   0   2   0   2   0   0   2   0   0   0   2   2   2   0   2   2   0   0   0   2   2   0   0   2   2   0   2   2   2   0   2   0   2   0   2   2   0   2   2   0   2   0   0   0   0   0   0   2   2   0   2   2   2   0   0   0   0   2   2   2   2   0   0   0   2   0   2   2   0   2   0   0   2   0   0   2   2   0   2
 MK-5-13                0   0   0   2   2   2   0   0   2   2   0   2   0   0   0   2   2   0   2   0   0   2   0   2   0   0   0   2   2   2   2   0   2   2   2   2   0   0   2   2   2   2   0   2   2   0   2   2   0   0   0   0   0   0   2   2   2   2   0   2   0   0   2   2   0   0   2   0   2   0   0   2   2   2   2   2   2   0   2   2   0   0   2   2   2   2   2   2   2   0   2   0   2   2   2   0   2   0   0   2   2   0   0   0   0   2   0   0   2   0   2   2   2   0   2   0   0   0   0   2   0   0   2   0   2   0   0   2   0   0   0   2   2   2   0   2   2   0   0   0   2   2   0   0   2   0   0   2   2   2   0   2   0   2   0   2   2   0   2   2   0   2   0   0   0   0   0   0   0   2   0   2   2   2   0   0   0   0   2   2   0   2   0   0   0   2   2   2   2   0   2   0   2   2   0   2   2   2   0   2
 MK-5-14                0   0   2   2   2   2   0   0   2   2   2   2   0   0   0   2   2   0   2   0   0   2   0   2   0   0   0   2   2   2   2   0   2   2   2   2   0   2   2   2   2   0   0   2   2   0   2   2   0   0   0   0   0   2   2   2   2   2   0   2   0   0   2   2   0   2   2   0   2   0   0   2   0   2   2   2   2   0   2   2   0   0   2   2   2   2   2   0   2   0   2   0   2   2   2   0   2   0   0   0   2   0   0   0   0   2   0   2   2   0   2   2   2   0   0   0   2   0   0   2   0   0   0   0   0   0   0   0   0   0   0   0   2   2   0   2   2   0   0   0   0   2   0   0   2   0   0   2   2   2   0   2   0   2   0   2   0   0   2   2   0   2   0   0   0   0   0   0   0   2   2   2   2   2   0   0   0   0   0   2   0   2   0   0   0   2   2   2   2   0   2   0   2   2   0   2   2   2   0   2
 MK-5-15                0   0   2   2   2   2   0   0   2   2   0   2   0   0   0   2   2   0   2   0   0   2   0   2   0   0   0   2   2   2   0   0   2   2   2   0   0   2   2   2   2   0   2   2   2   0   2   2   0   0   0   0   0   2   2   2   2   2   0   2   0   0   0   2   0   2   2   0   0   0   0   2   0   2   2   2   0   2   2   2   0   0   2   2   2   2   2   0   2   0   2   0   0   2   2   2   2   0   0   0   2   0   0   0   0   2   0   2   2   0   2   2   2   0   0   0   2   0   2   2   0   0   0   0   0   0   0   0   0   0   0   0   2   2   2   2   2   0   0   2   0   2   0   0   2   0   0   2   2   2   0   2   0   2   0   2   0   0   2   2   0   0   2   0   0   0   0   0   0   2   2   2   2   2   2   0   0   0   0   2   0   2   0   0   2   0   2   0   2   0   2   0   2   2   0   2   2   2   0   2
 MK-5-16                2   0   2   2   2   2   0   0   2   2   0   2   2   0   0   2   2   0   2   0   0   2   0   0   0   0   0   0   2   2   0   0   2   2   2   0   0   2   2   2   2   0   2   2   2   0   2   2   0   0   0   0   0   2   2   2   2   2   0   2   0   0   0   2   0   2   2   0   0   0   0   2   0   0   2   2   0   2   2   2   0   0   2   2   2   2   2   0   2   0   2   0   0   2   2   2   2   0   0   0   2   0   0   0   0   2   2   0   0   2   2   2   2   0   0   0   2   2   2   0   2   0   0   0   0   0   0   0   0   0   0   0   2   2   2   0   0   0   0   2   0   2   0   0   2   0   0   2   2   2   0   0   0   0   0   2   0   0   2   2   0   0   2   0   0   0   0   0   0   0   2   2   2   0   2   0   0   0   0   2   0   2   0   0   2   0   2   0   2   0   2   0   2   2   0   0   2   2   0   0
 MK-6-1                 2   0   0   2   0   0   2   2   2   2   2   0   0   2   0   2   2   0   0   2   0   0   0   0   2   0   2   2   0   2   2   0   0   0   2   0   2   2   2   0   2   2   2   2   2   0   2   0   0   2   2   2   2   0   0   0   0   0   2   0   0   2   0   2   2   0   2   0   2   0   2   0   0   2   2   2   2   2   0   2   2   2   0   2   0   0   0   2   0   0   0   2   0   2   2   0   2   2   0   0   0   2   2   0   0   0   2   0   2   0   0   2   2   0   0   2   2   0   2   2   0   2   0   0   2   2   0   0   2   0   2   2   0   2   2   2   0   2   0   0   2   0   2   0   2   2   0   2   0   2   0   0   2   0   0   2   0   0   0   0   0   2   0   0   0   2   0   0   2   2   0   0   0   0   0   0   0   2   0   2   0   2   2   2   2   0   2   0   0   0   2   0   2   0   0   2   0   2   2   2
 MK-6-2                 2   0   0   2   0   0   2   2   2   2   2   0   0   2   0   2   2   0   2   2   0   0   0   0   2   0   0   2   2   2   2   2   0   0   2   0   2   2   2   0   2   2   2   0   0   0   2   0   0   2   2   2   2   0   2   0   0   0   2   0   0   0   0   2   2   0   0   0   2   0   2   0   2   2   2   2   2   2   0   2   2   2   0   2   0   0   0   2   0   0   0   2   0   2   2   0   2   2   0   0   0   2   2   0   0   0   2   0   2   2   0   2   2   0   0   2   0   0   2   2   0   2   0   0   2   2   0   0   2   0   2   2   0   2   2   2   0   2   0   0   2   0   2   0   2   2   0   2   0   2   0   0   2   0   0   0   0   0   0   0   0   2   0   0   0   2   0   0   2   2   2   0   0   0   0   0   0   2   0   2   2   2   2   0   2   0   2   0   0   0   2   0   2   0   0   2   0   0   2   2
 MK-6-3                 0   0   0   2   0   0   2   2   2   2   2   0   0   2   0   2   2   0   2   0   0   0   0   0   2   0   0   0   2   2   2   2   0   0   2   0   0   2   2   0   2   2   0   0   0   0   2   0   0   2   2   2   2   0   2   0   0   0   2   0   0   2   0   2   2   0   0   0   2   0   2   0   2   2   2   2   2   2   0   2   2   2   0   2   0   0   0   2   0   2   0   2   0   2   2   0   2   2   0   0   0   2   2   0   0   0   2   0   2   2   0   2   2   0   0   2   0   0   2   2   0   2   0   0   2   2   0   0   2   2   2   2   0   2   2   2   0   2   2   0   2   0   2   0   2   2   0   2   0   2   0   2   2   0   0   0   0   0   0   0   0   2   0   0   0   2   0   0   2   2   2   0   0   0   2   0   2   2   0   2   2   2   2   0   2   0   2   0   0   0   2   2   2   0   2   2   0   2   2   2
 MK-6-4                 0   0   0   2   0   0   2   2   2   2   2   0   2   2   0   2   2   0   2   0   0   0   0   0   2   0   0   0   2   2   2   2   2   0   2   0   2   2   2   0   2   2   0   0   0   0   2   0   0   2   2   2   2   0   2   0   0   0   2   0   0   2   0   2   2   0   0   0   2   0   0   0   2   2   2   2   2   2   0   2   2   2   0   2   0   0   0   2   0   2   0   0   0   2   2   0   2   0   0   2   0   2   2   0   0   0   2   0   2   2   0   2   2   0   0   2   0   0   0   2   0   2   2   0   2   0   0   0   2   2   2   2   0   0   2   2   0   0   2   0   2   0   2   0   2   2   0   0   0   2   0   2   2   0   0   0   0   0   0   2   0   2   0   2   0   2   0   0   2   2   2   0   0   0   2   0   2   2   0   2   2   2   2   0   2   0   2   0   0   0   2   2   2   0   2   2   0   0   2   2
 MK-6-5                 0   0   0   2   0   0   2   2   2   0   2   0   2   2   0   0   0   0   2   0   0   0   2   0   2   2   0   0   2   2   2   2   2   0   2   0   2   2   2   0   2   2   0   0   0   0   0   0   2   2   2   2   2   0   2   0   0   0   2   2   0   2   0   2   2   2   0   2   2   0   0   0   2   2   0   2   2   2   2   2   2   2   0   2   0   0   0   2   2   2   0   0   0   0   2   0   2   0   0   0   0   2   2   2   0   2   2   0   0   2   0   2   2   2   0   2   0   0   0   2   0   2   2   0   0   2   0   2   2   2   2   2   0   0   2   2   0   0   2   0   2   0   2   0   2   2   0   0   0   2   0   0   2   2   0   0   0   0   0   2   0   2   0   2   2   0   0   0   2   2   2   0   2   0   2   0   2   2   0   2   2   2   2   0   2   0   2   2   0   0   2   0   2   0   2   2   0   0   2   0
 MK-6-6                 0   0   0   0   2   0   2   2   2   0   2   0   2   2   0   2   0   0   2   0   0   0   2   0   2   2   0   2   2   2   2   0   2   0   0   0   2   2   2   0   2   2   0   2   0   0   0   2   2   2   2   2   2   0   2   2   2   0   2   2   2   2   0   2   2   2   0   2   2   0   0   0   0   2   0   2   2   2   2   2   2   2   0   2   0   0   0   2   0   2   0   0   0   2   2   0   2   0   0   0   0   2   2   2   0   2   2   0   0   2   0   2   2   2   0   2   0   0   0   2   0   2   2   0   0   0   0   2   2   2   2   2   0   0   0   2   0   0   2   0   2   2   2   0   2   2   2   0   0   2   0   2   2   2   0   0   0   0   0   2   0   2   2   2   0   0   2   0   2   2   2   0   2   0   2   0   2   2   0   0   0   2   2   0   2   0   2   2   0   0   2   2   2   0   2   0   0   0   2   0
 MK-6-7                 2   0   0   0   2   0   2   2   2   0   2   0   2   2   0   2   0   0   2   0   0   0   2   0   2   2   0   2   2   2   2   0   2   0   0   0   2   2   2   0   2   2   0   2   0   0   0   2   2   2   2   2   2   0   2   0   2   0   2   2   2   2   0   2   2   2   0   2   2   0   0   0   0   2   2   2   2   2   2   2   2   0   0   2   0   0   0   2   2   2   0   0   0   2   2   0   2   0   0   0   0   2   2   2   0   2   2   0   0   2   0   2   2   2   0   2   0   0   2   2   0   2   2   0   0   0   0   2   2   2   2   2   0   0   0   2   2   0   2   0   2   0   2   0   2   2   2   0   0   0   0   2   2   2   0   0   0   0   2   2   0   2   2   2   0   0   0   2   2   0   2   0   2   0   2   2   2   2   0   0   0   2   2   0   2   0   2   0   0   0   2   2   2   0   2   0   0   0   2   0
 MK-6-8                 2   0   0   0   2   0   2   2   2   0   2   0   2   2   2   2   0   0   2   0   0   0   2   0   2   2   0   0   2   2   2   0   2   0   0   0   2   2   2   0   2   2   0   2   0   0   0   2   2   2   2   2   2   0   2   0   2   0   2   2   2   2   0   2   2   2   0   2   2   0   0   0   0   2   2   2   0   2   2   2   0   0   0   2   0   0   0   2   2   2   0   0   0   2   2   0   2   0   2   0   0   2   2   2   0   2   2   0   0   2   0   0   2   2   0   2   0   0   2   2   0   2   2   0   0   0   0   2   2   2   2   0   0   0   0   2   2   0   2   0   2   0   2   0   2   2   2   2   0   0   0   2   2   2   0   0   0   0   0   2   0   2   2   2   0   0   0   2   2   0   2   0   2   0   2   2   2   0   2   0   0   2   2   0   2   0   2   0   0   0   2   2   2   2   0   0   0   0   2   0
 MK-6-9                 2   0   0   0   2   0   2   0   2   0   2   2   2   2   2   2   0   0   2   0   0   2   2   2   0   2   0   0   2   2   2   0   0   0   0   0   2   2   2   0   0   2   0   2   0   0   0   2   2   2   0   2   2   0   2   2   2   0   2   2   2   2   0   2   2   2   0   2   2   0   0   0   0   0   2   2   0   0   2   2   0   0   0   2   0   0   0   2   2   2   0   0   0   2   2   0   2   0   2   0   0   2   2   2   0   2   2   0   0   2   0   0   2   2   0   2   0   0   2   0   0   2   2   0   0   0   0   2   2   2   2   0   0   0   0   2   2   0   0   0   2   0   2   0   0   0   2   2   0   0   0   2   2   2   0   0   0   0   0   2   0   2   2   2   0   0   0   2   0   0   0   0   2   0   2   2   2   0   2   0   0   2   2   0   0   0   0   0   0   0   2   2   2   2   0   2   2   0   2   0
 MK-6-10                2   0   0   0   2   0   2   0   2   0   0   2   2   2   2   2   0   0   2   0   0   2   2   2   0   2   0   0   2   2   2   0   0   0   0   0   2   0   2   0   0   2   0   0   0   0   0   2   2   2   0   2   2   0   2   2   2   0   2   2   2   2   0   2   0   2   0   2   2   0   0   0   0   0   2   2   0   0   2   2   0   0   0   2   0   2   0   2   2   2   0   0   0   2   2   0   2   0   2   0   0   2   2   2   0   2   2   0   0   2   0   0   2   2   0   0   0   0   2   2   0   2   2   0   0   0   2   2   2   2   2   0   0   0   0   0   2   2   0   0   2   0   2   0   0   0   2   2   0   0   0   2   2   0   2   0   2   0   0   2   0   2   2   2   0   0   0   2   0   0   0   0   2   2   2   2   2   0   2   0   0   2   2   2   2   0   0   0   2   0   2   2   2   2   0   2   2   0   2   0
 MK-6-11                2   0   0   0   2   0   2   2   2   0   2   2   2   2   2   0   0   0   2   0   0   2   2   0   0   2   0   0   2   2   2   0   0   0   0   0   2   0   2   0   0   2   0   0   2   0   0   2   2   2   0   2   2   0   2   2   2   0   0   2   2   2   0   2   0   0   0   2   2   0   0   0   0   0   0   2   0   0   2   2   0   0   2   0   0   2   0   2   2   0   0   0   0   2   2   0   2   0   2   0   0   2   0   2   0   2   2   0   0   2   2   0   2   2   0   0   0   0   2   2   0   0   2   0   0   0   2   2   2   0   2   0   0   0   0   0   2   2   0   0   2   0   2   0   0   2   2   2   0   0   0   0   2   0   0   0   2   0   0   2   0   2   2   2   0   0   0   2   0   0   0   0   2   0   2   2   2   0   2   0   2   2   2   2   2   0   0   0   2   0   2   2   2   2   2   2   2   0   2   0
 MK-6-12                2   0   0   0   2   0   2   2   2   0   2   2   2   2   2   2   0   0   2   0   0   2   2   0   0   2   0   0   2   2   2   0   2   0   0   0   2   0   2   0   2   2   0   0   2   0   0   2   2   0   2   2   2   0   2   2   2   0   0   2   2   2   0   2   0   0   0   2   2   0   0   0   0   0   0   2   0   0   2   0   0   0   2   2   0   2   0   2   2   0   0   0   2   2   2   0   2   0   2   0   0   0   0   2   0   2   2   0   0   2   0   0   2   2   0   0   2   0   2   2   0   0   2   2   2   0   2   2   2   0   2   0   0   0   0   0   2   2   0   0   2   0   2   2   0   2   2   2   0   0   2   0   2   0   0   0   2   0   0   2   0   2   2   2   0   0   0   2   0   0   0   0   2   0   2   0   2   2   2   0   2   2   2   2   2   0   0   0   2   0   2   2   2   2   2   2   2   0   2   0
 MK-6-13                2   0   0   0   2   0   2   2   2   0   2   2   2   2   0   2   0   0   2   0   0   2   2   0   0   2   0   0   2   2   2   0   2   0   0   0   2   0   0   0   2   2   0   0   2   0   0   2   2   0   0   2   2   0   0   2   2   0   2   2   2   2   0   2   0   0   0   2   2   0   0   0   0   0   0   2   0   0   2   0   0   0   2   2   0   2   0   2   2   0   0   0   2   2   2   0   2   0   2   0   0   0   0   2   0   2   2   0   0   2   0   0   2   2   0   0   2   0   2   2   0   0   2   2   2   0   0   2   2   0   2   0   0   0   0   0   2   2   0   0   2   2   2   2   0   2   2   2   0   0   2   0   2   0   0   0   2   0   0   2   0   2   2   2   0   0   0   2   0   0   2   0   0   0   2   0   2   2   2   0   2   2   2   0   2   0   0   0   2   0   2   2   2   2   2   2   2   0   2   0
 MK-6-14                2   0   0   2   2   2   2   2   2   0   2   2   2   2   2   2   0   0   2   0   0   2   2   0   0   2   0   0   0   2   2   0   2   0   0   0   2   0   0   0   2   2   2   0   0   0   0   2   2   0   0   2   2   0   0   2   0   0   2   2   2   2   0   2   0   0   0   2   2   0   0   0   0   0   0   2   0   0   2   0   0   0   2   2   0   0   0   2   2   0   2   0   2   2   2   0   2   0   2   0   0   0   0   0   0   2   2   0   2   2   0   0   2   2   0   0   2   0   2   2   2   0   2   2   2   0   0   0   2   0   2   0   0   0   0   0   2   2   0   0   0   2   2   2   0   2   2   2   0   0   2   0   2   0   0   0   2   0   0   2   0   0   2   2   0   0   0   2   2   0   2   0   0   0   2   0   2   2   2   0   2   0   2   0   2   0   0   0   2   0   2   2   2   2   2   2   2   0   2   0
 MK-6-15                2   0   0   0   2   2   2   2   2   0   2   2   2   2   2   0   0   0   2   0   0   2   2   2   0   2   0   0   0   2   0   0   2   0   0   0   2   0   0   0   0   2   2   0   0   0   2   2   2   0   0   2   2   0   0   2   0   0   2   2   0   2   0   2   0   0   0   2   0   0   0   0   0   0   2   2   0   0   2   0   0   0   2   2   0   2   0   2   2   0   2   0   2   2   2   0   0   0   2   0   0   0   0   0   0   2   2   0   2   2   0   0   2   2   0   0   2   0   2   2   2   0   2   2   2   0   0   0   2   0   2   0   0   0   0   2   0   2   0   0   0   2   2   2   0   0   0   2   0   2   2   0   2   0   2   0   2   0   0   2   0   0   2   2   0   0   2   2   2   0   2   0   0   0   2   0   2   2   2   0   2   0   2   0   2   0   0   0   2   0   2   2   2   2   2   2   2   2   0   0
 MK-6-16                2   0   0   0   2   2   0   2   2   0   2   0   2   2   2   0   0   0   2   0   0   2   0   2   0   2   0   0   0   2   0   0   2   0   0   2   2   2   0   0   0   2   2   0   0   0   2   2   2   0   0   2   2   0   0   2   0   0   2   2   0   2   0   2   0   0   0   2   0   0   0   0   0   0   2   2   0   0   2   0   0   0   2   2   0   2   2   2   2   0   2   0   2   2   2   0   0   0   2   0   0   0   0   0   2   0   2   0   2   2   0   0   2   2   0   2   2   0   2   2   2   0   0   2   2   0   0   0   2   0   2   0   0   2   0   2   0   2   0   0   2   2   0   2   0   2   0   2   0   2   2   0   2   0   2   0   0   0   0   2   0   0   2   2   0   0   2   0   2   0   2   0   0   0   2   0   2   2   2   0   2   0   2   0   2   0   0   0   2   2   2   2   2   2   2   2   2   2   0   0
 
!****************************************** Phenotypic Data **********************************************************
!-100.0 is resevred for missing phenotype
SimulatedTrait1        15.0625   15.1295   13.5932   14.1445   13.7811   14.5507   16.2162   13.7424   15.5698   15.3476   15.3836   16.1960   15.9025   16.0763   14.4578   14.8973   14.1759   16.0806   14.5341   14.3812   14.8180   15.3091   15.8651   13.2938   16.2084   15.2969   13.8135   14.0919   14.5649   14.9359   16.4660   15.1292   14.6246   14.9495   14.7998   14.6324   16.3900   15.9704   16.0122   15.8491   14.9379   15.6641   16.0077   16.2072   15.8652   16.0751   14.4401   15.8543   15.1936   13.5438   13.3855   15.9397   14.5719   14.0830   16.4232   15.3900   14.4025   15.2055   14.3615   13.5455   15.7245   15.1199   16.0248   15.1464   13.4116   14.8973   13.6756   13.9116   14.0331   15.1143   15.5228   15.3603   16.0784   15.0525   14.8029   13.1708   14.7272   16.3817   13.8382   14.6134   13.5246   14.0835   15.0643   14.0022   14.7417   14.4323   16.0791   16.0213   16.2114   15.7498   15.9092   16.0182   15.4729   14.4543   16.4919   14.0761   14.6117   15.7716   15.0164   15.6835   14.5482   13.8969   14.1430   15.1159   13.9722   13.7249   16.2452   13.1785   13.0706   14.3482   14.5405   13.6558   14.0257   15.7984   15.9630   13.8929   14.6829   15.7668   14.3464   16.1683   15.9306   14.1605   15.2682   15.0482   15.0249   14.2603   14.0869   15.0063   15.5094   16.0962   13.6125   15.5971   13.9820   14.8430   15.9386   13.9054   14.1091   14.3524   15.8271   15.8950   13.7752   13.9961   13.5385   14.4163   15.0128   15.9922   14.4250   14.6322   15.2580   15.7936   13.5253   15.0829   14.6021   14.8195   16.7565   14.1816   14.5695   16.0595   14.0811   15.5999   16.7006   16.0836   13.4657   13.3130   15.0239   15.0984   14.4054   13.6297   14.8125   16.6476   15.2222   13.3824   13.6346   13.4434   14.0867   15.9449   15.5119   16.8360   14.0166   15.8743   13.1785   14.9622   14.7300   14.0034   15.8286   13.7771   14.5720   13.8058   13.7326   15.4236   14.1388   15.5792   16.2800   15.2863   16.7125   13.1263   15.8969   15.6302   14.1699   15.9300
SimulatedTrait2        10.3326   10.4872   10.5539   10.4489   10.5125    9.5934    9.5658   10.4804    9.5098    9.7493    9.5981   10.1099    9.3956    9.8753   10.8914   10.8688   10.7472   10.5849   10.3588   10.7468    9.1251   10.6841    9.6512   11.0404    9.1970    9.5171   10.3287   10.6669   10.1967    9.2249    9.0272   10.4805   10.1576   10.0872    9.6755   10.3270    9.2715    9.4005    9.4830    9.3422   10.3048    9.3856   10.5234    9.3043    9.9077    9.3830   10.6165    9.5919    9.6458   10.8495   10.1759   10.5555   10.7279   10.7309    9.4993   10.5625   10.5282    9.3068   10.6350   10.1542    9.9944   10.5406    8.9783    9.3827   10.6642   10.6417   10.8583   10.6637   10.2945   10.8459    9.5215    9.8729    9.4455    9.4045    9.7210   10.5078   10.4678    8.9793   10.4772   10.9044   10.6520   10.5500    9.3103   10.2500   10.2851    9.9954    9.9046    9.8655    9.3998    9.7575    9.3982    9.7315    9.2196   10.2894    9.1436    9.3998   10.8114    9.5331    9.4747    9.8293   10.4629   10.3491   10.4864    9.3934   10.7191   10.0510    9.4106   10.4111   10.5794   10.7156   10.3872   10.6582   10.2884    9.6199    9.7179   10.5231   10.6158   10.5175   10.7433    9.4248    9.3965   10.8444    9.1938    9.3796   10.4547   10.2247   10.3320   10.4653    9.3922    9.5721   10.2920   10.3855   10.7425    9.5473    9.5142   10.7220   10.9816   10.4053    9.4566   10.0266   10.3486   10.6161   10.4206   10.4393   10.2919   10.0220   10.5847   10.4681    9.9992    9.7361   10.7437   10.3495   10.6184   10.7056    9.6268   10.6153   10.5222    9.5813   10.5118    9.6609    9.7451    9.6979   10.3329   10.8242   10.0106    9.6797   10.6190   10.6641   10.5030    9.2663    9.6905   10.1100   10.4715   10.6830   10.7717    9.4930    9.0636    9.8922   10.6876    9.0988   10.4127   10.6580   10.3029   10.6164   10.6325   10.7484   10.9758   10.5294   10.2918    9.9754   11.0533    9.6863    9.7746    9.3969    9.0901   10.6392    9.4186    9.6900   10.1731    9.4318
 
