# Supplementary material for: Inclusive Composite Interval Mapping of QTL by Environment Interactions in Biparental Populations
Source: PLoS One. 2015 Jul 10;10(7):e0132414. doi: 10.1371/journal.pone.0132414 (PMC4498613; doi:10.1371/journal.pone.0132414)
Supplement: S6 File — (ZIP) [file pone.0132414.s006.zip › H=0.8/L1/run_00150.met]

!**********************Note: lines staring with "!" are remarks and will be ignored in the program********************
!*********************************General Information**********************************
!Assuming F1 = P1 x P2, populations available in QTL IciMapping are: 
!  1, P1BC1F1 = P1 x F1, the first backcrossing where P1 is used as the recurrent parent;
!  2, P2BC1F1 = P2 x F1, the first backcrossing where P2 is used as the recurrent parent;
!  3, F1DH, F1-derived doubled haploids; 
!  4, RIL or F1RIL, recombination inbred lines through the repeated selfing of F1;
!  5, P1BC1RIL, recombination inbred lines through the repeated selfing of P1BC1F1;
!  6, P2BC1RIL, recombination inbred lines through the repeated selfing of P2BC1F1;
!  7, F2, the selfing generation of F1;
!  8, F3, the selfing generation of F2;
!  9, P1BC2F1, the second backcrossing where P1 is used as the recurrent parent; 
! 10, P2BC2F1, the second backcrossing where P2 is used as the recurrent parent;
! 11, P1BC2RIL, recombination inred lines through the repeated selfing of P1BC2F1; 
! 12, P2BC2RIL, recombination inred lines through the repeated selfing of P2BC2F1; 
! 13, P1BC1F2, the selfing generation of P1BC1F1; 
! 14, P2BC1F2, the selfing generation of P2BC1F1; 
! 15, P1BC2F2, the selfing generation of P1BC2F1; 
! 16, P2BC2F2, the selfing generation of P2BC2F1; 
! 17, P1BC1DH, P1BC1F1-derived doubled haploids; 
! 18, P2BC1DH, P2BC1F1-derived doubled haploids; 
! 19, P1BC2DH, P1BC2F1-derived doubled haploids; 
! 20, P2BC2DH, P2BC2F1-derived doubled haploids; 
   3      !Mapping Population (see remarks above)
   2      !Mapping Function (1 for Kosambi; 2 for Haldane; 3 for Morgan)
   2      !Marker Space Type (1 for intervals; 2 for positions)
   1      !Marker Space Unit(1 for centiMorgans; 2 for Morgan)
   6      !Number of Chromosomes (or Linkage Groups)
 200      !Size of the mapping population
   2      !Number of environments
 
!***************************************** Chromosomes and Linkage Maps **********************************************
!Chromosome                 NumMarkers
-CH1                        16
-CH2                        16
-CH3                        16
-CH4                        16
-CH5                        16
-CH6                        16
!Linkage map (Marker name followed by position or the interval length)
 MK-1-1                1     0.000
 MK-1-2                1    10.000
 MK-1-3                1    20.000
 MK-1-4                1    30.000
 MK-1-5                1    40.000
 MK-1-6                1    50.000
 MK-1-7                1    60.000
 MK-1-8                1    70.000
 MK-1-9                1    80.000
 MK-1-10               1    90.000
 MK-1-11               1   100.000
 MK-1-12               1   110.000
 MK-1-13               1   120.000
 MK-1-14               1   130.000
 MK-1-15               1   140.000
 MK-1-16               1   150.000
 MK-2-1                2     0.000
 MK-2-2                2    10.000
 MK-2-3                2    20.000
 MK-2-4                2    30.000
 MK-2-5                2    40.000
 MK-2-6                2    50.000
 MK-2-7                2    60.000
 MK-2-8                2    70.000
 MK-2-9                2    80.000
 MK-2-10               2    90.000
 MK-2-11               2   100.000
 MK-2-12               2   110.000
 MK-2-13               2   120.000
 MK-2-14               2   130.000
 MK-2-15               2   140.000
 MK-2-16               2   150.000
 MK-3-1                3     0.000
 MK-3-2                3    10.000
 MK-3-3                3    20.000
 MK-3-4                3    30.000
 MK-3-5                3    40.000
 MK-3-6                3    50.000
 MK-3-7                3    60.000
 MK-3-8                3    70.000
 MK-3-9                3    80.000
 MK-3-10               3    90.000
 MK-3-11               3   100.000
 MK-3-12               3   110.000
 MK-3-13               3   120.000
 MK-3-14               3   130.000
 MK-3-15               3   140.000
 MK-3-16               3   150.000
 MK-4-1                4     0.000
 MK-4-2                4    10.000
 MK-4-3                4    20.000
 MK-4-4                4    30.000
 MK-4-5                4    40.000
 MK-4-6                4    50.000
 MK-4-7                4    60.000
 MK-4-8                4    70.000
 MK-4-9                4    80.000
 MK-4-10               4    90.000
 MK-4-11               4   100.000
 MK-4-12               4   110.000
 MK-4-13               4   120.000
 MK-4-14               4   130.000
 MK-4-15               4   140.000
 MK-4-16               4   150.000
 MK-5-1                5     0.000
 MK-5-2                5    10.000
 MK-5-3                5    20.000
 MK-5-4                5    30.000
 MK-5-5                5    40.000
 MK-5-6                5    50.000
 MK-5-7                5    60.000
 MK-5-8                5    70.000
 MK-5-9                5    80.000
 MK-5-10               5    90.000
 MK-5-11               5   100.000
 MK-5-12               5   110.000
 MK-5-13               5   120.000
 MK-5-14               5   130.000
 MK-5-15               5   140.000
 MK-5-16               5   150.000
 MK-6-1                6     0.000
 MK-6-2                6    10.000
 MK-6-3                6    20.000
 MK-6-4                6    30.000
 MK-6-5                6    40.000
 MK-6-6                6    50.000
 MK-6-7                6    60.000
 MK-6-8                6    70.000
 MK-6-9                6    80.000
 MK-6-10               6    90.000
 MK-6-11               6   100.000
 MK-6-12               6   110.000
 MK-6-13               6   120.000
 MK-6-14               6   130.000
 MK-6-15               6   140.000
 MK-6-16               6   150.000
!*********************************** Marker Types ********************************************************************
!Co-dominant marker: When heterozygote F1 is present, P1 is coded as 2, F1 is coded as 1, and P2 is coded as 0; Otherwise, P1 is coded as 2, and P2 is coded as 0. 
!Dominant marker: When heterozygote F1 is present, P1 and F1 are coded as 12, and P2 is coded as 0; Otherwise, P1 is coded as 2, and P2 is coded as 0.  
!Recessive markers: When heterozygote F1 is present, P1 is coded as 2, and F1 and P2 are coded as 10; Otherwise, P1 is coded as 2, and P2 is coded as 0. 
!Missing marker is coded as -1. 
 MK-1-1                 0   2   0   2   0   0   0   2   2   0   0   2   0   0   0   2   2   2   0   2   2   0   0   2   2   2   0   0   0   2   0   2   2   2   2   0   2   0   0   0   0   2   2   2   2   2   2   2   0   2   0   0   2   2   2   0   2   0   0   0   2   2   0   0   0   2   2   0   2   2   2   2   0   2   0   2   2   2   0   2   2   0   0   0   0   0   0   2   0   0   0   0   0   0   0   0   0   0   0   0   2   0   2   0   0   2   0   2   0   0   0   2   0   2   0   0   2   0   2   2   0   0   0   0   0   2   2   2   0   0   0   0   0   0   2   2   2   0   0   0   2   2   0   2   2   2   0   0   0   0   0   0   0   0   0   2   2   0   2   0   2   2   2   0   0   0   0   2   2   0   2   2   0   2   2   2   2   2   0   0   0   0   0   2   0   2   2   0   0   0   2   2   2   0   0   2   0   2   2   0
 MK-1-2                 0   0   2   2   0   0   0   2   2   0   0   2   0   2   0   0   2   2   0   2   0   0   0   2   2   2   2   0   0   2   0   2   2   0   2   0   2   0   0   0   2   2   2   2   2   2   2   2   0   2   0   0   2   2   2   2   2   0   0   0   2   2   2   2   0   0   2   0   0   2   2   2   0   2   0   2   2   2   2   2   2   0   0   2   0   0   0   0   0   0   0   0   0   0   0   0   0   0   2   0   0   0   2   0   0   2   0   2   0   0   0   2   0   2   0   0   2   0   2   2   2   0   0   0   0   2   2   0   0   0   0   0   0   0   2   2   2   0   0   0   2   2   0   2   2   2   0   0   0   0   0   0   0   0   0   2   2   0   2   0   2   2   2   0   0   0   0   2   2   0   2   0   0   2   0   2   2   2   0   0   0   0   0   2   0   2   0   0   0   0   2   2   2   0   0   2   0   2   2   2
 MK-1-3                 0   2   2   2   2   0   0   2   2   0   0   2   0   2   0   0   2   2   0   2   0   0   0   2   0   2   2   0   0   2   0   2   2   0   2   0   2   0   0   0   0   2   2   0   2   0   2   0   0   2   0   2   2   2   2   2   2   0   2   0   2   2   0   2   0   0   2   2   0   2   2   2   0   2   0   2   2   2   2   2   2   0   2   2   0   0   0   2   0   0   2   0   2   0   0   2   0   0   2   0   0   0   2   0   0   2   2   2   0   0   0   2   0   2   2   0   0   0   2   2   2   0   0   0   0   2   2   0   0   0   0   0   0   2   2   2   2   0   2   0   2   2   0   2   2   2   0   0   0   0   0   0   0   0   2   2   2   0   2   0   2   2   2   0   0   0   0   2   2   0   0   0   0   2   0   2   2   2   0   0   0   0   0   2   0   2   0   0   0   0   2   2   2   0   0   2   0   2   2   2
 MK-1-4                 0   2   2   0   2   0   0   2   2   0   0   0   0   2   0   0   0   0   0   2   0   0   0   2   0   2   2   2   0   2   0   2   2   0   2   0   2   0   0   0   0   2   2   0   2   0   2   0   0   2   0   0   0   2   2   2   2   0   2   0   2   2   0   2   0   0   2   2   0   2   2   2   0   2   0   2   0   2   2   2   2   0   0   2   0   0   0   2   2   0   2   0   2   0   0   2   0   0   2   0   0   2   2   0   0   2   2   2   0   0   0   2   0   2   2   0   0   0   2   2   2   0   0   0   0   2   2   0   0   0   0   0   0   2   2   2   2   0   2   0   2   2   0   2   2   2   0   0   0   0   0   0   2   0   2   2   2   0   2   0   0   2   2   0   0   0   0   2   2   0   0   0   2   2   0   2   2   2   0   2   2   0   2   0   0   2   0   0   0   0   2   2   2   0   0   2   0   2   2   2
 MK-1-5                 0   2   0   0   2   0   2   2   2   0   2   2   0   2   0   0   0   0   0   0   0   0   0   2   0   2   2   2   0   2   0   2   2   0   2   0   2   0   2   0   0   0   2   0   2   0   2   0   0   2   2   0   0   2   2   2   0   0   2   0   0   2   0   2   2   0   0   2   0   2   2   2   2   2   0   2   0   2   2   2   2   0   0   2   0   0   0   2   2   0   2   0   2   0   0   2   0   0   2   0   0   2   2   0   0   2   2   2   0   0   0   2   2   2   2   0   2   2   2   2   2   0   0   0   0   0   2   0   0   0   0   0   0   2   0   2   2   0   2   0   2   2   2   2   2   2   0   0   0   0   0   0   2   0   2   2   2   0   2   0   0   2   2   0   0   0   2   2   2   0   0   0   0   2   0   2   2   2   0   2   2   0   2   0   0   0   0   0   0   0   2   2   2   0   0   0   0   2   2   2
 MK-1-6                 0   2   0   0   2   0   2   2   2   0   2   2   0   2   0   0   0   0   0   0   0   0   0   2   0   0   0   2   0   2   0   2   2   0   2   0   0   0   2   0   0   2   2   0   2   0   2   0   2   2   2   0   0   2   2   0   0   0   2   0   0   2   0   0   2   0   0   2   0   2   2   2   2   2   0   2   0   2   2   2   2   0   0   2   0   0   0   2   2   0   2   0   2   0   0   2   0   0   2   0   2   0   2   0   0   2   2   2   0   0   0   0   2   2   2   0   2   2   2   2   2   0   0   2   0   0   0   0   0   0   0   2   0   2   0   2   2   0   2   0   2   2   2   2   2   2   0   0   0   0   2   0   2   2   2   2   2   0   2   0   0   2   2   0   0   0   2   2   2   0   0   0   0   2   0   2   2   2   0   2   2   0   2   2   2   0   0   0   2   0   2   2   2   0   0   0   0   2   2   0
 MK-1-7                 0   2   0   0   2   0   2   2   2   0   2   2   0   2   0   0   0   0   0   2   0   0   0   2   0   2   0   2   0   2   0   2   2   0   2   0   0   2   2   0   2   2   2   0   2   0   2   0   0   2   2   2   0   2   2   0   2   0   2   0   0   2   0   2   2   0   0   2   0   2   2   2   2   2   0   2   0   2   2   2   2   0   0   2   0   0   0   2   2   0   2   0   2   0   0   2   0   0   2   0   2   0   2   0   0   2   2   2   0   2   2   0   2   2   0   0   2   0   0   2   0   0   0   2   0   0   0   0   2   0   2   2   0   2   0   2   2   0   2   2   2   2   2   2   2   2   0   0   0   0   2   0   0   2   2   2   2   0   2   0   0   2   2   0   0   0   0   2   0   0   2   0   0   2   0   2   2   2   0   2   2   0   2   2   2   0   0   0   2   0   2   2   2   0   0   0   0   2   2   0
 MK-1-8                 0   2   0   0   2   0   2   2   2   0   2   2   0   2   0   0   0   0   0   2   0   2   0   2   0   2   0   2   0   0   0   2   2   2   2   0   0   2   2   0   2   2   0   0   2   0   2   0   0   2   2   2   0   2   0   2   2   2   2   0   0   2   0   2   2   0   0   0   0   2   2   2   2   2   0   2   0   2   2   2   2   0   0   2   0   0   0   2   2   0   2   0   2   0   0   2   0   0   2   0   2   0   2   0   0   2   2   2   0   2   0   0   0   2   0   0   2   0   0   2   0   0   0   2   0   0   2   0   0   0   2   2   0   2   2   2   0   0   2   2   2   2   2   2   2   2   0   0   0   0   2   0   0   2   0   2   2   0   2   0   2   2   2   0   0   0   0   2   0   0   2   0   0   2   0   2   2   2   0   2   2   0   2   0   2   0   0   0   0   0   2   2   2   0   0   0   0   2   2   0
 MK-1-9                 0   2   0   2   2   0   2   2   2   0   0   2   0   2   0   0   0   0   0   2   0   2   2   2   0   2   0   2   2   0   0   2   2   2   0   0   0   2   2   0   0   2   0   2   2   0   2   0   0   2   2   2   0   2   0   0   2   2   2   0   0   2   0   2   0   0   0   0   2   2   2   2   0   2   0   2   0   2   0   2   0   0   0   2   0   2   0   2   2   0   2   2   2   0   0   2   0   0   2   0   2   0   2   0   0   2   2   2   0   2   0   0   0   2   0   0   2   0   0   2   0   0   0   2   0   0   2   2   0   0   2   2   2   2   2   2   0   0   2   2   2   0   2   2   2   2   0   0   2   0   2   2   0   2   0   0   2   0   2   0   2   2   2   0   2   0   2   2   0   0   2   0   0   2   0   0   2   0   0   2   2   2   2   0   2   0   0   0   0   0   2   2   2   0   0   0   2   0   2   0
 MK-1-10                0   2   0   2   0   0   2   2   2   0   2   2   0   0   0   0   0   0   0   2   0   2   2   2   0   2   0   2   2   0   0   2   2   2   2   2   0   2   2   2   0   2   0   0   0   0   2   0   0   2   2   2   0   2   0   0   2   2   2   0   0   0   2   2   0   0   0   0   2   2   2   0   0   0   0   2   0   2   0   0   0   0   0   2   0   2   0   2   2   0   2   2   2   0   0   2   0   0   2   2   2   0   2   0   0   2   2   2   0   2   2   0   0   2   0   0   2   2   0   2   0   0   0   2   0   0   2   0   0   0   2   2   2   2   2   2   0   0   2   2   0   0   2   2   0   2   0   0   2   2   0   2   0   2   0   0   2   0   2   0   2   2   2   0   2   0   2   2   0   2   2   2   2   2   0   0   2   0   0   2   2   2   2   0   2   0   0   0   0   0   2   2   2   0   0   0   2   2   2   0
 MK-1-11                0   2   0   2   0   0   2   0   2   0   2   2   0   0   0   0   0   0   0   2   0   2   2   0   0   2   0   0   2   0   2   2   2   2   2   2   0   2   2   2   0   2   0   0   0   0   2   0   0   2   0   2   0   2   0   0   2   2   2   0   2   0   2   2   0   0   0   2   2   2   2   0   0   0   0   2   0   2   0   0   0   0   0   2   0   0   0   2   2   0   2   2   2   0   0   2   0   0   2   2   2   0   2   0   0   2   2   2   0   2   2   0   0   2   0   2   2   2   0   2   0   0   0   2   0   0   2   0   0   2   2   2   2   2   2   2   0   0   2   2   0   0   2   2   0   2   0   0   2   2   0   2   0   2   0   0   2   0   2   0   2   2   2   0   0   0   2   0   0   2   2   2   2   2   0   0   2   0   0   2   2   2   2   0   2   0   0   0   0   0   2   2   2   0   0   0   2   2   2   0
 MK-1-12                0   2   0   2   2   0   2   2   2   2   2   2   0   0   0   0   0   0   0   2   0   2   2   2   0   2   0   0   2   0   2   2   2   2   2   2   0   2   2   2   0   2   0   0   0   0   0   0   0   2   0   2   0   2   0   2   2   0   2   0   2   0   2   2   2   2   0   2   2   2   2   0   0   0   0   2   0   2   0   0   2   0   0   2   0   0   0   2   2   0   2   2   2   0   0   2   0   0   2   0   2   0   0   0   0   2   2   0   0   2   2   0   0   0   0   2   2   2   0   2   0   0   0   2   0   0   2   0   2   2   2   2   2   2   2   2   0   0   2   2   0   0   2   2   0   2   0   0   2   2   0   2   0   2   0   0   2   0   2   0   2   2   2   0   0   2   2   2   0   2   2   0   0   2   0   0   2   0   0   2   2   2   2   0   2   2   2   0   2   0   2   2   2   2   0   0   2   2   2   0
 MK-1-13                0   2   0   2   2   0   2   2   2   2   2   2   0   0   0   0   2   0   0   2   0   2   2   2   0   2   0   0   2   0   2   2   2   2   2   2   0   2   2   2   0   2   0   0   0   0   0   0   0   2   0   2   0   2   0   2   2   0   2   0   2   0   2   2   2   2   0   2   2   2   2   0   0   0   0   2   0   2   0   0   2   0   0   2   0   0   0   2   2   0   2   2   2   2   0   2   2   0   2   0   2   0   0   0   2   2   2   0   0   2   2   0   0   0   0   2   2   2   0   2   0   2   2   2   0   0   2   0   2   2   2   0   2   2   0   2   0   0   2   2   0   0   2   2   0   2   0   0   2   2   0   2   0   2   0   0   0   0   2   0   0   2   2   0   0   2   2   0   2   2   2   0   0   2   0   0   0   0   0   2   2   2   2   0   2   2   2   0   2   0   2   2   2   2   0   0   2   0   2   0
 MK-1-14                0   2   0   2   2   0   2   0   2   2   2   2   0   0   0   0   2   0   0   2   0   2   2   2   0   2   0   0   2   0   2   0   0   2   2   2   0   2   2   0   0   2   2   0   0   0   0   0   0   2   0   2   0   2   0   2   2   0   2   0   2   0   2   2   2   2   0   2   2   2   0   0   0   0   0   2   0   2   0   0   2   0   0   2   0   0   2   2   2   0   2   2   2   0   0   2   2   0   2   0   2   0   0   2   2   2   2   0   0   2   2   0   0   2   0   2   2   2   0   2   2   2   2   2   0   0   2   0   0   2   2   0   2   2   0   2   0   0   2   2   0   0   2   2   0   2   0   0   2   2   0   2   0   2   0   0   2   2   2   0   0   2   2   0   0   2   2   0   2   2   2   0   0   2   0   0   2   0   0   2   2   2   2   0   2   2   2   0   2   0   2   2   2   2   0   0   2   0   2   0
 MK-1-15                2   2   0   2   2   0   2   2   2   2   2   2   0   0   0   0   2   0   0   2   0   2   2   2   0   2   0   0   0   0   2   0   0   2   2   2   0   2   2   0   0   2   2   0   0   0   0   0   0   2   0   2   0   2   0   2   2   0   2   0   2   0   2   2   2   2   0   2   2   2   0   0   0   0   0   0   0   2   0   2   2   0   0   2   0   0   2   0   2   0   2   2   2   0   2   2   2   0   2   0   2   2   0   2   2   2   2   0   0   2   0   0   0   2   0   2   2   0   0   2   2   2   0   2   0   0   2   0   0   2   2   0   0   2   0   2   0   0   2   2   0   0   2   2   0   2   0   0   2   2   0   2   0   2   0   0   2   2   2   0   0   2   2   0   0   2   0   0   2   2   2   0   0   0   0   0   2   0   2   2   2   2   0   0   2   2   2   0   2   0   2   2   0   2   0   2   2   0   2   0
 MK-1-16                2   2   0   2   2   2   2   2   2   0   2   2   0   2   0   0   2   0   2   0   0   2   2   2   0   2   2   0   0   0   2   0   0   2   2   2   0   2   2   0   0   2   2   0   0   0   0   0   0   2   0   2   0   2   0   2   2   0   2   2   2   0   2   2   0   2   0   0   2   0   0   0   0   0   0   0   0   2   0   2   2   2   0   2   0   0   2   0   2   0   2   2   2   0   0   2   2   0   2   0   2   2   0   2   2   2   2   0   0   0   0   0   0   2   0   2   2   0   0   2   0   2   0   2   0   0   2   0   0   2   2   0   0   2   0   2   0   0   2   2   0   0   2   2   0   2   0   2   2   2   0   2   0   0   0   0   2   2   2   0   0   2   0   0   0   2   0   2   2   2   2   0   0   0   0   0   0   0   0   2   2   2   0   0   2   2   0   2   2   0   2   2   0   2   0   2   2   0   2   0
 MK-2-1                 2   2   0   2   0   2   0   0   0   2   2   0   0   2   0   2   0   2   0   2   2   2   0   2   2   0   0   2   2   0   0   2   2   0   2   2   0   2   2   2   0   0   2   0   2   2   2   2   0   2   2   0   0   0   0   2   2   2   0   2   2   0   2   2   0   2   0   2   0   0   2   0   2   2   2   0   2   2   2   0   2   0   2   2   0   2   2   0   2   0   2   0   0   0   0   0   0   2   0   2   2   2   0   0   2   2   0   2   0   2   2   0   2   2   2   2   2   2   2   2   0   2   2   0   0   2   2   0   0   2   2   2   0   0   0   2   2   2   2   2   0   2   2   2   0   0   2   2   2   0   0   0   2   2   2   2   0   0   0   2   2   0   0   2   2   2   0   2   2   2   2   2   2   0   2   2   2   0   2   2   0   0   0   2   0   0   2   2   0   2   0   2   2   0   2   2   2   2   2   0
 MK-2-2                 2   2   0   2   0   2   0   0   0   2   2   0   0   2   2   2   0   2   0   2   2   2   0   2   2   2   2   2   0   0   0   2   2   0   2   2   0   2   2   2   2   2   2   0   2   2   2   2   0   0   2   0   0   0   0   2   2   0   0   2   0   0   2   2   0   2   0   0   0   2   2   0   2   2   2   0   2   2   2   0   2   0   2   2   0   2   2   0   2   0   0   0   0   0   0   0   0   2   0   2   2   0   0   0   2   0   0   2   0   2   2   0   2   2   2   2   2   2   2   2   0   2   2   2   2   2   2   0   0   2   0   2   0   0   0   2   2   2   2   2   0   2   2   2   0   0   0   2   2   0   0   0   2   2   2   2   0   0   0   2   2   0   2   0   2   2   0   2   2   2   2   2   2   0   2   2   2   0   2   2   0   0   0   2   0   0   2   2   0   2   0   2   2   0   2   2   2   2   2   0
 MK-2-3                 2   2   0   2   0   2   2   0   0   2   2   0   0   2   2   2   2   2   0   2   0   2   2   2   2   2   2   2   0   0   0   2   2   2   2   0   0   0   2   2   2   2   2   0   2   2   2   2   0   0   2   0   0   0   2   2   2   0   0   2   0   0   2   2   2   2   0   0   0   2   2   0   2   2   2   0   2   2   2   0   2   0   2   2   0   2   2   2   2   0   0   0   0   0   0   0   0   2   0   2   2   2   0   0   2   0   0   2   0   2   2   0   2   2   2   2   2   2   2   2   0   2   2   2   2   2   2   0   2   2   0   2   2   0   0   2   2   2   2   2   0   2   2   2   0   2   0   2   2   0   2   0   2   2   2   2   0   0   0   0   2   0   2   0   2   2   0   2   2   2   2   2   2   0   2   2   2   0   2   2   0   0   0   0   0   0   2   2   0   2   0   2   2   0   2   0   2   2   2   0
 MK-2-4                 2   2   0   2   0   2   2   0   2   2   2   0   0   0   2   2   2   2   0   2   0   2   2   2   2   2   0   2   0   0   0   2   2   2   2   0   0   0   2   2   2   2   2   0   2   2   2   2   0   0   2   0   0   0   2   0   2   0   0   2   0   2   2   0   2   2   0   0   0   2   2   0   2   2   2   0   2   2   2   0   2   0   2   2   0   2   2   2   2   0   0   2   0   0   2   0   0   2   0   2   2   2   0   0   2   0   0   2   0   2   2   0   0   2   0   2   2   0   2   2   0   2   2   2   2   2   2   0   2   2   0   2   2   0   2   2   2   2   2   2   0   2   2   2   0   2   0   0   2   0   2   0   2   2   2   2   2   0   2   0   2   0   0   0   2   2   0   2   2   0   2   2   2   0   2   2   2   0   2   2   0   0   0   0   0   0   2   2   2   2   0   2   2   0   2   0   2   2   2   0
 MK-2-5                 2   2   0   2   0   2   2   0   2   2   2   0   0   0   2   0   2   2   0   2   0   2   2   2   2   2   0   2   0   0   0   2   2   2   2   0   0   0   2   2   2   2   2   0   2   2   2   2   0   0   2   0   0   2   2   2   2   0   0   2   0   2   0   0   2   2   0   0   0   2   2   2   2   2   2   0   2   2   2   0   2   2   2   2   0   2   2   0   2   0   0   2   0   0   2   0   0   2   0   2   2   2   0   0   2   0   0   2   0   2   2   0   0   0   0   2   2   0   2   2   0   0   0   2   2   2   2   2   2   2   0   2   2   2   2   2   2   2   2   2   0   0   2   2   0   2   0   0   2   0   2   0   2   2   2   2   2   0   2   0   2   0   0   0   0   2   0   2   2   0   2   2   2   0   2   2   2   0   2   0   0   0   0   0   2   2   0   2   2   2   0   2   0   0   2   2   2   2   2   0
 MK-2-6                 2   2   0   2   0   0   2   0   2   2   2   0   0   0   2   0   2   2   0   2   0   2   2   2   2   2   0   2   0   2   0   2   2   2   2   0   0   2   2   2   0   2   2   0   2   0   2   2   2   0   2   0   0   2   2   2   2   0   0   2   0   2   0   0   2   2   0   0   0   2   2   2   2   2   2   0   2   2   2   0   2   2   2   2   0   2   2   0   2   0   0   2   0   0   2   0   0   2   0   2   2   2   0   0   2   2   0   2   0   2   2   0   0   2   2   2   2   0   2   2   2   0   0   2   2   2   2   2   2   2   0   2   2   2   2   2   2   2   2   2   2   0   2   2   0   2   0   0   2   0   2   0   2   2   2   2   2   0   2   0   2   0   0   0   0   2   0   2   2   0   2   0   2   0   2   2   2   0   2   0   0   0   0   0   2   0   0   2   0   2   2   2   2   0   2   2   2   2   0   0
 MK-2-7                 2   2   2   0   0   0   2   0   2   2   2   0   0   0   2   2   2   2   0   2   2   2   2   2   2   2   0   2   0   2   0   2   2   2   2   0   0   2   0   2   0   2   0   0   2   0   0   2   2   0   2   0   0   2   2   2   2   0   0   2   0   2   0   0   2   2   0   2   0   2   2   2   2   2   2   0   2   2   2   0   2   0   2   2   0   2   2   0   2   2   0   0   0   0   2   0   0   2   0   2   2   2   0   0   2   2   0   2   0   2   2   0   0   2   2   2   2   0   0   2   2   0   0   2   2   2   2   2   2   2   0   2   2   2   2   2   2   2   2   2   2   0   2   2   0   2   0   0   2   0   2   0   2   2   2   2   2   0   2   0   2   0   0   0   0   2   2   2   2   0   0   2   2   0   2   2   2   0   0   0   0   0   0   2   2   0   0   0   0   2   2   2   2   0   0   0   2   2   0   0
 MK-2-8                 2   2   2   0   0   0   2   0   2   2   2   2   0   0   2   2   2   2   0   2   2   2   2   2   2   2   0   2   0   2   0   0   2   2   2   0   0   2   0   2   0   2   0   0   2   0   0   0   2   0   2   0   2   2   2   2   2   0   0   2   0   2   0   0   2   2   0   2   0   2   2   2   2   2   2   0   2   2   2   0   2   0   2   2   0   2   2   0   2   2   0   0   0   0   2   0   0   2   0   2   0   2   0   0   2   2   0   2   0   2   0   0   0   2   2   2   2   2   0   2   2   0   0   2   2   2   2   2   2   2   0   2   2   2   2   2   2   2   2   2   2   0   2   0   0   2   0   0   2   0   0   0   2   2   2   0   2   0   0   0   2   0   0   0   2   2   2   2   2   0   0   2   2   0   2   2   2   0   0   0   0   0   0   2   2   0   0   0   0   2   2   2   0   0   0   2   2   2   0   0
 MK-2-9                 2   2   2   0   0   0   2   0   2   2   2   2   0   0   2   2   2   2   0   2   2   2   2   2   2   2   0   2   0   2   0   0   2   2   2   0   0   2   0   2   0   2   0   0   2   2   0   0   2   0   2   0   2   0   2   2   0   0   0   2   0   2   0   0   2   2   0   2   0   2   2   2   2   2   0   0   2   2   2   2   2   2   2   2   0   2   2   0   2   2   0   0   0   0   2   0   0   2   0   2   0   2   0   2   2   2   0   2   0   2   0   0   0   2   2   0   2   2   0   2   2   0   0   2   2   2   2   0   2   2   2   2   2   2   2   2   2   2   2   2   2   0   2   0   0   2   0   2   2   0   0   0   2   2   2   0   2   0   0   2   2   0   0   0   2   2   2   2   2   0   0   2   2   0   2   2   2   0   0   0   0   0   0   2   0   0   0   0   0   2   2   2   0   0   0   2   2   2   2   0
 MK-2-10                0   2   2   0   0   0   2   0   2   2   2   2   0   0   2   2   2   2   0   2   2   2   2   2   2   2   0   2   0   2   0   0   2   2   2   2   0   2   0   2   0   2   0   0   0   2   0   2   2   0   2   0   2   2   2   2   2   0   0   2   0   2   0   0   2   2   0   2   0   2   2   2   0   2   0   0   2   2   0   2   2   2   0   2   0   2   2   0   2   2   0   0   0   0   2   2   2   2   0   2   0   2   2   0   2   2   0   0   0   0   0   0   0   2   2   0   2   2   0   2   2   0   0   2   2   0   2   0   0   2   2   2   2   2   2   2   2   2   0   2   2   0   2   2   0   2   2   2   2   0   0   0   2   0   2   0   2   2   0   2   2   0   0   0   2   2   2   2   2   0   0   2   2   2   2   2   2   0   0   0   0   0   0   2   0   0   0   0   0   2   2   2   2   0   2   2   2   2   2   0
 MK-2-11                0   2   0   0   0   2   2   0   2   2   2   2   0   0   2   2   2   2   2   0   2   2   2   2   0   2   0   2   0   2   0   0   2   0   2   2   0   2   0   2   0   2   0   0   0   2   0   2   2   0   2   0   2   2   2   2   2   0   2   2   2   2   0   0   2   0   0   2   0   2   2   2   0   2   0   0   2   2   0   2   2   0   0   2   0   2   2   0   2   2   0   0   0   0   2   2   2   2   0   0   0   0   2   0   2   2   0   0   0   0   0   0   0   2   2   2   2   2   0   0   0   0   0   2   2   0   2   0   0   2   2   0   2   2   2   2   2   2   0   2   2   0   2   0   0   0   2   2   2   0   0   0   2   0   2   0   2   2   0   2   2   0   0   0   2   2   0   2   2   0   0   0   2   2   2   2   2   0   2   0   0   0   0   2   0   2   0   0   0   2   2   2   2   0   2   2   2   2   2   0
 MK-2-12                0   2   0   0   0   2   2   0   0   2   2   2   0   0   2   2   0   0   2   0   2   2   2   0   0   2   0   2   2   2   0   0   2   0   2   2   0   2   0   2   0   0   0   2   0   2   0   0   2   0   2   0   2   0   2   2   2   0   2   2   2   2   0   0   2   0   0   2   0   2   2   2   0   2   0   0   2   2   0   2   2   0   0   2   0   0   2   0   2   0   0   0   0   0   2   2   2   2   0   0   0   0   2   2   2   2   0   0   2   0   0   0   0   2   2   2   0   2   0   0   0   0   0   2   2   0   0   0   0   0   2   0   2   2   2   2   2   2   0   2   2   0   2   0   0   0   2   2   2   0   0   0   2   0   0   2   2   0   0   2   2   0   0   0   2   2   0   2   2   0   0   0   0   2   2   2   2   0   2   0   0   0   0   2   0   2   0   0   0   2   2   2   2   0   2   2   2   2   2   0
 MK-2-13                0   2   0   0   0   2   2   0   2   2   2   2   0   0   0   2   0   0   2   0   2   0   2   0   0   2   0   2   2   2   0   0   0   0   0   2   0   2   0   2   0   2   2   2   0   2   0   0   2   0   2   0   2   0   2   2   2   0   2   2   2   2   0   0   2   0   0   2   0   0   2   2   0   2   0   0   2   2   0   2   2   0   0   2   0   0   2   0   2   0   0   0   0   0   2   2   2   2   0   0   0   0   0   0   0   0   0   0   2   0   2   0   0   2   2   2   0   2   0   0   0   0   0   0   2   0   0   0   0   0   2   0   2   2   2   2   2   2   2   2   2   0   2   0   0   2   0   2   2   0   0   0   2   0   0   2   2   0   2   0   2   0   0   0   2   0   0   2   2   0   0   2   0   2   2   2   2   0   2   0   0   0   0   2   0   2   0   0   0   2   2   2   2   0   2   2   2   2   2   0
 MK-2-14                0   2   0   0   0   2   2   0   2   2   2   0   0   0   0   0   0   0   0   0   2   0   2   0   0   2   0   2   2   2   0   0   0   0   0   2   2   2   0   2   0   2   2   2   0   0   0   0   2   0   2   0   2   0   0   2   2   2   2   2   2   2   0   0   2   0   0   2   0   0   2   2   0   2   0   0   2   0   0   2   2   0   2   2   0   2   2   0   2   0   0   0   0   0   2   2   2   2   2   0   0   0   0   0   0   0   0   2   2   0   2   2   0   2   2   2   0   2   0   0   0   0   0   0   2   0   0   0   0   0   2   2   2   2   2   2   2   2   2   2   2   2   2   0   0   2   0   2   2   0   0   0   0   0   0   2   2   2   2   0   2   0   0   0   2   0   0   2   2   0   0   2   0   2   2   2   0   0   2   2   0   0   0   2   0   2   0   0   0   0   2   0   2   2   2   2   2   2   2   0
 MK-2-15                2   2   0   0   0   2   2   0   2   2   2   0   0   0   0   0   0   0   0   0   2   0   2   0   2   2   2   2   2   0   0   0   0   0   0   2   2   2   0   2   0   2   2   2   0   0   2   0   2   0   2   0   2   0   2   2   2   2   2   2   2   2   0   0   2   0   0   2   0   0   2   0   0   2   0   0   2   0   0   2   2   0   2   2   0   2   2   0   2   0   0   0   0   0   2   0   2   2   2   0   0   0   2   0   0   0   0   2   2   0   2   2   0   2   2   2   0   2   0   0   0   0   0   0   2   0   0   0   0   0   2   2   2   2   2   2   2   2   2   2   2   2   0   0   0   2   0   2   0   0   0   0   0   0   0   2   2   2   2   0   2   0   0   0   2   0   0   2   2   0   0   2   0   2   2   2   0   0   2   2   0   0   0   2   0   2   0   0   0   0   2   2   2   2   0   2   2   2   0   0
 MK-2-16                2   2   0   0   0   2   2   0   2   2   2   0   0   0   0   0   0   0   0   0   2   0   2   0   2   2   2   2   2   0   0   0   0   0   0   2   2   2   0   2   0   2   0   2   0   0   2   0   2   0   2   0   2   0   2   2   2   2   2   2   2   0   0   0   2   0   0   2   0   0   2   2   0   2   0   0   2   0   0   0   0   2   2   2   0   2   2   0   2   0   0   0   0   0   2   0   2   2   2   0   0   0   2   0   0   0   0   2   2   2   2   2   0   2   2   2   0   2   0   0   0   0   0   0   2   0   0   0   0   2   2   2   2   2   2   2   2   2   2   2   2   2   0   0   0   2   0   2   0   2   0   0   0   0   0   2   2   2   2   0   2   0   0   2   2   0   2   0   2   0   0   2   0   2   2   2   0   0   2   2   0   0   2   2   0   2   0   0   0   0   2   2   2   2   0   2   2   2   0   0
 MK-3-1                 2   0   0   0   0   0   0   2   0   2   2   0   2   0   0   2   0   0   0   0   2   2   0   0   0   2   0   0   2   2   0   0   0   2   2   2   0   0   2   2   2   0   0   2   0   0   0   2   2   2   2   2   0   2   2   0   0   2   2   0   2   0   2   0   2   2   0   2   0   2   2   0   0   2   2   0   0   0   0   0   2   0   0   0   2   0   2   0   0   2   2   0   0   2   0   0   0   2   0   2   2   2   0   0   0   0   2   2   0   0   2   2   0   0   0   2   2   2   0   0   0   2   2   2   0   0   2   2   2   2   0   0   0   0   2   0   0   2   0   0   2   0   0   2   0   0   2   2   0   0   2   0   0   0   2   0   2   0   0   2   0   2   2   0   2   0   0   0   2   2   2   0   2   2   0   0   2   0   0   0   0   0   2   0   0   2   2   2   2   0   2   2   2   2   0   2   0   0   2   0
 MK-3-2                 2   0   0   0   0   0   0   2   0   0   2   0   2   0   0   2   0   0   0   0   2   2   0   0   0   2   0   2   0   0   2   0   0   2   2   2   0   0   2   2   2   0   0   2   0   0   0   2   2   2   2   2   0   2   2   2   0   2   2   0   2   0   0   0   2   0   0   0   0   2   2   0   0   2   2   0   0   2   0   0   2   0   0   0   2   0   2   2   0   0   2   0   2   2   0   0   2   2   0   0   2   0   0   0   0   0   2   2   0   0   2   2   0   0   0   0   2   2   0   0   0   2   2   2   0   0   2   2   2   2   0   0   0   0   2   2   0   2   0   0   2   0   2   2   0   0   2   2   0   0   2   0   2   0   2   0   2   0   0   2   2   2   2   0   2   0   0   0   0   2   2   0   2   2   0   0   2   0   0   0   0   0   2   0   0   2   2   2   0   0   2   0   2   2   0   2   0   0   2   0
 MK-3-3                 2   0   0   0   0   0   0   0   0   0   2   0   2   0   0   2   0   2   0   0   2   2   0   0   0   2   0   2   0   0   0   0   0   2   0   2   2   0   2   2   2   0   0   2   0   0   0   2   2   0   2   2   0   2   2   2   0   2   2   0   2   0   0   0   2   0   0   0   0   2   2   0   0   2   2   0   0   2   0   0   2   2   0   0   2   0   2   2   0   0   0   0   0   2   0   0   2   2   0   0   2   0   0   0   0   0   2   2   0   0   2   2   0   0   0   0   2   0   0   0   0   2   2   2   0   2   2   2   0   0   0   2   0   0   2   0   0   0   0   2   2   0   2   0   0   0   2   2   0   0   2   0   2   0   2   0   2   0   0   2   2   2   2   0   2   0   0   0   0   0   2   0   2   2   2   0   2   0   0   0   0   0   2   0   0   2   2   2   0   0   2   0   2   2   2   2   0   0   2   0
 MK-3-4                 2   2   0   0   0   0   0   0   0   2   2   0   0   0   0   2   0   2   0   0   2   2   0   2   0   0   0   2   0   0   0   0   0   2   0   2   2   0   2   2   2   0   0   2   0   0   0   2   2   0   2   2   0   2   2   2   0   2   2   0   2   0   0   0   2   0   0   0   0   2   2   0   0   0   2   0   0   2   0   0   2   2   0   0   2   0   2   2   0   0   0   0   0   2   0   0   2   2   0   2   2   0   0   0   0   0   2   2   0   0   2   2   0   0   0   0   2   0   0   2   0   2   2   2   0   2   2   2   0   2   0   2   0   2   2   0   0   0   0   0   2   0   2   0   0   0   2   2   0   0   2   0   2   0   2   0   2   0   0   2   2   2   2   0   2   0   0   0   0   2   2   0   2   0   2   0   0   0   0   0   0   0   2   0   0   0   2   2   2   0   2   2   2   2   2   2   0   0   2   0
 MK-3-5                 2   2   0   0   0   0   0   0   0   2   2   0   0   0   0   2   2   2   0   0   2   2   0   2   0   0   0   2   0   0   0   0   0   2   0   2   2   0   2   2   2   0   2   2   0   0   0   2   0   0   2   2   0   2   2   2   0   2   2   0   2   0   0   0   2   0   0   0   0   2   0   2   0   0   2   0   0   2   0   0   2   2   0   2   2   0   2   2   2   0   0   0   0   2   0   0   2   2   0   2   2   0   0   0   2   0   2   2   0   0   2   2   0   0   0   0   2   0   0   2   2   2   2   0   0   2   2   2   0   2   0   2   0   2   2   0   0   0   0   0   2   0   0   0   2   0   2   2   0   0   2   2   0   0   2   0   2   0   0   2   2   2   2   0   2   2   0   0   0   2   2   0   2   0   2   0   0   0   0   0   0   0   2   0   0   0   2   2   2   0   0   2   2   0   2   2   0   0   2   0
 MK-3-6                 2   2   0   0   0   2   0   0   0   2   2   0   0   0   0   2   2   2   0   0   2   2   0   2   0   0   0   2   0   0   0   0   0   2   0   2   2   0   2   2   2   0   2   2   0   0   0   2   0   0   2   2   0   2   2   2   0   2   2   0   2   0   0   0   2   0   0   0   0   2   0   2   0   0   2   0   0   2   0   0   2   2   0   2   2   0   2   2   0   0   0   0   0   2   0   0   0   2   0   2   2   0   0   0   2   0   2   2   0   0   2   2   0   2   0   0   2   0   0   2   2   2   2   0   2   2   2   2   0   2   0   2   0   2   2   2   0   0   0   0   2   0   2   0   2   0   2   2   0   0   2   2   0   2   2   0   2   0   0   2   2   2   2   0   2   2   0   0   0   2   2   0   2   0   2   2   0   0   0   0   0   0   2   0   0   0   2   2   2   0   0   0   2   0   2   2   0   0   2   0
 MK-3-7                 2   2   0   0   0   2   0   0   0   2   2   0   0   0   0   2   2   2   0   2   2   2   2   2   0   0   0   2   2   0   0   0   0   2   0   2   2   0   2   2   2   0   2   2   0   0   0   2   0   0   0   2   0   2   2   2   2   2   2   0   2   2   0   0   2   0   2   0   0   2   0   2   0   0   2   0   0   2   0   0   2   2   0   0   0   0   2   2   0   0   0   0   0   2   0   0   0   0   2   2   2   0   0   2   2   0   2   2   0   0   2   2   0   2   0   0   2   0   0   2   2   2   2   0   2   2   2   2   0   2   0   2   0   2   2   2   0   0   0   0   2   0   2   0   2   0   2   2   0   0   2   2   0   2   2   0   2   2   0   2   2   2   2   0   2   2   0   0   0   2   2   0   2   0   2   2   2   0   0   0   0   0   2   0   0   0   2   2   2   0   0   0   2   0   2   2   0   0   2   0
 MK-3-8                 2   2   2   2   2   2   0   0   0   2   0   0   0   0   0   2   2   2   0   2   2   2   2   0   0   0   0   2   2   0   0   2   0   2   2   2   2   0   2   2   2   0   2   2   0   0   0   2   0   0   0   2   0   2   2   2   0   2   2   0   2   2   0   0   2   0   2   0   0   2   0   2   0   0   2   0   0   2   2   2   2   2   0   2   0   0   2   2   0   2   0   0   0   0   0   0   0   0   2   2   2   0   0   2   2   0   2   2   0   0   2   2   0   2   0   0   2   0   0   2   2   2   2   0   2   2   2   2   0   2   0   2   0   2   2   2   0   0   0   0   2   0   2   0   2   2   2   0   0   0   2   0   0   2   2   0   2   2   0   2   2   2   2   0   2   2   0   0   0   2   2   0   2   2   2   0   0   0   0   0   0   0   2   0   0   2   2   2   0   0   0   0   2   0   2   2   0   0   2   0
 MK-3-9                 2   2   2   2   2   2   0   0   0   2   0   2   0   0   0   2   2   2   0   0   2   2   2   0   0   0   0   2   2   0   0   2   0   2   2   2   0   0   2   2   2   0   2   0   2   0   0   2   0   0   0   2   2   0   2   2   0   2   2   0   2   2   0   0   2   0   2   0   0   2   0   2   0   0   2   0   0   0   0   0   2   2   0   2   0   0   2   2   0   0   2   0   0   0   0   0   0   0   2   2   2   0   2   0   2   0   0   2   0   0   2   2   0   2   0   0   2   0   0   2   2   2   0   0   2   0   2   2   2   2   0   2   0   2   2   2   0   2   0   0   2   0   2   0   2   2   2   2   0   2   2   0   2   2   2   0   2   2   0   2   0   0   2   0   2   2   0   0   0   2   2   0   2   2   2   0   0   0   2   0   0   2   2   0   0   2   2   2   0   0   2   0   2   0   2   2   2   0   2   0
 MK-3-10                2   2   2   2   2   2   0   0   0   2   0   2   0   0   0   2   2   2   0   0   2   2   2   0   0   0   0   0   2   0   0   2   0   2   2   2   0   0   2   2   2   0   0   0   2   0   0   2   0   0   0   2   0   0   2   2   0   2   2   2   2   0   0   0   0   0   0   0   2   2   0   2   0   0   2   0   0   0   0   0   2   2   0   2   0   2   2   2   2   0   2   0   0   0   0   0   0   0   2   2   2   2   2   0   2   0   2   2   0   0   2   2   0   0   0   0   2   0   0   2   2   2   0   0   2   0   2   2   2   2   2   2   0   2   2   0   0   2   0   0   2   0   2   0   0   2   2   2   0   2   0   0   2   2   2   0   2   0   0   0   0   0   2   0   2   2   0   0   0   2   0   0   2   0   2   0   0   2   2   0   2   2   2   0   0   2   2   2   0   0   2   0   2   2   2   2   2   0   2   0
 MK-3-11                2   2   2   2   0   0   0   0   0   2   0   2   0   0   0   0   2   2   2   0   2   2   2   0   0   2   2   0   2   0   0   2   0   0   2   2   0   0   2   2   2   0   0   0   2   2   2   2   0   0   0   2   0   2   2   2   0   2   2   2   2   0   0   0   0   0   0   0   2   2   0   2   0   0   2   0   0   0   0   0   2   2   0   0   0   0   2   2   2   0   2   0   0   2   0   0   0   0   2   2   2   0   2   2   2   0   2   2   2   0   2   2   0   0   0   0   2   0   0   2   2   2   0   0   2   0   0   2   2   2   2   2   0   2   2   0   0   2   0   0   2   0   2   0   0   2   2   2   0   2   2   0   2   2   2   0   2   2   2   0   0   0   2   0   0   0   2   0   0   2   0   0   2   0   2   0   0   2   0   0   2   2   2   0   0   0   2   2   0   0   2   0   2   2   2   2   0   0   0   0
 MK-3-12                2   2   2   2   0   0   2   0   0   2   0   2   0   0   0   2   2   2   2   0   2   2   0   2   0   2   2   0   2   0   0   2   0   0   2   2   0   2   2   0   0   0   0   0   2   2   2   0   0   0   0   2   2   2   2   2   0   2   2   0   2   0   0   0   0   0   2   0   2   2   0   2   0   0   2   0   0   0   0   0   2   2   0   0   0   0   2   2   2   0   2   0   0   2   0   0   2   2   2   2   2   0   2   2   2   0   2   2   2   0   2   2   0   0   0   0   2   0   0   2   2   2   0   2   2   0   0   2   2   2   2   2   0   2   2   0   0   2   0   0   2   0   2   0   0   2   2   2   0   2   2   0   2   2   2   2   2   2   2   0   0   0   2   0   0   0   0   0   0   2   0   0   2   0   2   0   0   2   0   0   2   2   2   0   0   0   2   2   0   0   2   0   2   2   2   2   0   0   0   0
 MK-3-13                2   2   2   0   0   0   2   0   0   2   2   2   0   0   0   0   2   2   2   0   2   2   0   2   0   2   2   0   2   0   0   2   0   0   0   2   0   2   2   0   2   0   2   0   2   2   2   0   0   0   0   2   2   2   2   2   0   2   0   0   2   0   0   0   0   2   2   0   2   0   0   2   0   0   2   0   0   0   0   0   2   2   0   0   0   0   2   2   2   0   2   2   0   2   0   0   2   2   2   2   2   0   2   2   2   0   2   2   2   0   0   2   0   0   0   0   2   0   0   2   2   2   0   0   0   0   0   2   2   2   2   2   2   2   2   0   0   0   2   0   0   0   2   0   0   2   2   2   0   2   2   2   2   2   2   2   2   2   2   0   2   0   2   0   2   0   0   0   0   2   0   0   2   0   2   0   0   2   0   0   2   2   2   0   2   0   2   2   0   0   0   0   2   2   2   2   0   0   2   2
 MK-3-14                2   2   2   0   0   0   2   0   0   2   2   2   0   0   0   0   2   0   2   0   2   2   0   2   0   2   2   0   2   0   0   2   2   2   0   2   0   2   2   0   2   2   2   0   0   2   2   0   0   0   0   2   2   2   2   2   0   2   0   0   2   2   0   0   0   2   2   0   0   0   0   2   0   0   2   0   0   0   0   0   2   2   0   0   0   0   2   2   2   0   2   2   0   2   0   0   2   2   0   2   2   0   2   2   2   2   2   2   2   0   0   2   0   0   0   0   2   0   0   0   2   2   0   0   2   0   0   0   0   2   2   0   2   0   2   0   0   2   2   0   0   0   2   0   2   2   2   0   0   2   2   2   2   2   2   2   2   2   0   0   0   0   2   0   2   0   0   0   0   0   0   0   2   0   2   0   0   2   0   0   2   2   2   0   0   0   2   2   2   0   0   0   2   2   2   2   0   0   2   2
 MK-3-15                2   2   2   0   0   0   2   0   0   2   2   2   2   0   0   0   2   0   2   0   2   2   0   2   0   2   2   0   2   0   0   2   2   2   0   2   2   0   2   0   2   2   2   0   0   2   2   0   0   0   0   2   0   2   2   2   0   0   0   0   2   2   0   0   0   2   2   0   0   0   0   2   0   0   2   2   0   0   0   0   2   2   0   0   0   0   2   2   2   0   2   2   0   2   0   0   2   2   0   0   2   0   2   2   2   2   2   2   2   0   2   2   0   2   0   0   2   0   0   0   2   0   0   0   2   0   2   0   0   2   2   2   2   0   2   0   0   0   2   0   2   2   0   2   2   2   2   0   2   0   2   2   2   2   2   2   2   2   0   0   0   0   2   0   2   0   0   2   0   0   0   0   0   0   2   0   0   2   0   0   2   2   2   0   0   0   2   2   2   0   0   0   2   2   2   2   0   0   2   2
 MK-3-16                2   2   2   0   2   0   2   0   0   2   2   2   2   2   0   0   2   0   2   0   2   2   0   0   0   2   2   2   2   0   0   2   2   2   0   2   2   0   2   0   2   2   2   0   0   2   2   0   0   0   0   2   0   2   2   0   0   0   0   2   2   2   0   0   0   2   2   0   0   0   0   2   0   0   2   2   0   0   2   0   2   2   0   0   0   0   2   2   2   0   2   2   2   2   0   0   2   2   0   0   2   0   2   2   2   2   2   2   2   0   2   2   0   2   0   0   2   0   2   0   0   0   0   0   2   0   0   0   2   2   2   2   2   0   2   0   0   0   2   0   2   2   0   2   2   2   0   0   2   0   2   0   2   2   0   2   2   2   0   0   0   0   2   0   0   0   0   2   0   2   0   0   0   2   2   0   0   2   0   0   2   2   2   0   0   2   2   0   2   0   0   0   2   2   2   2   0   0   2   0
 MK-4-1                 2   2   0   2   2   0   0   2   2   0   0   0   0   0   0   0   2   2   0   0   0   2   0   2   2   2   0   0   0   0   2   2   2   0   2   0   0   2   0   0   2   0   2   2   0   0   0   0   2   0   2   0   0   2   2   2   0   2   2   0   2   2   2   0   2   0   2   0   0   0   0   2   0   0   2   2   2   0   2   2   2   0   0   0   0   0   0   2   2   2   0   2   0   0   0   2   2   0   0   0   2   2   0   0   0   0   2   2   0   0   0   0   2   2   0   0   0   2   2   2   0   2   0   0   0   2   2   2   0   0   2   0   2   0   0   0   0   2   0   2   0   0   0   0   0   0   0   2   0   2   2   0   2   0   2   0   0   0   2   0   2   2   2   2   2   2   2   2   0   0   0   2   0   0   2   2   2   0   2   0   0   0   2   2   0   2   0   2   2   2   0   2   0   0   2   0   0   2   2   2
 MK-4-2                 2   2   0   2   2   0   0   2   2   0   0   0   0   0   0   0   2   2   0   0   0   2   0   2   2   2   0   0   0   0   2   2   2   0   0   0   0   2   0   0   2   0   2   2   0   0   0   0   2   0   2   0   2   2   2   0   0   2   2   0   2   2   2   0   2   0   2   0   2   0   2   2   0   0   2   2   2   0   0   2   2   0   0   0   0   0   0   2   2   2   0   2   0   0   0   2   0   0   0   0   0   2   2   0   0   0   2   0   0   0   0   0   2   2   2   0   0   2   2   2   0   2   0   0   0   0   2   2   0   2   2   0   2   0   0   0   0   2   0   2   0   2   0   0   2   0   0   2   0   0   2   0   2   0   2   0   0   0   2   0   2   2   2   2   0   2   2   2   0   0   0   2   0   0   2   2   2   0   2   0   0   0   2   0   0   2   0   2   2   2   0   2   2   0   2   0   0   2   2   2
 MK-4-3                 2   2   0   0   0   0   0   2   2   0   0   0   0   0   0   0   2   2   0   0   0   2   2   2   2   0   0   0   0   0   2   0   2   0   0   0   0   2   0   2   2   0   2   2   0   2   0   0   2   2   2   0   2   2   2   0   0   2   2   0   2   2   2   0   2   0   2   0   0   0   2   0   2   0   2   2   2   0   0   2   2   0   2   0   0   0   0   2   2   2   0   2   0   0   0   0   0   0   0   0   0   2   2   0   0   0   2   0   0   0   0   0   2   2   0   0   0   2   2   0   0   2   0   0   0   0   2   2   0   2   2   0   2   0   0   0   0   2   0   2   0   2   0   2   2   0   2   2   0   0   2   0   2   0   2   0   0   0   2   0   0   0   2   2   0   2   2   2   0   0   2   2   0   0   2   2   2   0   2   0   0   0   2   0   0   2   0   2   2   2   0   2   2   0   2   0   0   2   2   0
 MK-4-4                 2   2   0   0   0   2   0   2   2   0   0   2   0   0   0   0   2   2   0   0   2   2   0   2   2   0   0   0   0   0   2   0   2   0   0   0   0   2   0   2   2   0   2   0   0   2   0   0   2   2   2   0   2   2   2   0   0   2   2   0   2   0   2   0   2   0   2   0   0   2   2   0   0   0   2   2   2   0   0   0   2   0   2   0   0   0   0   0   2   2   0   2   2   0   0   0   0   0   0   0   0   2   2   0   0   0   2   0   0   0   0   0   2   2   0   0   0   2   2   0   0   2   0   0   2   0   2   2   0   2   2   0   2   0   0   0   0   2   2   2   0   2   0   2   2   0   2   2   2   2   2   2   2   0   2   0   0   2   2   0   0   0   0   2   2   2   0   2   0   0   2   2   0   0   2   0   2   0   2   0   0   2   2   0   0   2   2   2   2   2   0   2   2   0   0   0   0   2   2   0
 MK-4-5                 2   0   0   0   0   2   0   0   2   0   0   2   0   0   2   0   2   2   2   0   2   2   0   2   2   0   2   0   0   0   0   0   2   0   0   0   0   2   0   2   2   0   2   0   0   2   0   0   0   2   2   0   2   2   2   0   0   2   2   2   2   0   2   0   2   0   2   0   0   2   2   0   0   0   2   2   2   0   0   2   2   0   2   2   0   0   2   0   2   2   0   2   2   0   0   0   0   0   0   0   0   2   0   0   0   0   2   0   0   0   0   0   2   0   0   0   0   2   2   0   0   2   0   0   2   0   2   2   0   2   2   0   2   0   0   0   0   2   2   2   0   2   0   2   2   0   2   2   2   2   2   2   2   0   2   0   0   2   2   0   0   0   0   2   0   2   0   2   0   0   2   2   0   0   2   0   2   0   2   2   0   2   2   2   0   2   2   2   2   2   2   2   0   0   0   0   0   0   0   2
 MK-4-6                 2   0   0   0   0   2   0   0   2   0   0   2   0   0   2   0   2   2   2   0   2   2   0   2   2   2   2   0   0   0   0   0   2   0   2   0   0   2   2   2   2   0   2   0   0   2   0   2   0   2   2   0   2   2   2   0   0   2   2   2   2   0   2   0   2   0   2   0   0   2   2   0   0   0   2   2   2   0   0   2   0   2   2   2   0   0   2   0   2   0   0   2   2   0   0   0   0   0   0   2   0   2   0   0   0   0   2   0   0   0   0   0   2   0   0   0   0   2   2   0   0   2   0   0   2   0   2   2   2   2   2   0   2   0   0   2   0   2   2   2   0   2   0   2   2   0   2   2   2   2   2   2   2   0   2   0   0   2   2   0   0   0   2   2   0   2   0   2   2   0   2   2   0   0   2   0   2   0   2   2   0   2   2   2   0   2   2   2   2   0   2   2   0   0   0   0   0   0   0   2
 MK-4-7                 2   0   0   0   2   2   2   0   2   0   0   2   0   0   2   2   2   2   2   0   2   2   0   2   2   2   2   2   0   0   0   0   2   0   2   0   0   2   2   2   2   0   2   0   0   2   0   0   0   2   2   2   2   2   2   0   0   2   2   2   2   0   2   0   2   0   2   0   0   2   2   0   0   2   2   2   2   0   2   2   0   2   2   2   0   0   0   0   2   0   0   2   2   0   0   0   0   0   0   2   0   0   0   2   0   0   2   0   2   0   0   0   2   0   2   0   0   2   2   0   0   2   0   0   2   0   0   2   2   2   2   0   2   0   0   2   0   2   2   2   0   2   0   2   2   0   2   2   2   2   2   0   2   2   2   0   0   2   2   0   0   0   0   2   2   2   0   2   2   0   2   0   0   0   2   0   2   0   2   2   0   2   2   2   0   0   2   2   2   0   2   2   2   0   0   2   0   0   0   2
 MK-4-8                 2   0   0   0   2   2   2   0   0   0   0   2   0   0   2   2   2   2   2   2   2   2   0   2   2   2   2   2   0   2   0   0   2   0   0   0   0   2   2   0   2   0   2   0   0   2   0   0   0   2   2   2   2   2   2   0   0   2   2   2   2   0   0   0   2   0   2   0   0   2   2   0   0   2   2   0   2   0   0   2   0   2   2   2   0   0   0   0   2   0   0   2   2   0   0   0   0   0   2   2   0   0   0   2   0   0   0   0   2   0   0   0   2   0   2   0   0   2   2   0   0   2   0   0   2   2   0   0   2   2   2   0   2   0   0   0   2   2   2   0   0   2   0   2   2   0   2   2   2   2   2   0   2   2   2   0   0   2   2   0   0   0   0   2   2   2   2   2   2   0   2   0   0   0   2   0   2   0   2   2   0   2   2   2   0   0   2   2   2   0   0   0   2   0   0   2   0   0   0   2
 MK-4-9                 2   0   0   0   2   2   2   0   0   0   0   2   0   0   0   2   2   2   2   2   2   2   0   2   2   2   2   2   0   2   0   0   2   0   0   0   2   2   0   2   2   0   2   0   0   2   0   0   0   2   2   2   2   2   2   0   0   2   0   2   2   0   0   0   2   0   2   0   0   2   2   0   0   2   2   0   2   0   0   0   0   2   2   2   0   0   0   0   2   0   0   2   2   0   0   0   0   0   2   2   2   0   0   0   0   0   0   0   2   0   0   0   2   0   2   0   0   0   2   0   0   2   0   0   2   2   2   0   0   2   2   2   2   2   0   0   2   0   2   0   0   2   0   2   2   0   2   0   2   2   2   0   2   2   2   0   0   2   2   0   0   0   0   2   2   2   2   2   2   0   0   0   0   0   2   0   2   0   2   2   0   2   2   0   0   0   2   2   2   0   0   0   2   0   0   0   0   2   0   2
 MK-4-10                2   0   2   0   2   2   2   0   0   0   0   2   0   0   0   2   2   2   2   2   2   2   2   2   2   2   2   2   0   2   0   0   2   0   0   2   2   2   0   2   2   0   0   0   0   2   0   0   2   0   2   2   2   2   2   0   0   2   0   2   0   0   0   0   2   0   2   0   0   2   2   0   0   2   2   0   2   0   0   0   0   2   2   2   0   0   0   0   2   0   0   0   2   2   0   0   0   0   2   0   2   0   0   0   0   0   0   0   0   0   0   0   2   0   2   0   2   0   2   0   0   2   0   0   2   2   2   0   0   2   2   2   2   2   0   0   2   0   2   0   0   2   0   2   2   0   2   0   0   2   2   0   2   2   2   0   2   2   2   0   0   0   2   2   2   2   2   2   2   0   0   0   0   2   2   0   2   0   2   2   0   2   0   2   0   0   2   2   2   0   0   0   2   0   2   0   0   2   0   2
 MK-4-11                2   0   2   0   2   2   2   0   0   0   0   2   2   2   0   2   2   2   2   2   2   2   2   2   2   0   2   2   2   2   0   0   2   0   0   2   2   2   0   2   2   0   0   0   0   2   0   0   2   0   2   2   2   2   2   0   0   2   0   2   0   0   0   0   2   0   2   0   0   2   2   0   0   2   2   0   2   0   0   0   2   2   2   2   0   0   0   2   0   0   0   0   2   2   0   0   0   0   2   0   2   2   0   0   2   0   0   0   0   0   2   2   2   0   2   0   2   0   2   0   0   2   0   0   0   2   2   0   0   2   2   2   2   2   0   0   2   0   2   2   0   2   0   2   2   0   2   0   0   2   2   0   2   2   2   0   2   2   0   0   0   0   2   2   2   2   2   2   2   0   0   0   0   2   2   0   2   0   2   0   0   2   0   2   2   0   0   2   2   0   2   0   2   0   2   0   0   2   0   2
 MK-4-12                2   0   2   0   2   2   2   0   0   0   2   2   0   2   2   2   2   0   2   2   2   2   0   2   2   0   2   2   0   2   0   0   2   0   0   2   2   2   0   2   2   0   0   0   0   2   0   0   2   0   2   2   2   2   2   0   0   2   0   2   0   0   0   0   2   0   2   0   0   2   0   0   0   0   2   0   2   0   0   0   0   2   2   2   0   0   0   2   0   0   0   0   2   2   0   0   0   0   2   0   0   2   0   0   2   0   0   0   0   0   2   2   0   0   2   0   2   0   0   0   2   2   0   2   0   2   2   0   0   2   2   2   0   2   0   0   2   0   2   2   0   2   0   2   2   0   2   0   0   2   2   0   2   2   2   0   2   2   0   0   0   0   2   2   2   2   2   2   2   0   0   0   2   2   2   0   2   0   2   0   0   0   0   2   2   2   0   2   2   0   2   0   2   0   2   0   0   2   0   2
 MK-4-13                2   0   2   0   2   2   2   0   0   0   2   2   0   2   2   0   2   0   2   2   2   2   0   2   2   0   2   2   0   2   0   0   2   0   0   0   2   2   0   2   2   0   0   0   0   2   0   0   2   0   2   2   2   2   2   0   2   2   0   2   0   2   0   0   2   0   2   0   0   2   2   0   2   0   2   2   2   0   0   0   0   2   2   2   0   0   0   2   0   0   0   0   0   2   0   2   0   0   2   0   0   2   0   0   2   0   0   0   0   0   2   2   0   0   0   0   2   0   0   0   2   2   0   2   0   2   2   0   0   2   2   2   0   2   0   0   2   0   2   2   0   2   0   2   2   0   2   0   0   2   2   0   2   2   2   0   2   2   0   2   2   0   2   2   2   2   2   2   2   0   0   0   2   2   0   0   2   0   2   0   0   2   0   2   2   2   0   2   2   0   2   0   2   0   2   0   0   2   0   2
 MK-4-14                2   0   2   0   2   2   2   0   0   0   2   2   0   2   2   0   2   0   2   2   2   2   0   2   2   0   2   2   0   2   0   0   2   0   2   0   0   2   0   2   2   0   0   0   0   0   0   0   2   0   2   2   0   2   2   0   2   2   2   0   0   2   0   0   2   0   2   0   0   2   2   0   0   2   2   2   2   0   0   0   0   2   2   2   0   0   2   2   0   0   0   0   0   2   0   2   0   0   0   0   0   2   0   0   2   0   2   0   2   0   2   2   0   0   0   0   2   0   0   0   2   2   0   2   0   0   2   0   0   2   2   2   2   2   0   2   0   2   2   2   2   2   0   2   2   0   2   0   2   2   2   0   0   2   2   0   0   2   0   2   2   0   2   2   2   2   2   0   2   0   0   0   2   2   0   0   2   0   2   0   0   2   0   2   2   2   2   2   0   2   2   0   2   0   2   0   0   2   0   2
 MK-4-15                2   0   2   0   0   2   2   0   0   0   2   2   0   2   2   0   2   0   2   2   2   2   0   2   2   2   2   2   0   2   0   0   2   0   0   0   0   2   0   2   2   0   0   0   0   0   0   0   2   0   0   2   0   2   2   0   2   2   2   0   0   2   0   0   0   0   2   0   2   0   2   0   0   2   2   2   2   0   0   0   0   2   2   2   0   0   2   2   0   0   0   0   0   2   0   0   0   0   0   0   0   0   0   0   2   0   2   0   2   0   2   2   0   0   0   0   2   0   0   0   2   0   0   2   0   0   2   0   0   2   2   2   2   2   0   2   2   2   0   2   2   2   0   2   2   0   2   0   2   2   2   0   2   2   2   0   0   2   0   2   2   0   2   2   2   2   2   0   2   0   0   0   2   2   0   0   2   0   2   0   0   0   0   2   2   2   2   2   0   2   2   0   2   0   0   0   0   2   0   2
 MK-4-16                2   2   2   0   0   2   2   0   0   0   2   2   0   2   2   0   2   0   2   2   2   2   0   2   2   2   2   2   0   2   0   0   2   0   0   0   0   0   0   2   2   0   0   0   0   2   0   0   2   0   0   2   0   2   2   0   2   2   2   0   0   2   0   0   0   0   2   0   2   0   2   0   0   2   2   2   2   0   0   0   0   2   2   2   0   0   2   2   2   0   0   0   0   2   2   0   0   0   0   0   0   0   0   0   2   2   2   0   2   0   2   2   0   0   0   0   0   0   0   0   2   0   0   2   0   0   2   0   0   0   2   2   2   2   0   2   0   2   0   2   2   2   0   2   2   0   2   0   2   0   2   2   2   2   2   0   0   2   0   2   2   0   2   0   2   2   2   0   2   0   0   0   2   2   0   0   2   0   2   0   0   0   0   2   2   2   2   2   0   2   2   0   2   0   0   0   0   0   2   2
 MK-5-1                 2   0   2   0   2   2   2   2   2   2   0   2   0   2   0   0   0   2   0   2   0   2   0   0   2   2   0   0   2   2   0   2   2   0   0   2   0   2   0   0   0   2   0   0   2   0   0   0   2   0   2   2   0   2   2   0   2   2   0   0   0   2   2   0   2   0   0   2   0   0   2   2   2   2   0   0   2   2   2   0   0   0   0   2   0   2   2   2   2   0   0   2   2   2   0   0   2   0   0   0   0   2   0   0   2   0   0   2   2   2   2   2   2   0   0   2   0   0   0   0   0   2   2   2   0   0   0   2   0   2   2   2   2   2   0   0   2   0   0   0   0   2   2   2   2   0   2   0   2   2   0   0   0   2   2   0   0   2   2   0   0   2   2   2   0   2   0   2   0   2   2   0   2   0   2   0   0   2   2   0   2   2   0   0   2   0   0   2   0   0   0   2   2   2   2   0   0   2   2   0
 MK-5-2                 2   0   2   0   2   2   2   2   2   2   2   2   0   2   0   0   0   2   0   2   0   0   0   0   0   2   0   0   2   2   0   2   2   0   0   2   0   2   2   0   0   2   0   2   2   0   0   0   2   0   2   2   0   2   0   0   2   0   0   0   2   2   2   0   2   0   0   2   0   0   2   2   2   2   0   0   2   2   2   0   0   0   0   2   0   2   2   2   2   0   0   2   2   2   0   0   2   0   2   0   0   2   0   0   2   2   0   2   2   2   2   2   2   0   0   2   0   0   2   0   0   2   2   2   0   0   0   2   0   2   2   0   2   2   0   0   2   0   0   0   0   2   2   2   0   2   2   0   2   2   0   0   0   2   2   0   2   2   2   0   0   0   2   2   0   2   2   2   0   2   2   0   2   0   2   0   0   2   2   0   2   2   0   0   2   0   0   2   2   0   0   2   2   2   2   0   0   2   2   0
 MK-5-3                 2   0   2   0   0   2   2   2   2   2   2   2   0   0   0   0   0   2   0   2   0   0   0   0   0   2   0   0   2   2   0   2   2   2   0   2   0   2   2   0   0   2   0   2   2   0   0   0   2   0   0   2   0   2   0   2   2   0   0   2   2   2   2   0   2   0   0   2   0   0   2   0   2   2   0   2   0   0   2   0   0   0   0   2   0   2   2   2   2   0   0   2   2   2   0   0   2   0   2   0   0   2   0   0   2   0   0   2   2   2   2   2   2   0   0   2   0   0   2   0   0   2   2   2   0   0   0   2   0   2   2   0   2   2   0   2   2   0   2   0   0   2   2   2   0   2   0   0   2   2   0   0   0   2   2   0   2   2   2   2   0   0   2   2   2   2   2   2   0   2   2   0   2   0   2   0   2   0   2   0   2   2   0   0   2   2   2   2   2   0   0   2   2   2   2   0   0   2   2   2
 MK-5-4                 2   0   2   0   2   0   2   2   2   2   2   2   0   2   0   0   0   2   0   2   0   0   2   0   0   2   0   0   2   2   0   2   2   2   0   2   0   2   2   0   0   2   0   2   2   0   0   2   2   0   0   2   0   2   0   2   2   0   2   2   0   2   2   0   2   0   0   2   0   2   2   0   2   2   0   2   0   0   2   0   0   0   0   2   0   2   2   2   2   0   0   2   2   2   0   0   2   0   2   0   0   0   0   0   2   0   0   2   2   2   2   2   2   0   0   2   0   0   2   0   0   2   0   2   0   0   0   2   0   2   2   0   2   0   0   2   2   0   2   0   0   2   2   2   0   2   0   0   2   2   0   0   0   2   2   0   2   2   2   0   0   2   0   2   2   2   2   2   0   2   2   0   2   0   2   0   2   0   2   0   2   2   0   0   2   2   2   2   2   0   0   2   2   2   2   2   0   2   2   2
 MK-5-5                 2   0   2   0   2   2   2   2   2   2   2   2   0   2   0   2   0   2   0   2   0   0   2   0   0   2   0   0   2   2   0   2   0   2   0   0   0   2   2   0   0   2   0   2   2   0   0   2   2   0   0   2   0   2   0   0   0   0   2   0   0   2   0   0   0   0   0   2   0   2   2   0   2   2   0   2   0   0   0   0   0   0   0   2   0   2   2   2   2   0   0   2   2   2   0   0   2   0   2   0   0   0   0   0   2   0   0   0   2   2   2   2   2   0   0   2   0   0   2   0   0   2   0   2   0   0   0   2   0   2   2   0   2   0   0   2   2   0   2   2   0   2   2   2   0   2   0   0   2   2   0   0   0   2   2   0   2   2   2   0   0   2   0   2   2   2   2   2   0   2   2   0   2   0   2   0   2   0   0   0   2   2   0   0   2   2   2   2   2   0   0   2   2   2   2   2   0   2   2   0
 MK-5-6                 2   0   2   0   2   0   2   2   2   0   2   2   2   2   0   2   2   2   0   2   2   0   2   0   0   2   0   0   2   2   0   2   2   2   0   0   0   2   2   0   0   2   0   2   0   0   0   2   2   0   0   2   0   2   0   0   0   0   2   0   0   2   0   2   0   0   0   2   2   2   2   0   2   2   0   2   0   0   0   0   0   0   0   2   0   2   2   2   2   0   0   2   2   2   0   0   2   0   2   0   0   0   0   2   2   0   0   0   2   2   2   0   2   0   0   2   0   0   2   0   0   2   0   2   0   0   0   2   0   2   2   2   2   0   0   2   2   0   2   2   0   2   2   2   0   2   0   2   2   2   0   0   0   2   0   2   2   2   2   0   2   2   0   2   2   2   2   2   0   2   2   0   2   0   2   0   2   0   0   0   0   2   0   0   2   2   2   2   2   0   2   2   2   2   2   2   0   2   0   0
 MK-5-7                 2   0   2   0   2   0   2   2   2   0   2   2   2   2   0   2   2   2   0   2   2   0   2   0   0   2   0   0   2   2   0   2   2   2   0   0   0   2   2   0   0   0   0   2   0   2   0   2   2   0   0   2   0   2   0   0   0   2   2   0   0   2   2   2   0   0   0   2   2   2   2   0   2   2   0   2   0   0   0   0   0   0   0   0   0   2   2   2   0   0   0   2   2   2   0   0   2   0   2   0   0   0   0   0   2   0   0   2   2   0   2   0   2   0   0   2   2   0   2   0   0   2   0   2   0   0   0   2   0   2   2   2   2   0   0   2   0   0   0   2   2   2   2   2   0   2   0   2   2   2   0   0   0   2   0   2   2   2   2   0   2   2   0   2   2   0   2   2   0   2   2   0   0   0   2   0   2   0   2   0   0   2   0   2   2   2   2   2   2   0   2   2   2   2   2   2   0   2   0   2
 MK-5-8                 2   0   2   0   2   0   2   2   2   0   2   2   2   2   0   2   0   2   0   2   2   0   2   0   0   2   0   2   2   2   0   2   2   2   0   0   2   0   2   0   2   0   0   2   0   2   0   2   2   2   0   0   0   2   0   0   0   2   2   0   0   2   2   2   0   0   0   2   2   2   2   2   2   2   0   2   0   0   0   0   0   0   0   0   0   2   2   2   0   0   2   2   2   2   0   0   0   0   2   2   0   2   0   0   2   0   0   0   2   0   2   0   2   0   0   0   2   0   2   0   0   2   0   2   0   0   0   0   0   2   2   2   2   0   2   0   0   0   0   2   2   2   2   2   0   2   0   0   0   2   0   0   0   2   0   2   2   2   2   0   2   2   0   2   2   0   2   2   0   2   2   0   0   0   2   0   2   0   0   0   0   2   0   0   2   2   2   0   2   0   0   2   2   2   2   2   2   2   0   2
 MK-5-9                 2   0   0   2   2   0   2   2   2   0   2   2   0   2   0   2   0   2   0   2   2   0   2   0   2   2   0   2   2   2   0   2   2   2   0   0   2   0   2   0   2   0   0   2   0   2   0   2   2   2   0   0   0   2   0   0   0   2   2   0   0   2   2   2   0   2   0   2   2   2   2   2   2   2   0   2   0   0   0   0   0   0   0   0   0   2   2   0   0   0   2   2   2   2   0   0   0   0   2   2   2   0   0   0   2   0   0   0   0   0   2   0   2   0   0   0   2   0   2   0   0   2   0   2   2   0   0   0   0   2   2   2   2   0   2   0   0   2   0   2   2   2   2   2   0   2   0   0   0   2   0   2   2   2   0   2   2   2   2   0   2   2   0   2   2   0   2   2   0   0   2   0   0   0   0   0   0   0   0   0   0   2   0   0   2   2   2   0   2   0   0   2   2   0   2   2   0   2   0   2
 MK-5-10                2   0   0   2   2   2   2   2   2   2   2   2   0   2   0   0   0   2   0   2   2   0   2   0   2   0   0   2   2   2   0   0   2   2   0   0   2   2   2   0   2   0   0   0   2   2   2   2   2   2   2   0   0   2   0   0   0   2   2   0   0   2   2   2   0   2   0   0   2   2   2   0   2   2   2   2   0   0   0   0   0   0   0   0   0   2   2   0   0   0   2   2   2   2   0   0   0   0   2   2   2   0   0   0   2   0   0   0   0   0   0   0   2   0   0   0   2   0   2   0   0   0   2   2   0   0   0   0   0   2   0   2   2   0   2   0   0   2   0   2   2   2   2   2   0   2   0   0   0   2   0   2   2   0   0   2   2   2   2   0   2   2   0   2   2   0   2   2   0   0   2   0   0   0   0   0   0   0   0   0   0   2   0   0   2   2   2   0   2   0   0   2   2   0   2   2   0   2   0   2
 MK-5-11                2   0   0   2   2   2   2   2   2   2   2   2   0   2   0   0   2   0   0   2   2   0   2   0   2   0   0   0   2   2   0   0   0   2   0   0   2   2   2   0   2   0   0   0   2   2   2   2   2   2   0   0   0   2   0   0   0   2   2   0   0   2   2   0   2   2   0   0   2   2   2   0   2   0   0   2   0   0   0   0   0   2   0   0   2   2   2   0   0   0   2   2   2   2   0   0   0   0   2   2   2   0   0   0   2   0   0   0   0   0   0   0   2   0   0   0   2   0   2   0   0   0   2   2   0   0   0   0   0   2   0   2   0   0   2   0   0   2   0   2   2   2   0   2   2   2   2   0   0   2   2   2   2   2   0   2   2   2   2   0   2   2   0   2   2   2   2   2   0   0   2   0   0   2   0   0   0   0   0   0   0   2   0   0   2   2   2   0   2   0   0   2   2   0   2   2   0   0   0   2
 MK-5-12                2   0   2   0   2   2   2   2   2   0   2   2   0   2   0   0   2   0   0   2   2   0   2   0   2   2   0   0   2   2   0   0   0   2   0   0   2   2   2   0   2   0   0   0   2   2   0   2   2   2   0   2   0   2   0   2   0   2   2   0   0   2   2   0   0   2   0   0   2   2   2   0   2   0   2   0   0   0   0   0   0   2   0   0   0   2   2   0   0   0   2   2   2   2   0   0   0   0   2   2   2   0   0   0   2   0   0   0   0   0   0   0   2   0   0   0   2   0   2   0   0   0   2   2   2   0   0   0   0   2   0   2   0   0   2   0   0   2   0   2   2   2   0   2   0   2   2   0   0   2   2   2   2   2   0   0   2   0   2   0   2   2   0   2   2   0   2   2   0   0   2   0   0   2   0   0   0   2   0   0   0   2   0   0   2   2   2   0   2   0   0   2   2   0   2   2   0   0   0   2
 MK-5-13                2   0   2   0   2   2   2   2   2   0   2   2   0   2   0   0   2   0   0   0   2   0   2   0   2   2   0   0   0   2   0   0   0   2   0   2   2   2   2   0   2   0   0   0   2   2   0   2   2   2   0   2   0   2   0   2   0   2   2   0   0   2   0   0   0   2   0   0   2   0   2   0   2   0   0   0   0   2   0   0   0   2   0   0   0   2   2   0   0   0   0   2   2   2   0   0   0   0   2   2   2   0   0   0   2   0   0   0   2   0   0   0   2   2   0   0   2   0   2   0   0   0   2   2   2   0   0   0   0   2   0   0   0   0   0   0   2   2   0   2   2   2   0   2   0   2   2   0   0   2   2   2   2   2   0   0   2   0   2   0   2   2   0   2   2   0   2   2   0   0   2   2   0   2   0   0   0   2   0   0   2   2   0   0   2   2   2   0   2   0   0   2   2   0   2   2   0   0   0   2
 MK-5-14                2   0   2   0   2   2   0   2   2   0   2   2   0   2   0   2   2   0   0   0   2   0   2   2   2   2   0   0   0   2   0   0   0   0   0   2   2   2   2   0   2   0   2   0   2   2   0   2   2   2   0   2   0   2   0   2   0   2   0   0   0   0   0   0   0   2   0   0   2   0   2   0   2   0   2   0   0   0   2   0   0   2   0   0   0   2   2   0   2   0   0   2   0   2   0   0   0   0   2   2   2   0   0   2   2   0   0   0   2   0   0   0   2   2   0   0   2   0   2   0   2   0   2   2   2   0   0   0   0   2   0   0   0   0   0   0   2   2   0   2   2   2   0   2   0   2   2   0   0   2   2   2   2   2   2   0   2   0   2   0   2   2   0   2   2   0   2   2   0   0   2   0   0   2   0   0   0   2   0   0   2   2   0   0   2   2   2   0   2   0   0   2   2   0   2   2   0   0   0   2
 MK-5-15                2   2   2   0   2   2   0   2   2   0   2   2   0   2   0   2   2   0   0   0   0   0   2   2   2   2   0   2   0   2   0   0   0   0   2   2   2   2   2   0   2   0   2   0   2   2   0   2   0   2   2   2   0   2   0   2   0   2   0   0   0   0   0   0   0   2   0   0   0   0   2   0   2   0   0   0   0   0   2   2   0   2   0   0   0   0   2   0   2   0   2   2   0   2   0   0   0   0   2   2   2   0   0   2   2   0   0   0   2   0   0   0   0   2   0   0   2   0   2   0   2   0   2   0   2   0   0   0   2   2   0   0   0   0   2   2   2   2   0   0   0   2   0   2   0   2   2   0   0   2   2   2   0   0   2   0   2   0   2   0   2   2   0   2   2   0   2   2   0   0   2   0   0   2   0   0   0   2   0   0   2   2   0   0   2   2   2   2   2   0   0   2   2   0   2   2   2   0   0   2
 MK-5-16                2   2   2   0   2   2   0   2   2   0   2   2   2   2   0   2   2   0   0   2   0   0   2   2   2   0   0   0   0   2   0   2   0   0   2   2   2   2   0   0   2   0   2   0   2   2   2   2   0   2   2   2   0   2   0   2   0   2   0   0   0   0   0   0   0   2   0   0   0   0   2   0   2   0   0   2   0   0   0   2   2   2   0   0   0   0   2   0   2   0   2   2   0   2   0   2   0   0   2   2   2   0   0   2   2   2   0   0   2   0   0   0   2   2   0   0   2   0   2   0   0   2   2   0   0   0   0   0   2   0   0   2   0   0   2   2   2   2   0   0   0   2   0   2   0   2   2   0   0   2   2   2   0   0   2   2   0   0   2   0   2   2   0   0   2   0   2   2   0   0   2   0   0   2   0   0   0   2   0   0   2   0   0   0   2   2   2   2   2   0   0   2   2   0   2   2   2   0   0   2
 MK-6-1                 2   2   0   0   0   2   2   2   0   0   2   2   0   0   2   2   2   0   0   0   0   0   2   2   0   0   0   2   2   0   2   2   2   0   2   2   2   0   0   2   0   0   2   0   2   2   0   2   2   2   0   0   0   0   2   2   0   2   0   2   0   2   0   2   2   2   2   0   2   2   2   0   0   2   2   0   2   0   0   0   0   2   0   0   2   0   0   0   0   2   0   2   0   0   2   2   0   0   2   0   0   2   0   0   2   0   0   0   0   2   2   0   0   0   0   2   0   2   0   2   0   2   0   0   0   2   2   2   0   0   0   2   2   0   0   2   0   0   2   2   2   2   2   0   2   2   2   2   0   2   2   0   0   2   0   0   0   0   2   0   0   2   2   2   2   2   0   0   0   2   0   0   2   0   0   2   2   2   2   2   0   2   0   2   2   2   0   0   0   2   0   2   0   2   0   2   2   0   0   0
 MK-6-2                 2   2   0   0   0   2   2   2   2   2   2   2   0   0   2   2   2   0   0   0   0   0   2   2   0   2   0   0   2   0   2   2   2   0   2   2   2   0   0   2   0   0   0   0   2   2   0   2   2   2   0   0   0   0   0   2   0   2   0   2   0   2   0   2   2   2   2   2   0   2   2   0   0   2   2   0   2   0   0   0   2   2   0   0   0   0   0   0   0   0   0   2   0   0   2   2   0   0   0   0   0   2   0   0   2   0   0   0   0   2   2   0   0   0   0   2   0   2   0   2   0   2   2   0   2   2   0   2   0   0   0   2   2   0   0   2   0   0   2   2   2   2   2   0   2   2   2   2   0   2   2   2   0   0   0   0   0   0   2   0   0   2   2   2   2   2   0   2   0   2   0   0   2   0   0   2   2   0   2   2   0   2   0   2   2   2   0   0   0   2   0   2   0   2   0   2   2   0   0   0
 MK-6-3                 2   2   0   0   0   2   2   2   2   2   2   2   0   0   2   2   2   0   0   0   0   0   2   2   0   0   0   0   2   0   2   2   0   0   2   2   2   0   0   2   0   0   0   0   0   2   2   2   2   2   0   0   0   0   0   2   0   2   0   2   0   2   0   2   2   2   2   2   0   2   2   0   0   2   2   0   2   0   0   0   2   2   0   0   0   0   0   0   0   0   0   2   0   0   2   2   0   0   0   0   0   2   2   0   2   0   0   0   0   2   2   0   0   0   0   2   0   2   0   2   0   0   2   0   2   2   0   2   0   0   0   2   2   0   2   2   0   0   2   2   2   2   2   2   2   2   2   2   0   2   2   2   0   0   2   0   2   2   2   0   0   2   0   2   2   2   0   0   0   2   0   0   2   2   0   2   2   0   2   2   0   2   0   2   2   2   0   0   0   0   0   2   0   2   0   2   2   0   0   0
 MK-6-4                 2   2   0   2   0   2   2   2   2   2   2   2   0   0   0   2   2   0   2   0   0   0   2   2   0   0   2   0   2   0   2   2   0   0   2   2   2   0   0   2   0   0   0   0   0   2   2   2   2   2   0   0   0   0   0   2   0   2   0   2   0   2   0   2   2   2   2   2   0   2   2   0   0   0   0   0   2   0   0   0   2   2   0   0   0   0   0   0   0   0   0   2   0   0   2   2   0   0   0   0   0   2   2   0   2   0   0   0   0   2   2   0   0   0   0   0   2   2   0   2   0   0   2   0   2   2   0   2   0   0   0   2   2   0   2   2   0   0   2   2   2   2   2   2   2   2   2   2   0   2   2   2   0   0   2   0   2   2   2   0   2   2   0   2   2   2   0   0   0   0   0   2   2   2   0   2   2   0   0   2   0   2   0   0   2   0   0   0   0   0   0   2   0   0   0   2   2   0   0   0
 MK-6-5                 2   2   0   2   0   2   2   2   0   2   2   2   0   0   0   2   0   0   2   0   0   0   2   2   0   0   2   0   2   0   2   2   0   0   2   2   2   0   0   2   0   2   0   0   0   2   2   2   2   2   0   0   0   0   0   0   2   2   0   2   0   2   2   2   2   2   2   2   0   2   2   0   0   0   0   0   2   0   0   0   2   2   0   0   0   0   0   0   0   0   0   2   0   0   2   0   2   0   0   0   0   2   2   0   2   0   0   0   0   2   2   0   0   0   0   0   2   2   0   2   0   0   2   0   2   2   0   2   0   0   0   2   2   0   2   2   0   2   2   2   2   2   0   0   2   0   2   2   0   2   2   2   0   0   2   0   2   2   2   2   2   2   0   2   0   2   0   0   0   0   0   2   2   2   0   2   2   0   0   2   2   2   0   2   2   0   0   0   0   0   0   2   0   0   0   0   2   0   0   0
 MK-6-6                 0   2   0   2   0   2   2   2   0   2   2   2   0   0   0   2   0   0   2   0   0   0   2   2   0   0   2   0   2   0   2   2   0   0   2   2   2   0   0   2   0   2   0   0   0   2   2   2   0   2   0   0   0   0   0   0   2   2   0   2   0   2   2   2   2   2   2   2   0   2   2   0   0   0   0   0   2   0   0   0   2   2   2   0   2   0   0   0   0   2   2   2   0   0   2   0   2   0   0   0   2   2   2   2   2   0   0   0   0   2   2   0   0   0   0   0   2   2   0   2   0   0   0   0   2   2   0   2   0   0   0   2   2   0   2   2   0   2   2   0   2   2   0   2   2   0   0   0   0   2   2   2   0   0   2   0   2   2   2   2   2   2   0   2   0   0   0   0   0   0   0   2   2   0   0   2   2   0   0   2   2   2   0   2   2   2   0   0   0   0   2   2   0   0   0   2   2   0   0   0
 MK-6-7                 0   2   0   2   0   2   2   2   0   2   2   2   0   0   0   0   0   0   2   2   0   0   2   2   0   0   2   0   0   0   0   2   0   0   2   2   0   2   0   2   0   2   0   0   0   0   2   2   0   2   0   0   0   0   0   0   2   2   0   2   0   2   2   2   2   2   2   2   2   2   2   2   0   0   0   0   2   0   0   0   2   2   2   0   2   0   0   0   0   2   2   2   2   0   2   0   0   0   0   0   2   2   0   2   2   0   0   0   0   2   2   0   0   0   0   0   2   2   0   2   0   0   0   0   2   2   0   2   2   0   0   2   2   0   2   2   0   2   2   0   2   2   0   2   2   0   0   2   0   2   2   2   0   0   2   0   2   2   2   2   2   2   0   2   0   0   0   0   0   0   0   2   2   0   0   2   2   0   0   2   2   2   0   2   2   2   0   0   0   0   0   2   0   0   0   2   0   0   0   0
 MK-6-8                 0   2   0   2   0   2   0   2   0   2   2   2   2   0   0   0   0   0   2   2   0   0   2   2   0   0   2   0   0   0   0   2   0   0   2   0   0   2   0   2   0   2   0   0   0   0   2   2   0   2   0   2   0   0   0   2   2   2   0   0   0   2   2   2   2   2   2   2   2   2   2   2   0   0   2   0   2   0   0   0   2   2   0   2   2   2   0   0   0   2   2   2   2   0   2   0   0   0   0   0   2   2   0   2   2   0   0   0   0   0   2   0   0   2   0   0   0   2   2   2   0   0   0   2   0   2   0   2   2   0   0   2   2   0   2   2   0   2   2   0   2   0   0   2   2   2   0   2   0   2   2   2   2   0   2   0   2   2   2   2   2   2   0   2   0   0   0   0   2   0   0   2   2   0   0   0   2   0   0   2   2   2   2   2   2   2   0   0   0   0   0   2   0   0   0   0   0   0   0   0
 MK-6-9                 0   0   0   2   0   0   0   2   0   2   2   0   2   0   0   0   0   0   2   2   0   0   2   0   0   0   2   0   0   0   0   2   0   0   2   0   0   2   0   2   0   0   0   0   0   0   2   2   0   2   0   2   0   0   0   0   2   2   0   0   0   2   0   2   2   2   0   2   2   0   2   2   0   2   2   0   2   0   0   0   0   2   0   2   2   2   0   2   0   2   0   2   2   0   2   0   0   0   0   0   2   0   0   2   2   0   0   0   0   0   2   0   0   2   0   2   0   2   2   2   0   0   0   2   0   2   0   2   2   0   0   2   0   0   2   2   2   2   2   0   2   0   0   2   2   2   0   2   0   2   2   0   2   0   2   0   2   2   2   2   2   2   0   2   0   0   0   0   2   0   0   0   2   0   0   0   2   0   0   2   2   2   0   2   0   2   0   0   0   0   0   2   2   0   0   0   0   0   0   0
 MK-6-10                2   0   0   2   0   0   0   2   0   2   2   0   2   0   0   0   0   0   2   2   0   0   2   0   0   0   2   0   0   2   0   2   0   0   2   0   0   2   0   2   0   0   0   0   0   0   2   2   0   2   0   0   0   0   0   0   2   2   0   0   0   2   0   0   2   2   0   2   0   2   2   2   0   2   2   2   2   0   0   0   0   2   0   2   2   2   0   0   0   2   2   2   2   0   2   0   0   0   0   0   2   0   0   2   2   0   0   0   2   0   2   0   0   2   2   2   0   2   2   2   0   2   0   2   0   0   0   2   0   0   0   2   0   0   2   2   2   2   2   0   2   0   0   0   2   2   0   0   0   2   2   0   0   0   2   0   2   2   2   2   2   2   0   2   0   0   0   2   0   0   0   0   2   0   0   0   2   0   0   2   2   2   0   2   2   2   0   0   0   2   0   2   0   0   0   0   0   0   0   0
 MK-6-11                0   0   0   0   0   0   0   2   0   2   2   0   2   0   0   0   0   0   2   0   0   0   2   0   0   0   2   0   0   2   0   2   0   0   2   2   0   2   0   2   0   0   0   0   2   0   2   2   0   2   0   0   0   0   0   0   2   2   0   0   0   2   2   0   2   2   0   2   0   2   0   2   0   2   2   2   2   0   0   0   0   2   0   2   2   2   0   0   0   2   2   2   2   0   2   0   2   0   2   0   2   2   2   2   2   0   0   0   2   0   2   0   0   2   2   0   0   2   2   2   0   2   2   2   0   0   0   2   2   0   0   2   2   0   2   2   2   2   0   2   2   0   0   0   0   2   0   0   0   2   2   0   0   0   2   0   2   0   2   0   2   2   0   2   0   0   0   2   0   0   0   0   2   0   0   0   2   0   2   2   2   2   0   2   2   2   0   0   0   2   0   0   0   0   0   0   2   0   0   0
 MK-6-12                0   0   0   0   0   0   0   0   0   2   2   0   2   0   0   2   0   0   2   0   0   0   2   0   0   0   2   0   0   2   0   2   0   0   2   2   0   2   0   2   0   0   0   0   2   0   2   2   0   2   2   0   0   2   0   0   2   2   0   0   0   2   2   0   0   2   0   0   0   2   0   2   0   2   2   2   2   0   0   0   0   2   0   2   2   2   0   0   0   2   2   2   2   0   2   0   2   0   2   0   2   2   2   2   2   0   2   0   2   0   2   0   0   2   2   0   0   2   2   2   0   2   2   2   0   0   0   2   0   0   0   2   2   0   2   2   2   2   0   2   2   0   0   0   0   2   0   0   0   2   2   0   0   0   2   0   2   2   2   2   2   2   0   2   0   0   0   2   0   0   0   0   2   0   0   0   2   2   2   2   2   2   0   2   2   2   0   0   0   2   0   0   0   2   0   0   2   0   0   0
 MK-6-13                0   2   0   0   0   0   2   0   0   2   2   0   2   0   0   2   0   0   2   0   0   0   2   0   0   0   2   0   0   2   0   2   0   0   2   2   0   2   0   2   0   0   0   0   2   0   0   2   0   2   2   0   0   2   0   0   2   2   0   0   0   2   2   0   0   2   0   0   0   2   0   2   0   2   2   2   2   0   2   0   2   2   0   2   2   0   0   0   0   0   2   2   2   0   2   0   2   0   2   0   2   2   2   0   2   2   2   0   2   0   2   2   0   2   2   0   0   2   2   2   0   2   2   2   0   0   0   0   0   0   0   2   0   0   2   2   2   2   0   0   2   0   0   0   2   2   2   0   0   2   2   0   0   2   2   0   2   2   2   2   2   2   0   2   0   0   0   2   2   0   0   0   2   0   0   0   2   2   2   2   2   2   0   2   2   2   0   0   0   2   0   0   2   2   0   0   2   0   2   0
 MK-6-14                0   2   0   0   0   0   2   0   0   2   2   0   2   0   0   2   2   0   2   0   0   0   2   0   0   0   2   0   0   0   0   0   0   0   2   2   0   2   0   2   0   0   0   2   2   0   0   2   0   2   2   0   0   2   0   0   2   2   0   0   0   2   2   0   0   2   0   0   0   2   0   2   0   0   2   2   2   0   2   0   2   2   0   2   2   0   0   0   2   0   2   2   2   0   2   0   2   0   2   0   2   2   2   0   2   2   2   0   2   0   2   0   0   2   2   0   0   2   2   0   0   0   0   2   0   0   0   0   0   0   0   2   0   0   2   2   2   2   0   0   2   0   0   0   2   2   2   0   0   2   2   0   0   2   2   0   2   2   2   2   2   2   0   0   0   0   0   2   2   0   2   2   2   0   0   0   2   2   2   2   2   2   0   2   2   2   0   0   2   2   2   0   2   2   0   0   2   0   2   0
 MK-6-15                2   2   0   2   0   0   2   0   0   2   2   0   2   0   2   2   2   2   2   0   0   2   0   0   2   0   2   2   0   0   0   0   0   0   2   2   0   2   0   2   0   0   0   2   2   0   0   2   0   2   0   0   0   2   0   0   2   2   0   0   0   2   2   0   2   2   0   0   0   0   0   2   0   0   2   2   2   0   2   0   2   2   0   2   2   0   0   0   2   0   2   2   2   0   0   0   2   2   2   0   2   2   2   0   0   2   2   0   2   0   2   0   0   2   0   0   0   2   2   0   0   0   0   2   0   0   0   0   0   0   0   2   0   0   2   2   2   2   0   0   2   0   2   0   2   0   2   0   2   2   2   0   0   2   2   2   2   2   2   2   2   2   0   0   0   0   2   0   2   0   2   2   2   0   0   0   0   2   2   0   2   2   0   2   2   2   2   0   0   2   2   0   2   2   2   2   2   0   2   0
 MK-6-16                2   2   0   2   0   0   2   0   0   0   2   0   2   0   2   2   2   2   2   0   0   0   0   0   2   0   2   2   0   0   0   0   2   0   0   2   2   2   0   2   0   0   0   2   2   0   0   2   0   2   2   0   0   2   0   0   2   2   0   0   0   2   2   0   2   2   0   0   2   0   0   2   0   0   0   2   2   0   0   0   2   2   0   2   2   0   0   0   2   0   2   2   2   0   0   0   2   0   2   0   2   2   2   0   0   2   2   0   2   0   2   0   0   2   0   0   0   2   2   0   0   0   0   2   0   0   0   0   0   0   0   2   0   0   2   2   2   2   0   0   2   0   2   0   2   0   2   0   2   2   2   0   0   2   2   2   2   2   2   2   2   2   0   0   0   0   2   0   2   2   2   2   0   0   0   0   0   2   2   0   2   2   0   2   2   2   2   0   0   2   2   0   2   2   2   2   0   0   2   0
 
!****************************************** Phenotypic Data **********************************************************
!-100.0 is resevred for missing phenotype
SimulatedTrait1        14.9189   16.0340   15.1086   14.7238   16.4976   13.4088   15.5969   15.9404   16.2872   13.9156   14.8120   14.2016   13.9962   15.9568   13.8197   13.9579   14.6593   14.6270   13.9866   14.6333   14.1804   14.3585   14.7874   16.3129   13.9989   14.9426   15.2185   14.7637   14.0653   16.8448   14.2177   15.8767   16.0448   13.4487   16.1465   14.3155   14.9173   14.4112   15.0451   14.3970   13.6191   16.4179   15.6413   14.2383   16.4232   15.0977   16.2776   14.4211   14.9116   15.2903   15.9599   14.7101   15.5719   15.6652   16.4432   15.4149   15.7078   13.6620   16.0067   13.8901   15.4295   15.4974   14.8308   15.9964   14.8213   14.1561   15.0800   16.1898   14.1788   16.1838   15.6410   15.3904   16.1227   16.0228   14.3924   16.1996   13.2121   15.9268   15.9469   16.0683   15.7772   14.1267   13.6931   15.8013   14.1027   13.9283   14.7953   15.6187   14.5057   14.6273   16.3285   14.0474   15.6441   14.7524   13.7163   15.9690   13.7429   14.1513   15.8215   14.3760   14.4576   14.6378   15.8740   14.1662   13.5387   15.8433   16.5075   16.1032   13.6256   13.7746   15.4355   14.5823   15.8301   15.9716   15.9934   13.9670   14.9210   14.3167   15.4974   15.7890   16.3460   14.4433   13.6228   15.6101   14.3275   16.1078   15.1261   13.8227   14.5668   14.8000   14.9710   15.3559   13.3486   16.2105   14.8314   16.0619   15.9874   14.7398   15.8686   14.5395   15.6502   16.4409   14.9034   16.3548   15.6369   16.3100   14.0823   14.4249   13.8184   14.0876   15.3704   13.1671   14.3126   14.6022   16.2173   16.5007   15.6111   14.8452   15.4842   14.0986   14.8363   15.9741   16.2145   13.9300   13.7333   13.1125   13.9750   15.4440   14.8326   13.7422   14.5556   13.3626   13.8711   15.4196   13.6401   16.5352   16.3066   15.9010   14.8382   15.3464   14.9150   13.5464   15.1036   15.6871   14.3606   14.3123   14.8968   13.8072   15.4680   13.8110   15.7523   15.6538   14.8551   14.2984   13.7751   14.9006   14.4827   14.6575   16.1653   14.6877
SimulatedTrait2        10.9368    9.5939    9.1087   10.6763    9.5753    9.8763   10.3425   10.0835    9.6511   10.8964   10.5679   10.2398   10.7615    9.6461   10.8358   10.2851    9.3620   10.3153   10.0989    9.1052   10.7345   10.4517   10.1713    9.4474   10.5845    9.4686    9.3185   10.7585   10.5952    9.3385   10.7678    9.4713    9.3189   10.7163    9.4395   10.5239    9.5103   10.1112   10.5634   10.3709   10.3476    9.4509    9.7573   10.0832    9.3881   10.7736    9.4422   10.2829   10.7017    9.3224   10.8253    9.3253    9.6988    9.2590    9.4726    9.1776    9.6582   10.5714    9.7776   10.5187    9.7161    9.4996   10.4841    9.2925   10.9157   10.3962    9.7001    9.1930   10.4125    8.9807    9.3228    9.3063   10.2926    9.3975   10.6945    9.2618   10.3008    9.6499    9.5018    9.3886    9.3636   10.9766    9.7024    9.8892   10.4114   10.3397   10.7870    9.6345   10.1240   10.6780    9.3643   10.4281    9.5993   10.6262   10.4936    9.3554   10.6289   10.6475    9.4266   10.6102   10.1152    9.5145    9.3564   10.2922   10.3681    9.2476    9.7992    9.8753   10.7158   10.6960   10.3025    9.6661   10.5252    9.6374    9.6367   10.1512   10.3455   10.3512    9.3816    9.0066    9.7574   10.9523   10.1387   10.1599   10.5092    9.2616    9.6388   10.4808   10.9235   10.5807   10.3118   10.5403   10.2098    9.6995    9.3715    9.3216    9.7815   10.5532    9.5106   10.4040    9.6733    9.4949   10.6053    9.1468    9.4662    9.6285   10.4129   10.2709   10.7558   10.4195   10.7509   10.0284   10.4280   10.7614    9.5825    9.3727    9.6079   10.6506    9.3726   10.7847    9.5237   10.1700    9.3873   10.0318   10.4114   10.1070   10.8785    9.5943    9.2329   10.5306   10.2462   10.4623   10.3635    9.6515   10.9539    8.9772    9.3750    9.3508   10.5620    9.3487   10.2138   10.4204   10.5912   10.4707   10.4972    9.9328   10.5738   10.5537   10.9018   10.6791    9.8236    9.2589   10.3903   10.4273   10.1522    9.6623   10.6108    9.4636    9.4072    9.8893
 
