# Supplementary material for: Inclusive Composite Interval Mapping of QTL by Environment Interactions in Biparental Populations
Source: PLoS One. 2015 Jul 10;10(7):e0132414. doi: 10.1371/journal.pone.0132414 (PMC4498613; doi:10.1371/journal.pone.0132414)
Supplement: S6 File — (ZIP) [file pone.0132414.s006.zip › H=0.8/L1/run_00151.met]

!**********************Note: lines staring with "!" are remarks and will be ignored in the program********************
!*********************************General Information**********************************
!Assuming F1 = P1 x P2, populations available in QTL IciMapping are: 
!  1, P1BC1F1 = P1 x F1, the first backcrossing where P1 is used as the recurrent parent;
!  2, P2BC1F1 = P2 x F1, the first backcrossing where P2 is used as the recurrent parent;
!  3, F1DH, F1-derived doubled haploids; 
!  4, RIL or F1RIL, recombination inbred lines through the repeated selfing of F1;
!  5, P1BC1RIL, recombination inbred lines through the repeated selfing of P1BC1F1;
!  6, P2BC1RIL, recombination inbred lines through the repeated selfing of P2BC1F1;
!  7, F2, the selfing generation of F1;
!  8, F3, the selfing generation of F2;
!  9, P1BC2F1, the second backcrossing where P1 is used as the recurrent parent; 
! 10, P2BC2F1, the second backcrossing where P2 is used as the recurrent parent;
! 11, P1BC2RIL, recombination inred lines through the repeated selfing of P1BC2F1; 
! 12, P2BC2RIL, recombination inred lines through the repeated selfing of P2BC2F1; 
! 13, P1BC1F2, the selfing generation of P1BC1F1; 
! 14, P2BC1F2, the selfing generation of P2BC1F1; 
! 15, P1BC2F2, the selfing generation of P1BC2F1; 
! 16, P2BC2F2, the selfing generation of P2BC2F1; 
! 17, P1BC1DH, P1BC1F1-derived doubled haploids; 
! 18, P2BC1DH, P2BC1F1-derived doubled haploids; 
! 19, P1BC2DH, P1BC2F1-derived doubled haploids; 
! 20, P2BC2DH, P2BC2F1-derived doubled haploids; 
   3      !Mapping Population (see remarks above)
   2      !Mapping Function (1 for Kosambi; 2 for Haldane; 3 for Morgan)
   2      !Marker Space Type (1 for intervals; 2 for positions)
   1      !Marker Space Unit(1 for centiMorgans; 2 for Morgan)
   6      !Number of Chromosomes (or Linkage Groups)
 200      !Size of the mapping population
   2      !Number of environments
 
!***************************************** Chromosomes and Linkage Maps **********************************************
!Chromosome                 NumMarkers
-CH1                        16
-CH2                        16
-CH3                        16
-CH4                        16
-CH5                        16
-CH6                        16
!Linkage map (Marker name followed by position or the interval length)
 MK-1-1                1     0.000
 MK-1-2                1    10.000
 MK-1-3                1    20.000
 MK-1-4                1    30.000
 MK-1-5                1    40.000
 MK-1-6                1    50.000
 MK-1-7                1    60.000
 MK-1-8                1    70.000
 MK-1-9                1    80.000
 MK-1-10               1    90.000
 MK-1-11               1   100.000
 MK-1-12               1   110.000
 MK-1-13               1   120.000
 MK-1-14               1   130.000
 MK-1-15               1   140.000
 MK-1-16               1   150.000
 MK-2-1                2     0.000
 MK-2-2                2    10.000
 MK-2-3                2    20.000
 MK-2-4                2    30.000
 MK-2-5                2    40.000
 MK-2-6                2    50.000
 MK-2-7                2    60.000
 MK-2-8                2    70.000
 MK-2-9                2    80.000
 MK-2-10               2    90.000
 MK-2-11               2   100.000
 MK-2-12               2   110.000
 MK-2-13               2   120.000
 MK-2-14               2   130.000
 MK-2-15               2   140.000
 MK-2-16               2   150.000
 MK-3-1                3     0.000
 MK-3-2                3    10.000
 MK-3-3                3    20.000
 MK-3-4                3    30.000
 MK-3-5                3    40.000
 MK-3-6                3    50.000
 MK-3-7                3    60.000
 MK-3-8                3    70.000
 MK-3-9                3    80.000
 MK-3-10               3    90.000
 MK-3-11               3   100.000
 MK-3-12               3   110.000
 MK-3-13               3   120.000
 MK-3-14               3   130.000
 MK-3-15               3   140.000
 MK-3-16               3   150.000
 MK-4-1                4     0.000
 MK-4-2                4    10.000
 MK-4-3                4    20.000
 MK-4-4                4    30.000
 MK-4-5                4    40.000
 MK-4-6                4    50.000
 MK-4-7                4    60.000
 MK-4-8                4    70.000
 MK-4-9                4    80.000
 MK-4-10               4    90.000
 MK-4-11               4   100.000
 MK-4-12               4   110.000
 MK-4-13               4   120.000
 MK-4-14               4   130.000
 MK-4-15               4   140.000
 MK-4-16               4   150.000
 MK-5-1                5     0.000
 MK-5-2                5    10.000
 MK-5-3                5    20.000
 MK-5-4                5    30.000
 MK-5-5                5    40.000
 MK-5-6                5    50.000
 MK-5-7                5    60.000
 MK-5-8                5    70.000
 MK-5-9                5    80.000
 MK-5-10               5    90.000
 MK-5-11               5   100.000
 MK-5-12               5   110.000
 MK-5-13               5   120.000
 MK-5-14               5   130.000
 MK-5-15               5   140.000
 MK-5-16               5   150.000
 MK-6-1                6     0.000
 MK-6-2                6    10.000
 MK-6-3                6    20.000
 MK-6-4                6    30.000
 MK-6-5                6    40.000
 MK-6-6                6    50.000
 MK-6-7                6    60.000
 MK-6-8                6    70.000
 MK-6-9                6    80.000
 MK-6-10               6    90.000
 MK-6-11               6   100.000
 MK-6-12               6   110.000
 MK-6-13               6   120.000
 MK-6-14               6   130.000
 MK-6-15               6   140.000
 MK-6-16               6   150.000
!*********************************** Marker Types ********************************************************************
!Co-dominant marker: When heterozygote F1 is present, P1 is coded as 2, F1 is coded as 1, and P2 is coded as 0; Otherwise, P1 is coded as 2, and P2 is coded as 0. 
!Dominant marker: When heterozygote F1 is present, P1 and F1 are coded as 12, and P2 is coded as 0; Otherwise, P1 is coded as 2, and P2 is coded as 0.  
!Recessive markers: When heterozygote F1 is present, P1 is coded as 2, and F1 and P2 are coded as 10; Otherwise, P1 is coded as 2, and P2 is coded as 0. 
!Missing marker is coded as -1. 
 MK-1-1                 2   0   0   2   0   2   0   2   2   0   2   0   0   2   0   2   2   2   2   0   2   0   0   2   2   0   2   0   0   0   2   0   2   2   0   2   0   0   0   2   2   0   2   2   2   0   2   2   0   2   2   2   2   0   0   0   0   2   0   0   0   0   2   0   2   2   0   0   2   2   0   2   0   0   0   2   2   0   0   0   2   2   2   2   2   0   2   2   2   0   2   2   2   0   0   0   0   2   0   2   0   2   2   0   0   2   0   2   0   2   0   0   2   0   2   2   0   0   2   0   0   0   2   0   2   2   2   0   0   2   2   2   2   0   0   0   0   2   0   2   2   2   0   2   0   0   0   0   2   2   0   0   0   2   0   2   0   2   0   2   0   0   2   2   2   2   0   2   2   0   0   0   0   2   0   2   0   0   0   0   2   2   0   2   2   2   0   0   0   0   2   2   0   2   0   2   0   0   2   0
 MK-1-2                 2   0   0   2   0   2   0   2   2   0   2   0   2   2   0   2   2   2   2   0   2   0   0   2   2   0   2   0   0   0   2   0   2   2   0   2   0   0   0   2   2   0   2   2   2   0   2   0   0   2   2   2   2   0   0   0   0   2   0   0   0   0   2   0   2   2   0   0   2   2   0   2   0   0   0   2   2   0   2   0   0   2   0   2   2   0   2   0   2   0   2   2   2   2   0   0   0   2   0   2   0   2   0   0   2   2   0   2   0   2   0   0   2   0   2   2   0   0   2   0   0   0   2   0   2   2   2   0   0   0   2   2   2   0   0   0   0   2   0   2   2   2   0   2   0   0   2   0   2   2   0   0   0   2   0   2   0   2   0   2   0   0   0   2   2   0   0   2   2   0   0   0   0   2   0   2   0   0   0   0   2   2   0   2   2   0   0   0   0   0   2   2   0   2   0   2   0   0   2   0
 MK-1-3                 0   0   0   2   0   2   0   2   2   0   2   0   2   2   0   2   2   2   2   0   2   0   2   2   2   0   2   0   0   0   2   0   2   2   0   2   0   0   0   0   2   0   2   2   2   0   2   2   0   2   2   2   2   0   0   0   0   2   0   0   0   0   2   0   2   2   0   0   2   2   0   2   0   0   0   0   2   0   2   2   0   2   0   2   2   2   2   0   2   0   2   2   0   2   0   0   0   2   0   2   0   2   0   0   2   2   0   2   2   2   0   0   2   0   2   2   0   0   2   0   0   0   2   0   2   2   2   0   0   0   2   2   2   0   0   0   0   2   0   0   2   0   0   2   0   0   2   0   2   2   0   0   0   2   0   2   0   2   0   2   0   0   0   2   2   0   0   2   2   0   0   0   2   0   0   2   0   0   0   0   2   2   0   2   2   0   0   0   2   0   2   2   0   2   0   2   0   0   2   0
 MK-1-4                 0   0   0   0   0   2   0   2   2   0   2   0   2   2   0   2   2   2   2   0   2   0   2   2   2   0   2   0   0   0   2   0   2   2   0   2   0   0   2   0   2   0   2   2   2   0   2   2   0   2   2   0   2   0   0   0   0   2   0   0   0   0   2   0   2   2   0   2   2   2   0   2   0   0   0   0   2   0   2   2   0   2   0   2   2   2   2   0   2   0   2   2   0   2   0   2   0   2   0   2   0   2   0   0   2   2   0   2   2   2   0   0   2   0   0   2   0   0   2   0   0   2   0   0   0   2   2   0   0   0   2   2   2   0   0   0   0   2   0   2   2   0   0   2   0   0   2   0   2   2   0   0   0   2   0   2   0   2   0   2   0   0   2   2   2   0   0   2   2   0   0   0   2   0   2   2   0   0   0   0   2   2   0   2   2   0   0   0   2   0   2   2   0   2   0   2   0   0   2   0
 MK-1-5                 0   0   0   0   0   2   0   2   2   0   2   0   0   2   0   0   0   2   2   0   2   0   0   2   2   0   2   2   0   0   2   0   0   2   0   2   0   0   2   2   2   0   2   0   2   0   2   2   0   2   2   0   2   0   0   0   0   2   0   0   0   2   2   0   0   2   0   2   2   2   0   2   0   0   0   0   2   0   2   2   0   2   0   2   2   2   2   0   2   0   2   2   0   2   0   2   0   2   0   2   0   2   0   0   2   2   0   2   2   2   0   0   2   2   0   2   0   0   2   0   0   2   2   0   0   2   2   0   0   0   0   0   2   0   0   0   0   2   0   2   2   2   0   0   0   0   2   0   2   2   2   0   0   2   0   2   0   2   0   2   0   0   2   2   2   0   0   2   2   0   0   2   2   0   0   2   0   0   0   0   2   2   0   2   2   0   0   0   2   0   2   2   0   2   0   2   0   0   2   0
 MK-1-6                 0   0   0   0   0   2   0   2   2   0   2   0   0   2   0   0   0   2   2   0   2   0   0   2   2   0   2   0   0   0   2   0   0   2   0   2   0   0   2   2   2   0   2   0   0   0   2   2   0   0   2   0   2   2   0   0   0   2   0   0   0   2   2   2   0   2   0   2   2   2   0   2   0   0   0   0   2   0   2   2   0   2   0   2   2   2   2   2   2   0   2   2   2   2   0   2   0   2   0   2   0   2   0   0   2   2   0   2   2   2   0   0   2   2   0   2   0   0   2   0   0   2   2   0   0   2   2   0   0   0   2   0   2   0   0   0   0   2   0   2   2   2   0   0   0   2   2   0   2   2   2   0   0   2   0   2   0   2   0   2   0   0   2   2   2   0   0   2   2   0   0   2   2   0   0   2   0   2   2   0   0   2   0   2   2   0   2   2   2   0   2   0   2   2   0   2   0   0   2   0
 MK-1-7                 0   0   2   0   2   2   0   2   0   0   2   0   0   2   0   0   0   2   2   0   2   0   0   2   2   0   2   0   0   0   2   0   2   2   0   2   0   0   2   2   2   0   2   0   0   0   2   2   0   0   2   0   2   2   0   0   0   2   0   0   2   2   2   2   0   2   0   2   2   2   0   0   0   2   0   0   2   0   2   0   2   2   0   2   2   2   2   2   2   0   2   2   2   2   0   2   0   2   0   2   0   2   0   2   2   2   0   2   2   2   0   0   2   2   0   2   0   0   2   0   0   2   2   0   0   2   2   0   0   0   2   0   2   0   0   0   0   2   2   0   2   2   0   0   0   2   2   0   2   2   2   0   2   2   0   2   0   2   0   2   0   0   2   2   2   0   0   2   2   0   0   2   2   0   0   2   0   2   2   0   0   2   0   2   2   0   2   2   2   0   2   0   2   2   2   2   0   0   2   0
 MK-1-8                 0   0   2   0   2   2   0   2   0   0   2   0   0   2   0   0   0   2   0   0   2   0   0   2   2   0   2   0   0   0   2   0   2   2   0   2   0   0   0   0   2   0   2   0   0   0   2   2   0   0   2   2   2   2   0   0   0   2   0   0   2   2   2   2   0   2   0   2   2   2   0   0   0   2   0   0   2   0   2   0   2   2   0   2   2   0   2   2   2   0   2   2   2   2   0   2   0   2   0   2   0   2   0   2   2   2   0   2   2   2   0   2   0   2   0   2   2   0   2   0   0   2   2   0   0   0   2   0   0   0   2   0   2   0   0   0   0   2   2   0   2   2   0   0   0   2   2   0   2   2   0   0   2   2   0   2   0   2   0   2   0   0   2   2   2   0   0   2   2   0   0   2   2   2   0   2   0   2   2   0   2   2   0   2   2   0   2   0   2   0   2   0   2   2   2   0   0   2   2   0
 MK-1-9                 0   0   2   0   2   2   0   2   0   0   2   0   0   2   0   0   0   2   0   2   2   0   0   0   2   0   2   0   0   0   2   0   2   2   0   2   0   0   0   2   2   0   2   0   0   0   2   2   0   0   2   2   2   2   0   0   0   2   0   0   2   2   2   2   0   2   0   2   2   2   0   0   0   2   0   0   2   0   2   0   2   2   0   2   2   0   2   2   2   0   2   2   2   2   0   2   0   2   2   2   2   2   0   2   2   2   0   2   2   2   0   2   0   2   2   2   2   0   2   0   0   2   2   0   2   0   2   0   0   0   2   0   2   0   0   0   0   2   2   0   2   2   2   0   2   2   0   0   2   2   0   0   2   2   0   2   0   2   0   2   0   0   2   2   2   0   2   2   0   0   2   2   2   2   0   2   0   2   2   0   2   2   0   2   2   0   2   0   2   0   2   0   2   2   2   2   0   2   2   0
 MK-1-10                0   2   2   0   2   2   0   2   2   0   2   0   0   2   2   0   2   2   0   2   2   0   0   0   2   0   2   0   0   0   0   0   2   2   0   2   0   0   0   2   2   0   2   0   0   0   2   2   2   0   2   2   2   2   0   0   2   2   0   0   2   2   2   0   0   2   0   2   2   2   0   0   0   2   0   0   2   0   2   0   2   2   0   2   2   0   2   2   2   0   2   2   2   2   0   2   0   2   2   2   2   2   0   2   2   2   0   2   2   2   0   2   0   2   2   2   2   0   2   0   0   2   2   0   2   0   2   0   0   0   2   0   2   0   0   0   2   2   2   0   2   2   2   0   2   2   0   0   2   2   0   0   2   2   0   2   0   2   0   2   0   0   2   2   2   0   2   2   0   0   2   2   2   0   0   2   0   2   2   0   2   2   0   2   2   0   0   0   2   0   2   0   2   2   2   2   0   2   2   2
 MK-1-11                0   2   2   0   2   2   0   2   0   0   2   0   0   2   2   0   2   2   0   2   2   0   0   0   2   0   2   0   0   0   0   0   2   2   0   2   0   0   0   2   2   0   2   0   0   0   2   2   2   2   2   2   2   2   0   0   2   2   0   0   2   2   2   0   0   2   0   2   2   2   0   0   0   2   0   2   2   0   2   0   2   2   0   2   2   0   2   2   2   0   2   2   0   2   0   2   0   2   2   2   2   2   0   2   2   2   0   2   2   2   0   0   0   0   2   2   2   0   2   0   0   2   0   0   2   2   2   0   0   0   2   0   2   0   0   0   2   2   2   0   2   2   2   0   2   2   0   0   2   2   0   0   2   2   0   2   0   2   0   2   0   2   2   2   2   0   2   0   0   0   2   2   2   0   0   2   0   2   2   0   2   2   0   2   2   0   0   0   2   0   2   2   2   2   2   2   0   0   2   2
 MK-1-12                0   2   2   0   2   2   0   2   0   0   2   0   0   0   2   0   2   2   0   2   2   0   2   0   2   0   2   0   0   0   2   0   2   2   0   2   0   0   0   2   2   0   2   0   0   0   2   2   2   2   2   2   2   2   0   0   2   2   0   0   0   2   2   0   2   2   0   2   2   2   0   0   0   2   0   2   2   0   2   0   2   2   0   2   0   0   2   2   2   0   2   2   0   2   0   2   2   2   2   2   2   2   0   2   2   2   0   2   2   2   0   0   0   0   0   2   2   0   2   0   0   2   0   0   2   2   2   0   0   0   0   0   2   2   0   0   2   2   2   0   2   2   2   0   2   2   0   0   2   0   2   0   2   2   0   2   0   2   0   2   0   2   2   2   2   0   2   0   0   0   2   2   2   0   0   2   0   2   2   0   2   2   0   2   2   0   0   2   2   0   0   2   2   2   2   0   0   0   2   2
 MK-1-13                0   2   2   0   2   2   0   2   0   0   2   0   0   0   2   0   0   2   2   2   2   0   2   0   2   0   2   0   0   0   2   0   2   2   0   2   0   0   2   2   0   0   2   0   0   0   2   2   2   2   2   2   2   2   0   0   2   2   2   0   0   2   2   2   2   2   0   2   2   2   0   2   0   2   0   2   2   0   2   0   2   2   0   2   2   0   2   2   2   0   2   0   0   2   0   2   2   2   2   0   0   2   0   2   2   2   0   2   2   2   0   0   0   0   0   2   2   0   2   0   0   2   0   0   2   2   2   0   0   0   0   0   2   2   0   0   2   2   2   0   2   2   2   0   2   2   0   0   0   0   2   0   2   2   0   2   0   2   0   2   2   2   0   2   2   0   2   0   0   0   2   2   2   0   0   2   0   2   2   0   0   0   2   0   2   2   0   0   2   0   0   0   2   2   2   0   0   0   2   2
 MK-1-14                2   2   2   0   2   2   0   2   0   0   2   0   2   0   2   0   0   2   2   2   2   0   2   0   2   0   2   0   0   0   2   0   2   2   0   2   0   2   2   2   0   2   0   0   0   0   2   2   2   2   2   2   2   2   0   0   2   2   2   0   0   2   2   2   2   2   0   2   2   2   0   2   0   2   0   2   0   0   2   0   2   2   0   2   2   0   2   2   2   2   2   0   0   2   0   2   2   2   2   2   0   2   0   2   2   2   0   2   2   0   0   0   0   0   0   2   2   0   2   0   0   2   0   0   2   2   2   0   0   0   0   0   2   2   0   0   2   0   2   0   2   2   2   0   2   2   0   0   0   0   0   0   2   2   0   2   0   2   0   2   2   2   0   2   2   0   2   0   0   0   2   2   2   0   0   2   0   2   2   0   0   0   2   2   2   0   2   0   2   0   0   0   2   2   2   0   0   0   2   2
 MK-1-15                2   2   2   0   2   2   0   2   2   0   2   0   2   0   2   0   0   2   2   2   2   0   2   0   2   0   2   0   0   0   0   0   2   2   2   2   0   2   2   0   0   2   0   0   0   0   2   2   2   2   2   0   0   2   0   0   2   0   2   2   0   0   2   2   2   2   0   2   2   2   0   2   2   2   2   2   0   0   2   0   0   2   0   2   2   2   2   2   2   2   2   0   0   2   2   2   2   2   2   2   0   2   0   2   2   2   0   2   2   0   0   0   0   0   0   2   2   0   0   0   0   2   0   0   2   2   2   0   2   0   0   2   2   0   0   2   2   0   2   2   2   2   2   0   2   2   0   0   0   0   0   0   2   2   0   2   0   0   0   2   2   2   2   2   2   0   2   0   0   0   2   2   2   0   0   2   0   2   2   0   2   0   2   2   2   0   2   0   2   0   0   0   0   2   0   0   0   0   2   2
 MK-1-16                0   2   2   0   2   2   0   2   2   0   0   0   2   0   2   0   0   2   2   2   2   0   2   0   2   0   2   2   0   0   0   0   2   0   2   2   2   2   0   0   2   2   0   0   0   0   2   2   2   2   2   0   0   2   0   0   2   0   2   2   0   0   2   0   2   2   0   2   2   2   0   2   2   2   0   2   0   0   2   0   0   2   0   2   2   2   2   2   2   2   2   0   0   2   2   2   0   2   0   0   0   2   0   2   2   2   0   2   2   0   2   0   0   0   0   2   2   0   0   0   0   2   0   0   2   2   2   0   2   0   0   2   2   0   0   2   2   0   2   2   2   2   2   0   2   2   0   2   0   0   0   0   2   2   0   2   0   2   0   0   0   2   2   2   2   0   0   0   0   0   2   0   2   0   0   0   0   2   2   0   2   2   2   2   2   2   2   0   2   0   0   0   0   2   0   0   0   0   2   2
 MK-2-1                 0   2   2   0   0   0   2   2   0   2   0   0   0   2   0   0   2   0   0   0   2   2   2   2   0   0   0   0   2   0   2   2   2   2   0   0   2   2   2   2   0   2   2   2   0   0   0   0   2   0   2   2   0   0   0   2   2   0   2   2   2   2   0   2   2   2   0   2   2   0   0   0   0   0   0   2   0   0   0   2   0   0   2   0   2   0   0   2   2   0   0   2   2   2   2   2   2   0   0   0   2   0   0   0   2   0   0   0   2   0   2   2   2   2   2   0   0   2   2   2   2   0   2   0   2   0   2   2   2   0   2   2   0   2   2   0   2   2   2   2   2   2   2   2   2   2   0   0   0   2   2   0   0   2   2   2   0   0   0   0   2   0   2   0   0   0   0   0   2   0   2   2   2   2   2   0   0   2   0   2   0   0   0   0   2   0   0   2   0   0   2   2   0   0   2   0   0   0   0   0
 MK-2-2                 0   0   2   0   0   0   2   2   0   2   0   0   0   2   0   0   2   2   0   0   2   2   2   2   0   0   0   0   0   0   2   2   2   2   0   0   2   2   2   2   0   2   2   2   0   0   0   0   2   0   2   2   0   0   0   2   2   0   2   2   2   0   2   2   2   2   0   2   2   0   0   0   0   0   0   2   0   0   0   2   0   2   2   2   2   0   0   2   2   0   0   0   2   2   2   2   2   0   0   0   2   0   0   0   2   2   0   0   2   0   0   2   2   0   2   0   2   0   2   2   2   0   2   0   2   0   2   0   2   0   0   2   0   2   2   0   2   2   2   2   2   2   2   2   2   2   0   0   0   0   2   0   0   2   2   2   0   0   0   0   2   0   2   0   0   0   2   0   2   0   2   2   2   2   2   0   0   0   0   2   0   2   0   0   2   0   0   2   0   2   2   2   0   0   2   0   0   0   0   0
 MK-2-3                 2   0   2   0   0   0   2   2   0   2   2   0   0   2   0   0   2   2   0   0   2   2   2   2   0   0   0   0   0   0   2   0   2   2   0   0   2   2   2   2   0   2   2   2   0   0   0   0   2   0   2   0   0   0   0   2   2   0   2   2   2   0   2   2   2   2   0   2   2   0   0   0   0   0   0   2   0   0   0   2   0   2   2   2   2   0   0   2   2   0   0   0   2   2   0   2   2   0   0   2   2   0   0   0   2   2   0   0   2   0   0   2   2   0   2   0   2   0   2   2   2   2   2   0   2   0   2   0   2   0   0   0   0   2   2   2   2   2   2   2   2   2   2   2   2   2   0   0   0   0   2   0   0   2   2   0   0   0   2   0   2   0   2   0   0   0   2   0   2   0   2   2   2   2   2   0   2   0   0   2   0   2   2   0   2   2   0   2   0   2   2   2   0   0   2   0   0   0   0   2
 MK-2-4                 2   0   2   0   0   0   0   2   0   2   2   0   0   2   2   2   2   2   0   2   2   2   2   2   0   0   0   0   2   0   2   0   2   2   2   0   2   2   2   2   0   2   2   2   0   0   0   0   2   0   0   0   0   0   0   2   2   0   2   2   2   0   2   2   2   2   0   2   2   0   0   0   0   0   0   2   0   0   0   2   0   2   2   2   0   0   0   2   2   0   0   0   2   2   0   2   2   0   0   2   2   0   0   0   2   2   0   0   2   0   0   2   0   2   2   0   2   0   2   2   2   2   2   0   2   0   2   0   2   0   2   0   0   2   2   2   2   0   2   2   2   2   2   2   2   2   0   0   2   2   2   0   0   2   2   0   0   0   2   0   2   0   2   2   0   0   0   0   2   2   2   2   2   2   2   2   2   0   0   2   0   2   0   0   2   2   0   2   0   2   2   0   0   2   2   0   0   0   0   2
 MK-2-5                 2   0   2   2   0   2   0   2   2   2   2   0   2   2   2   2   0   2   0   2   2   0   2   2   0   0   0   0   2   0   2   0   2   2   2   0   2   2   2   2   0   2   2   2   0   2   0   0   2   0   0   0   0   0   0   2   2   0   2   2   2   0   2   2   2   2   0   2   2   0   0   0   0   0   0   2   0   0   0   2   0   2   2   2   0   2   0   0   2   2   0   2   2   2   0   2   2   0   0   0   2   0   0   0   2   2   0   0   2   0   0   2   0   2   2   0   2   0   2   2   2   2   2   0   2   2   2   0   2   0   2   2   0   2   2   2   2   0   0   2   0   2   2   2   2   2   2   0   0   2   2   0   0   2   2   0   0   0   2   0   2   0   2   2   0   0   0   0   2   2   2   2   2   2   2   2   2   0   0   2   2   2   0   0   2   2   0   2   0   2   0   0   0   2   2   0   0   0   0   0
 MK-2-6                 2   0   2   2   0   2   0   2   2   2   2   0   2   2   2   2   0   2   0   2   2   0   2   2   0   0   0   0   0   0   0   0   2   2   2   0   2   2   2   2   0   2   2   2   0   2   0   0   0   0   0   0   0   0   0   2   2   0   2   2   2   0   2   2   0   2   0   2   2   0   0   0   0   0   0   2   0   0   0   2   0   2   2   2   0   2   0   0   2   2   0   2   2   2   2   2   2   0   0   0   2   0   0   0   2   2   0   0   2   0   0   2   0   2   0   0   2   2   2   2   2   2   2   0   2   2   2   0   2   0   0   2   0   2   2   2   2   0   0   2   2   2   2   2   2   2   2   0   0   2   2   0   0   2   2   2   0   0   2   0   2   0   2   2   0   0   0   0   2   2   2   0   2   2   2   2   0   0   0   2   2   2   0   0   2   2   0   2   0   2   0   0   0   2   2   0   0   0   0   0
 MK-2-7                 2   0   2   2   0   2   2   2   2   2   2   2   2   2   2   2   0   2   0   2   2   0   2   2   0   0   0   2   0   0   0   0   2   2   2   0   2   2   2   2   0   2   2   2   0   2   0   0   2   0   0   0   0   0   0   2   2   0   2   2   2   0   2   2   0   2   0   2   2   0   0   0   0   0   0   2   0   0   0   2   0   2   2   2   0   2   0   0   2   0   0   2   2   0   2   2   2   0   0   0   2   0   0   0   2   2   0   0   2   0   0   2   0   2   0   0   2   2   0   2   2   2   2   0   2   0   2   0   2   0   0   2   0   0   2   2   2   0   0   2   2   2   2   2   2   0   2   0   2   2   2   0   0   2   2   2   0   0   2   0   2   2   2   2   0   0   0   0   2   2   2   0   2   2   2   2   0   0   0   2   0   2   0   0   2   2   2   2   0   2   0   0   0   2   2   0   0   2   0   0
 MK-2-8                 2   0   2   2   0   2   2   2   2   2   2   2   2   2   2   2   0   2   0   2   2   0   2   2   0   0   0   2   0   0   0   2   2   2   2   0   2   0   2   2   0   2   0   2   0   2   0   0   2   0   0   0   0   0   0   2   2   2   2   2   2   0   2   2   0   2   0   2   2   0   0   0   0   2   0   2   0   0   0   2   0   2   2   2   0   2   0   0   2   0   0   2   2   0   2   2   2   0   0   0   2   0   0   0   2   2   0   0   2   0   0   2   0   2   0   0   2   2   0   2   2   2   2   0   2   0   2   0   2   0   0   2   0   0   2   2   2   0   0   2   2   0   2   2   2   0   2   0   2   2   2   0   0   2   2   2   0   0   2   0   2   2   2   2   0   0   0   0   2   2   2   0   2   2   2   2   0   2   0   2   0   2   0   2   2   2   2   2   0   2   0   0   2   2   2   0   0   2   0   0
 MK-2-9                 2   0   0   2   0   2   2   2   2   2   2   2   2   2   2   2   0   2   0   2   2   0   2   2   0   0   0   2   0   0   2   0   2   2   2   0   2   0   2   2   0   0   0   2   0   2   2   0   2   0   0   0   0   0   0   2   2   2   2   0   2   0   2   0   0   2   0   2   2   0   0   0   0   2   0   2   0   0   0   2   0   2   2   2   0   2   0   0   0   0   0   2   2   0   2   0   2   0   0   0   2   0   0   0   2   2   0   0   0   0   0   2   0   2   0   0   2   2   0   0   2   2   2   0   2   0   2   2   2   0   0   2   0   0   2   0   2   2   0   2   0   2   2   2   2   0   2   0   2   2   2   0   0   2   2   2   0   0   0   0   2   2   2   2   0   0   0   0   2   2   2   0   2   2   2   2   2   2   0   2   0   2   2   2   2   2   2   2   0   0   2   0   2   2   2   0   0   2   0   0
 MK-2-10                2   0   0   2   0   2   2   2   2   2   2   2   2   2   2   2   0   2   0   2   2   0   2   2   0   0   0   2   0   0   2   0   0   2   2   2   0   0   2   2   0   0   0   2   0   2   2   0   2   0   0   2   0   0   0   0   2   2   2   0   2   0   2   0   0   2   0   2   2   0   0   0   0   2   0   2   0   0   0   2   0   2   0   0   0   2   0   0   0   0   0   2   2   0   0   0   2   0   0   0   2   0   0   0   2   2   0   0   0   0   0   2   0   2   0   0   2   2   0   0   2   2   2   0   2   0   2   2   2   0   0   2   0   0   2   0   2   0   0   2   0   2   0   2   2   0   2   0   2   2   2   0   0   2   0   2   0   0   0   0   2   2   2   2   0   0   0   2   2   2   2   0   2   0   2   2   2   2   0   2   0   2   2   2   2   2   2   2   0   0   0   0   2   2   2   2   0   2   0   0
 MK-2-11                2   0   0   2   0   2   2   2   2   2   2   2   2   2   2   2   0   2   0   2   2   0   2   2   0   0   0   2   0   0   2   0   0   2   2   2   2   0   2   2   0   0   0   2   0   0   2   0   2   0   0   2   2   0   0   0   2   2   2   2   2   0   2   0   2   2   0   2   0   0   0   2   0   2   0   0   0   0   0   2   0   0   0   0   2   2   0   0   2   0   0   2   2   0   0   0   2   0   2   2   2   0   0   0   2   2   0   0   0   0   0   2   0   2   2   0   2   2   0   0   2   2   2   0   2   0   2   2   2   0   0   2   0   0   2   0   2   0   0   0   0   2   0   2   2   0   2   0   2   0   2   0   0   2   0   2   2   0   0   0   2   2   0   2   0   0   0   2   2   2   2   0   2   0   2   2   0   2   0   2   0   0   2   2   2   2   2   0   0   0   0   0   2   2   2   2   0   2   0   0
 MK-2-12                2   0   0   2   0   0   2   2   2   2   2   2   2   2   2   2   0   2   0   2   2   0   2   2   0   0   0   2   0   0   2   0   0   2   2   2   0   0   2   2   0   0   0   2   2   0   2   0   2   0   0   2   2   0   0   2   0   2   2   2   2   0   2   0   2   2   0   2   0   0   0   2   2   2   0   0   0   0   0   2   0   0   2   0   2   2   0   0   2   0   0   2   2   0   0   0   2   0   2   2   2   0   0   0   2   0   0   0   0   0   0   2   0   2   2   0   2   2   0   0   2   2   2   0   2   0   2   2   2   0   0   2   0   0   0   0   2   0   0   0   0   2   0   2   2   0   2   0   2   0   2   0   0   2   0   2   2   0   0   0   2   2   0   2   0   0   0   2   2   2   2   0   2   0   2   2   2   2   0   2   0   0   2   0   2   2   2   0   2   0   0   0   2   2   2   2   0   2   2   0
 MK-2-13                0   0   0   0   0   0   2   2   2   2   2   2   2   2   2   2   0   2   0   2   2   0   2   2   0   0   0   2   0   0   2   0   0   2   2   0   0   0   2   2   0   0   0   2   2   0   2   0   2   0   0   2   2   0   0   2   0   2   2   2   2   0   2   0   2   2   0   2   0   0   0   2   2   2   0   0   0   0   2   2   0   0   2   0   2   2   0   0   2   0   0   2   2   0   0   0   2   0   2   2   2   0   0   0   2   0   0   0   0   2   0   2   0   0   2   0   2   2   0   0   2   2   2   0   2   0   2   2   2   2   0   2   0   0   0   0   2   0   0   0   0   2   0   2   2   2   2   0   2   0   2   0   2   2   0   2   2   0   0   0   2   0   0   2   0   0   2   2   2   2   2   0   2   0   2   2   2   2   0   2   0   0   2   0   2   2   2   0   2   0   0   0   2   2   2   2   0   2   2   2
 MK-2-14                0   0   2   0   2   0   2   2   2   2   2   0   2   2   2   2   2   2   0   2   2   0   0   0   0   0   0   2   0   0   2   0   0   2   2   0   0   0   2   2   0   0   2   2   2   0   2   0   2   0   0   2   2   0   0   2   0   2   2   2   0   0   2   0   2   2   0   2   0   0   2   0   2   2   0   0   0   0   0   2   0   0   2   0   0   2   0   0   2   0   2   2   2   0   0   0   0   0   2   2   2   0   0   0   0   0   0   0   0   2   0   2   0   0   0   2   2   2   0   0   2   2   2   0   2   0   2   2   2   2   0   2   0   0   0   0   2   0   0   0   0   2   0   2   2   2   2   0   2   0   2   0   2   2   0   2   2   0   0   0   2   0   2   2   0   0   2   2   2   2   2   2   2   0   2   2   2   2   0   0   0   0   2   2   2   2   2   0   2   0   0   0   2   2   2   2   0   2   2   0
 MK-2-15                0   0   2   0   2   0   2   2   2   2   2   0   2   2   2   2   2   2   0   2   2   0   0   0   0   0   0   2   0   0   2   0   2   2   2   0   0   0   2   2   0   0   2   2   0   0   2   0   2   0   0   2   2   0   0   2   0   2   2   2   0   0   2   0   2   2   0   2   2   0   2   0   2   2   0   0   0   0   0   2   0   0   0   0   0   2   0   0   2   0   2   2   2   0   0   0   0   0   2   2   2   0   0   0   0   0   0   2   0   0   0   2   2   0   0   2   2   0   0   0   2   2   0   0   2   0   2   2   2   2   0   2   0   0   2   0   0   0   0   0   0   2   0   2   2   2   2   0   2   0   2   2   0   2   0   2   2   0   0   0   2   0   2   0   0   0   0   2   2   2   2   2   2   0   2   2   0   2   0   0   0   0   0   2   2   2   2   0   2   0   0   2   2   2   2   2   0   2   2   0
 MK-2-16                0   0   2   0   2   0   2   2   2   2   2   0   2   2   2   2   2   2   0   2   2   0   0   0   0   0   2   2   0   0   2   0   2   2   2   0   0   0   0   2   2   0   2   2   0   0   2   0   2   0   0   2   0   0   0   2   0   2   2   2   0   0   2   0   2   2   0   2   2   0   2   0   2   2   0   0   0   0   0   2   0   0   0   0   0   2   0   0   2   0   2   2   2   0   0   0   0   0   2   2   2   0   0   0   0   0   0   2   0   0   0   2   2   0   0   0   2   2   0   0   2   2   0   0   2   0   2   2   2   2   0   2   0   0   2   0   0   2   0   0   0   2   0   2   0   2   2   0   0   0   2   0   0   2   0   2   2   0   0   0   2   0   2   0   0   0   0   0   2   2   2   2   2   0   2   2   0   0   0   2   0   0   0   2   2   2   2   0   2   0   0   2   2   2   2   2   0   2   2   0
 MK-3-1                 2   2   0   2   0   2   0   0   0   0   2   0   0   0   2   0   2   2   0   2   2   2   0   2   0   2   0   2   2   2   0   0   0   0   0   2   2   2   0   0   0   0   0   2   0   0   2   2   2   2   2   2   0   0   2   2   0   2   0   0   2   0   2   2   2   2   0   0   2   0   2   2   2   0   2   0   0   2   2   2   0   2   2   2   2   0   0   2   0   2   0   0   2   0   0   2   2   2   0   2   0   0   2   2   0   2   0   2   0   0   0   2   0   0   2   2   2   0   2   2   0   2   0   0   2   0   0   2   0   2   0   2   0   2   2   0   0   0   2   2   2   2   0   2   0   0   2   0   2   0   0   2   2   2   0   2   2   0   2   0   0   0   0   2   2   2   0   2   0   2   0   2   0   0   0   0   0   0   0   2   2   0   2   0   0   2   2   2   0   2   2   2   2   2   0   2   2   2   0   0
 MK-3-2                 2   2   2   2   2   0   0   2   0   0   2   0   2   0   2   0   2   2   2   2   2   2   0   2   0   0   0   2   2   2   0   0   0   0   0   2   2   2   0   0   0   0   0   0   0   0   2   2   2   2   2   2   0   0   2   2   0   2   2   0   2   0   2   2   2   2   0   0   2   0   2   2   0   0   2   0   0   2   2   2   0   2   0   0   2   0   0   0   0   2   0   0   2   0   0   2   2   2   0   2   0   0   2   2   0   2   2   2   0   0   0   0   0   0   2   2   2   2   2   0   0   2   0   0   2   0   0   2   2   2   0   2   0   0   2   0   0   0   2   2   2   2   2   2   0   0   2   0   2   0   0   2   2   0   0   2   0   0   2   0   0   0   0   2   2   2   0   2   0   2   0   2   0   0   0   0   0   0   0   2   2   0   2   0   0   2   0   2   0   2   2   2   2   2   0   2   2   2   0   0
 MK-3-3                 2   2   2   2   2   0   0   0   0   0   2   0   2   0   2   0   2   2   2   2   2   2   0   2   0   2   0   2   2   2   0   0   0   0   0   2   2   2   0   2   0   0   0   0   0   0   2   2   2   2   2   2   0   0   2   2   0   2   2   0   2   2   2   2   2   2   0   0   0   2   2   2   0   0   2   0   0   2   0   2   0   2   0   0   0   0   2   0   0   2   0   0   2   0   0   2   2   2   0   2   0   2   2   2   0   2   2   2   0   0   0   0   0   0   2   2   2   0   2   0   0   2   0   0   0   0   0   2   2   2   0   2   0   0   2   0   2   0   2   2   2   2   2   2   0   0   2   0   2   0   2   2   2   0   0   2   2   0   2   0   0   0   0   2   2   0   0   2   0   0   0   0   0   0   0   0   2   0   0   0   2   0   2   0   0   2   0   2   0   2   2   0   2   2   0   2   2   2   0   0
 MK-3-4                 2   2   2   2   2   2   0   0   0   0   2   0   2   0   2   0   2   2   2   2   2   2   0   2   0   2   0   2   2   2   0   0   0   0   0   2   2   2   0   2   0   2   0   0   0   0   2   2   2   2   2   2   0   0   2   0   0   2   2   0   2   2   2   2   2   0   0   0   0   2   2   2   0   2   0   0   0   0   0   2   0   2   0   2   0   0   0   0   0   2   0   0   2   0   0   2   2   2   0   2   0   2   2   2   0   2   2   2   0   0   2   0   0   0   2   2   2   0   2   0   0   2   0   0   0   2   0   2   2   2   0   2   0   0   2   0   2   0   0   0   2   2   2   2   2   0   2   0   0   0   2   2   2   0   0   2   2   0   2   0   0   0   0   2   2   0   2   2   0   0   0   0   0   2   0   0   2   0   0   0   0   0   2   0   0   2   0   2   0   2   2   0   0   2   0   2   2   2   0   0
 MK-3-5                 2   0   2   2   2   2   0   0   0   0   2   0   2   2   2   0   2   2   2   2   2   0   0   2   0   2   2   2   2   0   0   2   0   0   0   2   2   2   0   2   0   2   2   0   0   0   2   2   2   2   2   2   0   0   2   0   0   0   0   0   2   2   2   0   2   0   0   0   0   2   2   2   0   2   0   0   0   2   0   2   0   2   0   2   0   0   0   0   0   0   0   0   0   0   0   2   2   2   0   2   0   2   0   2   0   2   2   2   0   0   2   0   0   0   0   2   2   0   2   0   0   2   0   2   0   2   0   2   2   2   0   2   0   0   2   0   2   0   0   0   0   2   2   2   2   0   2   0   0   0   2   2   2   2   0   2   2   0   2   0   0   0   0   2   2   0   2   2   0   0   0   2   0   2   2   0   2   0   2   0   2   0   2   0   0   2   0   2   0   2   2   0   0   2   0   2   2   2   0   0
 MK-3-6                 2   2   2   0   2   2   0   0   0   0   2   0   2   2   2   0   0   2   2   2   2   0   0   2   0   2   2   2   2   0   0   2   0   0   0   0   2   2   0   2   0   0   2   0   2   0   2   2   2   2   0   2   0   0   2   0   0   0   0   0   2   0   2   0   2   0   0   0   0   2   2   2   0   2   0   0   0   2   0   2   0   2   0   2   0   0   0   0   0   0   0   0   0   0   0   2   2   2   0   2   0   2   0   2   0   2   2   2   0   0   2   0   0   0   0   2   2   0   2   0   0   2   0   2   0   2   0   2   2   2   0   2   0   0   0   0   2   2   0   0   0   2   0   2   2   0   2   0   0   0   2   2   2   2   0   2   2   0   2   0   0   2   0   2   2   0   2   2   0   0   0   2   0   2   2   0   2   0   2   2   2   0   2   0   0   2   0   2   0   2   2   0   0   0   0   0   2   0   0   0
 MK-3-7                 2   2   2   0   2   2   0   0   2   0   2   0   0   2   2   0   0   2   2   2   2   0   0   2   0   2   2   0   0   0   0   2   0   0   0   0   2   2   0   2   2   2   2   0   2   0   2   2   2   2   0   2   0   0   2   0   0   2   0   2   2   0   2   2   2   0   0   0   0   2   2   2   0   2   0   0   0   2   0   2   0   2   2   2   2   2   0   2   0   2   0   0   0   0   0   2   2   2   0   2   0   2   0   2   0   2   2   2   0   0   2   0   0   0   0   2   0   0   2   0   0   2   2   2   2   2   0   0   2   2   0   2   0   0   0   0   2   2   0   0   0   2   0   2   2   0   2   2   0   0   2   2   2   2   0   2   2   0   2   0   0   2   0   2   2   0   2   2   0   0   0   2   0   2   2   0   2   0   0   2   2   0   2   0   0   2   0   0   0   2   2   0   0   0   2   0   0   0   0   0
 MK-3-8                 2   2   2   2   2   2   2   0   2   0   2   0   2   2   0   0   0   2   2   2   2   0   0   0   0   2   2   0   0   0   0   2   0   0   0   2   2   2   0   2   2   2   2   0   2   0   2   2   0   2   0   2   0   0   2   0   2   0   0   0   2   0   2   2   2   0   0   0   0   2   2   2   0   2   0   0   0   2   0   0   0   2   2   2   2   2   0   2   2   0   0   0   0   0   0   2   2   2   0   2   0   2   0   2   0   2   2   2   0   0   2   0   0   0   0   2   2   0   2   0   0   2   0   2   2   2   0   0   2   2   0   2   0   0   0   0   2   2   0   0   0   2   0   2   2   0   2   2   0   0   2   2   2   2   0   2   2   0   2   0   0   2   0   2   2   0   2   2   0   0   0   2   0   2   2   0   2   0   0   2   2   0   0   0   0   2   0   0   2   2   2   0   0   0   2   0   0   0   0   0
 MK-3-9                 2   2   2   2   2   2   2   0   2   0   2   0   2   2   0   0   0   2   2   2   2   0   0   0   0   0   2   0   0   0   2   2   0   0   0   2   2   2   0   2   2   2   2   0   2   0   2   0   0   2   0   2   0   2   2   0   2   0   0   0   2   0   2   2   2   2   0   0   2   2   0   2   0   2   0   0   0   2   2   0   0   0   2   2   2   2   0   2   2   0   0   0   0   0   2   2   2   2   2   2   0   2   0   2   0   2   2   2   0   0   2   0   0   2   0   2   0   0   2   0   0   0   0   2   2   0   0   0   2   2   2   2   2   0   0   0   2   2   0   0   0   2   0   2   2   0   2   2   0   0   2   2   2   2   0   2   2   0   2   0   0   2   0   2   2   0   2   2   0   0   2   2   0   0   0   0   0   0   2   2   2   0   0   0   0   0   0   2   2   2   2   0   0   0   2   0   0   0   0   2
 MK-3-10                2   2   2   0   2   2   2   2   2   0   2   0   2   2   0   0   0   2   2   2   2   0   0   0   0   0   2   0   0   0   2   2   2   0   0   2   2   2   0   2   2   2   2   0   2   0   2   0   0   0   0   2   0   2   2   0   2   0   0   0   2   0   2   2   2   2   0   0   2   2   0   2   0   2   0   0   0   2   2   0   0   0   2   2   2   2   0   2   2   0   0   0   0   2   2   2   2   2   2   2   0   2   0   2   0   2   2   0   0   0   2   0   0   2   0   2   0   0   2   0   0   0   0   2   0   0   0   0   2   2   2   2   2   0   0   0   2   2   0   0   0   2   0   2   2   0   2   2   0   0   0   2   2   0   0   2   2   0   2   2   0   2   0   2   2   0   2   2   0   0   2   2   0   0   0   0   0   0   2   2   2   0   0   0   0   0   0   0   0   2   2   0   2   0   0   0   0   0   0   2
 MK-3-11                2   2   2   0   2   2   2   2   2   0   2   0   2   2   0   0   2   2   2   2   2   0   0   0   2   0   0   0   0   0   2   2   2   0   0   2   2   2   0   2   2   2   2   0   2   0   2   0   0   0   0   2   0   2   2   0   2   0   0   0   2   0   0   2   2   2   0   0   2   2   0   2   0   2   0   0   0   2   2   0   0   0   2   2   0   2   0   2   2   0   0   0   0   2   0   2   2   2   2   2   0   2   0   2   0   2   2   0   0   0   2   0   0   2   0   2   0   0   2   0   0   0   0   2   0   0   0   0   2   2   0   2   2   0   0   0   2   2   0   0   0   2   0   2   2   2   2   2   0   0   0   2   2   0   0   2   0   0   2   0   0   0   0   0   2   2   2   2   0   0   2   2   0   0   0   0   2   2   2   2   2   0   0   0   0   2   0   0   0   2   2   0   2   0   0   0   2   0   0   2
 MK-3-12                2   2   2   0   2   2   2   2   2   0   2   0   2   2   0   0   2   2   2   2   2   2   0   0   2   0   0   0   0   0   0   2   2   2   0   2   2   0   0   2   2   2   2   0   2   0   2   0   0   0   0   2   0   2   0   0   2   0   0   0   2   0   0   2   2   2   0   0   0   2   0   2   0   2   0   2   0   2   2   0   0   2   2   2   0   2   0   2   2   0   0   0   0   2   0   2   2   2   2   2   0   2   0   2   0   0   2   0   0   0   2   0   0   2   0   2   2   0   2   0   0   0   0   2   0   0   0   0   2   2   0   0   2   0   0   0   2   2   0   0   0   0   2   2   2   2   2   2   0   0   0   2   0   0   0   2   0   0   0   2   0   0   0   0   2   2   2   2   0   0   2   2   0   2   0   0   2   2   0   2   2   0   0   0   0   2   0   0   0   2   0   0   2   0   0   0   2   0   2   2
 MK-3-13                2   0   2   0   2   2   2   2   2   0   2   0   2   2   0   0   0   0   2   2   2   2   0   0   2   0   2   0   0   0   0   2   2   0   0   2   2   0   0   2   2   2   2   0   2   0   2   2   0   0   2   2   0   2   0   0   2   2   0   0   2   0   0   2   2   2   0   0   0   2   0   2   0   2   0   0   0   0   2   0   0   2   2   2   0   2   0   2   2   0   0   0   0   2   0   2   2   2   2   0   0   2   0   2   0   0   2   0   0   2   2   0   0   2   0   2   2   0   2   0   0   0   0   2   0   0   2   0   2   2   0   0   2   0   0   0   0   2   0   0   0   0   2   2   2   2   2   2   0   0   0   2   0   0   0   2   0   0   0   2   0   0   0   0   0   2   2   2   0   0   2   2   2   2   0   0   2   2   0   2   0   0   0   0   0   2   0   0   0   2   0   0   2   0   0   0   2   2   0   2
 MK-3-14                2   0   2   2   2   2   2   2   2   2   0   0   2   2   0   0   0   0   2   2   2   2   0   0   2   0   0   0   0   2   0   2   2   0   0   2   2   0   0   2   2   0   0   0   2   0   2   2   0   0   2   2   0   2   0   0   0   2   2   0   2   0   0   2   2   2   0   0   0   0   0   2   0   2   0   0   0   0   2   0   0   2   2   2   0   2   0   2   2   0   0   0   0   2   0   2   2   2   2   0   0   2   0   2   0   0   0   0   0   2   2   2   0   2   0   2   0   0   2   0   0   0   0   2   0   0   2   0   2   2   0   0   2   0   0   0   0   2   0   0   2   0   2   2   2   2   2   2   0   0   0   2   2   0   0   2   0   0   0   0   0   0   0   0   0   2   2   2   0   0   2   0   2   2   0   0   2   2   0   2   0   0   0   0   0   0   0   0   0   0   0   0   2   0   0   2   0   2   0   2
 MK-3-15                2   0   2   2   2   2   2   2   2   2   2   0   2   2   0   0   0   0   2   2   0   2   2   0   2   0   0   0   0   2   0   2   2   2   0   2   2   0   0   2   2   0   0   0   2   0   2   2   0   0   2   2   0   2   0   0   0   2   2   2   2   0   0   2   2   2   0   0   0   2   2   2   2   2   0   0   0   0   2   0   0   2   2   2   0   0   0   2   2   0   0   0   0   2   0   2   0   2   2   0   0   2   0   2   0   0   0   0   0   2   2   2   0   2   0   2   0   0   2   0   0   2   0   2   0   0   2   0   2   2   0   2   2   0   0   0   0   2   0   0   2   0   0   2   2   2   2   2   0   0   0   2   2   2   0   2   0   2   2   0   0   0   0   0   0   2   2   0   0   0   2   0   2   2   0   2   2   2   0   2   2   0   0   0   0   0   2   0   0   0   0   0   2   0   0   2   0   2   0   2
 MK-3-16                2   0   2   2   2   2   2   2   2   2   2   0   2   2   0   0   0   0   2   2   0   2   2   0   2   0   2   0   0   2   0   2   2   2   0   2   2   0   0   2   2   0   0   2   2   0   2   2   0   0   2   0   0   2   0   0   0   2   2   2   2   0   0   2   2   0   0   2   0   2   2   2   2   0   0   0   0   0   2   2   0   2   2   2   0   0   0   2   2   0   0   0   0   2   0   2   2   2   2   0   0   0   0   2   0   0   2   0   0   2   2   2   0   2   2   2   0   0   0   0   0   2   0   2   0   0   2   0   2   2   2   2   2   2   0   0   0   2   0   0   2   0   0   0   2   2   2   2   0   0   0   2   2   2   2   2   2   2   2   0   0   0   0   0   0   2   2   0   0   0   0   0   2   2   0   2   2   2   0   2   2   0   2   0   0   0   2   0   0   0   0   0   2   0   0   2   0   2   0   2
 MK-4-1                 0   0   2   2   2   0   2   0   2   0   0   0   0   0   2   0   0   0   0   2   2   0   2   0   2   2   0   0   2   0   0   0   2   2   2   0   2   0   2   0   0   2   0   0   0   2   2   2   2   0   2   2   0   0   0   2   0   2   0   0   2   2   0   2   2   2   2   0   0   0   2   2   0   0   0   0   2   0   0   0   0   2   2   2   0   0   0   2   0   2   0   2   2   0   2   0   0   0   0   0   0   0   0   0   0   0   2   2   2   0   2   2   2   0   0   0   0   0   2   2   0   2   0   0   2   0   0   0   2   0   2   0   0   2   2   0   2   0   0   2   2   0   2   0   2   2   0   0   2   0   0   2   2   2   2   0   0   0   0   2   0   0   2   2   2   0   2   2   2   2   2   0   0   2   0   2   0   0   0   0   2   0   2   2   2   0   0   0   2   2   0   2   0   2   2   2   0   0   2   2
 MK-4-2                 2   0   0   2   2   0   2   0   2   0   0   0   0   0   2   0   2   2   0   2   2   0   2   0   2   2   0   0   2   0   0   0   2   2   2   0   2   0   2   2   0   2   0   0   0   2   2   2   2   0   2   2   0   0   0   2   0   2   0   0   2   2   0   2   2   2   2   0   0   0   2   2   0   0   0   0   0   0   0   0   0   2   2   2   0   0   0   2   0   2   0   2   2   0   2   0   0   0   0   0   0   0   0   0   0   0   2   2   2   0   2   2   2   0   0   0   0   0   2   2   0   2   0   0   2   0   0   0   0   0   2   0   0   0   2   0   2   0   0   2   2   2   2   2   2   2   0   0   2   0   0   0   2   2   2   2   0   2   0   2   0   0   2   2   2   0   2   2   2   2   2   0   2   2   0   2   2   0   0   0   2   0   0   2   2   0   2   0   0   2   0   2   0   2   2   2   0   0   2   2
 MK-4-3                 2   0   0   2   2   0   0   0   0   0   0   0   0   0   2   0   2   2   0   2   2   0   0   0   2   2   0   0   2   0   0   0   2   2   2   0   2   0   0   2   0   2   0   0   0   2   2   2   2   0   2   2   0   2   0   2   2   2   0   0   2   2   0   2   2   2   2   0   2   0   2   2   0   0   0   2   0   0   0   0   0   2   2   2   0   0   0   2   0   2   0   2   2   0   2   0   0   2   0   0   2   0   0   0   0   0   2   2   2   0   2   2   2   0   0   0   0   0   0   2   0   2   0   0   2   0   0   0   0   0   2   0   0   0   2   0   0   0   0   2   2   2   2   2   2   0   0   0   2   0   0   0   0   2   2   2   0   2   0   2   0   0   2   2   2   2   2   2   2   2   2   0   2   2   0   2   2   2   0   0   2   0   0   2   2   0   2   0   0   2   2   2   0   2   2   2   0   0   2   2
 MK-4-4                 2   0   0   2   0   0   0   0   0   0   0   0   0   2   2   2   2   2   0   2   2   0   0   0   2   2   0   0   2   0   0   0   2   2   2   0   2   0   0   2   0   2   0   2   0   2   2   2   2   0   2   2   0   2   0   2   2   2   0   0   2   0   0   2   2   2   2   0   2   0   2   2   0   0   0   2   0   0   0   2   0   2   2   2   0   0   0   2   0   2   0   2   2   0   2   0   0   2   0   0   2   0   0   0   0   0   2   2   2   0   0   2   2   2   0   0   0   0   0   2   0   2   0   0   2   0   0   0   0   2   2   0   0   0   0   0   0   0   0   2   2   0   2   0   2   0   0   0   2   0   0   0   0   2   2   0   2   0   0   2   0   0   2   2   0   2   2   2   2   2   2   0   2   2   0   2   2   0   0   0   2   0   0   2   2   0   2   0   0   2   2   0   0   2   2   2   0   0   2   2
 MK-4-5                 2   0   0   0   0   0   0   0   0   0   0   0   0   2   2   2   2   2   0   2   2   2   2   0   2   2   0   0   2   0   0   0   2   2   2   0   2   0   0   2   0   2   0   2   0   2   2   2   2   0   2   2   0   2   0   2   2   2   0   0   2   0   0   2   2   2   2   0   2   0   2   2   0   2   0   2   0   0   0   2   0   2   2   2   0   0   0   2   0   2   0   2   2   0   2   0   0   2   0   0   2   2   2   0   0   0   2   2   2   0   2   2   2   2   0   0   0   0   0   2   0   2   2   0   2   0   0   0   0   2   2   0   0   0   0   2   0   0   0   2   2   0   2   0   2   0   0   0   2   0   0   0   0   2   2   0   2   0   2   2   0   0   2   2   0   2   2   2   2   2   2   2   2   2   0   2   2   0   0   0   2   2   0   2   2   0   2   0   0   2   0   0   0   2   2   2   0   0   2   2
 MK-4-6                 2   0   0   0   0   0   0   0   0   0   0   0   0   2   2   0   2   2   2   2   0   0   2   0   2   2   0   0   2   0   0   0   2   2   2   0   0   0   2   2   0   2   0   2   0   2   2   2   2   0   2   2   0   2   0   2   2   2   0   0   2   0   0   2   2   2   2   0   0   0   2   2   0   2   0   2   0   0   2   2   0   2   2   2   0   0   0   2   0   2   0   2   2   0   2   0   2   2   0   0   2   2   2   0   0   0   2   2   2   0   2   2   2   2   0   0   0   0   0   2   2   0   2   0   2   2   0   0   0   2   2   0   0   0   2   2   0   2   0   2   0   0   2   0   2   2   0   0   0   0   0   0   0   2   2   0   2   2   2   2   0   0   2   2   0   2   0   2   2   2   2   2   2   2   2   2   2   0   0   0   2   2   0   2   2   0   2   0   0   2   0   0   0   2   2   2   0   0   2   2
 MK-4-7                 2   0   2   0   0   0   0   0   0   0   0   0   2   2   0   0   2   2   2   2   2   0   0   0   2   2   0   0   2   0   0   0   2   2   2   0   0   2   2   2   0   2   0   2   0   2   2   2   2   0   2   2   0   2   0   0   0   2   0   0   2   0   0   2   2   2   2   0   0   2   2   2   0   2   0   2   0   0   0   2   0   2   2   2   0   0   0   2   0   2   0   2   2   0   2   0   2   2   0   0   2   2   2   2   0   2   2   2   2   2   2   2   2   2   0   0   0   0   0   2   0   0   2   0   2   2   2   0   0   0   2   0   0   0   2   2   0   2   0   2   0   0   2   0   2   2   0   0   0   0   0   2   0   2   0   0   2   2   2   2   0   0   2   2   0   2   0   2   2   0   0   2   2   2   2   0   2   2   0   0   2   2   0   2   0   0   2   0   0   2   0   0   0   0   2   2   0   0   2   2
 MK-4-8                 2   0   2   0   0   2   0   0   0   0   0   0   2   0   0   0   2   2   2   2   2   0   0   0   2   2   0   0   2   0   0   0   2   2   2   0   0   2   2   0   0   0   0   2   0   2   2   2   2   0   2   2   2   2   2   0   0   0   0   0   2   0   0   2   0   2   2   0   0   2   2   2   0   2   0   2   0   0   0   2   0   2   2   2   0   0   0   2   0   2   0   2   2   0   2   0   2   2   0   0   2   2   2   0   0   2   2   2   2   2   2   2   2   2   0   0   2   0   0   2   0   0   2   0   2   2   2   0   0   0   2   0   0   0   2   2   0   2   0   2   0   0   2   0   0   2   0   0   2   0   0   2   0   2   2   0   2   2   2   2   0   0   2   2   0   2   0   2   2   0   0   2   2   2   2   0   2   2   0   0   2   2   0   2   2   0   2   0   0   2   0   0   0   0   0   2   2   0   2   0
 MK-4-9                 2   0   0   0   0   2   0   0   0   0   0   0   2   0   0   0   2   2   2   2   2   0   0   0   2   2   0   0   2   0   0   0   2   2   2   0   2   2   2   0   0   0   0   0   0   2   0   2   2   0   2   2   2   2   2   0   0   0   0   0   0   0   0   2   0   2   2   0   0   2   0   2   0   2   0   2   0   0   0   2   2   2   2   2   0   0   0   2   0   2   0   2   2   0   2   0   0   2   0   0   2   2   2   0   0   0   0   2   2   2   2   2   2   2   0   0   2   0   0   2   0   0   2   0   2   2   2   0   0   0   2   2   0   0   2   2   0   2   0   0   0   0   2   0   0   2   0   0   2   0   0   2   0   2   2   0   2   2   2   2   0   2   2   2   0   2   0   2   2   2   2   2   2   2   2   0   2   2   0   0   2   2   0   0   2   0   2   0   0   2   0   0   0   0   0   2   2   0   2   0
 MK-4-10                2   0   0   0   0   2   0   0   0   0   0   0   0   0   0   0   2   2   2   0   2   0   0   0   2   2   0   0   0   0   0   0   2   0   0   0   2   2   2   2   0   2   0   0   2   2   0   2   2   0   2   2   2   2   2   0   2   0   0   2   0   0   0   2   2   2   0   0   2   2   0   2   2   2   0   2   0   0   0   2   2   2   2   0   0   0   0   2   0   2   0   2   2   0   2   2   0   2   0   0   2   2   2   0   0   0   0   2   2   2   2   2   2   2   0   0   2   0   0   2   0   0   2   0   2   2   2   0   0   0   2   2   0   0   2   2   0   2   0   0   0   0   2   0   0   2   0   0   2   0   0   2   0   2   2   0   2   2   2   2   0   2   2   2   0   2   0   2   2   2   2   2   2   2   2   0   2   2   0   0   2   2   0   0   2   0   2   0   2   2   2   0   0   0   0   2   2   0   2   0
 MK-4-11                2   0   0   0   0   2   0   2   0   0   0   0   0   2   0   0   2   2   0   0   2   0   2   0   2   2   0   0   0   0   0   0   2   0   0   0   2   0   2   2   2   2   0   2   2   2   0   2   2   2   2   2   2   2   2   0   0   0   0   2   0   0   0   2   2   0   0   2   2   0   0   2   2   2   0   2   0   0   0   2   2   2   2   0   0   0   0   2   0   2   0   2   2   0   2   2   0   2   0   0   2   2   2   0   0   0   2   2   2   2   2   0   0   2   2   0   2   0   0   2   0   0   0   0   2   2   2   0   0   0   2   2   0   0   2   2   0   2   0   2   0   0   2   0   0   2   0   0   2   0   0   2   0   2   2   2   2   2   2   0   2   2   2   2   2   2   0   2   2   2   2   2   2   2   2   0   2   2   2   0   2   2   0   0   2   0   2   0   0   2   2   0   0   0   0   0   2   0   2   0
 MK-4-12                2   0   2   2   0   2   0   2   2   0   0   0   0   2   0   0   2   2   2   0   2   0   2   0   2   2   0   2   0   0   2   0   2   0   0   0   2   0   2   2   2   2   2   2   2   2   0   2   2   2   2   2   0   2   2   0   0   0   0   2   0   2   0   2   2   0   2   2   2   0   0   2   2   2   0   2   0   0   0   2   2   2   0   0   0   0   0   2   0   2   0   2   2   0   0   2   0   2   0   0   2   2   2   0   0   0   0   2   2   2   2   0   0   2   2   0   2   0   0   2   0   0   0   0   2   2   2   0   2   0   2   2   0   0   2   0   0   2   0   2   0   2   2   0   0   2   0   0   2   0   0   2   0   2   2   2   2   2   2   0   2   0   2   2   2   0   0   2   2   2   2   2   2   2   2   0   2   0   2   0   2   2   0   0   2   0   2   0   0   2   2   0   0   0   2   0   2   0   2   0
 MK-4-13                0   0   2   2   0   2   0   2   2   0   0   0   0   2   0   0   2   2   2   0   0   0   2   0   2   2   0   2   0   0   2   0   2   0   0   0   2   0   2   2   2   2   2   2   0   2   0   2   2   2   2   2   0   2   2   0   0   0   0   2   0   2   0   2   2   0   2   2   2   0   2   2   2   2   0   2   0   0   0   2   2   2   0   0   2   0   0   2   0   2   0   0   2   0   0   2   0   0   0   0   2   2   2   0   2   0   0   2   2   2   2   0   0   0   2   0   2   0   0   2   2   0   0   0   2   2   2   0   2   0   2   2   0   0   2   2   0   0   0   2   0   0   2   0   0   2   0   0   0   0   0   2   0   2   2   2   2   0   2   0   0   0   2   2   0   2   0   2   2   2   2   2   2   2   2   0   2   0   2   0   2   2   0   0   0   0   2   0   0   2   2   0   0   0   2   0   2   0   2   2
 MK-4-14                0   0   2   2   0   2   0   2   2   0   0   0   0   2   0   0   2   2   2   0   0   0   2   0   2   2   0   2   0   0   2   0   2   0   0   0   2   0   2   0   2   2   2   2   0   2   0   2   2   2   2   2   0   2   0   0   0   0   0   2   0   2   2   2   2   0   0   0   2   2   2   2   2   2   0   2   2   2   0   2   0   2   0   0   2   0   0   2   0   2   0   0   2   0   0   2   0   0   0   0   2   2   2   0   0   0   0   2   2   2   2   0   0   0   2   0   2   0   0   2   0   0   0   0   2   2   2   0   2   0   2   2   0   0   0   2   0   0   0   2   2   0   2   0   0   2   0   0   0   0   0   2   0   0   2   2   2   0   2   2   0   0   2   0   0   2   0   2   2   2   2   2   2   2   2   0   2   0   2   0   2   2   0   0   0   2   2   0   0   2   0   0   0   0   0   0   2   0   2   2
 MK-4-15                0   0   2   2   0   2   0   0   2   0   0   2   0   2   0   0   0   0   2   0   0   0   2   0   2   2   0   2   0   0   2   0   2   0   0   0   0   0   2   0   2   2   2   2   0   2   0   2   2   2   0   2   0   2   0   0   0   0   0   2   0   2   2   2   2   0   0   0   2   2   2   2   0   2   0   2   2   2   0   0   0   2   0   0   2   0   0   2   0   2   0   0   2   0   0   2   0   0   0   0   2   2   2   2   0   0   0   2   2   2   2   0   2   0   2   0   2   0   0   2   0   0   0   0   2   0   2   0   2   0   2   2   2   0   0   0   0   0   0   2   2   0   2   0   2   2   0   0   0   0   0   2   0   0   2   2   2   0   2   2   0   0   2   0   0   2   0   2   2   2   2   2   2   2   2   0   2   0   0   0   2   2   0   2   0   2   2   0   2   2   0   0   0   0   0   0   0   0   2   2
 MK-4-16                0   0   2   2   0   2   0   0   2   0   0   0   0   2   0   0   0   0   2   0   0   0   2   0   2   2   0   0   0   0   2   0   2   0   0   0   2   0   2   2   2   2   2   2   0   0   0   0   2   2   0   2   2   2   0   0   0   2   0   2   0   2   2   0   2   0   0   0   2   2   2   2   0   2   0   2   2   2   0   0   0   0   0   0   2   0   0   2   0   2   0   0   0   0   0   2   0   0   0   0   2   0   2   2   0   0   0   2   2   2   2   0   2   0   2   0   2   0   2   2   0   2   0   0   2   0   2   0   2   0   2   0   2   0   0   0   0   0   0   2   2   0   2   0   2   2   0   0   0   2   0   2   0   0   2   2   2   0   2   2   0   0   2   0   0   2   0   2   0   2   2   2   2   0   2   0   2   0   2   0   2   2   0   2   0   0   2   2   2   2   0   0   0   0   2   0   0   0   2   2
 MK-5-1                 2   2   0   0   2   2   2   2   0   0   0   2   2   0   0   2   2   0   0   0   2   0   0   2   0   0   2   2   2   0   2   2   0   0   2   0   2   0   0   0   0   2   2   0   2   0   2   2   2   0   2   0   2   0   2   2   2   2   2   2   0   0   0   0   2   2   2   0   2   0   2   2   2   0   2   0   0   2   2   2   0   2   2   0   2   2   0   2   2   2   0   2   0   2   2   0   0   0   2   2   2   2   2   0   2   0   0   0   0   0   0   2   2   0   0   0   2   0   0   2   2   0   2   2   2   0   2   0   2   2   0   2   0   0   0   0   2   2   2   0   2   2   0   0   2   2   0   0   2   0   2   0   0   2   0   2   2   0   0   2   2   2   0   0   0   0   0   2   0   0   2   0   0   0   0   0   2   0   0   0   0   0   2   0   2   0   2   2   0   2   0   2   2   0   2   0   0   2   0   2
 MK-5-2                 0   2   0   0   2   2   2   2   0   0   0   2   2   0   0   2   2   0   0   0   2   0   2   2   0   0   2   2   2   0   2   2   0   0   2   0   2   0   0   0   0   2   2   0   2   0   0   2   2   2   2   0   0   0   2   2   2   2   2   2   0   0   0   0   2   2   2   0   2   0   2   2   2   0   2   0   2   2   2   2   0   2   2   0   2   2   0   2   2   2   0   2   0   2   2   0   0   0   2   2   2   2   2   0   2   0   0   0   0   0   0   2   2   0   0   0   2   0   0   2   2   0   2   2   2   0   0   0   2   2   0   2   0   0   0   0   2   2   2   0   2   2   0   0   2   2   0   0   2   0   2   0   0   2   0   2   2   0   2   2   2   2   0   0   0   0   0   2   2   0   0   0   0   0   0   0   2   0   0   0   0   2   2   0   2   0   2   2   0   2   0   2   2   0   2   2   0   0   0   2
 MK-5-3                 0   2   0   0   2   2   2   2   0   0   0   0   2   0   0   2   2   0   0   0   2   0   2   0   0   0   2   2   2   0   2   2   0   0   2   0   0   0   0   0   0   2   2   0   2   0   0   2   2   2   2   0   0   0   2   2   2   2   2   2   2   0   0   0   0   2   2   2   2   0   2   0   2   2   2   0   2   2   2   2   0   2   2   0   2   2   0   2   2   2   0   2   0   2   2   0   0   0   2   2   2   2   2   0   2   2   0   0   0   0   0   2   2   0   0   0   2   0   0   2   2   0   0   2   2   0   0   0   2   2   0   2   2   0   0   0   2   0   2   0   2   2   0   0   2   2   0   0   2   0   2   0   0   2   0   2   2   0   2   2   0   2   0   0   0   0   0   2   2   2   0   0   0   0   0   0   2   2   0   0   0   2   2   0   2   0   2   2   0   2   0   2   2   0   2   2   0   0   0   2
 MK-5-4                 0   2   0   0   2   2   2   2   0   0   0   0   0   0   2   2   2   0   0   0   0   2   2   0   0   0   0   2   0   0   2   2   0   0   0   0   0   0   0   0   0   2   2   0   2   0   0   2   2   2   2   0   0   0   2   2   2   2   2   2   2   0   0   0   0   2   2   2   2   0   2   0   2   0   2   0   2   0   2   2   0   2   2   0   2   2   0   0   2   2   0   2   0   2   2   0   0   0   2   2   2   2   2   0   2   2   0   0   0   0   0   2   2   0   0   0   2   0   0   2   2   0   2   2   2   0   0   0   2   0   0   2   2   0   0   0   2   0   0   0   2   2   0   0   2   2   0   0   2   2   2   0   0   2   0   2   2   0   2   2   2   2   2   0   0   2   2   2   2   0   0   0   0   0   0   0   2   0   0   0   0   2   2   0   2   0   2   2   2   2   0   2   2   0   2   2   0   2   2   2
 MK-5-5                 0   2   0   0   2   0   2   2   0   0   0   0   0   0   2   2   2   0   2   0   0   0   0   2   0   0   0   2   2   0   0   2   0   0   0   0   0   0   0   0   0   2   2   0   2   0   0   2   2   2   2   0   0   0   2   2   2   2   2   2   2   0   0   0   0   2   2   2   2   0   0   0   2   0   2   0   2   0   2   2   0   2   2   0   2   2   0   0   0   2   0   2   0   2   2   0   0   0   2   2   2   0   2   0   2   0   0   0   0   0   2   2   2   2   0   0   2   0   0   2   2   0   2   2   2   0   0   0   2   0   0   2   2   0   0   0   0   0   0   0   2   2   0   0   2   2   0   0   2   2   2   0   0   2   0   2   2   0   2   2   2   0   2   2   0   2   2   2   2   0   0   0   0   0   2   0   2   0   0   0   0   2   2   0   2   0   2   2   2   2   0   2   2   0   0   2   0   2   0   2
 MK-5-6                 0   2   0   0   2   0   2   2   0   0   0   0   0   0   2   2   2   2   2   0   0   0   0   2   0   0   0   0   0   0   2   2   0   0   0   0   0   0   0   0   2   0   2   0   0   0   0   0   2   2   0   2   0   0   2   2   2   0   2   2   2   0   0   0   2   2   2   2   2   2   0   0   2   0   2   0   2   0   2   2   0   2   2   0   2   2   0   0   0   0   2   2   0   2   2   2   0   0   2   2   2   0   2   0   2   0   0   0   0   0   0   2   2   0   0   0   0   0   0   2   0   2   2   2   2   0   0   0   2   0   0   2   2   0   0   0   0   0   0   0   0   2   0   0   2   2   0   0   2   2   2   0   0   2   0   2   2   0   2   2   2   2   2   2   0   2   2   2   2   0   0   0   0   0   2   0   2   0   0   0   0   2   2   0   2   2   0   2   0   2   0   2   2   0   0   2   0   2   0   2
 MK-5-7                 0   2   0   0   2   0   2   2   0   0   2   0   0   0   2   2   2   2   2   0   0   0   0   0   0   0   0   0   0   0   2   2   0   0   0   0   0   0   0   0   2   0   2   2   0   0   0   0   2   2   0   2   0   0   2   2   2   2   0   2   2   0   0   0   2   2   2   2   2   2   0   0   2   0   2   2   2   0   2   2   0   2   0   0   2   2   0   0   0   0   0   2   0   2   2   0   0   0   2   2   2   0   2   0   0   0   0   0   0   0   0   2   2   0   0   0   2   0   0   2   2   2   2   0   2   0   0   0   2   0   0   2   2   2   0   0   0   2   0   0   0   2   0   0   2   2   0   0   2   2   2   0   0   2   0   2   2   0   2   0   2   2   2   2   0   2   2   2   2   0   0   0   0   0   0   0   2   0   0   0   0   2   2   0   2   2   0   2   2   2   0   2   2   0   0   2   2   2   0   0
 MK-5-8                 0   2   0   0   2   0   2   2   0   0   2   0   0   0   2   2   2   2   2   0   0   0   0   0   0   0   0   0   0   0   2   2   2   0   0   0   0   0   0   0   2   0   2   2   0   0   0   0   2   2   0   2   2   0   2   0   2   2   0   2   2   0   0   0   2   2   2   2   0   2   0   0   2   0   2   2   2   0   2   2   2   2   0   0   0   2   0   0   0   0   0   2   0   2   2   0   0   0   2   2   2   0   2   0   0   0   0   0   0   0   0   2   2   0   0   0   2   2   0   2   2   2   2   0   2   0   0   0   2   0   0   2   0   2   0   0   0   2   0   0   0   2   0   0   0   2   0   0   0   2   2   2   0   0   0   2   2   0   2   0   0   2   2   2   2   0   2   2   2   0   0   0   0   0   0   2   2   0   0   0   0   2   2   0   2   2   0   2   2   0   0   2   2   2   2   2   0   2   0   0
 MK-5-9                 0   2   0   0   2   0   2   2   0   0   2   0   0   0   2   2   2   2   0   0   0   0   0   0   0   0   2   0   2   0   2   0   2   0   0   0   0   0   0   0   2   0   2   2   0   0   0   0   2   2   2   2   2   0   2   0   2   2   2   2   2   0   0   0   2   2   2   2   0   2   0   0   2   2   2   2   2   0   0   2   0   2   0   0   0   2   0   0   0   0   0   2   0   2   2   0   0   0   2   0   2   0   2   0   2   2   0   0   0   0   0   0   2   0   0   0   2   0   0   2   2   2   2   0   2   0   0   0   2   0   0   2   0   2   0   0   0   2   0   0   0   2   0   0   0   2   0   0   0   2   2   0   0   0   0   2   2   0   2   0   0   0   2   2   0   0   2   2   2   0   0   0   0   0   0   2   2   0   0   0   0   2   2   2   2   2   0   2   2   0   0   2   2   0   2   2   0   2   0   0
 MK-5-10                0   2   0   0   2   2   2   2   2   0   2   0   0   0   2   2   2   2   0   0   0   0   0   0   0   0   2   0   2   0   2   0   2   0   0   2   0   0   0   0   2   0   2   2   0   0   0   0   0   2   2   2   2   0   2   0   2   2   2   2   2   0   2   0   2   2   2   0   0   2   0   0   2   2   0   2   2   0   0   2   0   2   0   0   2   2   0   2   0   0   0   2   0   2   2   0   0   0   2   0   2   0   2   0   2   2   0   0   0   0   0   0   2   0   0   0   0   0   0   2   2   2   2   0   2   0   0   0   2   0   0   0   0   2   0   0   0   2   0   0   2   2   0   0   2   2   0   0   0   2   2   0   0   0   0   2   2   0   0   2   0   0   2   2   0   0   2   2   2   0   0   2   0   0   0   2   2   0   0   0   0   2   0   2   0   0   0   2   2   0   0   2   2   0   2   2   0   2   0   0
 MK-5-11                0   2   0   2   2   2   2   2   0   0   2   0   0   0   2   2   2   2   0   0   0   0   0   0   0   0   2   0   0   0   2   0   2   0   0   2   0   0   0   0   0   0   2   2   0   0   0   0   2   2   2   2   2   0   2   0   2   2   2   0   2   0   2   0   2   2   2   0   0   2   0   0   2   0   0   2   2   0   0   2   0   2   2   0   2   2   0   2   0   0   0   2   0   2   2   0   0   0   2   0   2   0   2   0   2   2   0   0   0   0   0   0   2   0   0   0   0   0   0   2   2   2   2   2   2   0   0   0   2   2   0   0   0   2   0   0   0   2   0   0   2   2   0   0   2   2   0   0   0   2   2   0   0   0   0   2   2   0   0   2   0   0   2   2   2   0   2   2   2   0   0   2   0   0   0   2   2   0   0   0   0   2   0   0   2   0   0   2   2   0   0   2   2   0   2   2   0   2   0   0
 MK-5-12                0   2   0   2   2   2   2   2   0   0   2   0   0   2   2   2   2   2   0   0   0   0   0   0   0   0   2   0   0   0   0   0   2   0   0   2   0   0   0   0   0   0   2   2   0   0   0   0   0   0   2   2   2   0   2   0   2   2   2   0   2   2   2   0   2   2   2   0   0   2   0   0   2   0   0   2   2   0   0   2   0   2   0   0   2   2   2   2   0   0   0   2   0   2   2   0   2   0   2   0   2   0   2   0   2   2   0   0   2   0   0   0   2   0   0   2   0   0   0   2   2   0   2   2   2   0   0   2   2   2   2   0   2   2   0   2   0   2   0   0   2   2   0   0   2   0   0   0   0   2   2   0   0   0   0   2   2   0   0   2   0   0   2   2   0   0   2   2   2   2   0   2   0   0   0   2   2   0   0   0   0   2   0   0   2   0   0   0   2   0   0   2   2   0   2   2   2   2   0   0
 MK-5-13                0   2   0   0   2   0   2   2   0   0   2   0   0   2   2   2   2   2   2   0   0   0   0   0   0   0   2   0   2   0   0   0   2   0   0   2   0   0   0   0   0   0   2   2   0   0   0   0   0   0   0   2   2   0   2   0   2   2   2   0   2   2   2   0   0   2   2   0   0   2   0   2   2   0   0   2   0   0   0   2   0   2   0   0   2   2   0   2   0   0   0   2   0   2   2   0   2   0   2   0   2   0   2   0   2   2   0   2   2   0   2   0   2   0   0   2   0   0   0   2   2   0   2   2   2   0   0   2   2   2   2   2   0   0   0   2   0   2   0   0   2   2   0   0   2   0   0   2   0   2   0   0   0   0   2   2   2   0   0   2   0   0   2   2   0   0   2   2   2   2   0   2   0   0   0   2   2   0   0   0   0   2   0   0   2   0   2   0   2   0   0   2   2   0   2   2   2   2   0   0
 MK-5-14                0   2   0   0   2   0   2   2   0   0   2   0   2   2   2   2   2   2   2   0   0   0   0   0   0   0   2   0   2   0   0   0   2   0   0   2   0   0   0   0   2   0   2   2   0   0   0   0   0   0   0   0   2   0   2   0   2   2   2   0   2   0   2   0   0   2   2   0   0   2   0   2   0   2   0   2   0   0   2   2   2   2   0   0   2   2   0   2   0   2   0   2   0   0   2   0   2   0   2   0   2   0   2   0   2   2   0   2   2   0   0   0   2   2   0   2   0   2   0   0   2   0   0   2   2   0   0   2   0   2   2   2   0   0   0   2   0   2   2   0   2   2   0   0   2   2   0   2   0   2   0   0   0   0   2   2   2   0   0   2   0   0   2   2   0   0   2   0   2   2   2   2   2   0   2   2   2   0   0   0   0   2   0   2   2   2   2   0   2   0   0   2   2   0   2   2   2   2   0   0
 MK-5-15                0   2   0   2   2   0   2   2   0   2   2   0   2   0   2   2   2   2   2   0   0   0   0   0   0   0   2   0   2   0   0   0   2   0   0   2   2   0   0   0   2   0   2   2   0   0   2   0   0   0   0   0   2   0   2   0   2   2   2   0   2   0   2   0   0   2   2   0   2   0   0   0   0   2   0   2   0   2   2   0   2   2   0   0   2   0   0   2   0   2   0   2   0   2   2   0   2   0   2   0   2   0   0   0   2   0   0   0   2   0   0   0   2   2   0   2   2   2   0   0   2   0   0   0   2   2   0   2   0   2   2   2   0   0   0   0   0   2   2   0   2   2   0   0   2   2   0   2   2   2   0   0   2   0   2   2   2   0   2   2   0   0   2   2   2   0   2   0   2   0   2   2   0   0   2   0   0   0   0   0   0   2   0   2   2   2   2   0   2   0   0   2   2   0   2   0   2   2   0   0
 MK-5-16                0   2   0   2   2   0   2   2   0   2   2   0   2   0   2   2   2   2   2   0   0   0   0   0   2   0   2   0   2   0   0   0   2   0   0   2   2   0   0   0   2   0   2   2   0   0   2   0   0   0   0   0   2   0   2   2   2   2   2   0   2   0   2   0   0   2   0   0   2   0   0   0   2   2   0   2   0   2   2   0   0   0   0   0   2   0   0   2   0   2   0   2   0   2   2   0   2   0   2   0   2   0   0   0   2   0   0   0   2   0   0   0   0   2   0   2   2   2   0   0   2   0   0   0   0   0   0   2   0   2   2   2   0   0   0   0   0   2   0   0   2   2   0   0   2   2   0   2   2   2   0   0   0   0   0   2   2   0   2   2   0   0   0   2   2   0   2   0   2   0   2   2   2   0   2   2   0   0   0   0   0   2   0   2   2   2   2   0   2   0   0   2   2   0   2   0   2   2   0   0
 MK-6-1                 0   2   0   2   0   2   0   0   2   2   2   2   2   0   2   0   0   2   0   0   2   2   2   2   2   0   0   2   0   2   2   0   0   2   0   0   0   0   0   2   2   0   2   2   0   0   0   2   2   2   0   2   0   0   2   0   0   0   0   0   0   2   2   2   0   0   2   2   0   0   0   0   2   2   2   0   0   2   0   2   2   0   2   2   0   0   0   2   2   0   0   2   0   2   2   2   2   0   2   2   0   2   2   2   0   0   0   2   0   2   2   0   0   0   0   2   2   2   2   2   0   2   2   2   0   2   0   2   0   2   0   0   2   2   0   0   2   0   2   0   0   2   2   0   0   0   0   2   2   2   2   2   0   2   0   0   2   0   0   0   0   0   2   2   0   2   2   0   2   2   0   2   0   0   2   0   0   0   0   2   2   0   0   2   2   2   0   2   2   0   0   2   0   2   2   0   2   2   2   2
 MK-6-2                 0   2   0   2   0   2   0   0   2   2   2   2   2   0   2   2   0   2   0   0   2   2   2   2   2   0   0   2   0   2   2   0   0   2   0   0   0   0   0   2   2   0   2   2   0   0   0   2   2   2   0   2   0   0   0   0   0   0   0   0   0   2   0   2   0   0   2   2   2   0   0   2   2   2   2   0   0   2   0   0   2   0   2   2   0   0   0   2   2   0   2   2   0   2   2   2   2   0   0   2   0   2   2   2   0   0   0   2   0   2   2   0   0   0   0   2   2   2   2   2   0   2   2   2   0   2   0   2   0   2   0   0   0   2   0   0   2   0   2   0   0   2   2   0   2   0   0   2   2   2   2   2   0   2   0   0   2   0   0   0   0   2   2   0   0   2   2   0   2   2   0   2   0   0   2   0   0   0   0   2   2   0   0   2   2   2   0   2   2   0   0   2   0   0   2   0   2   2   2   2
 MK-6-3                 0   2   0   2   0   2   0   0   0   0   2   2   2   0   2   2   0   2   2   2   2   2   2   2   2   0   0   2   0   2   2   0   0   2   0   0   0   0   0   2   2   0   2   2   2   2   0   2   2   2   0   2   0   0   2   0   0   0   0   0   0   0   2   2   0   0   2   2   2   0   0   2   2   2   2   2   0   2   2   0   2   0   2   2   0   0   0   2   2   0   2   2   2   0   2   0   2   0   0   2   0   2   2   2   0   0   0   0   0   2   2   0   0   2   0   2   2   2   2   2   0   2   2   2   0   0   0   2   0   2   0   0   0   2   0   0   2   2   2   0   0   2   2   0   2   0   0   2   2   2   2   2   0   2   0   0   2   0   0   0   0   2   2   0   0   2   2   2   2   2   0   2   0   0   2   0   0   0   0   2   2   0   2   2   2   2   0   2   2   2   0   2   0   2   0   0   0   2   2   2
 MK-6-4                 0   2   0   2   0   2   2   0   0   0   0   0   0   0   2   0   0   2   2   2   2   2   2   2   2   0   0   2   0   2   2   0   0   2   0   0   0   0   0   2   2   0   2   2   2   2   2   2   2   2   2   2   0   0   2   0   0   0   0   0   0   2   2   2   0   0   2   2   2   0   2   2   2   2   2   2   0   2   2   2   2   0   2   2   0   0   0   0   2   0   0   2   2   0   2   0   2   0   2   2   0   2   2   2   0   2   0   0   0   2   2   0   0   2   0   2   2   2   2   2   0   2   2   2   0   0   0   2   0   2   2   0   0   2   0   2   2   2   2   0   0   2   2   2   2   0   0   0   2   2   0   2   0   2   0   0   0   0   0   0   0   2   0   0   0   2   2   2   2   2   0   2   0   0   2   0   0   0   0   2   2   0   2   2   2   2   0   0   2   2   0   2   0   2   0   0   0   2   2   2
 MK-6-5                 0   2   0   2   2   2   2   0   0   0   0   0   0   0   2   0   0   2   2   2   2   2   2   2   2   0   0   2   0   2   2   0   0   0   2   0   0   2   0   2   2   0   2   2   2   2   2   2   2   2   2   2   0   0   2   0   0   0   0   0   0   2   2   2   0   0   2   2   2   0   2   2   2   2   2   2   0   2   2   2   2   0   2   2   2   0   0   0   2   0   0   2   2   0   2   0   2   0   2   2   0   2   2   2   2   2   0   0   0   2   0   0   0   2   0   2   2   2   2   0   2   2   2   2   2   0   2   2   0   2   0   0   0   0   0   0   0   2   2   0   0   2   2   2   2   0   0   0   2   0   0   2   0   2   0   0   0   0   0   0   0   2   0   0   0   2   2   2   2   2   0   2   0   0   2   0   0   0   0   2   0   0   2   2   2   2   0   2   2   2   0   2   0   2   0   2   0   2   2   2
 MK-6-6                 0   2   0   2   2   2   0   0   0   0   0   0   0   0   2   0   2   2   2   2   2   2   2   0   2   0   0   2   0   2   2   0   0   0   2   0   0   2   0   0   2   0   0   2   2   2   2   2   2   2   2   2   0   0   2   0   0   0   2   0   0   2   2   2   2   0   2   2   2   0   2   2   0   2   2   2   0   2   0   2   2   0   2   2   2   0   0   0   2   0   0   2   2   0   2   0   2   0   2   2   0   0   2   2   2   0   0   0   0   2   0   0   0   2   0   2   2   2   2   0   2   2   2   2   2   0   2   2   0   2   0   0   0   0   0   0   0   2   2   0   0   2   2   2   2   2   0   0   2   0   0   2   0   2   0   0   0   0   2   0   0   2   0   0   0   2   2   2   2   2   0   2   0   0   2   0   0   0   0   2   0   0   2   2   2   2   0   2   2   2   0   2   0   2   0   2   0   2   2   0
 MK-6-7                 0   2   0   2   2   0   0   0   0   0   0   2   2   0   2   0   2   2   2   2   2   2   2   0   2   0   0   2   0   2   2   0   0   0   0   0   0   2   0   0   2   2   2   2   2   2   2   2   2   2   2   2   0   0   2   0   0   0   2   0   2   2   2   2   2   0   2   2   2   0   2   2   0   0   2   2   0   2   0   2   2   0   2   2   2   0   0   0   2   0   0   2   2   0   2   0   2   0   2   2   2   0   2   2   2   0   0   0   0   0   0   0   0   2   0   2   0   2   2   0   2   0   2   2   2   0   2   0   0   2   0   2   0   0   0   0   0   2   2   2   0   2   2   2   2   2   0   0   2   0   0   2   0   2   0   0   0   2   2   0   0   2   0   0   0   2   2   2   2   2   0   0   0   0   2   0   0   0   0   2   0   0   2   2   2   2   0   2   2   0   0   2   0   2   0   2   0   2   2   0
 MK-6-8                 0   2   2   2   2   0   0   0   0   0   0   2   2   0   2   0   2   2   2   2   2   2   0   0   2   0   0   2   2   2   2   0   0   0   0   0   0   2   0   0   0   2   2   2   2   2   2   2   2   2   2   0   0   0   0   0   0   0   2   0   2   2   2   0   2   0   2   2   2   0   2   2   0   2   2   2   2   2   2   0   2   0   2   2   2   0   0   0   0   0   0   2   0   0   2   0   0   0   0   2   2   0   2   2   2   0   0   0   2   0   0   2   0   0   0   2   0   2   2   0   2   0   2   0   2   0   2   0   2   2   0   2   0   0   2   0   0   2   2   0   0   2   2   2   2   0   2   0   2   0   0   2   0   2   0   0   0   2   2   0   0   2   0   0   0   2   2   2   2   2   0   0   2   0   2   0   2   0   0   2   0   0   2   2   2   2   0   2   2   0   0   2   0   2   0   2   0   2   2   0
 MK-6-9                 0   2   2   2   2   2   0   2   0   0   0   2   2   0   2   0   2   2   2   2   2   2   0   0   2   0   0   2   2   2   2   2   0   0   0   0   0   2   0   0   0   2   0   2   0   2   2   2   2   2   2   2   0   0   0   2   0   0   2   0   2   2   2   0   2   0   2   2   2   0   2   2   0   2   2   2   2   2   2   2   2   0   2   2   2   0   2   0   0   0   2   2   0   0   2   0   0   0   0   2   2   0   2   2   2   2   0   0   2   0   0   2   0   0   2   2   0   0   2   0   2   2   2   0   2   0   0   0   2   2   0   2   0   0   2   0   0   2   0   2   0   2   2   2   2   0   2   0   0   0   2   2   0   2   0   0   0   2   2   0   0   2   0   2   0   2   2   2   0   2   0   0   2   0   2   0   0   0   0   2   0   0   2   2   2   2   0   2   2   0   0   2   0   2   0   2   0   2   2   2
 MK-6-10                0   2   2   2   2   2   0   2   0   0   0   2   2   0   2   0   2   2   2   2   2   2   2   0   2   0   2   2   0   2   2   2   0   0   0   2   0   2   0   0   0   2   0   2   0   2   2   2   2   2   2   2   0   0   0   2   0   0   2   0   2   2   2   0   2   0   0   2   2   0   2   2   0   2   0   0   2   2   2   2   2   0   2   2   2   0   2   0   0   0   2   2   0   0   2   0   2   0   0   2   2   0   2   0   2   2   0   0   0   0   0   2   0   0   2   0   0   0   2   0   2   2   2   0   2   0   0   2   2   2   0   2   0   0   2   0   2   2   0   2   0   2   2   2   2   0   2   0   0   0   2   2   0   2   0   0   0   2   2   0   0   2   2   2   0   2   2   0   0   0   0   0   2   0   2   0   0   0   0   2   2   0   0   2   0   2   0   2   2   0   0   2   0   2   0   2   0   2   2   2
 MK-6-11                0   2   2   2   2   2   0   2   0   0   0   2   2   0   2   0   2   2   2   2   0   2   2   0   2   0   2   2   0   2   2   2   0   0   0   2   0   2   0   0   0   2   0   2   0   2   2   2   2   0   2   2   0   0   0   2   0   0   2   0   2   0   0   0   2   0   0   0   0   0   2   2   0   2   0   0   2   2   2   2   2   0   2   2   2   2   0   0   2   0   2   2   0   0   2   0   2   0   0   0   0   0   2   0   2   2   0   0   0   2   0   2   0   0   2   0   0   0   2   0   2   2   2   0   2   0   0   2   2   2   0   2   0   0   2   2   2   2   2   2   0   2   2   2   2   0   2   0   0   0   2   2   0   2   0   0   0   2   2   0   0   2   2   2   0   2   2   0   2   0   0   0   2   0   2   0   2   0   0   2   2   0   2   2   0   2   0   2   2   0   0   2   0   0   0   2   0   2   2   2
 MK-6-12                0   2   2   2   2   2   0   2   0   0   0   2   2   0   2   2   0   2   2   2   0   2   2   0   2   0   2   2   0   2   2   2   0   0   0   2   0   0   0   0   0   2   0   2   0   2   2   2   2   0   2   2   0   0   0   2   0   0   2   0   2   0   0   0   2   2   0   0   0   0   0   0   2   2   2   0   2   0   2   2   2   0   2   2   2   2   0   0   2   0   0   2   0   0   2   2   2   0   0   0   0   0   2   0   2   2   0   0   0   2   0   2   0   0   2   0   0   0   2   0   2   2   2   0   2   0   0   2   2   2   0   2   0   0   2   2   2   2   2   2   0   2   2   2   2   0   2   0   2   0   2   2   0   2   0   2   0   2   2   0   0   2   2   2   0   2   2   2   2   0   0   0   2   2   2   0   2   0   0   2   2   0   2   2   0   2   0   2   2   0   2   2   0   0   0   2   2   2   2   2
 MK-6-13                0   0   2   2   2   2   0   2   0   0   0   2   2   2   2   2   0   2   2   2   0   2   2   0   2   2   2   2   0   2   2   2   0   0   0   2   0   0   0   2   0   2   0   2   0   2   2   2   2   0   2   2   0   0   0   2   0   0   2   0   2   0   0   0   2   2   0   0   0   0   2   0   2   2   2   0   2   0   2   2   2   0   2   2   2   2   0   0   2   0   0   2   0   0   2   2   2   0   0   0   0   0   2   0   2   2   0   0   0   2   0   0   0   0   2   0   0   2   2   0   2   2   2   0   2   2   0   2   2   2   0   0   0   2   2   2   2   2   2   2   0   2   2   2   2   0   2   2   2   0   0   2   0   2   0   2   0   2   2   0   2   2   2   2   0   2   2   2   2   0   0   0   2   2   2   0   2   0   0   2   2   0   2   2   0   2   0   2   2   0   2   2   0   2   0   2   2   2   2   2
 MK-6-14                0   0   2   2   2   2   0   2   0   2   0   2   2   2   2   2   0   2   2   2   0   2   2   0   2   2   2   0   0   2   2   2   0   0   0   2   0   0   0   2   0   2   0   2   0   2   2   2   2   0   2   2   0   0   0   2   0   0   2   0   2   0   0   0   2   2   0   0   0   0   2   0   2   2   0   0   2   0   2   2   2   0   2   2   2   2   0   0   2   0   2   2   0   0   2   2   2   0   0   0   0   0   2   0   2   2   0   0   0   2   0   0   0   2   2   2   0   2   2   0   2   2   2   2   2   2   0   2   2   2   0   0   2   2   2   2   2   2   2   2   0   2   2   2   2   0   2   2   2   2   0   2   0   2   0   2   0   2   2   0   0   2   2   2   0   2   2   2   2   0   0   0   2   2   2   0   2   0   0   2   2   0   2   2   0   2   0   2   2   0   2   2   0   2   0   2   2   2   2   2
 MK-6-15                2   0   0   0   2   0   2   2   2   2   0   2   2   2   2   2   0   2   2   2   0   2   2   0   2   0   2   0   0   2   2   2   0   0   0   2   2   0   0   2   0   2   0   2   0   2   2   2   2   0   2   2   0   0   2   2   0   0   2   0   2   0   0   0   2   2   0   0   0   0   2   0   2   2   0   0   2   2   2   2   2   0   2   2   2   0   0   0   2   0   2   2   0   0   2   2   2   0   0   0   0   0   2   0   2   2   0   0   0   0   0   0   0   2   2   2   0   2   2   2   2   2   2   2   2   2   0   2   2   2   0   0   2   2   0   2   2   2   2   2   0   2   2   2   2   0   2   2   2   2   0   2   0   2   0   2   0   2   2   2   0   2   2   2   0   2   2   2   2   0   0   0   2   2   2   0   2   0   0   2   2   0   2   2   2   2   0   2   2   0   2   2   0   0   0   2   2   2   2   2
 MK-6-16                2   0   0   0   2   0   2   0   2   0   0   2   0   0   2   2   0   2   2   2   2   2   2   0   2   2   2   0   0   2   0   2   0   0   0   2   2   0   0   0   0   2   0   2   0   2   2   0   2   0   2   2   0   0   2   0   0   0   2   0   2   0   0   0   2   2   0   0   0   0   2   2   2   0   0   0   2   2   2   2   2   0   2   2   2   0   0   0   2   0   2   2   0   0   2   2   2   0   0   0   0   0   2   0   0   2   0   0   0   0   0   0   0   2   2   2   0   2   2   2   2   2   2   2   2   2   0   2   2   2   2   0   2   2   2   2   2   2   2   2   0   2   2   2   2   0   2   2   2   2   0   2   0   2   0   2   0   2   2   2   0   2   0   2   0   2   2   2   2   2   0   0   2   0   2   0   2   0   0   2   2   0   2   2   2   0   0   2   2   0   2   2   0   0   0   2   2   2   2   2
 
!****************************************** Phenotypic Data **********************************************************
!-100.0 is resevred for missing phenotype
SimulatedTrait1        14.7444   14.0856   14.1867   15.2538   15.6116   16.3939   14.4862   15.7743   16.2523   13.7445   15.4819   14.7193   15.7466   16.6421   14.0075   15.2201   14.9756   16.0880   16.2211   14.1294   16.3065   13.9374   16.0177   15.9426   15.8925   14.3276   15.8683   14.3765   13.2125   14.9951   16.1815   13.8634   14.3405   16.6611   14.1290   16.6673   13.7541   13.9906   15.7682   15.0436   16.1233   14.2208   15.7641   14.8290   14.2209   14.0984   16.2658   16.1375   13.3155   14.2382   15.9750   14.8180   15.4962   14.6981   13.6616   13.7681   14.2739   15.6995   13.9877   13.6023   13.7218   15.6249   16.0658   15.1419   15.2596   16.3508   14.2230   15.8956   16.5858   16.8615   13.3951   14.9626   13.8043   13.4347   13.6307   13.5168   15.5313   14.0465   15.7204   16.0134   13.9755   16.1830   14.0109   15.9851   15.1859   16.4340   16.9933   14.8258   16.3026   14.0626   16.0196   15.7533   15.3386   15.9315   13.7041   13.9432   14.8516   16.2622   14.1055   15.5326   13.6759   16.0416   13.4724   13.8337   16.0109   15.0295   13.8338   15.2295   15.6148   16.6947   14.6305   13.1118   16.0550   14.8285   14.8751   15.9866   14.4422   13.9265   16.1252   14.3761   14.1363   15.3780   17.0772   14.2341   14.6340   16.7334   14.6539   13.8501   13.4289   14.6419   15.6092   14.8598   14.9090   13.8803   14.5993   13.3941   14.1478   16.2611   15.2849   15.8803   16.2722   15.1608   14.1848   14.3421   14.0491   15.3293   15.4026   13.8160   15.9139   16.2855   14.7699   13.4800   14.5680   15.9451   13.9176   16.3804   13.7765   15.3278   14.2346   16.3714   14.3541   14.6791   16.2331   15.5600   16.6544   14.0088   14.1499   16.0141   15.3126   13.9845   14.5031   14.9860   16.0164   13.9180   14.7480   15.2534   13.7099   15.0174   14.8838   13.9633   14.4422   15.6311   13.7810   16.1400   15.8331   13.9789   15.0050   14.6579   15.8341   13.4961   15.7702   14.3514   15.6589   15.1823   14.0802   15.9981   14.4570   13.8140   16.5099   13.7020
SimulatedTrait2        10.7401   10.5213   10.4315    9.0614   10.2743   10.2092   10.0927    9.6149    9.3636   10.1561    9.9092   10.1531    9.3566    9.8722   10.2835    9.4852    9.5660    9.5539    9.2331   10.5177    9.0878   11.0029    9.6614    9.6530    9.3132   10.4307    9.2044   10.4219   10.5427   10.7537    9.5250   10.4762    9.9385    9.3997   10.5530    9.7927   10.4549   10.3473    9.8639   10.2979    9.1264   10.5827    9.6926    9.3734    9.2114   10.5960    9.5086    9.3317   10.2515    9.6209    9.6922    9.7351    9.6282   10.4041   10.6598   10.4965   10.6696    9.5590   10.5530   10.9000   10.4117   10.5278    9.4617   10.7200    9.5734    9.4068   10.4581    9.5207    9.3370    9.6814   10.2554    9.5753   10.5850   10.3258   10.1996   10.9365    9.4403   10.3722    9.5470    9.6276   10.4901    9.4785   10.1721    9.5880    9.6201    9.7933    9.8426   10.3634    9.3795   10.2270    9.1572    9.7981   10.6028    9.4751   10.3601   10.5629   10.6256    9.5344   10.6625    8.9902   10.6851    9.3632   10.9873   10.4943    9.2109    9.3280   10.6668    9.5728    9.4980    9.5941   10.5851   10.6132    9.3328   10.2446    9.7147    9.1949   10.5659   10.5934    9.2337   10.5853   10.2641   10.4950    9.3360    9.7883    9.5983    9.7101    9.8974   10.4470   10.7201   10.8588    9.5351    9.5616    9.7569   10.4486   10.5968   10.5267   10.4970    9.1576   10.4000    9.6009    9.3329   10.6155   10.7856    9.3925   10.2728   10.4263    9.8368   10.5264   10.2294    9.8018   10.5274   10.4271   11.0175    8.9394   10.5591    9.4288   10.3888    9.2917   10.5727    9.6928   10.5110   10.4253    9.5546    9.5006    9.3013   10.4272   10.2392    9.4929   10.3440   10.4177   10.7958   10.4295    9.6726   10.7426    9.7546    9.3670   10.5429   10.4087   10.5885   10.1399    9.7138    9.6828   10.5408    9.6316    9.9550   10.2053   10.5844   10.3170    9.5821   10.3232    9.1896    9.2405   10.9453    9.4999   10.5506    9.9353   10.1847   10.5763    9.2106   10.5969
 
