# Supplementary material for: Inclusive Composite Interval Mapping of QTL by Environment Interactions in Biparental Populations
Source: PLoS One. 2015 Jul 10;10(7):e0132414. doi: 10.1371/journal.pone.0132414 (PMC4498613; doi:10.1371/journal.pone.0132414)
Supplement: S6 File — (ZIP) [file pone.0132414.s006.zip › H=0.8/L1/run_00152.met]

!**********************Note: lines staring with "!" are remarks and will be ignored in the program********************
!*********************************General Information**********************************
!Assuming F1 = P1 x P2, populations available in QTL IciMapping are: 
!  1, P1BC1F1 = P1 x F1, the first backcrossing where P1 is used as the recurrent parent;
!  2, P2BC1F1 = P2 x F1, the first backcrossing where P2 is used as the recurrent parent;
!  3, F1DH, F1-derived doubled haploids; 
!  4, RIL or F1RIL, recombination inbred lines through the repeated selfing of F1;
!  5, P1BC1RIL, recombination inbred lines through the repeated selfing of P1BC1F1;
!  6, P2BC1RIL, recombination inbred lines through the repeated selfing of P2BC1F1;
!  7, F2, the selfing generation of F1;
!  8, F3, the selfing generation of F2;
!  9, P1BC2F1, the second backcrossing where P1 is used as the recurrent parent; 
! 10, P2BC2F1, the second backcrossing where P2 is used as the recurrent parent;
! 11, P1BC2RIL, recombination inred lines through the repeated selfing of P1BC2F1; 
! 12, P2BC2RIL, recombination inred lines through the repeated selfing of P2BC2F1; 
! 13, P1BC1F2, the selfing generation of P1BC1F1; 
! 14, P2BC1F2, the selfing generation of P2BC1F1; 
! 15, P1BC2F2, the selfing generation of P1BC2F1; 
! 16, P2BC2F2, the selfing generation of P2BC2F1; 
! 17, P1BC1DH, P1BC1F1-derived doubled haploids; 
! 18, P2BC1DH, P2BC1F1-derived doubled haploids; 
! 19, P1BC2DH, P1BC2F1-derived doubled haploids; 
! 20, P2BC2DH, P2BC2F1-derived doubled haploids; 
   3      !Mapping Population (see remarks above)
   2      !Mapping Function (1 for Kosambi; 2 for Haldane; 3 for Morgan)
   2      !Marker Space Type (1 for intervals; 2 for positions)
   1      !Marker Space Unit(1 for centiMorgans; 2 for Morgan)
   6      !Number of Chromosomes (or Linkage Groups)
 200      !Size of the mapping population
   2      !Number of environments
 
!***************************************** Chromosomes and Linkage Maps **********************************************
!Chromosome                 NumMarkers
-CH1                        16
-CH2                        16
-CH3                        16
-CH4                        16
-CH5                        16
-CH6                        16
!Linkage map (Marker name followed by position or the interval length)
 MK-1-1                1     0.000
 MK-1-2                1    10.000
 MK-1-3                1    20.000
 MK-1-4                1    30.000
 MK-1-5                1    40.000
 MK-1-6                1    50.000
 MK-1-7                1    60.000
 MK-1-8                1    70.000
 MK-1-9                1    80.000
 MK-1-10               1    90.000
 MK-1-11               1   100.000
 MK-1-12               1   110.000
 MK-1-13               1   120.000
 MK-1-14               1   130.000
 MK-1-15               1   140.000
 MK-1-16               1   150.000
 MK-2-1                2     0.000
 MK-2-2                2    10.000
 MK-2-3                2    20.000
 MK-2-4                2    30.000
 MK-2-5                2    40.000
 MK-2-6                2    50.000
 MK-2-7                2    60.000
 MK-2-8                2    70.000
 MK-2-9                2    80.000
 MK-2-10               2    90.000
 MK-2-11               2   100.000
 MK-2-12               2   110.000
 MK-2-13               2   120.000
 MK-2-14               2   130.000
 MK-2-15               2   140.000
 MK-2-16               2   150.000
 MK-3-1                3     0.000
 MK-3-2                3    10.000
 MK-3-3                3    20.000
 MK-3-4                3    30.000
 MK-3-5                3    40.000
 MK-3-6                3    50.000
 MK-3-7                3    60.000
 MK-3-8                3    70.000
 MK-3-9                3    80.000
 MK-3-10               3    90.000
 MK-3-11               3   100.000
 MK-3-12               3   110.000
 MK-3-13               3   120.000
 MK-3-14               3   130.000
 MK-3-15               3   140.000
 MK-3-16               3   150.000
 MK-4-1                4     0.000
 MK-4-2                4    10.000
 MK-4-3                4    20.000
 MK-4-4                4    30.000
 MK-4-5                4    40.000
 MK-4-6                4    50.000
 MK-4-7                4    60.000
 MK-4-8                4    70.000
 MK-4-9                4    80.000
 MK-4-10               4    90.000
 MK-4-11               4   100.000
 MK-4-12               4   110.000
 MK-4-13               4   120.000
 MK-4-14               4   130.000
 MK-4-15               4   140.000
 MK-4-16               4   150.000
 MK-5-1                5     0.000
 MK-5-2                5    10.000
 MK-5-3                5    20.000
 MK-5-4                5    30.000
 MK-5-5                5    40.000
 MK-5-6                5    50.000
 MK-5-7                5    60.000
 MK-5-8                5    70.000
 MK-5-9                5    80.000
 MK-5-10               5    90.000
 MK-5-11               5   100.000
 MK-5-12               5   110.000
 MK-5-13               5   120.000
 MK-5-14               5   130.000
 MK-5-15               5   140.000
 MK-5-16               5   150.000
 MK-6-1                6     0.000
 MK-6-2                6    10.000
 MK-6-3                6    20.000
 MK-6-4                6    30.000
 MK-6-5                6    40.000
 MK-6-6                6    50.000
 MK-6-7                6    60.000
 MK-6-8                6    70.000
 MK-6-9                6    80.000
 MK-6-10               6    90.000
 MK-6-11               6   100.000
 MK-6-12               6   110.000
 MK-6-13               6   120.000
 MK-6-14               6   130.000
 MK-6-15               6   140.000
 MK-6-16               6   150.000
!*********************************** Marker Types ********************************************************************
!Co-dominant marker: When heterozygote F1 is present, P1 is coded as 2, F1 is coded as 1, and P2 is coded as 0; Otherwise, P1 is coded as 2, and P2 is coded as 0. 
!Dominant marker: When heterozygote F1 is present, P1 and F1 are coded as 12, and P2 is coded as 0; Otherwise, P1 is coded as 2, and P2 is coded as 0.  
!Recessive markers: When heterozygote F1 is present, P1 is coded as 2, and F1 and P2 are coded as 10; Otherwise, P1 is coded as 2, and P2 is coded as 0. 
!Missing marker is coded as -1. 
 MK-1-1                 2   2   2   2   2   2   2   2   0   2   0   0   0   0   0   0   0   2   0   0   2   2   0   2   0   0   0   2   2   2   2   0   0   2   0   2   0   2   2   2   2   0   0   0   0   2   2   0   2   0   0   2   2   0   0   0   2   0   2   2   2   0   0   2   0   2   2   0   0   0   2   0   0   2   0   0   2   2   2   0   0   0   2   2   2   2   0   0   2   0   2   2   2   0   2   2   0   2   0   0   2   0   0   2   0   0   0   2   2   0   0   0   2   2   0   2   0   0   2   2   0   2   0   2   2   2   0   2   2   2   0   2   2   0   0   0   0   0   2   0   0   0   0   0   0   0   2   2   0   2   0   2   2   0   0   2   0   0   2   0   0   2   2   0   2   2   2   0   0   0   2   2   0   2   0   0   2   0   0   0   0   0   0   0   2   0   0   2   0   2   2   2   2   2   2   2   0   0   2   2
 MK-1-2                 2   2   2   2   2   2   2   2   0   2   2   0   0   0   0   0   2   2   0   2   2   2   0   2   0   0   0   2   2   2   2   0   0   2   0   2   0   2   2   2   2   0   0   0   0   0   2   0   2   0   0   2   2   0   0   0   2   0   2   2   2   0   0   2   0   2   0   0   0   0   2   0   0   2   0   0   2   2   2   0   0   0   2   2   2   2   0   0   2   0   2   2   2   0   2   2   0   2   0   0   2   0   0   0   0   0   0   2   2   2   0   0   0   2   0   2   0   0   2   2   0   2   0   2   2   2   0   2   2   2   2   2   2   0   0   0   2   0   2   0   0   2   0   0   0   0   2   2   0   2   0   2   2   0   2   2   0   0   2   0   0   0   2   0   2   2   2   0   0   0   2   0   0   2   0   0   2   2   0   0   0   2   0   0   0   0   0   2   0   2   2   2   2   2   2   2   0   0   2   2
 MK-1-3                 2   2   2   2   2   2   2   2   0   2   2   0   2   0   0   2   2   2   0   2   2   2   0   2   0   0   0   2   2   2   2   2   0   2   0   2   0   2   2   2   2   0   0   0   0   0   0   0   2   0   0   2   2   0   0   0   2   2   2   2   2   0   0   2   0   2   0   0   0   0   2   0   0   2   0   0   2   2   2   0   0   2   2   2   2   2   2   0   2   0   2   2   2   0   2   2   0   0   0   2   2   0   0   2   0   0   0   0   2   2   0   0   0   2   0   2   0   0   2   2   0   2   0   2   2   2   0   2   2   2   0   2   2   0   0   0   2   0   2   0   0   2   0   0   0   2   2   2   0   0   0   0   2   0   2   2   0   0   2   0   0   0   2   0   0   2   2   0   0   0   2   0   0   0   0   0   2   0   0   0   0   0   0   0   0   0   0   2   0   2   2   0   2   2   2   2   0   0   2   2
 MK-1-4                 2   2   2   2   2   2   2   2   0   2   2   0   2   0   2   2   0   2   0   2   0   2   2   2   0   0   0   2   0   2   2   2   0   0   2   2   0   2   2   2   0   0   0   0   2   0   0   0   2   0   0   2   2   2   0   0   2   2   2   2   2   0   0   2   0   2   0   0   0   0   2   0   0   2   0   0   2   2   2   0   0   2   2   2   2   2   2   0   2   0   2   2   2   0   2   2   0   0   0   2   2   0   0   2   0   0   0   0   2   0   0   0   0   2   0   0   0   0   2   2   0   2   0   2   2   2   0   2   2   2   0   2   2   0   0   0   2   0   2   0   0   2   0   0   0   2   2   2   0   0   0   0   2   0   0   2   0   0   2   0   0   0   2   0   0   2   2   0   0   0   0   0   0   0   0   0   2   0   0   0   0   0   0   0   0   0   0   2   0   2   2   0   2   2   2   2   0   0   2   2
 MK-1-5                 2   2   2   0   0   2   2   2   2   2   2   0   2   2   2   2   0   2   0   2   0   2   2   2   0   0   0   2   0   2   2   2   0   0   0   2   0   2   2   2   0   0   0   0   2   0   0   0   2   0   2   2   2   2   0   0   2   2   2   2   2   0   2   2   0   2   0   0   0   2   2   0   0   0   0   0   2   2   2   0   0   2   2   2   2   2   2   0   2   0   2   2   2   0   0   2   0   0   2   2   2   0   0   2   0   0   0   0   2   0   0   0   0   2   0   0   0   2   2   2   0   2   0   2   0   2   0   2   2   0   0   2   2   0   2   0   2   2   2   2   0   2   0   0   0   2   2   2   0   0   0   0   2   2   0   2   0   0   2   0   0   0   2   0   0   2   2   0   0   2   0   0   0   0   0   2   2   0   0   0   0   0   0   0   0   0   0   2   0   0   2   0   2   2   2   2   0   0   2   2
 MK-1-6                 2   2   2   2   0   2   2   2   2   2   2   0   2   2   2   2   0   2   0   2   0   2   2   2   0   0   0   2   0   2   2   2   0   0   0   2   2   2   2   2   0   0   0   0   2   0   0   0   2   2   2   2   0   2   0   0   2   2   2   2   2   0   2   2   2   2   0   0   0   2   2   0   0   0   0   0   2   0   2   0   0   2   2   2   2   2   2   0   2   0   2   0   2   0   0   2   0   0   2   2   2   0   0   2   0   2   0   0   2   0   2   0   0   2   0   0   0   2   2   2   0   2   0   2   0   2   0   2   2   0   2   0   2   0   2   0   2   2   2   2   0   0   0   0   0   2   2   2   2   0   0   2   2   2   0   2   0   0   2   0   0   0   2   0   0   2   2   2   0   2   0   0   0   0   0   2   2   0   0   2   0   2   0   0   0   0   0   2   0   0   2   0   2   0   2   0   0   0   2   2
 MK-1-7                 2   2   2   2   2   2   0   2   2   2   2   0   2   0   2   2   0   2   0   0   0   2   2   2   0   0   0   2   2   2   0   2   0   0   0   2   2   2   2   0   0   0   0   0   2   0   0   0   2   2   2   2   0   2   0   0   2   2   2   2   2   0   2   2   2   2   0   0   0   2   2   0   0   0   0   0   2   0   2   0   0   2   2   2   2   2   2   0   2   0   2   0   0   0   2   0   0   0   0   0   2   0   0   2   0   2   0   0   2   0   2   2   2   2   0   0   0   2   0   2   0   2   0   2   0   2   0   2   2   2   2   0   2   0   2   0   2   2   2   2   0   0   2   0   0   2   2   2   0   0   0   2   2   2   0   2   2   0   2   0   0   0   2   0   0   2   2   2   0   2   0   0   0   0   0   2   2   0   0   2   0   2   0   0   0   0   0   2   0   0   2   0   2   0   2   0   0   0   2   2
 MK-1-8                 2   0   2   2   2   2   0   2   0   2   2   0   2   0   2   2   2   2   0   0   0   0   2   2   0   0   0   2   2   0   0   2   0   0   0   2   2   2   2   2   0   0   0   0   2   0   0   0   2   2   2   2   2   2   0   0   2   2   2   2   2   0   2   2   2   2   0   0   0   2   2   2   0   0   0   0   2   0   2   0   0   2   2   2   2   2   0   0   2   0   2   0   0   0   2   2   0   0   0   0   2   0   0   2   0   2   0   0   2   2   2   2   2   0   0   0   0   2   0   2   0   2   0   2   0   2   0   2   2   2   0   0   2   2   2   0   2   2   2   2   0   0   2   0   0   2   2   2   0   0   0   2   2   2   0   2   2   0   2   0   0   0   2   0   0   0   2   2   0   2   0   0   0   0   0   2   2   0   0   2   0   2   0   2   2   0   0   2   0   0   2   0   2   0   2   0   0   0   2   2
 MK-1-9                 2   0   2   2   2   2   0   2   0   2   2   0   2   0   2   2   0   2   0   2   0   0   2   2   2   0   0   2   2   2   0   2   0   0   0   2   2   2   2   2   2   0   0   0   0   0   0   0   2   2   2   2   2   2   0   0   2   2   2   0   2   0   2   2   2   2   0   0   0   2   2   2   0   2   0   0   2   0   2   0   0   2   2   2   2   2   0   0   2   0   2   0   0   0   2   2   0   0   0   0   2   0   0   0   0   0   2   0   0   2   0   2   2   0   0   0   0   2   0   2   0   2   0   2   0   2   0   2   2   2   0   0   2   2   2   0   2   2   2   2   0   0   2   0   0   2   2   2   0   0   0   2   2   2   0   2   2   0   2   0   0   0   2   0   0   0   2   0   0   2   2   0   0   0   0   2   2   0   0   2   2   2   0   2   2   0   0   2   0   0   2   0   2   0   2   0   0   0   2   2
 MK-1-10                2   0   2   2   2   2   0   2   0   2   2   0   2   0   2   2   0   2   0   2   0   0   2   2   0   0   0   2   2   2   0   2   0   2   0   2   2   2   2   2   2   0   0   0   0   0   0   0   2   2   2   2   2   2   2   0   2   2   2   0   2   0   2   2   2   2   0   0   0   2   2   2   0   2   0   0   2   0   2   0   2   2   2   2   2   2   0   0   2   2   2   0   0   0   0   2   0   0   0   0   2   0   0   0   0   0   2   0   0   2   0   2   2   0   0   2   0   2   0   2   0   2   0   2   0   2   0   2   2   0   0   0   2   2   2   0   2   2   2   0   0   0   2   0   0   2   2   2   0   0   2   2   2   2   0   2   2   0   2   2   0   0   2   0   0   0   2   0   0   2   2   2   0   0   0   2   2   0   0   0   2   2   0   2   2   0   0   2   0   2   2   0   2   0   2   0   0   0   2   2
 MK-1-11                2   0   2   2   2   2   2   2   0   2   2   0   2   0   2   0   0   2   0   2   0   0   2   2   0   0   0   2   2   2   0   2   0   2   0   2   2   2   2   2   2   0   0   0   0   0   0   0   2   2   2   0   2   2   2   2   2   2   2   0   2   0   2   2   2   2   0   0   0   2   2   2   0   2   0   0   2   0   2   0   2   2   2   2   2   2   0   0   2   2   0   0   0   0   0   2   0   0   2   0   2   0   2   2   0   0   0   0   0   2   0   2   2   0   0   2   0   2   0   2   0   2   0   2   0   2   0   2   2   0   0   0   2   2   2   0   2   2   2   0   0   0   2   0   0   2   2   2   0   0   2   2   2   2   0   2   2   0   2   2   0   0   2   2   0   2   2   0   0   2   2   2   0   0   2   2   2   0   0   0   2   2   0   2   2   0   2   2   0   2   2   0   2   0   2   0   0   0   2   2
 MK-1-12                2   0   2   2   2   2   2   2   0   2   0   0   2   0   2   0   0   2   0   2   0   2   2   2   0   0   0   2   2   2   2   2   0   2   0   2   2   2   2   2   2   0   0   0   0   0   0   0   2   2   2   0   2   2   2   2   2   2   2   0   2   0   2   2   2   2   0   0   0   2   2   2   0   2   0   2   2   0   2   0   2   2   2   2   2   2   0   0   2   2   0   0   0   0   0   2   0   0   2   0   2   0   2   2   0   0   0   0   0   2   0   2   2   0   0   0   0   2   0   2   0   2   0   2   0   2   0   2   2   0   0   0   2   2   2   2   2   2   2   0   0   0   2   0   0   2   2   2   0   0   2   2   0   2   2   2   2   0   2   2   0   0   2   2   2   2   2   2   0   0   2   2   0   0   0   2   2   2   0   0   2   0   0   2   2   0   2   0   2   0   0   0   0   0   2   0   0   0   2   2
 MK-1-13                2   0   2   2   2   2   2   2   0   2   0   0   2   0   2   0   0   2   0   2   0   2   2   2   0   0   0   0   2   2   2   0   0   2   0   2   2   2   2   2   2   0   0   0   0   0   0   0   2   2   2   0   2   2   2   2   2   2   2   0   2   0   2   2   2   2   0   0   0   2   2   2   0   2   0   2   2   0   2   0   0   2   0   2   2   2   0   0   2   2   0   0   0   0   0   2   0   0   2   0   2   0   2   2   0   0   0   0   2   2   0   0   2   0   0   0   0   2   0   2   2   2   2   2   0   2   0   2   0   0   0   0   2   2   2   2   2   2   2   0   2   0   2   0   0   2   2   2   2   0   2   2   0   2   2   2   2   0   0   2   0   0   2   2   0   2   2   2   0   0   2   2   0   0   2   2   2   2   0   0   2   0   0   2   2   0   2   0   2   0   0   0   0   0   2   2   0   0   2   2
 MK-1-14                2   0   2   2   2   2   2   2   0   2   0   0   2   0   2   0   0   2   0   2   0   2   0   2   0   0   0   0   2   2   2   0   0   2   0   2   2   2   2   2   2   0   0   0   0   0   0   0   2   2   2   0   2   0   0   2   2   2   2   0   2   0   2   2   2   0   0   2   0   2   2   2   0   0   0   2   2   0   2   0   0   2   0   2   2   2   0   0   2   2   0   0   0   0   2   2   0   0   2   0   2   0   0   2   2   0   0   0   2   2   0   0   2   0   0   0   2   2   0   2   0   2   2   2   0   2   0   2   0   0   0   0   2   2   2   2   2   2   0   2   2   0   2   0   0   2   2   2   2   0   2   2   0   2   0   2   2   0   0   0   0   0   2   2   0   2   0   2   0   0   2   2   0   0   2   2   2   2   0   2   2   0   0   2   2   0   2   0   0   0   0   0   0   0   2   2   0   0   2   2
 MK-1-15                2   2   2   0   2   2   2   2   0   2   0   0   2   0   2   0   0   2   0   2   0   2   0   2   0   0   0   0   2   2   2   0   0   2   2   2   2   2   2   2   0   0   0   0   0   2   0   0   2   2   2   0   2   2   2   2   2   2   2   0   0   0   2   2   0   0   0   0   0   0   2   2   0   0   0   2   2   0   2   2   0   2   0   2   2   2   0   0   0   2   0   0   0   0   2   2   0   0   2   0   2   0   2   2   2   0   0   0   2   2   0   0   2   0   0   0   0   2   0   2   0   2   2   2   0   2   0   2   0   0   0   0   0   2   2   2   2   2   2   2   2   0   2   0   0   2   2   2   2   0   2   2   2   2   0   2   2   0   0   0   2   0   2   2   0   2   0   2   0   0   2   2   0   0   2   2   2   2   0   2   2   0   0   2   2   0   2   0   0   0   0   0   0   0   2   2   0   0   2   2
 MK-1-16                2   2   2   0   2   2   2   2   0   2   0   0   2   0   2   0   0   2   0   2   0   2   0   2   0   0   0   0   2   2   2   0   0   2   2   2   2   2   2   2   0   0   2   0   0   2   0   0   2   2   2   0   2   2   2   2   2   2   2   0   0   0   2   0   2   0   0   0   0   0   2   2   0   0   2   2   2   0   2   2   0   2   0   2   2   2   0   0   0   2   0   2   0   0   2   0   0   0   2   0   2   0   0   2   0   0   0   2   2   2   0   0   2   0   0   2   0   2   0   0   0   2   2   2   0   2   0   2   0   0   0   0   2   2   0   2   0   2   2   2   2   0   2   0   0   2   2   2   2   0   2   2   2   2   0   2   2   0   2   0   2   0   2   2   0   2   0   2   0   0   2   2   0   0   2   2   2   2   0   0   0   2   0   2   2   0   2   0   2   0   0   0   0   0   2   2   0   0   2   2
 MK-2-1                 0   0   0   2   2   2   2   2   0   0   2   0   0   2   2   2   2   2   0   0   0   2   2   0   2   2   0   0   2   2   2   0   2   0   2   0   0   2   2   2   0   0   2   2   2   2   2   2   2   2   0   2   2   0   0   2   2   2   0   2   0   0   2   2   2   0   2   0   0   0   2   2   0   2   0   2   2   0   2   2   2   0   0   0   0   0   0   0   2   2   2   0   0   2   0   0   0   0   2   2   0   0   0   2   0   0   0   2   0   2   2   0   0   2   0   0   0   2   2   0   0   2   2   2   0   2   0   0   0   0   2   0   0   0   2   0   2   2   0   2   2   2   2   2   2   2   2   0   2   2   0   2   0   2   0   0   0   0   2   0   0   2   2   2   0   2   0   0   2   2   0   2   2   0   0   0   2   0   0   2   0   2   0   2   0   0   0   2   0   0   2   0   2   0   2   0   0   0   2   0
 MK-2-2                 0   0   0   2   2   0   2   0   0   0   2   0   0   2   2   2   2   2   0   0   0   2   2   0   2   0   0   0   2   0   2   0   2   0   0   2   0   2   2   2   0   0   2   2   2   2   2   2   2   2   0   0   2   0   0   2   2   0   0   2   0   0   2   0   0   0   2   0   2   0   2   2   0   2   0   2   2   0   0   2   0   0   0   0   0   2   0   0   2   2   2   0   0   2   0   0   0   0   2   2   0   0   0   2   0   0   0   2   0   2   2   0   0   2   0   2   0   2   2   0   2   2   2   0   0   2   0   0   0   0   2   0   0   0   2   0   2   2   0   2   2   2   2   2   2   2   2   0   2   2   0   2   2   2   0   0   2   0   2   0   0   2   2   0   0   2   0   0   2   2   0   2   2   0   0   0   2   0   0   2   0   2   0   2   0   0   2   2   0   0   2   0   2   0   2   0   0   0   0   0
 MK-2-3                 0   0   0   2   2   0   2   0   0   0   2   0   0   2   2   2   2   2   0   0   0   2   0   0   2   0   0   0   2   0   2   0   2   0   0   2   0   0   2   2   0   0   2   2   2   2   2   2   2   2   0   0   2   0   0   2   0   0   0   2   0   0   2   0   0   0   2   0   2   0   2   2   0   2   0   2   2   0   0   2   0   0   0   0   0   2   0   0   2   2   2   0   0   2   0   0   0   0   2   2   2   0   0   0   0   0   0   2   0   2   2   0   0   2   0   2   0   2   2   0   2   0   2   0   0   2   0   0   0   0   2   0   2   0   2   0   2   2   0   2   2   2   2   2   2   2   2   0   2   2   0   2   2   2   0   0   0   2   0   0   0   2   2   0   0   2   0   0   0   0   0   2   2   0   2   0   2   0   0   2   0   2   0   2   0   0   2   2   0   0   2   0   2   0   2   0   0   0   0   0
 MK-2-4                 2   0   2   2   0   0   2   2   0   0   2   0   0   2   2   2   2   0   0   0   0   2   2   2   2   0   2   0   2   0   2   0   2   0   0   2   0   0   2   2   0   0   2   2   2   2   2   2   0   2   0   0   2   0   0   2   2   0   0   2   0   0   2   0   0   0   2   0   2   0   0   2   0   2   2   2   2   0   0   2   2   2   0   0   0   2   2   0   0   2   2   0   0   2   0   0   0   2   2   2   2   0   0   0   0   0   0   0   0   2   2   0   0   2   0   2   2   2   2   0   0   0   2   0   0   2   0   0   0   0   2   0   2   0   2   0   0   2   0   2   2   0   2   0   2   2   2   0   0   2   0   2   2   0   0   0   0   2   0   0   0   2   2   0   2   0   0   0   0   0   0   2   2   0   2   0   0   0   0   2   0   2   0   2   0   0   2   2   0   0   2   0   2   0   2   0   0   2   0   0
 MK-2-5                 2   0   2   2   0   0   2   2   0   0   2   0   0   2   2   0   0   0   0   0   0   0   2   2   0   0   0   0   2   0   2   0   2   0   0   2   0   0   2   2   0   0   2   2   2   2   2   2   0   2   0   0   2   0   0   2   2   0   0   2   0   0   2   0   0   0   2   0   2   0   2   2   0   2   2   2   2   0   0   2   2   2   0   0   0   2   2   0   0   2   2   0   0   2   0   0   0   2   2   0   2   2   0   0   0   0   0   0   0   2   2   0   0   2   0   0   2   2   2   0   0   0   2   0   0   2   0   0   0   0   2   0   2   0   2   0   0   2   0   2   2   0   2   0   2   2   2   0   0   0   0   2   2   0   0   0   0   0   2   0   2   2   2   0   2   0   0   0   2   0   0   2   2   0   2   0   2   0   0   2   0   2   0   2   0   0   2   0   0   0   2   0   2   2   2   0   2   2   0   0
 MK-2-6                 0   0   2   0   0   0   2   2   0   0   0   0   0   2   2   0   0   0   0   2   0   0   2   2   0   0   0   0   2   2   2   0   2   0   0   2   0   0   2   0   0   0   0   2   2   2   2   2   0   2   0   2   2   0   0   2   2   0   2   2   0   0   2   0   0   0   0   0   2   0   2   2   2   2   2   2   2   0   0   2   2   2   0   0   0   2   2   0   0   2   2   0   2   2   2   0   0   0   2   0   2   2   0   0   0   0   0   0   0   2   2   0   0   2   0   0   2   2   2   2   0   0   2   0   0   2   0   0   0   2   2   0   2   2   2   0   0   2   0   2   2   0   0   0   2   2   2   0   0   0   0   2   2   2   0   0   0   0   2   2   2   2   2   0   2   0   0   0   2   0   0   2   0   0   2   0   2   0   0   2   0   2   0   2   0   0   2   0   0   0   2   0   0   2   2   0   2   2   2   0
 MK-2-7                 0   0   2   0   0   0   2   2   2   2   0   0   0   2   2   2   0   0   2   2   2   0   2   2   0   0   0   0   2   2   2   0   2   0   0   2   0   0   2   0   0   0   0   2   2   2   2   2   0   2   0   2   0   0   0   2   2   0   2   2   0   2   2   0   0   2   0   0   2   0   2   2   2   0   2   2   2   0   0   2   2   2   0   0   0   2   2   0   0   2   2   0   2   2   2   0   0   0   2   2   0   2   0   0   0   0   0   2   0   2   2   0   0   2   0   0   2   2   0   2   0   0   2   0   0   2   0   0   0   2   2   0   2   2   0   0   0   2   0   2   0   0   0   0   2   2   2   2   0   0   0   2   2   0   2   0   0   0   2   2   2   2   2   0   2   0   0   0   0   2   0   2   0   0   2   0   2   0   0   2   0   2   0   2   0   0   0   0   0   0   2   0   0   2   2   0   2   2   2   0
 MK-2-8                 2   0   2   0   0   0   2   2   2   2   0   0   0   2   2   2   0   0   2   0   2   0   2   2   0   0   0   2   2   2   2   0   0   0   0   2   0   0   2   0   0   2   0   2   2   2   2   2   0   2   0   2   0   0   0   2   2   0   2   2   0   2   2   0   0   0   0   0   2   0   2   2   2   2   2   2   2   0   0   2   2   2   0   2   2   2   2   0   2   2   2   0   2   0   2   0   0   0   2   2   0   2   0   0   2   0   0   2   0   2   2   2   0   2   0   0   2   2   0   2   0   0   2   0   0   0   2   0   0   2   2   0   2   0   2   0   0   2   0   0   2   2   0   0   2   2   2   2   0   0   0   2   2   0   2   0   0   0   2   2   2   2   2   0   2   0   0   0   0   0   0   2   0   0   2   0   2   0   2   2   0   2   0   2   0   2   0   0   0   0   2   0   0   2   2   0   2   2   2   0
 MK-2-9                 2   0   2   0   0   0   2   2   2   2   0   0   0   2   2   2   0   0   2   0   2   0   2   2   2   0   0   2   2   2   2   0   0   0   0   2   0   0   2   0   0   2   0   2   2   2   2   2   0   2   0   2   0   0   0   0   2   0   2   2   0   2   2   0   2   0   0   0   2   0   2   2   2   0   2   2   2   0   0   2   2   2   0   2   2   2   2   2   2   2   2   0   2   0   2   0   0   0   2   2   0   0   0   0   2   0   0   2   0   2   2   2   0   0   0   0   2   2   0   2   0   0   0   0   0   0   2   2   0   2   2   0   2   0   2   0   0   2   0   0   0   2   0   0   2   2   2   0   0   2   0   2   2   0   2   0   0   0   2   2   2   2   0   0   2   0   0   0   0   0   0   2   0   0   2   0   0   0   2   2   0   2   0   2   0   2   0   0   0   0   2   0   0   2   0   0   0   2   2   0
 MK-2-10                2   0   2   0   0   0   0   2   2   2   0   0   2   2   2   2   2   2   2   0   2   0   2   2   2   0   0   2   2   2   2   0   2   0   0   2   2   0   2   0   0   2   0   2   2   2   0   2   0   0   0   2   0   0   0   0   2   0   2   2   0   2   2   0   2   2   0   2   0   0   2   2   2   0   2   2   2   0   0   2   0   2   0   2   2   2   2   2   2   2   2   0   2   0   2   0   0   0   2   2   0   0   0   0   2   0   2   2   2   2   2   2   2   0   0   0   2   2   0   2   0   0   0   0   0   0   2   2   0   2   2   0   2   0   2   0   0   2   0   2   0   2   0   0   2   2   2   2   0   2   0   2   2   0   2   0   0   0   2   2   2   2   0   0   2   0   0   0   0   0   0   2   0   0   0   0   0   0   2   2   0   2   0   2   0   2   0   0   0   0   2   0   2   2   2   0   0   2   2   0
 MK-2-11                2   2   2   0   0   2   0   2   2   2   0   0   2   2   2   2   2   2   2   0   2   0   2   2   2   0   0   2   2   2   2   0   2   0   0   2   2   2   2   0   0   2   0   0   2   2   0   2   0   0   0   2   0   0   0   0   0   0   2   2   0   2   2   0   2   2   0   2   0   0   2   0   2   2   0   2   2   2   2   2   0   2   0   2   2   2   2   2   2   2   2   0   0   0   2   0   0   0   2   2   0   0   0   0   2   0   2   2   2   2   2   2   2   2   0   0   2   2   0   2   0   0   0   2   0   0   0   2   0   0   2   0   2   0   2   2   0   2   0   2   0   2   2   0   2   2   0   0   0   2   0   2   2   0   2   0   0   0   2   2   2   2   0   0   2   0   0   2   0   0   2   2   0   0   0   0   0   0   2   2   2   2   0   2   0   2   0   0   0   0   2   0   2   2   0   0   0   2   2   0
 MK-2-12                2   2   2   0   0   2   0   2   2   2   0   0   2   2   2   2   0   2   2   0   2   0   0   2   2   0   0   2   0   2   2   0   2   2   0   2   2   2   0   0   0   2   0   0   2   2   0   2   0   0   0   2   0   0   0   0   0   0   2   2   0   2   2   0   2   2   0   2   0   0   2   0   2   2   0   2   2   2   2   2   0   2   0   2   2   2   2   2   2   2   2   0   0   0   2   0   0   0   2   2   2   0   0   0   2   0   2   2   2   2   2   2   2   2   0   0   2   2   0   2   0   0   0   2   0   0   0   0   0   0   0   0   2   0   2   2   0   2   0   2   0   2   2   0   2   2   0   2   0   2   0   2   2   0   2   0   2   0   2   2   2   2   0   0   2   0   2   2   0   0   2   2   0   0   0   0   0   0   2   2   2   0   0   2   0   2   0   0   0   0   0   0   2   0   0   0   0   2   2   0
 MK-2-13                2   2   2   0   0   2   0   2   2   2   0   0   2   2   2   2   0   2   2   0   2   0   0   2   2   0   0   0   0   2   2   0   2   2   0   2   0   2   0   0   0   2   0   0   2   2   0   2   2   0   0   2   0   0   0   0   2   0   2   0   0   2   0   0   2   2   0   0   0   0   0   0   2   2   0   2   0   2   2   2   0   2   0   2   2   2   2   0   2   2   2   0   2   0   2   0   0   0   2   2   2   0   0   0   2   0   2   2   2   2   2   2   2   2   0   2   0   2   0   0   0   0   0   2   0   2   0   0   0   0   0   0   2   2   2   2   0   0   0   2   0   2   2   0   2   2   0   2   0   2   0   2   2   0   2   0   2   0   2   2   2   2   0   0   2   0   2   2   0   2   2   2   0   0   0   0   2   0   2   2   2   0   0   0   0   2   0   0   0   0   0   0   2   0   0   0   0   2   2   0
 MK-2-14                2   2   2   0   2   2   0   2   2   2   0   2   2   2   2   2   0   2   2   0   2   0   0   2   2   0   0   0   0   2   2   0   2   2   0   2   0   2   0   0   2   2   0   0   2   2   0   2   2   0   0   2   0   0   2   0   2   0   2   0   0   2   0   0   2   2   0   0   0   0   0   0   2   2   0   2   0   2   2   0   0   2   0   2   2   2   2   0   2   2   2   0   2   0   2   0   0   0   2   2   2   0   0   2   0   0   2   2   2   2   2   2   2   2   0   2   0   0   0   0   0   0   0   2   2   2   0   0   0   0   0   0   2   2   2   2   0   2   0   2   0   2   2   0   2   0   0   2   0   2   0   0   2   0   2   0   2   0   2   2   2   2   2   0   2   0   2   2   0   0   2   2   0   0   2   0   2   0   2   2   2   0   0   0   2   2   0   0   0   0   0   0   2   0   2   0   0   2   0   0
 MK-2-15                2   2   2   0   2   2   0   0   2   0   0   2   2   2   2   2   2   2   2   0   2   0   0   2   2   0   0   2   0   2   2   0   2   2   0   2   0   2   0   2   2   2   0   0   2   0   0   2   2   0   0   2   2   0   2   0   0   0   2   0   0   2   0   0   2   2   0   2   0   0   0   2   2   2   0   2   0   2   2   0   0   2   0   2   2   2   2   0   2   2   2   0   2   0   2   0   0   0   2   2   2   0   0   2   0   0   2   2   2   0   2   2   2   2   0   2   0   0   2   0   0   0   0   2   2   2   0   0   0   0   0   0   2   2   2   2   2   2   0   2   0   2   2   0   2   0   0   2   2   2   0   2   2   0   2   0   2   0   2   2   2   2   2   2   2   0   0   2   0   0   2   2   0   0   2   0   2   0   2   2   2   0   0   0   2   2   0   0   0   0   0   0   2   0   2   0   2   2   2   0
 MK-2-16                2   2   2   0   2   0   0   0   2   0   0   2   2   2   2   2   2   2   2   2   2   0   0   2   2   0   0   2   0   2   2   0   2   2   0   2   0   2   0   2   2   2   0   0   2   0   0   2   2   0   0   2   2   2   2   0   0   0   2   0   0   2   0   0   2   2   0   2   0   0   0   2   2   2   0   2   0   2   2   0   0   0   0   2   2   2   2   0   2   2   2   0   2   0   0   0   0   0   2   2   2   0   0   0   0   2   2   2   0   2   2   2   2   2   0   2   0   0   2   0   0   0   2   2   2   2   0   0   0   0   0   0   0   2   2   2   2   2   0   2   0   2   2   0   2   0   0   2   2   2   0   2   2   0   2   0   2   0   2   2   2   0   2   2   2   0   0   0   0   0   2   0   0   0   2   0   2   0   2   2   2   0   2   2   0   2   0   0   0   0   0   0   2   0   0   0   2   2   2   0
 MK-3-1                 0   0   0   2   0   0   2   2   2   0   0   2   0   0   0   2   2   0   0   2   0   0   2   0   0   0   2   2   2   0   0   2   2   0   2   2   0   0   2   0   0   2   2   2   0   0   2   2   0   2   0   0   2   2   0   2   2   0   2   2   2   2   0   0   2   2   2   2   0   2   0   2   2   0   2   2   0   0   0   2   0   0   2   2   0   0   0   0   2   0   0   2   0   0   2   0   2   2   0   0   2   2   2   0   2   2   0   2   0   0   2   2   2   2   0   2   0   0   2   2   2   2   0   0   2   0   0   2   2   2   2   0   0   0   0   0   0   0   2   0   2   0   0   0   0   0   2   2   0   0   2   0   0   0   0   2   2   0   0   0   0   0   0   2   0   0   2   0   0   0   2   0   2   0   2   0   2   0   0   0   2   2   0   0   0   2   2   2   0   2   0   2   0   2   2   2   2   2   0   0
 MK-3-2                 0   2   0   2   0   0   2   2   2   0   2   2   0   0   0   2   2   0   0   2   0   0   2   0   0   0   2   0   0   0   0   2   2   0   2   2   0   0   2   0   0   2   2   2   0   2   2   2   0   2   0   0   2   2   0   2   0   0   2   2   2   2   0   0   0   2   2   2   0   2   0   2   2   0   2   2   0   0   0   2   0   2   2   2   2   0   0   0   2   0   0   2   2   0   2   0   2   2   0   0   2   2   2   0   2   2   0   2   0   0   0   2   0   2   0   2   0   0   2   2   2   2   0   0   2   0   0   2   2   0   2   0   0   0   0   0   0   0   2   0   2   0   2   0   0   0   2   2   0   0   0   0   0   0   0   2   2   0   0   0   0   0   0   2   0   0   2   0   0   0   2   0   2   0   2   0   2   0   2   2   0   2   0   0   0   2   2   0   0   2   0   2   0   2   2   2   0   2   0   0
 MK-3-3                 0   0   0   2   0   0   2   2   2   0   0   2   0   0   0   2   0   0   0   2   0   0   2   2   0   2   2   2   0   2   0   2   2   0   2   2   0   0   2   0   0   2   2   2   0   2   2   2   0   2   0   0   2   2   0   2   0   0   2   2   2   2   0   2   0   2   2   0   0   2   0   2   2   2   0   2   0   0   0   2   0   2   2   2   0   0   0   0   2   0   0   2   2   0   2   0   2   2   0   0   2   2   0   0   0   2   0   2   0   0   2   2   0   0   0   2   0   0   2   2   0   2   0   0   2   0   0   2   0   0   2   0   0   0   0   0   0   0   2   0   2   0   2   0   0   0   2   0   0   0   0   2   2   0   0   2   2   0   0   0   0   0   0   0   2   0   0   0   0   0   0   0   2   0   2   0   2   0   2   2   0   2   0   0   0   2   2   0   0   2   0   2   0   2   2   0   0   2   0   0
 MK-3-4                 0   0   0   2   0   0   2   2   2   0   0   2   0   0   2   2   0   0   0   0   0   0   2   2   0   2   2   2   0   0   0   2   0   0   2   2   2   0   2   0   0   2   2   0   0   0   2   0   2   0   0   0   2   2   2   2   0   0   2   2   0   2   0   2   0   2   2   0   0   2   0   2   2   2   2   2   0   0   0   2   0   2   2   2   0   0   0   0   2   0   0   2   2   0   2   0   2   2   0   0   2   2   0   0   0   0   0   2   0   0   2   2   0   0   0   2   0   0   2   2   0   2   0   0   2   0   0   2   0   0   2   0   2   0   2   0   0   0   2   2   2   0   2   0   0   0   2   0   0   0   0   2   0   0   0   2   2   0   0   0   0   0   0   0   2   0   2   0   0   0   2   0   2   2   2   0   2   2   2   2   0   2   0   0   0   2   2   0   0   2   0   2   0   2   2   0   0   0   0   0
 MK-3-5                 0   0   0   2   0   0   2   2   2   0   0   2   2   0   2   2   0   2   0   0   0   0   2   2   0   2   2   0   0   0   0   2   0   0   2   2   2   0   2   0   0   2   2   0   0   0   2   2   2   0   2   0   2   2   2   2   0   0   2   2   0   2   0   2   2   2   0   0   0   2   0   2   2   2   2   2   0   0   0   2   0   2   2   2   0   0   2   0   2   0   0   2   2   0   2   0   2   2   0   0   2   2   0   0   0   0   0   2   0   0   2   2   0   0   2   2   0   0   2   2   0   2   0   0   2   0   0   2   0   0   2   0   2   0   2   0   0   0   2   2   2   0   2   0   0   0   2   0   0   0   2   2   0   0   0   2   2   0   0   0   0   0   0   0   2   0   0   0   0   0   2   0   2   2   2   2   2   2   2   2   0   2   0   0   0   0   2   0   0   2   0   2   2   2   2   0   0   0   0   0
 MK-3-6                 0   0   0   0   0   0   2   2   2   0   0   2   2   0   2   2   0   2   0   2   0   0   2   0   0   0   2   0   2   0   0   2   0   2   0   2   2   0   2   0   0   2   2   0   0   0   2   2   2   0   2   0   2   2   2   2   0   0   2   2   0   2   0   2   2   2   0   0   2   2   0   2   2   2   2   2   0   0   0   2   0   2   2   2   0   0   2   0   2   0   0   2   0   0   2   0   0   0   0   2   2   2   0   0   0   0   0   2   0   0   2   2   0   0   2   2   0   0   2   2   0   2   0   0   2   0   0   2   0   0   2   0   2   0   2   0   0   0   2   2   2   2   2   0   2   0   2   0   0   0   2   2   0   0   0   2   2   0   0   0   0   0   0   0   2   0   0   0   0   0   2   0   2   2   2   2   2   2   2   2   0   2   0   2   0   0   2   0   0   2   0   2   2   2   2   0   0   0   0   0
 MK-3-7                 2   0   0   0   0   0   2   2   2   0   0   2   2   0   2   2   2   2   0   2   0   0   2   0   0   2   2   0   2   0   0   2   0   2   0   0   2   0   2   0   0   2   2   0   0   0   2   2   2   0   2   0   2   2   2   2   0   0   2   2   0   2   0   2   2   2   0   0   2   2   0   2   0   2   2   2   2   0   0   2   2   2   2   2   0   0   2   0   2   0   0   2   0   0   2   2   0   0   0   2   2   0   0   0   0   0   2   2   0   0   2   0   2   0   0   2   0   0   2   0   0   2   2   0   2   0   0   2   0   0   2   0   2   0   2   0   2   0   2   2   2   2   2   0   2   0   0   2   0   0   2   2   0   0   0   2   2   0   0   0   0   0   0   0   2   0   0   0   0   0   2   0   2   2   2   2   2   2   2   2   0   2   0   2   0   0   2   0   0   2   0   2   2   2   2   2   0   0   0   0
 MK-3-8                 2   0   0   0   0   0   2   2   2   0   0   2   2   0   2   2   2   2   0   2   0   0   0   0   0   2   0   2   2   0   0   2   0   2   0   0   2   0   2   0   0   2   2   0   0   0   2   2   2   0   2   0   2   2   2   2   0   0   0   2   2   0   0   0   2   2   0   0   0   2   0   2   0   2   0   2   2   0   0   2   2   2   2   2   0   0   2   0   2   0   0   2   0   0   2   2   0   0   0   2   2   0   0   0   2   2   2   2   0   0   2   0   2   0   0   2   0   0   2   0   0   2   2   0   2   0   0   2   0   0   2   0   2   2   2   0   2   0   2   2   2   2   0   0   2   0   0   2   0   0   2   2   0   2   2   2   2   0   0   0   0   0   0   2   2   0   0   0   0   2   2   0   2   2   2   2   2   2   2   2   0   2   0   2   0   0   2   0   0   2   0   2   2   0   2   2   0   0   2   0
 MK-3-9                 2   0   0   0   0   0   2   2   2   0   0   2   2   0   2   2   2   2   0   2   0   0   2   0   0   2   2   2   2   2   0   2   0   2   0   0   2   0   2   0   0   2   0   0   2   0   2   2   2   0   0   0   2   0   2   2   0   0   0   2   2   0   0   0   2   2   0   0   0   2   0   2   0   2   0   2   2   0   0   2   2   2   2   2   0   2   2   0   2   0   0   2   0   0   2   2   0   0   0   2   2   0   0   0   2   2   2   2   0   2   2   0   0   0   0   2   0   0   2   2   2   0   0   0   2   0   0   2   0   0   2   0   2   2   2   0   2   0   2   0   2   2   0   0   2   0   0   2   0   0   2   2   0   2   2   2   2   2   0   0   0   0   0   0   0   0   0   0   0   0   2   2   2   2   2   2   2   2   2   0   0   2   0   2   0   0   2   0   0   0   0   0   2   0   2   2   0   2   2   0
 MK-3-10                2   0   0   0   0   0   2   2   2   2   0   0   2   0   2   2   0   2   2   2   0   0   2   0   0   2   2   2   2   2   0   2   2   2   2   0   2   0   2   0   0   2   0   0   2   2   2   2   0   0   0   0   2   0   2   2   0   0   0   2   2   0   0   0   2   2   0   0   0   2   2   2   0   2   0   2   2   0   0   2   2   2   2   2   0   2   0   0   2   0   0   2   2   0   2   2   0   0   0   2   2   0   0   0   2   2   2   2   0   2   2   0   0   0   0   2   0   0   2   2   2   0   0   0   2   0   0   2   2   0   2   2   2   2   2   0   0   0   2   0   2   2   2   0   2   0   2   2   0   0   2   2   0   2   2   2   2   2   0   0   2   0   0   2   0   0   0   2   0   0   0   2   2   2   2   2   2   0   2   0   0   2   0   2   2   0   2   0   0   0   0   0   2   0   2   2   0   2   2   2
 MK-3-11                0   0   0   0   0   0   2   2   2   2   2   0   2   0   2   2   0   2   2   2   0   0   2   2   0   2   2   2   2   0   0   0   2   2   2   0   2   0   2   0   0   2   0   0   2   2   2   2   0   0   0   0   2   0   2   2   0   0   0   2   2   0   0   2   2   2   0   0   0   2   2   2   0   2   0   2   2   2   0   2   2   2   2   2   0   2   0   0   2   0   0   2   2   0   2   2   0   0   0   0   2   0   0   0   2   2   0   2   0   2   2   0   0   0   0   2   0   2   0   2   2   0   0   0   2   0   0   2   2   0   2   2   2   2   0   0   0   0   2   0   2   2   2   0   2   0   2   2   0   0   2   2   2   2   2   2   2   2   0   0   2   2   0   0   0   0   2   2   0   0   0   0   0   2   2   2   2   0   2   0   0   2   0   2   2   0   2   0   0   0   0   2   2   0   2   2   0   2   2   2
 MK-3-12                0   0   0   0   0   0   2   2   2   2   2   0   2   0   2   2   0   2   2   2   0   0   0   2   0   2   2   2   2   0   0   0   2   0   2   0   2   0   2   2   0   2   0   0   2   2   2   2   0   0   0   0   0   0   0   2   0   0   0   2   2   2   0   2   2   2   0   0   0   2   2   2   0   2   0   2   0   2   0   2   2   2   2   2   0   2   0   0   2   0   2   0   2   0   2   2   0   0   0   2   2   0   0   0   2   2   2   0   0   0   2   0   0   0   0   2   0   2   0   2   2   0   0   0   2   0   0   2   0   0   2   2   2   2   0   0   0   0   2   0   0   2   0   0   2   0   2   2   0   0   2   2   2   2   2   2   2   2   0   0   2   0   0   0   0   0   2   2   0   0   0   0   0   2   2   2   2   0   2   2   0   2   0   2   2   2   2   0   0   0   0   2   2   0   2   2   0   2   2   2
 MK-3-13                0   0   0   0   0   0   2   2   2   2   0   0   2   0   2   2   0   2   2   2   0   0   0   2   0   2   2   2   0   0   0   0   2   0   2   2   2   0   2   2   0   2   0   0   2   2   0   2   0   0   0   0   0   0   0   2   0   0   0   2   2   2   0   2   2   2   0   0   0   2   2   2   2   2   0   2   0   2   0   2   2   2   2   2   0   2   0   0   2   0   2   0   2   2   2   2   0   0   0   2   0   0   0   0   2   2   2   0   0   0   2   0   0   0   0   2   0   2   2   2   2   0   0   0   2   0   0   2   0   0   2   2   2   2   0   2   0   2   2   0   0   2   0   0   2   0   0   2   0   2   2   2   2   0   2   2   2   2   0   0   0   0   0   0   0   0   2   2   0   2   0   0   0   2   2   2   2   0   2   2   0   0   0   2   2   2   2   0   0   0   0   0   2   2   2   2   0   2   2   2
 MK-3-14                0   0   0   0   0   0   2   2   2   2   0   0   2   0   2   0   0   2   2   2   0   0   0   2   0   2   2   2   0   0   0   0   2   0   2   2   2   0   2   2   0   2   0   0   0   2   0   2   0   0   0   0   0   0   0   2   0   0   0   2   2   2   0   2   2   2   0   0   2   2   2   2   2   2   0   2   0   2   2   2   2   2   0   2   0   2   2   0   2   0   2   0   2   2   2   2   0   0   0   2   0   0   0   0   2   2   2   0   0   2   2   2   0   0   0   2   0   2   2   2   2   0   0   0   2   0   0   2   0   0   0   2   2   2   0   2   0   2   2   0   0   2   2   0   2   0   0   2   0   2   2   0   2   0   2   2   2   2   2   0   0   0   0   0   0   0   2   2   0   2   0   0   0   2   2   2   0   0   0   2   0   0   0   0   2   2   2   2   0   0   0   0   2   2   2   2   0   2   2   2
 MK-3-15                0   0   0   0   0   2   2   2   2   2   0   0   0   0   2   0   0   0   2   2   0   0   0   2   0   0   2   0   0   2   0   0   2   0   2   2   2   0   2   0   0   0   0   0   0   0   2   2   0   0   2   0   0   0   0   2   0   0   0   2   2   2   0   2   2   2   0   0   2   0   2   2   2   2   0   2   0   2   2   2   2   2   0   2   0   2   0   0   2   0   2   0   2   2   2   2   0   0   0   2   2   0   0   0   2   2   2   0   0   0   2   2   2   0   0   0   2   2   2   2   2   0   0   0   2   0   0   2   0   0   0   2   2   2   0   2   2   2   2   2   0   2   2   0   2   0   0   2   0   2   2   0   0   0   2   2   2   2   2   0   0   0   0   0   0   0   2   2   2   2   0   0   0   2   2   2   0   2   0   2   0   0   0   0   2   2   0   2   0   0   0   0   2   2   2   2   2   2   2   0
 MK-3-16                0   0   0   0   2   2   2   2   2   2   0   0   0   0   0   0   0   2   0   2   2   0   0   2   0   0   2   0   0   2   0   0   2   0   2   2   2   0   2   2   0   0   0   0   0   0   2   2   0   0   2   0   0   0   0   2   0   0   0   2   2   2   0   2   2   2   0   0   2   0   2   2   0   0   0   2   0   2   2   2   2   2   0   2   0   2   0   0   2   0   0   0   2   2   2   2   0   0   0   2   2   0   0   0   2   2   2   0   0   0   2   2   0   0   0   0   2   2   2   2   2   2   0   0   2   0   0   0   0   0   0   2   2   0   0   2   2   2   2   2   0   2   2   0   2   0   0   2   0   2   0   0   0   0   0   2   2   2   0   0   0   0   0   0   0   2   2   2   2   2   0   0   0   0   2   2   0   2   0   2   0   0   0   2   2   2   0   2   0   0   0   0   2   2   2   2   2   2   0   0
 MK-4-1                 2   2   0   0   2   0   0   0   2   2   0   0   0   0   0   0   0   2   2   2   2   2   2   0   2   0   0   0   0   2   2   0   2   0   0   2   2   0   0   2   2   0   2   2   0   0   0   0   2   2   0   0   0   0   0   2   2   2   2   2   0   2   2   2   2   2   0   2   0   0   0   0   0   0   2   2   0   2   0   0   2   2   0   0   0   2   2   2   0   2   2   2   0   2   0   2   0   0   0   2   2   0   0   0   0   0   2   2   0   0   0   2   2   2   2   0   0   0   0   2   2   0   0   2   2   0   2   2   0   2   2   2   0   2   2   2   0   2   2   0   2   2   0   0   0   0   0   0   0   2   0   2   0   0   0   0   2   2   2   0   0   2   2   0   0   2   2   2   0   0   0   2   2   2   2   0   2   2   0   2   0   2   0   0   2   0   0   2   0   0   0   0   2   2   0   2   0   0   0   2
 MK-4-2                 2   2   0   0   2   0   0   0   2   2   0   0   0   0   0   0   0   2   2   2   2   2   2   0   2   0   0   0   0   2   2   2   2   0   0   2   2   0   0   2   2   0   2   2   2   0   0   0   2   2   0   2   0   0   0   2   2   0   2   2   0   0   2   2   2   2   0   2   0   2   2   0   0   0   2   2   0   2   0   0   2   2   0   0   2   2   2   2   0   2   2   2   0   2   0   0   0   0   0   0   2   2   0   0   0   0   2   2   0   0   0   2   2   2   2   0   2   0   2   2   2   0   0   2   2   0   2   0   0   2   2   2   2   2   2   2   0   2   2   2   2   2   0   0   0   0   2   2   0   2   0   2   0   0   0   0   2   2   2   0   0   2   2   0   0   0   2   2   0   0   0   2   0   2   2   0   2   2   0   2   0   0   0   0   2   0   0   0   0   0   0   0   2   0   2   2   0   0   0   2
 MK-4-3                 2   0   0   0   2   0   0   0   2   2   0   0   0   0   0   0   2   2   2   2   2   2   2   0   2   2   0   0   0   2   2   2   2   0   0   2   2   0   0   2   2   0   2   2   2   0   0   0   2   2   0   2   0   0   0   2   2   2   2   2   0   0   2   2   2   2   0   2   0   2   2   0   0   0   2   0   0   2   2   0   2   2   0   0   2   2   2   2   0   2   2   2   0   2   2   2   0   0   2   0   2   2   0   0   0   0   2   2   0   0   0   0   2   2   2   0   2   2   2   2   2   0   2   2   0   0   2   0   0   2   2   2   2   0   2   2   0   2   2   0   2   2   0   0   0   0   2   2   0   2   0   2   0   0   0   0   0   2   0   0   2   2   2   0   0   0   2   2   0   2   0   2   0   2   2   0   2   2   0   2   0   0   0   0   2   2   0   0   0   0   0   0   2   0   0   2   0   0   0   2
 MK-4-4                 2   2   2   0   2   0   0   0   2   2   0   0   0   2   0   0   2   2   2   2   2   2   2   0   2   0   0   0   0   2   2   2   2   0   0   2   0   0   0   2   2   0   2   2   2   0   0   0   2   0   0   2   0   0   0   0   2   2   2   2   0   0   2   2   2   2   0   2   0   2   2   0   0   2   2   0   2   2   2   0   2   2   2   0   2   2   2   2   2   2   2   2   0   2   2   2   0   0   2   0   2   2   0   0   0   0   2   2   0   0   0   0   2   2   0   0   2   2   2   2   2   0   2   2   0   0   2   0   0   2   2   2   2   0   2   2   0   2   2   2   2   2   0   0   0   0   2   2   0   2   0   2   0   0   0   0   0   2   0   0   2   2   2   0   0   0   2   2   0   0   0   0   0   2   2   0   2   2   0   2   0   0   0   0   2   2   0   0   0   0   0   0   2   0   0   2   0   0   0   2
 MK-4-5                 2   2   2   0   2   2   0   0   2   2   0   0   0   2   0   0   2   2   2   2   2   2   2   0   0   0   0   2   2   2   2   0   2   0   0   0   0   0   0   2   0   0   2   2   2   2   0   0   2   0   0   2   0   0   0   2   2   2   2   2   0   0   2   2   2   2   0   2   0   2   2   0   0   2   2   0   2   2   2   0   0   2   2   0   2   2   2   2   2   2   2   2   0   2   2   2   0   0   2   0   2   2   0   0   0   0   2   2   0   0   0   0   2   2   0   0   2   2   2   2   2   0   2   2   0   0   2   0   0   2   2   2   2   0   2   2   0   2   2   2   2   2   0   0   0   0   2   0   0   0   0   2   0   0   0   0   0   0   0   0   2   2   0   0   2   2   2   2   0   0   2   0   0   2   2   2   2   2   0   2   0   0   0   0   2   2   0   2   0   0   0   0   2   0   0   2   0   0   2   2
 MK-4-6                 2   2   2   0   0   2   0   0   2   2   0   0   2   2   0   0   2   2   2   2   2   2   2   0   0   0   0   2   2   2   2   0   2   0   0   0   0   2   0   0   0   0   2   2   2   2   0   0   2   2   0   2   0   0   0   2   2   2   2   2   0   0   2   2   2   2   0   2   0   2   2   0   0   2   0   0   2   2   2   0   0   2   2   0   2   2   2   2   2   2   2   2   0   2   2   2   0   2   2   0   2   2   0   0   0   0   2   2   0   0   0   0   2   2   2   0   2   2   2   2   2   0   2   2   0   0   0   0   0   2   2   2   2   0   2   2   0   2   2   2   2   2   0   0   0   0   0   0   0   0   0   2   0   0   0   0   0   0   0   0   2   2   2   0   2   2   2   2   0   0   2   2   0   0   2   2   2   2   0   2   0   2   0   0   2   2   0   2   0   0   0   0   0   0   0   2   0   0   2   2
 MK-4-7                 2   0   2   0   0   2   0   0   2   2   0   0   2   2   0   0   2   2   2   2   2   2   2   0   0   0   0   2   2   2   2   2   2   0   0   0   0   2   0   0   0   2   2   2   2   2   2   0   2   0   2   2   0   0   0   2   2   2   2   2   0   0   2   0   2   2   2   2   0   2   2   0   0   0   0   0   2   2   2   0   0   2   2   0   2   2   2   0   2   2   2   2   0   2   2   2   0   2   2   0   2   2   0   0   0   2   0   2   0   0   0   0   2   2   2   0   2   2   2   2   2   0   2   2   0   0   0   0   0   2   2   2   2   0   2   2   0   2   2   2   2   2   0   0   0   0   0   0   0   0   0   2   0   0   0   0   0   0   0   0   2   2   2   0   2   2   2   2   2   0   2   2   0   0   2   2   2   2   0   2   0   2   0   0   0   2   0   2   0   0   0   0   0   0   0   2   0   0   0   2
 MK-4-8                 2   0   2   0   0   2   0   0   2   2   0   0   2   2   2   0   2   2   2   2   2   2   2   0   0   0   0   2   2   2   2   2   2   0   0   0   0   0   2   0   0   2   2   2   2   2   2   0   2   0   2   2   0   0   0   0   2   2   2   2   0   0   2   0   2   2   2   2   0   2   0   0   0   0   0   0   2   2   2   0   0   0   2   0   2   2   2   2   2   2   2   0   0   0   2   2   2   2   2   0   2   2   0   0   0   2   0   2   0   0   0   0   2   2   0   0   2   2   2   2   0   0   2   2   0   0   2   0   0   2   2   2   2   0   2   2   0   2   2   2   2   2   0   2   0   0   0   0   2   0   0   2   0   0   0   0   0   0   0   0   2   2   0   0   2   2   2   0   2   0   2   0   0   0   2   0   2   2   0   2   0   2   0   0   0   2   0   2   0   0   2   0   0   0   0   2   0   0   0   2
 MK-4-9                 2   0   2   0   0   2   0   2   2   2   0   2   2   2   2   0   2   2   2   2   2   0   2   0   0   0   0   2   2   2   0   2   2   0   0   0   0   0   2   0   0   2   2   2   2   0   2   0   2   0   2   2   0   0   0   0   2   2   2   2   0   0   2   0   2   2   2   0   0   2   0   0   2   0   2   0   2   2   2   0   0   0   2   2   2   2   2   2   0   2   2   2   0   0   2   2   2   2   2   0   2   2   0   0   0   2   0   2   0   2   0   0   2   2   0   0   2   2   2   2   0   0   2   0   0   0   2   0   0   2   2   2   0   0   2   2   0   2   2   0   2   2   0   2   2   0   0   0   0   0   0   2   0   0   0   0   0   0   0   0   0   2   2   0   2   2   2   0   2   0   0   2   0   0   2   0   2   2   0   2   0   2   0   0   0   0   0   2   0   0   2   2   0   0   0   2   0   0   0   2
 MK-4-10                2   0   2   0   0   2   0   2   2   2   0   2   2   2   2   0   2   2   2   2   2   0   2   0   2   0   0   2   2   2   0   2   2   0   0   0   0   0   2   0   0   2   0   2   2   0   2   0   2   0   2   2   0   2   2   0   2   2   2   2   0   0   2   2   2   2   2   0   0   2   0   0   2   2   2   0   2   2   2   0   0   0   2   2   2   2   2   2   0   2   2   2   2   0   2   0   2   2   2   0   2   0   0   0   0   2   0   2   0   2   0   0   2   2   0   0   2   2   2   2   2   0   2   0   0   0   2   0   0   2   2   2   0   0   0   2   0   2   2   0   2   2   0   2   2   0   0   0   0   0   0   0   0   0   0   0   0   0   0   0   0   2   2   0   2   2   2   0   2   0   0   2   0   0   2   0   2   2   0   2   0   2   0   0   0   0   0   2   0   0   2   2   0   2   0   2   0   0   0   2
 MK-4-11                2   2   2   0   0   2   2   0   2   2   0   2   2   2   2   0   2   2   2   2   2   0   2   0   2   0   0   2   2   2   0   2   0   0   0   0   0   0   2   0   0   2   0   0   2   0   2   0   2   0   2   2   0   2   2   0   2   2   2   2   0   0   2   0   2   2   2   0   0   2   0   0   2   2   2   0   0   2   2   0   0   0   2   2   2   2   2   2   0   2   2   0   2   0   2   2   2   2   2   0   2   0   2   0   0   2   0   2   0   2   0   2   2   2   0   0   0   2   2   2   2   0   2   0   0   0   2   0   0   0   2   2   0   0   0   2   0   2   0   0   2   2   0   2   2   0   0   0   0   0   0   0   0   2   0   0   0   0   0   0   0   2   2   0   2   2   2   0   2   0   0   2   0   0   2   0   2   2   0   2   0   2   0   0   0   0   0   2   0   0   2   2   0   0   0   2   0   0   0   0
 MK-4-12                2   2   2   0   0   2   2   2   2   2   0   2   2   2   2   0   2   2   2   2   2   0   2   0   2   0   0   2   2   2   0   2   0   0   0   0   0   0   2   2   0   2   0   0   2   0   2   0   0   0   2   2   0   0   2   0   2   2   2   2   0   0   2   0   2   0   2   0   0   2   2   0   2   2   2   2   0   2   2   0   0   0   2   2   2   2   2   2   2   2   2   0   2   0   2   2   2   2   0   0   2   0   2   0   0   2   0   2   0   2   0   2   2   2   0   0   0   2   2   2   2   0   2   0   0   0   0   0   0   0   2   2   0   2   0   2   0   2   0   0   2   2   0   2   2   0   0   0   0   0   0   0   0   2   0   0   0   0   0   0   0   2   2   0   2   2   2   2   2   0   0   2   0   0   2   0   2   2   0   2   0   2   0   2   0   0   0   2   0   0   2   2   0   0   0   2   0   0   0   2
 MK-4-13                2   2   2   0   2   2   2   2   2   2   0   2   2   2   2   0   2   2   2   2   2   0   2   0   2   0   0   2   2   2   0   2   0   0   0   0   2   0   2   2   0   2   0   0   0   0   2   0   0   0   2   2   0   0   2   0   2   2   2   2   0   0   0   0   2   0   2   0   0   0   0   0   2   2   0   2   2   2   2   2   0   0   2   2   2   2   2   2   2   2   2   0   2   0   2   2   2   2   0   0   2   0   2   0   0   2   0   2   0   2   0   2   2   2   0   0   0   2   2   2   2   0   2   0   0   0   0   0   0   0   2   2   0   2   0   2   0   2   0   2   2   2   2   2   2   0   0   0   0   2   0   0   0   2   0   2   0   0   0   0   0   2   2   0   2   2   2   2   0   2   0   2   0   0   2   0   2   2   0   2   0   2   0   2   0   0   0   2   0   2   2   2   0   0   0   2   0   0   0   2
 MK-4-14                2   2   0   0   2   2   2   2   2   2   0   2   2   2   2   2   2   2   2   2   2   0   2   0   2   0   0   2   2   2   0   2   0   0   0   0   2   0   2   2   0   2   0   0   2   0   2   0   0   0   0   2   0   0   2   2   2   2   2   2   0   0   0   0   2   0   2   0   0   0   0   2   2   2   0   2   2   2   2   2   0   0   0   2   2   2   2   2   2   2   2   0   0   0   2   0   2   2   0   0   2   0   0   0   0   2   0   2   0   2   0   2   2   2   2   0   0   2   2   2   2   0   2   0   0   0   0   0   0   0   2   2   0   2   0   2   2   2   0   2   2   2   2   2   2   2   0   0   0   2   0   0   0   2   0   2   0   0   0   2   0   2   2   0   2   0   2   2   0   2   0   2   0   0   2   0   2   0   0   2   2   2   0   2   2   0   0   2   0   2   2   2   0   0   0   0   0   0   0   2
 MK-4-15                2   2   0   0   2   2   2   2   2   2   0   2   2   2   2   2   2   2   2   2   2   0   2   0   2   0   2   2   2   2   0   2   0   2   0   2   2   0   2   2   0   2   0   0   2   0   2   2   2   0   0   2   0   0   2   2   2   2   2   2   0   0   0   0   2   0   2   0   0   0   0   2   2   2   0   2   2   2   2   2   0   0   0   2   2   2   2   2   2   0   2   0   0   0   0   2   2   0   0   0   2   0   0   0   0   2   0   2   0   2   0   0   2   2   2   0   0   0   2   2   2   0   2   0   0   0   0   0   0   0   2   2   0   2   0   2   0   2   0   2   2   2   2   2   2   2   0   0   0   2   0   0   0   2   0   2   0   0   0   2   0   2   2   0   2   0   2   0   0   2   0   0   0   0   2   0   2   0   0   2   2   2   0   2   2   0   0   0   0   0   2   2   0   0   2   0   0   0   0   2
 MK-4-16                0   2   0   2   2   2   2   2   2   2   0   2   2   2   2   2   2   2   2   2   2   0   2   0   2   0   2   2   2   0   0   0   0   2   2   2   2   0   2   2   0   2   0   0   2   0   2   2   2   2   0   2   0   0   2   2   2   2   2   2   0   0   0   0   2   0   0   0   0   0   0   0   2   0   0   2   2   2   2   2   0   0   0   2   2   2   2   2   2   0   2   0   0   0   0   0   2   0   0   0   2   0   0   2   0   2   0   2   0   2   0   0   2   2   2   0   0   2   2   2   0   0   2   0   0   0   2   0   0   0   0   2   0   2   0   2   0   2   0   2   2   2   2   2   2   2   0   0   0   2   0   0   0   2   0   2   0   0   2   2   2   2   2   0   2   0   2   0   0   2   2   0   0   0   2   0   2   0   0   2   2   2   0   2   2   0   0   0   0   2   0   2   0   0   2   0   0   2   0   2
 MK-5-1                 0   2   0   0   2   0   0   2   0   2   0   2   2   0   0   0   0   0   0   2   0   0   2   0   0   2   0   0   0   2   2   0   2   0   0   2   0   0   2   2   0   0   2   2   2   2   2   2   0   0   2   0   2   2   0   0   0   0   0   0   2   2   2   0   2   0   2   0   2   0   2   0   0   0   2   0   0   0   0   0   2   2   0   0   2   2   2   0   0   2   0   2   0   0   2   0   0   0   0   0   0   0   0   2   2   0   0   2   2   0   2   0   2   0   0   0   2   2   2   2   2   0   0   0   2   0   0   2   0   0   0   0   2   2   2   0   2   2   0   2   2   2   0   2   0   2   2   2   0   0   0   0   2   0   2   0   2   0   0   2   0   2   2   0   2   0   0   0   2   0   0   2   0   2   2   0   0   0   0   0   0   2   2   2   0   0   2   0   2   0   0   0   0   0   2   0   0   2   0   0
 MK-5-2                 0   2   0   0   2   0   0   2   0   2   0   2   2   0   0   0   2   0   0   2   0   0   2   0   0   2   0   0   0   2   0   0   2   0   0   2   0   0   0   2   0   0   2   2   2   2   2   2   0   2   2   0   2   2   0   0   0   0   0   0   2   2   2   0   2   0   2   0   2   0   2   0   0   0   2   0   0   0   0   0   2   2   0   0   2   2   0   0   0   2   0   2   0   0   2   0   0   0   0   0   0   0   0   2   2   0   0   2   2   0   2   0   2   0   0   0   2   2   0   2   0   0   0   0   2   0   0   2   0   0   0   0   2   2   2   0   2   2   2   0   2   2   0   0   0   2   0   0   0   0   0   0   0   0   0   0   2   0   2   2   0   2   2   0   2   0   0   2   2   0   0   2   0   2   2   0   0   0   0   0   0   2   2   0   0   0   2   0   2   0   0   0   0   0   2   0   0   2   2   0
 MK-5-3                 0   2   0   0   2   0   2   0   0   2   2   2   2   0   0   0   2   0   0   2   0   0   2   0   0   0   0   0   0   2   0   0   2   2   0   2   0   0   0   2   0   0   2   2   2   2   2   2   0   2   2   0   2   2   0   0   0   0   0   0   2   2   2   0   0   0   2   0   2   2   2   0   0   0   2   0   0   0   0   0   2   2   0   0   2   0   0   2   0   2   0   0   0   0   2   0   0   2   0   0   0   0   0   2   2   2   2   2   2   0   2   0   2   0   0   0   2   2   0   2   0   0   0   0   2   0   0   2   0   0   0   0   2   2   2   0   2   2   2   2   2   0   0   0   2   2   0   0   0   0   0   0   0   2   0   0   2   0   2   2   0   2   2   0   0   0   2   2   2   0   0   2   0   2   0   0   0   0   0   2   0   2   2   0   0   0   2   0   2   0   0   0   0   0   2   0   0   2   2   0
 MK-5-4                 0   2   0   0   2   0   2   2   0   2   2   0   2   0   0   0   0   0   0   0   0   2   2   0   0   0   2   0   0   2   0   0   2   2   0   2   0   0   0   2   0   0   2   2   2   2   2   2   0   2   2   0   2   2   0   0   0   2   0   0   2   2   0   0   0   0   2   0   2   2   2   0   0   0   2   0   0   0   0   0   2   2   0   0   2   0   0   2   0   2   0   0   0   0   2   0   0   2   0   0   0   0   0   2   2   2   2   2   2   0   2   2   2   0   0   0   0   2   0   2   0   0   0   0   0   0   0   2   0   0   0   2   2   2   2   0   2   2   2   2   2   0   2   2   2   2   0   0   0   0   0   0   0   2   0   0   2   0   2   2   0   2   2   0   0   0   2   2   2   0   0   2   0   2   0   0   0   0   0   2   0   2   2   0   0   0   2   0   2   0   0   0   0   0   2   2   0   2   2   0
 MK-5-5                 0   2   0   0   2   0   2   2   0   2   2   0   2   0   0   0   0   0   0   0   0   0   2   0   0   0   2   0   0   2   0   0   2   2   0   2   2   0   0   2   0   0   2   2   2   2   2   2   0   2   2   0   2   2   0   0   0   2   0   0   2   2   0   0   0   0   2   0   2   2   2   0   0   0   2   0   0   0   0   0   2   2   2   0   2   0   0   2   0   2   0   0   0   0   2   0   0   2   0   0   0   2   0   2   2   0   2   2   2   0   0   2   2   0   0   0   0   2   0   0   0   0   0   0   0   0   0   2   0   2   2   2   2   2   2   0   2   2   2   2   2   0   0   2   2   2   0   0   0   0   0   0   0   2   0   0   2   2   2   2   0   2   2   0   0   0   2   2   2   0   0   2   0   2   0   0   0   0   0   2   0   2   2   0   0   0   2   0   2   0   0   0   0   0   0   2   0   2   2   0
 MK-5-6                 0   2   0   0   2   0   2   2   0   2   2   2   2   2   2   0   0   0   0   0   0   0   2   2   0   2   2   0   0   2   0   0   2   2   0   2   2   0   0   2   0   0   2   0   2   2   2   2   0   2   2   0   2   2   0   0   0   2   0   2   0   2   0   0   0   0   2   0   0   2   2   0   0   0   2   0   0   0   0   0   2   2   0   0   2   0   0   2   0   2   0   0   0   0   2   0   0   2   0   0   0   2   2   0   0   0   2   2   2   0   0   2   2   0   0   0   0   2   0   0   0   0   0   0   0   0   0   2   0   2   2   0   2   2   2   0   2   2   2   2   2   2   0   2   0   2   0   0   0   0   2   0   0   2   0   2   2   0   2   2   2   2   2   0   2   0   2   2   2   0   0   2   0   2   2   0   2   2   0   2   0   2   2   0   0   0   0   0   2   0   0   0   0   0   0   2   0   2   2   0
 MK-5-7                 2   0   0   0   2   0   2   2   0   2   2   2   2   2   2   0   0   0   0   0   0   0   2   2   0   2   2   0   0   2   0   0   2   2   0   2   2   0   0   2   0   2   2   0   2   2   2   2   0   2   2   0   0   2   2   0   0   2   0   2   2   2   0   0   2   0   2   0   0   2   2   0   0   0   2   0   0   0   0   0   2   2   2   0   2   0   2   0   2   2   0   0   0   0   0   0   0   2   0   0   0   2   2   0   0   0   2   2   2   0   0   2   2   0   0   0   0   0   0   0   0   2   0   0   0   0   0   2   2   2   0   2   2   2   2   2   2   0   2   2   2   2   0   2   0   2   0   0   0   2   2   0   0   2   2   2   2   0   2   2   2   2   2   0   2   0   2   2   0   0   0   2   0   2   0   0   2   2   0   2   0   2   2   2   0   2   0   0   2   0   0   0   2   0   0   2   0   2   2   0
 MK-5-8                 2   0   0   0   0   0   2   2   0   2   2   2   2   2   2   0   0   2   0   2   0   0   2   2   0   2   2   0   0   2   0   0   2   2   0   2   2   0   0   2   0   2   2   0   2   2   2   2   0   2   2   0   0   2   2   0   0   2   0   2   2   2   0   0   2   0   2   0   0   2   2   2   0   0   2   0   0   0   2   0   2   2   2   0   2   0   2   0   2   2   0   0   0   0   0   0   0   2   0   0   0   2   2   0   0   0   2   2   2   0   2   2   2   0   0   0   0   2   0   0   0   2   0   0   0   0   0   2   2   2   0   2   2   2   2   2   2   0   2   2   0   2   0   2   0   2   0   0   0   2   0   0   0   2   2   2   2   0   2   2   2   2   2   0   0   0   0   2   0   0   2   2   2   2   2   0   2   2   0   0   0   2   2   2   0   2   0   0   2   0   0   0   2   0   0   2   0   2   2   0
 MK-5-9                 2   0   0   0   0   0   2   2   0   2   2   2   2   2   2   0   0   2   0   2   2   0   2   2   0   2   2   0   2   2   0   0   0   2   0   2   2   0   0   0   0   2   2   0   2   2   0   0   0   2   2   0   2   0   2   2   0   2   0   2   2   2   0   0   2   0   2   2   2   0   2   2   0   0   2   0   0   2   2   0   2   2   2   0   2   0   2   0   2   2   0   0   0   0   0   0   0   2   0   0   0   2   2   0   0   0   2   2   2   0   2   2   2   0   0   0   0   2   0   0   0   2   0   0   0   0   0   2   2   2   2   2   2   2   2   2   2   0   0   2   0   2   0   2   0   2   0   0   0   2   0   0   2   2   2   2   2   0   2   0   2   2   2   0   0   0   0   2   0   0   2   2   2   2   2   0   2   2   0   0   0   2   2   2   0   2   0   0   2   0   0   0   2   0   2   2   2   2   2   0
 MK-5-10                2   2   2   0   0   0   2   2   0   0   2   2   2   2   0   0   0   2   0   2   2   0   2   2   0   2   2   0   2   2   0   2   0   2   0   2   2   0   0   0   0   2   2   0   2   2   2   0   0   2   2   0   0   0   2   2   0   2   0   0   0   2   0   2   2   0   0   2   2   0   2   2   0   0   2   0   0   0   2   0   2   2   2   0   2   0   2   0   2   2   0   0   2   0   0   0   0   2   0   0   0   2   2   2   0   0   0   2   2   0   2   2   2   0   0   2   2   2   0   0   0   2   2   0   0   0   0   2   2   2   0   2   0   0   2   2   2   0   0   2   0   2   0   2   0   2   2   0   0   2   0   0   2   2   2   2   2   0   2   0   2   2   2   0   0   0   0   0   0   0   2   2   2   2   2   0   2   2   0   2   0   2   2   2   0   2   0   0   2   0   0   0   2   0   2   2   0   2   2   0
 MK-5-11                2   2   2   0   0   0   2   2   0   0   2   2   2   2   0   0   2   2   0   2   2   0   2   2   0   2   2   0   2   2   2   0   0   2   2   2   2   2   0   0   0   2   2   0   2   2   2   2   0   2   2   0   0   2   2   2   0   2   0   0   0   2   0   2   2   0   0   2   0   0   2   0   0   0   2   0   0   0   2   0   2   2   2   0   2   0   2   0   2   2   0   0   2   0   0   0   0   2   0   0   0   2   2   2   0   0   0   2   2   2   2   2   2   0   0   2   2   2   0   0   0   2   2   0   0   0   0   2   2   2   0   2   0   0   2   2   2   0   0   2   0   2   2   2   2   0   2   0   0   2   0   0   2   2   2   2   2   0   2   0   0   2   2   0   0   0   0   0   0   0   2   2   2   2   0   0   2   2   0   2   0   0   2   2   0   2   0   0   2   0   0   0   2   0   2   2   2   0   2   0
 MK-5-12                0   0   2   0   0   0   2   2   0   0   2   2   2   2   0   0   2   2   2   2   2   0   2   2   0   2   2   2   2   0   2   0   0   2   0   2   2   2   0   0   0   2   2   0   2   2   2   2   0   2   2   0   0   2   2   2   0   2   0   0   0   0   0   2   2   0   0   2   0   0   2   2   0   2   2   0   0   0   2   0   2   2   2   0   2   2   2   0   0   2   2   0   2   0   0   0   0   2   0   0   0   2   2   2   0   0   0   2   2   2   2   2   2   0   0   2   2   0   0   0   0   2   2   0   0   0   0   2   2   2   0   2   0   0   2   2   2   0   0   2   0   2   2   2   2   0   2   0   0   2   0   0   2   2   2   0   2   0   2   0   0   2   2   0   0   0   2   0   0   0   2   2   2   0   2   2   2   2   0   2   0   0   2   2   0   2   0   0   2   0   0   0   2   0   2   2   2   0   2   2
 MK-5-13                0   0   0   0   0   0   2   2   0   2   0   2   2   2   2   0   2   2   2   2   2   0   2   2   0   2   2   2   2   0   2   0   0   2   0   2   2   2   0   0   0   2   2   0   2   2   2   2   0   2   2   0   0   2   2   2   0   2   0   0   0   0   0   2   0   2   0   2   2   0   2   2   0   2   2   0   0   0   2   0   2   2   2   0   2   2   2   0   0   2   2   0   2   0   0   0   0   2   0   0   0   2   0   2   0   0   0   2   2   2   0   2   2   2   0   2   0   0   0   0   0   2   2   0   0   0   0   2   2   2   0   2   2   0   0   2   2   0   0   2   0   2   2   2   0   0   2   2   0   2   0   0   0   2   2   0   2   0   2   0   0   2   2   0   0   0   2   0   0   2   2   2   2   0   2   2   2   2   0   0   0   0   2   0   0   2   2   0   2   0   0   0   2   0   2   2   2   0   2   2
 MK-5-14                2   0   0   0   0   0   2   2   0   2   0   2   2   2   2   0   2   2   2   2   2   0   2   2   0   2   2   2   2   0   2   0   0   0   0   2   0   2   0   0   0   0   2   0   0   2   2   2   0   2   0   0   0   0   2   2   2   2   0   0   0   0   0   2   0   2   0   2   2   0   2   2   0   2   2   0   0   0   2   0   2   2   2   0   2   2   2   0   0   2   2   0   2   2   2   0   0   2   0   2   0   2   0   2   0   0   0   2   2   2   0   2   2   2   0   2   0   0   0   0   0   2   2   0   0   0   2   2   2   2   0   2   2   0   0   2   2   0   0   2   2   2   2   2   2   0   2   2   2   2   0   0   0   2   2   2   2   0   2   0   0   2   2   0   0   0   2   2   0   2   2   2   2   0   2   2   0   2   0   2   0   0   2   0   0   2   2   0   2   0   0   0   2   0   2   2   0   0   2   2
 MK-5-15                2   0   0   0   0   0   2   2   0   2   0   2   2   2   2   0   2   2   2   2   0   0   2   2   0   2   2   2   2   0   2   0   0   0   0   0   0   2   0   0   0   0   2   0   0   0   2   0   0   2   0   0   0   0   2   2   2   2   0   0   0   0   0   2   0   2   0   2   2   0   2   0   0   2   2   0   2   0   2   0   2   2   2   0   2   2   2   0   0   2   2   0   2   2   2   2   0   2   0   2   0   2   0   2   0   2   0   2   2   2   2   0   2   2   0   2   0   0   0   0   0   2   0   0   0   0   2   2   2   0   0   0   2   0   0   2   0   0   0   2   2   2   2   2   0   0   2   2   2   2   0   0   0   2   2   2   2   2   2   0   0   0   2   0   0   0   2   2   2   2   2   2   0   0   2   2   0   2   0   2   0   0   2   0   2   2   2   2   2   0   0   0   0   0   2   2   0   0   2   2
 MK-5-16                2   0   2   0   2   0   2   2   0   2   0   2   2   2   2   0   2   2   2   2   0   0   2   2   2   2   2   2   2   2   2   2   0   0   0   0   0   2   0   0   0   0   2   0   0   2   2   0   2   2   0   0   0   0   2   2   2   2   0   0   0   0   0   2   0   2   0   2   2   0   2   2   0   2   2   0   2   0   0   0   0   2   2   0   2   2   0   0   2   0   2   0   2   2   0   2   0   2   0   2   2   0   2   2   2   2   0   2   2   0   2   0   2   2   0   2   0   2   0   0   0   2   0   0   0   0   2   2   2   0   2   0   2   0   0   2   0   0   0   2   2   2   2   2   0   0   2   2   2   2   0   0   0   2   2   2   2   2   2   0   0   0   2   0   2   0   2   2   2   2   2   2   0   0   2   2   0   2   0   2   0   0   2   0   2   2   2   2   2   0   0   2   0   0   2   2   0   0   2   2
 MK-6-1                 0   0   0   0   0   0   2   2   2   0   2   2   2   2   0   0   0   0   0   0   0   2   0   0   2   2   0   0   0   0   0   2   0   2   0   0   0   0   2   0   2   0   0   0   0   0   0   0   0   0   0   2   0   0   2   0   2   2   2   0   0   0   2   0   0   0   2   2   0   2   2   2   0   0   2   0   0   2   0   2   2   2   0   2   0   2   0   0   2   0   0   2   2   2   0   0   2   0   0   2   0   2   0   0   0   2   0   0   0   2   0   0   0   0   0   0   2   0   0   0   0   2   2   0   2   0   0   0   0   2   0   2   2   0   0   0   2   2   0   2   0   2   0   0   0   2   0   0   2   2   0   2   0   2   2   0   0   0   2   2   2   0   0   2   0   0   2   2   2   0   0   0   0   0   0   0   0   0   0   0   0   0   2   2   0   2   0   2   0   2   2   2   2   0   0   0   0   0   0   0
 MK-6-2                 0   0   0   0   0   0   2   2   2   2   2   2   2   2   0   0   0   0   0   0   0   2   0   0   2   2   0   0   0   0   0   2   0   2   0   0   0   2   0   0   2   0   0   0   0   0   0   0   0   0   0   2   0   0   2   0   2   2   2   2   0   0   2   0   0   0   0   2   0   2   0   2   2   0   2   0   0   2   0   2   2   2   0   2   0   2   0   0   2   0   0   0   2   2   0   0   0   0   0   2   0   2   2   0   0   2   0   0   0   0   0   0   0   0   0   0   2   2   0   0   0   2   0   0   2   0   0   0   0   2   0   2   2   0   0   0   2   2   0   2   2   2   0   0   0   2   0   0   2   2   0   2   0   2   2   2   0   0   2   2   2   0   2   2   0   0   2   2   2   0   0   0   0   2   0   0   2   0   0   0   0   0   0   2   0   2   0   2   2   2   2   2   2   0   0   0   0   0   0   0
 MK-6-3                 0   0   2   0   0   0   2   2   0   2   2   2   2   0   0   0   0   0   0   0   0   2   0   0   0   2   0   0   0   0   0   2   0   2   0   0   0   2   0   2   2   0   0   0   0   0   0   0   0   0   0   2   0   0   2   0   2   2   2   2   0   0   2   0   0   2   2   0   0   2   0   0   2   0   2   0   0   2   0   2   2   2   0   2   0   2   0   0   2   2   0   2   2   2   0   0   0   0   0   2   0   2   2   0   2   2   0   0   0   0   0   2   0   0   2   0   2   2   0   0   0   2   2   0   2   0   0   0   0   2   0   2   2   0   0   0   2   2   0   2   2   2   0   0   0   2   0   0   2   2   0   2   0   0   2   2   0   0   2   2   2   0   2   0   0   0   2   2   2   0   0   0   0   2   0   0   2   0   0   0   0   0   0   0   0   2   0   2   2   0   2   2   2   0   0   0   0   0   2   0
 MK-6-4                 0   2   2   0   0   0   0   2   2   0   2   2   2   0   0   0   0   0   0   0   0   2   0   0   0   2   0   2   0   0   0   2   0   2   0   0   0   2   0   2   2   0   0   0   0   2   0   0   0   2   0   2   0   0   2   0   2   2   2   2   0   0   2   0   0   2   2   0   0   2   0   2   2   0   2   2   0   2   2   2   2   2   0   2   0   2   0   0   2   2   0   0   2   2   0   0   0   0   0   2   0   2   2   2   2   2   0   2   0   0   0   2   0   0   2   0   2   2   0   0   0   0   2   2   2   0   0   2   0   2   2   2   2   0   0   0   0   2   0   2   0   2   0   2   0   2   0   0   2   2   0   2   0   0   2   2   0   0   2   2   2   0   2   0   2   2   0   2   2   0   0   0   0   2   0   0   2   2   2   0   0   0   0   0   0   2   0   2   2   0   2   2   2   0   0   0   0   0   2   0
 MK-6-5                 0   2   2   0   0   0   0   2   2   0   2   2   2   0   0   2   0   0   0   0   0   2   0   0   0   2   0   2   0   0   0   2   0   2   0   0   0   2   0   2   0   0   0   2   0   2   0   0   0   2   0   2   0   0   0   0   2   2   2   2   0   2   2   0   0   0   2   0   0   2   0   2   2   0   2   2   0   2   2   2   2   2   0   2   2   2   0   0   2   2   0   0   2   2   0   0   0   0   0   2   0   0   2   2   2   0   2   2   0   0   0   2   0   0   0   0   0   2   0   0   0   0   2   2   0   0   0   2   0   2   0   2   2   0   0   0   0   2   0   2   0   2   0   2   2   2   0   0   2   2   0   2   2   0   2   2   2   0   2   2   2   0   2   2   0   2   0   0   2   2   0   0   0   2   2   0   2   2   2   0   2   0   0   0   0   0   0   2   2   0   2   2   2   0   0   0   0   0   2   0
 MK-6-6                 0   2   2   0   0   0   2   2   2   0   2   2   2   0   0   2   0   2   0   0   2   2   0   0   0   2   0   2   2   0   2   2   0   2   0   0   0   2   2   2   0   0   0   2   2   2   0   0   0   0   0   2   0   0   0   0   2   2   2   2   0   2   2   0   0   0   2   0   0   2   0   2   2   0   2   0   0   2   2   2   2   2   2   0   2   2   0   0   2   2   0   0   2   2   0   0   0   0   0   2   0   0   2   2   2   0   2   0   0   0   0   2   0   0   0   0   0   2   0   0   0   0   2   2   0   0   0   2   0   2   0   2   2   0   0   0   0   0   0   2   0   2   0   2   2   2   0   0   2   2   0   2   2   0   2   2   2   0   0   2   2   0   2   2   0   2   0   0   0   2   0   0   2   2   2   0   2   0   2   0   2   0   0   0   0   0   0   2   2   0   2   2   2   0   0   2   0   0   2   0
 MK-6-7                 0   2   2   2   0   0   2   2   0   0   2   2   2   0   2   2   0   2   0   0   2   2   0   0   0   2   0   2   2   0   2   2   0   2   0   0   0   2   2   0   0   0   0   0   2   2   2   0   0   0   2   2   0   0   0   0   2   2   2   2   0   2   2   0   0   0   2   0   0   2   0   2   2   0   2   2   0   2   2   2   2   2   2   0   2   2   0   0   2   2   0   0   2   0   0   0   0   0   0   0   2   0   2   2   2   0   2   0   0   0   0   2   0   0   0   0   0   2   0   0   0   0   2   2   2   0   0   2   0   2   0   2   2   0   0   0   0   0   2   2   0   2   0   2   2   2   0   0   2   2   0   2   2   0   2   2   2   0   0   2   2   0   2   2   0   2   0   0   0   0   0   0   2   2   2   0   2   0   2   0   2   0   0   0   0   0   0   2   2   0   2   2   2   0   0   2   0   0   2   0
 MK-6-8                 0   2   2   0   0   0   2   2   0   0   2   2   2   0   2   2   0   2   0   2   2   2   2   0   0   2   0   2   2   2   2   0   0   2   0   0   0   2   2   2   0   2   0   0   2   2   2   0   0   0   2   2   0   0   0   0   2   2   2   0   0   2   2   0   0   0   2   2   0   2   0   2   2   0   2   2   0   2   2   2   2   2   2   0   2   2   0   2   0   2   0   0   2   0   2   0   0   0   0   0   2   0   2   2   2   0   2   0   2   0   0   2   2   0   0   0   0   2   0   0   0   0   2   2   0   2   0   2   0   2   0   2   2   0   0   0   0   0   2   2   0   2   0   2   2   2   0   0   0   2   0   2   2   0   2   2   2   0   0   2   2   0   2   2   0   2   0   2   0   0   0   0   0   2   2   2   2   0   2   0   2   0   0   0   0   0   0   2   2   0   2   2   2   0   0   2   0   0   2   0
 MK-6-9                 0   2   2   0   0   0   2   2   0   0   2   2   2   0   2   2   0   0   0   2   2   2   2   0   0   0   0   2   0   2   2   0   2   2   0   0   0   2   2   2   0   2   0   0   2   2   2   0   0   0   2   2   0   0   0   0   2   2   2   0   0   0   2   0   0   0   2   2   0   2   2   2   2   0   0   2   0   2   2   2   2   2   2   0   2   2   0   2   0   2   0   0   2   0   2   0   0   0   0   0   2   0   2   2   2   0   2   0   2   0   0   2   2   0   0   0   0   2   0   0   0   0   2   0   0   2   0   2   2   2   0   2   2   0   0   0   0   0   2   0   0   2   0   2   2   2   2   0   0   2   0   2   2   2   2   2   2   0   0   2   2   2   2   2   0   2   0   2   2   0   0   2   0   2   2   2   2   0   2   2   2   0   0   2   0   0   0   2   2   0   2   2   2   0   0   2   0   0   2   0
 MK-6-10                0   2   2   0   0   0   2   2   0   0   2   2   2   0   2   2   0   0   0   2   2   2   2   0   0   0   0   2   0   2   2   0   2   2   0   0   0   2   2   2   0   2   0   0   2   2   2   2   0   0   2   2   0   0   0   0   2   2   2   0   0   0   2   0   0   0   0   2   0   2   2   2   2   0   0   2   0   2   2   2   2   2   2   0   2   2   0   2   2   2   2   0   2   0   2   0   0   0   0   0   2   0   2   2   2   0   2   0   2   0   0   2   2   0   0   0   0   2   2   0   0   0   2   0   0   2   0   2   2   2   0   2   2   0   0   0   0   2   2   0   0   2   2   2   2   2   2   0   0   2   0   2   2   0   2   2   2   0   0   2   2   2   0   2   0   2   0   0   2   0   0   2   0   2   2   2   0   0   2   2   0   0   0   2   0   0   0   2   2   0   2   2   2   0   0   2   0   0   2   0
 MK-6-11                0   2   0   0   0   0   2   2   0   0   2   2   2   0   2   2   0   0   0   2   2   2   2   0   0   0   0   2   0   2   2   0   2   2   0   0   0   2   2   2   0   2   0   0   2   2   2   2   0   0   2   2   0   0   0   0   2   2   2   0   0   0   2   0   0   0   0   2   0   2   0   2   2   0   0   2   0   2   2   2   2   2   0   0   2   2   0   2   2   2   2   0   2   0   2   2   0   0   2   0   2   0   2   2   2   0   2   0   2   2   0   0   2   0   0   2   0   2   2   0   0   0   2   0   0   0   0   0   2   2   0   2   2   2   0   0   0   2   0   0   0   0   2   2   2   2   0   0   0   2   2   2   2   0   2   2   2   0   0   2   2   2   0   0   0   0   2   2   2   0   0   2   0   2   2   2   0   0   2   2   0   0   0   2   0   2   0   2   2   0   2   2   2   0   0   2   0   0   2   0
 MK-6-12                0   2   0   2   0   0   2   2   0   0   2   2   2   0   0   2   2   0   0   2   2   2   2   0   0   0   0   2   0   2   2   0   2   0   0   0   0   2   2   2   0   2   0   0   2   2   2   2   0   0   2   2   0   2   0   0   2   2   0   0   0   0   2   0   0   0   0   2   0   2   0   2   0   2   2   2   0   0   2   2   2   2   0   0   2   2   0   2   2   2   2   0   0   0   2   2   0   0   2   0   2   0   0   2   2   0   2   0   2   2   0   0   2   0   0   2   0   2   0   0   0   0   2   0   0   0   0   0   2   0   0   2   2   0   0   0   0   2   0   0   0   0   2   2   2   2   2   0   0   2   2   0   0   0   2   2   2   0   0   2   2   2   0   0   0   0   2   2   2   0   0   2   0   2   2   2   2   0   2   2   2   0   0   2   0   2   0   2   2   0   2   2   2   0   0   2   0   2   2   2
 MK-6-13                0   0   0   2   0   0   2   2   0   0   2   2   2   0   0   2   2   0   0   2   2   2   2   0   0   0   0   2   0   2   0   0   2   0   0   0   0   2   2   2   0   2   0   0   2   2   2   2   0   0   2   2   0   2   0   0   0   2   2   0   0   0   2   2   0   0   0   2   0   2   0   2   0   2   2   2   2   0   2   2   2   2   0   0   2   2   0   2   2   0   2   0   0   0   2   2   0   0   2   0   2   0   0   2   2   2   2   0   2   2   0   0   0   0   2   2   0   0   2   0   2   0   2   0   2   0   0   0   2   0   0   2   2   0   0   0   0   2   0   0   0   0   2   2   2   2   2   0   0   2   2   0   0   0   0   2   2   0   0   2   2   0   0   0   0   0   2   2   2   2   0   2   0   2   2   2   2   0   2   2   2   0   0   2   0   0   0   2   2   0   2   2   0   2   0   2   0   2   2   2
 MK-6-14                0   0   0   2   2   0   2   2   0   0   2   0   2   0   0   2   2   0   0   2   2   2   2   0   0   0   0   2   0   2   0   0   2   0   0   0   0   2   2   2   0   2   0   0   2   2   2   2   0   0   2   2   0   2   0   0   0   2   2   2   0   0   2   2   0   0   0   2   0   2   0   0   0   2   2   2   2   0   0   2   2   2   0   2   0   2   0   2   2   2   2   0   0   0   2   2   2   0   2   0   2   0   0   2   2   2   2   0   2   2   0   0   0   0   2   0   0   0   2   0   2   0   2   0   2   0   0   2   2   0   0   2   2   2   0   0   0   2   0   0   0   0   2   0   0   2   2   0   0   2   2   0   0   0   0   0   2   0   0   2   2   0   0   0   0   0   2   2   2   2   0   2   0   2   2   2   2   0   2   2   2   0   0   2   0   0   0   2   2   0   2   2   2   2   0   2   0   2   2   2
 MK-6-15                0   0   2   2   2   0   2   0   0   0   2   0   2   0   0   2   2   0   0   2   2   2   2   0   0   0   0   2   0   2   0   2   2   0   0   0   0   2   2   2   0   2   0   0   0   2   2   0   0   0   2   2   0   2   0   0   0   2   2   2   0   2   2   2   0   0   0   2   2   2   0   0   0   2   2   2   2   0   0   2   0   2   0   0   0   2   0   2   2   2   2   0   0   0   2   2   2   0   2   0   2   0   0   0   0   2   2   0   2   2   0   0   0   0   2   0   0   0   0   2   2   0   2   0   2   0   0   2   2   0   0   2   2   2   0   0   0   2   0   0   0   0   2   0   0   2   2   0   0   2   2   0   0   0   0   0   2   0   0   2   2   0   0   0   0   0   2   2   2   2   0   0   0   2   2   2   2   0   2   2   0   0   0   2   0   0   0   2   2   0   2   2   2   2   2   2   2   2   2   2
 MK-6-16                0   0   2   2   0   0   2   0   0   0   2   0   0   0   0   2   2   0   0   2   2   2   2   0   0   0   0   2   0   2   0   2   2   2   2   0   0   2   2   2   0   2   0   0   0   2   2   0   0   0   2   2   0   2   0   0   0   2   2   2   0   2   2   2   0   0   0   2   2   2   0   0   0   2   2   2   0   0   0   2   0   2   0   0   0   2   0   2   2   2   2   0   0   0   2   2   2   0   2   0   2   0   0   0   0   2   2   0   2   2   0   0   0   0   2   0   0   0   0   2   0   0   2   0   0   2   0   2   2   0   0   2   0   2   0   0   0   2   0   0   0   0   2   0   0   2   0   0   0   2   2   0   0   0   0   0   2   0   0   2   2   0   0   0   0   0   2   2   2   2   0   0   0   0   2   2   2   0   2   2   0   0   0   2   0   0   0   2   2   0   2   2   2   2   2   2   2   2   2   2
 
!****************************************** Phenotypic Data **********************************************************
!-100.0 is resevred for missing phenotype
SimulatedTrait1        16.1707   16.4480   16.0046   15.3358   15.6789   15.4999   15.1186   16.7568   13.9556   16.6719   16.2912   14.1890   15.0930   14.1271   14.6612   16.8153   12.9552   15.5252   14.7488   15.6070   14.2105   16.6807   15.2553   15.9053   14.2053   13.7278   14.1843   15.9383   15.2117   15.5358   15.1019   16.4579   13.8464   14.5016   15.2578   16.4286   15.0383   16.0073   15.4673   15.9784   15.6545   13.9152   14.0268   14.0712   14.8370   14.4474   13.6920   13.8096   16.0186   14.8250   14.1114   16.1079   15.6425   14.9855   13.7347   13.9731   15.9043   15.6948   16.2663   15.8446   15.8336   13.8990   16.4949   16.0613   15.5783   16.2103   13.8841   13.9803   13.2097   14.2444   15.8934   14.1627   13.9482   14.7173   14.6212   14.2436   16.2086   14.5894   17.5874   13.2378   13.9011   16.0129   16.1676   16.3669   16.8351   15.7151   16.2114   13.4169   16.9254   13.3712   15.1487   14.4655   15.6877   14.6056   15.4055   14.6366   14.4949   14.0867   14.4455   15.2155   15.4159   14.2088   14.2615   15.4147   14.1218   14.7202   14.1608   13.7344   15.4831   15.4129   14.9545   14.9943   14.9862   17.1407   14.3297   14.5811   14.4650   14.2451   15.0295   16.3036   14.6217   16.2731   14.1859   16.5176   15.0210   16.3663   14.4846   16.1306   16.0785   15.4371   15.7190   15.0723   15.4180   13.7671   15.1281   14.3603   15.6540   15.6941   15.7550   15.4305   14.2180   15.3831   14.1238   14.4779   14.6950   14.8768   15.8942   16.6657   13.7775   14.2259   13.7146   14.8515   16.2330   14.3551   14.8249   16.4359   15.0333   14.4740   16.4651   14.5493   13.7434   14.3807   15.2471   14.4464   13.7621   15.5796   16.6681   15.5920   14.3989   15.1278   14.4035   13.6985   13.8660   14.0269   13.8061   14.9563   15.7650   13.2085   14.0627   14.7040   13.4100   14.8484   12.9180   13.5586   13.9164   14.1181   13.4260   15.9863   14.5361   15.0654   15.2691   13.4571   15.6178   14.5151   16.5300   15.5620   14.4086   13.9964   15.9961   15.8654
SimulatedTrait2         9.5125   10.1155    9.6390    9.5537    9.4623    9.9352    9.5096    9.1757   10.3516   10.0539    9.3603   10.5952    9.3474   10.6696   10.7378    9.6837   10.9119    8.8192   10.2337    9.8393   10.6557    9.7857    9.7567    9.5244   10.4852   10.3487   10.1734    9.3796    9.2243    9.8450    9.5797    9.3662   10.3859    9.5200    9.9132    9.3018   10.5858    9.4377    9.5371    9.8663    9.5847   10.6013   10.3249   10.7564   10.0978   10.5918   10.4746   10.3768    9.6956   10.4554   10.3412    9.6038    9.7057   10.2525   10.4393   10.5468    9.9505    9.7369    9.3516    9.5768    9.2971   10.6143    9.2660    9.5232    9.9424    9.6157   10.7653   10.6813   10.7670   10.8456    9.5145   10.2776   10.7205    9.7212   10.6460   10.3069    9.2458    9.5276    9.2491   10.7361   10.2073    9.8041    9.1536    9.4906    9.6603    8.9657    8.8146   10.6185    9.6235   10.3970    9.5979    9.7816    9.4895   10.4777   10.1597   10.2489   10.3978   10.6189   10.0980    9.8761    9.7031   10.4256   10.5709    9.3519    9.8415   10.3780   10.2262   10.7273    9.3381    8.9257   10.4342   10.4789   10.5610    9.4108   10.1655    9.4418   10.1988   10.3953    8.7164   10.2763   10.8535    9.4694   10.5099    9.5891    9.1882    9.5674   10.2250    9.1329    9.7085    9.4214   10.3265    9.7322    9.4735   10.8995   10.5041   10.6773    9.2904   10.3476    9.8071   10.6330   10.1108    9.4539   10.3524   10.0622   10.6737    9.6093    9.7055    9.5267   10.5174   10.3458   10.1065   10.3809    9.6455   10.1170    9.8404    9.7363   10.4664   10.0796    9.6644   10.3880   10.4501   10.7807    9.5165   11.0783   10.7414    8.9832    9.5294   10.3701   10.4869   10.4386    9.7190   10.1470   10.7922   10.6232   10.2455   10.6207    9.7809   10.7695   10.6170   10.2578   10.4022   10.5344   10.9664   10.9962   10.4440   10.7180   10.1056    9.4149   10.5116    9.4095    9.6834   10.6363    9.6454    9.4183    9.4590    9.5654   10.4033   10.5801    9.2092    9.8928
 
