# Supplementary material for: Inclusive Composite Interval Mapping of QTL by Environment Interactions in Biparental Populations
Source: PLoS One. 2015 Jul 10;10(7):e0132414. doi: 10.1371/journal.pone.0132414 (PMC4498613; doi:10.1371/journal.pone.0132414)
Supplement: S6 File — (ZIP) [file pone.0132414.s006.zip › H=0.8/L1/run_00153.met]

!**********************Note: lines staring with "!" are remarks and will be ignored in the program********************
!*********************************General Information**********************************
!Assuming F1 = P1 x P2, populations available in QTL IciMapping are: 
!  1, P1BC1F1 = P1 x F1, the first backcrossing where P1 is used as the recurrent parent;
!  2, P2BC1F1 = P2 x F1, the first backcrossing where P2 is used as the recurrent parent;
!  3, F1DH, F1-derived doubled haploids; 
!  4, RIL or F1RIL, recombination inbred lines through the repeated selfing of F1;
!  5, P1BC1RIL, recombination inbred lines through the repeated selfing of P1BC1F1;
!  6, P2BC1RIL, recombination inbred lines through the repeated selfing of P2BC1F1;
!  7, F2, the selfing generation of F1;
!  8, F3, the selfing generation of F2;
!  9, P1BC2F1, the second backcrossing where P1 is used as the recurrent parent; 
! 10, P2BC2F1, the second backcrossing where P2 is used as the recurrent parent;
! 11, P1BC2RIL, recombination inred lines through the repeated selfing of P1BC2F1; 
! 12, P2BC2RIL, recombination inred lines through the repeated selfing of P2BC2F1; 
! 13, P1BC1F2, the selfing generation of P1BC1F1; 
! 14, P2BC1F2, the selfing generation of P2BC1F1; 
! 15, P1BC2F2, the selfing generation of P1BC2F1; 
! 16, P2BC2F2, the selfing generation of P2BC2F1; 
! 17, P1BC1DH, P1BC1F1-derived doubled haploids; 
! 18, P2BC1DH, P2BC1F1-derived doubled haploids; 
! 19, P1BC2DH, P1BC2F1-derived doubled haploids; 
! 20, P2BC2DH, P2BC2F1-derived doubled haploids; 
   3      !Mapping Population (see remarks above)
   2      !Mapping Function (1 for Kosambi; 2 for Haldane; 3 for Morgan)
   2      !Marker Space Type (1 for intervals; 2 for positions)
   1      !Marker Space Unit(1 for centiMorgans; 2 for Morgan)
   6      !Number of Chromosomes (or Linkage Groups)
 200      !Size of the mapping population
   2      !Number of environments
 
!***************************************** Chromosomes and Linkage Maps **********************************************
!Chromosome                 NumMarkers
-CH1                        16
-CH2                        16
-CH3                        16
-CH4                        16
-CH5                        16
-CH6                        16
!Linkage map (Marker name followed by position or the interval length)
 MK-1-1                1     0.000
 MK-1-2                1    10.000
 MK-1-3                1    20.000
 MK-1-4                1    30.000
 MK-1-5                1    40.000
 MK-1-6                1    50.000
 MK-1-7                1    60.000
 MK-1-8                1    70.000
 MK-1-9                1    80.000
 MK-1-10               1    90.000
 MK-1-11               1   100.000
 MK-1-12               1   110.000
 MK-1-13               1   120.000
 MK-1-14               1   130.000
 MK-1-15               1   140.000
 MK-1-16               1   150.000
 MK-2-1                2     0.000
 MK-2-2                2    10.000
 MK-2-3                2    20.000
 MK-2-4                2    30.000
 MK-2-5                2    40.000
 MK-2-6                2    50.000
 MK-2-7                2    60.000
 MK-2-8                2    70.000
 MK-2-9                2    80.000
 MK-2-10               2    90.000
 MK-2-11               2   100.000
 MK-2-12               2   110.000
 MK-2-13               2   120.000
 MK-2-14               2   130.000
 MK-2-15               2   140.000
 MK-2-16               2   150.000
 MK-3-1                3     0.000
 MK-3-2                3    10.000
 MK-3-3                3    20.000
 MK-3-4                3    30.000
 MK-3-5                3    40.000
 MK-3-6                3    50.000
 MK-3-7                3    60.000
 MK-3-8                3    70.000
 MK-3-9                3    80.000
 MK-3-10               3    90.000
 MK-3-11               3   100.000
 MK-3-12               3   110.000
 MK-3-13               3   120.000
 MK-3-14               3   130.000
 MK-3-15               3   140.000
 MK-3-16               3   150.000
 MK-4-1                4     0.000
 MK-4-2                4    10.000
 MK-4-3                4    20.000
 MK-4-4                4    30.000
 MK-4-5                4    40.000
 MK-4-6                4    50.000
 MK-4-7                4    60.000
 MK-4-8                4    70.000
 MK-4-9                4    80.000
 MK-4-10               4    90.000
 MK-4-11               4   100.000
 MK-4-12               4   110.000
 MK-4-13               4   120.000
 MK-4-14               4   130.000
 MK-4-15               4   140.000
 MK-4-16               4   150.000
 MK-5-1                5     0.000
 MK-5-2                5    10.000
 MK-5-3                5    20.000
 MK-5-4                5    30.000
 MK-5-5                5    40.000
 MK-5-6                5    50.000
 MK-5-7                5    60.000
 MK-5-8                5    70.000
 MK-5-9                5    80.000
 MK-5-10               5    90.000
 MK-5-11               5   100.000
 MK-5-12               5   110.000
 MK-5-13               5   120.000
 MK-5-14               5   130.000
 MK-5-15               5   140.000
 MK-5-16               5   150.000
 MK-6-1                6     0.000
 MK-6-2                6    10.000
 MK-6-3                6    20.000
 MK-6-4                6    30.000
 MK-6-5                6    40.000
 MK-6-6                6    50.000
 MK-6-7                6    60.000
 MK-6-8                6    70.000
 MK-6-9                6    80.000
 MK-6-10               6    90.000
 MK-6-11               6   100.000
 MK-6-12               6   110.000
 MK-6-13               6   120.000
 MK-6-14               6   130.000
 MK-6-15               6   140.000
 MK-6-16               6   150.000
!*********************************** Marker Types ********************************************************************
!Co-dominant marker: When heterozygote F1 is present, P1 is coded as 2, F1 is coded as 1, and P2 is coded as 0; Otherwise, P1 is coded as 2, and P2 is coded as 0. 
!Dominant marker: When heterozygote F1 is present, P1 and F1 are coded as 12, and P2 is coded as 0; Otherwise, P1 is coded as 2, and P2 is coded as 0.  
!Recessive markers: When heterozygote F1 is present, P1 is coded as 2, and F1 and P2 are coded as 10; Otherwise, P1 is coded as 2, and P2 is coded as 0. 
!Missing marker is coded as -1. 
 MK-1-1                 2   0   0   0   0   2   0   0   2   2   0   0   0   2   2   2   0   2   2   0   0   2   0   2   2   2   2   0   2   0   0   2   2   0   0   2   0   2   2   2   2   2   2   0   0   0   0   2   2   0   2   2   2   0   0   0   0   0   0   0   2   2   2   0   2   0   2   2   0   2   0   2   2   2   2   0   2   0   0   0   2   0   0   0   0   0   2   0   2   0   2   0   2   2   0   0   0   2   0   2   2   2   0   2   0   0   2   2   0   0   2   2   0   2   0   0   0   2   0   0   2   2   2   0   0   2   0   2   0   2   2   0   0   2   0   0   0   2   2   0   0   2   0   0   2   2   2   2   0   0   2   0   2   2   2   2   2   0   0   0   2   2   0   2   2   0   2   2   2   2   2   2   2   0   2   0   2   0   2   0   0   0   0   0   0   2   2   2   0   2   0   0   2   0   0   2   2   0   0   2
 MK-1-2                 2   0   0   0   0   2   2   0   2   2   0   0   0   2   2   2   0   2   2   0   0   2   0   2   2   2   2   0   2   0   0   2   0   0   0   2   0   2   2   2   2   2   2   0   0   0   0   2   2   0   2   2   0   0   0   0   0   0   0   0   2   2   2   0   2   0   2   0   0   2   0   2   2   2   2   0   2   0   0   0   2   0   0   0   0   0   0   0   2   2   2   0   2   2   0   0   0   2   2   2   0   2   0   2   0   0   2   2   0   0   2   2   0   2   0   0   2   2   0   2   2   2   2   2   0   2   0   2   0   2   2   0   0   2   0   0   0   2   2   0   0   2   0   2   2   2   2   2   2   0   2   0   2   2   2   2   2   0   0   0   2   2   0   2   2   0   2   0   2   2   2   2   2   2   2   0   2   0   2   2   0   0   0   0   0   0   2   2   0   2   0   0   2   0   0   2   2   0   0   2
 MK-1-3                 2   0   0   0   0   2   2   0   2   2   2   0   0   2   0   2   0   2   2   2   0   2   2   0   2   2   2   0   2   0   0   2   0   0   0   0   2   2   2   2   2   2   2   0   0   0   0   2   0   0   2   2   0   0   0   0   0   0   2   0   2   2   2   0   2   0   2   0   0   2   0   2   2   2   2   0   2   0   0   0   2   0   0   0   0   2   0   2   2   2   2   0   2   2   0   0   0   2   0   2   0   2   0   2   2   0   2   2   0   2   2   2   0   2   0   0   2   2   0   2   2   2   2   2   0   2   2   2   0   0   2   0   0   2   0   0   0   2   2   0   0   2   0   2   2   2   2   2   2   0   2   0   0   2   0   2   0   0   0   0   2   2   0   2   2   0   0   0   2   2   2   2   2   2   2   0   2   0   0   2   0   0   0   0   0   0   2   2   0   2   0   0   2   0   0   2   2   2   0   2
 MK-1-4                 0   0   0   0   0   2   2   2   2   2   2   0   0   2   0   2   0   0   2   2   0   2   2   0   2   2   2   0   2   0   0   2   0   0   0   0   2   2   2   2   0   2   2   0   0   0   0   2   0   0   2   2   0   0   0   0   0   2   2   0   2   2   2   0   2   0   2   0   0   2   0   2   2   2   2   0   2   2   0   0   2   0   0   2   0   2   2   2   2   2   2   0   2   2   0   0   0   2   0   2   0   2   0   2   2   0   2   2   0   2   2   2   0   2   0   0   2   2   0   2   2   2   2   2   0   2   2   2   0   0   2   0   0   0   0   0   0   2   2   0   0   2   0   2   2   2   2   2   2   0   2   0   0   2   0   2   0   0   0   0   2   2   0   2   2   0   0   0   2   2   2   2   0   2   2   0   2   0   0   0   2   0   0   0   0   0   2   2   2   2   0   0   2   0   0   2   2   0   0   2
 MK-1-5                 0   0   0   0   0   2   2   2   2   2   2   0   0   2   0   2   0   2   2   2   0   2   2   0   2   2   2   0   2   0   0   2   0   0   0   0   2   2   2   2   0   2   2   0   0   0   2   2   0   0   2   2   0   0   0   0   0   2   2   0   2   2   2   2   2   0   2   0   0   2   0   2   2   2   2   2   2   2   0   0   2   0   0   2   0   2   2   2   2   2   0   0   2   2   0   0   0   2   0   2   0   2   0   2   0   0   2   2   0   0   2   2   0   2   0   0   2   2   0   2   2   2   2   2   2   2   2   2   0   0   2   0   0   0   0   0   2   2   0   0   0   0   0   2   2   2   2   2   2   0   2   0   2   2   0   0   2   0   0   0   2   2   0   2   0   0   0   0   2   2   2   2   0   2   2   0   2   0   0   0   2   0   0   0   0   0   2   2   2   2   2   0   2   0   0   2   2   2   0   2
 MK-1-6                 0   0   0   0   0   2   2   2   2   2   2   0   0   2   0   2   0   2   0   2   2   2   2   0   0   2   2   0   2   0   2   2   0   0   0   0   2   2   0   2   0   0   2   2   0   0   2   2   0   0   2   2   0   0   0   0   0   2   2   0   2   2   2   2   2   0   2   0   0   2   0   2   2   0   2   2   2   2   0   0   2   0   0   2   2   2   2   0   2   2   0   0   2   2   0   0   0   2   0   2   0   2   0   2   0   0   2   2   0   0   2   0   0   2   0   0   2   2   0   0   2   0   2   2   2   2   2   2   0   0   2   0   0   0   0   0   2   2   0   0   0   0   0   2   2   2   2   2   0   0   2   2   2   2   0   0   2   0   0   0   2   2   0   2   0   0   0   2   2   2   2   2   0   2   2   0   2   0   0   0   2   0   0   0   0   0   0   2   0   2   2   0   2   0   2   2   2   2   0   2
 MK-1-7                 0   0   0   0   0   2   2   2   2   2   2   0   0   2   0   0   0   0   0   2   2   2   2   0   0   2   2   0   2   0   2   2   0   0   0   0   2   2   2   2   0   0   2   2   0   0   2   2   2   0   2   2   0   0   0   0   2   2   2   0   2   2   2   2   0   0   0   0   0   2   0   2   2   0   2   2   2   2   0   0   2   0   0   2   2   2   2   0   2   2   0   0   2   2   0   0   0   2   0   2   0   0   0   2   0   0   2   2   0   0   2   0   0   0   0   0   2   2   0   0   0   0   2   2   2   2   2   2   0   0   2   0   0   0   0   0   2   2   0   0   0   0   0   2   2   2   0   2   0   2   2   2   2   2   0   0   2   0   0   0   2   2   0   2   0   0   0   2   2   2   2   2   0   2   2   0   2   0   0   0   2   0   0   2   0   0   0   2   0   2   2   0   2   0   2   2   2   2   0   2
 MK-1-8                 0   0   0   0   0   0   2   2   2   2   2   0   0   2   0   0   0   0   0   2   2   2   2   0   0   2   2   0   2   0   2   2   0   0   0   0   2   0   2   2   0   0   2   2   0   0   0   2   2   0   2   2   0   0   0   0   0   2   2   0   2   2   2   2   0   0   0   0   0   2   0   2   2   0   2   2   2   2   0   0   2   0   0   2   0   2   2   0   2   2   0   0   2   2   0   2   0   2   0   2   0   0   0   2   2   2   2   2   0   0   2   0   0   2   0   0   2   2   0   0   0   0   2   2   2   2   2   2   0   0   2   0   2   0   0   0   0   2   2   0   0   0   0   2   0   2   2   2   0   2   0   2   2   2   0   0   2   0   0   0   2   2   0   2   0   0   0   2   0   2   2   2   2   2   2   0   2   0   0   0   2   0   0   2   0   0   0   2   0   0   2   0   2   0   2   2   2   2   0   2
 MK-1-9                 0   0   0   0   0   0   2   2   2   2   2   0   2   2   0   0   0   0   0   2   2   2   2   0   0   2   2   0   2   0   2   2   0   0   0   0   2   2   2   2   0   0   2   0   0   0   0   0   2   0   2   2   0   0   2   0   0   2   2   0   2   2   2   2   0   0   0   0   0   2   0   2   2   0   2   2   2   2   0   0   2   0   0   2   0   2   2   0   2   0   0   0   2   2   0   2   0   2   0   2   0   0   0   2   2   2   2   2   0   0   2   0   0   2   0   0   2   2   0   0   0   0   2   2   2   2   2   2   0   0   2   0   2   0   0   0   0   2   2   0   0   0   2   2   0   2   2   2   0   2   0   2   2   2   0   0   2   0   0   0   2   2   0   2   0   2   0   2   0   2   2   2   2   2   2   0   2   0   0   0   2   2   0   2   0   0   0   2   0   0   2   0   2   0   2   2   2   2   0   2
 MK-1-10                0   0   0   0   0   0   2   2   2   2   2   0   2   2   0   0   0   0   0   2   2   2   2   0   0   0   2   0   2   0   2   2   0   0   0   0   2   2   2   2   0   0   2   0   0   0   0   0   2   0   0   2   0   0   2   0   0   2   2   0   2   2   2   0   0   2   0   0   0   2   0   2   2   0   2   0   2   2   2   0   2   0   0   2   0   2   2   0   2   0   0   0   2   2   0   2   0   2   0   2   0   0   0   2   2   0   2   2   0   0   2   0   0   2   0   2   2   2   0   0   0   0   2   2   2   2   2   0   0   0   2   0   2   0   0   0   0   2   2   0   0   0   2   2   0   2   2   2   0   2   0   2   2   2   0   0   2   0   0   0   2   0   0   2   0   2   0   2   0   2   2   2   2   2   2   0   2   0   0   0   2   2   0   2   0   0   0   2   0   0   2   0   2   2   2   2   2   2   0   2
 MK-1-11                0   2   2   0   0   0   2   0   2   2   2   0   2   2   0   0   0   0   0   2   2   2   2   0   2   0   2   0   2   0   2   0   0   0   2   0   2   2   2   2   2   0   0   0   0   0   0   0   2   0   2   2   0   0   2   0   0   0   2   2   2   2   2   0   0   2   0   0   0   2   0   2   2   0   2   0   2   2   2   0   2   0   0   2   0   2   2   0   2   0   0   0   2   2   0   2   0   2   0   2   0   0   0   2   2   0   2   2   0   0   2   0   0   2   0   0   2   2   0   2   0   2   2   2   2   2   2   0   0   0   2   0   2   0   0   0   0   2   2   0   0   0   0   2   0   2   2   2   0   2   0   2   2   2   0   0   2   0   0   0   2   0   0   2   0   2   0   2   0   0   2   2   2   2   2   0   2   0   0   0   2   2   0   2   0   0   0   2   0   0   2   0   2   2   2   2   2   2   0   2
 MK-1-12                0   2   2   0   0   0   2   0   2   2   2   0   2   2   0   0   0   0   0   2   2   2   2   0   2   0   2   2   2   0   2   0   0   0   2   0   2   2   2   2   0   0   2   0   0   0   0   0   2   0   2   2   0   0   2   0   2   0   0   2   0   2   0   0   0   2   0   0   0   2   0   2   2   0   2   0   2   2   2   0   2   0   0   2   0   2   2   0   2   0   0   2   2   2   0   2   2   2   2   2   0   0   0   2   2   0   2   2   0   0   2   0   2   2   0   0   2   2   0   2   0   0   2   2   2   0   2   0   0   0   2   0   0   0   0   0   0   2   2   0   0   0   0   2   0   2   2   2   0   0   2   2   2   2   0   0   0   0   0   0   2   0   0   2   0   2   0   2   0   0   2   2   2   2   2   0   2   0   0   0   2   2   0   2   0   2   0   0   0   0   0   0   2   2   0   2   2   2   0   2
 MK-1-13                0   2   2   0   0   0   2   0   2   2   2   0   2   2   0   0   0   0   0   2   2   2   2   0   2   0   2   2   2   0   2   0   0   0   2   2   0   0   2   2   0   0   2   2   0   0   0   0   2   0   2   0   0   0   2   0   2   0   0   2   0   2   0   0   0   0   0   0   0   2   0   2   2   2   2   0   2   2   2   0   2   0   0   2   0   2   2   0   2   0   0   2   0   2   0   2   2   2   2   2   0   0   0   2   2   0   2   2   0   0   0   0   2   2   0   0   2   2   0   0   0   2   2   2   2   0   2   2   0   0   2   0   0   0   0   0   0   2   2   0   0   0   0   2   0   2   2   2   0   0   2   2   2   2   0   0   0   0   0   0   2   0   0   2   2   2   0   0   0   0   2   2   2   2   2   0   2   0   0   0   2   2   0   2   0   2   0   0   0   0   0   2   2   2   2   2   2   2   0   2
 MK-1-14                0   2   2   0   0   0   2   0   2   2   2   0   2   2   0   2   0   0   2   2   2   2   2   0   2   0   2   2   2   0   2   0   2   0   2   2   2   0   2   2   0   0   2   2   0   0   0   0   2   0   2   0   0   0   2   0   2   0   0   2   0   2   0   0   0   0   2   0   0   2   0   2   2   2   2   0   2   2   0   0   2   0   0   2   0   2   2   0   2   0   0   2   0   2   0   2   2   2   2   2   2   0   2   2   2   0   0   2   0   0   0   0   2   2   0   2   2   2   0   0   2   2   2   0   2   0   2   0   0   0   2   0   0   0   0   0   0   2   2   0   0   0   0   0   0   2   2   0   0   0   2   2   2   2   0   0   2   0   0   0   2   0   0   2   2   2   0   0   0   0   2   2   2   0   2   0   2   0   0   2   2   2   2   0   0   2   0   0   0   2   0   2   2   2   2   2   2   2   0   2
 MK-1-15                0   2   2   0   0   0   2   0   2   2   0   0   2   2   0   2   2   0   2   2   2   2   2   0   2   0   0   2   2   0   2   0   2   0   2   2   2   0   2   2   0   0   0   2   2   0   0   0   2   2   2   0   0   0   2   0   0   0   0   2   0   2   0   0   2   0   2   0   0   2   2   2   2   2   2   0   2   2   0   0   2   0   0   2   0   2   2   0   0   2   0   2   0   2   2   2   2   2   2   2   2   0   2   2   2   0   0   2   0   0   0   0   2   2   0   2   2   2   0   0   2   2   2   2   2   0   2   0   0   0   2   0   0   0   2   0   0   2   2   0   0   0   0   2   2   2   2   2   0   2   2   2   2   2   0   0   0   0   0   0   0   0   0   2   0   2   0   0   0   0   2   2   2   0   2   0   2   2   0   2   2   0   0   0   0   0   0   0   0   2   0   2   2   2   2   2   2   2   0   2
 MK-1-16                0   2   2   0   0   0   2   0   2   2   0   0   2   2   0   0   2   0   2   2   2   2   2   0   2   0   0   2   2   0   2   2   2   0   0   2   2   0   2   2   0   0   0   2   0   0   0   0   0   2   2   0   0   0   2   0   0   0   0   2   0   2   0   0   2   0   2   2   0   2   2   2   2   2   2   0   2   2   0   0   2   0   0   2   0   2   2   0   0   2   0   2   0   2   2   2   2   2   2   0   2   0   2   2   2   0   0   2   0   0   0   0   2   2   2   2   2   2   0   0   2   2   2   2   2   0   2   0   0   0   2   0   0   0   2   0   0   2   2   0   0   0   0   2   2   2   2   2   0   2   2   2   2   2   0   0   0   0   0   0   2   0   0   2   0   2   2   0   0   0   2   2   2   2   2   0   2   2   0   2   2   0   0   0   0   0   0   2   0   0   0   2   2   2   2   2   2   2   0   2
 MK-2-1                 2   2   2   2   2   2   0   2   0   2   2   2   2   2   2   0   0   0   0   0   2   0   0   0   2   2   2   2   0   2   0   0   0   2   2   0   0   0   0   2   0   0   2   2   2   0   0   0   0   2   0   0   2   2   0   0   0   2   0   0   2   0   2   2   0   2   2   2   0   2   0   0   0   0   0   0   2   2   2   2   2   2   0   0   2   2   2   0   0   0   2   0   0   0   0   2   2   0   2   2   0   0   0   0   0   0   2   0   2   0   0   2   0   2   0   0   2   2   0   0   2   2   2   0   0   2   2   0   2   0   0   2   0   2   0   0   0   2   2   0   2   2   2   2   2   0   0   0   2   0   0   2   0   0   2   0   2   2   2   0   2   0   2   0   2   0   2   2   0   0   2   2   2   2   2   2   2   2   2   2   0   0   2   2   0   0   2   0   2   2   2   2   2   2   2   2   0   2   0   0
 MK-2-2                 2   2   2   2   2   2   2   2   0   2   0   2   2   2   2   0   0   0   0   0   2   0   0   0   2   2   2   2   0   0   0   0   0   2   2   0   0   0   0   2   0   0   2   2   2   0   0   0   0   0   0   0   2   2   0   0   0   0   0   0   2   0   2   2   0   2   2   2   0   2   0   0   0   0   0   0   2   2   2   2   2   2   0   0   0   2   2   0   0   0   2   2   0   0   0   2   2   0   2   2   0   0   0   0   0   0   2   0   2   0   0   0   0   2   2   2   2   2   0   0   2   2   2   0   2   2   2   0   2   0   0   2   0   2   0   0   0   2   0   0   2   2   2   2   2   0   2   0   2   0   2   2   0   0   2   2   0   2   2   2   2   0   2   0   0   0   2   2   0   0   2   0   2   0   2   2   2   2   2   2   2   0   2   2   2   0   2   0   2   2   2   0   2   2   2   2   0   2   2   0
 MK-2-3                 2   2   2   2   2   2   2   2   0   2   0   2   2   2   2   0   0   0   0   0   2   0   0   0   2   0   2   2   0   0   0   0   0   2   2   0   0   0   0   2   0   0   2   2   2   0   0   0   0   0   0   2   2   2   0   0   0   0   0   0   2   0   2   2   0   2   2   2   0   2   0   0   0   0   2   0   2   2   2   2   2   2   0   0   0   2   2   0   0   0   2   2   0   0   0   0   2   2   2   0   0   0   0   0   0   0   0   0   2   0   0   0   0   2   2   2   2   2   0   0   2   0   2   0   2   2   2   0   2   0   0   2   0   2   0   0   0   2   0   0   2   2   2   2   2   0   2   0   2   0   2   2   2   0   2   2   0   2   0   2   2   0   2   0   2   0   2   2   0   0   2   0   2   0   2   2   2   2   2   2   2   0   2   2   2   0   2   0   2   2   2   0   2   2   2   2   0   2   2   0
 MK-2-4                 2   2   2   0   2   2   0   0   0   2   0   2   2   2   2   2   0   0   0   0   2   0   0   0   2   0   2   2   0   0   0   0   0   2   2   0   0   0   0   2   0   0   2   0   2   0   0   0   0   0   0   2   2   2   0   0   0   0   0   0   2   0   2   2   0   2   0   2   2   0   0   0   2   0   2   0   2   2   2   2   2   2   0   2   0   2   2   0   0   2   2   2   0   0   0   0   0   0   2   2   0   2   0   0   0   0   0   0   0   0   0   0   0   2   2   2   2   2   0   0   2   0   2   0   2   2   2   2   2   0   0   2   0   2   2   0   2   0   0   2   2   2   2   2   2   0   2   0   2   2   2   2   2   2   2   2   0   2   0   2   2   0   2   0   2   0   2   2   0   0   2   0   2   2   2   2   2   2   2   2   2   2   2   0   2   0   2   0   2   2   2   2   0   2   2   2   2   2   2   0
 MK-2-5                 2   2   2   0   2   2   0   0   0   0   0   2   2   2   2   2   2   0   0   0   2   0   0   0   2   0   2   0   0   0   0   0   0   2   2   0   0   0   0   2   2   0   2   0   2   0   0   0   0   0   0   0   2   2   0   0   0   0   0   0   0   0   2   2   0   2   0   2   2   2   0   0   2   0   2   0   2   2   0   2   2   2   0   2   0   2   2   0   0   2   2   2   0   0   0   2   0   0   2   2   2   2   0   0   0   0   0   2   0   0   0   0   0   2   0   2   2   0   0   0   2   0   2   0   2   2   2   0   2   0   0   2   0   2   2   0   2   0   0   2   2   0   2   2   2   0   2   0   0   2   2   2   2   2   2   2   0   2   0   2   2   0   2   0   2   0   2   2   2   2   2   0   2   2   2   0   2   2   2   2   2   2   2   0   2   2   2   0   2   2   2   2   0   2   2   2   2   2   2   0
 MK-2-6                 2   2   2   2   2   2   2   0   0   0   0   2   2   2   2   2   2   0   0   0   2   0   0   2   2   0   2   0   0   0   0   0   0   2   2   0   0   0   0   2   2   0   2   0   2   2   0   0   0   0   0   0   2   2   0   0   0   0   2   0   0   0   2   0   0   2   0   2   2   2   0   0   2   0   2   0   2   2   0   2   2   2   0   2   0   2   2   2   0   2   2   2   0   0   0   2   0   0   2   2   2   2   0   0   0   0   0   2   0   0   0   0   2   2   0   2   2   0   0   0   2   0   2   0   2   2   2   2   2   0   0   2   0   2   2   0   2   0   0   2   2   0   0   2   2   2   2   0   0   2   2   2   0   2   2   2   0   0   0   2   2   0   2   0   2   0   2   2   0   2   0   0   0   2   2   0   0   2   2   2   2   2   2   0   2   2   0   0   2   2   2   2   0   2   2   2   2   2   2   0
 MK-2-7                 2   2   0   2   2   2   2   0   0   0   0   2   2   2   2   2   2   0   0   2   2   0   0   2   2   0   2   0   0   0   0   0   0   0   2   0   0   0   2   2   2   0   2   0   2   2   0   0   0   0   2   0   2   2   0   0   0   0   2   0   0   0   2   0   0   2   0   2   2   2   0   0   2   0   2   0   2   2   0   2   2   2   0   2   0   2   2   2   0   2   2   2   0   2   0   2   0   0   2   2   2   2   0   0   0   0   0   2   0   0   0   0   2   0   0   0   2   2   0   0   2   0   2   0   2   2   2   2   2   0   0   2   0   2   2   0   2   0   0   2   2   0   0   2   2   2   2   0   0   2   2   2   0   2   2   2   2   0   0   2   0   0   2   0   2   0   2   0   0   2   0   0   0   2   2   0   0   2   0   2   2   2   2   2   2   2   0   2   2   0   2   2   0   2   0   2   2   2   2   0
 MK-2-8                 0   2   0   2   2   2   2   0   0   0   0   2   2   2   0   2   2   0   0   0   2   0   0   2   2   0   2   0   0   0   0   0   0   0   2   0   0   0   0   2   2   0   2   0   2   2   0   0   0   0   2   0   2   2   0   0   2   0   2   0   0   0   2   0   0   2   2   2   2   2   2   0   2   0   2   0   2   2   0   2   2   2   0   2   0   2   2   2   0   2   2   2   0   2   0   0   0   0   2   2   2   2   0   0   0   0   0   2   0   0   0   0   2   0   0   0   2   2   0   2   2   0   2   0   2   2   0   2   2   0   0   0   0   2   2   0   2   0   0   2   2   0   0   0   2   2   2   0   0   2   2   2   0   2   2   2   2   2   0   0   0   0   2   0   2   0   2   0   0   2   0   0   0   0   2   2   0   2   0   2   2   2   2   2   0   2   0   2   2   0   2   2   0   2   0   2   2   2   2   0
 MK-2-9                 0   2   0   2   2   2   2   2   2   0   0   2   2   0   0   2   2   0   0   0   2   2   2   2   2   0   2   0   0   0   2   2   0   0   2   0   0   0   0   2   2   0   2   0   2   2   0   0   0   0   2   2   2   2   0   0   2   0   2   0   0   0   2   0   0   2   2   2   2   2   2   0   2   0   0   0   2   2   0   2   2   2   0   2   0   2   2   2   0   2   2   2   0   2   0   0   0   0   2   2   2   2   0   0   0   0   2   2   0   2   0   0   2   0   0   0   2   2   0   0   2   0   2   2   2   2   0   2   0   0   0   2   0   0   2   0   2   0   0   2   2   2   0   0   0   2   2   0   0   2   2   2   2   0   2   2   0   0   0   0   0   0   2   0   2   0   2   0   0   2   2   0   0   0   2   2   0   2   0   2   0   0   2   2   0   2   0   2   2   0   0   0   0   2   0   2   2   2   0   0
 MK-2-10                0   2   0   2   2   2   2   2   2   0   0   2   2   0   0   2   2   0   0   0   2   2   2   2   2   2   2   0   0   0   2   2   0   0   2   0   0   0   2   2   0   2   2   0   2   2   0   0   0   0   2   2   2   2   0   0   2   0   2   0   0   0   2   0   0   2   2   2   2   2   2   0   2   0   0   0   2   2   2   2   0   2   0   2   0   2   2   0   0   2   2   2   0   2   0   0   0   0   2   2   2   2   0   0   0   0   2   2   0   2   0   0   2   0   0   0   0   2   0   0   2   0   2   2   2   2   0   2   0   0   0   2   0   0   2   0   2   0   0   2   2   2   0   0   0   2   0   0   0   2   2   2   2   0   2   2   0   0   2   0   0   0   2   0   2   0   2   0   0   2   2   0   0   0   2   2   0   2   0   2   2   0   2   2   0   2   0   2   0   0   0   0   0   2   0   2   2   2   0   0
 MK-2-11                0   2   0   2   2   2   2   2   0   0   0   2   2   2   0   2   0   0   0   0   2   2   2   2   2   0   2   0   0   0   2   2   0   0   2   0   0   0   2   2   0   2   2   0   2   2   0   0   0   0   2   2   2   2   0   0   2   0   2   0   0   0   2   0   0   2   2   2   2   2   2   0   2   0   0   0   0   2   2   2   0   2   0   2   0   2   2   2   0   2   0   2   0   2   0   0   0   0   2   2   2   2   0   0   0   0   2   2   2   2   0   0   2   0   0   0   0   2   0   0   0   0   2   2   2   2   0   2   0   2   0   2   0   0   2   0   2   0   0   2   2   2   0   0   2   2   0   0   0   2   2   2   2   0   2   2   0   0   0   0   0   0   2   0   2   0   2   0   0   2   2   0   0   2   2   2   2   2   2   2   2   0   2   2   0   2   0   2   0   0   0   0   0   2   0   2   2   2   0   0
 MK-2-12                0   2   0   2   2   2   2   0   0   0   0   2   2   2   0   2   2   2   0   0   2   2   2   2   2   0   2   0   0   0   2   2   0   0   2   0   0   0   2   0   0   2   2   0   2   2   0   0   0   0   2   2   2   2   0   0   2   2   2   0   0   0   2   0   0   0   2   2   2   2   2   2   2   0   0   0   0   2   2   2   0   2   2   2   2   2   0   2   0   2   0   0   2   2   0   0   0   0   2   2   2   2   0   0   0   0   2   2   2   2   0   0   2   0   2   0   0   2   0   0   0   0   2   2   2   2   0   2   0   0   0   2   0   0   2   0   2   0   0   2   2   2   0   0   2   2   0   0   0   2   2   2   2   0   2   2   0   0   2   0   0   0   2   0   2   0   2   0   0   2   0   0   0   0   2   2   2   2   0   2   2   2   2   2   0   2   0   2   0   0   0   0   2   2   0   2   2   2   0   0
 MK-2-13                2   2   0   2   2   2   2   0   0   0   0   2   2   2   0   2   2   2   2   0   2   2   2   2   2   0   2   0   0   0   2   2   0   0   2   2   0   0   2   0   0   2   2   0   2   2   0   0   0   0   2   2   2   2   0   0   2   2   2   0   2   0   2   0   0   0   2   2   2   2   0   2   2   0   0   0   0   2   2   2   0   2   2   2   2   2   0   2   0   2   0   2   2   2   0   0   2   0   2   2   2   2   2   0   0   2   2   2   2   2   0   0   2   0   2   0   0   0   0   0   0   0   2   2   0   2   0   2   0   0   0   2   0   0   2   0   2   0   2   2   2   2   0   0   2   2   0   0   0   2   0   2   2   0   0   2   0   0   2   0   0   0   2   0   2   0   2   0   0   2   0   0   2   0   2   2   2   2   0   2   2   2   2   2   0   2   0   2   0   0   0   0   2   2   0   2   0   2   0   0
 MK-2-14                2   2   0   2   2   2   0   0   0   0   0   2   0   2   0   2   2   2   2   0   2   2   2   2   2   0   2   0   0   0   2   0   0   0   2   2   2   0   2   0   0   2   0   0   2   2   0   0   0   0   2   2   2   2   0   0   0   2   2   0   2   0   2   0   0   0   2   2   2   2   0   2   2   0   0   0   0   2   2   2   0   2   0   2   2   2   0   0   0   2   0   2   0   2   0   0   2   2   2   2   2   2   2   2   0   2   2   2   2   2   0   0   2   0   2   0   0   0   0   0   0   0   0   0   0   2   2   2   0   0   0   2   0   0   2   0   2   0   2   2   0   2   0   0   2   2   2   0   0   2   0   2   2   0   0   2   0   0   2   0   0   2   2   0   2   0   2   2   0   2   0   2   2   0   2   2   2   2   0   2   2   2   0   2   2   2   2   2   0   0   0   0   2   2   2   2   0   2   0   0
 MK-2-15                2   2   0   2   2   2   0   0   0   0   0   2   0   2   0   2   2   2   2   0   2   2   2   2   2   0   2   0   0   0   2   0   0   0   2   2   2   0   2   0   0   2   0   0   2   2   0   0   0   0   0   2   2   2   2   2   0   2   2   0   2   0   2   0   0   2   2   0   2   2   0   2   2   0   0   0   0   2   2   2   2   2   0   2   2   2   0   0   0   2   0   2   2   2   0   0   2   2   2   2   2   0   2   2   0   2   2   2   0   2   0   0   2   0   2   0   2   0   2   0   0   0   0   2   0   2   2   0   0   0   0   0   0   0   2   0   2   0   0   2   2   2   0   0   2   2   2   0   0   2   0   2   2   0   0   2   0   0   2   0   0   2   0   0   2   0   2   2   0   2   0   2   2   0   2   2   2   2   0   2   2   2   0   2   2   2   0   2   0   0   0   0   2   0   2   2   0   2   0   0
 MK-2-16                2   0   0   2   2   2   0   0   0   0   0   2   0   2   0   2   2   2   2   0   2   0   2   2   2   0   2   0   0   0   2   0   0   0   0   2   2   0   0   0   0   2   0   0   2   2   0   2   0   0   0   2   2   0   2   2   0   2   2   0   0   0   2   0   0   0   2   0   2   2   0   2   2   0   2   2   0   2   2   2   2   0   0   2   2   2   0   0   0   2   2   2   2   2   0   2   2   2   2   2   2   0   2   2   0   0   2   2   0   2   0   0   2   0   2   0   2   0   2   0   0   0   0   2   0   2   2   0   0   0   2   0   0   0   2   0   2   0   0   2   0   2   2   0   2   2   2   0   0   2   0   2   2   0   0   2   0   0   2   0   0   2   0   0   2   0   2   2   0   2   0   2   2   0   2   2   2   2   0   2   2   2   0   2   0   2   0   2   0   0   0   0   2   0   2   2   2   2   0   0
 MK-3-1                 2   0   2   0   0   0   2   0   2   0   0   2   2   2   2   2   2   0   2   0   2   0   2   2   2   2   0   2   2   0   0   2   2   2   2   2   2   2   0   2   2   2   2   0   0   0   0   2   0   0   2   0   2   2   0   2   0   2   0   2   0   2   0   2   2   2   0   2   0   2   2   0   2   0   0   2   2   0   0   0   2   2   2   0   2   2   2   0   0   0   2   0   2   2   0   2   0   0   2   0   2   0   0   0   2   0   2   0   2   2   0   2   2   0   2   0   0   2   0   0   0   2   2   0   0   0   2   0   0   0   0   2   2   0   2   0   0   2   0   2   0   2   0   0   2   2   0   2   0   0   2   0   0   2   0   2   0   2   0   0   2   2   0   2   2   0   0   2   0   2   2   0   0   2   2   2   2   2   2   2   2   2   0   0   0   2   2   0   2   2   0   2   2   0   2   2   0   0   0   0
 MK-3-2                 2   0   2   0   0   0   2   0   2   0   0   2   0   2   2   2   2   0   0   0   2   0   2   0   2   2   0   2   0   0   0   2   2   2   2   2   2   0   0   2   0   2   2   0   0   0   0   0   0   0   2   0   2   2   0   2   0   2   0   2   2   0   0   0   2   2   2   2   0   2   2   2   2   0   0   2   2   0   0   0   2   0   2   0   2   2   2   0   0   0   2   0   2   2   0   2   0   0   2   0   2   0   0   0   2   2   2   0   2   2   0   2   2   0   2   0   0   2   0   0   2   2   2   0   2   0   2   0   2   2   0   2   2   0   2   0   0   2   0   2   0   2   0   0   2   2   0   2   0   0   2   0   0   2   0   2   0   2   0   2   2   2   0   2   2   0   0   2   0   2   2   0   0   2   2   2   2   2   2   2   2   2   0   0   0   2   2   0   2   2   0   2   0   0   2   2   0   0   0   2
 MK-3-3                 2   0   2   0   0   0   2   0   2   0   0   0   0   2   2   2   2   0   2   0   2   0   2   0   2   2   0   2   0   0   0   2   2   2   2   2   2   0   0   2   0   2   2   2   0   0   0   0   0   0   2   0   2   2   0   2   2   2   0   2   2   0   0   0   2   2   2   2   0   2   2   2   2   0   2   2   2   0   0   0   2   0   2   0   2   2   2   0   0   0   2   0   2   2   0   0   0   0   2   0   2   0   0   0   2   2   2   0   2   2   0   0   2   0   2   0   0   2   0   0   0   2   2   0   2   0   2   0   2   2   0   2   2   2   2   0   0   2   0   2   0   2   0   0   2   2   0   2   2   0   2   0   0   2   0   2   0   2   0   2   2   2   0   2   2   0   0   2   2   2   2   0   0   0   2   2   2   2   0   2   2   2   0   0   0   2   2   0   2   2   0   2   0   0   2   2   2   0   0   2
 MK-3-4                 2   0   2   0   0   0   2   0   2   0   0   0   0   2   2   2   2   2   2   0   2   2   2   0   2   0   0   2   0   0   0   2   2   2   2   2   2   0   0   2   0   2   2   2   0   0   0   0   0   0   2   0   2   2   0   2   2   2   0   2   2   0   0   0   2   2   2   2   0   2   0   2   2   0   2   2   2   0   0   0   2   0   2   0   2   2   2   0   0   0   2   0   0   2   0   0   0   0   0   0   2   0   0   0   2   2   2   0   2   2   0   0   2   0   2   0   0   2   0   0   0   2   2   0   2   0   2   0   2   2   0   2   2   2   2   0   0   2   0   2   0   2   0   2   2   2   2   2   2   0   2   0   0   2   0   2   0   2   0   2   2   2   0   2   0   0   0   2   2   2   2   0   0   0   2   2   2   2   0   2   2   2   0   0   0   2   2   0   0   2   0   2   0   0   2   2   2   0   0   2
 MK-3-5                 0   0   2   0   0   0   2   0   2   0   0   2   0   2   2   2   2   2   0   0   0   0   2   0   2   0   0   2   0   0   0   0   2   2   0   2   2   0   0   2   2   2   2   2   0   2   0   2   0   0   2   0   2   2   0   2   2   2   2   2   2   0   0   0   2   2   2   2   2   2   0   2   2   0   2   2   2   0   0   0   2   0   2   0   2   2   0   0   0   0   2   0   0   2   0   0   0   0   0   0   2   0   0   0   2   2   2   0   2   2   0   0   2   0   2   0   0   2   0   0   0   0   2   0   2   0   2   0   2   2   0   2   2   0   2   0   0   2   0   2   0   2   0   2   2   2   2   2   2   0   2   0   0   2   0   2   0   2   0   2   2   2   0   2   0   0   0   2   2   2   2   0   0   0   2   2   2   2   0   2   0   2   0   0   2   2   2   0   0   0   0   2   0   0   0   2   2   0   0   2
 MK-3-6                 0   0   2   0   0   0   2   0   2   0   0   2   0   2   2   2   0   2   0   0   0   2   2   2   2   0   0   2   0   0   0   0   2   2   0   2   2   0   0   2   2   2   2   2   0   2   2   2   0   0   2   0   2   2   0   2   2   2   0   2   2   0   0   0   2   2   2   2   0   2   0   2   2   0   2   0   2   2   0   0   0   0   2   0   2   2   0   0   0   2   2   0   0   2   0   0   0   0   0   0   2   0   0   2   2   2   2   0   2   2   0   0   2   2   2   0   0   2   0   0   0   0   2   0   2   0   0   0   2   2   0   2   2   0   2   0   0   0   0   2   0   2   0   2   2   2   2   2   2   0   2   0   0   2   0   2   0   2   0   2   2   2   0   2   0   0   0   2   2   2   2   0   0   0   2   2   2   2   0   2   0   2   0   0   2   2   2   0   0   0   0   2   0   0   0   2   2   0   0   2
 MK-3-7                 0   0   2   0   0   0   2   0   2   0   0   2   0   2   0   2   0   2   0   0   0   0   2   2   2   0   0   2   0   0   0   0   2   2   0   2   2   0   0   2   2   2   0   2   0   2   2   2   0   0   2   0   0   0   0   2   2   2   0   2   2   0   0   0   2   2   2   2   0   2   0   2   2   0   2   0   2   2   0   0   0   0   2   0   2   2   0   0   0   2   2   0   2   0   0   0   0   0   0   0   2   0   0   2   2   2   2   0   2   2   2   2   2   2   2   0   0   2   0   0   0   0   2   0   2   0   0   0   2   2   0   2   2   2   2   0   0   0   0   2   0   0   2   2   2   2   2   2   2   0   2   0   0   2   0   2   0   2   0   2   2   2   0   0   0   0   2   2   2   2   2   0   0   0   2   2   2   2   0   2   0   2   0   0   2   2   2   0   0   2   0   2   0   0   0   2   2   0   2   2
 MK-3-8                 0   0   2   0   0   0   0   0   2   0   0   2   0   2   0   2   0   2   0   0   0   0   0   2   2   0   0   2   0   2   0   0   2   2   0   2   2   0   0   2   2   2   0   2   0   2   2   2   0   0   2   0   0   0   0   2   2   2   0   0   2   0   0   0   2   0   2   2   2   2   0   2   2   0   2   0   2   2   0   0   0   0   2   0   2   2   0   0   0   2   2   0   2   2   0   0   2   0   0   2   2   0   0   2   0   0   2   0   0   2   2   2   2   2   2   0   0   2   0   0   0   0   2   0   2   2   0   0   2   2   0   2   2   2   2   0   0   0   0   2   0   0   0   2   2   2   2   2   2   0   2   0   0   2   0   0   0   2   0   2   2   2   0   2   2   0   2   2   2   0   2   0   0   0   2   2   2   0   0   2   0   2   0   0   2   2   0   0   0   2   0   2   0   0   0   2   2   2   2   2
 MK-3-9                 0   0   2   0   0   0   2   2   2   0   0   2   0   2   0   2   2   2   0   0   0   0   0   2   2   0   0   2   0   2   0   0   2   2   0   2   2   0   0   2   2   2   0   2   0   2   0   2   0   0   2   0   0   2   0   2   2   2   0   0   2   0   0   0   2   0   2   2   2   2   0   2   2   0   2   0   2   2   0   0   2   0   2   0   2   2   0   0   0   2   2   0   2   2   0   0   2   0   0   2   2   0   0   0   0   0   2   0   0   2   2   2   2   2   2   0   0   2   0   0   0   0   2   0   2   2   0   0   2   0   0   2   2   2   2   0   0   2   0   2   0   2   0   2   2   2   2   2   2   0   2   0   0   2   0   0   0   2   0   2   2   2   0   2   2   0   2   2   2   2   2   0   0   0   0   0   0   0   0   2   0   2   0   0   2   2   0   0   0   2   0   2   0   0   0   2   2   2   2   2
 MK-3-10                0   0   2   0   0   0   2   2   2   0   0   2   0   2   0   2   2   2   0   2   0   0   0   2   2   0   0   2   0   2   0   0   2   2   0   2   2   0   0   2   2   2   2   2   0   2   2   2   0   0   2   0   0   2   2   2   2   2   0   0   2   0   0   0   2   2   2   2   2   2   0   2   2   0   2   0   2   2   0   0   2   0   2   0   2   2   0   0   0   2   2   0   2   2   0   0   0   0   0   0   2   0   0   0   0   0   2   0   0   0   2   2   2   2   2   2   0   2   0   0   0   0   2   0   2   2   0   0   2   0   0   2   2   2   2   0   0   2   0   2   2   2   0   2   2   0   2   2   2   0   2   0   0   2   0   0   0   2   0   2   0   2   0   2   2   0   2   2   2   0   2   0   0   0   0   0   0   0   0   0   0   2   0   0   2   2   0   0   0   2   0   2   0   2   0   2   2   2   0   2
 MK-3-11                2   0   2   0   2   2   2   2   2   0   0   2   0   2   0   2   2   2   0   2   0   0   0   2   2   0   0   2   0   2   0   0   2   2   0   0   2   0   0   2   2   2   0   0   0   2   0   2   0   0   2   0   0   2   2   2   2   2   0   0   0   0   0   0   2   2   2   2   2   2   0   2   2   0   2   0   2   2   0   2   2   0   2   0   2   2   0   0   0   2   2   0   2   2   0   0   0   0   0   0   0   0   0   0   0   0   2   0   0   0   2   2   0   2   2   2   0   2   2   0   0   0   2   0   2   2   0   2   2   0   0   2   2   2   2   0   0   2   0   0   2   2   0   2   2   0   0   2   2   2   2   0   0   2   0   0   0   2   0   2   0   2   0   2   2   0   2   2   2   0   2   0   0   0   0   0   0   0   0   0   2   2   0   0   2   2   0   0   0   2   0   2   0   2   0   2   2   2   0   2
 MK-3-12                2   0   2   0   2   2   0   2   2   0   0   2   0   2   0   2   2   2   0   2   0   0   0   2   2   0   0   2   0   2   0   2   2   2   0   0   2   0   0   0   2   2   0   0   0   2   0   2   0   0   2   0   0   2   2   2   0   2   0   0   0   0   0   0   2   2   2   2   2   2   2   2   2   0   2   0   2   2   0   2   2   0   2   0   2   2   2   0   2   0   2   0   2   2   2   0   0   2   0   0   0   0   0   0   0   0   2   0   0   0   2   2   0   2   2   2   0   2   2   0   0   0   2   0   2   2   0   2   2   0   0   2   2   2   2   0   0   2   0   0   2   2   0   2   2   0   0   2   2   2   2   0   0   2   0   0   0   2   0   2   0   2   0   2   2   0   2   2   2   0   2   0   0   0   0   2   2   0   0   2   2   2   0   0   2   2   0   0   0   2   0   2   0   2   0   2   2   2   0   2
 MK-3-13                2   0   0   0   2   2   0   2   2   0   0   2   2   0   0   2   2   2   0   2   0   0   0   2   2   0   0   2   0   2   0   2   2   0   0   0   2   0   0   0   2   2   0   0   0   2   2   2   0   0   2   0   2   0   2   2   0   2   0   0   0   0   0   0   2   2   2   2   2   2   2   2   2   0   2   0   2   2   0   0   2   0   2   0   2   2   2   2   2   0   2   0   2   2   2   0   0   2   0   0   0   0   0   0   0   2   2   0   0   0   2   2   0   2   2   2   2   2   2   0   0   0   2   0   2   2   0   2   2   0   0   2   2   2   2   0   0   2   0   0   2   2   0   2   2   0   0   2   2   2   2   0   0   2   0   0   2   2   0   2   2   0   0   2   2   0   2   2   2   0   2   0   2   0   0   2   2   0   0   2   2   2   0   0   0   0   0   0   0   2   0   2   0   2   0   2   2   2   0   2
 MK-3-14                2   2   2   0   2   2   0   2   2   0   0   2   2   0   0   0   2   0   0   2   0   0   0   2   2   2   0   2   0   2   0   0   2   0   2   2   2   0   0   0   2   0   0   0   0   2   2   2   0   0   2   2   2   0   2   2   0   2   0   0   0   0   0   0   2   2   0   2   2   2   0   2   0   0   2   0   2   2   0   0   2   0   2   0   2   2   2   2   0   0   2   0   2   2   2   2   0   2   0   0   2   2   0   0   0   0   2   0   0   0   2   2   2   2   2   0   2   2   2   0   0   0   0   0   2   2   0   2   2   0   0   2   2   2   2   0   0   2   0   0   2   2   0   2   2   0   0   2   2   2   2   0   0   2   0   0   2   2   0   2   2   0   0   0   2   0   2   2   2   0   0   0   2   0   0   2   2   0   2   2   2   2   0   0   0   0   2   0   0   2   0   2   0   2   0   2   0   2   0   2
 MK-3-15                2   2   2   0   2   2   2   2   2   0   0   2   2   0   0   0   2   0   0   2   0   2   0   2   2   2   0   2   0   2   0   0   2   0   2   2   0   0   0   0   2   0   0   0   0   2   2   2   2   0   2   2   0   0   2   2   0   2   0   0   0   0   0   2   2   2   0   2   2   0   2   2   0   2   2   0   2   2   0   0   2   2   2   0   0   2   2   2   0   0   2   0   2   2   2   2   0   2   0   0   2   2   0   0   0   2   2   0   0   0   2   2   2   2   0   0   2   2   2   0   0   0   0   0   0   2   0   0   2   0   0   2   2   0   2   0   0   2   2   0   2   2   0   2   2   0   2   2   2   2   2   0   0   2   0   0   2   2   0   2   2   0   0   0   2   0   2   2   2   0   0   0   2   0   0   2   2   0   2   0   0   2   0   0   0   0   2   0   0   2   0   0   0   2   0   2   0   2   0   0
 MK-3-16                2   2   2   0   0   2   2   2   2   0   0   2   2   0   0   0   2   0   2   2   0   2   0   2   2   2   0   2   2   2   0   0   2   0   2   2   0   0   0   0   2   0   0   0   0   2   2   2   2   0   2   2   0   0   2   2   0   2   0   0   0   0   0   2   2   2   2   2   2   0   2   2   0   2   2   0   2   2   0   2   2   2   0   0   2   0   2   2   0   0   0   0   2   2   2   0   0   2   0   0   0   2   0   0   0   2   2   0   0   0   2   2   2   2   0   0   2   2   2   0   2   0   0   0   0   2   0   0   2   0   0   2   2   0   2   2   0   2   2   0   2   2   2   2   2   0   2   2   2   2   2   0   0   2   0   0   2   2   0   0   2   0   0   0   2   0   2   2   2   0   2   0   2   0   0   2   2   0   2   2   2   2   0   0   0   0   2   0   0   2   0   0   0   2   2   2   0   2   0   0
 MK-4-1                 0   0   2   0   2   2   2   0   2   0   2   0   2   2   2   0   0   0   0   2   0   2   2   0   0   2   2   2   0   2   2   0   2   2   0   0   2   2   0   0   2   2   2   2   2   2   2   2   0   2   2   0   0   2   0   2   0   0   0   0   0   0   2   2   2   2   2   0   0   0   0   0   0   0   2   2   0   0   0   0   2   2   0   2   2   2   0   2   0   0   2   2   0   2   2   2   0   0   2   0   0   2   2   0   2   2   2   2   2   2   2   2   2   0   2   0   0   0   0   0   2   0   0   0   0   0   0   2   0   0   0   0   2   0   2   0   2   2   0   2   2   2   0   2   0   0   2   0   0   2   2   0   0   2   2   0   0   2   2   2   2   2   0   0   2   0   2   2   0   2   0   2   2   2   0   2   2   0   0   2   0   0   0   2   0   0   0   0   2   2   0   2   2   0   0   0   2   0   2   2
 MK-4-2                 0   0   2   0   2   2   2   0   2   0   2   0   2   2   2   0   0   0   0   2   0   0   0   0   0   0   2   2   0   2   2   0   2   2   0   0   0   2   0   0   2   2   0   2   2   2   2   2   0   2   2   0   0   2   0   2   0   0   0   0   0   2   2   2   2   2   2   0   0   0   0   0   0   0   2   2   0   0   0   0   2   2   0   2   0   2   0   2   0   0   2   2   0   2   2   2   2   0   2   0   0   2   2   0   2   2   2   0   2   2   0   2   2   0   2   0   0   0   0   0   2   0   0   0   0   0   0   2   0   0   0   0   2   0   2   0   2   2   0   2   2   2   0   2   0   0   2   0   0   2   2   0   0   2   2   0   0   2   2   2   2   2   0   0   2   0   2   2   0   2   0   2   2   2   0   2   2   0   0   2   0   0   0   0   0   0   0   0   2   2   0   2   2   0   0   0   2   2   2   2
 MK-4-3                 2   0   2   0   2   2   2   0   2   0   2   0   2   2   2   0   0   0   0   2   0   0   0   0   0   0   2   2   0   2   2   0   2   2   0   0   0   2   0   0   2   2   0   2   2   2   2   2   0   2   2   0   0   2   0   2   2   0   0   0   0   2   2   2   2   2   2   0   0   0   0   0   0   2   2   2   0   0   0   2   2   2   0   2   0   2   0   2   0   0   0   2   0   2   2   2   2   0   2   0   0   2   0   0   2   0   2   2   2   2   0   0   0   0   2   0   0   0   0   0   2   0   0   0   0   0   0   2   0   0   2   0   2   0   2   0   2   2   0   2   2   2   0   2   0   0   2   2   0   2   2   2   0   2   2   0   0   2   2   2   2   2   2   0   2   0   2   2   0   2   0   2   2   0   0   2   2   0   2   2   2   0   0   0   0   2   0   0   2   0   0   2   2   0   0   0   2   2   2   2
 MK-4-4                 2   0   2   0   2   2   2   0   2   0   2   0   2   2   2   0   0   2   0   2   0   0   0   0   0   0   2   2   0   2   2   0   2   2   0   0   0   2   0   0   2   2   0   2   2   2   2   2   0   2   2   0   0   2   0   2   2   0   0   0   0   2   0   2   2   0   0   0   0   0   0   0   0   2   2   2   0   0   0   2   2   2   2   2   0   2   0   2   0   0   0   2   0   2   2   2   2   0   2   0   2   2   0   2   2   0   2   2   2   2   0   2   0   0   2   0   0   0   2   0   2   0   0   0   0   0   0   2   0   0   2   0   2   0   2   0   2   2   0   2   2   2   0   2   0   0   2   2   0   2   2   2   0   2   2   2   0   2   2   2   2   2   2   0   2   0   2   2   0   2   0   2   2   0   0   0   2   0   2   2   2   0   0   0   0   2   0   0   2   0   0   2   2   0   0   0   0   2   0   2
 MK-4-5                 2   0   2   0   2   2   2   0   0   0   2   2   2   2   2   0   0   2   0   2   0   0   0   0   0   0   2   2   0   2   2   0   2   2   0   0   0   2   0   0   2   2   0   2   2   2   2   2   0   0   2   0   0   2   0   2   2   0   2   0   0   2   0   2   2   0   0   0   0   0   0   0   0   2   2   2   0   0   0   0   2   2   2   2   0   2   0   2   0   0   0   2   0   2   2   2   2   0   2   0   2   2   0   2   0   0   2   2   2   2   0   2   0   2   2   0   0   0   2   0   2   0   0   0   2   0   0   2   0   0   2   2   2   0   2   0   2   2   0   2   2   2   0   2   0   0   0   2   2   2   2   2   0   2   2   2   0   2   2   2   2   2   2   0   2   0   2   2   0   2   0   2   2   0   2   0   2   0   2   2   2   0   0   0   0   2   0   0   2   0   2   2   2   0   0   0   0   2   0   2
 MK-4-6                 2   0   2   0   0   2   2   0   0   0   2   2   2   2   2   0   0   2   0   2   0   0   0   0   0   0   2   2   0   2   2   0   2   2   0   0   2   2   0   0   2   2   2   2   2   2   2   2   0   0   2   0   0   2   0   2   0   0   2   2   0   0   0   2   2   0   0   0   0   2   0   2   0   2   2   2   0   0   0   0   2   2   2   2   2   2   0   2   0   0   0   2   0   2   2   2   2   0   2   0   2   2   0   2   0   0   0   2   2   2   0   2   0   2   2   0   0   0   2   2   2   0   0   0   2   0   0   2   0   0   2   2   2   0   2   0   2   2   0   0   2   2   0   2   0   0   0   0   2   2   2   2   0   2   2   2   0   2   2   2   2   2   0   0   2   0   2   2   0   2   0   2   2   0   2   0   2   0   2   2   2   0   0   0   0   0   0   0   2   0   2   2   2   0   0   0   0   2   2   2
 MK-4-7                 2   0   2   0   0   2   2   0   0   0   2   2   2   2   2   0   0   2   0   2   0   0   0   0   2   0   2   2   0   2   2   0   2   2   0   0   2   2   0   0   0   2   2   2   2   2   2   2   0   0   2   0   0   2   0   2   0   0   2   2   0   0   0   2   2   0   2   0   0   2   0   2   0   2   0   2   0   0   0   0   2   2   2   2   2   2   0   0   2   2   0   2   0   2   0   0   2   0   2   0   2   2   0   0   0   0   0   2   2   2   0   2   0   2   2   0   0   0   0   2   2   0   0   0   2   0   0   2   0   0   2   2   2   2   2   0   2   2   0   0   2   0   0   2   0   0   0   0   2   2   2   2   0   2   2   2   0   2   0   2   2   2   0   0   2   0   0   2   0   2   0   2   2   0   2   2   2   0   2   2   2   0   2   0   0   0   0   0   0   0   2   2   0   0   0   0   0   0   2   2
 MK-4-8                 2   0   2   0   0   2   2   0   0   0   2   2   2   2   2   0   0   2   0   2   0   0   0   0   2   0   2   2   0   2   2   0   2   2   2   0   2   2   0   0   0   2   2   2   0   2   2   2   0   0   2   0   0   2   0   2   2   0   2   2   0   0   0   2   2   0   2   0   0   0   0   2   0   2   0   2   0   0   0   0   2   2   2   2   2   2   0   0   2   2   0   0   0   2   0   0   2   0   2   0   0   2   2   0   0   0   2   2   0   0   0   0   0   2   2   0   0   2   0   2   2   0   0   0   2   0   0   2   0   0   2   2   2   2   2   0   2   2   0   2   2   0   0   2   0   0   0   0   2   2   2   2   0   2   2   2   0   2   0   2   2   2   0   0   2   0   0   2   0   2   2   2   0   0   2   2   2   0   2   2   2   0   2   0   0   0   0   0   0   0   2   2   0   0   0   0   0   0   2   2
 MK-4-9                 2   0   2   2   0   2   2   0   0   0   2   2   2   2   2   0   0   2   0   2   0   0   0   0   2   2   2   2   0   2   2   0   2   2   2   0   2   2   0   0   0   2   2   2   0   2   2   2   2   0   2   0   0   2   0   2   2   0   2   2   0   0   2   2   2   2   2   0   0   0   0   2   0   2   0   2   0   0   0   0   2   2   2   2   2   2   2   0   2   2   0   0   0   2   0   0   2   0   2   0   0   0   2   0   0   0   2   2   0   0   0   0   0   2   2   0   0   2   0   2   2   0   0   0   2   0   0   2   0   0   2   2   2   2   2   0   2   2   0   2   2   2   2   2   0   0   0   0   2   2   2   2   2   2   2   2   0   2   0   2   2   2   0   0   2   0   2   2   0   2   2   2   0   0   2   2   2   0   2   2   2   0   2   0   0   0   0   0   0   0   0   0   0   0   2   0   0   2   2   2
 MK-4-10                2   0   2   2   0   2   2   0   0   0   2   2   2   2   2   0   0   2   0   2   0   0   0   2   2   2   2   0   0   2   2   2   2   2   2   0   2   2   0   0   0   2   2   2   0   2   2   2   2   0   2   0   0   2   2   2   2   0   0   2   0   0   2   2   2   2   2   0   0   0   0   2   2   2   0   2   0   2   0   0   2   2   2   2   2   2   2   0   2   2   0   0   0   2   0   0   2   0   2   0   0   0   2   0   0   0   2   2   2   0   0   0   0   2   2   2   0   2   0   2   2   0   0   0   0   0   0   2   0   0   2   2   2   2   2   0   2   2   0   2   2   2   2   2   0   0   0   0   2   2   2   2   2   2   2   2   2   0   0   2   2   2   0   0   2   0   2   2   0   2   2   2   0   2   2   2   0   0   2   2   2   0   2   0   0   2   0   0   0   0   2   0   0   0   2   0   0   2   2   2
 MK-4-11                2   0   2   2   0   2   0   0   0   0   2   2   2   2   2   0   0   2   0   2   0   0   0   2   2   2   2   0   0   2   2   2   2   2   2   0   2   2   0   0   0   2   2   2   0   0   2   2   2   0   2   0   0   0   0   2   0   0   2   2   0   0   2   2   2   2   2   0   0   0   0   2   0   2   0   2   0   2   0   0   2   2   2   2   0   2   2   0   2   2   0   0   0   2   0   0   0   2   2   0   0   0   2   0   0   2   2   2   2   0   0   0   0   2   2   2   0   2   0   2   0   0   0   0   0   0   0   2   0   0   2   2   2   0   2   0   2   2   2   2   2   2   2   2   0   0   0   2   2   2   2   2   2   2   2   2   0   0   0   2   2   2   0   0   2   0   2   2   0   2   2   2   0   2   2   0   0   0   2   2   2   0   2   0   0   2   0   0   2   0   2   0   0   0   2   0   0   2   2   2
 MK-4-12                2   2   2   2   0   2   0   0   0   0   2   2   0   2   2   0   0   0   0   2   0   2   0   2   2   2   2   2   0   2   2   2   2   2   2   0   2   2   0   0   0   2   2   2   0   0   2   2   2   0   2   0   2   0   0   2   0   2   2   0   0   0   2   2   2   2   2   0   2   0   0   2   0   2   0   2   2   0   0   0   2   2   2   2   0   2   2   0   2   2   0   0   0   2   0   0   0   2   2   0   0   0   0   2   0   2   2   2   2   0   0   0   0   2   2   2   0   2   0   2   0   0   0   0   0   0   2   2   0   0   2   2   2   0   2   0   2   0   0   2   2   2   2   2   0   0   0   2   2   2   2   0   2   2   0   0   0   0   2   2   2   2   0   2   0   0   2   2   2   2   2   2   0   2   2   0   0   0   2   2   2   0   0   0   0   2   0   0   2   0   2   0   2   0   2   0   0   2   2   2
 MK-4-13                2   2   2   2   0   2   0   2   0   0   2   2   0   2   2   0   0   0   0   2   0   2   0   2   2   2   2   2   2   2   2   2   2   2   2   0   0   2   0   0   0   0   2   2   0   0   2   2   0   0   2   2   0   2   0   2   0   2   2   0   0   0   2   2   2   2   2   0   2   0   0   2   0   2   0   2   2   0   0   0   2   2   2   2   0   2   0   0   2   2   0   0   0   2   0   0   0   2   2   0   0   2   0   0   0   2   2   2   2   0   0   0   0   2   0   2   0   2   0   2   0   0   0   0   0   0   0   2   0   0   2   2   2   0   2   0   2   2   0   2   2   2   2   2   0   0   0   2   2   2   2   0   2   2   0   0   0   0   2   2   2   2   0   2   0   0   2   2   2   2   2   2   0   2   2   0   0   0   2   2   2   0   0   0   0   2   0   0   2   0   2   0   0   0   0   0   0   2   0   2
 MK-4-14                2   2   2   2   0   2   0   2   0   0   2   2   0   2   2   0   0   0   0   0   0   2   2   2   2   2   2   2   2   2   2   2   2   2   2   2   0   0   0   0   0   0   2   2   0   0   2   2   0   0   2   2   0   2   0   2   0   2   2   0   0   0   2   2   2   2   2   0   2   0   0   2   0   2   0   2   2   0   0   0   2   2   2   2   0   2   0   0   2   2   0   0   0   0   0   0   0   2   2   0   0   2   2   2   0   2   2   2   2   0   0   0   0   0   0   2   0   2   0   2   0   0   0   0   0   0   0   0   0   2   2   2   2   2   2   0   0   2   0   2   2   2   2   2   0   0   0   2   2   0   2   0   2   2   0   0   0   0   2   2   2   2   0   2   0   2   2   2   2   2   2   0   0   2   2   0   0   0   2   2   2   0   0   0   0   2   0   0   2   0   0   0   0   0   0   0   0   2   0   2
 MK-4-15                2   2   2   2   0   2   0   2   0   0   0   0   0   2   2   2   0   0   0   0   0   2   2   2   2   2   2   2   2   2   0   2   2   0   2   2   0   0   0   0   0   0   2   2   0   0   2   2   0   0   2   2   2   2   0   2   0   0   2   0   0   0   2   2   2   2   2   0   2   0   0   2   0   2   0   2   2   0   0   0   2   0   0   2   0   2   0   0   2   2   0   0   2   2   0   0   0   2   2   0   0   2   2   2   0   2   2   2   2   0   0   0   0   0   0   2   0   2   0   2   0   0   0   0   0   2   0   0   0   0   2   2   2   2   2   0   0   2   0   0   2   2   2   2   0   0   0   2   2   0   2   0   2   0   0   2   0   2   2   2   0   2   0   2   0   2   2   2   2   2   2   0   0   2   2   0   0   0   2   2   2   0   0   0   0   2   0   0   2   0   0   0   0   0   0   0   0   2   0   2
 MK-4-16                2   2   2   2   0   2   0   2   0   0   0   0   0   2   2   0   2   0   0   0   0   2   2   2   2   0   2   2   2   2   0   2   2   0   2   2   0   0   0   0   0   0   2   2   0   0   2   2   0   0   2   2   2   2   0   2   0   0   2   0   2   0   2   2   2   2   2   0   2   0   0   0   0   2   0   2   0   0   0   0   2   0   0   2   0   2   0   0   2   2   0   0   2   2   0   0   0   0   2   0   0   2   2   2   0   2   2   2   2   0   0   0   0   0   0   2   0   0   0   2   0   0   0   0   0   2   0   0   0   0   2   2   2   0   2   0   0   2   2   0   2   2   0   2   0   0   0   2   2   0   2   0   2   0   0   2   0   2   2   2   0   2   0   2   0   2   2   2   2   2   2   0   0   2   2   0   0   0   2   2   2   2   0   0   0   2   0   0   2   0   0   0   0   0   2   0   0   2   0   2
 MK-5-1                 0   2   2   2   2   2   2   0   2   2   2   0   2   0   2   2   2   0   0   2   0   2   2   0   2   0   0   0   0   2   2   0   2   0   0   2   0   2   0   2   0   0   0   2   0   0   0   2   0   2   0   2   2   2   2   2   0   0   2   2   2   0   2   0   2   2   0   2   0   0   0   0   0   2   0   2   0   2   2   0   2   2   0   0   0   0   0   2   0   2   0   0   0   0   2   0   0   0   2   0   2   0   2   2   0   2   2   2   2   2   0   0   2   2   2   2   0   0   0   2   0   0   2   2   0   0   0   2   0   2   2   2   2   0   0   2   0   0   2   2   2   2   0   0   2   0   0   2   2   2   2   0   0   0   0   0   0   2   2   0   2   0   0   0   0   0   2   2   0   2   2   2   0   0   2   2   0   0   2   0   0   0   2   0   2   0   0   0   2   0   0   2   2   0   0   0   2   0   0   2
 MK-5-2                 0   0   2   0   2   2   2   2   2   2   2   0   2   0   2   2   2   0   0   2   0   2   2   0   2   0   0   0   0   2   2   0   2   0   2   0   0   2   0   2   0   0   0   2   2   0   0   2   0   2   0   2   2   2   2   2   0   0   2   2   2   0   2   0   2   2   0   2   0   0   0   0   0   2   0   2   2   2   2   0   2   2   0   0   0   0   0   2   0   2   0   0   0   0   2   0   0   0   2   0   2   0   2   2   2   2   2   2   2   2   0   0   2   2   2   2   0   0   0   2   0   0   2   2   0   0   2   2   0   2   2   2   2   0   0   2   0   0   2   2   2   2   0   0   2   0   0   2   2   2   2   0   0   0   0   0   0   2   2   0   2   2   0   0   0   0   2   2   0   2   2   2   0   0   0   0   0   0   0   0   0   0   2   0   2   0   0   0   2   0   0   2   2   0   0   0   2   0   0   2
 MK-5-3                 0   0   2   0   2   2   2   2   2   2   2   0   2   0   2   2   2   0   0   2   0   2   2   0   0   0   0   2   0   2   2   0   2   0   2   0   0   0   2   2   0   0   0   2   2   0   0   2   0   2   0   2   2   2   0   2   0   0   2   2   2   0   2   0   2   2   0   2   0   0   0   0   0   2   0   2   2   2   2   0   2   0   0   0   0   0   0   0   0   2   0   0   0   0   2   0   0   0   2   0   2   0   2   2   2   2   2   2   2   2   0   0   2   2   2   2   0   0   0   2   0   0   2   2   0   0   2   2   0   2   2   2   2   0   0   2   0   0   2   2   2   2   2   0   2   0   0   0   2   2   2   0   0   0   2   0   0   2   2   2   2   2   0   0   0   0   2   2   0   2   2   0   0   0   0   0   0   0   0   0   0   0   2   0   2   0   0   0   2   0   0   2   2   0   2   0   0   0   0   2
 MK-5-4                 0   0   2   0   2   2   2   2   2   2   2   0   0   0   2   2   2   2   0   0   0   2   2   0   0   0   2   2   0   2   2   0   2   0   2   0   0   0   2   0   0   0   0   2   2   0   0   2   0   2   0   2   2   2   0   2   0   0   2   2   2   0   2   0   2   2   0   2   0   0   0   0   0   2   0   2   2   0   2   0   2   2   0   0   0   0   0   0   0   2   2   2   0   2   2   0   0   0   2   2   0   0   2   2   2   2   2   2   0   2   0   0   2   2   2   2   0   0   0   2   0   0   2   2   0   2   2   2   0   2   2   2   2   0   0   2   0   0   2   2   2   2   2   0   2   0   0   0   2   2   2   0   0   0   2   0   0   2   2   2   2   2   2   0   0   0   2   2   0   2   0   0   0   2   0   0   0   0   0   0   0   0   2   2   2   0   0   0   2   0   0   2   2   0   2   0   0   0   0   2
 MK-5-5                 0   0   2   0   0   2   2   2   2   2   2   0   0   0   0   2   2   2   0   0   0   2   2   0   0   0   2   2   0   2   2   0   0   0   0   0   2   0   2   0   0   0   0   2   2   0   2   2   0   2   0   2   2   2   0   2   0   0   2   2   2   0   2   0   2   2   0   2   0   0   0   0   0   2   2   2   2   2   2   0   2   2   0   0   0   0   0   0   2   2   2   2   0   0   2   0   0   0   2   2   0   2   2   2   2   2   2   2   0   2   0   0   2   2   2   0   0   0   0   0   0   0   2   0   0   2   2   2   0   2   2   2   2   0   0   2   0   0   2   2   2   2   2   0   2   0   0   0   2   2   2   0   0   0   2   0   0   2   2   2   2   2   2   0   0   0   2   2   0   2   0   0   0   2   0   0   0   0   0   0   0   0   2   2   2   2   0   0   2   0   0   0   2   0   2   0   0   0   0   2
 MK-5-6                 0   0   2   2   0   2   2   2   2   2   2   2   0   0   0   2   2   2   0   0   2   2   2   2   0   0   2   0   0   2   2   0   0   0   0   0   2   0   2   0   0   0   2   2   2   0   2   2   0   2   0   2   2   2   0   2   0   0   2   2   2   0   2   0   2   0   0   2   0   0   0   0   2   2   2   2   2   2   2   0   2   2   0   0   0   0   0   0   2   2   2   2   0   0   2   0   0   0   2   2   0   2   0   2   2   2   0   2   0   2   0   0   2   2   2   2   0   0   2   0   0   0   2   0   2   2   2   2   0   2   2   2   0   0   2   2   0   2   2   0   2   2   2   0   2   0   0   0   2   2   2   0   0   0   2   0   0   2   2   2   2   2   2   2   2   0   2   2   0   2   0   0   0   2   0   0   0   0   0   0   0   0   2   2   2   0   0   0   2   0   0   0   2   0   2   0   0   0   0   2
 MK-5-7                 0   0   2   2   0   2   2   2   2   2   2   0   0   0   2   2   0   2   2   0   2   2   0   2   0   0   2   0   0   2   2   0   0   0   0   2   2   0   2   2   0   0   2   2   2   0   2   2   0   2   0   0   2   2   0   2   0   2   2   0   2   0   2   0   2   0   0   2   0   0   2   0   2   2   2   2   2   2   2   0   0   2   2   0   0   0   0   0   0   2   2   2   0   0   2   0   0   0   2   2   0   2   0   2   2   2   0   2   2   2   0   0   2   2   2   2   0   0   2   0   0   0   2   2   2   2   2   2   0   0   2   2   0   0   2   2   0   2   0   2   2   2   2   2   2   0   0   0   2   2   2   0   0   0   2   0   0   2   0   2   2   2   2   2   2   0   2   0   0   2   2   0   0   2   0   0   0   0   0   2   0   0   2   2   2   0   0   0   2   0   0   2   2   0   2   0   0   0   0   2
 MK-5-8                 0   0   2   2   0   2   2   2   2   2   2   0   0   0   2   2   2   2   2   0   2   2   0   2   0   2   2   0   0   2   2   0   0   0   0   2   2   0   2   2   0   2   2   0   2   0   2   2   0   0   0   0   0   2   0   2   0   2   2   0   2   0   2   0   0   0   0   2   0   0   2   2   2   0   2   0   0   2   2   0   0   2   2   0   0   0   0   0   0   2   2   2   2   0   2   0   2   0   2   2   0   2   0   2   2   2   2   2   2   2   0   0   0   0   2   2   0   2   2   0   0   0   2   2   0   2   2   2   0   0   2   2   0   0   2   2   0   2   0   2   2   2   2   2   2   0   0   0   2   2   2   0   0   0   2   0   0   2   0   2   2   2   2   2   2   0   2   0   0   2   2   0   0   2   0   0   0   0   0   2   0   0   2   2   2   2   0   0   2   0   2   2   2   0   2   0   0   0   0   2
 MK-5-9                 2   0   2   2   0   2   2   2   2   2   0   0   2   0   2   0   2   2   2   0   2   2   0   2   0   0   2   0   0   2   0   0   0   0   0   2   2   0   2   2   2   0   2   0   2   0   2   2   0   0   0   0   0   2   0   2   0   2   2   0   2   0   2   0   0   0   0   2   0   0   2   2   2   0   2   0   0   2   2   0   0   2   2   2   0   0   0   0   0   2   2   0   2   0   2   2   2   0   2   2   0   2   0   2   2   2   0   2   2   0   0   0   0   0   2   2   0   2   2   0   0   0   2   2   2   2   2   2   0   0   2   2   0   0   2   2   0   2   0   2   2   2   2   2   2   0   0   0   2   2   0   0   2   0   2   0   0   2   0   2   2   2   2   2   0   2   2   0   0   2   2   0   0   2   0   0   0   2   0   2   0   2   2   0   2   0   0   0   2   0   2   2   2   0   2   0   0   0   0   2
 MK-5-10                2   2   2   0   0   0   2   2   2   2   0   0   2   0   2   0   2   2   2   0   2   2   0   2   2   0   2   0   2   2   0   0   0   0   0   2   2   0   2   2   2   0   2   0   2   0   2   2   0   0   0   0   0   2   0   0   0   2   2   0   2   0   2   0   0   0   0   2   0   0   2   2   2   0   2   0   2   2   0   2   0   2   2   0   2   0   0   0   0   2   2   0   2   0   2   2   2   0   2   2   0   0   0   2   2   2   0   2   0   0   0   0   0   0   2   2   0   2   2   0   0   0   2   0   2   2   2   2   0   0   2   2   0   0   2   2   0   2   0   2   2   2   2   2   2   0   0   2   2   2   0   0   2   0   0   0   0   2   0   2   2   2   2   2   0   2   2   0   0   2   2   2   0   2   0   0   0   0   0   2   0   0   2   0   2   0   0   0   2   0   2   2   2   0   2   0   0   0   0   2
 MK-5-11                2   2   2   2   0   0   0   2   2   2   0   2   2   0   2   0   2   2   2   0   2   2   0   2   2   0   2   0   2   0   0   0   2   0   0   2   2   0   2   2   2   0   2   2   0   0   2   2   0   2   0   0   0   2   0   0   0   2   2   0   2   0   2   0   0   0   0   2   0   0   2   2   2   0   2   0   2   2   0   2   0   2   2   2   2   0   0   0   0   2   2   0   2   0   2   2   2   0   2   2   0   0   0   2   2   2   0   2   0   0   0   0   0   2   2   2   2   2   0   0   0   0   0   0   2   2   2   2   0   0   2   2   0   0   2   2   0   0   0   2   2   2   2   2   2   0   0   2   2   2   0   2   2   0   0   0   0   2   2   2   2   2   2   2   0   2   2   0   0   0   2   2   0   2   0   0   0   0   0   2   0   0   0   0   2   0   2   0   2   0   2   2   2   0   2   0   0   0   0   2
 MK-5-12                2   2   2   2   0   0   0   2   2   2   0   2   2   0   2   0   2   2   2   2   2   2   0   2   2   0   2   0   2   0   0   0   2   0   0   2   2   0   2   2   2   0   2   2   0   0   2   2   0   2   0   0   2   2   0   0   0   2   2   2   2   0   2   0   0   0   0   0   0   0   0   2   2   0   2   0   2   2   0   2   0   2   2   2   2   0   0   0   0   2   2   0   2   0   2   2   0   0   2   2   0   0   0   2   2   2   0   2   0   0   0   0   0   2   2   2   0   2   0   2   0   0   0   0   2   2   2   2   0   0   2   2   2   2   2   2   0   0   0   2   2   2   2   2   2   0   0   2   2   2   0   2   2   0   0   0   0   2   2   2   2   2   2   2   0   2   2   0   0   0   2   2   0   2   2   0   0   0   0   2   2   0   0   0   2   0   2   2   2   0   2   2   2   0   2   0   0   0   0   0
 MK-5-13                2   2   2   2   0   0   0   2   2   2   0   2   2   0   0   0   2   2   2   2   2   2   0   2   2   0   2   0   2   0   0   2   2   0   0   2   2   0   0   2   2   2   2   2   0   0   2   2   0   2   0   0   2   2   0   0   0   2   2   2   2   0   2   0   0   0   0   0   0   0   0   2   2   0   0   0   2   2   2   2   0   2   2   2   0   0   0   0   2   2   2   0   2   0   2   2   2   0   2   2   0   0   0   2   2   0   0   2   2   0   0   0   2   2   2   2   0   0   0   2   0   0   0   0   2   2   0   0   0   0   2   2   2   2   2   2   0   0   0   2   2   2   2   2   2   0   2   2   2   0   0   2   2   0   0   0   0   2   2   0   2   2   2   2   0   0   2   0   0   0   2   2   0   0   2   0   0   0   0   2   2   0   0   0   2   0   0   0   2   0   2   2   2   0   2   0   0   0   0   0
 MK-5-14                2   2   2   2   0   0   0   2   2   2   0   2   2   0   0   0   2   2   2   2   2   2   0   2   0   0   2   2   2   0   0   2   2   0   0   2   2   2   2   2   2   2   2   2   0   0   2   2   0   2   0   0   2   2   0   0   0   2   2   2   2   0   2   0   0   0   0   2   0   0   0   2   2   0   0   0   2   0   2   2   0   2   0   2   0   0   0   0   2   2   2   0   0   0   2   2   2   0   2   2   0   0   0   2   2   0   0   2   2   0   0   0   2   2   2   2   0   0   0   2   0   0   2   0   2   2   0   0   0   0   2   2   2   2   2   2   0   0   0   2   2   2   2   2   2   0   2   2   2   0   0   2   2   0   0   0   0   2   0   2   2   2   2   2   0   0   0   0   0   0   2   0   0   0   2   2   0   0   0   2   2   0   0   0   2   0   0   2   2   0   2   0   2   0   2   0   0   0   0   0
 MK-5-15                2   2   2   0   2   0   0   2   2   0   0   2   2   0   0   0   2   2   2   2   2   2   0   2   0   0   2   2   2   0   0   2   2   0   0   2   2   2   2   2   2   2   2   2   2   0   2   2   0   2   0   0   2   2   0   0   2   2   2   2   2   0   2   0   0   0   0   2   0   0   0   2   2   0   0   0   0   0   2   2   0   2   0   2   0   0   0   0   2   2   2   2   0   0   2   2   2   0   2   0   0   0   0   2   2   0   0   2   2   0   0   0   2   2   2   2   0   0   0   2   0   0   2   0   2   2   0   0   0   0   2   2   2   2   2   2   2   2   0   2   2   0   2   2   2   0   2   2   2   0   0   2   2   0   0   0   0   2   0   2   2   2   2   2   0   0   0   0   0   0   2   0   0   0   2   2   0   0   0   2   2   0   0   0   2   0   0   2   0   0   2   0   2   0   2   0   2   0   2   0
 MK-5-16                2   2   2   0   2   0   0   0   2   0   2   2   2   0   2   0   2   2   2   2   2   2   0   2   0   0   2   2   2   0   0   2   2   0   0   2   2   2   2   2   2   2   2   2   2   0   0   2   2   2   0   0   2   2   0   0   2   2   2   2   2   0   2   0   0   0   0   2   0   0   0   2   2   0   0   0   0   0   2   0   0   2   0   2   2   0   2   0   2   2   2   2   0   0   2   2   0   0   2   0   2   0   0   2   2   0   0   2   2   0   0   0   2   2   2   2   0   0   0   2   0   0   2   2   2   2   0   0   0   0   2   2   2   2   0   2   0   2   0   2   2   0   2   2   2   0   2   2   2   0   0   2   2   0   0   0   0   2   0   0   2   2   2   2   0   0   0   0   0   0   2   0   0   0   2   0   0   0   0   2   2   0   0   0   2   0   2   2   0   2   0   0   2   2   2   0   2   2   2   0
 MK-6-1                 2   2   0   2   0   0   0   2   2   0   2   2   2   0   2   0   2   0   2   0   0   0   2   0   2   0   0   0   2   2   2   0   2   2   2   0   2   2   2   2   0   0   0   2   2   0   0   2   2   0   0   0   0   0   2   0   0   2   2   2   2   0   2   0   0   0   2   2   2   0   2   0   2   0   2   0   0   0   0   2   2   2   0   0   0   2   0   2   0   2   2   0   0   2   2   0   2   2   0   2   0   0   0   0   0   0   2   0   0   2   0   0   2   0   0   2   0   0   0   2   2   0   0   2   2   0   0   0   0   0   2   0   0   2   0   2   0   2   2   0   0   0   0   2   2   0   0   0   2   0   2   2   2   0   0   0   2   2   0   2   0   2   0   0   2   0   2   0   0   2   2   0   0   0   2   2   0   2   0   2   0   2   0   0   2   0   2   0   0   0   2   2   2   0   0   2   2   2   0   2
 MK-6-2                 2   0   0   2   0   0   0   2   2   2   2   2   2   0   2   0   2   0   2   0   0   0   2   0   2   0   0   0   2   2   2   0   2   2   2   0   2   2   2   2   0   0   0   0   2   0   0   2   2   0   0   0   0   0   2   0   0   0   2   0   0   0   0   0   0   0   2   2   2   0   2   0   2   0   2   0   0   0   0   0   2   2   0   0   0   2   0   0   0   2   2   0   0   2   2   0   2   2   0   2   0   0   0   0   0   0   2   0   0   2   0   0   2   0   0   2   0   0   0   2   2   0   0   2   2   0   0   0   2   0   2   0   0   2   0   2   0   2   2   0   0   2   0   2   2   2   0   0   2   0   2   2   2   0   0   0   2   2   0   2   0   2   0   2   2   0   2   0   0   2   0   0   0   0   2   2   0   2   0   2   0   2   0   0   2   0   2   0   0   0   2   2   2   0   0   2   2   2   0   2
 MK-6-3                 2   0   0   2   0   0   0   2   2   2   2   0   2   0   2   0   2   0   2   0   0   0   2   2   2   0   0   0   2   2   2   0   2   2   2   0   2   2   2   2   2   0   0   0   2   0   0   2   2   0   2   0   0   0   2   0   0   0   2   0   2   2   0   0   0   0   2   2   2   0   2   0   2   0   2   0   0   0   0   2   2   2   2   0   0   2   0   0   0   2   2   0   0   2   2   0   2   2   0   2   0   0   0   0   0   0   2   0   0   2   0   0   0   0   0   2   0   0   0   2   2   2   0   2   0   0   0   0   2   0   2   2   2   2   0   2   0   2   2   0   0   2   0   2   2   2   0   0   2   0   2   2   0   2   0   0   2   2   0   2   0   2   0   2   2   0   2   0   0   2   2   0   0   0   2   2   0   2   0   2   0   2   0   0   2   0   2   0   2   0   2   2   0   0   0   2   0   2   0   2
 MK-6-4                 2   0   0   2   2   0   0   2   2   2   2   0   2   0   2   0   0   0   2   0   0   0   2   2   2   2   0   0   2   2   2   0   2   2   2   0   2   2   2   2   2   0   0   0   2   0   0   2   2   2   2   0   0   0   2   0   0   0   0   0   2   2   0   0   0   0   2   2   2   0   2   0   2   2   2   0   2   0   0   0   2   2   2   0   2   2   0   2   0   2   2   0   0   2   2   2   2   2   0   2   2   0   0   0   0   2   2   0   0   2   0   0   0   2   0   2   0   0   0   0   2   2   0   2   0   2   0   0   2   0   2   2   2   2   0   2   0   2   2   2   0   0   0   2   2   2   0   0   2   0   2   2   0   2   0   0   2   2   0   2   0   2   0   2   0   0   2   0   0   2   2   0   0   0   2   2   0   2   0   2   0   2   0   0   2   0   2   0   2   0   2   2   0   0   0   2   0   2   0   2
 MK-6-5                 2   0   0   2   2   0   0   2   0   2   2   0   2   0   2   0   0   0   2   2   0   0   2   2   2   2   0   0   0   2   2   0   2   2   2   2   2   0   2   2   2   0   0   2   2   0   0   2   2   2   2   0   2   0   2   0   0   0   0   0   2   2   0   2   0   0   2   2   2   0   2   0   2   2   2   0   0   0   0   0   2   2   2   0   2   2   0   2   0   2   2   0   0   2   2   2   0   2   0   2   2   0   0   0   0   2   2   0   0   2   0   0   0   2   0   2   0   0   0   0   2   0   0   2   0   2   0   0   2   0   0   2   2   2   0   2   0   2   2   2   0   0   0   2   2   2   0   0   2   0   2   2   0   2   0   0   2   2   0   2   0   2   0   2   0   0   2   0   2   2   2   0   0   0   2   2   0   2   0   2   0   2   0   0   2   0   2   0   2   2   2   0   0   0   2   2   0   2   0   2
 MK-6-6                 2   0   0   2   2   0   0   0   0   2   2   2   2   0   2   0   0   0   0   2   0   0   2   2   2   2   0   0   0   2   2   0   2   2   2   2   2   0   0   2   2   0   0   2   2   0   0   0   2   2   0   0   2   0   2   0   0   0   0   0   2   2   0   2   0   0   2   2   2   0   2   0   2   2   2   0   0   0   0   0   2   2   2   0   2   2   0   2   0   2   2   0   0   0   2   2   2   0   0   2   2   0   0   0   2   2   2   0   0   2   0   0   0   2   0   2   0   0   0   0   2   0   0   2   0   2   0   0   0   0   0   0   2   2   0   2   0   0   2   2   2   0   2   2   2   2   0   0   2   0   2   2   0   0   0   0   0   2   0   0   2   2   0   2   0   0   2   2   2   2   0   0   0   0   2   2   0   2   0   2   0   2   0   0   0   2   2   0   2   0   2   2   0   0   2   2   0   2   0   2
 MK-6-7                 2   0   0   2   2   0   0   0   0   2   2   2   2   0   2   0   0   0   0   0   0   0   2   2   2   2   0   0   0   2   2   0   2   2   2   2   2   0   0   2   2   0   0   2   0   0   0   2   2   2   0   0   2   0   2   0   0   0   0   0   2   0   0   0   0   0   2   0   2   0   2   0   2   2   0   0   0   0   0   0   2   2   2   0   2   2   0   0   0   2   2   0   0   0   2   0   2   2   0   2   2   0   0   0   2   2   2   0   0   2   0   0   0   2   0   2   0   0   0   0   2   0   0   2   0   2   0   0   0   0   0   0   2   2   0   2   0   0   2   0   2   0   2   2   2   2   0   0   2   0   2   2   0   0   0   0   0   2   2   0   2   2   0   2   0   0   2   0   2   0   2   0   0   0   2   2   0   2   0   2   0   2   0   0   0   0   2   0   2   0   2   2   2   0   2   2   0   2   0   2
 MK-6-8                 2   0   2   2   2   0   0   0   0   2   2   2   0   0   2   0   0   0   0   0   0   0   2   2   2   2   0   0   0   2   2   0   2   0   2   2   2   2   0   2   2   0   0   2   0   0   0   2   2   2   0   0   2   0   2   0   0   0   0   0   2   0   0   0   0   0   2   2   2   0   2   0   2   2   0   2   0   0   0   0   2   2   2   0   2   2   0   0   0   2   2   0   0   0   2   0   2   2   2   2   2   0   2   0   2   2   2   0   0   2   0   0   0   2   2   2   0   0   0   0   2   0   0   2   0   2   0   0   0   0   0   0   2   0   2   0   0   0   2   0   2   0   2   0   2   2   0   0   2   0   2   2   0   0   0   0   0   2   2   0   2   0   0   2   0   0   2   0   2   0   2   0   0   0   2   2   0   2   0   2   0   2   0   0   0   0   2   2   0   0   2   2   2   0   2   2   0   2   0   2
 MK-6-9                 2   0   0   2   2   0   0   0   0   2   2   2   0   0   2   0   0   0   0   0   0   0   2   2   0   2   0   0   0   2   2   0   0   0   2   2   2   2   2   2   0   0   0   2   0   0   2   2   2   2   0   0   2   0   2   0   0   0   0   0   2   0   0   0   0   0   2   2   2   0   2   0   2   0   0   2   0   0   0   0   2   0   2   0   2   2   0   0   0   2   2   0   0   0   2   0   2   2   2   2   2   0   2   0   2   2   2   0   0   2   0   0   0   2   2   0   0   0   0   0   2   0   0   2   0   2   0   0   0   0   0   0   2   0   2   0   0   0   2   2   2   0   2   0   2   2   0   0   2   0   2   2   0   0   0   0   0   2   2   0   2   0   0   2   0   0   2   0   2   0   2   2   0   0   2   2   0   2   0   2   0   2   0   0   0   0   2   2   0   0   2   2   2   0   2   2   0   0   0   2
 MK-6-10                2   0   2   2   2   0   0   0   0   2   2   2   2   0   2   0   0   0   0   0   0   0   0   2   0   2   0   0   2   2   2   0   0   0   0   2   2   2   2   0   0   0   0   2   0   0   2   2   2   0   2   0   2   0   2   2   0   0   2   2   2   0   0   2   0   0   2   2   0   0   2   0   2   0   0   2   0   0   0   0   2   0   2   0   2   2   0   0   2   2   2   0   2   0   2   2   2   2   2   2   0   0   2   0   2   2   2   0   0   2   0   0   0   2   2   0   0   0   0   0   2   0   0   2   0   2   0   0   0   0   0   0   2   0   2   0   0   0   2   2   2   0   2   0   2   2   0   0   2   0   2   2   0   0   0   0   0   0   2   0   2   0   0   2   0   0   2   0   2   0   2   2   0   0   2   2   0   2   0   2   0   2   0   0   0   0   2   2   0   0   2   2   2   0   2   2   2   0   0   2
 MK-6-11                2   0   2   2   2   2   0   0   0   2   2   2   2   0   2   0   0   0   0   0   0   0   0   2   0   2   0   0   2   2   2   0   0   0   0   0   2   2   2   2   0   0   0   2   2   0   2   2   2   0   2   0   2   2   2   2   0   0   2   2   2   0   0   2   0   0   0   0   0   0   2   2   0   0   0   2   0   0   0   0   2   0   2   0   2   2   0   0   2   2   2   0   2   0   2   2   0   2   2   2   0   0   2   0   2   2   2   0   0   2   0   0   2   2   2   2   0   0   0   0   0   0   2   0   0   0   0   0   0   0   0   0   2   0   2   0   2   0   2   2   2   0   2   0   2   2   0   0   2   0   2   2   0   0   0   0   0   0   2   0   2   0   0   2   0   0   0   2   2   2   2   2   0   0   2   2   0   2   0   2   0   2   0   0   0   0   2   2   0   0   2   2   2   2   2   2   2   0   0   2
 MK-6-12                2   0   2   2   2   2   0   0   0   2   0   2   2   0   2   0   0   0   0   0   2   0   0   2   0   2   2   0   2   2   2   0   0   0   2   0   2   2   2   2   0   0   0   2   2   0   0   2   2   0   0   0   2   0   2   0   0   0   2   2   2   0   0   2   0   0   0   0   0   0   2   2   0   0   0   2   0   0   0   0   0   2   2   0   2   2   0   0   2   2   2   0   2   0   2   2   0   2   2   2   2   0   2   0   2   2   2   0   0   2   0   0   2   2   2   2   0   0   0   0   0   0   2   0   0   0   0   0   0   0   0   0   2   0   2   0   2   0   2   2   2   0   2   0   2   2   0   2   2   0   2   2   0   0   0   0   0   0   2   0   0   0   0   2   0   0   0   2   2   2   0   0   0   0   2   2   0   2   0   0   0   0   0   2   2   0   2   2   2   0   2   0   2   2   2   2   2   0   0   2
 MK-6-13                2   0   2   2   2   0   0   0   0   0   0   2   2   0   2   0   0   0   0   0   2   0   0   2   0   0   2   0   2   0   2   0   0   0   2   0   0   2   2   2   0   0   0   2   2   0   0   2   2   0   0   0   2   0   2   0   0   2   2   2   2   2   2   2   0   0   0   0   0   0   2   2   0   0   0   2   0   0   0   0   0   2   2   0   2   2   2   0   2   2   2   0   2   0   2   2   0   2   2   0   2   0   2   0   0   2   2   0   0   2   0   0   0   2   2   2   0   0   0   0   0   0   2   0   0   0   0   0   2   0   0   0   2   0   2   0   2   0   2   2   2   0   2   0   2   2   2   2   0   0   2   2   0   0   0   0   2   0   2   0   0   0   0   2   0   0   0   2   2   2   2   0   0   0   2   2   0   2   0   0   0   2   0   2   2   0   2   2   2   0   2   0   2   2   2   2   2   0   0   2
 MK-6-14                2   0   2   2   2   0   0   0   0   0   0   2   2   0   2   0   0   0   0   0   2   2   0   0   0   0   0   0   2   0   2   0   2   0   2   0   0   2   2   0   0   0   0   2   2   0   0   2   0   0   0   0   2   0   2   0   0   2   2   2   2   2   2   2   0   0   0   0   0   0   2   2   0   0   0   2   2   0   0   0   0   2   2   0   2   2   2   0   2   2   0   0   2   0   2   2   0   2   2   0   2   0   2   0   2   2   2   0   0   2   0   0   0   2   2   2   0   0   0   0   0   0   2   0   0   0   0   0   0   0   0   0   2   0   2   2   2   0   0   2   2   0   2   0   2   2   2   2   0   0   2   2   0   0   0   2   2   0   2   2   0   0   0   2   0   2   0   2   2   2   2   0   0   0   2   2   0   2   0   0   0   2   0   2   2   0   2   0   2   0   2   0   2   2   2   2   2   2   0   2
 MK-6-15                2   0   2   2   2   0   0   0   0   0   0   2   2   0   0   0   0   0   0   2   2   2   0   0   0   2   2   0   2   0   2   0   2   0   0   0   0   2   2   0   0   0   0   2   2   0   0   2   0   0   0   0   2   0   2   0   0   2   2   2   2   0   2   2   0   0   2   0   2   2   2   2   0   0   0   2   2   0   0   0   0   2   2   0   2   2   2   0   2   2   0   0   2   0   2   2   0   2   2   0   2   0   2   0   2   2   2   0   0   2   0   0   0   2   2   2   0   0   0   0   0   0   2   0   0   0   0   0   0   0   0   0   2   0   2   2   2   0   0   2   2   0   2   0   0   0   2   2   0   0   2   2   0   0   2   2   2   0   2   0   2   0   0   2   0   2   0   2   2   2   2   0   2   0   2   2   0   2   0   0   0   2   0   2   0   0   2   0   2   0   2   0   2   2   0   2   2   2   0   2
 MK-6-16                2   0   2   2   2   0   2   0   0   0   2   2   2   0   0   0   0   0   0   2   2   2   0   0   0   2   2   0   2   0   2   0   2   0   0   0   0   2   2   0   0   0   0   2   2   2   0   2   0   0   2   0   2   0   0   0   0   2   2   2   2   0   2   2   0   2   2   0   2   2   2   2   0   0   0   2   2   0   0   0   0   2   2   2   2   2   2   0   2   0   0   2   2   0   2   2   2   2   2   0   2   0   2   0   2   2   2   0   0   2   0   0   0   2   2   2   0   0   0   0   0   0   2   0   0   0   0   0   0   0   0   0   2   0   2   2   2   0   0   2   2   0   2   0   0   0   2   2   0   2   2   2   0   0   2   0   0   0   2   0   2   0   0   2   0   2   0   2   2   0   2   0   2   0   2   0   2   2   0   0   0   0   0   2   0   0   2   0   2   0   2   0   2   2   0   2   2   2   0   2
 
!****************************************** Phenotypic Data **********************************************************
!-100.0 is resevred for missing phenotype
SimulatedTrait1        14.2527   13.9020   14.0928   13.8230   14.5541   15.9612   16.8698   14.6825   16.1776   15.6794   16.1992   13.8512   14.1526   16.4190   14.3382   15.0094   13.7300   16.7797   15.0864   15.8989   14.2136   16.7643   16.7544   14.2463   15.3766   16.5048   15.4235   14.0775   17.0567   14.3581   15.5269   15.9143   13.9651   14.5527   14.2024   14.7685   16.4210   16.6370   15.9855   16.1146   15.5580   15.6787   15.7274   14.6413   13.4701   13.8597   14.6915   16.2144   14.1410   14.8989   16.4152   16.3741   14.0384   14.5665   14.1076   13.7349   14.1258   16.6986   15.8972   13.5015   16.1625   15.5614   16.1498   14.7619   14.9161   12.7180   16.3716   14.5740   14.1159   15.8949   13.4929   16.5731   16.3679   15.4976   16.1055   14.7202   15.7117   15.6234   14.2258   13.8230   15.8494   13.6861   13.7773   15.7245   15.4946   15.6622   15.9093   15.0519   15.6367   16.6965   15.4704   13.7649   15.4547   16.2199   13.9209   14.3836   14.2644   15.7168   13.9505   16.3985   13.9410   15.6920   15.5162   16.3937   14.7750   14.0894   15.1967   16.4823   13.6889   14.6417   16.0449   14.5456   14.1447   14.9095   13.4002   13.9412   16.5296   16.0911   14.0638   14.5215   15.5562   15.3064   16.1730   16.3556   15.1956   15.7934   16.1736   15.9905   14.3505   14.0916   15.6745   15.1806   14.0659   13.6432   14.3065   13.9029   14.6136   16.2142   14.8472   13.8184   13.9738   15.1888   13.9085   16.2459   16.3507   16.3371   14.4406   15.5844   15.1430   13.9828   15.6621   14.9571   14.7391   15.0459   13.7451   15.3973   15.4271   14.5424   14.8142   14.3323   16.1300   15.5967   13.6889   16.1413   15.9798   13.6868   14.0703   15.2175   15.8827   16.2075   15.1774   15.8517   14.1090   16.4776   14.8738   14.6357   15.7361   14.1731   13.8195   14.8461   15.0930   13.9363   13.6468   13.4916   13.7289   14.2572   15.6920   15.8515   15.0616   16.6273   15.2030   13.9707   16.2050   13.4391   14.3742   15.9069   15.8070   15.5423   14.4712   15.8518
SimulatedTrait2        10.9508   10.5072   10.4750   10.4696   10.3835    9.8755    9.3936   10.6629    9.6281    9.6158    9.3688   10.5110   10.4300    9.5613   10.5197    9.2813   10.3187    9.8389    9.3168    9.0397    9.9861    9.1329    9.4522   10.7398    9.5095   10.0353    9.3774   10.0605    9.9485   10.2891   10.1354    9.7258   11.2588   10.3758   10.3397   10.5799    9.3120    9.5866    9.6291    9.1753    9.5285    9.4590    9.5808   10.6305   10.4119   10.4367   10.6098    9.8981   10.4472   10.2800    9.6776    9.5072   10.4592   10.3399   10.1733   10.3012   10.8038    9.8062    9.8535   10.6244    9.6237    9.4352    9.4391   10.7720    9.5885   10.6165    9.5875   10.6896   10.2322    9.4105   10.3200    9.6763    9.1266    9.3843    9.8393   10.4586    9.6259   10.4483   10.9020   10.7398    9.7651   10.0285   10.5106   10.3156   10.7526    9.4368    9.6846    9.0526    9.5517    9.4110    9.7246   10.6378    9.5474    9.9664   10.3651   10.5471   10.3626    9.7260   10.6568    9.5473   10.5920    9.7690   10.3745    9.4026    9.4867   10.0287    9.3983    9.6211   10.2054    9.1885    9.5263    9.5881   10.3930    9.2635   10.8332   10.2844    9.6153    9.0825   10.6171    9.0123    9.7803    9.9892    9.2589    9.0012   11.0633    9.5733    9.1610    9.1854   10.4568   10.1058    9.6204    9.4171   10.5582   10.7067   10.6160   10.8258   10.6806    9.7557    9.4935   10.5874   10.9155    9.4043   10.5145    9.4580    9.7215    9.8996    9.2805    9.4268    9.8531   10.2979    9.2919   10.4880   10.4552    9.4725   10.2814    9.3695    9.9177   10.7489   10.5345   10.3524    9.5871    9.3166   10.5829    9.4824    9.2688   10.8608   10.4245   10.7674    9.2420    9.8292    9.3498    9.4687   10.5958    9.7248    9.8418   10.5360    9.7813   10.1992   10.7693    9.2751   10.7705   10.7734   11.1021   10.1420   10.1640   10.4860    9.2080    9.7027    9.6075    9.5653   10.8925   10.8345    9.5824   10.9163   10.1164    9.4293    9.4937    9.3760   10.4882    9.4607
 
