# Supplementary material for: Inclusive Composite Interval Mapping of QTL by Environment Interactions in Biparental Populations
Source: PLoS One. 2015 Jul 10;10(7):e0132414. doi: 10.1371/journal.pone.0132414 (PMC4498613; doi:10.1371/journal.pone.0132414)
Supplement: S6 File — (ZIP) [file pone.0132414.s006.zip › H=0.8/L1/run_00155.met]

!**********************Note: lines staring with "!" are remarks and will be ignored in the program********************
!*********************************General Information**********************************
!Assuming F1 = P1 x P2, populations available in QTL IciMapping are: 
!  1, P1BC1F1 = P1 x F1, the first backcrossing where P1 is used as the recurrent parent;
!  2, P2BC1F1 = P2 x F1, the first backcrossing where P2 is used as the recurrent parent;
!  3, F1DH, F1-derived doubled haploids; 
!  4, RIL or F1RIL, recombination inbred lines through the repeated selfing of F1;
!  5, P1BC1RIL, recombination inbred lines through the repeated selfing of P1BC1F1;
!  6, P2BC1RIL, recombination inbred lines through the repeated selfing of P2BC1F1;
!  7, F2, the selfing generation of F1;
!  8, F3, the selfing generation of F2;
!  9, P1BC2F1, the second backcrossing where P1 is used as the recurrent parent; 
! 10, P2BC2F1, the second backcrossing where P2 is used as the recurrent parent;
! 11, P1BC2RIL, recombination inred lines through the repeated selfing of P1BC2F1; 
! 12, P2BC2RIL, recombination inred lines through the repeated selfing of P2BC2F1; 
! 13, P1BC1F2, the selfing generation of P1BC1F1; 
! 14, P2BC1F2, the selfing generation of P2BC1F1; 
! 15, P1BC2F2, the selfing generation of P1BC2F1; 
! 16, P2BC2F2, the selfing generation of P2BC2F1; 
! 17, P1BC1DH, P1BC1F1-derived doubled haploids; 
! 18, P2BC1DH, P2BC1F1-derived doubled haploids; 
! 19, P1BC2DH, P1BC2F1-derived doubled haploids; 
! 20, P2BC2DH, P2BC2F1-derived doubled haploids; 
   3      !Mapping Population (see remarks above)
   2      !Mapping Function (1 for Kosambi; 2 for Haldane; 3 for Morgan)
   2      !Marker Space Type (1 for intervals; 2 for positions)
   1      !Marker Space Unit(1 for centiMorgans; 2 for Morgan)
   6      !Number of Chromosomes (or Linkage Groups)
 200      !Size of the mapping population
   2      !Number of environments
 
!***************************************** Chromosomes and Linkage Maps **********************************************
!Chromosome                 NumMarkers
-CH1                        16
-CH2                        16
-CH3                        16
-CH4                        16
-CH5                        16
-CH6                        16
!Linkage map (Marker name followed by position or the interval length)
 MK-1-1                1     0.000
 MK-1-2                1    10.000
 MK-1-3                1    20.000
 MK-1-4                1    30.000
 MK-1-5                1    40.000
 MK-1-6                1    50.000
 MK-1-7                1    60.000
 MK-1-8                1    70.000
 MK-1-9                1    80.000
 MK-1-10               1    90.000
 MK-1-11               1   100.000
 MK-1-12               1   110.000
 MK-1-13               1   120.000
 MK-1-14               1   130.000
 MK-1-15               1   140.000
 MK-1-16               1   150.000
 MK-2-1                2     0.000
 MK-2-2                2    10.000
 MK-2-3                2    20.000
 MK-2-4                2    30.000
 MK-2-5                2    40.000
 MK-2-6                2    50.000
 MK-2-7                2    60.000
 MK-2-8                2    70.000
 MK-2-9                2    80.000
 MK-2-10               2    90.000
 MK-2-11               2   100.000
 MK-2-12               2   110.000
 MK-2-13               2   120.000
 MK-2-14               2   130.000
 MK-2-15               2   140.000
 MK-2-16               2   150.000
 MK-3-1                3     0.000
 MK-3-2                3    10.000
 MK-3-3                3    20.000
 MK-3-4                3    30.000
 MK-3-5                3    40.000
 MK-3-6                3    50.000
 MK-3-7                3    60.000
 MK-3-8                3    70.000
 MK-3-9                3    80.000
 MK-3-10               3    90.000
 MK-3-11               3   100.000
 MK-3-12               3   110.000
 MK-3-13               3   120.000
 MK-3-14               3   130.000
 MK-3-15               3   140.000
 MK-3-16               3   150.000
 MK-4-1                4     0.000
 MK-4-2                4    10.000
 MK-4-3                4    20.000
 MK-4-4                4    30.000
 MK-4-5                4    40.000
 MK-4-6                4    50.000
 MK-4-7                4    60.000
 MK-4-8                4    70.000
 MK-4-9                4    80.000
 MK-4-10               4    90.000
 MK-4-11               4   100.000
 MK-4-12               4   110.000
 MK-4-13               4   120.000
 MK-4-14               4   130.000
 MK-4-15               4   140.000
 MK-4-16               4   150.000
 MK-5-1                5     0.000
 MK-5-2                5    10.000
 MK-5-3                5    20.000
 MK-5-4                5    30.000
 MK-5-5                5    40.000
 MK-5-6                5    50.000
 MK-5-7                5    60.000
 MK-5-8                5    70.000
 MK-5-9                5    80.000
 MK-5-10               5    90.000
 MK-5-11               5   100.000
 MK-5-12               5   110.000
 MK-5-13               5   120.000
 MK-5-14               5   130.000
 MK-5-15               5   140.000
 MK-5-16               5   150.000
 MK-6-1                6     0.000
 MK-6-2                6    10.000
 MK-6-3                6    20.000
 MK-6-4                6    30.000
 MK-6-5                6    40.000
 MK-6-6                6    50.000
 MK-6-7                6    60.000
 MK-6-8                6    70.000
 MK-6-9                6    80.000
 MK-6-10               6    90.000
 MK-6-11               6   100.000
 MK-6-12               6   110.000
 MK-6-13               6   120.000
 MK-6-14               6   130.000
 MK-6-15               6   140.000
 MK-6-16               6   150.000
!*********************************** Marker Types ********************************************************************
!Co-dominant marker: When heterozygote F1 is present, P1 is coded as 2, F1 is coded as 1, and P2 is coded as 0; Otherwise, P1 is coded as 2, and P2 is coded as 0. 
!Dominant marker: When heterozygote F1 is present, P1 and F1 are coded as 12, and P2 is coded as 0; Otherwise, P1 is coded as 2, and P2 is coded as 0.  
!Recessive markers: When heterozygote F1 is present, P1 is coded as 2, and F1 and P2 are coded as 10; Otherwise, P1 is coded as 2, and P2 is coded as 0. 
!Missing marker is coded as -1. 
 MK-1-1                 2   2   0   2   2   0   0   2   2   2   0   2   0   0   0   0   2   0   2   0   2   0   2   0   2   2   0   2   2   0   2   0   0   2   2   2   0   0   2   0   0   2   2   0   0   0   2   2   2   2   0   0   2   0   2   0   0   2   2   0   2   0   2   0   2   0   0   2   0   0   2   0   0   2   2   2   0   0   0   2   0   2   0   2   0   2   2   2   2   2   2   0   2   2   0   0   0   2   0   0   2   2   0   2   2   2   2   0   0   0   0   2   0   0   2   2   2   0   2   0   2   2   2   0   0   2   0   0   2   2   0   0   2   2   0   2   2   0   2   0   2   2   0   0   2   0   2   0   0   0   0   2   2   2   0   0   0   0   2   0   2   2   0   0   2   2   2   0   0   0   0   0   0   0   2   0   2   2   2   0   0   0   2   0   2   0   0   0   0   0   2   2   2   2   2   0   0   2   0   0
 MK-1-2                 2   2   0   2   2   0   0   2   0   2   0   2   0   0   0   0   2   0   2   0   2   0   2   0   2   2   0   2   2   0   2   2   0   0   2   2   0   0   2   0   0   2   2   0   0   0   2   2   2   2   0   0   0   0   2   0   0   2   2   0   2   0   2   0   2   0   0   2   2   0   2   0   0   2   2   2   0   0   0   2   0   2   0   2   0   2   2   2   2   2   2   0   2   2   0   0   0   2   0   0   2   2   2   2   0   2   2   0   0   0   2   2   0   0   2   2   2   0   2   0   0   2   2   0   0   2   0   0   2   2   0   2   2   2   0   2   0   2   2   0   2   2   0   0   0   0   2   0   2   0   0   2   2   2   2   0   0   0   2   0   2   2   0   0   0   2   2   0   0   0   0   0   0   0   2   0   0   2   2   0   0   0   2   0   2   0   0   0   0   0   2   2   2   2   2   0   0   2   0   0
 MK-1-3                 0   2   0   2   2   0   0   2   0   2   0   2   0   0   0   0   2   0   2   0   2   0   2   0   2   2   2   2   2   0   2   2   0   0   2   2   0   0   2   0   0   2   2   0   0   0   2   2   2   2   0   0   0   0   2   0   0   2   2   0   2   0   2   0   2   0   0   2   2   0   2   2   0   0   2   2   0   0   0   2   0   2   0   2   0   2   2   2   2   2   2   0   2   2   0   0   0   2   0   0   0   0   2   2   0   2   2   0   0   0   2   2   0   0   0   2   2   0   2   0   0   2   2   0   0   2   0   0   2   2   0   2   2   2   0   2   0   2   2   0   2   2   0   0   0   0   2   2   2   2   0   2   2   2   2   2   0   0   2   0   2   2   0   0   0   2   2   0   0   0   0   0   0   0   2   0   0   0   2   0   0   0   2   0   2   0   0   2   0   0   2   2   2   2   2   0   0   2   0   0
 MK-1-4                 0   0   0   2   2   0   0   2   0   2   0   2   0   0   0   0   2   2   2   0   2   0   2   0   2   2   2   2   2   0   2   2   0   0   0   2   0   0   2   0   0   0   2   0   0   0   2   2   0   2   0   0   0   0   2   0   0   2   2   0   2   0   2   0   2   0   0   2   2   0   2   2   0   0   2   2   0   0   0   2   0   0   0   2   0   2   2   2   2   2   0   0   2   2   0   0   0   2   0   0   0   0   0   2   0   2   2   0   0   0   2   2   0   0   0   2   2   0   0   0   0   2   2   0   0   2   0   0   2   2   0   2   2   2   0   0   0   2   0   0   2   2   0   0   0   0   0   2   2   2   0   2   2   2   2   2   0   0   2   0   2   2   0   0   0   2   2   0   0   2   0   0   0   0   2   0   0   0   2   0   0   0   2   0   2   0   0   0   0   0   2   2   2   2   2   0   0   2   0   0
 MK-1-5                 0   0   0   2   2   0   0   2   0   2   0   2   0   0   0   0   2   2   2   0   2   0   2   0   2   2   2   2   2   0   2   2   2   2   0   2   0   0   2   0   0   0   2   0   0   0   2   2   0   2   0   0   0   2   2   0   0   2   2   0   2   0   2   0   2   0   0   2   2   0   2   2   0   0   2   2   0   0   0   0   0   0   0   2   0   2   2   2   2   2   0   0   2   2   0   0   0   2   0   0   0   0   0   2   0   2   2   0   0   0   2   2   0   0   0   2   2   0   0   2   0   2   2   0   0   2   0   0   2   2   0   2   2   2   0   0   0   2   0   0   2   2   0   0   0   0   0   2   2   2   0   0   2   2   2   2   0   0   2   2   2   2   0   2   0   2   2   0   0   2   0   0   0   0   0   0   0   0   2   0   0   0   2   2   2   0   0   0   0   0   2   2   2   2   2   0   0   2   0   0
 MK-1-6                 0   0   0   2   2   0   0   2   0   2   2   2   0   0   0   0   2   2   2   0   2   0   2   0   0   2   2   2   2   0   2   2   2   2   0   2   0   0   0   0   0   0   2   0   0   0   2   2   0   2   0   0   0   2   2   0   0   2   2   0   2   0   2   0   0   0   0   2   2   0   2   2   0   0   2   2   0   0   0   0   0   0   0   2   0   2   2   2   2   2   0   0   2   2   0   0   0   2   0   0   0   0   0   2   0   2   2   0   0   0   2   2   0   0   0   0   2   0   0   2   2   2   2   0   0   2   0   0   2   2   0   2   2   2   2   0   0   2   0   0   2   2   0   2   0   0   0   2   2   2   0   0   2   0   2   2   0   0   2   2   0   2   0   2   0   2   2   0   0   2   0   0   2   0   0   0   0   0   2   0   0   0   2   2   2   0   0   0   0   0   2   2   2   2   0   0   0   0   0   0
 MK-1-7                 0   0   0   2   0   0   0   2   0   2   2   2   0   0   0   0   2   2   2   0   2   0   2   2   0   0   0   0   2   0   2   2   2   2   0   2   0   0   0   0   0   0   0   0   0   0   2   0   0   2   0   0   0   2   2   0   0   2   2   0   2   0   2   0   0   0   0   2   2   0   2   0   0   0   0   2   0   0   0   0   0   0   0   2   0   2   2   2   2   2   0   0   2   2   2   0   0   2   0   0   0   0   2   2   0   2   2   0   0   0   2   2   0   0   0   0   2   0   0   2   2   2   2   0   0   2   0   0   2   2   0   2   2   2   2   0   0   2   0   0   2   2   0   2   0   0   0   2   2   2   0   0   0   0   2   2   0   0   0   2   0   2   0   2   0   2   2   0   0   2   0   2   0   0   0   0   0   0   0   0   0   0   2   2   2   0   0   2   2   0   2   2   2   2   0   0   0   0   0   0
 MK-1-8                 0   0   0   2   0   0   2   0   0   2   2   2   2   0   2   0   2   2   2   0   0   2   2   2   0   0   0   0   0   0   2   2   2   2   0   2   0   0   0   0   0   0   0   0   0   0   2   0   2   2   0   0   0   2   2   0   0   2   2   0   2   0   2   0   0   0   0   2   2   0   2   0   2   0   0   2   2   0   0   0   0   0   0   2   0   2   2   2   2   0   0   0   2   2   2   0   0   2   0   0   0   0   2   2   0   2   2   0   0   0   2   2   0   0   0   0   2   0   0   2   2   2   2   0   0   2   0   0   2   2   0   2   2   2   2   2   0   2   0   0   2   2   0   2   0   0   0   2   2   2   2   0   0   2   2   2   0   0   0   2   0   2   0   2   0   2   2   0   0   2   0   2   0   0   2   0   0   0   0   0   0   0   2   2   2   0   0   2   2   0   2   2   2   2   0   0   0   0   0   0
 MK-1-9                 0   0   0   2   0   0   2   0   0   2   0   2   2   0   2   0   2   2   2   0   2   2   2   2   0   0   0   0   0   0   2   2   2   2   0   2   0   0   0   0   2   0   0   0   0   0   2   0   2   2   0   0   2   2   2   0   0   2   2   0   2   0   2   2   0   0   0   2   2   0   2   0   2   0   0   2   2   0   0   0   0   0   0   2   0   2   2   2   2   2   2   0   2   2   2   0   0   2   0   0   0   0   2   0   0   2   2   0   0   0   2   2   0   0   0   0   2   0   0   2   2   2   2   0   0   0   0   0   2   2   0   2   2   2   2   2   2   2   0   0   2   2   2   2   0   0   0   2   0   2   2   0   0   0   2   2   0   0   0   2   0   2   0   2   2   2   2   0   0   2   0   2   0   0   2   0   2   0   0   0   0   0   2   2   2   0   0   2   2   0   2   2   2   2   0   2   0   0   0   0
 MK-1-10                0   0   0   2   0   0   2   2   0   2   0   0   2   2   2   0   2   2   2   0   2   0   2   2   2   0   0   0   2   0   2   2   2   2   0   2   0   0   0   0   0   2   0   2   0   0   2   0   2   2   0   0   2   2   2   0   0   2   2   2   2   0   2   2   2   0   0   2   2   0   2   0   2   0   0   0   0   0   0   0   0   0   2   2   0   2   2   2   2   2   2   0   2   2   2   0   0   2   0   0   0   0   2   0   2   2   2   0   2   0   2   2   0   0   2   0   2   0   0   2   2   2   2   0   0   0   0   0   2   2   0   2   2   2   2   2   2   2   0   0   2   2   2   2   0   0   2   2   0   2   2   0   0   0   2   2   0   0   0   2   0   2   0   2   0   2   2   0   0   2   0   2   0   0   2   0   2   0   0   0   0   2   0   2   2   0   0   2   2   0   2   2   2   2   0   2   0   0   0   0
 MK-1-11                0   0   0   0   0   0   2   2   0   2   2   0   2   2   2   0   2   2   2   0   2   0   2   2   2   0   0   0   2   0   0   2   2   2   0   2   0   0   0   0   0   2   0   2   0   0   2   0   2   2   0   0   2   2   2   0   0   2   2   2   2   0   2   2   2   0   0   2   2   2   2   0   0   0   0   0   0   0   0   0   0   0   2   2   0   2   2   2   2   2   2   0   2   2   2   0   0   2   0   0   0   0   2   0   2   2   2   0   2   0   2   0   0   0   2   0   2   2   0   0   0   2   2   0   0   0   0   0   2   2   0   2   2   2   2   2   2   0   0   0   2   2   2   2   2   0   0   2   0   2   2   0   0   2   2   2   0   0   0   2   0   2   0   2   0   2   2   2   0   2   0   2   0   0   2   0   2   0   0   0   0   2   0   0   2   0   0   0   2   0   2   2   2   0   0   2   0   0   0   0
 MK-1-12                0   0   2   0   2   2   2   2   0   2   2   0   2   2   2   0   2   2   0   2   2   0   2   2   2   0   0   0   0   0   0   0   2   2   0   0   0   2   0   0   0   0   0   2   2   0   2   0   2   2   0   0   2   2   2   0   0   2   2   2   2   0   2   2   2   2   0   2   2   2   2   0   0   0   0   0   2   0   0   0   0   0   0   2   0   2   2   2   2   2   2   0   2   2   2   0   0   2   0   0   0   0   2   0   2   2   2   0   2   0   2   0   0   0   2   0   0   2   2   0   2   2   2   0   0   0   0   0   2   0   0   2   2   2   2   2   2   0   0   0   2   2   2   2   2   0   0   2   0   2   2   0   0   2   2   2   2   0   0   2   0   2   0   2   0   2   2   2   0   2   0   2   0   0   2   0   0   0   0   0   0   2   0   0   2   0   0   0   2   0   2   2   2   0   0   2   0   0   0   0
 MK-1-13                0   0   2   0   2   2   2   2   0   2   2   2   2   2   2   0   0   2   2   0   2   0   2   2   2   0   0   0   0   0   0   0   2   0   0   0   0   2   0   0   0   0   0   2   2   0   2   0   2   2   0   0   2   2   2   2   2   2   2   2   2   0   2   2   2   2   0   2   2   2   2   0   0   2   0   0   2   0   2   0   0   0   0   2   2   2   2   2   0   2   2   2   2   2   2   2   0   0   0   0   0   0   2   0   2   2   2   0   2   0   2   0   0   0   2   0   0   2   2   0   2   2   2   0   0   0   0   0   0   0   0   2   2   2   2   2   2   0   0   0   2   2   2   2   2   2   0   2   0   2   2   0   0   2   2   2   2   0   0   0   0   2   0   2   0   2   2   2   2   2   0   2   0   0   0   2   0   0   0   0   0   2   0   0   2   0   0   0   2   0   2   2   0   0   0   0   0   0   0   0
 MK-1-14                0   0   2   0   2   2   2   2   0   2   2   2   2   2   2   0   0   2   2   0   2   2   0   2   2   0   0   2   0   0   0   0   2   0   0   0   0   2   2   2   0   0   0   2   2   0   0   2   2   2   0   0   2   2   2   2   2   2   2   2   2   0   2   2   2   2   2   2   2   2   2   0   0   2   0   0   2   0   2   0   0   2   2   2   2   2   2   0   0   2   2   2   2   2   2   2   0   0   0   0   0   0   2   0   2   2   2   0   2   0   2   0   0   0   2   0   0   2   2   0   2   2   2   0   2   0   0   0   0   0   0   2   2   2   2   2   2   0   0   0   2   2   2   2   2   2   0   2   0   2   2   0   0   0   2   2   2   0   0   0   0   2   0   2   0   2   0   2   2   2   0   2   0   0   0   2   0   0   0   2   0   2   0   0   2   0   0   0   2   0   2   2   0   0   2   0   0   2   0   0
 MK-1-15                0   0   2   0   2   2   2   2   0   2   2   2   2   2   2   0   0   2   2   0   2   2   2   0   2   0   0   2   0   0   0   0   2   0   0   0   0   2   2   2   0   0   0   2   2   0   0   2   2   2   0   0   2   2   0   2   2   2   2   2   2   0   2   2   2   2   2   2   2   2   2   0   0   2   0   0   2   0   2   0   2   2   2   2   2   0   2   0   0   2   2   2   2   2   2   0   0   0   0   0   0   0   2   0   2   2   2   0   2   0   0   0   0   0   2   0   0   2   2   0   0   2   2   2   2   0   0   0   0   0   0   2   2   2   2   2   2   0   0   0   2   2   2   2   2   0   0   2   0   2   2   0   0   0   2   0   2   0   0   0   0   2   0   2   0   2   0   2   0   2   0   2   0   0   2   2   0   0   0   2   0   2   0   2   0   0   0   0   2   0   0   2   0   0   2   0   0   2   0   0
 MK-1-16                0   0   2   0   2   2   2   2   0   2   2   2   0   2   2   0   0   2   2   0   2   2   2   0   2   0   0   0   2   0   0   0   2   0   0   0   0   2   2   2   0   0   0   2   2   0   0   2   2   2   0   0   2   2   0   2   2   2   2   2   2   0   2   2   2   2   2   0   2   0   2   0   0   2   0   0   2   2   2   0   2   2   2   2   2   0   2   0   0   2   2   2   2   2   2   0   0   0   0   0   0   0   2   0   2   2   2   0   2   0   0   0   0   0   2   2   0   0   2   0   0   2   2   2   2   0   0   0   0   0   0   2   2   2   2   0   2   0   0   0   2   2   2   2   2   0   0   2   0   2   2   0   0   0   2   2   2   0   0   0   0   2   0   2   0   0   0   2   0   2   0   2   0   0   2   2   0   0   0   2   0   2   0   2   0   0   0   0   2   0   0   2   0   0   2   0   0   2   0   0
 MK-2-1                 0   2   0   2   0   0   0   2   2   2   2   2   2   0   2   0   0   2   2   2   2   0   2   0   0   2   2   0   0   0   2   0   2   2   2   0   2   0   2   0   2   0   0   2   0   2   2   2   2   0   2   0   0   0   2   0   2   0   2   2   2   2   2   0   2   0   2   0   2   2   0   0   2   0   2   2   0   2   2   0   2   0   2   2   0   0   0   2   2   0   0   2   0   0   0   0   2   0   2   0   2   0   2   0   0   0   0   2   2   2   2   0   0   2   2   2   0   2   0   0   0   0   2   0   0   0   0   0   0   0   2   2   2   2   0   2   0   0   2   0   2   0   2   2   0   0   0   2   2   2   0   0   0   0   0   0   2   2   2   0   2   0   0   0   2   2   0   0   2   2   0   0   0   0   2   2   0   2   2   2   0   0   2   0   2   2   2   2   0   0   0   0   0   0   2   2   0   0   2   2
 MK-2-2                 2   2   0   2   0   0   0   2   2   2   2   2   2   0   2   0   0   2   2   2   2   0   2   0   0   2   2   2   0   0   2   0   2   2   2   0   2   0   2   0   2   0   0   2   0   2   2   2   2   2   2   0   0   0   2   2   2   0   2   2   2   2   2   0   2   0   2   0   2   0   0   0   2   2   2   2   0   2   2   0   0   0   2   0   0   0   0   2   2   0   0   2   0   0   0   0   2   0   0   0   2   0   2   0   2   0   2   2   0   2   0   2   0   0   2   2   0   2   0   0   2   0   2   0   0   0   0   0   0   0   2   2   2   2   0   2   0   0   2   0   2   2   2   2   0   0   0   2   2   2   2   0   0   0   0   0   2   2   2   0   2   0   2   0   2   2   0   0   0   2   0   2   0   0   2   2   0   2   2   2   0   0   2   0   2   2   2   2   0   0   0   0   0   0   2   0   0   0   2   0
 MK-2-3                 2   2   0   2   0   0   2   2   2   2   2   0   2   0   2   0   0   2   2   2   2   0   0   0   2   2   2   2   2   0   2   0   2   2   2   0   2   0   2   0   2   0   0   2   0   2   2   2   2   2   2   0   0   0   2   2   2   0   2   2   2   2   2   2   2   0   0   0   2   0   0   0   2   2   2   2   0   2   0   0   0   0   2   0   0   0   0   0   2   0   0   2   0   0   0   0   2   0   0   0   2   2   2   0   2   0   2   2   0   2   0   2   0   0   2   2   0   2   0   0   2   0   2   0   0   0   0   2   0   0   2   2   2   2   0   2   0   0   2   2   0   2   2   2   0   2   0   2   2   2   2   2   0   0   2   0   0   2   2   0   0   0   2   0   2   2   0   0   0   2   0   2   0   0   2   2   2   0   2   2   0   0   2   0   2   2   2   2   0   0   0   0   0   0   0   0   2   0   2   0
 MK-2-4                 2   2   0   2   0   0   2   2   2   2   2   0   2   0   0   0   0   2   2   2   2   0   0   2   2   2   2   2   2   0   0   0   2   2   2   0   2   0   0   0   2   0   0   2   0   2   2   0   0   2   2   0   0   0   2   0   2   2   2   2   2   2   2   0   0   0   0   0   2   0   0   0   0   2   2   2   0   2   0   0   0   0   2   0   0   2   0   2   2   0   0   2   0   0   0   0   0   0   2   0   2   2   2   0   2   0   2   2   0   2   0   2   0   0   2   2   0   2   0   0   2   0   2   0   0   0   0   2   0   0   2   2   2   2   0   2   0   0   2   2   0   2   2   2   0   0   0   2   2   2   2   0   0   0   2   2   2   2   2   0   2   0   2   0   0   2   0   0   0   2   0   2   0   0   2   2   2   0   2   2   0   0   2   0   2   0   2   2   0   0   0   0   0   0   0   0   0   2   2   0
 MK-2-5                 2   2   0   2   0   0   2   2   0   2   2   0   0   0   0   0   0   2   2   2   2   0   0   2   2   2   2   2   2   0   0   0   2   2   2   0   0   0   0   0   0   0   0   2   2   2   2   0   0   2   2   0   0   0   2   0   2   2   0   2   2   2   2   0   0   0   0   0   2   0   0   0   0   2   2   2   0   2   0   0   0   0   2   0   0   2   0   0   2   0   0   2   0   2   0   0   0   0   2   0   2   2   2   2   0   0   2   2   0   2   0   2   0   0   2   2   0   2   0   0   2   0   2   0   0   0   0   2   0   2   2   2   2   2   0   2   0   0   2   2   0   2   2   2   0   0   0   2   2   2   2   0   0   0   2   2   2   2   2   0   2   0   2   0   2   2   0   0   2   2   0   2   0   0   2   2   2   0   0   2   0   0   2   0   2   0   2   2   0   0   2   2   0   0   2   2   2   2   2   0
 MK-2-6                 2   2   0   2   0   0   2   2   0   2   2   0   0   0   0   0   0   0   2   2   2   2   0   2   2   2   2   2   2   0   2   0   2   2   2   0   0   0   0   0   0   0   0   2   2   2   2   0   2   2   2   0   0   0   2   0   2   2   0   2   2   2   2   0   0   0   0   0   2   0   0   2   0   2   2   0   0   2   0   0   0   0   2   0   0   2   0   0   2   0   0   2   0   2   0   2   0   0   2   2   2   2   2   2   0   0   2   0   0   2   0   2   0   0   2   2   0   2   0   2   2   0   2   0   0   0   0   2   0   2   2   2   2   2   0   0   0   2   2   2   0   2   2   2   0   0   0   2   2   2   0   0   0   2   2   2   2   2   2   0   2   0   2   0   2   2   0   0   2   0   0   2   0   0   2   2   2   0   0   2   0   0   2   0   0   0   0   2   0   0   2   2   0   0   2   2   2   2   2   0
 MK-2-7                 2   2   0   2   0   0   2   0   2   2   2   0   0   0   0   0   0   0   2   2   2   2   2   0   2   2   2   0   2   0   2   0   2   2   0   0   0   0   0   0   0   0   0   2   2   2   2   0   2   2   2   0   0   0   2   0   0   2   0   2   0   2   2   0   0   0   2   0   2   0   0   0   0   2   2   0   0   2   0   0   0   0   2   0   0   2   0   0   2   0   0   2   0   2   0   2   0   0   2   2   2   2   0   2   0   0   2   0   0   2   0   0   0   0   2   2   0   2   0   0   2   0   2   0   0   0   2   2   0   2   2   2   2   2   0   0   0   2   2   2   0   2   2   0   0   0   2   2   2   2   0   0   0   2   2   2   2   2   2   0   2   0   2   0   2   2   0   0   2   0   0   2   0   0   2   2   2   0   0   2   0   0   2   0   0   0   0   2   0   0   2   2   0   2   2   2   2   2   2   0
 MK-2-8                 2   2   0   2   0   2   2   0   0   2   2   0   0   0   0   0   0   0   2   2   2   2   2   0   2   2   2   0   2   2   2   0   2   2   0   0   0   0   2   0   0   0   0   2   2   2   2   0   2   2   2   0   0   2   0   0   0   0   0   2   0   2   2   0   0   0   2   0   2   0   0   0   0   0   0   2   0   2   0   0   0   0   2   0   0   2   0   2   2   0   0   2   0   2   2   2   2   0   2   2   2   2   0   2   0   0   2   2   0   2   0   2   0   0   0   2   0   2   0   0   2   0   2   0   0   0   2   2   0   2   2   2   0   2   0   0   2   2   2   2   2   0   2   0   0   0   2   0   2   2   0   0   2   2   2   2   2   2   2   0   2   2   2   0   2   2   0   0   2   0   0   2   2   0   2   0   2   0   0   0   0   0   2   0   0   0   0   2   0   0   2   2   0   2   2   2   2   2   2   0
 MK-2-9                 2   2   0   2   0   0   0   0   0   2   2   0   0   0   0   0   0   0   2   2   2   2   2   0   2   2   2   0   2   2   2   0   2   2   0   2   0   0   2   0   0   0   0   2   2   2   2   0   2   0   2   0   0   2   0   0   0   2   0   2   0   2   2   2   2   0   2   0   0   0   0   0   0   0   0   2   0   2   0   0   0   0   2   2   0   2   0   2   2   0   0   2   0   2   0   2   2   0   2   2   2   2   0   2   0   0   2   2   0   2   0   2   0   0   0   2   0   2   0   0   2   0   2   0   0   0   2   2   0   2   2   2   0   2   2   0   2   2   0   2   2   0   2   0   0   0   0   0   2   2   0   0   2   2   2   2   2   2   2   2   2   2   2   0   2   2   0   0   2   2   0   0   2   0   2   0   2   0   0   0   0   0   2   0   2   0   0   2   0   0   2   2   0   2   2   2   2   2   2   0
 MK-2-10                2   2   0   2   0   0   0   0   0   2   2   0   0   0   0   0   0   0   2   2   2   2   0   0   2   2   2   0   2   2   2   0   2   2   0   2   0   0   2   0   0   0   0   2   2   2   2   2   2   0   2   0   0   2   2   2   0   2   0   2   0   2   2   2   2   0   2   0   0   0   0   0   0   0   0   2   0   0   0   0   0   0   2   2   0   2   2   0   2   0   0   2   0   2   0   0   2   0   2   0   2   2   0   2   0   0   2   2   0   2   0   2   0   0   0   2   0   2   0   2   2   2   0   2   0   0   0   2   0   2   2   2   0   2   2   0   2   0   0   2   2   0   2   0   2   0   2   0   2   2   0   0   2   2   2   2   2   2   2   0   2   2   2   0   2   2   0   0   2   2   0   0   2   0   2   2   2   0   0   0   0   0   2   0   2   0   0   2   0   0   2   2   0   2   2   2   2   2   2   0
 MK-2-11                2   2   0   2   0   0   0   0   0   2   0   0   0   0   0   0   2   0   2   2   2   2   2   0   2   2   0   0   2   2   2   2   2   2   0   0   0   0   2   0   0   0   0   2   0   2   2   2   2   0   2   0   0   2   2   2   0   2   0   2   0   2   2   0   2   0   2   0   0   0   0   0   0   0   0   2   0   0   0   0   0   0   2   2   0   2   2   0   2   0   0   2   0   2   0   2   2   0   2   0   2   2   2   2   0   0   0   2   0   2   0   2   0   0   0   2   0   0   0   2   2   2   0   2   0   0   2   2   0   2   2   2   0   2   2   0   0   0   2   2   2   0   2   0   0   0   2   0   2   2   0   0   2   0   2   2   2   2   2   0   2   2   2   0   0   2   0   0   2   2   0   0   2   0   2   0   2   0   0   0   0   0   2   0   2   0   0   2   0   0   2   2   0   2   2   2   2   2   2   0
 MK-2-12                2   2   0   2   0   0   0   2   0   2   0   0   2   0   0   0   2   0   2   2   2   2   2   0   2   2   0   0   2   2   0   2   0   2   0   0   0   0   0   0   0   0   0   0   0   2   0   2   2   0   2   2   0   2   2   2   0   2   2   2   0   2   2   2   2   0   2   0   0   0   0   0   0   0   0   2   0   0   0   0   2   0   2   2   0   2   2   2   2   0   0   0   0   2   0   2   2   0   2   2   2   2   2   2   0   0   0   0   0   2   0   2   0   2   0   2   0   0   0   2   2   2   0   0   0   0   2   2   0   2   0   2   0   2   0   2   0   0   2   2   2   0   2   0   0   0   2   0   2   2   0   0   2   0   2   2   2   2   2   0   2   2   2   0   0   2   0   0   2   2   0   0   2   0   0   0   2   2   0   0   0   0   2   0   0   0   0   2   0   0   0   2   2   2   2   2   2   2   2   0
 MK-2-13                2   2   0   2   0   0   0   2   0   2   0   0   2   2   0   0   2   0   2   2   2   2   2   0   2   2   0   0   2   2   0   2   2   2   0   0   2   0   0   0   0   0   0   0   0   2   0   2   2   0   2   2   0   2   2   2   0   2   2   2   0   2   2   2   2   0   2   0   0   0   0   0   0   0   0   2   0   0   0   0   2   0   2   2   2   2   2   2   2   0   2   0   0   2   0   2   2   0   2   2   2   2   2   2   0   0   0   0   0   2   0   2   0   2   0   2   0   0   0   2   2   2   2   0   0   0   2   2   0   2   0   2   0   2   2   2   0   0   2   2   2   0   0   0   2   0   0   0   0   2   0   0   2   0   2   2   2   2   0   0   2   2   2   0   0   2   0   0   2   2   0   2   0   0   0   0   2   2   0   0   0   0   2   0   0   2   0   2   0   0   0   2   2   2   2   2   2   2   0   0
 MK-2-14                2   0   0   2   0   0   2   2   0   2   0   2   2   2   0   0   2   0   2   2   2   2   0   0   2   2   0   0   2   2   0   2   2   0   0   0   2   0   0   0   0   0   0   0   0   2   0   2   2   0   2   2   0   2   0   2   0   0   2   2   0   2   2   2   2   0   2   0   0   0   0   0   0   0   0   2   0   0   2   0   2   0   2   2   2   0   2   2   2   0   2   0   0   2   0   2   2   0   2   2   2   2   2   2   0   0   0   0   0   2   2   2   0   2   0   2   0   0   0   2   2   2   0   0   0   0   2   2   0   2   2   2   2   2   0   2   0   0   0   2   2   0   0   0   2   0   0   0   0   2   2   0   2   0   2   2   2   2   0   0   2   2   2   0   0   2   0   0   2   0   0   2   0   0   2   0   2   2   0   0   0   0   2   0   0   2   2   2   0   0   0   2   2   2   2   2   2   2   0   0
 MK-2-15                2   2   0   2   0   0   2   2   0   2   0   2   2   2   0   0   2   0   2   2   2   2   0   0   2   2   0   0   2   2   0   2   2   0   0   0   2   0   0   0   0   2   0   0   0   0   0   2   2   0   2   2   0   2   2   2   0   0   2   0   0   2   2   2   0   0   2   0   0   0   0   0   0   0   0   2   0   0   2   0   2   0   0   2   2   0   0   2   0   0   2   0   0   2   0   2   2   0   2   2   2   2   2   2   0   0   0   0   0   2   2   2   0   2   0   2   0   0   2   2   2   2   2   0   0   0   2   2   0   2   2   2   2   2   0   2   0   0   0   2   2   0   0   0   2   0   0   0   0   2   2   0   2   0   0   2   2   0   0   2   2   2   2   0   0   2   0   0   2   0   0   2   0   0   0   0   2   2   0   0   0   2   2   0   0   2   2   2   0   0   0   2   2   2   2   0   2   2   0   0
 MK-2-16                2   2   0   2   0   0   2   2   0   0   0   2   0   2   0   2   2   0   2   2   2   2   0   0   2   2   0   0   2   2   0   2   2   0   0   0   2   0   0   0   0   2   0   0   0   0   0   2   2   0   2   2   0   2   2   2   0   0   2   0   0   2   2   2   0   0   2   0   0   0   0   0   0   2   0   2   0   0   2   0   2   0   0   2   2   0   0   2   0   2   2   0   0   2   0   2   2   0   2   2   2   2   2   2   0   0   0   0   0   2   2   2   0   2   0   2   0   0   2   2   2   2   2   0   0   0   2   2   0   2   2   2   2   2   2   2   0   0   0   2   0   0   0   0   2   0   0   0   0   2   2   0   2   0   0   2   2   0   0   2   2   2   2   0   0   2   0   0   2   0   0   2   0   0   0   0   2   2   2   0   0   2   2   0   0   0   2   2   2   0   0   2   0   2   2   0   2   2   0   0
 MK-3-1                 0   0   0   0   2   0   2   2   0   2   2   0   2   2   2   0   0   2   0   2   2   2   2   0   0   2   0   2   0   2   0   0   0   0   2   0   2   0   2   0   0   0   2   0   0   0   0   0   0   0   0   2   0   0   2   0   2   0   2   2   2   0   0   0   0   0   0   0   2   2   0   0   2   0   0   2   0   2   0   2   0   0   2   2   2   0   2   2   0   0   0   0   2   2   0   0   0   2   2   2   2   0   0   0   0   2   2   2   2   0   2   0   0   0   0   0   2   2   2   0   0   0   2   2   2   0   2   2   0   0   2   0   2   0   0   2   0   2   0   2   0   2   0   2   0   0   2   2   0   2   0   0   0   0   2   2   0   0   0   2   2   0   0   0   0   2   2   2   2   2   0   0   0   0   2   0   0   2   2   2   0   2   0   2   0   2   0   0   0   2   0   2   0   0   2   0   2   0   0   2
 MK-3-2                 0   0   0   0   2   0   2   0   0   2   2   0   2   2   2   0   0   2   0   2   2   0   2   0   0   2   0   2   0   2   0   0   2   0   2   0   2   0   2   0   0   0   2   2   0   0   0   0   0   0   0   2   0   0   2   0   2   0   2   2   2   0   0   0   0   0   0   0   2   2   0   0   2   0   0   2   0   2   0   0   2   0   2   2   2   0   2   2   0   0   0   0   2   2   0   0   2   0   2   2   2   2   0   0   0   0   0   2   2   0   2   0   2   0   0   0   2   2   2   0   0   0   2   2   2   0   2   2   0   0   2   0   2   0   0   2   0   2   0   2   0   2   0   2   0   0   2   2   0   2   0   0   0   0   2   2   0   0   0   2   2   0   0   0   0   0   2   2   2   2   0   0   0   2   2   0   0   2   2   2   0   2   0   2   0   2   0   0   0   2   0   2   0   0   2   0   2   0   0   0
 MK-3-3                 0   0   0   0   2   0   0   0   0   2   2   0   2   2   2   0   0   2   0   2   2   0   0   0   0   2   0   2   0   0   0   0   2   0   2   0   2   0   2   0   0   0   2   2   2   0   0   0   0   0   0   2   0   2   2   0   2   0   2   2   2   0   2   0   2   0   2   0   2   0   0   0   2   0   0   2   0   2   0   0   2   0   2   2   2   2   2   0   0   0   0   0   2   2   0   2   2   0   2   2   2   2   0   0   2   0   0   2   2   0   2   0   2   2   0   0   2   0   2   0   0   0   2   2   2   0   0   2   0   0   2   0   2   0   0   2   0   2   0   2   0   2   2   2   0   0   2   2   0   2   0   0   0   0   2   2   0   0   0   2   2   0   0   0   0   0   2   0   2   2   0   0   0   2   2   0   0   2   2   2   0   2   0   2   0   2   0   0   0   2   0   2   0   0   2   0   2   0   0   0
 MK-3-4                 0   0   0   0   2   2   0   0   0   2   2   0   2   2   2   0   0   2   0   0   2   0   0   0   0   2   0   2   0   0   0   0   2   0   2   0   2   0   2   0   0   0   2   0   2   0   0   2   0   0   0   2   0   0   2   0   2   0   2   2   2   0   2   0   2   0   2   0   2   0   2   2   2   0   2   2   0   2   0   0   2   2   2   0   2   2   2   0   0   0   0   0   2   2   0   2   0   2   2   2   2   2   0   0   2   0   0   2   2   0   2   0   2   2   2   0   2   0   2   2   0   0   2   2   2   0   0   2   0   2   2   0   2   0   2   2   0   2   0   2   0   2   2   2   0   0   2   0   0   2   2   0   0   0   2   2   2   0   0   2   2   2   0   0   0   0   2   0   2   2   0   0   0   2   2   0   0   2   2   2   0   2   0   2   0   2   0   0   0   2   0   2   0   0   2   0   2   0   0   0
 MK-3-5                 0   0   0   0   2   2   0   0   0   2   2   0   2   2   2   0   0   0   0   0   2   0   0   2   0   2   0   2   0   0   0   0   2   2   2   0   0   0   2   0   0   0   2   2   2   0   0   0   0   0   0   2   0   0   2   0   2   0   2   2   2   0   2   0   2   0   2   0   2   0   2   2   0   0   2   2   0   2   0   0   2   2   2   0   0   2   2   0   0   0   0   0   2   2   0   2   0   2   2   2   2   2   0   0   2   0   0   0   2   0   2   0   2   2   2   0   0   0   2   2   0   0   2   2   2   0   0   2   0   2   2   0   0   0   2   2   0   2   0   2   2   2   2   0   0   0   2   2   0   2   2   0   0   0   2   0   2   0   0   2   2   2   0   0   0   0   2   0   2   2   0   0   0   2   0   0   0   2   2   2   0   2   0   2   2   2   0   0   0   2   0   0   2   0   2   2   2   0   0   0
 MK-3-6                 0   0   0   0   0   0   0   2   0   2   2   0   2   2   2   0   0   2   0   0   2   2   0   2   0   2   0   2   2   0   0   0   2   0   2   0   0   0   2   0   0   0   2   2   2   0   0   0   0   0   0   2   0   0   2   0   0   2   2   2   2   0   2   0   2   0   2   0   2   0   2   2   0   0   2   2   0   2   0   0   2   0   2   2   0   2   2   2   2   0   0   0   2   2   0   2   0   2   2   2   2   2   0   0   2   0   0   0   0   2   0   2   2   2   2   2   0   0   2   2   0   0   2   2   2   0   0   2   0   2   2   0   0   0   2   2   0   2   0   2   2   2   2   0   0   0   2   2   0   2   0   0   0   0   2   0   2   0   0   2   2   2   0   0   0   0   2   0   2   2   0   2   0   2   0   0   0   2   2   2   0   2   0   2   2   2   0   0   0   2   0   0   2   0   2   2   2   0   0   0
 MK-3-7                 0   0   2   0   0   0   0   2   0   2   2   0   2   2   2   0   2   2   0   0   2   2   0   2   0   2   0   2   0   0   0   2   2   0   2   0   0   0   2   0   0   0   2   2   2   0   0   0   2   2   0   2   2   0   2   0   0   2   2   2   2   0   2   0   2   0   2   0   2   0   2   2   2   0   2   2   0   2   0   0   2   0   2   2   0   2   2   2   2   0   0   0   2   2   0   2   0   2   2   2   2   2   0   0   2   0   0   0   0   2   0   2   2   2   2   2   0   0   2   2   0   2   0   2   2   0   0   0   0   2   2   0   2   0   2   2   0   2   2   2   2   2   2   0   0   0   2   2   0   2   0   2   0   0   2   0   2   0   0   2   2   2   0   0   0   0   2   2   2   2   0   2   2   2   0   0   0   0   2   2   0   2   0   2   2   2   0   0   0   2   2   2   2   0   2   2   2   0   0   0
 MK-3-8                 0   0   2   0   0   0   0   2   0   2   2   2   2   2   2   0   2   2   0   0   2   2   0   2   0   2   0   2   0   2   0   2   2   0   2   0   0   0   2   0   0   0   0   2   2   0   0   0   2   2   0   2   2   0   2   0   0   2   2   2   2   0   2   0   2   0   2   0   2   2   2   2   2   2   0   2   0   2   0   0   2   0   2   2   0   2   2   2   2   0   2   0   2   2   0   2   0   2   0   2   2   2   0   0   2   0   0   0   0   2   0   2   2   2   0   2   0   0   2   0   0   2   0   2   2   0   0   0   2   2   2   2   2   0   0   2   0   2   2   2   2   2   2   0   0   0   2   2   0   2   2   2   0   0   2   0   2   0   2   2   0   2   0   0   0   0   2   2   2   2   0   2   2   2   0   0   0   0   2   2   0   2   0   2   2   2   0   0   0   2   0   2   2   0   2   2   2   0   0   0
 MK-3-9                 0   0   2   0   2   0   2   0   2   2   2   2   2   2   2   0   2   2   0   0   2   2   0   2   0   2   0   2   2   2   2   2   2   0   2   0   2   0   2   0   2   0   0   0   2   0   0   0   2   2   0   2   2   0   0   0   0   2   2   2   2   0   2   0   2   0   2   0   2   2   2   2   2   2   0   2   0   0   0   0   0   0   2   2   0   2   2   2   2   0   2   0   2   2   0   2   0   2   0   2   2   2   0   0   2   2   0   0   0   0   0   2   0   2   0   2   0   0   2   0   0   2   0   2   2   0   2   0   2   2   2   2   2   0   0   0   0   2   2   2   2   2   2   0   0   0   2   2   0   2   2   2   0   0   2   0   0   0   2   2   0   2   0   0   0   0   0   2   2   2   0   2   2   2   0   0   0   0   2   2   0   2   0   2   2   2   0   2   0   2   0   2   2   0   2   2   0   0   0   0
 MK-3-10                0   0   2   0   2   0   0   0   2   2   2   2   2   2   2   0   2   2   0   0   2   2   2   2   0   0   0   2   2   2   2   2   2   0   2   2   0   0   2   0   2   0   0   2   2   0   0   0   2   2   0   2   2   0   0   0   0   2   2   2   2   0   2   0   2   0   2   0   2   2   0   2   2   2   0   2   0   2   0   0   0   0   2   2   2   2   2   2   2   0   2   0   2   2   0   2   0   2   0   2   0   2   0   0   2   2   0   0   0   0   0   2   0   2   0   2   0   0   2   0   0   2   0   2   2   0   2   0   2   2   2   2   2   0   0   0   2   2   2   2   2   2   2   0   0   0   2   0   2   2   2   2   0   0   2   0   0   0   2   2   0   2   2   0   0   0   2   2   2   2   0   0   0   2   0   0   0   0   2   2   0   2   0   2   2   2   0   2   0   2   0   2   2   0   2   2   0   0   0   0
 MK-3-11                0   0   2   0   2   0   0   0   2   2   2   2   2   2   2   0   0   2   2   2   0   2   2   2   0   0   0   2   2   2   2   2   2   0   2   2   0   0   2   0   2   0   0   2   2   0   2   0   2   2   0   2   2   2   0   0   0   2   2   2   2   0   2   0   2   0   2   0   2   2   0   2   2   2   0   0   0   2   0   0   0   0   2   2   0   2   0   2   2   0   2   0   2   2   0   2   0   2   0   2   0   2   0   0   0   2   0   0   0   0   0   2   0   2   0   2   2   0   2   0   0   0   0   2   0   0   0   0   2   0   2   0   2   0   0   2   2   2   0   2   2   2   2   0   2   0   2   0   2   2   2   2   0   0   2   0   0   2   2   2   2   2   2   0   0   2   2   2   0   2   0   0   2   0   2   2   0   0   2   2   0   2   0   2   2   0   0   2   0   2   0   0   2   0   2   2   2   0   0   0
 MK-3-12                0   2   2   0   2   0   0   0   0   2   2   2   2   2   2   0   0   2   2   2   0   2   2   2   0   0   0   2   2   2   2   2   2   0   2   2   0   0   2   0   0   0   0   2   2   2   2   0   2   2   0   2   2   2   0   0   0   2   2   2   2   0   2   0   2   0   2   0   2   2   0   2   2   2   0   0   0   2   0   0   0   0   2   2   0   2   0   2   2   0   2   2   2   2   0   2   0   0   0   2   0   2   0   0   0   2   2   0   0   0   2   2   0   2   0   2   2   0   2   0   0   0   2   2   0   0   0   2   2   0   2   2   2   0   0   2   2   2   0   2   2   2   2   0   2   0   2   0   0   2   2   2   2   0   2   0   0   2   2   2   2   0   2   0   0   2   2   2   0   2   2   0   0   0   2   2   2   0   2   2   0   2   0   2   2   0   0   2   0   2   0   0   2   0   2   2   2   0   0   0
 MK-3-13                0   2   2   0   2   0   0   0   0   2   0   2   2   2   2   0   2   2   2   2   0   2   2   2   0   0   0   2   2   2   2   2   2   0   2   2   2   0   2   0   0   0   0   2   2   2   0   0   2   2   0   2   2   2   0   0   0   2   2   2   2   0   2   0   0   0   0   0   2   2   0   2   2   2   0   0   0   2   0   0   0   0   2   2   0   2   0   2   2   0   2   2   2   2   0   2   0   0   2   2   0   2   0   0   0   0   2   0   0   0   2   2   0   0   0   2   2   0   2   0   0   0   2   2   2   0   0   2   2   0   2   2   0   0   0   2   2   0   0   2   2   2   2   0   2   0   2   0   2   2   2   2   2   0   2   0   0   2   2   2   2   0   2   0   2   2   2   2   0   2   2   0   0   0   2   2   2   0   2   2   0   2   0   2   2   0   0   2   0   2   0   0   2   0   2   2   2   0   0   0
 MK-3-14                0   2   2   0   0   0   0   0   0   2   0   2   2   2   2   0   2   2   2   2   0   2   0   2   0   0   0   2   2   2   2   2   2   0   0   2   2   0   0   0   0   0   0   2   2   0   0   0   2   2   0   2   2   2   0   0   0   2   2   2   2   0   2   2   2   0   0   0   2   2   0   2   2   2   0   0   0   2   0   0   0   0   0   2   0   2   0   2   2   0   2   2   2   2   0   2   0   0   2   2   0   2   0   0   0   2   2   0   0   0   2   2   0   0   0   0   2   0   2   0   0   0   2   2   2   0   0   2   2   0   2   2   0   0   0   2   2   0   0   0   2   2   2   0   2   0   2   0   2   2   2   2   2   0   2   0   0   2   2   2   2   0   2   0   2   2   2   2   0   2   2   0   0   0   0   2   2   0   2   2   2   2   0   2   2   0   0   2   0   0   0   0   2   0   2   2   2   2   0   0
 MK-3-15                2   2   2   2   0   0   0   0   2   2   0   2   2   2   2   2   2   2   2   2   0   2   0   2   0   0   0   2   2   2   2   2   2   2   0   2   2   2   0   0   2   0   0   2   2   0   2   0   2   2   0   2   2   2   0   0   0   2   2   2   2   0   2   2   0   0   0   2   2   2   2   2   2   2   0   0   2   2   0   0   0   0   0   2   0   0   0   2   2   0   2   2   2   2   0   2   0   0   2   2   0   2   0   0   0   2   2   0   0   0   2   0   0   0   0   0   2   0   2   0   0   0   0   2   2   0   0   2   2   0   2   2   2   0   0   2   2   0   0   2   2   2   2   2   0   0   2   0   2   0   2   2   2   0   2   0   0   2   2   2   2   0   2   0   2   2   2   2   0   2   2   0   0   0   0   2   2   0   2   2   0   2   0   2   2   0   0   2   2   0   0   0   2   0   2   2   2   2   0   0
 MK-3-16                0   0   0   2   0   0   0   0   2   2   0   2   2   2   2   2   2   2   0   2   0   2   0   2   0   0   0   2   2   2   2   2   2   2   0   2   2   0   2   0   2   0   0   2   2   0   2   0   2   2   0   2   2   2   0   0   0   2   2   2   2   0   2   0   0   0   0   0   2   2   2   0   2   2   0   0   2   2   0   0   0   0   0   2   2   0   0   2   0   0   2   2   2   2   0   2   0   0   2   2   0   2   0   0   2   2   2   0   2   0   2   0   0   0   0   0   0   0   2   0   0   0   0   2   2   0   2   2   2   0   2   2   2   0   0   2   2   0   0   2   2   2   0   0   0   0   2   0   2   0   2   2   2   2   2   0   0   0   2   0   2   0   2   0   0   2   2   2   0   2   2   0   0   0   0   2   2   0   2   2   0   0   0   2   2   0   0   2   2   0   0   0   2   0   0   0   2   2   0   0
 MK-4-1                 0   0   0   0   2   2   2   2   2   2   2   0   0   0   0   2   2   2   2   0   0   0   2   2   0   2   2   2   2   0   2   0   2   2   2   0   2   0   2   2   2   0   2   2   0   2   0   0   0   2   2   0   2   2   0   0   0   0   0   0   2   0   0   2   0   0   2   0   2   0   2   2   2   2   0   2   2   2   0   2   0   2   2   2   2   0   2   2   0   2   0   0   2   0   2   0   0   2   0   2   2   0   0   2   0   0   2   0   2   2   0   2   2   0   2   2   0   0   2   2   0   0   2   0   2   0   2   0   0   2   2   2   2   2   2   2   2   0   0   0   0   2   0   2   2   0   2   2   0   0   0   0   0   2   0   0   0   2   0   2   0   2   2   2   2   0   0   0   0   0   0   0   0   0   0   0   0   2   2   2   0   2   2   2   2   2   0   0   2   2   2   2   0   0   2   2   0   2   0   2
 MK-4-2                 0   0   0   2   2   2   2   0   2   2   2   0   0   0   0   2   2   2   2   0   0   0   2   2   2   2   2   2   2   0   2   0   2   2   2   0   2   0   2   2   2   0   2   2   0   2   0   0   0   2   2   0   2   2   0   0   0   0   0   0   2   0   0   2   0   2   2   0   2   0   2   2   2   2   0   2   2   2   0   2   0   2   2   2   2   0   2   2   0   2   0   0   2   0   2   0   0   2   0   0   0   0   0   2   0   0   2   0   2   2   0   0   2   0   2   2   0   0   2   2   0   2   2   2   2   0   2   0   0   2   0   2   2   2   2   2   2   0   0   2   0   2   0   0   2   0   0   2   0   0   0   0   0   2   0   0   0   2   0   2   0   2   2   2   2   0   0   0   0   0   0   0   0   0   0   0   0   2   2   2   0   2   2   2   2   2   0   0   2   2   2   2   0   0   2   2   0   2   0   2
 MK-4-3                 2   0   2   2   2   2   2   0   2   2   2   0   0   0   0   2   2   2   2   0   0   0   2   2   2   2   2   2   2   0   2   2   2   2   2   0   2   0   2   2   2   0   2   0   0   2   0   0   0   2   2   0   2   2   0   0   0   0   0   0   2   0   0   2   0   2   0   0   2   2   2   2   0   2   0   2   2   2   0   2   0   2   2   2   2   0   2   2   2   2   0   0   2   0   2   2   0   2   0   0   0   0   0   2   0   0   2   0   2   2   0   0   2   0   2   2   2   0   2   2   0   2   0   2   2   0   2   0   0   2   0   2   2   2   2   2   0   0   0   2   0   2   2   0   2   0   0   2   0   0   0   0   0   2   0   0   0   0   0   2   0   2   2   2   2   0   0   0   0   0   0   0   0   0   0   2   0   2   2   2   0   2   0   2   0   0   0   0   2   2   2   2   0   0   2   2   0   2   0   2
 MK-4-4                 0   0   2   2   2   2   2   0   2   2   2   0   0   0   2   2   2   2   2   0   0   0   0   2   0   2   2   2   2   0   2   2   2   2   2   0   2   0   2   2   2   0   2   0   0   2   0   0   0   2   2   0   0   2   0   2   0   0   0   0   2   0   0   2   0   2   0   0   2   2   2   2   0   2   0   2   0   2   0   2   0   0   2   2   2   0   2   2   2   2   0   0   2   0   2   2   0   0   0   0   0   0   0   2   0   0   0   0   2   2   2   0   2   0   0   2   2   0   0   2   0   2   0   2   2   0   2   0   0   2   0   2   2   2   2   2   0   0   0   2   2   2   2   2   2   0   0   2   0   0   0   0   0   2   0   0   0   0   2   2   2   2   2   2   2   0   2   0   0   0   0   0   0   0   0   2   0   2   2   0   0   2   0   2   0   0   0   0   2   2   2   2   0   0   2   2   0   2   0   2
 MK-4-5                 0   0   2   2   2   2   2   0   2   2   2   0   0   0   2   2   2   2   0   0   0   0   0   2   0   0   2   2   2   0   2   2   2   2   2   0   2   0   2   2   0   0   2   0   0   2   0   0   0   2   0   2   0   2   0   2   0   2   0   0   0   0   0   2   0   2   0   2   2   2   2   2   0   0   0   2   0   2   0   2   0   0   2   2   2   0   0   2   2   2   0   0   2   0   2   0   0   0   0   0   0   0   0   2   0   0   0   0   2   2   2   2   2   0   0   2   2   2   0   2   0   0   0   2   2   0   2   0   0   0   0   2   2   2   0   2   0   0   0   0   2   2   0   2   2   0   0   2   0   0   0   0   0   2   0   0   0   0   2   2   2   2   2   2   0   2   0   0   0   0   0   0   0   0   0   2   0   0   0   0   0   2   0   2   0   0   0   0   2   2   2   2   0   0   2   2   0   0   0   0
 MK-4-6                 0   0   2   2   2   2   2   0   2   2   2   0   0   0   2   2   2   2   0   0   0   2   0   2   0   0   2   2   2   0   2   2   2   2   2   0   2   0   2   2   0   0   2   2   0   2   0   0   0   2   0   2   0   2   2   0   0   2   0   2   0   0   0   2   0   0   0   2   2   2   2   2   0   0   0   2   0   2   0   2   0   0   2   2   0   2   0   2   2   2   0   0   2   0   2   0   0   2   0   0   0   0   0   2   0   0   0   0   2   2   2   2   2   0   0   2   2   2   0   2   0   0   2   2   0   0   2   0   0   0   0   2   2   0   0   2   0   0   2   0   2   2   0   2   2   0   0   2   0   2   0   0   0   2   2   2   0   0   2   2   0   2   2   2   0   2   0   0   2   0   0   0   0   2   0   2   0   0   0   0   0   2   0   2   0   0   0   0   2   2   0   2   0   0   2   2   0   0   0   0
 MK-4-7                 0   0   2   2   2   0   2   0   2   2   2   0   0   0   2   2   2   2   0   0   0   2   0   2   0   0   2   2   2   0   2   0   2   2   2   0   2   0   2   2   0   0   2   0   0   2   0   2   0   2   0   2   0   2   2   2   0   2   0   2   2   0   0   2   0   0   2   2   2   2   2   2   2   0   0   2   0   2   2   2   0   0   2   2   2   2   0   2   2   0   0   0   0   0   2   0   0   2   0   2   0   0   0   2   0   0   0   0   2   2   2   2   2   2   0   2   2   2   0   2   0   0   2   2   0   0   2   0   0   0   0   2   2   0   0   2   0   0   2   0   2   2   2   2   2   0   0   2   0   2   0   2   0   2   2   2   0   0   2   2   0   2   2   2   0   2   0   0   2   2   2   0   0   2   0   2   0   0   0   0   0   2   0   2   0   0   0   0   2   2   2   0   2   0   2   2   0   0   0   0
 MK-4-8                 2   0   2   2   2   0   2   0   2   2   2   0   0   0   2   2   2   2   0   0   0   2   0   2   2   0   2   2   2   0   2   2   2   2   2   0   2   0   2   2   0   0   2   0   0   2   0   2   0   2   0   0   0   2   2   2   2   2   0   2   2   0   0   2   0   0   2   2   0   2   2   2   0   0   0   2   0   0   2   2   0   0   2   2   2   2   0   2   2   2   0   0   0   0   2   2   0   2   0   0   0   0   0   2   0   0   2   0   2   2   2   2   2   2   0   2   2   2   2   2   0   0   2   2   0   0   2   0   0   0   0   2   2   0   0   2   0   0   2   0   2   2   2   2   2   0   0   2   0   2   0   0   2   2   0   2   0   0   0   2   2   2   2   2   0   2   0   0   2   2   2   0   0   2   2   2   0   0   0   2   0   2   0   0   0   0   0   0   2   0   2   0   2   0   2   2   0   0   0   0
 MK-4-9                 2   0   2   2   2   0   2   0   2   2   2   0   0   0   2   2   2   2   0   0   0   0   0   2   2   0   2   2   2   0   2   2   2   2   2   0   0   0   0   2   0   0   2   0   0   2   0   0   0   2   0   2   0   2   0   0   2   2   0   2   2   0   0   2   0   0   2   2   0   2   2   2   2   0   0   2   0   0   2   2   0   0   2   2   2   2   0   0   2   2   0   0   0   0   2   2   0   2   0   0   0   0   0   2   0   0   2   0   0   2   2   2   2   2   0   2   2   2   2   2   0   0   2   2   0   0   2   0   0   0   0   2   2   0   0   2   0   0   2   0   2   2   2   2   2   0   0   2   2   2   0   2   2   0   0   2   0   0   0   2   2   2   2   2   0   2   2   0   2   2   2   0   2   2   2   2   0   2   0   2   0   0   0   0   0   0   0   0   2   0   2   0   2   0   2   2   0   0   2   0
 MK-4-10                2   0   2   2   2   0   2   0   2   2   2   0   0   0   2   2   2   2   0   2   0   0   0   2   2   0   2   2   2   0   2   2   2   2   2   0   0   0   0   2   0   0   2   0   0   2   0   0   0   2   0   2   0   2   0   0   2   2   0   0   2   0   0   2   0   2   2   2   0   2   2   2   2   0   0   2   0   0   2   0   0   0   2   2   2   2   0   0   2   2   2   0   0   0   2   2   0   2   0   0   0   0   0   2   0   0   0   2   0   2   2   0   2   2   0   2   2   2   2   2   0   0   2   2   0   0   2   0   2   0   0   2   2   0   0   2   0   2   2   0   2   2   2   2   2   0   0   2   2   2   0   2   2   0   0   2   0   0   0   2   2   2   2   2   0   2   2   0   2   2   0   0   2   2   2   2   0   2   0   2   0   0   0   0   0   0   0   0   0   0   2   0   2   2   2   0   0   0   2   0
 MK-4-11                2   0   2   2   2   0   2   0   2   2   2   0   0   0   2   2   2   2   0   2   0   0   0   2   2   0   2   2   2   0   2   2   0   2   2   0   0   0   2   2   0   0   2   0   0   2   0   0   0   2   0   2   0   0   0   0   2   2   0   0   2   0   0   2   0   2   0   2   0   2   2   2   0   2   0   2   0   0   2   0   0   0   2   2   2   2   0   0   2   2   2   0   2   0   2   2   0   2   0   0   0   0   0   2   0   0   2   2   0   2   2   0   2   2   0   2   2   2   2   2   0   0   2   2   0   2   2   0   2   0   0   2   2   0   0   2   0   0   0   0   2   2   2   2   2   0   0   2   2   2   0   0   2   0   0   2   0   0   0   2   2   2   2   2   0   2   2   0   2   2   0   0   2   2   2   2   0   2   0   0   0   0   0   0   0   0   0   0   0   0   2   0   2   2   2   0   0   0   2   0
 MK-4-12                2   0   2   2   2   0   2   2   2   2   2   0   0   0   0   0   2   2   0   2   0   0   0   2   2   0   2   0   2   0   2   2   0   2   2   0   0   2   2   2   0   0   2   2   2   2   0   0   0   2   2   2   0   2   0   0   2   2   0   0   2   0   0   2   0   2   0   2   0   2   2   0   0   2   0   2   0   0   2   0   0   0   2   2   2   2   0   0   2   2   2   0   2   0   2   0   0   2   0   0   0   0   0   2   0   0   2   2   0   2   2   2   2   2   0   2   0   2   2   2   0   0   2   2   0   2   2   0   2   0   0   2   2   0   0   0   0   0   0   2   2   2   2   2   0   0   0   2   2   2   0   0   2   0   0   2   2   0   0   2   2   2   2   2   0   2   2   0   2   2   0   0   2   2   2   2   0   2   0   0   0   0   0   0   0   0   0   0   0   0   2   0   2   2   2   0   0   0   2   0
 MK-4-13                2   2   2   2   2   0   2   2   2   2   2   0   0   0   0   0   2   2   0   2   0   0   0   0   2   0   2   0   2   0   0   2   2   2   2   0   0   2   2   2   0   2   2   2   2   2   0   2   0   2   2   2   0   2   0   0   2   2   0   0   2   2   0   2   0   2   0   2   0   2   2   0   0   2   0   2   0   0   2   0   0   0   2   2   2   2   0   0   2   2   2   0   0   0   2   0   0   2   2   0   0   0   0   2   0   0   2   2   0   2   2   2   2   0   0   2   0   0   2   2   0   2   2   2   0   2   2   2   0   0   0   2   2   0   0   0   0   0   0   2   2   2   0   2   0   0   0   2   0   2   0   0   2   0   0   2   2   0   2   2   2   2   2   2   0   2   2   0   0   2   0   0   2   2   0   2   0   2   0   0   0   0   0   0   0   0   0   0   0   0   2   0   2   0   2   2   0   0   0   2
 MK-4-14                2   2   2   2   2   0   2   2   2   2   2   0   0   2   0   0   2   2   0   2   0   0   0   0   2   0   2   0   2   0   0   2   2   2   2   0   0   2   2   2   0   2   2   2   2   2   0   2   0   2   2   2   0   2   0   0   2   2   0   0   2   2   0   2   0   2   2   2   0   2   2   0   0   2   0   2   0   0   2   0   0   0   2   0   2   2   0   0   2   2   2   0   0   0   0   0   0   2   0   0   0   0   0   2   0   0   2   2   0   2   2   2   2   0   2   2   0   2   2   2   0   2   2   2   0   2   2   2   0   0   2   2   2   0   0   0   0   0   0   2   2   2   0   2   2   2   0   2   0   2   0   0   2   0   0   2   2   0   2   2   2   2   2   0   0   2   2   0   0   2   0   0   2   2   0   2   0   2   0   0   0   0   0   0   0   0   0   0   0   0   2   0   2   0   2   0   0   0   0   2
 MK-4-15                2   2   2   0   2   0   2   2   2   2   2   0   0   2   0   0   2   2   0   2   0   0   2   0   2   0   2   0   0   0   0   2   0   0   2   0   0   2   0   2   0   2   2   2   2   2   0   2   0   2   2   2   0   2   0   0   2   2   0   0   0   2   0   2   0   2   2   2   0   2   2   0   0   0   0   0   0   2   2   0   0   0   2   0   2   2   0   0   2   2   2   0   0   0   0   0   0   2   0   0   0   0   2   0   0   0   2   2   0   0   2   2   2   0   2   2   0   2   2   2   0   2   2   2   0   2   2   2   0   0   2   2   2   0   0   0   0   0   0   2   2   2   0   2   2   2   0   2   0   2   0   0   2   0   0   2   2   0   2   2   2   2   0   0   0   2   2   0   0   2   0   0   2   2   0   2   0   2   0   0   0   0   0   0   0   0   0   0   0   0   2   0   2   0   2   0   2   0   0   2
 MK-4-16                2   2   2   0   2   0   2   2   2   2   2   2   0   0   0   2   2   2   0   2   0   0   2   0   2   2   0   0   0   0   0   0   0   0   0   0   0   2   0   2   0   2   2   2   2   2   0   2   0   0   2   2   0   0   0   0   2   2   0   0   0   0   0   2   0   2   2   2   0   2   2   2   0   0   0   0   0   2   0   0   0   0   2   0   2   2   2   0   2   2   2   0   0   0   0   0   0   2   0   0   0   2   0   0   0   0   2   2   0   0   2   2   0   0   2   2   0   2   2   2   0   2   2   2   0   2   2   0   0   2   2   2   2   2   0   0   0   0   0   0   2   2   0   2   2   2   0   2   0   2   0   0   2   0   0   2   2   0   2   2   2   2   0   0   0   2   2   0   0   2   0   0   2   2   0   2   0   2   0   0   0   0   0   0   2   0   0   0   0   0   2   0   2   0   2   0   0   0   0   2
 MK-5-1                 0   2   2   2   2   2   0   2   0   2   2   2   2   0   2   0   2   0   0   2   0   0   0   2   0   0   2   0   0   0   0   0   2   0   0   2   2   2   2   0   0   2   2   0   2   2   2   2   2   2   0   2   0   2   2   2   2   0   2   0   2   2   2   2   2   0   2   2   2   2   2   0   2   2   2   0   2   2   0   0   2   2   2   2   0   2   0   2   0   0   2   2   2   0   0   0   2   2   0   2   2   2   2   0   0   0   2   2   0   0   0   0   0   0   0   0   2   0   0   2   2   2   2   2   0   2   0   0   2   0   2   2   0   2   2   2   0   0   2   2   2   0   0   0   0   0   2   0   2   2   0   2   2   2   0   0   2   2   2   2   0   0   0   2   0   0   0   0   2   2   0   2   2   2   2   0   0   0   2   2   2   2   2   0   2   2   2   0   2   0   2   2   2   0   2   2   2   0   2   2
 MK-5-2                 0   2   2   2   2   0   0   2   0   2   2   2   2   2   2   0   2   0   0   2   0   0   0   2   2   0   2   0   0   0   0   0   2   0   0   2   2   2   2   0   0   2   2   0   2   2   2   2   2   2   0   2   0   2   2   2   2   2   2   0   2   2   0   2   2   0   2   2   2   2   2   0   2   2   2   0   2   2   0   0   2   0   2   2   0   2   0   2   0   0   2   2   2   0   0   0   2   2   0   2   2   2   2   0   0   0   2   2   0   0   0   0   0   0   0   0   2   2   0   2   2   2   2   2   0   2   0   0   2   0   2   2   2   2   2   2   0   0   2   2   2   2   0   0   0   0   2   0   2   2   0   2   2   0   0   0   2   2   2   2   0   0   2   2   0   0   0   0   2   2   0   2   2   2   2   0   0   2   2   2   2   2   2   0   2   2   2   0   2   0   2   2   2   2   2   2   2   0   2   2
 MK-5-3                 0   2   2   2   2   0   0   2   2   0   2   2   2   2   2   0   2   0   0   2   0   0   0   2   2   2   2   0   0   0   0   0   2   0   0   2   2   2   2   0   0   2   2   2   2   2   2   2   2   2   0   2   0   2   2   2   2   2   2   0   2   2   0   0   2   2   2   2   2   2   2   0   2   2   2   0   0   0   0   0   2   0   2   2   0   0   0   0   0   0   2   2   2   2   0   0   2   2   0   2   0   2   2   0   0   0   2   2   0   0   0   0   0   0   0   0   2   2   2   2   0   2   2   2   0   2   0   0   2   2   2   2   2   2   2   2   0   0   2   0   2   2   0   0   0   0   2   0   2   2   0   2   2   0   0   0   0   0   0   0   0   0   2   2   0   0   0   0   2   2   0   2   2   2   2   0   2   2   2   2   2   2   0   0   2   2   2   0   2   0   0   2   0   0   2   2   2   0   2   0
 MK-5-4                 2   2   0   2   2   0   0   2   2   2   2   2   2   2   2   2   2   0   0   2   0   0   0   2   2   2   2   0   0   2   0   0   2   0   0   2   2   0   2   0   0   2   2   2   2   0   2   0   2   2   0   2   0   2   2   2   2   0   2   2   2   2   0   0   2   2   2   2   2   2   0   0   2   2   2   2   0   0   0   0   2   0   2   2   0   0   2   0   0   0   2   2   2   2   0   0   2   2   0   0   0   2   2   0   0   0   2   2   0   0   0   0   0   0   0   0   2   2   2   0   0   2   2   2   2   2   0   0   2   2   2   2   2   2   2   2   0   0   0   0   2   2   0   0   0   0   2   0   2   2   0   2   2   2   0   0   0   0   2   0   0   0   2   2   2   2   0   0   2   2   0   2   2   2   2   0   2   2   2   2   2   2   0   0   2   2   2   0   2   0   0   2   0   0   2   2   2   0   2   0
 MK-5-5                 2   2   0   0   2   0   0   2   2   2   0   2   0   2   2   2   2   0   0   0   0   0   0   2   2   2   2   2   0   2   0   0   2   0   0   2   2   0   2   0   0   2   2   2   2   0   2   0   2   2   0   2   0   2   2   2   2   0   2   2   2   0   0   0   2   2   2   2   2   0   0   0   2   2   2   2   0   2   0   0   2   0   2   2   0   0   2   0   0   0   2   2   0   2   0   0   2   2   0   0   0   2   2   0   2   0   2   2   0   0   0   0   0   0   2   0   2   2   2   0   0   2   2   2   2   2   0   0   2   2   2   2   2   2   2   2   0   0   0   0   2   2   0   0   0   0   2   2   2   2   0   2   0   2   0   0   0   0   2   0   0   0   2   2   2   2   0   0   2   2   0   0   2   2   2   0   2   2   2   2   2   2   0   0   0   2   2   2   2   2   0   2   0   2   2   2   2   0   2   0
 MK-5-6                 2   0   0   0   2   0   0   2   2   2   0   2   0   2   2   2   2   0   0   0   0   0   0   2   2   2   2   2   0   2   0   2   0   0   0   2   2   0   2   0   0   2   2   2   2   0   0   0   2   2   0   2   0   2   2   2   2   0   2   2   2   0   0   0   2   2   2   2   2   0   0   0   2   0   2   2   0   2   0   0   2   0   2   0   0   0   2   0   0   0   0   2   0   2   0   0   2   2   0   0   2   2   2   0   2   0   2   2   0   0   0   0   0   0   0   0   2   2   2   0   0   2   2   2   0   2   0   0   2   2   2   2   2   2   2   2   0   0   0   0   2   2   0   0   0   0   2   2   2   2   0   2   0   2   0   0   0   0   2   0   0   0   2   2   2   2   2   0   2   2   2   2   2   2   2   0   2   2   2   2   2   0   0   0   0   2   2   2   0   0   0   0   0   2   2   2   2   0   2   0
 MK-5-7                 2   0   0   0   0   0   0   2   2   2   0   2   0   2   2   2   2   0   0   0   0   2   2   2   2   2   2   2   0   2   0   0   0   0   0   2   2   0   2   0   0   2   2   2   2   0   0   0   2   0   0   2   0   2   2   2   2   0   0   2   2   0   0   0   2   2   2   2   0   0   0   0   2   0   2   2   0   2   0   0   2   2   2   0   0   0   2   0   0   0   0   2   0   2   0   0   2   0   0   2   2   2   2   0   0   0   2   2   0   0   0   0   2   0   0   0   0   2   2   0   0   2   2   2   0   2   2   0   2   2   2   2   2   2   2   2   0   0   2   0   0   2   0   0   0   0   2   2   2   2   0   2   0   2   0   0   0   0   2   0   0   0   2   2   2   2   2   0   2   2   2   2   2   2   2   2   2   2   0   2   2   0   0   0   0   2   2   2   0   0   0   0   0   2   0   0   2   0   0   0
 MK-5-8                 2   0   0   0   0   0   2   0   0   2   0   2   0   2   2   2   2   0   0   2   0   2   2   2   2   2   2   2   0   2   0   0   2   0   0   2   2   0   2   0   0   2   2   2   2   0   0   0   2   0   0   2   0   2   2   2   2   0   0   2   2   0   2   0   2   2   2   2   0   0   0   0   0   0   2   2   0   2   0   0   2   2   2   0   0   0   2   2   0   0   0   2   0   2   0   0   2   0   0   2   2   2   2   0   0   2   2   2   0   0   0   0   2   0   0   0   0   0   2   0   2   2   2   0   0   2   2   0   2   2   2   0   2   2   2   2   0   0   2   0   0   2   0   0   0   0   2   2   2   2   2   2   0   2   0   0   2   0   2   0   2   0   2   2   2   2   2   0   2   2   2   2   2   0   2   2   0   2   0   2   2   0   0   0   0   2   2   0   0   0   2   0   0   2   0   0   2   0   0   0
 MK-5-9                 2   0   0   0   0   0   2   0   0   0   0   2   0   2   2   0   2   0   0   2   0   2   2   2   2   2   2   2   0   2   0   0   0   0   0   0   2   0   0   0   0   2   2   2   2   0   0   0   2   0   2   2   0   0   2   2   2   0   0   2   0   0   2   0   2   0   2   2   0   0   0   0   0   0   2   2   0   2   0   0   2   2   2   0   0   0   0   2   0   0   0   2   0   2   0   0   2   0   0   2   2   2   2   0   0   2   2   2   0   0   0   0   2   0   0   0   0   0   2   0   2   2   2   0   0   2   2   2   2   2   2   0   2   2   2   0   0   0   2   2   0   2   2   0   0   0   2   2   2   2   2   2   0   2   0   0   2   0   2   0   2   2   0   2   2   2   0   0   2   2   2   2   2   0   2   2   0   2   0   2   2   0   0   0   0   2   2   0   0   0   2   0   0   2   0   0   2   0   0   0
 MK-5-10                2   0   0   0   2   0   2   0   0   0   0   2   0   2   2   2   2   0   0   2   2   2   2   2   2   2   2   2   2   2   0   0   2   0   2   0   2   0   0   0   0   2   0   2   2   0   0   0   0   0   2   2   0   0   2   2   0   0   2   2   2   2   2   0   2   0   0   0   0   0   0   0   0   2   0   2   0   2   0   0   2   2   2   0   0   2   0   2   0   0   0   2   0   2   0   2   2   0   2   2   2   2   2   0   0   2   2   2   0   0   2   0   2   2   0   0   0   2   2   0   2   2   2   0   2   2   2   2   2   2   2   0   0   2   2   0   0   2   2   2   0   2   2   0   0   0   2   0   2   2   2   2   2   2   2   0   2   0   2   0   2   2   0   2   2   2   0   0   2   2   2   2   2   0   2   2   0   2   0   2   2   2   0   0   0   2   2   0   0   0   2   0   0   2   0   0   2   2   0   0
 MK-5-11                2   0   0   0   2   0   2   0   0   0   0   2   0   2   2   0   2   0   0   2   2   2   0   2   2   2   2   2   2   2   0   0   2   0   2   0   2   0   0   0   0   2   0   2   2   0   0   0   0   0   2   2   0   0   0   2   0   0   2   2   2   2   2   0   2   0   0   0   0   0   0   0   0   2   0   0   2   2   0   0   2   2   2   0   0   2   0   2   0   0   2   2   0   2   0   2   2   0   2   2   2   2   2   0   0   2   2   2   2   0   2   2   2   2   0   0   0   2   2   0   2   2   0   0   0   0   2   2   2   2   2   0   0   2   2   0   2   0   2   2   0   2   2   0   0   0   2   0   2   2   2   2   2   2   2   0   2   0   0   0   2   2   2   2   2   2   0   0   2   2   2   2   0   0   2   2   0   2   0   2   2   2   0   0   0   2   2   0   0   0   2   0   0   2   0   0   2   2   0   0
 MK-5-12                2   2   0   0   2   0   2   0   2   0   0   0   0   2   2   0   0   0   0   2   2   2   0   0   2   2   2   2   2   2   0   2   2   0   2   0   2   0   0   0   0   2   0   0   2   0   0   0   0   0   2   2   0   0   0   2   0   0   2   2   2   2   0   0   2   0   0   0   0   0   0   0   0   2   0   0   2   2   0   0   2   2   0   2   0   2   0   2   0   0   2   2   0   2   0   2   2   0   2   2   2   2   2   0   0   2   2   2   2   0   2   2   2   2   0   0   0   2   2   0   2   2   0   0   0   0   2   2   2   0   2   2   0   2   2   0   2   0   2   2   0   2   2   0   0   0   2   0   2   2   2   2   2   2   2   2   2   0   0   0   2   2   2   2   2   0   2   0   2   2   2   2   0   0   2   2   0   2   0   2   2   2   0   0   0   0   2   0   2   0   2   0   0   2   0   0   0   2   0   0
 MK-5-13                2   0   2   0   2   0   0   0   2   0   0   0   2   2   2   0   0   0   0   2   2   2   0   0   2   2   2   2   2   2   0   2   2   0   2   0   0   0   0   0   0   2   0   0   2   0   0   2   0   0   2   2   0   0   0   2   0   0   2   2   2   2   0   2   2   0   0   0   0   0   0   0   0   2   0   0   2   2   0   0   2   2   0   2   0   2   0   2   0   0   2   2   0   2   0   2   0   0   0   2   2   0   2   0   0   2   2   2   2   0   2   2   2   2   0   0   0   2   0   0   2   2   0   2   0   0   2   2   2   0   2   2   0   2   2   0   2   0   2   0   0   2   2   0   2   0   2   0   2   2   2   0   2   2   2   0   0   0   0   0   2   2   2   2   2   0   2   0   2   2   2   2   0   0   2   2   0   2   0   2   0   2   0   0   0   0   2   0   2   0   2   0   0   0   0   0   0   2   0   0
 MK-5-14                2   0   2   0   2   0   0   0   2   0   2   0   2   2   2   0   0   0   2   2   2   2   0   0   2   2   2   2   2   2   0   2   2   0   2   0   0   0   0   0   2   2   0   0   2   0   0   2   0   0   2   0   2   0   0   2   0   0   2   2   0   2   0   2   2   0   0   0   0   0   0   0   0   2   0   0   2   2   0   0   2   2   0   0   0   2   0   2   0   0   2   2   0   2   2   0   0   0   0   2   2   0   2   0   0   2   2   2   2   0   2   2   2   2   0   0   0   2   0   0   2   2   2   2   0   2   2   2   2   0   2   2   0   2   2   0   2   0   2   0   0   0   2   0   0   0   2   0   0   2   2   0   2   2   2   0   2   0   0   0   2   2   2   2   0   0   2   0   2   2   0   2   2   0   2   2   0   2   0   2   0   2   0   0   0   0   2   0   0   0   2   2   0   0   0   0   0   2   2   0
 MK-5-15                2   0   2   0   2   0   0   0   2   0   2   0   2   2   2   0   0   0   2   2   2   2   0   0   2   0   2   2   2   2   0   2   2   0   0   0   0   0   0   0   2   2   0   0   0   0   0   2   0   0   2   0   0   0   0   0   0   0   2   2   0   2   0   2   2   0   0   0   0   2   0   0   0   2   0   0   2   0   2   0   0   2   0   0   0   2   0   2   0   0   2   2   0   2   2   0   0   2   0   2   2   0   2   0   0   2   2   2   2   2   2   2   2   2   0   0   0   2   0   0   2   2   0   2   0   2   2   0   0   0   2   2   2   2   2   0   2   0   2   0   0   0   2   0   0   0   2   0   0   0   2   0   2   2   2   0   2   0   0   0   2   2   2   2   0   0   2   0   2   2   0   2   2   0   2   2   0   2   0   2   0   2   0   0   2   0   2   0   0   0   2   2   0   0   0   0   0   2   2   0
 MK-5-16                0   2   2   2   2   2   0   0   2   0   2   2   0   2   2   0   0   0   2   2   2   2   0   0   2   0   2   2   2   2   0   2   0   0   0   0   0   2   0   2   2   2   0   2   0   2   0   2   0   0   2   0   0   0   0   0   0   0   2   2   0   2   0   2   2   0   0   0   0   2   0   0   0   2   0   0   2   0   2   2   0   2   0   0   0   2   0   2   0   0   2   2   0   2   2   0   0   2   2   2   2   0   2   0   2   2   2   2   2   2   2   2   2   2   0   0   0   2   0   0   2   2   0   2   0   2   2   0   0   0   2   2   2   2   2   0   2   0   2   0   0   0   2   0   0   0   2   0   0   0   2   0   2   2   2   0   2   0   0   0   2   0   2   2   0   0   2   0   2   2   0   2   2   0   2   2   0   2   0   2   0   0   0   0   2   0   2   0   0   0   2   2   2   0   2   0   0   2   2   0
 MK-6-1                 2   0   2   2   2   0   2   2   0   0   2   2   2   0   2   2   2   0   2   0   0   0   0   2   0   2   0   2   0   2   2   0   0   2   0   0   0   0   0   2   0   2   2   2   0   2   2   0   2   0   0   2   0   2   2   0   2   0   2   2   0   0   0   2   2   0   2   0   0   2   2   2   0   2   0   0   2   0   0   2   0   2   0   0   2   2   2   2   0   2   2   0   0   0   2   2   2   0   2   2   2   2   0   0   0   0   2   0   0   2   2   2   0   2   2   0   0   0   2   0   0   2   0   0   2   0   0   2   2   0   2   0   0   0   0   0   2   2   2   2   0   2   2   2   0   2   2   0   2   2   2   0   0   2   2   0   0   2   0   2   2   0   2   0   2   0   2   2   0   2   0   0   2   0   2   0   2   0   0   0   0   2   2   2   0   2   2   2   2   0   0   0   2   0   0   2   2   0   0   2
 MK-6-2                 2   2   2   2   2   0   2   2   0   0   2   2   2   0   2   0   0   0   2   0   0   0   0   2   0   2   0   2   0   2   2   0   0   2   0   0   0   2   2   2   2   2   2   2   2   2   0   0   2   0   2   2   0   2   2   0   2   0   2   2   0   0   0   2   2   0   0   0   0   2   2   2   0   2   0   0   2   0   0   2   0   2   0   2   2   2   2   2   0   2   2   0   0   0   2   2   2   0   2   2   2   2   0   2   0   0   2   2   0   2   2   2   0   2   2   0   0   0   2   0   0   2   0   0   0   0   0   0   2   2   2   2   0   0   2   0   2   2   2   2   0   2   2   2   2   2   2   0   2   2   2   0   0   2   2   0   0   2   0   2   0   0   2   0   2   0   2   2   0   2   2   0   2   0   2   0   2   0   0   2   0   2   2   2   0   2   2   2   0   0   0   2   2   0   0   2   2   0   0   0
 MK-6-3                 2   2   2   2   2   0   2   2   0   0   2   2   2   0   2   0   0   0   2   0   0   0   2   2   0   0   0   2   0   2   2   2   0   2   0   0   2   2   2   2   2   2   2   2   2   2   0   0   2   0   2   2   0   0   2   0   2   0   2   2   0   2   0   2   2   0   0   0   2   2   2   2   0   2   0   0   2   0   0   0   0   2   0   2   2   0   0   2   0   2   2   0   0   0   2   2   2   0   2   2   2   2   0   2   0   0   2   2   0   2   2   2   0   2   2   0   0   0   2   0   0   2   0   0   0   2   0   0   2   2   2   2   0   0   2   0   2   2   2   2   0   2   2   2   2   2   2   0   2   2   2   0   0   2   0   0   0   2   0   2   0   2   2   0   2   0   2   2   0   2   2   0   2   0   2   0   2   0   0   0   0   0   0   2   0   2   0   2   0   0   0   0   2   0   0   2   2   2   0   0
 MK-6-4                 2   2   2   2   2   0   2   2   0   0   0   2   2   0   2   0   2   0   2   0   0   0   2   2   0   0   0   0   0   2   2   2   0   2   0   0   2   2   2   2   2   2   0   2   2   0   0   0   2   0   2   2   0   0   2   0   2   0   2   2   0   2   0   2   2   0   0   0   2   2   2   2   0   2   2   0   2   0   0   0   0   2   0   2   2   2   0   2   0   2   2   0   0   0   2   2   2   0   2   0   2   0   0   2   0   0   2   2   0   2   2   2   0   2   2   0   0   0   2   0   0   0   0   0   0   2   0   0   2   2   2   2   2   0   2   0   2   2   2   2   0   2   2   2   2   2   2   0   0   2   2   0   2   2   0   0   0   2   0   0   0   2   2   0   2   2   2   2   0   2   2   0   2   0   2   0   2   0   0   0   0   0   0   2   2   2   0   2   0   0   0   0   2   0   0   2   2   2   0   0
 MK-6-5                 2   0   2   2   2   0   2   2   0   0   0   2   0   2   2   2   2   0   2   0   0   0   2   2   2   2   0   2   0   2   0   2   0   2   0   2   2   2   2   2   2   2   0   2   2   0   0   0   2   0   2   2   0   0   2   0   2   0   2   2   0   2   0   2   2   0   0   0   2   2   0   2   0   2   2   0   2   0   0   0   0   2   2   0   0   0   0   0   0   0   2   0   0   0   2   0   2   0   2   2   2   2   0   2   0   0   2   2   0   2   2   2   0   2   2   0   0   0   2   0   2   0   0   0   0   2   0   0   2   2   2   0   2   0   2   0   2   2   2   2   0   2   2   2   2   0   2   0   2   2   2   0   2   0   0   0   0   2   0   0   0   2   2   2   2   2   2   2   0   2   2   0   2   0   2   0   2   0   0   0   0   0   0   2   2   2   0   0   0   0   2   0   2   0   0   2   2   2   0   0
 MK-6-6                 2   0   2   2   2   0   2   2   0   0   0   2   0   2   2   2   2   0   2   2   0   0   2   2   2   0   0   2   0   2   0   2   0   2   0   2   2   2   2   2   2   2   0   2   2   0   0   2   0   2   2   2   0   0   2   0   0   0   2   2   0   2   0   2   2   0   0   0   2   2   0   2   0   2   2   0   2   0   0   0   0   2   2   0   0   0   0   0   0   0   2   0   0   0   2   0   2   0   2   2   2   0   2   2   0   0   2   2   0   2   2   2   0   2   2   0   0   0   0   0   2   0   0   0   0   2   0   0   2   2   2   0   0   0   2   0   2   2   2   2   0   2   2   0   2   0   2   0   2   2   2   0   2   0   0   0   0   2   0   0   0   2   0   2   2   2   2   2   0   2   2   0   2   0   2   0   2   0   0   0   0   2   0   2   2   2   0   0   0   0   2   0   2   0   0   2   2   2   0   0
 MK-6-7                 0   0   2   2   2   0   2   2   0   0   0   2   0   2   0   0   2   0   0   2   0   2   2   2   2   0   0   2   0   2   0   2   0   2   0   2   2   2   0   2   2   2   2   2   2   0   0   2   0   2   2   0   0   0   2   0   2   0   2   0   0   0   0   2   2   0   0   2   2   2   2   2   0   2   2   0   2   0   0   0   0   2   2   0   0   0   0   0   0   0   2   0   0   0   2   0   2   0   2   2   2   0   2   2   0   0   2   2   0   2   2   2   0   2   2   2   0   0   0   0   2   0   0   0   2   2   0   0   2   0   2   0   0   0   2   0   2   2   2   2   0   2   2   0   2   0   2   0   2   0   2   0   2   0   0   0   0   2   0   0   0   2   0   0   0   2   2   2   0   2   2   0   2   2   2   0   2   0   0   0   0   2   0   2   2   2   0   0   0   0   0   0   2   0   0   2   2   2   0   0
 MK-6-8                 0   0   2   2   2   0   2   2   0   0   0   2   0   2   0   0   2   0   0   2   0   0   0   2   0   0   0   2   0   2   0   2   0   2   0   2   2   0   0   2   2   2   0   2   2   0   0   2   0   2   2   0   0   0   2   0   2   0   2   0   0   0   0   2   2   0   0   2   2   2   2   2   0   0   2   2   2   0   0   0   0   2   2   0   0   0   0   0   0   0   2   0   0   0   2   0   2   2   2   2   2   0   2   2   0   0   2   0   0   2   2   0   0   2   0   2   0   0   0   0   2   0   0   2   2   2   0   0   2   0   2   0   0   0   2   0   2   2   2   2   0   2   2   0   2   2   2   0   2   0   2   0   2   0   0   0   0   2   2   0   0   2   0   0   2   2   2   2   0   2   2   0   2   2   2   0   2   0   0   0   2   2   0   2   2   0   0   0   0   0   0   0   2   0   0   2   2   2   0   0
 MK-6-9                 0   0   0   2   2   0   2   0   0   0   0   2   0   2   0   0   2   0   2   2   0   0   0   2   0   0   0   2   0   2   0   2   0   2   0   0   2   0   0   2   2   2   0   2   2   0   0   2   0   2   2   0   0   0   2   0   0   0   2   0   0   0   0   2   2   0   0   2   2   2   2   2   0   0   2   2   2   2   2   0   0   2   2   0   0   0   0   0   0   0   2   0   2   0   2   0   2   2   2   2   2   0   2   2   0   0   2   0   0   2   2   0   0   2   0   2   0   0   0   0   2   0   0   2   2   2   0   0   2   0   2   0   2   0   2   0   2   2   2   2   0   2   2   2   2   2   2   0   2   0   2   0   2   0   0   0   0   2   2   0   0   2   0   0   2   2   2   2   0   2   2   0   2   2   2   0   2   0   0   0   0   2   0   2   2   0   0   0   0   0   0   0   2   0   0   2   2   2   0   0
 MK-6-10                0   0   0   2   2   0   2   0   0   0   0   2   0   0   0   0   2   0   2   2   0   0   0   2   0   2   0   2   2   2   0   2   0   2   0   0   2   2   2   2   2   2   0   2   2   0   0   2   0   2   2   0   0   0   2   0   0   0   2   0   0   0   0   0   2   0   0   2   2   2   2   2   0   0   0   2   0   2   2   0   0   2   2   0   0   0   0   0   0   0   2   0   0   0   2   0   2   2   2   2   2   0   2   2   0   0   2   0   0   2   2   0   0   2   0   2   0   0   0   0   2   0   0   2   2   2   0   0   2   0   2   2   2   0   2   0   0   2   2   2   0   2   2   2   2   2   2   0   2   0   2   0   2   0   0   0   0   2   2   0   0   2   2   0   2   2   2   2   0   0   2   0   2   2   2   0   2   0   0   0   0   2   0   2   2   0   0   0   0   0   0   0   2   0   0   2   2   2   0   0
 MK-6-11                2   0   0   2   0   0   2   0   0   0   0   2   0   0   0   0   2   0   2   2   0   0   0   2   0   0   0   2   2   2   0   2   0   2   0   0   2   2   2   2   2   2   0   2   2   0   0   2   0   2   2   0   0   2   2   0   0   0   2   0   0   0   0   0   2   0   2   2   2   2   2   2   0   0   0   2   0   2   0   0   0   2   0   0   0   0   0   0   0   0   2   0   0   0   2   0   2   2   2   2   2   0   2   2   0   0   2   0   0   2   2   0   0   2   0   2   0   0   2   0   2   0   0   2   2   2   0   0   2   0   2   2   2   0   2   0   0   2   2   2   0   2   2   2   2   2   2   2   2   0   2   0   2   0   0   0   0   2   2   0   0   2   2   0   2   2   2   2   0   0   2   0   2   2   2   0   2   0   0   0   0   2   0   2   2   0   0   0   0   0   0   0   0   0   0   2   2   2   0   0
 MK-6-12                2   0   2   2   0   0   2   0   0   0   0   2   0   0   0   0   2   0   0   2   0   0   0   2   0   0   0   2   2   2   0   2   0   2   0   0   0   2   2   2   2   2   0   2   2   0   0   2   2   2   2   2   0   2   2   0   0   0   2   0   0   0   0   0   2   0   0   2   2   2   2   2   0   0   0   2   0   2   0   0   0   2   0   0   0   0   0   0   0   0   2   0   0   0   2   0   0   2   2   2   2   0   2   2   0   0   2   0   0   2   2   0   0   2   2   2   0   0   2   0   2   0   0   2   2   2   0   0   2   0   2   2   2   0   2   0   0   2   2   2   0   2   2   2   2   2   2   2   2   0   2   0   2   0   0   0   0   2   2   2   0   0   2   0   2   2   2   2   0   2   2   0   2   2   2   0   2   0   0   0   0   2   0   2   0   0   0   2   0   0   0   0   2   0   0   2   2   2   0   0
 MK-6-13                0   0   0   2   0   0   2   2   0   0   0   2   0   0   0   0   2   0   0   2   0   0   0   2   0   0   2   2   2   2   0   2   0   2   0   0   2   2   2   2   2   2   0   0   2   0   0   2   2   2   2   2   0   2   2   0   0   0   2   0   0   0   0   0   2   0   0   2   2   0   2   2   0   0   0   2   0   2   0   0   0   0   0   0   0   0   0   0   0   2   2   0   0   0   2   0   0   2   0   2   2   0   0   2   0   0   2   0   2   2   2   0   0   2   2   2   0   0   2   0   2   0   2   2   2   2   2   0   2   0   2   2   2   0   2   0   0   2   2   2   0   2   2   2   2   0   2   2   2   2   2   2   2   0   0   0   0   2   2   2   2   0   2   0   2   2   2   2   0   2   2   0   2   2   2   0   2   0   0   0   0   2   0   2   0   0   0   0   2   0   0   0   2   0   0   2   2   2   0   0
 MK-6-14                0   2   0   2   0   0   2   2   0   0   0   0   0   0   0   0   2   2   0   2   0   0   2   2   0   0   2   2   2   2   0   2   0   0   0   0   2   2   2   2   2   2   2   0   2   0   0   2   2   2   2   2   0   0   2   0   0   0   2   0   0   0   0   0   2   0   0   2   0   0   2   2   0   0   0   0   0   2   0   2   0   0   0   0   2   0   0   0   0   2   2   0   0   0   0   0   0   2   0   0   2   0   0   2   0   0   2   0   2   2   2   0   0   2   2   2   0   0   2   0   2   0   2   2   2   2   2   0   2   0   2   2   0   0   0   0   0   2   2   2   0   2   2   2   2   0   2   2   2   2   2   2   2   0   0   0   0   2   2   2   2   0   2   0   2   2   0   2   0   2   2   0   2   2   0   2   2   0   0   0   0   2   2   2   2   0   0   0   2   0   0   0   2   2   0   2   2   2   0   0
 MK-6-15                2   2   0   2   0   0   2   2   0   2   0   0   0   0   0   0   2   2   2   2   0   0   2   2   0   0   2   2   2   2   0   2   0   0   0   0   2   2   2   0   2   2   2   0   2   0   0   2   2   2   2   2   0   0   2   0   0   0   2   0   0   0   2   0   2   0   0   2   0   0   2   2   0   0   0   2   0   2   0   2   0   0   0   2   2   0   0   0   0   0   2   0   2   0   0   0   0   2   0   2   2   0   0   2   0   0   2   0   2   2   2   0   0   2   2   2   0   2   2   0   2   0   2   2   2   0   2   0   2   0   2   2   0   2   0   2   0   2   2   2   0   2   2   2   2   0   2   0   0   0   2   2   2   0   0   0   0   2   2   0   2   0   2   0   2   2   0   2   0   2   2   0   2   2   0   2   0   0   0   0   0   2   2   2   2   0   0   0   2   0   0   2   0   2   0   2   2   2   0   0
 MK-6-16                2   2   0   2   0   0   0   2   0   2   0   0   0   0   0   0   2   2   2   2   0   0   2   2   2   0   2   2   0   2   2   2   0   0   0   0   2   2   2   0   2   2   2   0   2   0   0   2   2   2   2   2   0   0   2   0   0   0   0   0   0   2   2   0   2   0   0   2   0   0   0   2   0   0   0   2   0   2   0   2   0   0   0   2   2   0   0   0   0   0   0   0   2   0   0   0   0   2   0   2   2   0   0   2   0   0   2   0   2   2   2   0   0   2   2   2   0   2   2   0   0   0   2   2   2   0   2   0   2   0   2   2   0   2   2   0   0   2   2   2   0   2   2   2   2   0   2   0   0   0   2   2   2   2   0   0   2   2   2   0   2   0   2   0   0   2   0   2   0   2   2   0   2   2   0   2   0   0   0   0   0   2   2   2   2   0   0   0   2   0   0   2   0   2   0   2   2   0   0   0
 
!****************************************** Phenotypic Data **********************************************************
!-100.0 is resevred for missing phenotype
SimulatedTrait1        14.3937   13.7948   14.2322   16.1139   15.4452   13.2566   13.7293   16.1440   13.5292   16.3587   15.3787   16.5031   14.1161   13.6487   13.1389   13.7254   15.7781   16.2133   15.8569   12.8665   15.4648   13.5774   15.9888   15.4041   14.9211   14.5122   15.7152   15.2161   17.0001   14.3318   16.2984   15.9040   14.1602   14.8446   14.0430   15.0045   13.8049   13.7518   14.6944   13.6941   13.7654   14.3746   16.7536   13.9818   14.3618   13.1652   16.0364   16.0540   13.9152   15.5458   14.3263   13.9059   14.3927   15.4225   16.0477   13.2757   14.1803   16.3133   15.9005   13.8689   16.0555   14.2121   15.3369   14.2714   15.0669   13.6938   14.3578   15.9559   16.0084   13.9412   15.7789   14.6200   14.3934   13.8279   15.0671   16.5198   14.5131   14.2904   13.9577   15.2201   13.6411   15.1322   15.4693   16.1743   14.2032   15.6266   15.2287   16.4185   16.3006   16.1054   15.4893   14.5722   16.2585   15.2967   15.5658   13.7441   14.1885   16.1217   13.5988   14.7369   14.6057   14.0443   15.6449   16.0140   14.7764   16.4631   15.9457   14.7084   13.8104   15.1512   15.4913   14.8202   14.3827   14.6030   13.6479   14.7246   15.7409   14.0966   14.0257   15.1797   15.3532   15.5010   15.8448   14.0168   14.3855   15.7668   13.7125   14.1559   15.4922   15.4373   13.6390   15.7193   16.4580   15.4486   14.6942   14.5632   13.2162   16.6425   14.3611   13.4780   15.8459   16.0553   13.5839   14.8861   13.0648   13.6438   15.3812   16.2284   15.1967   16.2051   13.9348   14.9641   15.0103   14.9098   16.9198   15.5599   13.7063   13.7864   14.6769   15.2098   15.5446   15.8801   13.3262   14.6430   13.7012   15.9506   15.9967   14.2809   14.5179   15.8581   14.1825   14.2111   14.8559   14.8398   14.5196   13.8765   13.2279   14.0691   16.0552   14.1698   13.8008   14.1514   15.7515   14.6963   15.8242   13.8173   14.1906   13.1956   13.8825   13.8091   15.4203   15.7172   15.3328   15.8258   14.6941   13.5194   13.4139   14.4600   13.6196   13.6849
SimulatedTrait2        10.5240   10.3629   10.5492    9.3046    9.5937   10.2718   10.6280    9.2831   10.3568    9.6642   10.0983    9.5248   10.5389   10.7915   10.7031   10.5748    9.2436    9.4060    9.6796   10.5876    9.5878   10.1141    9.4329   10.8443    9.0922    9.5208    9.6860    9.2676    9.7515   10.7615    9.1540    9.1530   11.1010   10.8139   10.4439    9.0292    9.9896   10.3872    8.9978   10.4014   10.5005   11.0214    9.2890   10.7366   10.3520   10.3463    9.6222    9.8305   10.1571    9.3624   10.8927   10.4654   10.4391   10.8920    9.1056   11.0342   10.1150    9.4665    9.2016   10.7314    9.6456   10.7456    9.2378   10.6631    9.5574   10.7926   10.4363    9.0941    9.7401   10.4542    9.2784    9.6917   10.5047   10.4546    9.5688    9.2330   10.3561   10.6918   11.0279    9.3996   10.8006    9.8070   10.5127    9.8959   10.3500    9.2070    9.3704   10.0584    9.6322    9.3760    9.2295   10.9329    9.3171    9.7635   10.4044   10.6251   10.9348    9.6723    9.9858    9.8319   10.6882   10.5514    9.4294    9.6218   10.4666   10.0150    9.8624   10.8193   10.2119   10.8444    9.6116   10.0738   10.6980   10.8774   10.0906    9.2586    9.5290   10.6576   10.4474   10.6210   10.1302    9.3446    9.8318   10.4739   10.3601    9.1163    9.9994   10.1914    9.0474    9.2431   10.5698    9.3392    9.0625    9.1406   10.5267   10.5386   10.6371    8.8824   10.6375   10.7864    9.2022    9.4668   10.6307   10.7495   10.8910   10.2956    9.5071    9.6904    9.5534    9.6977   10.8249    9.7183    9.2832    9.4852    9.9190    9.4365   10.6288   10.7880    9.2361    9.7529    9.1976    9.1744   10.3638   10.6350   10.5385    9.7782    9.1112   10.9438   10.7575    9.4423   10.2320   10.7107   10.7934   10.5295    9.3339   10.6297   11.0388   10.2285    9.1675   11.0987   10.2979   10.9020    9.3401   10.4507    9.5268   10.1410   10.9197   10.5012   10.4951   10.7199    9.4807    9.5760    9.2357    9.3134    9.3264   10.3758   10.5139    9.6339   10.5151   10.5798
 
