# Supplementary material for: Inclusive Composite Interval Mapping of QTL by Environment Interactions in Biparental Populations
Source: PLoS One. 2015 Jul 10;10(7):e0132414. doi: 10.1371/journal.pone.0132414 (PMC4498613; doi:10.1371/journal.pone.0132414)
Supplement: S6 File — (ZIP) [file pone.0132414.s006.zip › H=0.8/L1/run_00159.met]

!**********************Note: lines staring with "!" are remarks and will be ignored in the program********************
!*********************************General Information**********************************
!Assuming F1 = P1 x P2, populations available in QTL IciMapping are: 
!  1, P1BC1F1 = P1 x F1, the first backcrossing where P1 is used as the recurrent parent;
!  2, P2BC1F1 = P2 x F1, the first backcrossing where P2 is used as the recurrent parent;
!  3, F1DH, F1-derived doubled haploids; 
!  4, RIL or F1RIL, recombination inbred lines through the repeated selfing of F1;
!  5, P1BC1RIL, recombination inbred lines through the repeated selfing of P1BC1F1;
!  6, P2BC1RIL, recombination inbred lines through the repeated selfing of P2BC1F1;
!  7, F2, the selfing generation of F1;
!  8, F3, the selfing generation of F2;
!  9, P1BC2F1, the second backcrossing where P1 is used as the recurrent parent; 
! 10, P2BC2F1, the second backcrossing where P2 is used as the recurrent parent;
! 11, P1BC2RIL, recombination inred lines through the repeated selfing of P1BC2F1; 
! 12, P2BC2RIL, recombination inred lines through the repeated selfing of P2BC2F1; 
! 13, P1BC1F2, the selfing generation of P1BC1F1; 
! 14, P2BC1F2, the selfing generation of P2BC1F1; 
! 15, P1BC2F2, the selfing generation of P1BC2F1; 
! 16, P2BC2F2, the selfing generation of P2BC2F1; 
! 17, P1BC1DH, P1BC1F1-derived doubled haploids; 
! 18, P2BC1DH, P2BC1F1-derived doubled haploids; 
! 19, P1BC2DH, P1BC2F1-derived doubled haploids; 
! 20, P2BC2DH, P2BC2F1-derived doubled haploids; 
   3      !Mapping Population (see remarks above)
   2      !Mapping Function (1 for Kosambi; 2 for Haldane; 3 for Morgan)
   2      !Marker Space Type (1 for intervals; 2 for positions)
   1      !Marker Space Unit(1 for centiMorgans; 2 for Morgan)
   6      !Number of Chromosomes (or Linkage Groups)
 200      !Size of the mapping population
   2      !Number of environments
 
!***************************************** Chromosomes and Linkage Maps **********************************************
!Chromosome                 NumMarkers
-CH1                        16
-CH2                        16
-CH3                        16
-CH4                        16
-CH5                        16
-CH6                        16
!Linkage map (Marker name followed by position or the interval length)
 MK-1-1                1     0.000
 MK-1-2                1    10.000
 MK-1-3                1    20.000
 MK-1-4                1    30.000
 MK-1-5                1    40.000
 MK-1-6                1    50.000
 MK-1-7                1    60.000
 MK-1-8                1    70.000
 MK-1-9                1    80.000
 MK-1-10               1    90.000
 MK-1-11               1   100.000
 MK-1-12               1   110.000
 MK-1-13               1   120.000
 MK-1-14               1   130.000
 MK-1-15               1   140.000
 MK-1-16               1   150.000
 MK-2-1                2     0.000
 MK-2-2                2    10.000
 MK-2-3                2    20.000
 MK-2-4                2    30.000
 MK-2-5                2    40.000
 MK-2-6                2    50.000
 MK-2-7                2    60.000
 MK-2-8                2    70.000
 MK-2-9                2    80.000
 MK-2-10               2    90.000
 MK-2-11               2   100.000
 MK-2-12               2   110.000
 MK-2-13               2   120.000
 MK-2-14               2   130.000
 MK-2-15               2   140.000
 MK-2-16               2   150.000
 MK-3-1                3     0.000
 MK-3-2                3    10.000
 MK-3-3                3    20.000
 MK-3-4                3    30.000
 MK-3-5                3    40.000
 MK-3-6                3    50.000
 MK-3-7                3    60.000
 MK-3-8                3    70.000
 MK-3-9                3    80.000
 MK-3-10               3    90.000
 MK-3-11               3   100.000
 MK-3-12               3   110.000
 MK-3-13               3   120.000
 MK-3-14               3   130.000
 MK-3-15               3   140.000
 MK-3-16               3   150.000
 MK-4-1                4     0.000
 MK-4-2                4    10.000
 MK-4-3                4    20.000
 MK-4-4                4    30.000
 MK-4-5                4    40.000
 MK-4-6                4    50.000
 MK-4-7                4    60.000
 MK-4-8                4    70.000
 MK-4-9                4    80.000
 MK-4-10               4    90.000
 MK-4-11               4   100.000
 MK-4-12               4   110.000
 MK-4-13               4   120.000
 MK-4-14               4   130.000
 MK-4-15               4   140.000
 MK-4-16               4   150.000
 MK-5-1                5     0.000
 MK-5-2                5    10.000
 MK-5-3                5    20.000
 MK-5-4                5    30.000
 MK-5-5                5    40.000
 MK-5-6                5    50.000
 MK-5-7                5    60.000
 MK-5-8                5    70.000
 MK-5-9                5    80.000
 MK-5-10               5    90.000
 MK-5-11               5   100.000
 MK-5-12               5   110.000
 MK-5-13               5   120.000
 MK-5-14               5   130.000
 MK-5-15               5   140.000
 MK-5-16               5   150.000
 MK-6-1                6     0.000
 MK-6-2                6    10.000
 MK-6-3                6    20.000
 MK-6-4                6    30.000
 MK-6-5                6    40.000
 MK-6-6                6    50.000
 MK-6-7                6    60.000
 MK-6-8                6    70.000
 MK-6-9                6    80.000
 MK-6-10               6    90.000
 MK-6-11               6   100.000
 MK-6-12               6   110.000
 MK-6-13               6   120.000
 MK-6-14               6   130.000
 MK-6-15               6   140.000
 MK-6-16               6   150.000
!*********************************** Marker Types ********************************************************************
!Co-dominant marker: When heterozygote F1 is present, P1 is coded as 2, F1 is coded as 1, and P2 is coded as 0; Otherwise, P1 is coded as 2, and P2 is coded as 0. 
!Dominant marker: When heterozygote F1 is present, P1 and F1 are coded as 12, and P2 is coded as 0; Otherwise, P1 is coded as 2, and P2 is coded as 0.  
!Recessive markers: When heterozygote F1 is present, P1 is coded as 2, and F1 and P2 are coded as 10; Otherwise, P1 is coded as 2, and P2 is coded as 0. 
!Missing marker is coded as -1. 
 MK-1-1                 2   2   2   2   2   0   0   0   2   0   0   0   0   2   0   0   2   0   0   0   0   2   2   0   0   0   0   0   2   0   2   0   0   2   2   2   2   2   2   0   2   0   0   0   0   2   0   2   0   0   0   2   2   0   0   0   2   0   0   0   0   0   2   2   0   0   0   0   2   0   2   2   0   2   2   0   2   2   2   0   0   2   2   0   2   0   0   2   2   2   0   2   2   0   0   2   0   0   0   0   2   2   0   2   0   2   2   0   0   0   0   2   0   2   0   2   2   0   0   2   2   0   2   2   2   0   0   2   2   0   0   2   0   0   2   0   0   2   2   2   2   0   2   0   0   2   0   2   0   0   0   0   0   2   0   2   2   0   2   0   0   2   2   2   0   2   2   0   2   0   2   0   2   2   0   0   0   2   0   0   2   0   0   2   0   0   2   0   2   0   2   2   2   2   0   0   2   2   2   2
 MK-1-2                 2   2   2   2   2   0   0   0   2   0   0   0   0   2   0   0   2   0   0   2   0   2   2   0   0   0   0   0   2   0   2   0   0   2   2   2   2   0   2   2   2   0   0   0   0   2   0   0   0   0   0   2   2   0   0   0   2   0   0   0   2   0   2   2   0   0   0   0   2   0   2   2   0   2   2   0   2   2   0   0   0   2   2   0   2   0   0   2   2   2   0   2   2   0   0   2   0   0   0   0   2   2   0   2   0   2   2   0   0   0   0   2   0   2   0   2   2   2   0   2   2   2   2   2   2   0   0   2   2   0   0   2   0   0   2   0   0   2   2   2   0   0   2   0   0   2   0   2   0   0   0   0   0   2   2   0   2   0   0   0   0   0   2   0   0   2   2   0   2   0   2   0   2   2   0   0   0   2   0   0   2   0   2   2   2   0   2   0   2   0   2   2   2   2   0   0   2   0   2   2
 MK-1-3                 2   2   2   2   2   0   0   2   2   0   2   0   0   2   2   0   2   0   0   2   0   2   2   0   0   0   0   0   2   0   2   0   0   2   2   2   2   0   0   2   2   0   0   0   0   2   0   2   0   0   0   0   2   0   0   0   0   0   0   2   2   0   2   2   0   0   0   0   2   0   2   2   0   2   0   0   2   2   0   0   0   2   2   0   2   0   0   2   2   2   0   2   2   0   0   0   0   0   0   0   0   2   0   2   0   2   2   0   0   0   0   2   0   2   0   2   2   0   0   2   2   2   2   2   2   0   0   2   2   0   0   2   0   0   2   0   0   2   2   2   0   0   2   0   0   2   0   2   0   0   0   0   0   2   2   0   2   0   0   0   0   0   2   0   0   2   2   0   2   0   2   0   2   0   0   0   0   2   0   0   0   0   2   2   2   0   2   0   2   0   2   0   2   0   0   0   2   0   2   2
 MK-1-4                 2   2   2   2   2   2   0   2   2   0   2   0   0   2   2   0   2   0   0   2   0   2   2   2   0   0   0   2   2   2   2   0   0   2   2   2   2   0   0   2   2   0   0   2   0   2   0   2   0   0   0   2   2   0   2   0   0   0   0   2   2   0   2   2   0   2   0   0   2   0   2   2   0   2   0   0   2   2   0   0   0   2   2   0   2   0   0   2   2   2   0   2   2   2   0   0   0   0   0   2   2   2   0   2   0   2   2   0   0   0   0   2   0   2   0   2   2   0   0   2   2   2   2   0   2   0   0   2   2   0   0   0   0   0   2   0   2   2   2   0   0   0   0   0   0   2   0   2   0   0   0   0   0   2   2   0   2   0   0   0   0   0   2   0   0   2   2   0   2   0   2   0   2   0   0   0   0   2   0   0   0   0   0   2   2   0   2   0   2   0   2   0   2   0   0   0   2   0   2   2
 MK-1-5                 2   2   2   2   2   2   0   2   2   0   2   0   0   2   2   0   2   0   0   2   0   2   2   0   0   0   0   2   0   2   2   0   0   2   2   2   2   0   0   2   2   2   0   0   0   2   0   2   0   0   0   2   2   2   2   0   0   0   0   2   2   0   2   0   0   2   0   0   2   0   2   2   0   2   0   0   2   2   0   0   0   2   2   0   2   0   0   2   2   2   0   2   0   2   0   0   0   0   0   2   2   2   0   2   0   2   2   0   0   0   0   2   0   2   2   2   2   0   0   2   2   2   2   0   2   0   0   2   2   0   0   0   2   0   2   0   2   2   2   0   0   2   0   0   0   2   0   2   0   0   0   0   0   2   2   0   0   0   0   0   0   0   2   0   0   2   2   0   2   0   0   0   2   0   0   0   0   2   0   0   0   0   2   2   2   2   2   0   2   0   2   0   2   0   0   0   2   0   2   2
 MK-1-6                 2   2   2   2   2   2   0   2   2   0   2   0   0   2   2   0   2   0   0   2   0   2   2   0   0   0   0   2   0   2   2   0   0   0   2   2   0   0   0   2   2   2   0   0   0   2   0   2   0   0   0   2   2   2   2   0   0   0   0   2   2   0   2   0   0   2   2   0   2   0   2   0   0   2   0   2   2   2   0   0   0   2   2   0   2   0   0   2   2   2   0   2   0   2   0   0   0   0   0   2   2   2   2   2   0   2   2   0   2   0   0   2   0   2   2   2   2   0   0   2   2   2   2   0   2   0   2   2   2   0   0   0   2   2   2   2   2   2   2   0   0   2   0   0   0   2   0   2   0   0   0   0   0   2   2   0   0   0   0   0   0   0   2   0   0   2   2   0   2   0   0   0   2   0   0   0   0   2   0   0   0   0   2   2   2   0   2   0   2   0   2   0   2   0   0   0   2   0   2   2
 MK-1-7                 2   2   2   2   2   0   0   0   2   0   0   0   0   2   2   0   2   0   0   0   2   2   2   0   0   0   0   2   0   2   2   0   0   0   2   2   0   0   0   0   2   2   0   0   0   2   0   2   0   0   0   2   2   2   2   2   0   2   0   0   2   0   2   0   0   2   2   0   0   0   0   0   2   2   0   2   2   0   0   0   0   2   2   0   2   0   0   2   2   2   0   2   0   2   0   0   2   0   0   2   2   2   2   0   0   2   2   0   2   0   0   2   0   2   0   0   2   0   0   2   2   2   0   0   2   0   2   2   0   0   0   0   2   2   2   2   2   2   2   0   0   2   0   0   0   2   0   2   0   0   0   0   0   2   2   0   0   0   0   0   0   0   2   0   2   2   2   0   2   0   0   0   2   0   0   0   0   2   2   0   0   0   2   2   2   2   2   0   2   0   2   0   2   0   0   0   2   0   0   2
 MK-1-8                 2   2   2   2   2   0   0   0   2   0   0   0   0   2   2   0   2   0   0   0   2   2   2   0   2   0   0   2   0   2   2   0   0   0   2   2   0   0   0   0   0   2   0   0   0   2   0   2   0   0   0   2   2   2   0   2   0   2   0   0   2   0   2   0   2   2   2   0   0   0   0   0   2   2   0   2   0   0   0   2   0   2   2   0   2   0   0   2   2   0   0   2   0   2   0   0   0   2   0   2   2   2   2   0   0   2   2   2   2   2   2   2   2   2   2   0   2   0   0   2   2   2   0   0   2   2   2   2   0   0   0   0   2   2   2   2   2   2   2   2   0   2   0   0   0   2   0   2   0   0   0   0   0   2   2   0   0   2   0   0   2   0   2   0   2   2   2   0   2   0   0   0   2   0   0   0   0   0   2   0   0   0   2   2   2   2   2   0   2   0   2   0   2   0   0   2   2   2   0   2
 MK-1-9                 2   2   2   2   2   0   0   0   2   0   0   0   0   2   2   0   2   0   0   0   2   2   2   2   2   0   0   2   0   2   2   0   0   2   2   2   0   0   0   0   0   0   0   0   0   2   0   2   0   0   0   2   0   2   0   2   0   2   0   2   2   0   2   2   2   2   2   0   0   0   0   0   2   2   0   2   0   0   0   2   2   2   2   0   0   0   0   2   0   0   2   2   0   2   0   0   0   2   0   2   2   2   2   0   0   2   2   2   2   2   2   2   2   2   2   0   0   0   0   2   2   2   0   0   2   2   2   2   0   0   0   0   2   2   2   2   2   2   2   2   0   2   0   0   0   2   0   2   0   2   0   0   0   2   2   0   2   2   0   2   2   0   2   0   2   2   2   0   2   0   0   0   2   0   0   0   0   0   2   0   0   0   2   2   2   2   2   0   0   0   2   2   2   0   0   2   2   2   0   2
 MK-1-10                2   2   2   2   0   0   0   0   2   0   0   0   0   2   2   0   2   0   0   0   2   2   2   2   2   0   2   2   2   2   2   0   0   2   2   2   0   0   0   0   0   0   0   0   2   2   0   2   2   0   0   2   0   0   0   2   0   2   2   2   2   0   2   2   2   2   2   0   0   0   0   0   2   2   0   2   2   0   0   2   0   2   2   0   0   0   0   2   0   0   2   0   0   2   0   0   0   2   0   2   2   2   2   0   0   2   2   2   2   2   2   2   2   2   2   2   2   0   0   2   2   2   2   0   2   2   2   2   0   0   0   0   2   2   2   2   2   2   2   2   0   2   0   2   0   2   0   0   0   2   0   0   0   2   0   0   2   2   0   2   2   0   2   0   2   2   2   0   2   0   0   0   2   0   0   0   0   0   2   0   0   0   2   2   2   2   2   0   2   0   0   2   2   0   2   2   2   2   0   2
 MK-1-11                2   2   2   2   0   0   0   0   2   0   0   0   0   2   2   0   2   0   0   0   2   2   2   2   2   0   0   0   2   2   2   0   0   2   2   2   0   0   2   0   2   0   0   0   0   2   0   0   2   0   0   2   2   0   2   2   2   0   2   2   2   0   0   2   2   0   2   0   0   0   0   0   2   2   0   2   2   0   0   2   0   2   2   0   0   0   2   2   0   0   2   0   0   2   0   0   2   2   0   2   2   2   2   0   0   2   2   2   2   2   2   2   2   2   2   2   2   0   0   2   0   2   2   0   2   2   2   2   0   2   0   0   2   2   2   2   2   2   2   2   0   0   0   2   0   2   0   0   0   2   0   0   0   2   0   0   2   2   0   2   2   0   2   0   2   0   2   0   2   0   0   0   0   0   0   0   0   0   2   0   0   0   0   2   2   2   2   0   2   0   0   2   2   2   2   2   2   2   2   2
 MK-1-12                2   2   2   2   0   0   0   0   2   0   0   2   2   0   0   2   2   0   2   0   2   2   2   2   2   0   0   0   2   2   2   0   0   2   2   2   0   0   2   0   2   0   0   0   0   2   0   0   2   0   0   2   2   0   2   2   2   0   2   2   2   0   0   2   2   0   2   0   0   0   0   0   2   2   2   2   2   0   0   2   0   2   2   0   0   2   2   2   0   0   2   0   2   2   0   0   2   2   0   2   2   2   2   0   0   2   2   2   2   2   2   2   2   2   2   2   2   0   0   2   0   2   2   0   2   2   2   2   0   2   0   2   2   2   2   0   2   2   2   2   2   0   0   2   0   2   0   0   0   2   0   0   0   2   0   0   2   2   0   2   2   0   2   0   2   0   2   0   2   0   0   0   0   0   0   0   0   0   2   0   0   0   0   2   2   2   2   0   2   0   0   2   2   2   2   2   2   2   2   2
 MK-1-13                2   2   2   2   0   0   0   0   2   0   2   2   2   0   0   2   0   0   2   0   2   2   2   2   2   0   0   0   0   0   2   2   0   2   2   2   0   0   2   0   2   0   0   0   0   2   2   0   2   0   0   2   2   0   0   2   2   0   2   2   2   0   0   2   2   2   2   0   0   0   0   0   2   2   2   2   0   0   0   2   0   2   2   0   0   2   2   2   0   0   2   2   2   2   0   0   2   2   0   2   2   2   0   0   0   2   2   2   2   2   0   2   2   2   2   2   2   0   0   2   0   2   2   0   2   2   2   2   0   2   2   2   2   2   2   0   2   2   2   2   2   0   0   2   0   2   0   0   0   2   2   0   0   2   0   0   2   2   0   2   0   0   2   0   2   0   2   2   2   0   0   0   0   0   0   0   0   0   2   0   0   0   0   2   2   2   2   0   2   0   2   2   2   2   2   2   2   0   2   2
 MK-1-14                2   2   2   2   0   2   2   0   2   0   2   2   2   0   0   2   0   0   2   0   2   2   2   2   2   0   2   0   0   0   2   0   0   2   2   0   2   0   2   0   2   0   0   0   0   2   0   0   0   2   0   2   2   0   0   2   2   0   0   2   2   0   0   2   2   0   2   0   0   0   0   0   2   2   2   2   0   2   0   2   0   2   0   0   0   2   2   2   0   0   2   2   2   2   0   0   2   2   2   2   0   2   0   0   0   2   2   2   2   2   0   2   2   2   2   2   2   0   0   0   0   2   2   2   2   2   2   2   0   2   2   2   2   2   2   0   2   2   2   2   2   0   0   2   0   2   0   0   0   2   2   2   0   2   0   0   2   2   0   2   0   0   2   0   2   0   2   2   2   0   0   0   0   0   0   0   0   0   2   2   0   0   0   2   2   2   2   0   2   0   2   2   2   2   2   2   2   0   2   2
 MK-1-15                2   2   2   2   2   2   2   0   2   0   2   2   2   0   0   2   0   2   2   0   0   2   2   2   2   0   2   2   0   0   2   0   0   2   2   2   2   0   2   0   2   0   0   0   0   2   0   0   0   0   0   2   2   0   2   2   2   0   0   2   2   0   0   2   2   0   2   0   0   2   0   0   2   2   2   2   0   2   2   2   0   2   2   0   0   2   2   2   0   0   2   2   2   2   2   0   2   2   2   0   0   2   0   0   2   0   2   2   2   2   0   0   2   2   2   2   2   0   0   0   2   0   2   2   2   2   2   2   0   2   2   2   2   2   2   0   2   2   0   0   2   0   0   2   0   2   2   0   0   2   2   2   0   2   0   0   2   0   2   2   0   0   2   0   2   0   2   2   2   0   0   0   0   0   0   0   0   0   2   2   0   0   0   2   2   2   2   0   2   0   2   2   2   2   2   2   2   0   2   2
 MK-1-16                2   2   2   2   2   2   2   0   2   0   2   0   2   2   0   2   0   2   2   0   0   2   2   2   2   0   2   2   0   0   2   0   0   2   2   2   2   0   2   0   2   0   0   0   0   2   0   0   0   0   0   2   2   0   2   2   0   2   0   2   2   0   0   0   2   0   2   0   0   2   0   0   2   2   2   2   0   2   2   2   0   2   2   0   0   2   2   2   0   0   2   2   2   2   0   0   2   2   2   0   0   2   0   0   2   0   2   2   2   0   0   0   2   0   2   2   2   0   2   0   2   0   2   2   2   2   2   2   0   2   0   2   2   2   2   0   2   2   2   0   2   0   0   2   0   2   2   0   0   2   2   2   0   2   0   2   2   0   2   2   0   0   2   0   2   0   2   2   2   0   0   0   0   2   0   0   0   0   2   2   0   0   0   2   2   0   0   0   2   0   2   2   0   2   2   2   2   0   0   2
 MK-2-1                 0   2   2   2   2   2   0   0   2   2   0   0   2   2   2   2   0   2   0   0   0   2   2   2   0   2   2   0   2   2   2   0   2   0   0   0   0   0   0   2   0   0   2   2   2   2   0   0   0   2   2   0   2   0   0   0   2   0   2   0   0   2   2   0   2   2   2   2   2   2   2   0   2   2   0   0   2   2   0   0   0   2   0   0   2   2   0   0   2   2   2   2   0   0   2   2   2   0   2   0   2   2   2   0   2   2   2   0   2   0   2   0   2   0   2   0   2   2   2   2   0   2   2   0   0   0   0   0   2   0   0   0   2   2   2   2   0   2   0   2   2   2   2   2   0   2   2   2   0   2   0   0   0   2   2   0   2   2   0   0   0   0   0   0   0   2   2   0   2   2   2   0   2   0   2   2   0   0   2   0   0   2   0   2   0   2   2   2   0   0   2   2   2   0   0   0   0   2   0   0
 MK-2-2                 0   2   2   2   2   2   0   0   2   2   0   0   2   2   2   2   0   2   0   0   0   2   2   2   0   2   2   0   2   2   2   0   2   0   0   0   0   0   0   2   0   0   2   2   2   2   0   0   0   2   2   0   0   0   2   0   2   0   2   0   0   2   2   0   2   2   2   2   2   2   2   0   2   2   0   0   2   2   0   0   0   2   0   0   2   2   0   0   0   2   2   2   0   0   0   2   0   0   2   0   2   2   2   0   2   2   2   2   2   0   2   0   2   0   2   0   2   2   2   2   0   2   2   0   0   0   0   2   2   2   0   0   2   2   2   2   0   0   0   2   2   2   2   2   0   2   2   2   0   2   0   0   0   2   2   0   2   2   0   0   0   0   0   2   2   2   2   0   2   2   2   0   0   0   2   2   2   2   2   0   0   2   2   2   0   2   2   2   0   0   2   2   2   0   0   0   0   2   0   0
 MK-2-3                 0   2   2   2   2   2   0   0   2   0   0   0   2   2   2   2   0   2   0   0   0   2   0   2   2   2   2   0   2   2   2   0   2   0   0   0   0   0   0   2   0   2   2   0   2   2   0   0   0   2   2   0   2   0   2   0   2   0   2   0   0   2   2   0   2   2   2   2   2   2   2   0   2   2   0   0   2   2   0   0   0   2   0   0   2   2   0   0   0   2   2   2   0   0   0   2   0   0   2   0   2   2   2   0   2   2   2   2   2   0   2   0   2   0   2   0   2   2   2   2   0   2   2   0   2   0   0   2   2   2   0   0   2   2   0   2   0   0   0   2   2   2   2   0   0   0   2   2   0   2   0   0   0   2   2   0   2   2   0   0   0   0   0   0   2   2   2   0   0   2   2   0   0   0   2   2   2   2   2   0   0   2   2   2   0   2   2   2   0   0   2   2   2   0   0   0   2   2   0   0
 MK-2-4                 0   2   2   2   2   2   0   0   2   0   0   0   2   2   0   2   0   2   0   0   0   2   2   2   2   2   2   0   2   2   2   0   2   0   0   0   0   0   0   2   0   2   2   0   2   2   0   0   0   2   2   2   0   2   2   0   2   0   2   0   0   2   2   0   2   2   2   2   2   2   0   0   0   2   0   0   2   2   0   0   0   2   0   0   2   2   0   0   0   2   2   2   0   0   2   2   0   0   0   0   2   2   2   2   2   2   2   2   2   0   2   0   2   0   2   0   2   2   2   2   0   2   2   2   2   0   0   2   2   0   2   0   2   2   0   2   0   0   0   2   2   2   2   0   0   0   2   0   0   2   0   0   0   2   2   0   2   2   0   0   0   0   0   0   2   2   2   0   0   2   2   0   0   0   2   2   2   2   2   0   0   2   0   2   0   2   2   2   0   0   2   2   2   0   0   2   2   2   0   0
 MK-2-5                 0   2   2   2   2   2   0   2   2   2   0   0   0   2   0   2   0   2   0   0   0   2   2   2   2   2   2   0   0   2   0   0   2   0   0   0   0   0   0   2   2   2   2   0   2   2   0   0   2   2   2   2   0   2   0   0   2   0   0   0   2   2   2   0   2   2   2   2   2   2   0   0   0   2   0   0   2   2   0   0   0   2   0   0   2   0   0   0   2   2   2   2   0   0   0   0   0   0   0   0   2   2   2   2   2   2   2   2   2   0   2   0   2   0   2   0   2   2   2   2   0   2   2   2   2   0   0   2   2   0   2   0   2   2   2   2   0   0   0   2   2   2   2   0   0   0   2   0   0   2   2   0   2   2   2   0   2   2   0   0   2   0   0   0   2   2   2   2   0   0   2   0   0   0   2   2   2   2   2   2   0   2   2   2   0   2   2   2   0   0   2   2   2   0   0   2   2   2   0   0
 MK-2-6                 0   2   2   2   2   2   2   2   2   2   2   0   0   2   0   2   0   0   0   0   0   2   2   2   2   2   2   2   0   2   0   0   2   0   0   0   2   0   0   2   2   2   2   0   2   2   0   0   2   2   2   2   0   2   0   0   2   0   2   0   2   2   2   0   0   2   0   2   2   2   0   0   0   2   0   0   2   2   0   0   0   0   0   0   2   0   0   0   2   2   2   2   0   0   0   0   2   0   0   0   2   2   2   0   2   2   2   2   2   0   2   0   2   0   2   0   2   2   2   2   0   2   0   2   2   0   0   2   2   0   2   0   2   0   2   2   0   0   0   0   2   2   2   0   0   0   2   0   0   2   2   0   2   2   2   0   2   2   0   0   0   0   0   0   2   2   0   2   0   0   2   0   2   0   2   0   2   2   2   2   0   2   2   2   0   2   2   2   0   0   2   2   2   0   0   2   2   2   0   0
 MK-2-7                 0   2   0   2   2   2   2   2   2   2   2   2   0   2   0   2   2   0   0   0   0   2   2   2   2   2   2   2   2   2   0   0   2   0   0   0   0   0   0   2   2   0   2   0   2   0   0   0   2   2   2   2   0   2   0   0   2   2   2   0   2   2   2   0   0   2   0   2   2   2   0   0   0   2   0   0   2   2   0   0   0   0   0   2   2   0   0   0   2   2   2   2   0   0   0   0   0   0   0   0   2   2   2   0   2   2   2   2   2   0   2   0   2   0   0   0   2   0   2   2   0   2   0   2   2   0   0   2   2   0   2   0   2   0   0   2   0   0   0   0   2   2   2   0   0   0   0   0   0   2   2   0   2   2   2   0   2   2   0   0   0   0   0   0   2   2   0   2   0   2   2   0   2   0   2   0   2   2   2   2   0   2   2   2   2   2   2   2   0   2   2   2   2   0   2   2   2   2   0   0
 MK-2-8                 0   2   0   2   2   2   2   2   2   2   2   0   2   0   0   0   2   0   0   0   0   2   2   2   2   2   2   2   2   2   0   0   2   0   0   2   0   0   0   0   0   0   2   0   2   0   0   0   2   2   2   0   0   2   0   0   2   2   2   0   2   2   2   0   0   2   0   2   2   2   0   0   0   2   0   2   2   0   0   0   0   0   0   2   2   0   0   2   2   2   2   0   0   0   0   0   0   2   0   0   2   2   2   0   2   2   2   2   2   0   2   0   2   0   0   0   2   0   2   2   2   2   0   0   2   0   2   2   0   0   2   0   2   0   0   2   0   0   0   0   2   2   2   2   0   0   0   0   0   2   2   0   2   2   2   0   2   2   2   0   0   0   0   0   0   2   0   2   0   0   2   0   2   0   0   0   2   0   2   2   0   2   2   2   2   2   0   2   0   2   2   2   2   0   2   2   2   2   0   0
 MK-2-9                 0   2   0   2   2   2   2   2   2   2   2   0   2   0   0   2   2   0   0   0   0   2   2   2   2   2   2   2   2   2   0   0   2   0   0   2   0   0   0   0   0   0   2   0   2   2   0   0   2   2   2   0   0   2   0   0   2   2   2   0   2   2   2   0   0   2   0   2   2   2   0   0   0   2   0   2   2   0   0   0   0   2   0   2   2   0   0   2   2   2   2   0   0   0   0   0   2   2   0   0   2   2   2   0   2   2   2   2   2   2   2   0   2   0   0   0   2   0   2   2   2   2   0   0   2   0   0   2   0   0   2   0   2   0   0   2   0   0   0   0   2   2   2   2   0   0   0   0   0   2   0   0   2   2   2   2   2   2   2   0   0   0   0   0   0   0   0   2   0   0   2   0   2   0   0   0   2   0   2   0   0   2   2   2   2   2   0   2   0   2   2   2   2   0   2   2   2   0   0   0
 MK-2-10                0   2   0   2   2   2   0   2   0   2   2   0   2   0   0   2   2   0   0   0   0   2   0   2   2   2   2   2   2   2   0   0   2   0   0   2   0   0   0   0   0   0   2   0   2   2   0   0   0   2   2   0   0   2   0   0   2   2   2   0   2   2   2   0   0   2   0   2   2   2   0   2   0   2   0   2   2   0   0   0   0   2   0   0   2   0   0   2   2   2   2   2   0   0   0   0   2   2   0   0   2   2   2   0   2   2   2   2   2   2   2   0   2   0   0   0   2   2   2   2   2   2   0   0   0   0   0   2   0   0   2   2   2   0   0   2   0   0   0   0   2   0   2   2   0   0   0   0   0   2   0   0   2   2   2   0   2   2   2   0   0   0   0   0   2   0   0   2   0   2   2   0   2   0   0   0   2   0   2   0   0   2   2   2   0   2   0   2   0   2   2   2   2   0   2   2   2   0   0   0
 MK-2-11                0   2   0   2   2   2   0   2   0   0   2   0   2   0   0   2   2   0   0   0   0   2   0   0   2   2   2   2   2   0   0   0   2   2   0   0   0   0   0   0   0   0   2   0   2   2   0   0   0   2   2   0   0   2   0   0   2   2   2   0   2   2   2   0   0   2   0   2   2   2   0   2   0   2   0   0   2   0   0   0   0   2   0   2   2   0   0   2   2   2   2   2   0   2   0   0   2   0   0   0   2   2   0   0   2   2   2   2   2   2   2   0   2   0   0   0   2   0   2   2   2   2   0   0   0   0   0   2   0   0   2   2   2   0   2   2   0   0   0   0   0   0   2   2   0   0   0   0   0   2   0   0   2   2   2   0   2   2   2   0   2   0   0   0   2   0   0   2   0   2   2   0   2   0   0   0   2   0   2   0   0   2   2   2   2   2   0   2   0   2   2   2   2   2   2   2   2   0   0   2
 MK-2-12                2   2   0   2   2   2   0   2   0   0   2   0   2   0   0   2   2   2   2   0   0   2   2   0   2   2   2   2   2   0   0   0   2   0   0   0   0   0   0   0   0   2   2   2   2   2   0   0   0   2   2   0   0   2   0   0   2   2   2   0   2   2   0   0   0   2   0   2   2   2   0   2   0   2   0   0   2   0   0   0   0   2   0   2   2   0   0   2   2   2   2   2   0   2   0   0   2   0   0   0   0   2   0   0   2   2   2   2   2   2   2   0   2   2   0   0   0   0   2   2   2   0   0   0   0   0   0   2   0   0   2   0   2   0   2   2   0   0   0   0   0   0   2   2   0   0   0   2   0   2   0   0   2   2   2   0   2   0   2   0   2   0   0   0   2   0   0   2   0   2   2   0   2   0   0   0   2   0   2   0   0   2   2   2   2   2   0   2   0   0   0   2   2   2   2   2   2   0   0   2
 MK-2-13                2   2   0   2   2   2   0   2   0   0   2   0   2   0   0   2   2   2   2   0   0   2   2   0   2   2   0   2   2   0   0   0   0   0   0   0   0   0   0   0   0   2   2   2   2   2   0   0   0   2   2   0   0   2   0   0   2   0   2   0   2   2   2   0   0   2   0   0   2   2   2   0   0   2   0   0   0   2   0   0   0   2   0   2   2   2   0   0   2   2   2   2   0   2   0   0   2   0   0   0   0   2   0   0   2   2   2   2   2   2   2   0   2   2   0   2   0   0   2   2   2   0   0   0   0   2   0   2   0   0   2   0   2   2   2   2   0   0   0   0   0   0   0   2   0   0   0   2   0   2   0   0   2   2   2   0   2   0   2   0   2   0   0   0   2   2   0   2   0   2   2   0   2   0   0   2   2   0   0   0   0   2   2   2   2   2   0   2   0   0   0   2   2   2   2   0   2   0   0   2
 MK-2-14                0   2   0   2   0   2   0   2   0   0   2   0   2   0   0   2   2   2   2   0   0   2   2   0   2   2   2   2   0   0   0   0   2   0   0   0   0   0   0   0   0   2   2   2   2   2   0   0   0   2   0   2   0   2   0   0   2   2   2   0   2   2   2   0   0   2   0   0   2   2   2   0   0   2   0   0   0   2   0   0   0   2   0   2   2   2   0   0   2   2   2   2   0   2   0   0   2   2   0   0   0   0   2   0   2   2   2   2   2   2   2   0   2   2   0   2   0   0   2   0   2   0   0   0   0   0   0   2   2   0   2   0   2   2   2   2   0   0   0   0   0   0   0   2   0   0   0   2   0   0   0   0   2   2   2   0   2   0   0   0   2   0   0   0   2   2   0   2   2   2   0   0   2   0   0   2   2   0   0   0   0   2   2   2   2   2   0   2   0   0   0   2   2   2   2   0   2   0   0   2
 MK-2-15                0   2   0   2   0   2   2   2   0   0   2   0   2   0   0   0   2   2   2   0   0   2   0   0   2   2   2   0   0   0   0   0   2   0   2   0   0   0   0   0   0   2   2   2   2   0   0   0   0   2   0   2   0   2   0   0   2   2   2   0   2   2   2   0   0   2   0   0   2   2   2   0   0   2   0   0   0   2   0   0   0   2   0   2   2   2   0   0   2   0   2   0   0   2   0   0   2   2   0   0   0   0   2   0   2   2   0   2   2   2   2   0   2   2   0   2   0   0   2   0   2   0   0   0   0   0   0   2   2   0   2   0   2   2   2   2   0   0   0   0   0   0   0   2   2   0   0   2   0   2   0   0   2   2   2   2   2   0   0   0   2   0   0   0   2   2   0   2   2   2   0   0   2   0   2   2   0   0   0   0   0   0   2   2   2   2   0   2   0   0   0   2   2   2   2   0   2   0   0   2
 MK-2-16                0   0   2   2   0   2   2   2   0   0   2   0   2   0   0   0   2   2   2   0   0   2   0   0   2   2   2   0   0   0   0   0   2   0   2   0   0   0   0   2   0   2   2   2   2   0   0   0   0   2   2   2   0   2   0   0   2   2   2   0   0   2   2   0   0   2   0   0   2   2   0   0   0   2   0   0   0   2   0   0   0   0   0   2   2   2   0   0   2   0   2   0   0   2   0   0   2   2   0   0   0   0   2   2   2   2   0   2   2   2   2   0   2   2   0   2   0   2   2   0   0   0   0   0   0   0   0   0   0   0   2   2   2   2   2   2   0   0   0   0   0   0   0   2   2   0   0   2   0   2   0   0   2   2   2   2   2   0   0   0   2   0   0   0   2   2   0   2   2   2   0   2   0   0   2   2   0   0   0   0   0   0   2   2   2   2   0   2   0   2   0   2   2   0   2   0   2   0   0   2
 MK-3-1                 2   2   2   0   2   2   0   0   2   0   2   0   0   2   0   0   0   0   0   0   0   0   2   0   2   2   0   0   2   2   0   0   0   2   0   2   2   0   2   2   2   0   0   0   0   2   2   2   0   2   2   2   0   2   0   0   2   2   0   0   0   0   0   0   0   0   0   2   2   0   0   0   0   2   2   2   2   0   2   2   0   0   0   2   0   0   0   0   0   2   2   0   2   2   0   2   0   2   2   0   0   2   2   0   0   2   2   2   2   2   0   2   2   0   0   2   0   2   0   0   2   0   2   2   2   2   2   0   0   2   0   0   0   0   2   0   0   2   0   2   2   0   2   2   0   0   0   0   2   2   2   0   2   0   0   2   0   0   0   2   2   2   0   2   0   2   0   2   0   2   0   0   0   0   0   0   2   0   0   0   2   0   2   0   0   2   0   2   2   0   0   2   0   2   2   0   0   0   0   0
 MK-3-2                 2   2   2   0   2   2   0   0   2   0   2   0   0   2   0   0   0   0   0   0   0   0   2   0   2   2   0   0   2   2   0   0   0   2   0   2   2   0   2   2   2   0   0   0   2   2   2   2   0   2   2   2   0   2   2   0   2   2   0   2   2   0   0   0   0   0   0   2   2   0   0   0   0   2   0   2   2   0   2   2   2   0   0   2   0   0   0   0   0   2   2   0   2   2   0   2   0   2   2   0   0   2   2   0   0   2   2   0   2   2   2   2   2   2   0   2   0   2   0   0   2   0   2   2   2   2   2   0   0   2   0   0   2   0   2   0   0   2   0   2   2   0   2   2   0   0   0   0   2   2   2   0   2   0   0   2   0   0   0   2   2   2   0   2   0   2   0   2   0   2   0   0   0   0   0   0   2   0   0   0   2   0   2   0   0   2   0   0   0   0   0   2   0   2   2   0   0   0   0   0
 MK-3-3                 2   2   2   0   2   2   0   0   2   0   2   0   0   2   0   0   0   2   0   0   0   0   2   0   2   2   0   0   2   2   0   0   2   2   0   2   2   0   2   2   2   0   2   2   2   2   2   0   0   2   2   2   0   0   2   0   2   0   0   0   2   2   0   0   0   0   0   2   2   0   0   0   0   2   0   2   0   0   2   2   2   0   2   2   0   0   0   0   0   0   2   0   2   2   0   2   0   2   2   2   0   2   2   0   0   0   2   0   2   0   2   2   2   2   2   2   0   2   0   0   2   0   2   2   2   2   2   0   0   2   0   0   2   0   2   0   0   0   0   2   2   0   2   2   0   0   0   0   2   2   2   0   0   2   0   2   0   2   0   2   2   2   0   2   0   2   0   0   0   2   0   0   2   0   0   0   2   2   0   2   2   0   2   0   0   2   0   0   0   2   0   2   0   2   2   0   0   0   0   0
 MK-3-4                 2   2   2   0   0   2   0   0   2   0   2   0   0   2   2   0   0   2   0   0   0   0   2   0   2   2   0   0   2   2   0   0   2   2   0   2   2   0   2   2   2   0   2   2   2   2   2   0   0   2   2   2   0   0   2   0   0   0   0   0   2   2   0   0   0   0   0   2   2   0   0   0   0   2   0   2   0   0   2   2   2   0   2   2   0   0   0   2   0   2   2   0   2   2   0   2   0   2   2   2   0   2   2   0   0   0   2   0   2   2   0   2   2   2   2   2   0   2   0   0   2   0   2   0   2   2   2   0   0   2   0   2   2   0   2   0   0   0   0   2   2   0   2   2   0   2   0   0   2   2   2   0   0   2   0   2   0   2   0   2   2   2   0   2   0   2   0   0   0   2   0   0   2   0   0   0   2   2   0   2   2   0   2   0   2   2   0   0   2   2   0   2   0   2   2   0   0   0   0   0
 MK-3-5                 2   2   2   0   0   2   0   0   2   0   2   0   2   2   0   0   2   0   0   0   0   0   2   0   2   2   0   2   2   0   0   0   2   2   0   2   2   0   2   2   2   0   2   2   2   2   2   0   0   2   2   0   0   0   2   0   0   0   0   0   2   2   0   0   0   0   0   2   2   0   0   0   2   2   0   2   0   0   2   2   0   0   2   2   0   0   0   0   0   0   2   0   2   2   0   0   0   2   2   2   0   2   2   0   0   0   2   0   2   2   0   2   2   2   2   2   0   2   0   0   2   0   2   0   2   2   2   0   0   2   0   2   2   0   2   0   0   0   0   2   2   0   2   2   0   2   0   0   2   2   2   0   0   2   0   2   0   2   2   2   2   2   0   2   0   2   2   0   2   2   0   0   2   0   0   0   2   2   0   2   2   0   0   0   2   2   0   0   2   2   0   2   0   2   2   0   0   0   2   0
 MK-3-6                 2   2   2   0   0   2   2   0   2   0   2   0   2   2   0   0   2   0   0   0   0   0   0   0   2   2   0   2   2   0   0   0   2   2   0   2   2   0   0   0   2   0   2   2   2   2   2   2   0   2   2   0   0   0   2   0   0   0   0   0   2   2   0   0   0   0   0   2   2   0   0   0   2   2   0   2   0   0   2   2   0   0   2   2   0   0   0   0   2   0   2   0   2   2   0   0   0   2   2   2   0   2   2   0   2   0   2   0   2   2   0   2   2   2   2   2   2   2   0   0   2   0   2   0   2   2   2   0   0   2   0   2   2   0   2   0   0   0   0   2   2   0   2   2   0   2   0   0   2   2   0   0   0   2   0   2   2   2   2   2   2   2   0   2   0   2   2   2   2   2   0   0   2   0   0   0   2   2   0   0   2   0   0   0   2   0   0   0   0   2   0   2   0   2   2   0   2   0   2   0
 MK-3-7                 2   2   2   2   0   2   2   0   0   2   2   0   0   0   0   0   2   0   0   0   0   2   0   0   2   2   0   2   2   0   0   0   2   2   0   2   2   0   0   0   2   0   2   0   2   2   2   2   0   2   0   0   0   0   0   2   2   0   0   0   2   2   0   0   0   0   2   2   2   0   0   2   2   2   0   2   0   0   2   2   2   0   2   2   0   0   0   0   2   0   2   0   0   2   0   0   0   2   2   0   0   0   2   2   2   0   2   0   2   2   0   0   0   2   2   0   2   2   0   0   2   0   2   0   2   2   2   0   0   2   0   2   2   0   2   0   0   0   0   2   2   0   2   2   0   2   0   0   2   2   0   0   0   2   0   2   2   2   2   2   2   2   0   2   0   2   2   2   0   0   0   0   2   0   0   0   2   2   0   0   2   0   0   0   2   0   2   0   0   2   0   0   0   2   2   0   2   0   2   2
 MK-3-8                 2   2   2   2   0   2   2   0   2   2   0   0   0   0   0   0   2   0   0   0   0   2   0   0   2   2   0   0   2   0   0   0   2   2   0   2   2   0   0   0   2   0   2   2   2   2   2   2   2   2   0   2   0   0   0   2   0   0   2   0   2   2   0   0   0   0   2   2   2   0   0   2   2   2   0   2   0   0   2   2   2   0   2   2   0   0   2   0   2   0   2   2   0   2   0   0   0   0   2   0   0   0   2   0   2   0   2   0   2   0   2   0   0   2   2   0   2   0   0   0   2   0   2   0   2   2   2   0   0   2   0   2   2   0   2   0   0   0   0   2   2   0   2   2   0   2   0   0   2   2   0   0   0   2   0   2   2   2   0   2   2   0   0   2   0   2   2   0   0   0   0   0   0   2   0   0   2   2   0   0   0   0   0   0   2   0   2   0   0   2   0   0   0   2   2   0   2   0   2   2
 MK-3-9                 2   2   2   0   0   2   2   0   2   0   0   0   0   0   2   2   2   0   0   2   0   2   0   0   0   2   0   0   0   0   0   0   2   2   0   2   2   0   0   0   2   0   2   2   2   0   2   2   2   2   0   2   0   0   0   2   0   0   2   0   2   2   0   2   0   0   2   2   2   0   0   2   0   2   2   2   0   2   2   2   2   0   0   2   0   0   2   0   0   0   2   2   0   2   0   0   0   0   0   2   0   0   2   0   2   0   2   0   2   2   2   0   0   2   2   0   2   0   2   0   2   0   2   0   0   2   2   0   0   2   0   2   2   0   2   0   0   2   0   2   0   0   2   2   0   2   0   0   2   2   0   0   0   2   0   2   2   2   0   2   2   0   0   2   0   0   2   0   0   0   2   0   0   2   0   0   2   2   0   0   0   0   0   0   2   0   2   0   2   2   0   0   0   2   2   0   2   0   2   2
 MK-3-10                2   2   2   0   0   2   2   0   2   0   0   0   0   2   2   2   2   2   0   2   0   2   0   0   0   2   0   0   0   0   0   0   2   2   0   2   0   0   0   0   2   0   2   2   2   0   2   2   0   2   0   2   0   2   0   2   0   0   0   0   2   2   0   2   0   0   2   2   2   0   0   2   2   0   0   2   0   2   2   2   2   0   0   2   0   0   2   0   0   0   2   2   0   2   0   0   0   0   0   2   0   2   0   0   2   0   2   0   2   0   2   0   0   2   2   0   2   0   0   0   2   2   2   0   0   2   2   0   0   2   2   2   2   0   0   2   0   2   0   2   0   0   0   2   0   2   0   0   2   2   0   0   0   2   0   2   2   2   0   2   2   0   0   2   2   0   2   0   0   0   2   2   0   2   2   0   2   2   0   0   2   0   0   0   2   0   2   0   2   2   2   0   0   2   2   0   2   0   2   2
 MK-3-11                2   2   2   0   0   2   2   0   2   0   0   0   0   2   2   2   2   2   0   2   0   2   0   0   0   2   0   0   0   0   0   0   2   2   0   2   0   0   0   0   2   0   0   2   2   0   2   2   0   2   0   2   0   2   2   0   0   0   0   0   2   0   0   2   0   0   2   2   2   0   0   2   2   2   0   2   0   2   2   2   2   0   0   2   0   0   2   0   0   0   2   2   0   2   0   0   0   0   0   2   0   2   0   2   2   0   2   0   2   0   0   0   0   2   2   0   2   0   2   0   2   0   2   0   0   2   2   0   0   2   2   2   2   0   0   2   0   2   0   2   0   0   2   2   0   2   2   0   2   2   0   0   2   2   0   2   2   2   2   2   2   0   0   2   2   0   2   0   0   0   0   0   0   2   2   0   2   2   0   0   2   0   0   0   2   0   2   0   2   2   0   0   0   2   2   0   2   0   2   0
 MK-3-12                2   2   2   2   0   2   2   0   2   0   0   0   0   2   2   2   2   2   0   2   0   2   2   2   0   2   0   0   0   0   0   0   2   0   0   2   0   0   0   0   0   0   0   2   0   0   2   2   0   2   0   2   0   2   2   0   0   0   0   0   2   0   0   2   0   0   2   2   2   0   0   2   2   2   2   2   0   2   2   2   2   0   0   2   0   0   2   2   0   0   0   2   0   2   0   0   0   0   0   2   0   2   0   2   2   0   2   0   2   0   0   0   0   2   2   0   2   0   2   0   2   0   2   2   0   2   2   0   0   2   2   2   2   0   0   2   0   2   0   2   0   0   2   2   0   2   2   0   2   2   0   0   2   0   0   2   2   2   2   0   2   0   0   2   2   0   2   0   0   0   0   0   0   0   2   0   2   2   0   0   2   0   0   0   2   0   0   0   2   2   0   0   0   2   2   0   2   0   2   2
 MK-3-13                2   2   2   2   0   2   2   0   2   0   0   2   0   2   2   2   2   2   0   2   0   2   2   0   0   2   0   0   0   0   0   0   2   0   0   2   0   0   0   0   0   0   0   2   0   0   2   2   0   2   0   2   0   2   2   0   0   0   0   0   2   2   0   0   0   0   2   2   2   0   0   2   2   2   2   2   0   2   2   2   2   0   0   2   0   0   2   2   2   0   0   2   2   2   0   0   0   0   0   2   0   2   0   2   2   0   2   0   2   0   0   0   0   2   2   0   2   0   2   0   2   0   0   2   0   2   2   0   0   2   2   2   2   0   0   2   0   2   0   2   0   0   2   2   0   2   2   0   2   2   0   0   2   0   0   2   2   2   2   0   2   2   2   2   2   0   2   0   0   0   0   0   0   0   2   0   2   2   0   0   2   0   0   0   2   0   0   0   2   2   0   0   0   2   2   0   2   0   2   0
 MK-3-14                2   2   2   2   0   2   2   0   2   0   0   2   0   2   2   2   2   2   0   2   2   0   2   0   0   2   0   0   0   0   2   0   2   0   2   2   0   0   0   0   2   0   0   2   0   0   2   2   0   2   0   2   0   2   2   0   0   0   0   0   0   2   0   0   0   0   2   0   2   0   0   2   2   2   0   2   0   2   2   2   2   0   0   2   2   0   2   2   2   0   0   2   2   2   0   0   0   0   0   0   2   2   0   2   0   0   2   0   2   0   0   0   0   2   0   0   2   2   2   2   2   0   0   2   0   2   2   0   0   2   2   2   0   0   0   2   0   2   0   2   0   2   2   2   0   2   2   0   2   2   0   0   2   2   0   2   2   2   2   0   0   2   2   2   2   0   2   0   0   0   0   0   0   0   2   0   2   2   0   0   2   0   0   0   2   0   0   0   2   2   0   0   2   2   2   0   0   0   2   0
 MK-3-15                2   2   2   2   2   0   2   0   2   0   0   2   0   2   2   2   2   2   2   0   2   0   2   0   0   2   0   0   0   0   2   0   0   0   0   2   0   0   0   2   2   0   0   2   0   0   2   2   0   2   2   2   0   0   2   0   0   0   0   0   2   2   0   0   0   0   0   0   2   0   0   2   2   2   0   2   0   2   0   2   2   0   0   2   2   0   2   0   2   0   0   2   2   2   0   0   0   0   0   2   2   2   0   2   0   0   0   0   2   2   0   0   0   2   0   2   2   2   2   2   2   0   0   2   0   2   2   0   0   2   2   0   0   0   0   2   0   0   0   2   0   2   2   0   0   2   2   0   2   2   0   0   0   0   0   2   2   2   2   0   0   2   2   2   2   2   2   0   0   0   0   0   0   0   2   0   2   0   0   0   2   0   0   0   2   0   0   0   2   2   0   0   2   2   2   0   2   2   2   0
 MK-3-16                2   2   2   2   2   0   2   0   2   0   0   2   0   2   2   2   2   2   0   0   2   0   2   0   0   2   0   0   0   0   0   0   0   0   0   2   0   0   0   2   2   2   0   2   0   0   2   2   0   0   2   0   0   0   2   0   0   0   2   0   2   2   0   0   0   0   0   0   2   0   0   2   2   2   0   2   0   2   0   2   2   0   2   2   2   0   2   0   0   0   0   2   2   2   0   0   0   0   0   2   2   2   0   2   0   0   0   0   2   2   0   0   2   2   2   2   2   2   2   2   0   0   0   2   0   2   2   0   0   2   2   0   0   2   0   2   0   2   0   2   0   2   2   0   0   2   2   0   2   2   0   0   0   0   0   2   2   2   2   0   0   2   2   2   2   2   2   0   0   0   0   0   0   0   2   0   0   0   0   0   2   0   0   0   2   0   0   2   2   0   0   0   2   2   2   0   2   2   2   0
 MK-4-1                 2   2   0   0   0   0   2   0   0   0   2   0   2   0   0   0   0   0   0   2   0   0   0   2   2   2   0   2   2   2   2   0   2   2   0   2   0   0   2   2   0   0   2   0   0   2   2   0   2   2   2   0   0   2   0   2   2   0   0   0   0   2   2   2   2   2   0   2   2   0   2   2   2   2   0   2   0   0   0   2   2   0   2   2   2   0   2   2   2   2   2   0   2   2   0   0   0   0   0   2   2   0   2   2   0   2   2   2   0   0   2   0   2   0   2   0   0   0   0   2   2   0   2   2   2   2   2   0   2   0   0   0   0   2   2   2   2   0   2   2   2   0   2   2   2   0   2   0   2   0   0   0   0   0   0   0   0   0   0   2   0   2   0   0   0   2   0   0   0   0   2   2   0   0   2   0   2   0   2   0   2   0   2   0   0   2   2   2   0   2   0   0   0   0   0   2   2   2   2   0
 MK-4-2                 0   2   0   0   0   2   2   0   0   0   2   0   2   0   0   0   0   2   0   0   0   0   0   2   2   0   0   2   2   0   2   0   2   2   0   2   0   0   2   2   2   0   2   0   0   2   2   0   2   0   2   2   0   2   0   2   2   0   0   0   2   2   2   2   2   2   2   2   2   0   2   2   2   2   0   2   2   0   0   2   2   0   2   0   2   0   0   2   2   2   2   0   2   2   0   0   0   0   0   2   2   0   2   2   0   2   2   2   0   0   2   0   2   0   2   0   0   0   0   2   2   0   2   2   2   2   2   0   2   0   0   0   0   2   2   0   2   0   2   2   2   0   2   2   2   0   0   0   2   0   0   0   0   0   0   0   2   0   0   2   0   2   0   0   0   2   0   0   0   0   2   2   0   0   2   0   2   0   0   0   2   0   2   0   2   2   2   2   0   2   2   0   0   0   2   2   2   2   2   2
 MK-4-3                 0   2   0   0   2   2   2   0   0   0   2   0   2   0   0   0   0   0   0   0   0   0   0   2   2   0   0   2   2   0   2   0   2   2   0   2   0   0   2   2   2   0   2   0   0   2   2   0   2   0   2   2   2   2   0   2   2   0   0   2   0   2   2   2   2   2   2   2   2   0   2   2   2   0   0   2   2   0   0   2   2   0   2   0   2   0   0   2   2   2   0   0   2   2   0   0   0   0   0   2   2   0   2   2   0   2   2   2   0   0   2   0   2   0   0   0   0   0   0   2   2   0   2   2   2   2   2   0   2   0   0   0   0   2   2   0   2   0   2   2   0   0   0   0   2   0   0   0   2   0   0   0   0   0   0   0   2   0   2   2   0   2   0   2   0   2   0   2   0   0   2   2   0   0   2   0   0   0   0   0   2   2   0   0   2   2   2   2   0   2   2   0   0   0   2   2   2   2   2   2
 MK-4-4                 0   2   0   2   2   2   0   0   0   0   2   0   2   0   0   0   0   0   0   0   0   0   0   2   2   0   0   2   2   0   2   0   2   2   0   2   0   0   2   2   0   0   2   0   0   2   2   0   2   0   2   2   0   2   0   2   2   0   0   0   0   2   2   2   2   2   2   2   2   0   2   2   2   0   0   2   0   0   0   2   2   0   2   0   2   0   0   2   2   2   0   0   2   2   0   0   0   0   0   2   0   0   2   2   0   2   2   2   0   0   2   0   2   0   0   0   0   0   0   2   2   0   2   2   2   0   2   0   2   0   0   0   0   2   2   0   2   0   2   2   0   0   0   0   2   0   0   0   2   0   0   0   0   0   0   0   2   0   2   2   0   2   0   2   0   2   0   2   0   0   2   2   0   0   2   0   0   0   2   0   2   2   0   2   2   2   0   2   0   2   2   0   0   0   2   2   0   2   2   2
 MK-4-5                 0   0   0   2   0   2   0   0   0   0   2   0   2   0   0   0   0   0   2   0   0   0   0   2   2   0   0   2   2   0   2   2   2   2   0   2   0   0   2   2   0   0   0   0   2   0   2   0   2   0   2   2   0   2   0   2   2   0   2   0   0   2   2   2   2   2   2   2   2   0   2   2   2   0   2   2   0   0   2   2   2   0   2   0   2   0   0   2   2   2   0   0   2   2   0   0   0   0   0   2   0   0   2   2   0   2   2   2   0   0   2   0   2   0   0   0   0   0   0   2   2   2   2   2   2   0   2   0   2   2   0   0   0   2   2   0   2   0   2   2   0   0   0   0   0   0   0   0   0   0   0   2   2   0   0   0   2   0   0   2   0   2   2   2   0   2   0   2   0   2   2   2   0   2   2   0   0   0   2   0   2   2   0   2   0   2   0   0   0   2   2   0   0   0   2   2   0   2   2   2
 MK-4-6                 0   0   0   2   0   2   0   0   0   2   2   0   2   0   0   0   0   0   2   0   0   0   0   2   2   0   0   2   2   0   2   2   2   2   0   2   0   0   2   2   0   0   0   0   2   0   2   0   2   0   2   0   0   2   0   0   2   0   2   0   0   0   2   2   2   2   2   2   2   0   2   2   2   0   2   2   0   0   2   2   2   0   0   0   2   0   0   2   2   2   0   0   2   2   0   0   0   0   2   2   2   0   2   2   0   2   2   2   0   0   2   0   2   0   0   0   0   2   0   2   2   2   2   2   2   0   2   0   2   2   0   2   0   2   2   0   2   0   0   2   0   2   0   0   0   0   0   0   0   0   0   2   2   0   0   0   2   0   0   2   0   2   2   2   0   2   0   2   0   0   2   2   0   2   2   0   0   0   2   0   2   2   0   0   0   2   0   0   0   2   2   0   2   0   0   2   0   2   2   2
 MK-4-7                 0   0   0   2   2   2   0   0   0   2   2   0   0   0   0   2   0   0   2   0   2   0   0   2   2   2   0   2   2   0   2   2   2   2   0   2   0   0   2   2   0   0   0   0   2   0   2   0   0   0   2   0   0   2   0   0   2   2   2   2   0   0   2   2   2   2   2   2   2   0   2   2   2   0   2   0   0   0   2   2   2   0   0   0   2   0   0   2   0   2   0   0   2   2   0   0   2   2   2   2   2   0   2   2   0   2   2   2   0   0   2   0   2   2   2   0   0   2   2   2   2   2   2   2   2   0   2   0   2   2   0   2   0   2   2   0   2   0   0   2   0   2   0   0   0   0   0   0   0   0   0   2   2   0   0   0   0   0   0   2   0   2   2   2   0   2   0   2   0   2   2   2   0   2   2   0   0   0   2   0   2   2   0   2   0   2   2   0   0   2   2   0   2   0   0   2   0   2   2   2
 MK-4-8                 0   0   0   0   2   2   0   0   0   2   2   0   0   0   2   2   0   0   2   0   2   0   0   2   2   2   0   2   2   0   2   2   2   0   0   2   0   0   2   2   0   0   0   0   2   0   2   0   0   0   2   0   0   2   0   0   2   0   2   2   2   0   2   2   2   2   0   2   2   0   2   2   2   0   2   0   0   0   2   2   2   0   0   0   2   0   0   2   0   2   0   0   2   2   0   0   2   2   2   2   2   2   2   2   0   2   0   2   0   0   2   2   2   2   2   0   0   2   2   2   2   2   2   2   2   0   2   0   2   2   0   2   0   2   2   0   2   0   0   2   0   2   0   2   0   0   0   0   0   0   0   0   2   0   0   0   0   0   0   2   0   2   2   2   0   2   0   0   0   2   2   2   2   2   2   0   0   0   2   0   2   2   0   2   0   2   2   0   0   2   2   0   2   0   0   2   0   2   2   2
 MK-4-9                 0   2   0   0   2   2   0   0   0   2   2   0   0   2   2   2   0   0   2   0   2   0   0   2   2   2   0   2   2   0   2   2   2   0   0   2   0   0   2   0   0   0   0   0   2   0   2   0   0   0   2   0   0   2   2   0   2   0   0   2   2   0   2   2   2   2   0   2   2   0   2   2   2   2   2   0   0   2   2   2   0   0   0   0   2   0   0   2   0   2   0   0   2   2   0   2   2   2   2   0   2   2   2   2   0   0   0   2   0   0   2   2   2   2   2   0   0   2   2   2   0   2   0   2   2   0   2   0   2   2   0   2   0   2   2   0   2   0   0   2   0   2   0   2   0   0   0   0   0   0   2   0   2   0   0   0   0   0   2   2   0   0   2   2   0   2   2   0   0   2   2   2   2   2   0   0   0   0   2   0   2   0   0   2   0   2   2   0   0   2   2   0   2   0   0   2   0   2   2   2
 MK-4-10                0   2   0   0   2   2   0   0   0   2   0   0   0   2   0   2   0   0   2   0   2   0   0   2   2   2   0   0   2   0   2   2   2   0   2   2   0   0   2   0   0   0   0   0   2   0   2   0   0   0   2   0   0   2   2   0   2   0   0   2   2   0   2   2   2   2   0   2   2   0   2   2   2   2   2   0   0   2   2   2   2   0   0   0   2   0   0   2   0   2   0   0   2   2   0   2   0   2   2   0   2   2   2   2   0   0   0   2   0   0   2   2   2   2   2   0   0   2   2   2   0   0   0   2   2   0   2   0   2   2   0   2   0   0   2   0   2   2   0   2   0   2   0   2   0   0   0   0   0   0   2   0   2   0   0   0   0   0   2   2   0   0   2   2   2   2   2   0   0   2   2   2   2   0   0   0   0   0   2   0   2   0   0   2   0   2   2   0   0   2   2   0   2   0   0   2   0   2   2   2
 MK-4-11                0   2   0   0   2   2   0   0   0   2   0   0   0   2   0   2   0   0   2   0   2   0   0   2   2   2   0   0   0   0   2   2   2   0   2   2   0   0   2   0   0   0   0   0   2   0   2   0   0   0   2   0   0   2   2   0   0   0   0   2   2   0   2   2   2   2   0   0   2   0   2   0   2   2   2   0   0   2   2   2   2   0   0   0   2   0   0   2   0   2   0   0   2   0   0   2   0   0   2   0   2   2   2   2   0   0   0   2   0   0   2   2   2   2   2   0   0   2   2   2   0   0   0   2   2   0   0   2   2   2   0   2   0   0   2   2   2   2   0   2   0   0   0   2   0   0   0   0   0   2   2   2   2   0   0   0   0   2   2   2   2   0   0   0   2   2   2   0   0   2   2   2   2   0   0   0   0   2   2   0   2   0   0   2   2   2   2   0   0   2   2   0   2   0   0   2   0   2   2   2
 MK-4-12                0   2   2   0   2   2   0   0   0   2   0   0   0   2   0   2   0   0   2   2   2   0   0   2   2   2   0   0   0   0   2   2   2   0   2   2   0   0   2   0   0   2   0   0   0   0   2   2   0   0   2   0   0   2   2   0   0   0   0   2   2   0   2   2   2   2   0   0   2   2   2   0   0   2   2   0   0   2   2   0   2   0   0   0   2   0   2   2   0   2   2   0   2   0   0   2   0   0   2   2   2   2   2   2   0   0   0   2   0   2   2   0   2   2   2   0   0   2   2   2   0   2   0   2   2   0   0   2   2   2   0   2   2   0   2   2   2   2   0   2   0   0   0   2   0   0   0   0   0   2   2   2   2   0   0   0   0   2   2   2   2   0   0   0   2   2   2   2   0   2   2   2   2   0   2   2   0   2   2   0   2   0   0   2   2   2   2   0   0   2   2   0   2   0   0   2   0   2   2   2
 MK-4-13                0   2   2   0   2   2   2   0   0   2   0   2   0   2   0   2   0   0   2   0   2   0   0   2   2   2   0   0   0   0   2   2   0   0   0   2   0   0   2   0   0   2   0   0   0   0   2   0   0   0   2   0   0   2   2   0   0   0   0   0   2   0   2   2   2   2   0   0   2   2   2   2   0   2   2   0   0   2   2   0   2   0   0   0   2   2   2   2   0   2   2   0   2   0   0   2   0   0   2   2   2   2   2   2   0   0   0   2   0   2   2   0   2   2   2   0   0   2   2   2   0   2   0   2   2   0   0   2   2   2   0   2   2   0   2   0   2   2   0   2   0   0   0   2   0   0   0   2   0   2   2   2   2   0   0   2   0   2   2   0   2   0   0   0   2   2   2   2   0   2   2   2   2   0   2   2   0   2   2   0   2   0   2   2   2   2   0   0   0   2   2   2   2   0   0   2   2   2   2   2
 MK-4-14                0   2   2   0   2   2   2   0   0   0   2   2   0   2   0   2   0   0   2   0   2   0   0   2   2   2   2   2   0   2   2   2   0   0   0   2   0   0   2   0   0   2   0   0   2   0   2   0   0   2   2   0   0   2   2   0   0   0   0   2   2   0   2   2   0   2   0   0   2   2   2   2   0   0   2   0   0   2   2   0   2   0   0   2   2   2   2   2   0   2   2   0   2   0   0   2   0   0   2   2   2   2   2   2   0   0   0   2   2   2   2   2   2   2   2   0   0   2   2   2   0   2   0   2   2   0   0   2   2   2   0   2   2   2   2   0   2   2   0   2   2   0   0   2   0   0   2   2   0   2   2   2   2   0   0   2   0   2   2   0   0   0   0   0   2   2   2   2   0   0   2   0   0   0   2   2   0   2   2   0   2   0   2   2   2   2   0   0   0   0   2   2   2   0   0   2   2   2   2   2
 MK-4-15                0   0   2   0   2   2   2   0   0   0   2   0   0   2   2   2   0   0   2   0   2   0   0   2   2   2   2   2   0   0   2   2   0   0   0   2   0   0   2   0   0   2   0   0   2   0   2   0   0   2   2   2   0   2   2   0   0   0   0   2   2   0   2   0   0   2   0   0   2   2   2   0   0   0   2   0   0   2   2   0   2   0   0   2   2   2   2   2   0   2   2   0   2   0   0   2   0   0   2   2   2   2   2   2   0   0   0   2   2   2   2   2   2   2   2   0   0   2   2   0   0   2   0   2   2   0   0   2   2   2   0   2   2   2   2   0   2   2   0   2   2   0   0   2   0   0   2   2   2   2   0   2   2   0   0   2   0   2   2   0   0   0   2   0   2   2   2   2   0   0   2   0   0   0   2   2   0   2   2   0   2   0   2   2   2   2   0   0   0   0   2   2   2   0   0   2   2   2   2   2
 MK-4-16                0   0   2   0   2   2   2   0   0   0   2   0   0   2   2   2   0   0   2   0   2   0   0   2   2   2   2   2   0   0   2   2   0   0   0   2   0   0   0   2   0   0   0   0   2   0   2   0   0   2   2   2   0   2   2   0   0   0   0   2   2   0   2   0   0   2   0   2   2   2   2   0   0   0   2   0   0   2   2   2   2   0   0   2   2   2   2   2   0   2   2   0   2   0   0   2   0   0   2   2   2   2   2   2   0   0   0   2   2   2   2   2   0   2   2   0   0   2   2   0   2   2   0   2   2   0   0   2   2   2   0   2   0   2   2   0   2   2   0   2   2   0   0   0   0   0   2   2   2   2   2   2   2   0   2   2   2   2   2   0   0   2   2   2   2   2   2   2   2   0   2   0   2   0   2   2   0   2   2   2   2   0   2   2   2   2   0   0   0   0   0   2   2   0   0   2   2   2   2   2
 MK-5-1                 0   0   0   2   2   0   2   2   2   0   2   2   0   0   2   0   0   2   2   0   2   2   2   2   0   0   0   2   2   2   2   0   0   2   0   0   2   0   0   0   0   0   0   2   0   0   2   0   2   2   2   0   2   2   0   2   2   2   2   2   0   2   0   0   0   2   0   0   2   2   0   2   0   0   0   0   2   2   0   0   0   2   2   2   0   2   2   2   0   2   2   0   2   0   2   2   0   2   2   0   0   2   2   2   0   0   2   0   0   0   0   0   2   0   2   2   0   2   0   2   0   0   0   0   2   2   0   0   2   2   0   0   2   0   0   2   0   2   0   0   0   0   2   2   2   2   0   0   2   0   0   2   2   2   2   0   2   2   0   0   0   2   0   2   2   2   0   0   2   0   0   0   0   2   2   0   0   2   2   2   0   0   0   2   0   0   0   2   0   0   0   2   2   0   0   2   0   2   0   2
 MK-5-2                 0   0   0   2   2   0   2   2   2   0   2   2   2   0   2   0   0   2   2   0   2   0   2   2   0   0   0   2   0   0   2   0   0   2   0   0   2   2   0   0   0   0   2   2   0   0   2   0   2   2   2   0   2   2   0   2   2   2   2   2   0   0   0   0   0   2   0   0   0   2   0   2   0   0   0   0   2   2   0   0   0   2   2   0   0   2   2   2   0   0   2   0   2   0   2   2   0   2   2   0   0   2   2   2   0   0   2   0   0   0   0   0   2   0   2   2   0   2   0   0   0   0   0   0   2   2   0   0   2   2   0   0   2   0   0   2   0   2   0   0   0   2   2   2   2   2   0   0   2   0   0   0   0   2   2   0   2   2   0   0   0   2   0   0   2   2   0   0   2   0   0   0   0   2   2   0   0   0   2   2   0   0   0   2   0   0   0   2   0   0   0   2   2   2   0   2   2   2   0   0
 MK-5-3                 0   0   0   2   2   0   2   2   2   0   2   2   2   2   2   0   2   2   2   0   2   0   2   2   0   0   0   2   0   2   2   0   0   2   0   0   2   2   0   0   0   0   2   2   0   2   2   0   2   2   2   0   0   0   0   2   2   0   2   2   0   0   0   0   0   2   2   0   0   2   0   2   0   0   0   0   2   2   2   0   0   2   2   0   0   2   2   2   0   0   2   0   2   0   2   2   0   2   2   0   0   2   2   2   0   0   2   0   0   0   0   0   2   0   2   2   0   2   0   2   2   0   0   0   2   2   0   0   2   0   0   0   2   0   0   2   0   2   2   0   0   2   2   2   2   0   0   0   2   0   0   0   0   2   2   2   2   2   0   0   2   0   0   0   2   2   0   0   2   0   0   0   0   2   2   0   0   0   2   2   0   0   0   2   0   0   0   2   0   0   0   2   2   2   0   2   2   2   0   0
 MK-5-4                 0   0   0   2   0   0   2   2   0   0   2   2   2   2   2   0   2   2   0   0   2   0   2   2   0   0   0   2   0   2   2   0   0   2   0   0   2   2   0   0   0   0   2   2   0   2   2   0   2   2   2   0   0   0   0   2   0   0   2   2   0   0   0   0   0   2   2   0   0   2   0   2   0   0   0   0   2   2   2   0   0   0   0   2   0   2   2   2   0   2   2   0   2   0   2   2   2   2   2   0   2   2   2   2   0   0   2   0   0   0   0   0   2   0   2   2   0   0   0   0   2   0   0   0   2   2   0   2   2   0   0   0   2   0   0   2   0   2   2   0   0   2   2   2   2   0   0   0   2   0   0   0   0   2   2   0   2   2   0   0   2   0   0   0   2   2   0   0   2   0   2   0   0   2   2   0   0   0   2   2   0   0   0   2   0   0   2   2   0   0   0   2   2   2   0   2   2   2   0   0
 MK-5-5                 0   2   0   2   0   0   2   2   0   0   2   2   2   2   2   0   2   2   2   0   0   2   2   2   2   0   0   2   0   2   2   0   0   2   0   0   2   2   0   0   0   0   2   2   0   2   2   0   2   2   2   2   2   0   0   2   0   0   2   2   0   0   0   0   2   2   2   2   0   2   0   2   2   0   0   0   2   2   2   0   0   0   0   2   0   2   2   2   0   2   2   0   2   0   2   2   2   2   2   0   2   2   2   2   0   0   2   0   0   0   0   0   2   2   0   2   0   0   0   0   2   0   0   0   2   2   0   2   2   0   0   0   0   0   0   2   0   2   2   0   0   2   2   0   2   0   0   2   2   0   0   0   0   2   2   0   2   2   0   0   2   0   0   0   2   2   0   0   2   0   0   0   0   2   2   0   0   0   2   2   0   0   0   2   0   0   2   2   0   0   0   2   2   2   0   2   2   2   0   0
 MK-5-6                 0   0   0   2   0   0   2   2   0   0   2   2   0   2   2   0   2   2   2   0   0   2   2   0   2   0   2   2   0   2   2   0   2   2   2   0   2   2   0   0   0   0   0   2   0   2   2   0   2   2   2   2   2   0   0   2   0   0   2   2   0   0   0   0   2   2   2   2   0   2   0   2   2   0   0   0   2   2   2   0   0   0   0   2   0   2   2   2   0   2   2   0   2   2   2   2   2   2   2   2   2   2   2   2   0   0   2   0   0   0   0   0   2   2   0   2   2   0   0   2   2   0   0   2   2   2   0   2   2   0   2   0   0   0   0   2   0   2   2   0   2   2   2   0   2   0   0   2   2   0   0   0   2   2   2   0   2   2   0   0   2   0   0   0   2   2   0   0   2   0   0   0   0   2   2   0   0   0   2   2   0   0   0   2   0   0   2   2   0   0   0   2   2   2   0   2   2   2   2   0
 MK-5-7                 0   0   0   2   0   0   2   2   2   0   0   2   0   2   2   0   2   2   2   0   0   0   2   2   2   0   2   2   0   2   2   0   2   2   2   0   2   2   0   0   0   0   0   2   0   2   2   0   2   2   0   2   2   0   0   2   0   0   2   2   0   2   0   0   2   2   2   2   0   2   0   2   2   0   0   0   2   2   2   2   0   2   0   2   0   2   2   2   2   2   2   0   2   2   2   2   0   2   2   2   2   2   2   2   0   0   2   0   0   0   0   2   2   2   0   2   2   0   0   2   2   0   0   2   2   2   0   2   2   0   2   0   2   0   0   2   0   2   2   0   2   2   2   0   2   0   0   2   2   0   0   0   2   2   2   0   2   2   0   0   2   0   0   0   2   2   2   0   2   0   0   0   0   2   2   0   2   0   2   0   0   2   0   2   0   0   2   2   0   0   0   2   0   2   2   2   2   2   2   2
 MK-5-8                 0   0   0   0   0   0   2   2   2   0   2   2   0   2   2   0   2   2   2   0   0   2   2   2   2   0   2   2   0   2   2   2   0   2   2   2   2   2   0   0   0   0   0   2   0   2   2   0   2   2   0   2   2   2   0   2   0   2   2   2   0   0   0   2   2   2   2   2   0   2   0   2   2   0   0   0   2   2   2   2   0   2   0   2   2   2   2   2   2   2   2   2   2   2   2   0   0   2   2   2   2   2   0   0   0   2   2   0   0   0   0   2   0   2   0   2   2   0   2   2   0   0   2   2   0   2   0   2   2   0   2   2   2   2   0   2   0   2   2   0   2   2   0   0   2   0   0   2   2   0   0   0   2   2   2   2   2   2   0   0   2   0   0   0   2   2   2   0   2   0   2   2   0   2   2   0   2   0   2   2   0   2   0   0   0   0   2   2   0   2   0   0   0   2   2   2   2   2   2   2
 MK-5-9                 0   0   0   0   0   0   2   2   2   0   2   2   0   2   2   0   2   2   2   0   0   2   2   2   2   0   2   2   2   2   2   2   0   2   2   2   2   2   0   0   0   0   0   2   0   2   2   0   0   2   0   0   2   2   0   2   0   2   2   2   0   0   0   2   2   2   2   2   0   2   0   0   2   0   0   2   2   2   2   2   0   0   0   2   0   2   2   2   2   2   2   0   2   2   2   0   0   2   2   2   2   2   0   0   0   2   2   0   2   0   0   2   0   0   0   2   2   0   2   2   0   2   2   2   0   2   0   2   2   0   2   2   2   2   0   2   0   2   2   0   2   2   0   0   2   2   0   2   2   0   0   0   2   2   0   2   2   2   0   0   2   0   0   0   2   2   2   0   2   0   2   2   0   2   2   0   2   0   2   2   0   2   0   2   0   2   2   2   2   2   0   2   2   2   2   2   2   2   2   2
 MK-5-10                0   0   0   0   0   2   2   2   2   0   2   2   0   2   2   0   2   2   2   0   0   2   2   0   2   0   0   0   2   2   0   2   2   0   2   2   2   2   0   2   0   0   0   2   0   2   2   0   2   2   0   2   2   2   0   2   0   2   2   0   0   0   2   2   2   2   0   2   0   2   0   0   2   0   0   2   2   2   0   2   0   0   0   2   0   2   2   2   2   2   2   0   2   0   2   0   0   2   2   2   0   2   0   0   0   2   2   2   2   0   0   2   0   2   0   2   2   2   2   2   0   0   2   2   0   2   0   2   2   0   2   0   2   2   0   2   0   2   2   0   2   2   0   0   2   2   0   2   2   0   0   0   2   2   0   2   2   2   0   0   2   0   0   0   2   2   0   0   2   0   2   2   0   2   2   0   2   0   2   0   2   2   0   2   0   2   2   2   0   2   0   2   2   2   2   2   2   2   2   2
 MK-5-11                0   0   0   2   0   2   0   2   2   2   2   2   0   2   2   0   2   2   2   0   2   0   2   0   2   0   0   0   2   0   0   2   2   0   0   2   2   2   0   2   0   0   0   2   0   2   2   2   2   2   0   2   2   2   0   2   2   2   2   0   0   0   2   2   2   2   0   2   0   2   0   0   2   0   0   2   2   0   0   2   0   0   0   2   0   2   2   2   2   2   0   0   2   0   2   0   0   2   2   2   0   2   2   0   0   2   2   2   2   0   0   0   0   2   0   2   2   2   0   0   0   0   0   2   0   2   0   2   2   0   2   0   2   2   0   2   0   2   2   0   0   0   0   2   0   2   0   0   2   0   0   0   0   2   0   2   2   2   0   0   0   0   0   0   2   2   0   0   2   0   2   2   2   2   2   0   2   2   2   0   2   2   0   2   0   2   2   2   0   2   0   2   2   0   2   2   0   2   2   2
 MK-5-12                0   0   0   2   0   2   0   2   2   2   2   0   2   2   2   0   2   2   2   2   2   0   2   0   0   0   0   0   2   0   0   2   2   2   0   2   2   2   2   2   0   0   0   2   0   2   0   2   2   2   2   2   2   0   0   0   2   0   2   0   0   0   2   2   2   2   0   2   2   2   0   0   2   2   0   2   2   0   0   2   0   0   2   2   0   2   2   2   2   2   0   2   2   0   2   0   0   2   2   2   0   2   2   0   0   2   2   2   2   0   0   0   2   2   0   0   2   2   0   0   0   0   0   2   0   2   0   2   2   0   2   0   0   2   0   2   0   2   2   0   0   0   0   0   0   2   0   0   2   2   2   0   0   2   2   2   2   2   0   0   0   0   0   0   2   2   0   0   2   0   2   2   2   2   2   0   2   2   2   0   2   2   0   0   0   2   0   2   0   2   0   2   2   0   2   2   0   2   2   2
 MK-5-13                0   0   0   2   0   2   0   2   2   2   2   0   2   2   0   0   2   2   2   2   2   2   2   0   0   0   0   0   0   0   0   2   2   0   0   2   2   2   2   2   0   0   2   2   0   2   0   2   2   2   2   2   2   0   0   0   2   0   2   0   0   0   2   2   2   2   0   2   2   2   0   0   2   2   0   2   0   0   0   2   0   2   2   2   0   2   2   2   2   0   0   2   2   0   2   0   0   2   0   2   0   2   2   0   0   2   2   2   0   0   0   0   2   2   0   0   2   2   0   0   2   2   0   2   0   2   0   2   2   0   2   0   0   2   0   2   2   2   2   2   0   0   0   0   0   2   0   0   2   2   2   0   0   2   2   2   2   2   0   0   0   0   0   0   2   0   0   0   2   0   2   2   2   2   2   0   2   2   2   0   2   2   0   2   0   2   0   0   0   2   0   2   2   0   2   2   0   2   2   2
 MK-5-14                0   0   0   2   0   2   0   2   2   2   2   0   0   0   0   0   2   2   2   2   2   2   2   0   0   0   0   0   0   2   0   2   2   0   0   0   2   2   2   2   0   0   2   2   0   2   0   2   0   2   2   2   2   0   0   0   2   0   2   0   2   0   2   2   2   2   2   2   2   2   0   0   2   2   0   2   0   0   0   2   0   2   2   2   0   2   0   2   2   0   0   2   2   0   2   2   0   2   0   2   0   2   2   0   0   2   2   2   0   0   0   2   2   2   0   0   0   2   0   0   0   2   0   2   0   2   0   2   2   0   2   2   0   2   0   2   2   2   2   2   0   0   0   0   0   2   0   2   2   2   2   0   0   2   2   2   2   2   0   0   0   0   0   0   2   0   0   0   2   0   2   2   2   2   2   0   2   0   2   0   0   2   0   2   0   2   0   0   0   2   0   2   2   0   2   2   0   2   2   2
 MK-5-15                0   0   0   0   0   0   0   2   2   2   2   0   0   0   0   0   0   2   2   2   2   2   2   0   0   0   2   0   0   2   2   2   2   0   2   0   2   2   2   2   0   0   2   0   0   2   0   2   0   2   2   2   2   0   0   0   2   0   2   0   0   0   2   0   2   2   2   2   0   2   0   0   0   2   0   2   0   0   0   2   0   2   2   2   0   2   0   2   2   0   0   2   2   0   2   2   0   2   0   2   0   2   2   0   0   2   2   2   0   0   0   2   2   2   0   0   0   2   2   0   0   2   0   2   0   2   0   2   2   0   2   2   0   2   0   2   2   2   2   2   0   0   0   0   2   2   0   2   2   0   2   0   0   2   2   2   2   2   0   0   0   0   0   0   2   0   0   0   2   0   2   2   2   2   2   0   2   0   2   0   0   2   0   2   0   2   2   0   2   2   0   2   2   0   2   2   0   0   2   0
 MK-5-16                0   0   0   0   0   0   0   2   2   2   2   0   0   0   0   0   0   0   2   2   2   0   2   0   0   0   2   0   0   2   0   0   2   0   2   0   2   2   2   2   0   0   0   0   0   2   0   2   0   2   2   2   2   0   2   0   2   0   2   0   0   0   2   0   2   0   2   2   0   2   0   0   0   2   0   2   0   0   0   0   2   0   2   2   2   0   2   2   2   0   0   2   2   2   0   2   0   2   0   2   0   2   2   0   0   0   2   2   0   0   0   2   2   2   0   0   0   2   2   0   0   2   2   0   0   2   0   2   2   0   2   2   0   2   0   2   2   2   2   2   0   0   0   0   2   2   0   2   2   2   2   0   0   2   2   2   2   2   0   0   0   0   0   0   2   2   0   0   2   2   2   2   2   2   0   2   0   0   2   0   0   2   0   2   0   2   2   0   2   2   2   2   2   0   2   2   0   2   2   0
 MK-6-1                 0   2   2   0   2   0   0   0   2   2   0   0   2   2   0   0   2   0   0   2   2   2   2   2   0   0   0   2   2   2   2   2   2   2   2   0   2   2   0   2   2   2   2   2   2   0   0   2   0   2   2   2   2   2   2   2   2   2   2   2   0   2   0   2   2   2   0   2   0   0   0   0   2   0   2   0   0   2   0   2   2   2   0   2   2   0   2   2   0   2   2   2   0   0   0   2   0   2   2   0   2   2   0   0   0   2   0   2   2   2   2   0   0   0   2   2   0   0   2   0   2   2   2   0   2   0   0   0   2   0   0   2   0   0   0   0   0   2   0   0   0   0   2   0   0   2   0   0   0   2   0   2   0   0   0   2   0   2   2   0   2   0   2   2   2   2   2   2   2   0   0   0   2   0   0   0   0   2   0   2   2   0   0   2   2   0   0   2   0   0   2   2   0   0   2   2   2   0   2   2
 MK-6-2                 0   2   2   0   2   0   0   0   2   2   2   0   2   2   0   0   0   0   0   2   2   2   2   2   0   0   0   2   2   2   2   2   2   2   2   0   2   2   0   0   2   2   2   2   2   2   0   2   0   2   2   2   2   2   2   2   2   2   0   2   0   2   0   2   2   0   0   2   0   0   0   0   2   0   2   0   0   2   0   2   2   2   0   2   2   0   2   2   0   2   0   2   0   0   0   2   0   2   2   0   2   2   0   0   0   2   2   2   0   2   2   0   0   0   2   2   0   0   2   0   2   2   2   0   2   0   0   0   2   2   0   2   0   0   0   0   0   2   0   0   0   0   2   0   0   2   2   0   0   2   0   2   0   0   0   0   0   2   2   2   2   0   2   2   2   2   0   2   2   0   0   0   2   0   0   0   0   2   0   2   2   0   0   2   2   0   0   2   0   0   2   2   0   2   2   2   2   0   2   2
 MK-6-3                 0   2   2   0   2   0   0   0   2   2   2   0   2   2   0   0   0   0   0   2   2   2   2   2   0   0   0   2   2   2   2   2   2   2   2   0   2   2   2   0   2   0   0   2   2   2   0   2   0   2   2   2   2   2   2   2   2   2   0   2   0   2   0   2   0   0   0   2   0   2   0   0   2   0   2   0   0   2   0   2   2   2   0   2   2   0   2   2   2   2   0   0   0   0   0   2   0   2   2   0   2   2   0   0   0   2   2   2   0   2   2   0   0   0   2   2   2   0   2   0   0   2   2   0   2   0   0   0   2   2   0   2   0   0   0   0   2   2   0   0   2   2   2   0   0   2   2   0   0   2   0   2   0   2   2   0   0   0   2   2   2   0   2   2   2   2   0   2   2   0   0   0   2   2   0   0   2   2   0   2   2   0   0   2   2   0   0   2   0   0   2   2   0   2   0   2   2   0   2   2
 MK-6-4                 0   0   2   0   2   2   0   0   2   2   2   0   2   2   0   0   0   0   0   2   2   2   2   0   2   0   0   0   2   2   2   2   2   2   0   0   2   2   2   2   2   0   0   2   2   2   0   2   0   2   2   2   2   2   2   2   2   2   0   2   0   2   2   2   0   0   0   2   0   2   0   0   0   0   2   0   0   2   0   2   0   2   0   2   2   0   2   2   2   2   0   0   0   2   0   2   0   2   2   0   0   2   0   0   0   2   2   2   0   2   2   2   2   0   2   2   0   0   2   0   0   2   2   2   2   0   0   0   2   2   0   2   0   0   0   0   0   0   0   0   2   2   2   2   0   2   0   0   0   0   0   2   0   2   2   0   0   2   2   2   2   0   2   2   2   0   0   2   2   0   0   0   0   2   0   0   2   2   0   0   2   0   0   2   2   0   0   2   0   0   2   2   0   2   2   0   2   0   2   2
 MK-6-5                 0   0   2   0   2   2   2   0   2   2   2   0   2   2   0   0   0   2   0   2   2   2   0   0   2   0   0   0   2   2   2   2   2   2   0   0   2   2   0   2   2   0   0   2   2   2   0   0   0   2   2   2   0   2   2   2   2   2   0   2   0   2   2   2   0   0   0   2   0   2   0   0   0   2   2   2   0   2   0   2   0   2   0   2   2   0   2   2   2   2   0   0   0   2   0   2   0   2   2   0   0   2   0   0   0   2   2   2   0   2   2   2   2   0   2   0   0   0   2   0   0   2   2   0   2   0   0   0   2   2   0   2   0   0   0   0   2   0   2   0   2   2   2   2   2   2   0   0   0   0   0   2   0   2   2   0   0   2   2   2   0   0   2   2   2   0   0   0   2   0   0   0   0   2   0   0   2   2   0   0   2   0   0   2   2   0   0   2   0   0   2   2   0   2   2   0   2   0   2   2
 MK-6-6                 0   0   2   0   2   2   2   2   2   2   2   0   2   2   0   0   0   2   0   2   2   2   0   0   2   0   2   0   2   2   2   2   2   2   0   0   2   2   0   2   2   0   0   2   2   2   0   0   0   2   2   2   0   2   2   2   2   2   2   2   0   2   2   2   0   0   0   2   0   2   2   0   0   2   2   2   0   0   0   2   0   2   0   2   2   0   2   2   2   2   0   0   0   2   0   2   0   2   2   2   0   2   0   0   0   2   2   2   0   2   2   0   0   0   2   0   0   2   0   0   0   0   2   2   2   0   0   0   2   0   0   2   0   0   0   0   0   0   0   2   2   2   2   2   2   2   2   0   2   0   0   2   0   2   2   0   0   2   2   2   0   0   2   2   2   0   0   0   2   0   0   0   0   2   0   0   0   2   0   0   2   0   0   2   2   0   0   2   2   0   2   0   0   2   2   0   2   2   2   0
 MK-6-7                 0   0   2   0   2   2   2   2   2   2   2   0   2   0   0   0   0   2   2   2   2   2   0   0   2   0   2   0   2   2   2   0   2   2   0   0   2   2   0   2   0   0   0   2   2   2   0   0   0   2   2   0   0   2   2   2   0   2   2   2   0   2   2   2   0   0   2   2   0   2   2   0   0   2   2   2   0   0   0   2   0   2   0   2   2   2   2   2   2   2   0   0   0   2   0   2   2   2   2   2   0   2   0   0   0   2   2   2   2   2   2   0   0   0   2   0   0   2   0   0   0   2   2   2   2   0   0   0   2   0   0   2   0   2   0   0   0   0   0   2   2   2   2   2   2   2   2   0   2   0   0   2   0   2   2   2   0   2   2   2   0   0   0   2   2   0   0   0   2   0   0   0   0   2   0   0   0   2   0   0   2   0   0   2   2   2   0   2   2   0   2   0   0   2   2   0   2   2   2   0
 MK-6-8                 0   0   2   0   2   2   2   2   2   2   0   0   2   0   2   0   0   2   0   2   2   2   0   0   2   0   2   0   2   2   2   2   0   2   0   2   2   2   2   2   0   0   0   2   2   2   0   0   0   2   2   2   0   2   2   0   0   0   2   2   0   2   2   2   0   0   2   2   0   2   2   0   0   2   2   2   0   0   0   0   0   2   0   2   2   2   2   2   2   2   0   0   0   2   0   0   0   2   2   2   0   2   0   0   0   2   2   2   0   2   2   0   0   0   2   0   0   2   2   2   0   2   2   2   2   0   0   0   2   0   0   2   0   2   0   0   0   0   0   2   2   2   2   0   0   2   2   0   2   0   0   2   0   2   0   2   0   2   2   2   2   0   0   2   2   0   0   0   2   0   0   0   0   2   0   2   2   0   2   0   2   0   0   2   0   2   0   2   2   0   2   0   0   0   2   0   2   2   2   0
 MK-6-9                 0   0   2   0   2   2   2   2   2   2   0   0   2   0   2   0   0   2   0   2   2   2   0   0   2   0   2   0   2   2   2   2   0   2   0   0   2   2   2   2   0   0   0   2   2   2   0   0   2   2   2   2   0   2   2   0   0   0   2   2   0   2   2   2   0   0   2   2   0   2   2   0   0   2   2   2   0   0   0   0   0   2   0   2   2   2   2   2   2   2   0   2   0   2   0   0   0   2   0   2   0   2   0   0   0   0   2   0   0   2   2   0   0   0   2   0   0   2   2   2   0   2   2   2   2   0   0   2   2   0   0   2   0   2   0   0   0   0   0   2   2   2   2   0   0   2   2   0   2   0   0   2   0   2   0   2   0   2   0   2   2   0   2   2   2   0   0   2   2   0   0   0   0   2   0   2   2   0   2   0   2   2   2   2   0   0   0   2   2   0   2   0   0   0   2   0   2   2   2   0
 MK-6-10                0   0   2   0   2   0   2   2   2   2   0   0   2   0   2   0   0   2   0   2   2   0   0   0   2   0   2   0   2   2   2   2   2   0   0   0   2   2   2   2   0   0   0   2   2   0   2   0   2   2   2   2   0   2   0   0   0   0   0   2   0   0   2   2   0   0   0   0   0   2   0   0   0   0   2   2   0   0   0   0   0   2   0   0   2   2   0   2   2   2   0   2   0   2   0   0   0   2   0   2   0   2   0   0   0   0   2   0   0   2   2   0   0   0   2   0   0   2   2   2   0   2   2   2   2   0   0   2   2   0   0   2   0   2   0   0   0   0   0   2   0   2   2   0   0   2   0   0   2   2   2   0   2   2   2   2   0   2   0   2   2   0   0   0   2   0   2   2   2   0   0   0   2   2   2   2   2   0   2   0   2   0   2   0   0   0   0   2   2   0   2   0   0   0   2   0   2   2   2   0
 MK-6-11                0   0   0   0   2   0   2   2   2   2   0   0   2   0   2   0   0   0   0   2   2   0   0   0   2   0   2   0   2   2   2   0   2   0   0   0   0   2   2   2   0   0   0   2   2   0   2   0   2   2   2   2   0   2   0   0   0   0   0   2   0   0   2   2   0   0   0   0   0   0   0   0   0   0   2   2   0   0   0   0   0   2   0   0   2   2   0   2   2   2   0   2   0   2   0   0   0   2   0   0   0   2   0   0   0   0   2   0   0   2   2   2   0   2   2   0   0   2   2   2   0   0   2   2   2   0   0   2   2   0   0   2   0   2   0   0   0   0   0   2   0   2   2   0   0   2   0   0   2   2   2   0   2   2   2   2   0   2   0   2   2   0   0   0   2   0   2   2   2   0   0   0   2   2   2   2   0   2   2   0   2   0   2   0   0   0   0   2   2   0   2   0   0   0   2   0   2   2   2   0
 MK-6-12                2   2   0   0   2   0   2   2   2   2   0   0   2   0   2   0   0   0   0   2   2   0   0   0   2   0   2   0   0   2   2   0   2   0   0   0   0   2   2   2   0   0   0   2   2   0   2   0   0   2   2   2   0   2   0   0   0   0   0   2   0   0   2   2   0   0   0   0   0   0   0   0   0   0   2   2   0   0   0   2   0   2   0   0   2   2   0   2   2   2   0   2   0   2   0   0   0   2   0   0   0   2   0   0   0   0   2   0   0   2   2   2   0   2   2   0   0   2   0   2   0   0   2   2   2   0   0   2   2   0   0   2   0   2   0   0   0   2   0   2   0   2   2   0   0   2   0   0   2   2   2   0   2   2   2   2   0   2   0   2   0   0   0   0   2   0   2   2   2   0   0   0   2   2   2   2   0   2   2   0   2   0   2   0   0   0   0   0   0   0   0   0   0   0   2   0   0   2   0   0
 MK-6-13                2   2   0   2   2   0   2   2   0   0   0   2   2   0   2   0   0   0   0   2   2   0   0   0   2   0   2   0   0   2   2   0   2   0   0   0   0   2   2   2   0   0   0   2   2   0   2   0   0   2   2   2   0   2   0   0   0   0   0   2   0   0   2   2   0   0   0   0   0   2   0   0   0   0   2   2   2   2   0   2   0   2   0   0   2   2   0   2   2   2   0   0   0   2   0   0   0   2   0   0   0   2   2   0   0   0   2   0   0   2   2   2   0   0   2   0   0   2   0   2   0   0   2   2   2   0   0   2   2   0   0   2   2   2   0   0   0   2   0   2   0   2   2   0   0   2   0   0   2   2   2   0   2   2   2   2   0   2   0   2   0   0   0   0   2   0   2   2   2   0   0   0   2   2   2   2   0   2   2   0   2   2   0   0   0   0   0   0   0   0   0   0   0   0   2   0   0   2   0   0
 MK-6-14                2   2   0   0   2   0   2   0   0   0   2   2   2   0   2   2   0   0   0   2   2   0   0   0   2   0   2   0   0   2   2   0   2   0   0   0   0   0   2   2   0   0   0   2   2   0   2   0   0   2   2   0   0   2   0   0   0   2   0   2   0   0   2   2   2   0   0   2   0   2   0   0   0   0   2   0   0   2   0   2   2   2   0   0   2   2   0   2   2   2   0   0   2   0   0   0   0   2   0   0   0   2   2   0   0   0   2   0   0   0   2   2   0   0   2   0   0   2   0   2   0   0   2   2   0   2   0   2   0   0   0   2   2   2   0   0   0   2   0   2   0   2   2   0   0   0   2   0   2   2   2   0   2   2   2   2   0   2   0   2   0   0   0   0   2   0   2   2   2   0   0   0   2   0   2   2   0   2   2   0   2   2   0   0   0   0   0   0   2   0   0   0   0   0   2   0   0   2   0   0
 MK-6-15                2   2   0   0   2   0   2   0   0   0   2   2   2   2   2   2   0   0   0   0   2   0   0   0   2   2   2   2   0   2   2   0   2   0   0   0   0   0   2   2   0   0   0   2   0   2   2   0   0   2   2   0   0   0   0   0   0   2   0   2   2   0   2   2   2   0   0   2   0   2   0   0   0   0   2   0   0   2   0   2   2   2   0   0   2   2   0   2   2   2   0   0   2   0   0   0   0   2   0   0   0   2   2   2   2   0   2   0   0   0   2   2   0   0   2   0   0   2   0   2   2   0   2   2   2   2   0   2   0   0   0   2   2   2   0   0   0   2   0   2   0   2   2   0   0   0   2   0   2   2   2   0   2   2   2   2   0   2   0   2   0   0   2   0   0   0   2   2   2   0   0   2   2   0   2   2   0   2   2   2   2   2   0   2   0   0   0   0   2   0   0   0   0   0   2   0   0   2   0   0
 MK-6-16                2   0   0   2   2   0   2   0   0   0   2   2   2   2   0   2   0   0   0   0   2   0   0   0   2   2   0   2   0   2   2   0   2   2   0   0   0   2   2   2   0   0   0   2   0   2   2   0   0   2   2   0   0   0   0   0   0   2   0   2   2   0   2   2   2   0   0   2   0   2   0   0   0   0   2   2   0   2   0   2   2   2   2   0   2   0   0   2   0   2   2   0   2   0   0   0   0   2   0   0   0   2   2   2   2   2   2   0   0   0   2   2   0   0   2   0   0   2   0   2   2   0   2   2   2   2   0   2   0   2   0   2   2   2   0   0   0   0   0   2   2   2   0   0   0   0   2   0   2   2   2   0   2   2   2   2   0   2   0   2   0   0   2   0   0   0   2   2   2   0   0   2   2   2   2   2   0   2   2   2   2   2   0   2   0   0   0   0   2   0   0   0   0   0   2   0   0   2   0   0
 
!****************************************** Phenotypic Data **********************************************************
!-100.0 is resevred for missing phenotype
SimulatedTrait1        16.0760   15.2450   16.4995   15.8114   15.0753   14.0288   14.2888   16.0958   16.2985   13.3498   16.3523   13.4002   13.8208   16.0618   15.8109   14.2133   15.5820   14.6282   14.2624   16.0797   13.4958   16.2909   16.5612   14.9787   14.2222   13.9233   14.1860   14.8748   14.6039   15.3973   15.9510   13.6234   13.8575   14.6697   16.2396   15.5970   15.2532   13.8528   15.5516   16.8425   15.3858   14.7415   13.1723   15.2684   13.6253   16.3620   13.1300   16.7590   13.6888   14.0005   13.5050   15.9866   15.5549   14.5081   15.7246   13.5646   14.7196   15.5578   13.7219   15.8038   16.0081   14.1093   16.3015   14.9146   14.0256   15.0133   14.0553   14.0022   15.4282   14.3885   14.8221   14.9135   14.5588   15.7704   13.9902   14.6802   16.4818   16.1446   13.8128   14.2019   13.4211   16.5814   15.6817   14.1321   15.8687   13.5641   13.8091   16.2131   15.9977   15.5314   14.2901   16.7962   14.6939   16.0029   13.2445   13.4334   13.2228   14.2823   14.1855   13.9340   15.9272   16.3263   15.7748   15.8842   14.4922   16.1189   15.6341   14.6852   15.2389   14.4969   13.5413   16.0610   14.0562   16.0339   14.3233   16.1956   16.2500   13.8494   14.3776   15.6586   16.0907   15.0751   14.7010   15.2150   16.1976   12.9863   15.2922   16.4662   14.8498   13.5736   13.4461   12.6440   15.4761   14.3922   16.9613   15.5606   16.4984   15.7672   16.0409   15.3828   14.8113   15.1219   13.8263   13.6385   14.6737   16.1824   13.3228   15.9044   14.8438   13.5160   14.1765   14.3509   13.6158   16.2083   16.7610   14.2959   14.7804   13.4457   13.9304   13.6132   13.0812   15.3123   16.0073   13.7463   14.2689   15.5027   15.9633   14.2845   16.7334   14.0375   14.9678   14.3373   16.0214   14.4020   14.8998   13.3223   13.4502   15.8139   15.1582   13.6525   14.8530   14.4876   15.2555   16.0246   15.7835   14.1007   15.8509   14.3091   16.0014   14.4444   15.6291   15.1222   14.6992   13.6998   14.2170   13.5315   16.3256   13.5874   15.2985   15.3777
SimulatedTrait2         9.6158    9.4637    9.4175    9.1640   10.2194   10.2707   10.1411    9.1236    9.4367   10.6513    8.9607   11.1818   10.6383    9.6980    9.5323   10.2784    9.8247   10.3352   10.4864    9.2833   11.0641    9.3971    9.9015    9.3080   10.4343   10.3352   10.5639   10.6568    9.4772   10.4103    9.5832   10.0720   10.4227    9.8430    9.4595    9.7885    9.4254   11.0316    9.6077    9.7061    9.4757   10.7541   10.5284    9.4511   10.5809    9.0842   10.4728    9.1607   10.8387   10.1196   10.4157    9.2606    9.1204   10.6243   10.3743   10.5097   10.2661   10.2636   10.6125    8.8690    9.6249   10.4236    9.4889    9.2070   10.4443   10.5125   10.5906   10.6513    9.8336   10.4956    9.5394    9.3522   10.2187    9.3478   10.7002   10.4290    9.6275    9.4046   10.5434   10.4761   10.2550    9.4447    9.5040    9.8998    8.9569   10.1985   10.2507   10.2465    9.2625    9.3659   10.4297    9.6660    9.3060    9.3032   10.2935   10.7582   10.6486   10.2544   10.8318   10.5149    9.3821    9.4365   10.7002    9.1812   10.0179    9.3377    9.6375   10.5344   10.7096   10.6288   10.5460    9.5342   10.6324    9.5630   10.3991    9.3001    9.9268   10.5424   10.6226    9.8156    9.3181    9.9527    9.3415    9.1475    9.2788   10.5134   10.3415    9.6277    9.1338   10.4635   10.7469   10.5509   10.5961   10.0498   10.0175   10.7468    9.6713    9.3941    9.6080    9.3842   10.2565   10.7207   10.4425   10.4133   10.6804    9.8105   10.5453    9.8990   10.8476   10.4702   10.5848   10.3067   10.4509    9.3634    9.5914   10.2662    9.6790   10.8293   10.4949   10.6427   10.5833   10.2998    9.5829   10.5238   10.3346    9.5033    9.7134   10.4198    9.8332   10.2046    9.7176   10.5670    9.3121    9.9644   10.5412   10.5001   10.2521    9.3682   11.1164   10.8210   10.2174   10.1711   10.4378    9.2249   10.0298   10.3519    9.8939   10.6273    9.4260   10.6180    9.6683   10.6403    9.2087   10.8273   10.6562   10.6324    9.7643   10.4808    9.4998    9.8526
 
