# Supplementary material for: Inclusive Composite Interval Mapping of QTL by Environment Interactions in Biparental Populations
Source: PLoS One. 2015 Jul 10;10(7):e0132414. doi: 10.1371/journal.pone.0132414 (PMC4498613; doi:10.1371/journal.pone.0132414)
Supplement: S6 File — (ZIP) [file pone.0132414.s006.zip › H=0.8/L1/run_00160.met]

!**********************Note: lines staring with "!" are remarks and will be ignored in the program********************
!*********************************General Information**********************************
!Assuming F1 = P1 x P2, populations available in QTL IciMapping are: 
!  1, P1BC1F1 = P1 x F1, the first backcrossing where P1 is used as the recurrent parent;
!  2, P2BC1F1 = P2 x F1, the first backcrossing where P2 is used as the recurrent parent;
!  3, F1DH, F1-derived doubled haploids; 
!  4, RIL or F1RIL, recombination inbred lines through the repeated selfing of F1;
!  5, P1BC1RIL, recombination inbred lines through the repeated selfing of P1BC1F1;
!  6, P2BC1RIL, recombination inbred lines through the repeated selfing of P2BC1F1;
!  7, F2, the selfing generation of F1;
!  8, F3, the selfing generation of F2;
!  9, P1BC2F1, the second backcrossing where P1 is used as the recurrent parent; 
! 10, P2BC2F1, the second backcrossing where P2 is used as the recurrent parent;
! 11, P1BC2RIL, recombination inred lines through the repeated selfing of P1BC2F1; 
! 12, P2BC2RIL, recombination inred lines through the repeated selfing of P2BC2F1; 
! 13, P1BC1F2, the selfing generation of P1BC1F1; 
! 14, P2BC1F2, the selfing generation of P2BC1F1; 
! 15, P1BC2F2, the selfing generation of P1BC2F1; 
! 16, P2BC2F2, the selfing generation of P2BC2F1; 
! 17, P1BC1DH, P1BC1F1-derived doubled haploids; 
! 18, P2BC1DH, P2BC1F1-derived doubled haploids; 
! 19, P1BC2DH, P1BC2F1-derived doubled haploids; 
! 20, P2BC2DH, P2BC2F1-derived doubled haploids; 
   3      !Mapping Population (see remarks above)
   2      !Mapping Function (1 for Kosambi; 2 for Haldane; 3 for Morgan)
   2      !Marker Space Type (1 for intervals; 2 for positions)
   1      !Marker Space Unit(1 for centiMorgans; 2 for Morgan)
   6      !Number of Chromosomes (or Linkage Groups)
 200      !Size of the mapping population
   2      !Number of environments
 
!***************************************** Chromosomes and Linkage Maps **********************************************
!Chromosome                 NumMarkers
-CH1                        16
-CH2                        16
-CH3                        16
-CH4                        16
-CH5                        16
-CH6                        16
!Linkage map (Marker name followed by position or the interval length)
 MK-1-1                1     0.000
 MK-1-2                1    10.000
 MK-1-3                1    20.000
 MK-1-4                1    30.000
 MK-1-5                1    40.000
 MK-1-6                1    50.000
 MK-1-7                1    60.000
 MK-1-8                1    70.000
 MK-1-9                1    80.000
 MK-1-10               1    90.000
 MK-1-11               1   100.000
 MK-1-12               1   110.000
 MK-1-13               1   120.000
 MK-1-14               1   130.000
 MK-1-15               1   140.000
 MK-1-16               1   150.000
 MK-2-1                2     0.000
 MK-2-2                2    10.000
 MK-2-3                2    20.000
 MK-2-4                2    30.000
 MK-2-5                2    40.000
 MK-2-6                2    50.000
 MK-2-7                2    60.000
 MK-2-8                2    70.000
 MK-2-9                2    80.000
 MK-2-10               2    90.000
 MK-2-11               2   100.000
 MK-2-12               2   110.000
 MK-2-13               2   120.000
 MK-2-14               2   130.000
 MK-2-15               2   140.000
 MK-2-16               2   150.000
 MK-3-1                3     0.000
 MK-3-2                3    10.000
 MK-3-3                3    20.000
 MK-3-4                3    30.000
 MK-3-5                3    40.000
 MK-3-6                3    50.000
 MK-3-7                3    60.000
 MK-3-8                3    70.000
 MK-3-9                3    80.000
 MK-3-10               3    90.000
 MK-3-11               3   100.000
 MK-3-12               3   110.000
 MK-3-13               3   120.000
 MK-3-14               3   130.000
 MK-3-15               3   140.000
 MK-3-16               3   150.000
 MK-4-1                4     0.000
 MK-4-2                4    10.000
 MK-4-3                4    20.000
 MK-4-4                4    30.000
 MK-4-5                4    40.000
 MK-4-6                4    50.000
 MK-4-7                4    60.000
 MK-4-8                4    70.000
 MK-4-9                4    80.000
 MK-4-10               4    90.000
 MK-4-11               4   100.000
 MK-4-12               4   110.000
 MK-4-13               4   120.000
 MK-4-14               4   130.000
 MK-4-15               4   140.000
 MK-4-16               4   150.000
 MK-5-1                5     0.000
 MK-5-2                5    10.000
 MK-5-3                5    20.000
 MK-5-4                5    30.000
 MK-5-5                5    40.000
 MK-5-6                5    50.000
 MK-5-7                5    60.000
 MK-5-8                5    70.000
 MK-5-9                5    80.000
 MK-5-10               5    90.000
 MK-5-11               5   100.000
 MK-5-12               5   110.000
 MK-5-13               5   120.000
 MK-5-14               5   130.000
 MK-5-15               5   140.000
 MK-5-16               5   150.000
 MK-6-1                6     0.000
 MK-6-2                6    10.000
 MK-6-3                6    20.000
 MK-6-4                6    30.000
 MK-6-5                6    40.000
 MK-6-6                6    50.000
 MK-6-7                6    60.000
 MK-6-8                6    70.000
 MK-6-9                6    80.000
 MK-6-10               6    90.000
 MK-6-11               6   100.000
 MK-6-12               6   110.000
 MK-6-13               6   120.000
 MK-6-14               6   130.000
 MK-6-15               6   140.000
 MK-6-16               6   150.000
!*********************************** Marker Types ********************************************************************
!Co-dominant marker: When heterozygote F1 is present, P1 is coded as 2, F1 is coded as 1, and P2 is coded as 0; Otherwise, P1 is coded as 2, and P2 is coded as 0. 
!Dominant marker: When heterozygote F1 is present, P1 and F1 are coded as 12, and P2 is coded as 0; Otherwise, P1 is coded as 2, and P2 is coded as 0.  
!Recessive markers: When heterozygote F1 is present, P1 is coded as 2, and F1 and P2 are coded as 10; Otherwise, P1 is coded as 2, and P2 is coded as 0. 
!Missing marker is coded as -1. 
 MK-1-1                 2   0   0   0   2   2   0   2   0   0   0   0   2   2   0   0   0   2   2   0   0   0   0   0   0   0   2   2   2   2   2   0   0   2   2   0   2   2   2   0   0   2   2   0   2   2   0   2   2   2   0   2   0   0   2   2   0   0   0   0   2   0   2   2   0   2   0   0   2   2   2   0   2   2   2   0   0   0   0   0   2   0   2   2   2   2   2   0   0   2   2   2   0   2   0   2   2   0   0   2   0   2   2   2   0   2   0   2   0   0   2   0   2   2   0   2   0   0   2   2   0   2   2   2   0   0   0   2   0   0   2   2   2   2   0   2   2   2   2   0   0   0   2   0   2   2   2   2   2   0   0   0   2   2   2   2   0   0   2   0   2   2   0   0   0   2   0   2   2   0   0   2   0   0   2   2   0   2   0   0   2   0   0   2   2   0   0   0   2   2   0   0   2   0   2   2   2   2   2   2
 MK-1-2                 2   0   0   0   2   2   0   2   0   0   0   0   2   2   0   0   2   2   2   0   0   2   0   0   0   0   2   2   2   2   2   0   2   2   2   0   2   2   2   0   0   2   2   0   2   2   0   2   2   2   0   2   0   0   2   2   0   0   0   0   2   0   2   2   0   2   0   0   2   2   2   0   2   2   2   0   0   2   0   0   0   2   0   2   2   2   2   0   0   2   2   2   0   2   0   2   2   0   0   2   0   2   0   2   2   2   0   2   0   0   0   0   2   2   0   2   2   0   2   2   0   0   2   2   0   0   0   2   0   0   2   2   2   2   0   2   2   2   2   0   0   2   2   0   2   2   2   2   2   0   0   0   2   2   2   2   0   0   2   0   2   2   0   0   0   2   0   2   0   0   0   2   0   0   2   2   0   2   0   0   2   0   0   2   2   0   0   2   2   2   2   0   2   0   2   2   2   2   2   2
 MK-1-3                 2   0   0   0   2   2   0   2   0   0   0   0   2   0   0   0   2   2   2   2   0   2   0   0   0   0   0   2   0   2   2   0   2   2   2   0   2   2   2   2   0   2   2   0   2   2   0   2   2   2   0   2   0   0   2   2   0   0   0   0   2   0   2   2   0   2   0   0   2   2   2   0   0   2   2   2   0   2   0   0   0   2   0   0   2   2   2   0   0   2   0   2   0   0   0   2   2   0   0   2   0   0   0   0   2   2   0   2   0   0   0   0   2   2   0   2   2   0   0   2   0   2   2   2   0   0   0   2   0   0   2   2   0   2   2   2   2   2   2   0   2   2   2   2   2   2   2   2   0   0   0   0   2   2   2   2   0   0   2   0   2   2   2   0   0   2   0   2   0   0   0   2   0   0   2   2   0   2   0   0   2   0   0   2   2   0   0   0   2   2   2   0   2   0   2   2   2   2   2   2
 MK-1-4                 2   0   0   0   2   2   0   2   0   0   0   0   2   0   0   0   0   2   2   2   0   2   0   0   0   0   0   2   0   2   2   0   2   2   2   0   2   2   2   2   0   2   2   0   2   2   0   2   2   2   0   2   0   0   0   2   0   2   0   0   2   0   0   2   0   2   0   2   2   2   2   0   0   2   2   2   0   2   0   0   0   2   2   0   2   2   2   0   0   2   0   2   0   0   0   2   2   0   0   2   0   0   0   0   2   2   2   2   0   2   0   0   2   2   0   0   2   0   0   2   0   2   0   2   0   0   0   2   0   0   2   2   0   2   2   2   2   0   2   0   2   2   2   2   2   2   2   2   0   0   0   0   2   2   0   2   0   0   2   0   2   2   0   0   0   2   0   2   2   0   2   2   0   0   2   2   2   2   0   0   2   0   0   2   2   2   0   0   2   2   2   0   2   0   2   2   2   2   2   2
 MK-1-5                 2   0   2   0   2   2   0   2   0   0   0   0   2   0   0   0   0   2   2   2   0   2   0   0   0   0   0   2   0   2   2   0   2   2   2   0   2   2   2   2   0   2   0   0   2   2   0   2   2   2   0   2   0   0   0   2   0   2   0   0   2   0   0   2   0   2   0   2   2   2   2   0   0   2   2   2   0   2   0   2   2   2   2   2   0   2   2   0   0   2   0   2   0   0   0   0   2   0   0   2   0   0   0   0   2   2   2   2   0   2   0   0   2   2   0   0   2   0   0   2   0   2   2   2   0   0   0   2   0   0   2   2   0   2   2   2   2   0   2   0   2   2   2   0   2   2   2   0   0   0   0   0   2   2   0   2   0   0   2   0   2   2   0   0   0   2   0   2   2   0   2   2   0   0   2   2   2   2   0   0   2   0   0   2   2   2   0   0   2   2   2   0   2   0   2   2   2   0   2   2
 MK-1-6                 2   0   2   0   2   2   0   2   0   0   0   0   2   0   0   0   2   2   2   2   2   0   0   0   0   0   0   2   0   2   2   0   2   2   2   2   2   2   2   2   0   0   0   0   2   2   0   2   2   2   0   2   0   0   2   2   0   2   0   0   2   0   0   0   0   2   0   2   2   0   2   0   0   2   2   2   0   2   0   2   2   2   0   2   0   2   2   0   0   2   0   2   2   0   0   0   2   0   0   2   0   0   0   0   0   2   2   2   0   2   0   0   2   2   0   0   2   0   0   2   0   2   2   2   0   0   0   2   0   0   2   2   0   0   2   0   2   0   2   0   2   2   2   0   2   2   2   0   0   0   0   0   2   2   0   2   0   0   2   0   2   2   0   2   0   2   0   2   2   0   2   2   0   0   2   2   2   2   0   0   2   0   0   2   2   2   0   0   2   2   2   0   2   2   2   2   2   0   2   2
 MK-1-7                 2   0   0   0   2   2   0   2   0   0   0   0   2   0   0   0   2   2   2   2   2   0   0   0   0   0   0   2   0   2   2   2   2   2   2   2   2   0   2   2   0   0   0   0   2   2   0   2   2   2   0   2   0   0   2   2   0   2   0   0   2   0   0   0   0   0   0   0   2   0   2   0   2   2   2   2   0   2   0   2   2   2   0   2   0   2   2   0   0   2   0   2   2   0   0   2   2   0   0   2   0   0   0   0   0   2   2   2   0   2   0   2   2   2   0   0   2   0   0   2   0   2   2   2   0   0   0   2   0   0   2   2   0   0   2   0   2   0   2   0   2   2   2   0   2   2   2   0   0   0   0   0   2   2   0   2   0   0   2   0   2   2   0   2   2   2   0   2   2   0   2   2   0   0   2   2   2   2   0   0   2   0   0   2   0   2   0   2   2   0   2   0   2   2   2   2   2   0   0   2
 MK-1-8                 0   0   0   0   2   2   0   2   2   0   0   0   0   0   2   2   2   2   2   2   2   0   0   0   0   0   0   2   0   0   0   2   2   0   2   2   2   0   2   2   0   0   0   0   2   2   0   2   2   2   2   2   0   0   2   2   0   2   0   0   2   2   2   0   0   0   0   0   2   0   2   0   2   2   2   2   0   2   0   2   2   2   0   2   0   2   2   0   2   2   0   2   2   0   0   2   0   0   0   2   0   0   0   0   0   2   2   2   0   2   0   2   2   2   0   2   2   0   0   2   0   2   2   2   2   0   0   2   0   0   0   2   0   0   2   0   2   0   2   0   2   0   2   0   2   2   2   2   2   0   0   0   2   2   0   2   0   0   2   0   2   2   0   2   2   2   0   2   2   0   0   2   2   0   2   2   2   2   0   0   2   0   0   2   0   2   0   2   2   0   2   0   0   2   2   2   2   0   2   2
 MK-1-9                 0   0   0   0   2   2   0   2   2   0   0   0   0   0   2   0   0   2   2   0   2   0   0   0   0   0   0   2   0   2   0   2   2   0   2   2   2   0   2   2   0   2   0   0   2   2   0   2   2   2   0   2   2   0   2   2   0   2   0   0   2   2   2   0   0   0   0   0   2   0   2   0   2   2   2   0   0   2   0   0   2   2   0   2   0   2   2   0   2   2   0   2   2   0   0   2   0   0   2   0   0   0   0   0   0   2   2   2   2   2   0   2   2   2   0   2   2   0   0   2   0   2   2   2   2   0   0   2   0   0   0   2   0   0   0   0   2   0   2   0   2   0   0   0   2   2   2   2   2   0   0   2   2   2   0   2   0   0   2   2   2   2   0   2   0   2   0   2   2   0   0   2   2   0   2   2   2   0   0   0   0   0   0   2   0   2   0   2   2   0   2   0   0   2   2   2   0   2   2   0
 MK-1-10                0   0   0   0   2   2   0   2   2   0   0   0   0   0   2   0   0   2   2   0   2   0   0   2   2   0   0   2   0   2   0   0   2   0   2   2   2   0   2   2   0   2   0   0   2   2   0   2   2   2   0   2   2   0   2   2   0   2   0   0   2   2   2   0   0   0   0   0   2   0   2   0   2   2   2   0   0   2   0   0   2   2   0   2   0   2   2   2   2   2   2   2   2   0   0   0   0   0   2   0   0   0   0   0   2   2   2   2   2   2   0   2   2   2   0   2   2   0   0   2   0   2   2   2   2   0   0   2   0   0   0   2   0   0   0   0   2   0   2   0   2   0   0   0   2   2   2   2   2   0   0   2   2   2   0   2   0   0   2   2   2   2   0   2   0   2   0   2   2   0   0   2   2   0   2   2   2   0   0   0   0   0   0   2   0   0   0   2   2   0   2   0   0   2   2   2   0   2   0   0
 MK-1-11                2   0   0   0   2   2   0   2   2   0   0   0   0   0   2   0   0   2   2   0   2   0   0   2   2   0   0   2   0   2   2   0   2   0   2   2   2   0   2   2   0   2   0   0   2   2   0   2   2   2   0   2   2   0   2   2   0   2   0   2   2   2   2   0   0   0   0   2   2   0   2   0   2   2   2   0   0   2   0   0   2   2   0   2   0   2   2   2   2   0   2   2   2   2   0   2   2   0   2   0   0   0   2   0   2   2   0   2   2   2   0   2   2   0   0   0   2   0   0   2   0   2   2   0   2   2   0   0   0   0   0   2   0   0   0   0   2   0   2   0   2   0   0   0   2   2   2   2   2   0   0   0   2   2   0   2   0   0   2   2   2   2   0   2   0   2   0   0   2   0   0   2   2   0   2   2   2   0   2   0   0   0   0   0   0   0   0   0   2   0   2   0   0   2   2   2   0   2   0   0
 MK-1-12                2   2   0   0   2   2   2   2   2   0   0   0   0   0   2   0   0   2   2   2   2   0   2   2   2   0   0   2   2   2   2   0   2   0   2   2   2   0   2   2   0   2   0   0   2   2   0   2   2   2   2   2   2   0   2   2   0   2   0   2   2   2   2   0   0   0   0   2   2   0   2   2   2   2   2   0   0   2   0   0   2   2   2   2   0   2   2   2   2   0   2   2   2   2   0   2   2   2   2   0   0   0   2   0   2   2   0   2   2   2   0   2   2   0   0   0   2   0   0   2   0   2   2   0   0   2   2   0   0   0   0   2   2   2   0   2   2   0   2   0   2   0   0   0   2   2   2   2   2   0   0   0   2   2   0   2   2   0   2   2   2   2   0   2   0   2   0   0   2   0   2   2   2   0   2   0   2   0   2   0   0   0   0   0   0   0   0   0   2   0   2   0   0   2   2   2   0   2   0   0
 MK-1-13                2   0   2   0   2   2   2   2   2   0   0   0   0   0   2   0   0   2   0   2   2   0   2   0   2   0   0   2   2   2   2   0   2   0   2   0   2   0   2   2   0   2   0   0   2   2   2   2   2   2   2   2   2   0   2   2   2   0   0   0   2   2   2   0   0   0   0   2   2   0   2   2   2   2   2   0   0   2   0   0   2   0   0   0   0   2   2   2   2   0   2   2   2   2   0   2   2   2   2   0   0   0   0   0   2   2   0   0   2   2   0   2   2   0   0   0   2   0   0   2   2   2   2   0   0   2   2   0   0   0   0   2   2   2   0   2   2   0   0   0   2   0   0   0   2   2   2   2   2   0   0   0   2   2   0   0   2   2   2   2   2   2   0   2   0   0   0   0   2   2   2   2   2   0   2   0   2   0   2   2   2   0   0   0   0   2   0   2   2   0   2   0   0   2   2   2   0   2   0   0
 MK-1-14                2   0   2   2   2   2   2   2   2   0   0   0   0   0   2   0   0   0   0   2   2   0   2   0   2   0   2   2   2   2   2   0   2   0   2   0   2   0   2   2   0   0   0   2   2   2   2   2   2   0   2   2   0   0   2   2   2   0   0   0   2   2   0   0   0   0   2   0   2   0   2   2   2   2   2   0   0   2   0   0   2   2   0   0   0   2   2   2   2   0   2   2   2   2   0   2   2   2   0   0   0   0   0   0   2   2   0   0   2   0   2   2   2   0   0   0   0   0   0   2   2   2   2   0   0   2   2   0   0   0   2   2   2   2   0   2   2   2   0   0   0   0   0   0   2   2   2   2   2   0   0   0   2   2   0   0   2   2   2   2   2   2   0   2   0   0   0   0   2   2   2   2   2   0   2   0   2   0   2   2   2   0   0   0   0   2   2   2   2   0   2   0   0   2   2   2   0   2   0   0
 MK-1-15                2   0   2   2   2   2   2   2   2   0   0   0   0   0   2   0   0   0   0   2   2   0   2   0   2   0   2   2   2   2   0   0   2   0   2   0   2   0   0   2   0   0   0   2   2   2   2   2   2   0   2   2   0   0   2   2   2   0   0   0   2   2   0   0   2   0   0   0   2   0   2   2   2   2   2   0   0   2   0   0   2   2   0   0   0   2   2   2   2   2   2   2   2   2   0   2   2   2   0   0   0   0   0   0   2   2   0   0   2   0   2   2   0   0   0   0   0   2   0   2   2   2   2   0   0   2   2   0   0   0   2   2   2   2   0   2   2   2   0   0   0   2   0   0   2   2   2   2   2   0   0   0   2   2   0   0   0   2   2   2   2   0   0   2   0   0   0   0   2   2   2   2   2   0   2   0   2   0   2   2   2   0   0   0   2   2   2   2   2   0   2   0   0   0   2   2   0   2   0   0
 MK-1-16                0   0   2   2   0   2   2   2   2   0   2   0   0   0   2   0   0   0   0   2   2   0   2   0   2   0   2   2   2   2   0   0   0   0   0   0   0   0   0   2   0   0   0   2   0   2   2   2   2   0   0   2   0   0   2   2   0   0   0   0   2   2   0   0   2   0   0   0   2   0   2   2   2   0   2   0   2   2   0   0   2   2   0   0   0   0   0   2   2   2   2   2   2   2   0   2   2   2   0   0   0   0   0   0   2   2   0   0   2   0   2   0   0   0   0   0   0   2   0   2   2   2   2   0   0   2   2   0   0   0   2   2   0   2   0   2   2   2   0   0   0   2   0   0   2   2   2   2   2   0   0   0   2   0   0   0   0   2   2   2   2   0   0   2   0   0   0   0   2   2   2   2   2   0   0   0   2   0   2   2   2   0   0   0   2   2   2   0   2   0   2   0   0   0   2   2   0   2   0   2
 MK-2-1                 2   2   2   0   2   0   2   0   2   0   0   0   2   2   2   2   0   2   0   0   2   0   2   2   0   2   2   2   0   0   2   0   0   0   2   2   0   0   2   2   2   2   2   2   0   2   2   2   2   2   0   2   0   0   2   0   0   2   2   2   2   0   2   2   2   2   0   0   0   0   0   0   2   2   0   2   2   0   2   2   2   2   0   2   2   0   0   0   0   2   0   0   2   0   0   0   2   0   2   2   0   0   2   0   2   0   2   0   2   0   2   0   2   0   2   2   2   2   2   0   2   2   0   2   0   2   0   0   2   2   2   0   2   2   2   2   2   2   0   0   0   2   0   0   2   0   0   0   0   2   2   0   2   2   2   2   2   2   2   0   0   2   2   0   0   2   2   0   2   0   2   2   0   2   0   0   0   2   0   0   0   0   2   2   2   2   0   0   2   0   2   2   0   2   0   2   2   0   0   0
 MK-2-2                 2   2   2   0   2   2   2   0   2   0   0   0   2   2   2   2   0   2   0   0   2   0   2   2   0   2   2   2   0   0   2   0   0   0   2   2   0   0   2   2   2   2   2   2   0   2   2   2   2   2   0   2   0   0   2   0   0   2   2   2   2   0   2   2   2   2   0   0   0   0   0   2   2   2   0   2   2   0   2   2   2   2   0   2   2   0   0   0   0   2   0   0   0   0   2   2   2   2   2   2   0   0   2   2   2   0   2   0   2   0   0   0   2   0   2   2   0   2   0   0   2   2   0   0   0   2   0   0   2   2   2   0   0   2   2   2   2   2   0   2   0   2   2   0   2   0   0   0   0   2   0   0   2   2   2   2   2   2   2   0   0   2   2   0   0   2   2   0   2   0   2   2   2   2   0   0   0   2   0   0   0   2   2   2   2   2   0   0   2   0   2   2   0   2   0   2   2   0   0   2
 MK-2-3                 2   2   2   0   2   2   2   0   2   2   0   0   2   0   2   2   0   2   0   0   2   2   2   2   0   2   2   2   2   0   0   0   0   0   2   2   2   0   2   2   2   2   2   2   0   2   2   2   2   2   2   2   0   0   2   0   0   2   2   2   2   0   2   2   2   2   0   0   0   0   0   2   0   2   0   2   2   0   2   2   2   2   0   2   2   0   0   0   0   2   0   0   0   2   2   2   2   2   2   2   0   0   2   2   2   0   2   0   2   0   0   0   2   0   2   2   0   2   0   0   2   2   0   0   0   2   0   0   2   0   2   0   0   2   2   2   2   2   0   2   0   2   2   0   2   0   0   2   0   2   0   2   2   2   2   2   2   2   0   0   0   2   2   0   0   2   2   0   2   0   2   2   2   2   0   0   0   2   0   0   0   2   2   2   2   2   0   0   2   0   2   2   0   2   0   2   2   0   0   2
 MK-2-4                 2   2   2   0   0   2   2   0   2   2   0   0   2   0   0   2   0   2   0   0   2   2   2   2   0   2   2   2   2   0   0   0   2   0   2   2   2   0   2   2   2   2   2   2   0   2   2   2   2   2   2   2   0   0   2   0   0   2   2   2   2   0   2   2   2   2   0   0   0   0   0   2   0   2   0   2   2   2   2   2   2   2   0   2   2   0   0   0   0   2   2   0   2   0   2   2   2   0   0   2   2   2   2   2   2   0   2   0   2   0   0   0   2   0   2   2   0   2   0   0   2   2   0   0   0   2   0   0   2   0   2   0   0   2   2   2   2   2   0   2   0   2   2   0   0   2   0   2   0   2   0   2   2   2   2   0   0   2   2   0   0   2   2   0   0   2   2   0   2   2   2   0   2   0   0   0   0   2   0   0   0   0   2   2   2   2   0   0   2   0   2   2   0   2   0   2   2   0   0   2
 MK-2-5                 2   2   2   0   0   2   0   0   2   2   0   0   0   0   0   2   0   2   0   0   2   2   2   2   0   2   0   2   2   0   0   0   2   0   2   2   2   0   2   2   2   2   2   2   0   2   2   2   2   2   2   2   0   0   0   0   0   0   2   2   2   0   2   2   2   0   2   0   0   2   0   2   0   2   0   2   2   2   2   2   2   2   0   2   2   0   0   0   0   2   2   0   2   0   0   2   2   2   0   2   2   2   2   2   2   0   2   0   2   0   0   0   2   0   2   2   0   2   0   0   2   2   2   0   0   2   0   0   2   0   2   0   0   2   2   2   2   2   0   2   0   2   2   0   0   2   0   2   0   2   0   2   2   2   2   0   0   2   0   0   0   2   2   0   0   2   2   0   2   2   2   0   2   0   0   0   0   2   0   0   0   0   0   2   2   0   0   0   2   0   2   2   0   2   0   2   2   0   0   2
 MK-2-6                 2   2   2   0   0   2   0   0   2   2   0   0   0   0   0   2   0   0   0   0   2   2   2   2   2   0   0   2   2   0   0   0   2   0   2   2   2   2   2   2   2   0   2   2   0   2   2   2   2   0   2   2   0   0   0   0   2   0   2   2   2   0   2   2   0   0   2   0   0   2   2   2   0   2   0   2   2   2   2   2   2   2   0   2   2   0   2   0   0   2   0   2   2   0   2   2   2   2   0   2   2   2   2   2   2   0   0   0   0   0   0   0   2   0   2   2   0   2   0   0   2   2   2   0   0   2   0   0   2   2   2   0   0   0   2   2   2   2   0   2   0   2   2   2   0   2   0   2   0   2   2   2   0   2   2   2   2   2   0   0   0   2   2   0   0   2   2   0   2   2   2   0   2   2   2   2   0   2   0   0   2   0   0   2   2   0   0   0   2   0   2   2   0   2   0   2   2   0   0   2
 MK-2-7                 2   2   2   0   0   2   2   0   2   2   0   0   0   0   0   2   0   0   0   0   0   2   2   2   2   0   0   2   2   0   0   0   2   0   2   2   2   0   2   2   2   0   2   2   0   2   2   2   2   0   2   2   0   2   2   0   2   0   2   2   2   0   2   2   0   0   2   0   0   2   2   2   0   2   0   2   2   2   2   2   2   2   0   2   2   0   2   2   0   2   0   2   2   0   2   2   2   2   0   2   2   2   2   0   2   0   2   0   0   0   0   0   2   0   2   2   0   2   0   0   2   2   2   0   0   2   0   0   0   0   2   0   0   0   2   2   2   2   0   0   0   2   2   2   0   2   0   2   0   2   2   2   0   0   2   2   2   2   2   0   0   2   2   0   0   2   2   0   2   2   2   0   2   2   2   2   0   0   0   0   2   0   0   2   2   2   0   0   2   0   2   2   0   2   0   2   2   0   0   2
 MK-2-8                 2   2   2   0   0   0   2   0   2   2   0   0   0   0   0   2   2   0   0   0   0   2   2   2   0   0   0   2   2   0   0   0   2   0   2   2   0   0   2   2   2   0   2   2   0   2   2   2   2   0   2   2   0   2   2   0   2   0   2   2   2   0   2   2   0   0   2   0   0   2   2   2   0   2   0   2   2   2   2   2   2   2   0   2   2   0   2   2   0   2   2   2   2   0   2   2   2   2   0   2   2   2   0   0   2   0   2   2   0   0   0   0   2   2   2   2   0   2   2   2   2   2   2   0   0   2   0   0   0   2   2   0   0   0   2   2   2   2   2   0   2   2   2   2   0   2   2   2   0   2   2   2   0   0   0   2   2   2   2   0   0   2   2   0   0   0   2   0   2   2   2   0   2   2   2   2   0   0   0   0   2   0   0   2   2   2   0   0   2   0   2   0   2   2   0   0   2   0   0   0
 MK-2-9                 2   2   2   2   0   0   2   0   2   0   0   0   0   2   0   2   2   0   0   0   0   2   2   2   0   0   0   2   2   0   0   0   2   0   2   2   0   0   2   2   2   0   2   0   0   2   2   2   2   0   2   0   0   0   2   0   2   2   2   2   2   0   0   2   0   0   0   0   0   2   2   2   2   2   0   2   2   2   2   2   2   2   0   0   0   0   2   2   0   2   2   2   2   0   2   2   2   2   0   2   2   2   0   0   2   0   2   2   0   0   0   0   2   2   2   2   0   2   2   2   2   2   2   0   2   2   0   0   2   0   2   0   0   0   0   2   2   2   2   0   2   2   2   2   0   2   2   2   0   2   2   2   0   0   0   2   0   2   2   0   0   0   2   0   0   0   2   2   2   2   2   0   2   2   0   2   0   0   0   0   2   0   0   2   2   2   0   0   2   0   2   0   2   2   0   0   2   0   0   0
 MK-2-10                2   2   2   2   0   0   2   0   2   0   0   0   0   2   0   2   2   0   0   0   0   2   2   2   0   0   0   2   2   0   2   0   2   0   2   2   0   0   2   2   2   0   2   0   0   2   2   2   2   0   2   2   0   2   2   0   2   2   2   2   2   0   2   2   0   0   0   0   0   0   2   2   2   2   0   2   2   2   2   2   2   0   0   0   0   0   2   2   0   2   2   2   2   0   2   2   2   2   0   0   2   2   0   2   2   0   2   2   0   0   0   0   2   2   2   2   0   2   2   2   0   0   2   0   2   2   0   0   2   0   2   0   0   0   0   2   2   2   0   0   2   2   2   2   0   2   2   2   2   2   2   2   0   0   0   2   2   2   2   2   0   0   2   2   0   0   2   2   2   2   2   0   2   2   0   2   0   0   0   0   2   0   0   2   2   2   2   2   2   2   2   0   2   2   0   0   2   0   0   0
 MK-2-11                2   2   2   2   0   0   0   0   2   0   0   0   0   2   0   2   2   2   0   0   0   2   2   2   0   0   0   2   2   0   2   0   2   0   2   2   0   0   2   2   2   0   2   0   0   2   2   2   2   0   2   2   0   2   2   0   2   2   2   2   2   0   2   2   0   0   0   0   0   0   0   2   2   2   2   2   2   2   2   2   2   0   2   0   2   0   2   2   2   2   2   0   2   0   2   2   2   2   0   2   2   2   0   2   2   0   0   2   0   0   0   0   2   2   2   2   0   2   2   2   0   0   2   0   2   2   0   0   0   0   2   0   0   0   0   2   2   2   0   2   2   2   2   2   0   2   2   2   2   2   2   2   0   0   0   2   2   2   2   2   0   0   2   2   0   0   0   0   2   2   0   0   2   2   0   2   0   0   0   0   2   0   0   2   2   2   2   2   2   2   2   0   2   2   0   0   2   0   0   2
 MK-2-12                2   2   2   2   0   0   0   0   2   0   2   2   0   2   2   2   2   2   0   0   0   2   2   2   0   0   0   2   2   0   2   0   2   0   2   2   0   0   2   2   2   0   2   0   0   2   2   2   2   0   2   2   0   2   2   0   2   2   2   2   2   0   0   2   0   0   2   0   0   0   0   2   2   2   2   2   2   2   2   2   2   0   2   0   2   0   2   2   2   2   0   0   2   0   2   2   2   2   0   2   2   0   0   2   2   0   0   2   0   0   0   0   2   2   2   2   0   0   2   2   0   0   2   0   2   2   0   0   0   0   0   0   0   0   0   2   0   2   0   2   2   2   2   2   0   2   2   2   2   2   2   2   0   0   0   2   2   0   2   2   0   0   0   2   0   0   2   0   2   0   0   0   2   2   0   2   0   2   0   0   2   0   0   2   2   2   2   2   2   2   2   0   2   2   0   0   2   0   0   2
 MK-2-13                2   2   2   2   2   0   0   0   0   0   2   0   0   2   0   2   2   2   2   0   0   2   2   2   0   0   0   0   2   2   2   0   2   0   2   2   0   0   2   2   2   0   2   0   2   2   2   2   2   0   2   2   0   2   2   0   2   2   2   2   2   0   0   2   0   0   2   0   0   0   0   0   2   2   2   2   2   2   0   2   2   0   2   0   0   0   2   2   2   2   0   0   2   0   2   0   2   2   0   0   2   0   0   2   2   0   0   2   0   0   0   2   2   2   2   2   2   0   0   2   0   0   2   0   2   2   0   0   0   0   0   0   2   0   0   2   0   2   2   2   2   2   2   2   0   2   0   2   2   2   2   2   0   0   0   2   2   0   2   2   0   0   0   2   0   0   2   0   2   0   0   0   2   2   0   2   0   2   0   0   2   2   0   2   2   2   2   2   2   2   2   2   2   2   0   0   0   0   0   2
 MK-2-14                2   2   2   2   2   0   0   0   0   0   2   0   0   2   0   0   2   2   2   0   0   2   2   2   0   0   0   0   2   2   2   0   2   0   0   2   0   0   2   2   0   0   2   0   2   2   2   2   2   0   2   2   0   2   2   0   2   2   2   2   2   2   0   2   0   0   2   0   0   0   0   0   2   2   2   2   2   2   2   2   0   0   2   0   0   0   2   2   2   0   0   0   0   0   2   0   2   2   0   0   2   0   0   2   2   0   0   2   0   0   0   2   2   2   2   2   2   0   0   2   0   0   2   0   0   2   0   0   0   0   0   0   2   0   0   2   0   2   2   2   2   2   2   2   0   2   0   2   2   0   2   0   0   0   0   2   2   2   2   2   0   2   2   2   0   0   2   0   2   0   0   0   2   2   0   2   2   2   0   0   2   2   0   2   2   2   2   2   2   2   2   2   2   2   0   0   0   0   0   2
 MK-2-15                2   2   0   2   2   0   0   0   0   0   2   0   0   2   0   0   2   2   2   0   0   2   0   2   2   0   0   0   2   2   2   0   2   0   0   2   0   0   2   2   0   0   2   0   0   0   2   2   2   0   2   2   0   2   2   0   0   2   0   2   2   2   0   2   2   0   0   0   0   0   0   0   2   2   2   2   2   2   2   2   0   0   2   0   0   2   2   2   2   0   2   0   0   0   0   0   2   2   0   2   0   2   0   2   2   0   2   2   0   0   0   2   2   2   2   2   2   2   0   2   0   0   2   0   0   2   0   0   0   2   0   2   2   0   0   2   0   2   2   2   2   2   2   0   2   2   2   2   2   0   2   0   0   0   0   2   2   2   2   2   0   2   2   2   2   0   2   0   2   0   0   0   2   2   0   2   2   2   0   0   2   2   0   2   2   2   2   2   2   2   2   2   2   2   0   0   0   0   0   2
 MK-2-16                2   2   0   2   2   0   0   0   0   0   0   0   0   2   0   0   2   2   2   0   0   2   2   2   2   0   0   0   2   2   2   0   2   0   0   2   0   2   2   2   0   0   2   0   0   0   2   2   2   0   2   2   0   2   2   0   2   2   0   2   2   2   0   2   2   0   0   2   0   0   0   0   2   2   2   2   2   2   2   2   0   0   2   0   0   2   2   0   2   0   2   0   0   0   0   0   2   2   0   2   0   2   0   2   2   0   2   2   0   0   0   2   0   2   2   2   2   2   0   2   0   0   2   0   0   2   0   0   0   2   0   2   2   0   2   2   0   2   0   2   2   0   2   0   2   0   0   2   2   0   0   0   0   0   0   2   2   2   0   2   0   2   2   2   2   0   2   0   2   0   0   0   2   2   0   2   2   2   0   2   2   2   0   2   2   2   2   2   2   2   2   2   2   2   0   0   0   0   2   2
 MK-3-1                 2   0   0   0   2   0   0   0   0   2   0   0   0   2   0   2   2   2   2   2   0   2   0   2   2   2   0   2   0   0   2   2   0   2   0   0   0   0   2   0   2   2   0   2   2   0   2   2   0   0   0   2   0   2   0   0   2   0   0   0   0   2   0   0   0   0   0   2   0   0   0   0   2   2   0   0   2   2   2   0   2   0   2   0   0   2   0   0   0   0   0   0   0   0   0   0   2   0   0   0   0   0   2   2   0   0   0   2   2   0   2   2   0   0   2   2   2   2   2   2   0   0   0   2   2   0   2   2   2   0   2   2   2   0   2   0   2   2   2   2   0   2   0   2   2   2   2   0   0   2   0   2   0   0   2   0   2   0   2   0   2   2   2   0   0   2   2   0   2   0   2   0   2   0   2   2   2   0   0   2   2   0   0   2   0   0   2   0   0   2   0   0   2   2   2   2   0   0   2   0
 MK-3-2                 0   2   2   0   2   2   0   0   0   2   0   0   0   2   0   2   2   2   0   2   0   2   0   2   2   2   0   2   0   0   2   2   0   2   0   0   0   0   2   2   2   2   0   2   2   0   2   2   0   0   0   2   2   2   0   0   2   0   0   0   0   2   0   2   0   0   2   2   0   0   0   0   2   0   0   0   2   2   2   0   2   0   2   2   0   2   0   2   0   0   0   0   0   0   0   0   2   2   0   2   0   0   2   2   0   0   0   2   2   0   2   2   0   0   2   2   2   2   2   2   0   0   0   2   2   0   2   2   2   0   2   2   2   0   2   0   2   2   2   2   0   2   2   2   2   2   2   0   0   2   0   2   2   0   2   2   2   0   2   0   2   0   0   0   0   2   2   0   2   0   2   0   2   0   2   2   2   0   2   2   2   0   0   2   0   0   2   0   0   0   0   0   2   2   0   2   0   0   2   0
 MK-3-3                 0   2   2   0   2   2   0   0   0   2   0   0   0   2   0   2   0   2   0   2   0   2   0   2   2   2   0   2   0   0   2   0   2   2   0   2   0   0   2   2   2   2   2   2   2   2   2   2   0   0   0   2   2   2   0   0   2   2   0   0   0   2   0   2   0   0   2   2   0   0   0   0   2   2   0   0   2   2   2   0   2   0   2   2   2   0   0   2   0   0   0   0   0   0   0   0   2   0   0   2   0   0   2   2   0   0   0   2   2   2   0   2   0   0   2   2   2   2   2   2   0   0   0   0   2   0   2   2   2   0   0   2   2   0   2   0   2   2   2   2   0   2   2   0   2   2   2   2   0   2   0   2   2   0   2   2   2   0   2   0   0   0   0   0   0   2   2   0   2   0   2   0   2   0   2   2   2   0   2   0   2   0   0   0   0   0   2   0   0   0   2   0   2   2   0   2   0   0   2   0
 MK-3-4                 0   2   2   0   0   0   0   0   2   2   0   0   0   2   0   2   0   2   0   2   2   2   0   2   2   2   0   2   0   0   2   0   2   2   0   0   0   0   2   2   2   2   2   2   2   2   2   2   0   2   0   2   2   2   0   0   2   2   0   2   0   2   0   2   0   0   2   2   0   0   0   0   2   2   0   0   2   2   2   0   2   0   2   2   2   0   0   2   0   0   0   0   0   0   0   0   2   0   0   2   0   0   2   2   0   0   2   2   0   2   0   2   2   0   2   2   2   0   2   2   0   2   0   0   2   0   2   2   2   0   0   2   2   0   2   0   2   2   2   2   0   2   2   0   2   0   2   2   0   2   0   2   2   0   2   2   2   0   2   0   0   0   0   0   0   2   2   0   0   0   2   0   2   0   2   2   2   0   2   0   2   0   0   0   0   0   2   0   2   0   2   0   2   2   0   2   0   2   2   0
 MK-3-5                 0   2   0   0   0   0   0   0   2   2   0   0   0   2   2   2   0   2   0   2   2   2   0   2   2   2   0   2   2   0   2   0   0   0   0   0   0   0   0   2   2   2   2   2   2   2   2   2   2   0   0   2   2   2   0   0   2   2   0   2   0   2   2   0   0   0   2   2   0   2   0   0   2   2   0   0   2   2   2   0   2   0   2   2   2   0   0   2   0   2   0   0   0   0   0   0   2   0   0   2   2   0   0   2   0   0   2   2   0   2   0   2   2   0   2   2   2   0   2   2   0   2   0   0   2   0   2   2   0   0   0   2   2   0   2   0   2   0   2   2   0   2   2   2   2   0   0   2   0   0   0   2   2   0   2   2   2   0   2   0   2   0   0   0   0   2   2   0   0   0   2   0   2   0   2   2   2   0   2   0   2   2   0   0   0   0   0   0   2   0   2   0   2   2   0   2   0   2   2   0
 MK-3-6                 0   2   0   0   0   0   0   0   2   2   0   0   0   2   0   2   0   2   0   2   2   2   0   2   2   2   0   2   2   0   2   0   0   0   0   0   0   0   0   2   2   0   2   2   2   2   2   2   0   0   0   2   2   0   0   0   2   0   0   2   0   2   2   0   0   0   2   2   0   2   0   0   2   2   0   0   2   2   2   0   2   0   2   2   2   0   0   0   0   2   0   0   0   0   2   2   0   0   0   0   2   0   0   2   0   0   2   2   0   2   0   2   2   0   2   2   2   0   2   2   0   2   0   0   2   2   2   0   2   0   2   2   2   0   2   0   2   0   2   2   0   2   0   2   2   0   0   2   0   0   0   2   2   0   2   2   2   0   2   0   2   0   0   0   2   2   2   0   0   0   0   0   2   0   2   2   2   0   2   2   2   2   0   0   2   0   0   0   2   0   2   2   2   2   0   2   0   2   2   0
 MK-3-7                 0   2   0   0   0   0   0   0   2   2   0   0   0   2   2   2   0   2   0   2   2   2   0   2   2   2   2   2   2   0   2   0   0   0   0   0   0   0   2   2   2   0   2   2   0   2   2   2   2   0   0   2   2   2   0   0   2   0   0   2   0   2   2   0   0   0   2   2   0   2   0   0   2   2   0   0   2   2   2   0   2   2   2   2   0   0   0   0   0   2   0   0   0   0   2   2   0   0   0   0   2   0   0   2   0   0   2   2   0   2   0   2   2   0   2   2   2   0   2   2   0   2   0   0   2   2   2   0   2   0   2   2   0   0   2   0   2   0   2   2   0   2   0   2   2   0   0   2   0   0   0   2   2   0   2   2   2   0   2   0   2   2   2   0   2   2   0   0   0   0   0   0   2   0   2   2   2   0   2   2   2   2   0   0   2   0   0   0   2   0   2   2   0   2   0   2   0   2   0   0
 MK-3-8                 0   2   0   0   0   0   0   0   0   2   0   0   0   2   2   2   0   2   2   2   2   2   0   2   2   2   2   2   2   0   2   0   0   0   0   0   0   0   2   2   2   0   2   2   0   2   2   2   2   0   2   2   2   2   0   0   2   0   2   2   2   0   2   0   0   0   2   0   0   2   0   0   2   2   0   0   0   2   0   2   2   0   2   2   0   0   0   0   0   2   0   2   0   0   2   2   0   2   0   0   0   0   0   2   0   0   2   2   0   2   0   2   2   0   2   2   2   0   2   2   0   2   0   0   2   2   2   0   2   0   2   2   0   0   2   0   2   0   2   2   0   2   0   2   2   0   0   2   0   0   0   2   2   0   2   2   2   0   2   2   2   2   2   0   2   2   0   0   0   2   2   0   2   0   2   0   2   0   2   2   2   2   0   0   2   0   0   2   2   2   2   2   0   2   0   2   0   2   0   2
 MK-3-9                 0   0   0   0   0   0   0   0   0   2   0   2   0   2   2   2   0   0   2   2   2   2   0   2   2   2   0   2   0   0   2   0   2   0   0   0   0   0   2   2   2   0   0   2   0   2   0   2   2   0   2   2   2   2   0   0   2   0   2   2   2   0   2   0   0   0   2   0   0   2   0   0   2   2   0   0   0   0   0   0   0   0   2   2   0   0   0   2   0   2   0   2   0   0   2   2   0   0   0   0   0   0   0   2   0   0   2   2   0   2   0   2   2   0   2   2   2   0   2   0   0   2   0   0   2   2   0   0   2   0   2   2   0   0   2   0   2   0   2   2   0   2   0   2   2   0   0   2   0   0   0   2   2   2   0   2   2   0   2   2   2   2   2   0   2   2   0   2   0   2   2   0   0   0   2   0   2   0   2   0   2   2   0   0   2   0   0   2   2   2   2   2   0   2   0   2   0   2   0   0
 MK-3-10                0   2   0   0   0   0   0   2   0   2   0   0   0   2   2   2   0   0   2   2   2   2   0   2   2   2   0   2   0   0   2   0   2   0   0   0   0   0   2   2   0   0   0   0   0   0   0   2   2   0   2   2   2   2   0   0   2   0   2   2   2   0   2   0   0   0   2   0   0   2   0   0   2   2   0   2   0   0   2   0   0   0   0   2   2   0   0   2   0   2   0   2   0   0   2   2   0   0   0   0   0   0   0   2   0   0   2   2   0   2   0   2   2   2   2   2   2   0   2   0   0   2   0   0   2   2   0   0   2   0   2   2   0   0   2   0   2   2   2   2   0   2   0   0   2   0   0   2   0   0   0   2   2   2   0   2   2   0   2   2   2   2   2   0   2   2   0   2   0   2   2   0   0   0   2   0   2   0   2   0   2   2   0   0   2   0   0   2   2   2   2   2   0   0   0   2   0   2   0   0
 MK-3-11                0   2   0   0   0   0   0   2   0   2   0   0   0   2   2   2   0   0   2   0   2   2   0   2   2   2   0   2   0   0   2   0   0   0   0   0   0   0   2   2   0   0   2   0   0   0   0   2   2   0   2   2   0   2   0   0   2   0   2   2   2   0   0   0   0   0   2   0   0   2   0   0   2   0   0   2   0   0   2   0   0   2   0   2   2   0   0   2   0   2   0   2   0   0   2   0   0   0   0   0   0   0   0   2   0   0   2   2   0   2   2   2   2   2   2   2   2   0   2   0   0   2   0   0   2   2   0   0   2   2   2   2   0   0   2   0   2   2   2   2   0   2   0   0   2   0   0   2   0   0   0   2   2   2   0   2   2   0   2   2   2   2   0   0   0   0   0   2   0   2   2   0   2   0   2   0   2   0   2   0   2   2   0   0   2   0   0   2   2   2   0   2   0   0   0   2   0   2   0   0
 MK-3-12                0   2   0   0   0   2   0   2   0   2   0   0   2   2   2   2   0   0   2   2   2   2   0   2   2   2   2   2   0   0   2   0   0   0   0   2   0   0   2   2   0   0   0   0   0   0   0   2   2   0   2   2   0   2   0   0   2   0   2   2   2   0   0   0   0   0   2   0   0   2   0   0   2   0   0   2   0   0   0   0   0   2   0   2   0   0   0   2   0   2   0   2   2   0   2   0   0   0   0   0   0   0   0   0   0   0   2   2   0   2   2   2   2   2   2   0   0   0   2   0   0   2   0   0   2   2   0   0   2   2   0   2   0   0   2   0   2   2   2   2   2   2   0   0   0   2   0   2   0   0   0   2   2   2   0   0   2   0   2   2   2   2   0   0   0   0   0   2   0   2   2   0   2   0   2   0   2   0   2   0   2   2   0   0   2   0   0   2   0   2   0   2   0   0   0   2   0   2   0   0
 MK-3-13                0   2   2   0   0   2   2   2   0   2   0   0   2   2   2   2   0   0   2   2   2   2   0   2   2   2   2   2   0   2   2   0   0   0   0   0   0   0   2   2   0   2   0   0   0   0   2   2   2   2   2   2   2   2   0   0   2   0   0   2   2   0   0   0   0   0   2   0   0   2   0   0   2   0   0   2   0   0   0   0   0   0   0   2   0   0   2   2   0   2   0   2   2   0   2   0   2   0   2   0   0   2   0   0   0   0   2   0   2   2   2   2   2   2   2   0   0   0   0   2   0   2   0   0   2   2   0   0   2   2   0   0   0   0   2   0   2   2   2   0   2   2   0   0   2   2   0   2   0   0   0   2   2   0   0   0   2   0   2   2   2   2   2   0   0   2   0   2   0   2   2   0   2   0   0   0   2   0   2   0   2   2   0   0   2   0   0   2   2   2   0   2   0   0   2   2   0   2   0   0
 MK-3-14                0   2   2   0   0   0   2   2   0   2   0   0   2   2   0   2   0   0   2   0   2   2   0   2   0   2   2   2   0   2   2   0   0   0   0   0   0   0   2   2   0   2   0   0   0   0   2   2   2   0   2   2   0   2   0   0   2   0   0   2   2   0   2   0   0   0   2   0   0   2   0   2   2   0   0   2   2   0   0   0   0   0   0   2   0   0   2   2   0   2   0   2   2   0   2   0   2   0   2   0   0   2   0   0   0   0   2   0   2   2   2   2   2   2   2   0   0   0   0   0   0   2   0   0   0   2   0   0   2   2   0   0   0   0   0   0   2   2   2   2   0   2   0   0   2   2   0   2   0   0   0   2   2   0   0   0   2   0   2   2   2   2   2   0   0   2   0   2   0   2   2   0   2   0   0   2   2   0   2   0   0   2   0   0   2   0   0   2   2   2   0   2   0   0   2   2   0   2   0   0
 MK-3-15                0   2   2   0   0   0   2   2   0   0   0   0   2   2   0   2   0   0   2   0   2   0   0   2   0   2   2   2   0   2   2   0   0   0   0   0   0   0   2   2   0   2   0   0   2   0   2   2   2   0   2   2   0   2   0   0   2   2   0   2   2   0   2   0   2   0   2   0   0   2   0   2   2   0   0   2   2   2   0   0   0   0   0   2   2   0   2   2   0   2   2   2   2   0   2   0   2   0   2   0   0   2   0   0   2   0   2   0   2   0   2   2   2   2   2   0   0   0   0   2   0   2   2   0   0   2   0   2   2   2   2   0   0   0   0   0   2   2   2   2   0   2   0   0   2   2   2   2   0   0   2   2   2   0   0   0   2   0   2   2   2   0   2   2   0   2   0   2   0   2   2   0   2   0   0   2   2   2   2   0   0   2   2   0   2   0   0   2   2   0   0   2   0   0   2   2   0   2   0   0
 MK-3-16                0   2   2   0   0   0   2   2   0   0   0   0   2   2   0   2   0   2   2   0   2   0   0   2   0   0   2   0   0   2   2   0   0   2   0   0   0   0   2   2   0   2   0   2   2   0   2   2   2   0   2   2   0   2   0   0   2   0   0   2   2   0   2   0   2   0   2   2   0   2   0   2   0   0   0   0   2   2   0   0   0   0   0   2   2   2   2   2   0   2   2   2   2   0   2   0   2   0   2   0   2   0   2   0   2   0   2   0   2   0   0   2   2   0   2   0   0   0   2   2   0   2   2   0   0   2   0   2   2   2   2   0   0   0   0   0   2   2   2   2   0   2   0   2   2   2   2   2   0   0   2   2   2   0   0   0   2   0   2   2   2   0   2   2   0   2   0   2   0   2   2   0   2   0   0   2   2   2   0   0   0   2   2   2   2   0   0   2   2   0   0   2   0   0   2   2   0   2   2   0
 MK-4-1                 2   2   2   2   2   2   0   2   2   0   0   2   0   0   2   2   0   0   2   2   2   0   2   0   2   0   2   0   2   2   2   0   2   0   0   0   2   2   2   2   0   0   0   0   0   2   0   2   0   0   2   2   2   2   0   2   0   0   2   0   2   0   2   0   0   0   2   2   2   0   2   2   0   0   2   2   0   2   2   0   2   0   0   0   2   0   0   0   2   0   0   2   2   2   0   0   2   2   0   2   2   2   2   0   0   2   0   0   0   2   0   2   0   2   2   2   0   0   0   2   0   2   0   0   2   0   0   0   2   2   0   0   0   0   2   0   2   2   0   0   2   2   0   2   2   2   0   0   2   0   2   0   0   0   0   0   2   2   0   2   0   0   0   0   2   2   2   0   2   2   2   0   0   2   0   0   2   2   2   2   0   0   0   2   0   2   0   0   2   0   2   0   2   2   2   2   2   0   2   0
 MK-4-2                 2   2   0   2   2   2   0   2   2   0   0   2   0   0   2   2   0   0   2   2   2   0   2   2   2   0   2   2   2   2   2   0   2   0   0   0   2   2   2   2   0   0   0   0   0   2   2   0   0   0   2   2   2   2   0   2   0   2   2   0   2   0   2   0   0   0   2   2   2   0   2   2   0   0   2   2   0   2   2   2   2   0   2   0   0   0   0   0   2   0   2   2   2   2   0   0   2   2   0   2   2   2   2   0   0   2   0   0   0   0   0   2   2   2   2   2   0   0   0   2   0   0   0   0   0   0   0   0   2   0   0   2   0   0   2   0   2   2   0   0   2   0   0   2   2   2   0   0   2   0   2   0   0   0   0   0   2   2   0   2   0   0   0   0   2   2   2   0   2   2   2   0   0   2   0   0   2   2   2   2   0   0   0   0   0   2   0   0   2   0   2   0   2   2   2   2   0   0   2   0
 MK-4-3                 2   2   0   2   2   2   0   2   2   0   0   2   0   0   2   2   0   0   2   2   2   0   0   2   2   0   2   2   2   2   2   0   2   0   0   0   2   2   2   2   0   0   0   0   0   0   2   0   0   0   2   2   2   0   0   2   0   2   2   0   2   0   2   0   0   0   2   2   2   0   2   2   0   0   0   2   0   0   2   2   0   0   2   0   0   2   2   0   2   0   2   2   2   2   0   2   2   2   2   2   2   2   2   0   0   0   2   0   0   0   0   2   2   2   2   2   0   0   0   2   2   0   2   0   0   0   2   0   2   0   0   2   0   0   2   0   2   2   0   2   2   0   0   2   2   2   0   0   2   0   2   0   0   0   0   0   2   2   0   2   0   0   0   0   2   2   2   0   2   2   0   2   0   2   0   0   2   2   2   2   2   0   0   0   0   2   0   0   2   0   2   0   2   2   2   2   0   0   2   0
 MK-4-4                 0   2   0   2   0   2   0   2   2   0   0   2   2   0   2   2   0   0   2   2   2   0   0   2   2   0   2   2   2   2   2   0   2   0   0   0   2   2   2   2   0   2   0   0   0   0   2   0   0   0   2   2   0   0   0   2   0   2   2   0   2   0   2   0   0   0   2   2   2   0   2   2   0   0   0   2   0   0   2   2   0   0   2   0   0   2   2   0   2   0   2   2   2   2   0   2   2   2   2   2   2   2   2   0   0   0   2   0   0   0   0   0   2   2   0   2   0   0   0   2   2   0   2   2   0   0   2   0   0   2   0   2   2   0   2   0   2   2   0   2   2   0   0   0   2   2   0   0   2   0   2   0   0   0   0   0   2   2   0   2   0   0   0   0   0   2   2   0   2   2   0   2   0   2   0   0   2   2   2   2   2   0   0   0   0   2   0   2   2   0   0   0   2   0   2   0   0   0   2   0
 MK-4-5                 0   2   2   2   0   2   0   2   2   0   2   0   2   0   2   2   0   0   2   2   0   0   0   2   2   0   2   2   2   2   2   0   2   0   0   0   2   2   2   2   0   2   0   2   0   0   2   0   0   0   2   2   0   0   0   2   0   0   2   0   2   0   2   0   2   0   2   2   2   0   2   2   0   0   0   2   0   0   2   2   0   0   2   0   2   0   2   0   2   0   2   2   2   2   0   2   2   0   2   2   2   2   2   0   0   0   2   0   0   0   0   2   2   2   2   2   0   2   2   2   2   0   0   2   0   0   0   0   0   2   0   2   2   0   2   0   2   2   0   2   2   0   0   0   2   2   0   0   0   0   2   0   0   0   0   0   2   2   0   2   2   0   0   0   0   2   2   0   2   2   0   2   0   2   0   0   2   2   2   2   2   0   0   0   0   2   0   2   2   2   0   0   0   2   2   0   2   2   2   0
 MK-4-6                 0   2   2   2   0   2   0   2   2   0   2   0   2   0   0   2   0   0   2   2   0   0   0   2   2   2   2   2   2   2   2   0   2   0   0   0   2   2   2   2   0   2   0   2   0   0   2   0   0   0   2   2   0   0   0   2   0   0   2   0   2   2   2   0   2   0   2   2   2   0   2   2   0   0   0   2   0   0   2   2   0   0   0   0   2   0   2   0   2   0   2   2   2   2   0   2   2   0   2   2   2   2   2   0   0   0   2   0   0   2   0   0   2   0   2   2   0   2   2   2   2   0   0   2   0   0   0   0   0   2   2   2   2   0   2   0   2   2   0   2   2   0   0   0   2   2   0   0   0   0   0   0   0   0   0   2   2   2   0   0   2   0   0   0   2   2   2   0   2   2   0   2   0   2   0   0   2   2   2   2   0   0   0   0   0   2   0   2   2   2   0   0   0   2   2   0   2   2   2   0
 MK-4-7                 0   2   2   2   0   2   0   2   2   0   2   0   2   0   0   2   0   0   2   2   0   0   0   2   2   2   2   2   2   2   2   0   2   0   0   0   2   0   2   2   0   2   0   2   0   0   2   0   0   0   2   2   0   0   2   2   0   0   2   0   2   2   2   0   2   0   2   2   0   0   2   2   0   0   0   2   0   0   2   2   0   0   0   0   2   0   2   0   2   0   2   2   2   2   0   2   2   0   0   2   2   2   2   0   0   0   2   0   0   2   0   0   2   0   2   2   0   2   2   2   2   0   0   2   0   0   0   0   0   2   2   2   0   0   2   2   2   2   0   2   2   0   0   0   2   2   0   0   0   0   0   0   2   0   0   2   2   2   0   0   2   0   0   0   2   2   2   2   2   2   0   2   0   2   0   0   2   2   2   0   0   0   0   0   0   2   0   2   2   2   0   0   0   2   2   0   2   2   2   0
 MK-4-8                 0   2   2   0   2   2   0   2   2   0   2   0   2   0   0   2   0   0   2   2   0   0   0   2   2   2   0   2   2   2   0   0   2   0   0   0   2   0   2   2   0   2   0   2   0   0   2   0   0   0   2   2   0   0   2   2   2   0   2   0   2   2   2   0   2   0   2   0   2   0   2   2   0   2   0   2   0   0   2   2   0   0   0   0   2   2   2   0   2   0   2   0   2   2   0   2   2   0   0   2   2   2   2   0   0   0   2   0   0   2   0   0   2   0   2   2   0   2   2   2   2   0   0   2   0   0   0   2   0   0   2   0   0   0   2   0   2   2   0   0   2   0   0   0   2   2   0   0   0   0   0   0   2   0   0   2   2   2   0   0   2   0   0   0   2   2   2   2   2   2   0   2   0   2   0   0   2   2   2   0   0   0   0   0   0   2   0   2   2   2   0   0   0   2   2   0   2   2   2   0
 MK-4-9                 0   2   2   0   2   2   2   2   2   0   2   0   2   0   0   2   0   0   2   2   0   0   0   2   2   2   0   2   0   2   0   0   2   0   0   0   2   0   2   2   0   2   0   2   0   0   2   0   0   2   2   2   0   0   2   0   2   0   0   0   2   2   2   2   2   0   2   0   2   0   2   2   0   2   0   2   0   0   2   2   0   0   0   0   2   2   2   2   2   2   2   0   2   2   0   2   2   0   0   2   2   2   2   2   0   0   2   0   0   2   0   0   0   0   2   0   0   2   2   2   2   0   0   2   0   0   0   2   0   0   2   2   0   0   2   0   2   2   2   0   2   2   0   0   2   2   0   0   2   0   0   0   2   0   0   2   2   2   0   2   2   2   2   0   2   2   0   0   2   2   0   2   0   2   0   0   2   2   2   0   2   0   0   2   0   2   0   2   2   0   0   0   0   0   2   0   2   2   2   0
 MK-4-10                0   0   2   0   2   2   2   2   2   0   2   0   2   0   0   2   0   0   2   2   0   0   0   2   2   2   0   2   2   2   0   0   2   0   0   0   2   0   2   2   0   2   0   2   0   0   2   2   0   2   2   2   0   0   0   2   2   0   0   0   2   0   0   2   2   0   2   0   2   0   2   2   0   2   0   2   0   0   2   2   0   0   0   2   0   2   2   2   2   2   2   2   2   2   0   2   2   0   0   2   2   2   2   2   0   0   2   0   0   2   0   0   0   2   2   0   0   0   2   2   2   0   0   2   0   0   0   2   0   0   2   2   0   0   2   0   2   2   2   0   2   0   0   0   2   2   0   0   2   0   0   0   2   0   0   2   2   2   0   2   2   2   2   0   2   2   0   0   2   2   0   2   0   2   0   2   2   0   2   0   2   0   0   2   0   2   0   0   2   0   0   0   0   0   2   0   2   2   2   0
 MK-4-11                0   0   2   0   2   2   2   2   2   0   2   0   2   0   2   2   0   0   2   2   0   0   2   2   2   2   0   2   2   2   0   0   2   0   0   0   2   0   2   2   0   2   0   2   0   2   2   0   0   2   2   2   0   0   0   2   2   0   0   0   0   0   0   2   2   0   2   0   2   0   0   2   2   2   0   2   0   0   2   0   0   0   0   2   0   2   0   2   2   2   2   2   2   2   0   2   0   0   2   2   0   2   2   2   0   0   2   0   0   2   0   0   0   2   2   0   0   0   2   2   2   0   2   2   0   0   0   2   0   0   2   0   0   0   2   0   2   2   2   0   2   0   0   0   2   2   0   0   2   0   0   0   2   0   0   2   0   2   0   2   2   2   2   0   2   2   0   0   2   2   0   2   0   2   0   2   2   0   2   0   2   0   0   2   0   2   0   0   2   0   0   0   0   0   2   0   2   2   0   0
 MK-4-12                0   0   2   0   0   2   2   2   2   0   2   0   0   0   2   2   2   2   2   2   0   0   2   2   2   2   0   2   2   2   0   0   2   0   0   0   0   0   2   2   0   2   0   2   0   2   2   0   0   2   2   2   0   0   0   2   2   2   0   0   0   2   0   2   2   0   2   0   2   0   0   0   2   2   0   2   0   0   2   0   0   0   2   2   0   2   0   2   2   2   2   2   2   2   0   2   0   2   2   2   0   2   2   2   0   0   2   0   0   2   0   0   0   2   2   0   0   0   2   2   2   2   2   2   2   0   0   2   0   0   2   0   0   0   2   2   2   2   2   0   0   0   0   0   2   0   0   0   2   0   0   0   2   0   0   2   0   2   0   2   2   2   2   0   2   2   0   0   0   2   0   2   0   2   0   2   0   0   2   0   2   0   0   2   2   2   0   0   2   0   0   0   0   0   2   0   2   2   0   0
 MK-4-13                0   0   2   2   2   2   2   2   2   0   2   0   0   0   2   2   2   2   2   2   0   0   2   2   2   2   2   2   0   0   0   0   2   0   0   0   0   0   2   2   2   0   2   2   0   2   2   0   0   2   2   2   2   0   0   2   2   2   0   0   0   0   2   0   0   0   2   0   2   0   0   0   0   2   0   0   0   0   2   0   2   0   2   0   2   2   0   2   2   2   2   2   2   2   0   0   2   2   2   0   0   2   2   2   0   0   2   2   0   2   0   0   0   2   2   0   0   0   2   2   0   2   2   2   2   0   0   0   0   0   2   0   2   2   2   2   2   2   2   0   0   2   0   0   2   0   0   0   2   2   0   0   2   0   0   2   0   2   0   2   2   2   2   0   2   0   0   0   0   2   0   2   0   2   0   2   0   2   2   0   2   2   0   2   2   2   0   0   2   0   0   0   0   2   2   0   2   2   0   2
 MK-4-14                0   0   2   2   2   0   2   0   2   0   2   0   0   0   2   2   2   2   2   2   0   0   2   2   2   2   2   2   0   0   0   2   0   0   0   0   2   0   2   2   2   0   2   2   0   2   2   0   0   2   2   2   2   0   0   2   2   2   0   0   0   0   2   0   0   0   2   0   0   2   0   0   0   2   0   2   0   0   2   0   2   0   0   0   2   2   0   2   2   2   2   0   2   2   0   2   0   2   2   0   0   2   2   2   0   0   2   0   0   2   0   0   2   2   2   0   0   0   2   2   0   2   2   2   2   0   0   0   0   2   2   0   2   2   2   2   2   0   2   0   0   2   0   0   2   0   0   0   2   0   0   0   2   0   2   2   2   2   0   2   2   2   2   0   0   0   0   0   0   2   0   2   2   2   0   2   0   2   2   0   2   2   0   2   0   2   0   0   2   0   0   0   2   2   2   0   0   2   0   2
 MK-4-15                0   0   0   2   2   0   2   0   2   2   2   0   0   0   2   2   2   2   2   0   2   0   2   2   2   2   2   2   0   0   0   2   0   0   2   0   2   0   2   2   2   0   2   2   0   2   2   0   0   2   2   2   2   0   0   2   0   2   0   0   0   0   2   0   0   0   2   2   0   2   0   0   0   2   0   2   0   0   0   0   2   0   0   0   2   2   0   2   2   0   2   0   0   0   0   2   0   2   2   0   0   2   2   2   0   0   2   0   0   2   0   0   0   2   2   0   0   0   2   2   0   2   0   2   2   0   0   0   0   2   0   0   2   2   2   2   2   0   2   0   0   0   0   0   2   0   0   0   2   0   0   0   2   0   2   2   2   2   0   2   2   2   2   0   0   0   0   0   0   2   0   2   2   2   0   2   0   2   0   0   2   2   0   2   0   2   0   0   2   0   0   0   2   0   2   0   0   2   0   2
 MK-4-16                0   0   0   2   2   0   2   0   2   2   2   0   0   0   2   2   2   2   2   0   0   0   2   2   2   2   2   2   0   0   0   2   0   0   2   2   2   0   2   2   2   2   2   0   0   2   2   0   0   2   2   2   2   0   0   2   0   2   0   0   0   0   2   0   0   0   2   2   0   2   0   0   2   2   0   2   0   0   0   2   2   0   0   0   2   2   0   2   2   0   2   0   0   0   0   2   2   2   0   0   0   2   2   2   0   0   2   0   0   2   0   0   0   2   2   0   0   0   2   2   0   0   0   2   2   2   0   0   2   2   0   0   2   2   2   2   2   2   2   0   0   0   0   0   2   0   0   0   2   0   0   0   2   0   2   2   2   2   0   2   2   2   2   2   0   0   0   0   0   2   0   2   2   2   0   2   2   2   0   0   2   2   0   2   0   2   0   0   2   0   0   0   2   0   2   0   0   2   0   2
 MK-5-1                 2   0   0   2   0   2   0   2   2   0   0   2   0   0   2   0   0   2   2   2   0   2   2   2   2   2   0   2   0   0   0   2   0   2   2   2   0   2   2   0   2   2   0   2   0   0   0   0   2   0   2   2   2   0   0   2   2   0   0   0   2   0   0   0   2   0   0   2   2   2   2   0   2   2   2   2   2   0   2   0   0   2   2   0   0   2   2   2   0   0   0   2   2   2   0   0   0   0   2   2   2   2   2   2   0   0   0   2   2   0   2   2   2   2   0   2   2   0   0   2   0   0   2   0   0   2   0   2   0   2   2   0   2   0   0   2   2   2   2   2   0   2   0   0   0   2   2   2   0   2   2   2   2   2   2   2   2   0   2   2   2   0   2   0   2   0   2   0   2   2   2   2   0   2   2   2   0   0   0   0   0   0   0   0   0   2   2   2   2   0   0   2   2   0   0   2   0   2   2   0
 MK-5-2                 2   0   0   2   0   2   0   0   2   0   0   2   0   0   2   0   0   2   0   2   2   2   2   2   2   2   0   2   0   2   0   2   0   2   0   2   0   2   2   0   2   0   0   2   0   0   0   0   2   0   0   2   2   0   0   2   2   0   0   0   2   0   0   0   0   0   0   2   2   2   2   0   0   2   2   2   2   2   2   0   0   0   2   0   0   2   2   2   2   0   0   2   2   2   0   0   0   0   2   2   2   2   2   2   0   0   2   2   2   0   2   2   2   2   0   2   2   0   0   2   2   0   2   0   0   2   0   2   0   2   2   0   2   0   2   2   2   2   2   2   0   2   2   0   0   2   2   2   0   2   2   2   2   2   2   2   2   0   2   2   2   0   2   0   2   0   2   0   2   2   0   2   0   2   2   2   0   2   0   0   0   0   0   0   0   2   2   2   2   0   0   2   2   0   0   2   0   2   2   0
 MK-5-3                 2   0   0   2   2   2   0   0   2   0   0   2   0   0   2   0   0   2   0   0   2   2   2   2   2   2   0   2   0   2   0   2   0   2   0   2   0   2   2   0   2   2   2   2   0   0   0   0   2   0   2   0   2   0   2   2   2   0   0   0   2   0   2   0   0   0   0   2   0   2   2   0   0   0   2   2   2   2   2   0   0   0   2   0   0   0   2   2   2   0   0   2   2   2   0   0   0   0   2   2   2   2   2   2   0   0   2   2   2   0   2   2   2   2   0   2   2   0   0   2   2   2   2   0   0   2   0   2   0   2   2   0   2   0   0   2   0   2   2   0   0   2   2   0   0   2   2   2   0   2   0   2   2   0   2   2   2   0   2   2   0   0   2   0   2   0   2   0   2   2   2   2   0   2   2   2   0   2   0   0   0   0   0   0   2   2   2   2   2   0   0   2   2   0   0   2   0   2   2   2
 MK-5-4                 2   0   0   2   2   2   2   0   2   0   2   2   0   2   2   0   0   2   2   0   0   2   2   2   2   2   2   2   0   2   0   2   0   2   0   2   0   2   0   2   2   2   2   2   0   0   0   0   2   0   2   2   2   0   2   2   2   0   0   0   2   0   2   0   0   0   0   2   2   2   0   0   0   2   2   2   2   2   0   0   0   0   2   0   0   2   2   2   2   0   2   2   2   2   0   0   0   0   2   2   2   2   2   2   0   2   2   2   2   0   2   2   2   2   0   2   0   0   0   2   2   2   2   0   0   2   0   2   0   2   2   0   2   0   0   2   0   2   2   0   0   2   2   0   0   2   2   0   0   2   0   2   2   0   2   2   2   0   2   0   0   0   2   0   2   0   2   0   2   2   0   2   0   2   2   2   2   2   0   0   0   0   0   0   2   2   2   2   2   0   0   2   2   0   0   2   0   2   2   2
 MK-5-5                 2   0   0   2   2   2   2   2   0   0   2   2   2   2   2   0   0   2   2   0   0   2   2   2   2   0   2   2   0   0   0   0   0   0   0   2   0   2   0   2   2   2   0   2   0   0   0   2   2   0   0   2   2   0   2   2   2   0   0   0   2   0   0   0   2   0   0   2   2   0   0   0   0   0   2   2   2   2   0   0   0   0   2   0   0   2   2   2   2   0   2   2   2   2   0   0   0   0   2   2   2   2   2   2   0   2   2   2   2   0   2   0   2   2   0   2   0   0   0   2   2   0   2   0   0   2   0   2   0   2   2   0   2   0   0   2   0   2   2   0   0   2   2   2   0   2   2   0   0   2   0   2   2   0   2   2   2   0   2   0   0   0   2   0   0   0   2   0   2   2   0   2   0   2   0   2   2   2   0   0   0   0   0   0   2   2   2   2   2   0   0   2   2   0   0   2   0   0   2   0
 MK-5-6                 2   0   0   2   2   2   2   2   2   0   2   2   2   0   2   0   0   2   2   0   0   2   0   2   2   0   2   2   2   0   0   0   2   0   0   2   0   0   0   0   2   2   0   2   2   0   0   2   2   2   0   2   2   0   2   2   2   0   0   0   2   0   0   0   2   0   0   2   2   0   0   0   0   0   2   2   2   2   0   0   0   0   2   0   0   2   2   2   2   0   2   2   2   2   0   0   2   0   2   2   2   2   2   2   0   2   2   2   2   0   2   0   2   2   0   0   2   0   0   2   2   0   2   0   0   2   2   2   2   2   0   0   2   0   0   2   0   2   0   0   0   2   0   2   0   2   2   0   0   2   0   2   2   0   2   2   2   0   2   0   0   0   0   0   0   0   2   0   2   2   0   2   0   2   0   0   2   2   0   0   0   0   0   0   2   2   2   2   2   0   0   2   2   0   0   2   0   2   2   0
 MK-5-7                 2   2   0   0   2   2   2   2   2   0   2   2   2   0   0   0   2   2   2   0   0   2   0   2   2   0   2   2   2   0   0   0   2   0   0   2   0   0   0   0   2   2   0   2   0   0   0   2   2   0   0   2   2   0   2   2   2   0   0   0   2   0   0   2   2   0   0   2   2   0   0   2   0   0   2   2   0   2   0   0   0   0   2   2   2   2   2   2   2   0   2   2   2   2   0   0   2   0   2   2   2   2   2   2   0   2   2   2   2   0   0   0   0   2   0   0   2   0   0   2   2   0   0   0   0   2   2   2   2   2   0   0   2   0   0   2   0   0   0   0   0   2   0   2   2   2   2   0   0   2   0   2   2   0   2   0   2   0   2   0   0   0   0   0   0   0   2   0   2   2   0   2   0   2   0   0   2   2   2   0   0   0   0   0   2   2   2   2   2   0   0   2   2   0   0   2   0   2   2   0
 MK-5-8                 2   2   0   0   0   2   2   2   2   0   2   2   2   0   0   0   0   2   2   0   0   2   0   2   2   0   2   2   2   0   0   0   2   0   0   2   0   0   0   0   2   0   0   2   0   0   0   2   2   0   0   0   2   0   2   2   2   0   0   0   2   0   0   2   2   0   0   2   2   0   0   2   0   0   2   2   0   2   0   0   0   0   2   2   2   2   2   2   2   0   2   2   2   2   0   0   2   0   2   2   2   0   2   2   0   2   2   2   2   0   2   0   0   2   2   0   2   0   2   2   2   0   0   0   0   2   2   2   0   2   0   0   2   0   0   2   0   0   0   0   0   2   0   2   0   2   2   2   0   2   0   2   2   0   2   0   2   0   2   0   0   0   0   0   0   0   2   0   2   2   0   2   0   2   0   0   2   2   2   0   0   0   0   0   2   0   2   2   2   0   2   0   2   0   0   2   0   2   2   0
 MK-5-9                 2   2   0   0   0   2   2   2   2   2   2   2   2   0   0   0   0   2   2   0   0   2   0   2   2   0   2   0   2   0   0   0   2   0   0   2   0   0   0   0   2   0   0   2   0   0   0   2   2   2   0   0   2   0   2   2   2   0   0   0   2   0   2   2   2   0   0   2   2   2   2   2   2   0   2   2   0   2   0   0   0   0   2   2   2   2   2   2   2   0   0   2   0   2   0   0   2   0   2   2   2   0   2   2   0   2   2   2   2   0   2   0   0   2   2   0   2   0   2   2   2   0   0   0   0   2   2   2   0   2   2   0   2   2   0   0   0   0   0   0   2   2   0   2   0   2   2   2   0   2   0   2   2   0   2   0   2   0   2   0   0   2   0   0   0   0   2   0   2   2   0   2   0   2   0   0   2   2   2   0   0   0   0   0   0   2   2   2   2   0   2   0   2   0   0   2   0   2   2   0
 MK-5-10                2   2   0   0   0   2   2   2   2   2   2   2   2   0   0   0   0   2   2   2   0   2   0   2   2   0   2   2   2   2   0   0   2   0   0   2   2   2   0   0   2   0   2   2   0   0   0   2   2   2   0   2   0   0   2   2   2   2   0   0   2   0   2   2   2   2   0   2   2   2   2   2   2   0   2   2   2   2   0   0   0   0   2   0   2   2   2   0   0   0   0   2   0   2   0   0   2   0   0   2   2   0   2   2   0   2   2   0   2   0   2   0   0   2   2   0   2   0   2   2   2   0   0   0   0   2   2   2   0   2   2   0   2   2   0   0   0   0   0   0   0   0   0   2   0   2   2   2   0   2   0   2   0   0   2   0   2   0   2   0   2   2   0   0   2   2   2   0   2   0   0   2   0   2   2   2   2   2   0   0   0   0   2   0   0   2   2   2   2   0   2   0   0   0   0   2   0   2   2   0
 MK-5-11                2   2   0   0   0   2   2   2   2   0   2   2   2   0   0   0   0   2   2   2   0   2   0   2   2   0   2   2   2   2   0   0   0   0   0   2   2   2   2   0   2   0   0   2   0   0   0   2   2   2   0   2   0   0   2   2   2   2   0   0   2   0   2   2   2   2   0   0   2   2   2   2   2   0   2   2   2   2   0   0   0   0   2   0   2   2   2   0   0   0   0   2   0   2   0   0   2   0   0   2   2   0   2   2   0   2   2   0   2   0   2   0   0   2   2   0   2   2   2   2   2   0   0   0   0   2   2   0   0   2   2   0   2   2   0   0   0   2   0   0   0   2   0   2   0   2   2   0   0   2   0   2   0   0   0   0   2   0   2   0   2   0   0   0   2   2   2   2   2   0   2   2   0   2   2   2   2   2   0   0   2   0   2   0   2   2   2   2   2   2   2   0   0   0   0   0   0   2   2   0
 MK-5-12                2   2   0   0   0   2   2   2   0   0   2   2   2   0   0   0   0   0   2   2   0   2   0   0   2   0   2   2   2   2   0   0   0   0   0   2   2   2   0   0   0   0   0   2   0   0   0   2   0   2   0   2   0   0   2   2   2   2   0   0   2   0   2   2   2   2   0   0   2   2   2   2   2   0   2   2   2   2   0   0   0   0   2   0   0   2   2   0   0   0   2   2   0   2   0   0   2   0   0   2   2   0   2   2   0   2   2   0   0   0   2   0   0   2   2   0   2   2   2   2   2   0   0   0   0   2   2   0   0   2   2   0   2   2   0   0   0   2   2   0   0   2   0   2   0   2   2   0   0   2   0   2   2   0   0   0   2   0   2   0   2   0   0   0   2   2   2   2   2   0   2   2   0   2   2   2   2   2   0   0   2   0   0   2   2   2   2   2   2   2   2   0   0   0   0   0   0   0   2   2
 MK-5-13                2   2   0   0   0   2   2   2   0   0   2   2   2   0   0   0   0   0   2   0   0   2   0   0   2   0   0   2   0   2   0   0   0   0   0   2   2   2   0   0   0   0   0   0   0   0   0   0   0   2   2   2   0   0   0   2   2   2   0   0   2   0   2   2   2   2   0   0   2   2   2   2   2   0   2   2   2   0   0   0   0   0   2   0   0   2   2   2   0   0   0   2   0   2   0   0   2   0   0   2   2   0   2   2   0   0   2   0   0   2   2   0   0   2   2   0   2   2   2   0   2   0   0   0   0   2   2   0   0   2   2   0   2   2   0   0   0   2   0   0   0   2   2   0   0   2   2   0   0   2   0   2   0   0   0   0   2   0   2   0   2   0   0   0   2   2   2   2   2   0   2   2   0   2   2   2   2   2   0   0   2   0   0   2   2   2   2   2   0   2   2   0   0   0   0   0   0   0   2   2
 MK-5-14                2   2   0   0   0   2   2   0   0   0   2   2   2   0   0   0   0   0   2   0   0   2   0   0   2   0   0   0   0   2   0   0   0   0   0   2   2   2   0   0   2   2   0   0   0   0   0   0   0   2   2   0   0   2   0   0   2   2   0   0   0   0   2   2   2   2   0   0   2   2   2   0   2   0   2   2   2   2   0   0   0   0   2   0   0   2   2   2   0   0   0   2   0   2   0   2   2   0   0   2   2   0   2   2   0   0   2   0   0   2   2   0   0   2   2   0   2   2   2   2   2   0   0   0   0   2   2   0   0   2   2   2   0   2   0   0   0   2   2   0   0   2   2   0   0   2   0   0   0   2   0   2   0   0   0   0   2   0   2   0   2   0   0   0   2   2   2   2   2   0   0   2   0   2   2   2   2   2   0   0   2   0   0   2   2   2   2   0   0   2   2   0   0   0   0   0   0   0   2   2
 MK-5-15                2   2   0   0   0   2   2   0   0   0   2   2   2   0   0   2   0   0   2   0   0   2   0   0   2   0   0   2   2   2   0   0   0   0   0   2   2   2   0   0   2   2   0   0   0   0   0   0   0   2   2   0   0   2   0   0   2   2   0   0   0   0   2   2   0   2   0   0   2   2   2   0   2   0   2   2   2   2   0   0   0   0   2   0   0   2   2   2   0   0   0   2   0   2   0   2   2   0   0   2   2   0   2   2   0   0   2   0   0   2   2   0   0   2   2   0   2   2   0   2   2   0   0   0   0   2   2   0   0   2   2   2   0   2   0   2   0   2   2   0   0   2   2   0   0   2   0   2   0   2   0   2   0   0   2   0   2   0   2   0   2   0   0   0   2   2   2   2   2   0   2   2   0   2   2   2   2   2   0   2   2   0   0   2   2   2   2   2   0   2   2   0   2   0   2   0   0   0   2   2
 MK-5-16                2   2   0   0   0   2   2   0   0   0   2   2   2   0   0   2   0   0   2   0   0   2   0   0   2   0   2   2   2   2   0   0   2   2   0   0   2   2   0   0   2   2   0   0   0   0   0   0   0   2   2   0   0   2   0   0   0   2   0   0   0   0   2   2   2   2   2   0   2   2   2   0   2   0   0   0   2   2   0   0   0   2   0   0   0   2   2   2   0   0   0   2   0   2   0   2   2   0   0   2   2   0   2   2   0   0   2   0   0   2   2   0   0   2   2   0   2   2   0   2   2   0   0   0   0   2   2   0   0   2   2   2   0   0   0   2   0   2   0   0   0   2   2   0   0   2   0   2   0   0   0   2   0   0   2   0   2   2   2   0   2   0   2   0   2   0   2   2   2   0   2   2   2   2   2   2   2   2   0   2   2   0   0   2   2   2   2   0   0   2   0   0   2   2   2   0   0   0   2   2
 MK-6-1                 0   0   0   2   0   2   2   2   2   0   0   2   2   2   0   0   0   2   2   2   2   2   0   0   0   0   2   0   0   2   2   0   2   0   0   2   0   2   0   2   0   2   2   2   0   0   2   0   2   2   2   2   2   0   2   2   2   0   0   2   2   2   2   0   0   0   2   0   0   0   2   0   0   2   0   2   0   0   2   0   0   2   2   2   2   2   2   2   2   0   2   2   0   2   2   2   0   2   2   2   0   0   0   0   0   2   2   0   2   0   2   2   2   2   2   2   0   2   2   2   0   2   0   0   2   0   0   0   0   0   2   2   0   2   0   2   2   0   0   2   2   0   2   2   2   2   2   2   2   0   2   0   0   0   0   2   0   0   0   2   0   0   2   0   0   0   2   0   2   2   2   0   2   2   0   0   0   0   0   2   2   2   2   0   0   2   2   0   0   2   2   0   2   2   2   2   2   2   0   2
 MK-6-2                 0   0   0   2   0   2   2   2   2   0   0   2   2   2   0   0   0   0   2   2   2   2   2   0   0   0   2   2   0   2   0   0   2   0   0   2   0   2   0   2   0   2   2   2   0   0   2   0   2   0   2   2   2   0   2   2   2   0   0   2   2   2   2   0   0   0   2   0   0   0   2   0   0   2   0   2   0   0   2   0   0   2   2   2   2   2   2   2   2   0   2   2   0   0   2   2   0   2   2   0   0   0   2   0   0   2   2   0   2   0   2   2   2   2   2   2   0   2   2   2   0   2   0   0   2   0   0   2   0   0   2   2   0   2   0   0   2   0   0   2   2   0   2   2   2   2   2   2   2   0   2   0   0   2   0   2   0   2   0   0   0   0   2   0   0   0   2   0   2   2   2   2   2   2   0   2   0   0   0   2   2   2   2   0   0   2   2   0   0   2   2   0   2   2   2   2   2   0   0   2
 MK-6-3                 0   0   0   2   0   2   2   2   2   0   0   2   2   0   2   0   0   0   2   2   2   2   2   2   0   0   2   2   0   2   0   0   2   0   0   2   0   2   0   2   0   0   2   2   2   0   2   2   2   0   0   2   2   0   2   2   2   0   0   2   2   2   2   0   0   0   2   0   0   0   0   0   0   2   0   2   2   0   2   2   2   2   2   2   2   2   2   2   2   2   2   2   0   0   2   2   0   2   2   0   0   0   2   0   0   2   2   2   2   0   0   2   2   0   2   2   0   2   2   2   0   2   0   0   2   0   0   2   0   0   2   2   0   2   0   0   0   0   0   2   2   0   2   2   2   2   0   2   2   2   2   0   0   2   0   2   0   2   0   0   2   0   2   0   0   0   2   0   2   2   2   2   2   2   0   2   0   2   0   2   2   2   2   0   0   2   2   0   0   2   2   0   2   2   2   2   2   0   0   2
 MK-6-4                 0   2   0   2   0   2   0   2   2   0   0   0   2   0   2   0   0   0   0   2   2   2   2   2   0   2   2   2   0   2   0   0   2   0   0   2   0   0   2   2   0   0   2   2   2   0   2   2   2   0   0   2   2   0   2   2   2   0   2   2   2   2   2   0   0   2   2   0   0   0   0   0   0   2   0   2   2   2   2   2   2   2   2   2   2   2   2   2   2   2   2   2   2   0   0   2   0   2   2   0   0   0   2   0   0   2   2   2   2   0   0   0   2   0   2   2   0   2   2   0   0   2   0   0   2   2   0   2   0   0   2   2   0   2   0   0   0   0   0   2   2   0   2   2   2   2   0   2   2   2   2   0   0   2   0   2   0   2   0   0   2   0   2   0   0   0   2   0   2   2   0   0   2   2   0   2   0   2   2   2   2   2   2   0   0   2   2   0   0   2   2   0   2   2   2   2   2   0   0   2
 MK-6-5                 0   2   0   2   0   0   0   2   2   0   0   0   2   0   0   0   0   0   0   2   0   2   2   2   0   2   0   2   0   2   0   0   2   0   0   2   0   0   2   2   2   0   2   2   2   0   2   2   2   0   0   2   2   0   2   2   2   0   2   2   2   2   2   2   0   2   2   0   0   0   0   0   0   0   0   2   2   2   2   2   0   2   2   2   2   2   2   2   2   2   2   2   2   0   0   2   0   2   2   2   0   2   2   2   0   2   2   2   2   0   0   0   2   2   2   2   0   2   2   0   0   2   0   0   2   2   2   2   0   0   2   2   0   2   0   2   0   0   0   2   2   0   2   2   2   2   0   2   2   2   2   0   0   0   0   2   0   0   0   0   2   0   2   0   0   0   2   0   2   2   0   0   2   2   0   2   0   2   2   0   2   2   2   0   0   2   2   0   0   2   2   0   2   2   2   2   2   0   0   2
 MK-6-6                 0   2   0   2   0   0   0   2   2   0   0   0   2   0   0   0   0   0   0   2   0   2   2   2   0   2   0   2   0   2   0   0   2   0   0   2   0   0   2   2   2   2   2   2   2   0   2   2   2   0   0   2   2   0   2   2   2   0   2   2   2   2   2   2   0   0   2   0   0   0   0   0   0   0   0   2   2   2   2   2   0   2   2   2   2   2   2   2   2   0   2   2   2   0   0   2   0   2   2   2   0   0   2   2   0   2   2   2   2   0   0   0   2   2   2   2   0   0   2   0   0   2   0   0   2   2   2   2   0   0   2   2   0   2   0   2   0   0   0   2   2   0   2   2   2   2   0   2   2   2   2   0   0   0   0   2   0   0   0   0   2   0   2   2   0   0   2   2   2   0   0   0   2   2   0   2   0   2   2   0   2   2   2   0   0   0   2   0   0   2   0   0   2   2   2   2   2   0   0   0
 MK-6-7                 0   2   0   2   0   0   2   2   2   0   0   0   2   2   2   0   0   0   0   2   0   2   2   2   0   2   0   2   0   2   0   0   2   0   0   2   2   0   2   2   0   2   2   2   2   0   2   2   2   0   0   2   2   0   2   2   2   0   2   2   2   2   2   2   0   0   2   0   0   0   0   0   0   0   0   2   0   2   2   2   0   2   2   2   2   2   2   2   2   0   0   2   2   2   0   2   0   2   2   2   0   0   2   2   0   2   2   2   2   0   2   0   2   2   2   2   0   0   2   0   0   0   0   0   2   2   2   2   0   0   2   2   0   2   0   2   0   0   0   2   2   0   2   2   2   2   2   2   2   2   2   0   0   0   0   2   2   0   0   2   2   0   2   2   0   0   2   2   2   0   0   0   2   0   0   2   2   2   0   0   2   2   0   0   0   0   2   2   0   2   0   0   2   2   2   2   2   0   0   0
 MK-6-8                 2   2   0   2   0   0   2   2   2   2   0   0   2   2   2   0   0   0   0   2   0   2   2   2   0   0   0   2   0   2   0   0   2   0   0   2   2   0   0   2   0   2   2   2   2   0   2   2   2   2   0   0   2   0   2   2   2   0   2   2   2   2   2   2   0   0   2   0   0   0   0   0   0   0   2   0   0   2   2   2   0   2   2   0   2   2   0   2   2   0   0   2   2   2   0   2   2   0   2   2   2   0   2   2   0   0   2   2   2   0   0   0   2   0   2   2   0   0   2   0   0   0   0   0   0   2   0   2   0   0   2   0   0   2   0   2   0   0   0   2   2   0   2   2   2   2   2   2   2   2   2   0   0   0   0   2   2   0   0   2   2   0   2   2   0   0   2   2   0   0   0   0   0   0   0   2   2   2   2   0   0   2   0   0   0   0   2   2   2   2   0   0   2   2   2   2   0   0   0   0
 MK-6-9                 2   0   0   2   0   0   2   2   2   2   0   0   2   2   2   0   0   0   0   2   0   2   2   2   0   0   0   2   0   2   2   0   2   0   0   2   2   0   0   2   0   2   2   2   2   0   2   2   2   2   0   0   2   0   2   2   2   0   2   2   2   2   2   2   2   0   2   0   0   0   0   0   2   0   2   0   0   2   2   2   0   0   2   0   2   2   0   2   2   0   0   2   2   2   0   2   2   0   0   2   2   2   2   2   0   0   0   2   2   0   0   0   2   0   2   2   0   0   2   0   0   2   0   0   0   2   0   2   0   0   2   0   0   2   0   2   0   0   0   2   2   0   2   2   2   2   2   2   2   2   2   0   2   0   0   2   2   0   0   2   2   0   2   0   0   0   2   2   0   0   0   0   0   0   0   2   2   2   2   0   2   2   0   0   0   0   2   2   2   2   0   0   2   2   2   0   0   0   0   0
 MK-6-10                2   0   0   2   0   0   2   2   2   2   0   0   2   2   0   0   0   0   0   2   0   2   2   2   0   2   0   2   0   2   2   0   2   0   0   2   2   0   0   2   0   2   2   2   2   0   2   0   2   2   0   0   2   0   2   2   2   0   2   2   0   2   2   2   2   0   2   0   0   0   0   0   2   0   2   0   0   2   2   2   0   0   2   0   2   2   2   2   0   0   2   2   2   2   0   2   2   0   0   2   2   2   2   2   0   0   0   0   2   0   0   0   2   2   2   2   0   0   2   0   0   2   0   0   0   2   0   2   0   0   2   0   0   2   0   2   0   0   0   2   0   0   2   2   2   2   2   2   2   2   2   0   2   0   0   2   2   0   0   2   2   0   2   0   0   0   2   2   0   0   0   0   0   0   0   2   2   2   2   0   2   2   0   0   0   2   2   2   2   2   0   0   2   2   2   0   0   0   0   0
 MK-6-11                2   0   0   2   0   0   2   2   2   2   0   0   2   2   2   0   0   0   0   2   0   2   2   2   0   2   0   2   0   0   2   0   2   0   0   2   2   0   2   2   0   2   2   0   2   0   2   0   2   2   0   0   2   0   2   2   2   0   2   0   0   2   2   2   2   0   2   0   0   0   0   0   2   0   2   0   2   0   0   2   0   0   2   0   2   2   2   2   2   0   2   2   2   2   0   2   2   0   0   2   2   2   2   2   0   0   0   0   2   0   0   0   2   2   2   2   0   0   0   0   0   0   0   0   0   2   0   2   0   0   2   0   0   2   0   2   0   0   0   2   2   0   2   0   2   2   2   2   2   2   2   0   2   0   0   2   2   0   0   2   2   0   2   0   0   0   2   2   0   2   0   0   0   0   0   2   0   2   2   0   2   2   0   0   2   2   0   2   2   2   0   0   2   2   2   0   0   0   0   0
 MK-6-12                2   0   0   0   0   0   2   2   2   2   0   0   2   2   2   2   0   0   0   2   0   0   2   0   0   2   0   2   0   0   2   0   2   0   0   2   2   0   2   2   2   2   2   0   2   0   2   0   2   2   0   0   2   2   2   2   2   0   2   0   0   0   2   2   0   0   2   0   0   2   2   0   2   0   2   0   2   0   0   2   0   0   0   0   2   2   2   2   2   0   2   2   2   2   0   2   2   0   2   2   2   0   2   2   0   0   0   0   2   0   0   0   2   2   2   2   0   0   0   0   0   0   0   0   0   2   0   2   0   0   2   0   0   2   0   2   0   0   0   2   0   0   2   2   2   0   2   0   2   2   2   0   2   0   0   2   2   0   0   2   2   0   2   2   0   0   2   2   0   2   0   0   0   0   0   2   0   2   2   0   2   2   0   0   0   0   0   2   2   2   0   0   2   2   2   0   0   0   0   0
 MK-6-13                2   0   0   0   0   0   2   0   2   2   0   0   0   2   2   2   0   2   0   2   0   0   2   0   0   2   0   2   0   2   2   0   0   0   0   2   2   0   2   2   2   2   2   0   2   0   2   0   0   0   0   0   2   2   2   2   2   0   2   0   2   0   2   2   0   0   2   0   0   2   2   0   2   0   2   0   2   0   0   0   0   0   0   0   2   2   2   2   2   0   2   2   2   2   0   2   2   0   0   2   2   0   2   2   0   0   0   0   2   0   0   0   2   2   2   2   0   2   0   2   0   2   0   0   0   2   0   2   0   0   2   0   0   2   0   2   0   0   0   2   0   0   2   2   2   0   2   0   2   0   2   0   0   0   0   2   2   0   0   2   2   0   2   2   0   0   2   2   0   0   0   0   0   0   0   2   0   0   2   0   2   2   0   0   0   0   0   2   2   2   0   0   2   2   2   0   0   2   0   0
 MK-6-14                2   0   0   0   0   0   2   0   2   2   0   2   2   2   2   2   0   2   2   2   0   0   2   0   0   2   0   2   0   2   2   0   0   0   0   0   2   0   2   0   2   0   2   0   2   0   0   2   0   0   0   0   2   2   2   2   2   0   2   0   2   0   2   2   0   0   2   0   0   2   2   0   2   2   2   0   2   0   2   0   0   0   0   0   2   2   2   2   2   0   2   2   2   2   0   2   2   0   0   2   2   0   2   2   0   0   0   0   2   0   0   0   2   2   0   2   0   2   0   2   0   2   0   0   0   0   0   2   0   0   0   0   0   2   0   2   0   0   0   2   0   0   2   2   2   0   2   0   2   0   2   0   0   0   0   2   2   0   0   2   2   0   2   2   0   0   2   2   0   0   0   0   0   0   0   2   2   2   2   0   2   2   0   0   0   0   0   2   2   0   2   0   2   2   2   0   0   2   0   0
 MK-6-15                0   0   0   0   0   0   2   0   2   2   0   2   0   2   2   2   0   0   2   0   2   0   2   0   0   2   0   2   0   2   2   0   0   0   0   0   2   0   2   0   0   0   2   0   2   2   0   2   0   0   0   0   2   2   2   0   2   0   2   0   0   0   2   2   0   0   2   0   0   2   2   0   2   2   2   0   2   0   2   0   0   2   0   0   2   2   2   2   2   0   2   2   2   2   0   2   2   0   0   2   2   0   2   2   0   0   0   0   2   0   0   0   2   2   0   2   0   0   0   2   0   2   0   0   0   0   0   2   0   0   0   0   0   2   0   2   0   0   0   2   0   0   2   2   2   0   2   0   2   0   0   0   0   0   0   2   2   0   2   2   2   0   2   2   0   0   2   2   0   2   0   0   0   0   0   2   2   2   2   0   0   2   0   0   2   0   0   0   2   0   2   0   2   2   2   0   0   2   0   2
 MK-6-16                0   0   0   0   0   0   2   0   2   0   0   2   0   2   2   2   0   0   0   0   2   0   2   2   0   2   0   2   0   0   2   0   0   0   0   0   2   0   2   0   0   0   2   0   0   2   0   0   0   0   0   0   2   2   2   0   2   0   2   0   0   2   2   2   0   0   2   0   0   2   2   0   2   2   2   0   2   0   2   0   0   2   0   0   2   2   2   2   2   0   2   2   0   2   0   2   2   0   0   2   0   0   2   2   0   0   0   0   2   0   0   0   2   2   0   2   0   0   0   2   0   2   0   0   0   0   0   2   0   0   0   2   0   2   0   2   0   0   0   2   0   0   2   2   0   0   2   0   2   0   0   0   0   0   0   2   2   0   2   2   2   0   2   2   0   0   2   2   0   2   0   0   0   0   0   2   2   2   0   0   0   2   0   0   2   2   0   0   2   0   2   0   2   2   2   0   0   2   0   2
 
!****************************************** Phenotypic Data **********************************************************
!-100.0 is resevred for missing phenotype
SimulatedTrait1        15.1556   14.5394   13.9967   13.7572   16.0822   16.4525   14.1893   16.7584   14.0288   13.9472   14.5186   13.8178   15.4338   14.2732   14.5507   14.7374   15.5908   15.3945   16.6508   16.1904   15.0982   16.0029   13.4446   13.7096   13.9606   14.2029   13.7373   16.1670   13.9790   16.2313   16.2688   14.0941   15.1780   15.5651   15.1470   15.0862   16.1226   15.7481   15.4692   15.1527   14.8734   15.0428   14.9725   13.6936   15.8226   16.2388   14.5256   15.4556   15.9566   16.1582   13.6284   15.6942   14.2201   14.0393   15.0033   16.3875   14.6815   15.3966   14.2406   14.4604   15.9147   13.7287   14.0939   14.5513   13.5295   15.3088   14.8891   15.0445   16.4751   15.0338   15.5404   13.7630   14.1306   15.8035   16.2174   16.3455   14.1045   16.5711   13.9126   14.3550   15.3559   15.9497   13.2556   14.6924   14.7740   16.4168   15.7171   13.5797   12.9965   15.7222   14.1313   15.8738   14.9665   14.4190   13.9487   15.0407   15.5856   13.8444   13.8301   16.3426   14.3327   14.2496   13.8933   14.7622   15.0746   16.4234   15.5443   16.2095   13.9965   15.0015   14.5122   13.0106   15.8718   16.5454   13.4278   15.4856   15.8439   14.5377   14.2540   15.6423   14.1307   16.2141   15.0215   16.4040   13.4412   14.4320   13.4511   15.7704   13.3988   13.7370   16.1303   15.6752   13.5359   14.1937   16.2653   14.8006   15.9958   13.4385   16.2981   13.3132   15.4820   15.5719   16.0387   15.1720   15.7988   16.4619   16.2666   13.2205   13.0846   13.6691   13.5785   14.2935   16.4564   15.8882   14.9563   15.2495   13.7243   14.4372   15.9929   13.6766   16.3439   15.6636   13.2134   14.8202   15.7028   16.1140   13.8318   15.7205   15.4304   13.3632   14.2103   15.8055   14.1778   13.8542   16.4718   17.0269   15.9835   16.7072   14.2961   13.9057   16.0613   13.6309   13.9706   16.2651   15.7300   16.2724   13.4449   13.9450   15.8884   14.9084   15.3533   13.3634   16.6334   15.4127   16.8567   15.9244   16.8734   14.6087   16.0394   16.2831
SimulatedTrait2         9.4428   10.9174   10.0651   10.5199    9.9043    9.4046   10.3436    9.7668   10.8415   10.2906   10.3604   10.6371    9.2573   10.5194   11.0106   10.2024    9.3256    8.9690    9.5045    9.2392   10.4338    9.3561   10.4094   10.6668   10.8119   10.5845   10.4294    9.6875   10.1467    9.4645    9.7005   10.4699    9.5681    9.3956    9.7112   10.5162    9.3325    9.2341    9.8939    9.4709   10.6091    9.4314    9.5881   10.3985    9.6578    9.4814   10.3965    9.2191    9.4690   10.2480   10.4154    9.0591   10.5233   10.3832   10.7699    9.4782   10.3651   10.4202   10.3691   10.4807    9.6122   10.5269   10.4086    9.3474   10.4077    9.1889   10.6226    9.8300    9.6456    9.0409    9.6973   10.8432   10.4778    9.6009    9.5876    9.4062   10.2891    9.3785   10.4726   10.6577   10.2330    9.6302   10.5533   10.4295    9.3218    9.3913    9.2196   10.3297   10.4575    9.3562   10.4154    9.7680   11.1119   10.5196   10.5726    9.4913    9.9915   10.4483   10.3959    9.6326   10.5019   10.3435   10.3170   10.3831    9.7410    9.2830    9.0698    9.2896   10.9876   10.3966   10.5043   10.3216    9.3594    9.7224   10.6153    9.2508    9.7065   11.0818   10.4668    9.7673   10.5041    9.1099   10.4698    9.0060   10.2923   10.7081   10.0700    9.3286   10.1436   10.7764    9.9610    9.7867   10.1212    9.6905    9.6263    9.2097    9.2954   10.5504    9.4459   10.5213    9.4166    9.1839    9.1160    9.3309    9.5333    9.3277    9.1798    9.4154   10.1788   10.4802   10.1799   10.8292    9.4710    9.0246    9.2052    9.6670   10.7367   10.8461    9.2752   10.0086    9.5591    9.6712   10.6896   10.5799   10.6868    9.6861   10.8990    9.5097    9.2823   10.0535   10.4533    9.7216   11.0596   10.6698    9.4407    9.6276    9.8376    9.6891   10.6569   10.0438    9.6445   10.5815   10.6751    9.8030    9.7913    9.5542   10.6679   10.3090    9.3386    9.4683    9.7591   10.5102    9.7761   10.5909    9.3095    9.5660    9.5906    9.6489    9.4554    9.3473
 
