# Supplementary material for: Inclusive Composite Interval Mapping of QTL by Environment Interactions in Biparental Populations
Source: PLoS One. 2015 Jul 10;10(7):e0132414. doi: 10.1371/journal.pone.0132414 (PMC4498613; doi:10.1371/journal.pone.0132414)
Supplement: S6 File — (ZIP) [file pone.0132414.s006.zip › H=0.8/L1/run_00161.met]

!**********************Note: lines staring with "!" are remarks and will be ignored in the program********************
!*********************************General Information**********************************
!Assuming F1 = P1 x P2, populations available in QTL IciMapping are: 
!  1, P1BC1F1 = P1 x F1, the first backcrossing where P1 is used as the recurrent parent;
!  2, P2BC1F1 = P2 x F1, the first backcrossing where P2 is used as the recurrent parent;
!  3, F1DH, F1-derived doubled haploids; 
!  4, RIL or F1RIL, recombination inbred lines through the repeated selfing of F1;
!  5, P1BC1RIL, recombination inbred lines through the repeated selfing of P1BC1F1;
!  6, P2BC1RIL, recombination inbred lines through the repeated selfing of P2BC1F1;
!  7, F2, the selfing generation of F1;
!  8, F3, the selfing generation of F2;
!  9, P1BC2F1, the second backcrossing where P1 is used as the recurrent parent; 
! 10, P2BC2F1, the second backcrossing where P2 is used as the recurrent parent;
! 11, P1BC2RIL, recombination inred lines through the repeated selfing of P1BC2F1; 
! 12, P2BC2RIL, recombination inred lines through the repeated selfing of P2BC2F1; 
! 13, P1BC1F2, the selfing generation of P1BC1F1; 
! 14, P2BC1F2, the selfing generation of P2BC1F1; 
! 15, P1BC2F2, the selfing generation of P1BC2F1; 
! 16, P2BC2F2, the selfing generation of P2BC2F1; 
! 17, P1BC1DH, P1BC1F1-derived doubled haploids; 
! 18, P2BC1DH, P2BC1F1-derived doubled haploids; 
! 19, P1BC2DH, P1BC2F1-derived doubled haploids; 
! 20, P2BC2DH, P2BC2F1-derived doubled haploids; 
   3      !Mapping Population (see remarks above)
   2      !Mapping Function (1 for Kosambi; 2 for Haldane; 3 for Morgan)
   2      !Marker Space Type (1 for intervals; 2 for positions)
   1      !Marker Space Unit(1 for centiMorgans; 2 for Morgan)
   6      !Number of Chromosomes (or Linkage Groups)
 200      !Size of the mapping population
   2      !Number of environments
 
!***************************************** Chromosomes and Linkage Maps **********************************************
!Chromosome                 NumMarkers
-CH1                        16
-CH2                        16
-CH3                        16
-CH4                        16
-CH5                        16
-CH6                        16
!Linkage map (Marker name followed by position or the interval length)
 MK-1-1                1     0.000
 MK-1-2                1    10.000
 MK-1-3                1    20.000
 MK-1-4                1    30.000
 MK-1-5                1    40.000
 MK-1-6                1    50.000
 MK-1-7                1    60.000
 MK-1-8                1    70.000
 MK-1-9                1    80.000
 MK-1-10               1    90.000
 MK-1-11               1   100.000
 MK-1-12               1   110.000
 MK-1-13               1   120.000
 MK-1-14               1   130.000
 MK-1-15               1   140.000
 MK-1-16               1   150.000
 MK-2-1                2     0.000
 MK-2-2                2    10.000
 MK-2-3                2    20.000
 MK-2-4                2    30.000
 MK-2-5                2    40.000
 MK-2-6                2    50.000
 MK-2-7                2    60.000
 MK-2-8                2    70.000
 MK-2-9                2    80.000
 MK-2-10               2    90.000
 MK-2-11               2   100.000
 MK-2-12               2   110.000
 MK-2-13               2   120.000
 MK-2-14               2   130.000
 MK-2-15               2   140.000
 MK-2-16               2   150.000
 MK-3-1                3     0.000
 MK-3-2                3    10.000
 MK-3-3                3    20.000
 MK-3-4                3    30.000
 MK-3-5                3    40.000
 MK-3-6                3    50.000
 MK-3-7                3    60.000
 MK-3-8                3    70.000
 MK-3-9                3    80.000
 MK-3-10               3    90.000
 MK-3-11               3   100.000
 MK-3-12               3   110.000
 MK-3-13               3   120.000
 MK-3-14               3   130.000
 MK-3-15               3   140.000
 MK-3-16               3   150.000
 MK-4-1                4     0.000
 MK-4-2                4    10.000
 MK-4-3                4    20.000
 MK-4-4                4    30.000
 MK-4-5                4    40.000
 MK-4-6                4    50.000
 MK-4-7                4    60.000
 MK-4-8                4    70.000
 MK-4-9                4    80.000
 MK-4-10               4    90.000
 MK-4-11               4   100.000
 MK-4-12               4   110.000
 MK-4-13               4   120.000
 MK-4-14               4   130.000
 MK-4-15               4   140.000
 MK-4-16               4   150.000
 MK-5-1                5     0.000
 MK-5-2                5    10.000
 MK-5-3                5    20.000
 MK-5-4                5    30.000
 MK-5-5                5    40.000
 MK-5-6                5    50.000
 MK-5-7                5    60.000
 MK-5-8                5    70.000
 MK-5-9                5    80.000
 MK-5-10               5    90.000
 MK-5-11               5   100.000
 MK-5-12               5   110.000
 MK-5-13               5   120.000
 MK-5-14               5   130.000
 MK-5-15               5   140.000
 MK-5-16               5   150.000
 MK-6-1                6     0.000
 MK-6-2                6    10.000
 MK-6-3                6    20.000
 MK-6-4                6    30.000
 MK-6-5                6    40.000
 MK-6-6                6    50.000
 MK-6-7                6    60.000
 MK-6-8                6    70.000
 MK-6-9                6    80.000
 MK-6-10               6    90.000
 MK-6-11               6   100.000
 MK-6-12               6   110.000
 MK-6-13               6   120.000
 MK-6-14               6   130.000
 MK-6-15               6   140.000
 MK-6-16               6   150.000
!*********************************** Marker Types ********************************************************************
!Co-dominant marker: When heterozygote F1 is present, P1 is coded as 2, F1 is coded as 1, and P2 is coded as 0; Otherwise, P1 is coded as 2, and P2 is coded as 0. 
!Dominant marker: When heterozygote F1 is present, P1 and F1 are coded as 12, and P2 is coded as 0; Otherwise, P1 is coded as 2, and P2 is coded as 0.  
!Recessive markers: When heterozygote F1 is present, P1 is coded as 2, and F1 and P2 are coded as 10; Otherwise, P1 is coded as 2, and P2 is coded as 0. 
!Missing marker is coded as -1. 
 MK-1-1                 0   0   0   0   2   0   2   0   0   2   2   2   2   2   2   0   2   2   0   0   2   2   2   2   2   0   2   2   2   2   0   0   0   0   0   2   0   2   0   2   0   2   2   0   2   0   0   0   2   0   0   0   0   0   2   2   0   2   2   2   0   2   2   2   2   2   2   2   2   0   0   2   2   0   0   2   0   2   2   2   2   0   2   0   0   2   0   0   2   2   0   2   0   0   0   2   2   0   2   2   2   0   0   0   0   2   2   2   2   0   0   0   2   0   0   0   0   0   0   2   0   0   0   0   0   2   0   0   0   2   0   0   2   2   2   0   0   0   0   0   2   2   2   2   0   0   2   0   2   0   2   0   0   0   0   2   2   2   2   2   2   0   2   2   2   0   0   2   0   0   2   0   0   2   0   2   2   0   2   0   2   2   2   2   2   0   0   2   0   2   0   0   2   2   2   2   2   2   0   2
 MK-1-2                 0   0   0   0   2   2   2   0   0   2   2   0   2   2   2   0   2   2   0   0   2   2   2   2   2   0   2   2   2   2   0   0   2   0   2   2   0   2   0   2   0   2   2   0   2   0   0   0   0   0   2   0   0   0   2   2   0   2   0   2   0   2   2   0   2   2   2   2   2   0   0   2   2   0   2   2   0   2   2   2   2   0   2   0   0   2   0   0   2   2   0   2   0   0   0   2   2   0   2   2   2   0   0   0   0   2   2   2   2   0   0   0   2   0   0   0   0   0   0   2   0   0   2   0   0   2   0   0   0   2   0   0   2   0   0   0   0   0   0   2   2   2   2   2   0   0   2   0   2   2   2   0   0   0   0   2   0   2   2   2   2   0   2   2   2   0   0   2   0   0   2   2   0   2   0   2   0   0   2   0   2   2   2   2   2   0   0   2   0   2   0   0   2   2   2   2   2   2   0   2
 MK-1-3                 0   0   2   0   2   2   2   0   0   2   2   0   2   2   2   0   2   2   2   0   2   2   2   2   0   0   2   2   2   2   2   0   2   0   2   2   0   2   0   2   0   2   2   0   2   0   0   0   0   0   2   0   0   0   2   2   0   0   0   0   0   2   0   0   2   2   2   2   2   0   0   2   2   0   2   2   0   2   2   2   2   2   2   0   0   2   0   0   2   2   0   2   0   0   2   2   0   0   0   2   2   0   0   0   2   2   2   2   2   0   0   0   2   0   2   0   0   0   0   2   0   0   2   0   0   2   0   0   0   0   0   0   2   0   0   0   0   0   0   2   2   2   2   2   0   0   2   0   2   2   2   0   0   0   0   2   0   2   2   0   2   0   2   2   2   0   0   2   0   0   2   2   0   2   0   2   0   2   2   0   2   2   2   2   2   0   0   0   2   2   0   2   2   2   2   2   2   2   0   0
 MK-1-4                 0   0   2   0   2   2   2   0   0   2   2   0   2   2   2   0   2   2   0   0   2   2   2   2   0   0   2   2   2   2   2   2   2   2   2   2   0   2   0   2   0   2   0   0   2   0   0   0   0   0   2   0   0   0   2   2   0   0   0   0   0   2   0   0   2   0   2   2   2   0   0   2   2   2   0   2   0   2   2   2   2   2   2   0   0   2   2   0   2   2   0   2   0   0   2   2   0   0   0   2   2   0   0   0   2   2   0   2   2   0   2   0   2   0   2   0   0   0   0   0   0   2   2   0   0   2   0   0   0   2   0   0   2   0   2   2   0   0   0   2   2   0   2   2   0   0   2   0   0   2   2   0   2   0   0   2   0   2   0   0   2   0   2   2   2   0   0   2   0   0   2   2   0   2   0   2   0   2   2   0   2   2   2   2   0   0   0   0   2   2   0   2   2   2   2   2   2   2   0   0
 MK-1-5                 0   0   2   0   2   2   2   0   2   2   2   0   2   2   0   0   2   2   0   0   2   2   2   2   0   0   2   2   0   2   2   2   2   2   2   2   0   2   0   2   0   0   0   0   2   0   0   0   2   0   2   0   0   0   2   2   0   0   2   0   0   2   0   0   2   0   2   2   2   2   0   2   2   2   0   2   2   0   2   2   2   2   2   0   0   2   2   0   2   2   2   2   2   0   2   2   0   0   0   2   2   0   0   0   2   2   2   2   2   0   2   0   2   0   2   0   2   0   0   0   0   2   2   0   0   2   0   0   0   2   0   0   2   2   2   2   0   0   0   2   2   0   2   2   0   0   2   0   0   2   2   0   2   0   0   2   0   2   0   0   2   0   2   2   2   0   0   2   0   0   2   0   0   2   2   0   2   2   2   0   2   2   2   2   0   0   0   0   2   2   0   2   2   2   2   2   2   2   0   0
 MK-1-6                 0   0   2   0   2   2   0   0   2   2   2   0   2   2   0   2   2   2   0   2   2   2   2   2   0   0   2   0   0   2   0   2   2   2   2   2   0   2   0   2   0   0   0   0   2   0   0   2   2   0   0   0   0   0   2   2   0   0   2   0   0   2   0   0   2   0   2   2   2   2   0   2   2   2   2   2   2   0   0   2   2   2   2   0   0   2   2   0   2   2   2   2   2   0   2   0   0   0   0   2   2   0   0   0   2   2   2   2   2   0   2   0   2   0   2   0   2   0   0   0   0   2   2   0   0   2   0   0   0   2   0   0   2   2   2   2   0   0   0   2   0   0   2   0   0   0   2   0   0   2   2   0   2   0   2   2   0   2   0   2   2   0   0   2   2   0   0   2   0   0   2   0   0   2   2   0   0   2   2   0   2   2   2   2   0   0   0   2   2   2   2   2   2   2   0   2   2   0   0   2
 MK-1-7                 0   0   2   2   2   2   2   2   2   2   2   0   2   2   0   2   2   2   0   2   0   2   2   0   0   0   2   2   0   2   0   2   2   2   2   2   0   2   0   2   0   0   0   0   2   0   0   2   2   0   0   0   0   2   2   2   0   0   2   0   0   2   0   0   2   0   2   2   2   2   0   2   2   0   2   2   2   0   0   2   2   2   2   0   0   0   2   2   2   2   2   2   2   0   2   0   0   0   0   2   2   0   2   0   2   2   2   2   2   0   2   0   2   0   2   0   2   0   0   0   0   2   2   0   0   2   0   0   0   0   0   0   2   0   2   2   0   0   0   2   0   0   0   0   0   0   2   0   0   2   2   0   2   0   2   0   0   2   0   2   2   0   0   2   2   0   0   2   0   0   2   0   0   2   2   0   0   2   2   0   2   2   2   2   0   0   0   2   2   2   2   2   2   2   2   2   2   0   0   2
 MK-1-8                 0   0   2   2   2   2   2   2   2   0   2   0   2   2   0   2   0   2   2   2   0   2   2   2   0   0   2   2   0   2   0   2   2   2   2   2   0   2   0   2   0   0   0   0   0   0   0   2   2   2   0   0   0   2   2   2   0   2   2   0   0   2   0   0   2   0   2   2   2   2   0   2   2   0   0   2   2   0   0   2   2   2   2   0   0   0   2   2   0   2   2   2   2   0   2   0   0   0   2   2   2   0   2   0   2   2   2   2   2   0   2   0   2   0   2   0   2   0   0   2   0   2   2   0   0   2   0   0   0   0   0   2   2   0   2   2   0   0   0   2   0   0   0   0   0   0   0   0   0   2   2   0   2   0   2   0   0   2   0   2   2   0   0   2   2   0   0   2   0   0   0   0   0   2   2   0   0   2   2   0   2   2   2   2   0   2   0   2   2   2   2   2   2   2   2   2   2   0   0   2
 MK-1-9                 0   0   2   2   2   2   2   2   2   0   2   0   2   2   0   2   0   2   2   2   0   2   2   2   0   0   0   2   0   2   0   2   0   2   2   2   0   2   0   2   0   0   2   0   0   0   0   2   0   2   0   0   0   2   2   2   0   2   2   0   0   2   0   0   0   0   2   2   2   2   0   2   2   0   0   2   2   0   0   2   0   2   2   0   0   0   2   2   0   2   2   2   2   0   2   2   0   2   2   2   2   0   2   0   2   2   2   2   2   0   0   2   2   0   2   0   2   0   0   2   0   2   0   0   0   2   0   0   0   0   0   2   2   0   2   2   0   0   0   2   2   2   0   0   0   0   0   2   0   2   2   0   0   2   2   0   0   0   0   2   0   0   0   2   2   0   0   2   0   0   0   0   2   2   2   0   0   2   2   0   2   2   2   2   0   2   0   2   2   2   2   2   2   2   2   2   2   0   0   2
 MK-1-10                0   0   2   2   2   2   2   2   2   0   2   0   2   2   0   2   0   2   2   2   0   2   2   2   2   0   0   2   0   2   0   2   0   2   2   2   0   0   0   2   0   0   2   0   0   0   0   2   0   2   0   0   0   2   0   2   0   2   2   0   0   2   2   0   0   0   2   2   2   2   0   2   2   2   0   2   2   0   0   2   0   2   2   0   0   0   2   2   0   2   2   2   2   2   2   2   0   2   2   0   2   2   2   2   2   2   2   2   2   0   0   2   2   0   2   0   0   0   0   2   2   2   0   2   0   2   2   0   0   0   0   2   2   2   2   2   0   0   0   2   2   0   0   0   0   0   0   2   0   2   2   0   0   2   2   0   0   0   0   2   0   0   0   2   2   0   0   2   0   0   0   0   2   2   2   0   2   2   0   0   2   2   0   2   2   0   0   2   2   2   0   2   2   2   2   2   2   2   0   2
 MK-1-11                0   0   0   2   2   2   0   2   2   2   2   0   2   2   0   2   0   2   2   2   0   2   2   2   2   0   0   2   0   2   0   2   0   2   2   2   0   0   0   2   0   0   2   2   2   2   0   2   0   2   0   0   0   2   2   2   0   2   0   0   0   2   2   0   0   0   0   2   2   2   0   2   2   2   0   2   2   0   0   2   0   2   2   0   0   2   2   2   0   2   2   2   2   2   0   2   0   2   2   0   2   0   2   2   0   2   2   2   2   0   0   2   2   0   2   0   0   2   0   0   2   0   0   2   0   2   0   0   2   0   0   2   2   0   2   2   0   0   0   2   2   0   0   0   0   0   0   2   0   0   2   0   0   2   2   0   0   0   0   2   2   0   0   2   2   0   0   2   0   0   0   0   2   2   2   0   0   2   0   0   2   2   0   2   2   0   0   2   2   2   0   2   2   2   0   2   2   2   0   2
 MK-1-12                0   0   2   2   2   2   2   2   2   2   0   0   2   2   0   2   0   2   2   2   0   2   2   2   2   0   0   2   0   2   0   2   0   2   2   2   0   0   0   2   0   0   2   2   2   0   0   2   0   2   0   0   0   0   2   2   0   2   0   0   0   2   2   0   2   0   0   2   2   2   0   2   0   0   0   2   0   0   0   2   0   0   2   0   0   2   2   0   0   2   2   2   0   2   0   2   0   2   2   0   2   0   2   2   0   2   0   2   2   2   0   2   2   0   2   0   0   2   0   0   2   0   0   2   0   2   0   0   2   0   0   2   2   2   2   2   0   0   0   2   0   0   0   0   0   0   0   2   0   2   2   0   0   2   2   0   0   0   0   2   2   0   0   2   0   0   0   2   0   0   0   0   2   2   2   0   0   2   0   0   2   0   0   2   2   0   0   0   2   2   0   2   2   2   0   2   2   2   0   2
 MK-1-13                0   0   2   2   2   2   2   2   2   2   0   0   2   2   0   2   0   2   2   2   0   2   2   2   2   0   0   0   2   2   2   2   0   2   2   2   0   2   0   0   2   0   0   2   2   0   0   2   0   2   2   2   0   0   2   2   0   2   0   0   0   0   2   0   2   0   0   2   2   0   2   0   0   0   0   2   0   0   0   2   2   2   0   0   0   2   2   0   0   0   0   2   0   2   0   2   0   2   2   0   0   0   2   2   0   2   0   2   2   2   0   2   2   0   2   0   0   2   0   0   2   0   0   2   0   2   0   0   2   0   0   2   2   2   2   2   0   0   0   2   0   0   2   0   0   0   0   2   2   2   2   0   0   2   0   0   0   0   0   2   2   0   0   2   0   0   0   0   0   2   0   0   2   2   2   0   0   2   2   0   2   0   0   2   2   0   0   0   2   2   0   2   0   2   2   2   2   2   0   2
 MK-1-14                0   0   2   2   2   2   2   0   2   2   0   0   2   2   0   2   0   2   2   2   0   2   2   2   2   0   0   0   2   2   0   0   0   2   2   2   2   2   0   0   2   0   0   2   2   0   0   2   0   2   2   2   0   0   2   2   0   2   0   0   0   0   2   0   2   0   2   2   2   0   2   0   0   0   0   2   0   0   0   2   0   2   0   0   0   2   2   0   0   2   0   2   0   2   0   2   0   2   2   0   0   0   2   0   0   2   0   2   2   2   0   2   2   2   2   0   0   2   0   0   0   0   0   2   0   2   0   0   2   0   0   2   2   2   2   0   0   0   0   2   0   0   2   0   0   0   0   2   2   0   2   0   0   2   0   0   0   0   0   2   2   0   0   0   0   0   0   0   0   2   0   0   0   2   2   0   0   2   0   0   2   0   0   2   2   0   0   0   2   2   2   2   0   2   2   2   2   2   0   2
 MK-1-15                2   2   2   2   2   2   2   2   2   2   2   0   2   2   0   2   0   2   2   2   0   2   2   2   2   0   0   0   2   0   0   0   0   2   2   2   2   2   0   0   2   0   2   2   2   0   0   2   0   2   2   2   0   0   2   2   0   2   0   0   0   2   2   0   2   0   2   2   2   0   2   0   0   0   0   2   0   0   0   0   0   2   0   0   0   2   2   0   2   2   2   2   0   2   0   2   0   2   2   0   0   0   2   0   0   2   0   2   2   2   0   2   2   2   2   0   0   2   0   2   0   0   0   2   2   2   0   0   2   0   0   2   2   2   2   0   0   0   0   0   0   0   2   0   0   0   0   2   2   2   2   0   0   2   0   0   0   0   0   2   2   0   0   0   0   0   0   0   0   2   0   0   0   2   2   0   0   2   0   0   2   0   0   2   2   0   0   0   2   2   2   2   0   2   2   2   2   2   0   2
 MK-1-16                2   2   2   2   2   2   2   2   2   2   2   2   2   0   0   2   0   2   2   2   0   2   2   0   2   0   0   2   2   2   0   0   0   2   2   2   2   2   0   0   2   0   2   2   2   0   0   2   0   2   2   2   0   0   2   2   0   2   0   0   0   2   2   0   2   0   2   2   2   0   2   0   0   0   2   2   2   0   0   0   0   2   0   0   0   2   2   0   2   2   2   2   0   2   2   2   0   2   2   0   0   0   2   0   0   2   0   2   2   0   0   2   2   2   2   0   0   0   0   2   2   0   0   2   2   2   0   0   2   0   0   0   2   2   2   0   0   0   0   0   0   0   2   0   0   0   0   2   2   2   2   0   2   0   0   0   0   0   0   2   2   0   0   0   0   0   0   0   0   2   0   0   0   2   2   0   0   2   2   0   2   0   0   2   0   0   0   0   2   2   0   2   2   2   2   2   0   2   0   2
 MK-2-1                 2   0   0   2   0   2   2   2   0   0   2   2   0   0   0   2   2   2   2   2   0   2   0   0   0   0   0   0   2   0   2   2   0   0   0   0   0   2   0   0   2   2   2   2   2   2   0   2   0   0   0   2   2   0   2   2   0   2   0   2   2   2   2   2   0   0   2   0   2   2   0   0   2   2   0   2   2   0   0   0   2   2   2   0   2   2   0   2   2   2   0   0   0   2   2   2   2   2   2   0   2   0   0   0   0   0   2   0   2   2   0   0   0   0   0   2   2   2   2   0   2   0   2   2   0   0   2   2   0   0   2   2   0   2   0   2   0   0   2   2   2   2   2   2   2   2   2   2   2   2   2   0   0   2   0   2   0   0   0   0   0   0   2   0   0   0   2   0   0   2   0   0   2   0   0   2   2   2   2   2   2   2   0   2   2   0   0   2   0   2   2   2   0   2   0   0   2   0   2   2
 MK-2-2                 2   0   0   2   2   0   2   2   0   0   2   2   0   0   0   2   2   2   2   2   0   2   0   0   0   0   0   0   2   0   2   2   0   0   2   0   0   2   0   2   2   0   2   2   2   2   0   2   0   0   0   2   2   0   2   2   0   2   0   2   2   2   0   2   0   0   2   0   2   2   0   0   2   2   0   2   2   2   0   0   2   2   2   0   2   2   2   2   2   0   0   0   0   2   2   2   2   2   0   2   2   0   0   0   0   0   2   0   2   2   0   0   2   0   2   2   2   2   2   0   0   0   2   2   0   2   2   2   0   0   2   2   0   2   0   2   0   2   2   2   2   2   2   2   0   0   2   2   2   2   0   2   0   2   0   2   0   0   0   0   0   0   2   0   0   0   2   2   0   2   0   0   2   0   0   2   2   2   2   2   2   2   0   2   2   2   0   2   0   2   2   2   0   2   0   0   2   0   2   2
 MK-2-3                 0   2   0   2   2   0   2   2   2   0   2   2   0   0   2   2   2   2   2   2   0   2   0   0   0   0   0   0   2   0   2   2   0   0   2   0   0   2   0   2   2   0   2   2   2   2   2   2   0   2   0   2   2   0   2   2   0   2   0   2   0   2   0   2   0   0   2   0   2   2   0   2   2   2   0   0   2   2   0   0   2   2   2   0   2   2   2   2   2   0   0   0   0   2   2   2   2   0   0   2   2   0   0   0   2   0   2   0   2   2   0   0   2   0   2   2   2   2   2   2   0   0   2   2   0   2   2   0   2   0   2   2   2   2   0   2   0   2   2   2   2   0   2   2   0   0   2   2   2   2   0   2   0   2   0   2   0   2   0   0   0   0   2   0   0   0   2   0   0   2   0   0   2   0   2   0   2   0   2   2   2   0   0   0   2   0   2   0   0   0   2   2   0   2   0   0   2   0   2   2
 MK-2-4                 0   2   0   2   2   2   2   2   2   0   2   2   2   0   2   2   2   2   2   0   0   2   0   0   0   0   0   0   2   0   2   0   0   2   2   0   0   2   0   2   2   0   2   2   2   2   2   2   0   0   0   2   2   0   2   2   0   2   2   2   0   2   0   2   0   0   2   0   2   2   0   2   2   2   0   0   2   2   0   0   2   2   2   0   2   2   2   2   2   0   0   0   0   2   0   2   2   0   0   2   2   0   2   2   2   0   0   0   2   2   0   0   2   0   2   2   2   2   2   0   0   0   2   2   0   0   2   0   2   2   2   2   2   2   0   2   2   0   2   2   2   0   2   2   0   0   2   2   2   2   0   2   0   2   0   2   0   2   2   2   2   0   2   2   0   0   2   0   0   2   0   0   2   0   2   0   0   0   2   2   2   0   0   0   2   0   2   0   2   0   2   2   0   2   0   0   2   0   2   2
 MK-2-5                 2   2   0   2   2   2   2   2   0   0   0   2   2   0   2   2   2   2   2   0   0   2   0   0   2   0   0   0   2   0   2   2   0   2   2   0   2   0   0   2   2   0   2   2   2   2   2   2   0   0   0   2   2   0   2   2   0   2   2   2   0   2   2   2   0   0   2   0   2   0   0   2   2   0   0   0   2   2   0   2   2   2   2   0   2   2   2   2   2   0   0   0   2   0   0   2   2   0   0   0   2   2   2   2   2   0   0   0   2   2   0   0   2   0   2   2   2   2   2   0   0   0   2   2   0   0   2   0   2   2   0   2   2   2   0   2   2   0   2   2   0   0   0   2   0   0   2   2   0   0   0   2   0   2   0   2   0   0   2   2   2   0   2   2   0   0   0   2   0   2   0   0   2   0   2   0   0   0   2   0   2   0   0   0   2   0   2   0   2   0   2   2   2   2   0   2   2   0   2   2
 MK-2-6                 2   2   2   2   0   2   0   2   0   0   0   2   2   0   2   2   0   2   0   2   0   2   0   0   2   0   0   0   2   0   2   2   2   2   2   0   2   0   0   2   2   0   2   2   2   2   2   2   0   0   0   2   2   0   2   2   0   2   0   0   0   2   2   2   0   0   2   0   2   0   0   2   2   0   0   0   2   2   0   2   2   2   2   0   2   2   2   2   2   0   0   0   2   0   0   2   2   0   2   0   2   2   2   2   2   0   0   0   2   2   0   0   2   0   2   2   0   2   2   0   0   0   2   2   0   0   2   0   2   2   0   2   2   2   0   2   2   0   2   2   0   0   0   2   0   0   2   2   0   0   0   2   0   2   0   2   0   0   2   2   2   0   2   2   0   0   0   2   0   2   0   0   0   0   2   0   0   0   2   0   2   0   0   0   2   0   0   0   2   2   2   2   2   2   0   2   2   0   2   2
 MK-2-7                 2   2   2   2   0   2   2   2   0   0   0   2   2   0   2   2   0   2   2   2   0   2   0   0   2   0   2   0   2   0   2   2   2   2   2   0   2   0   0   2   2   0   2   0   2   2   2   2   0   0   0   0   2   0   2   2   0   2   0   0   0   2   2   2   0   2   2   0   2   0   0   2   0   0   2   0   2   2   0   2   2   2   2   0   2   2   2   0   2   0   0   0   2   0   0   2   2   0   2   0   2   2   0   2   2   0   0   0   0   2   0   0   2   0   2   2   0   2   2   0   2   0   2   2   0   0   2   0   2   2   2   2   0   2   0   2   2   0   2   2   0   0   0   2   0   0   2   2   0   0   0   2   0   2   0   2   0   0   2   2   2   2   2   2   0   0   0   2   0   2   0   0   0   0   2   2   0   0   0   0   2   0   0   2   0   0   2   0   2   0   0   2   2   0   0   2   2   0   2   2
 MK-2-8                 2   2   2   0   0   2   2   2   0   0   2   2   2   0   0   2   2   2   2   2   0   2   0   0   2   0   2   0   0   0   2   2   2   2   2   0   2   0   0   2   2   0   2   0   2   2   2   2   0   0   0   0   0   0   2   2   0   2   0   0   2   2   2   2   0   2   2   0   2   0   0   2   0   0   2   0   2   0   0   2   2   2   2   0   2   2   0   0   2   0   0   0   2   0   0   2   0   0   2   0   0   2   0   2   2   0   0   0   0   2   0   0   2   0   2   2   0   2   2   0   2   0   0   2   0   0   2   0   2   2   2   2   0   0   0   2   2   0   2   2   0   0   0   2   0   0   2   2   0   0   0   2   0   2   0   2   2   0   0   2   2   2   2   2   0   0   0   2   0   2   0   0   0   0   2   2   0   0   0   0   2   0   0   2   2   2   2   0   2   0   0   2   2   0   0   2   2   0   2   2
 MK-2-9                 2   2   2   0   0   2   2   2   0   0   2   2   2   0   0   2   2   2   2   0   0   0   0   0   2   2   2   2   0   0   0   2   2   2   2   0   2   0   0   0   2   0   2   0   2   2   2   2   0   2   2   0   0   0   0   2   0   2   2   0   2   2   2   2   2   2   0   0   0   0   2   2   0   0   2   0   2   0   0   2   2   2   2   2   2   2   0   0   2   0   0   0   2   0   0   2   0   0   2   2   0   2   0   2   2   0   0   0   0   2   0   0   2   0   2   2   0   2   2   0   0   0   0   2   0   2   2   0   2   2   2   2   0   0   0   2   2   0   2   2   2   2   0   2   0   0   2   2   0   0   0   2   0   2   2   2   2   0   0   2   2   2   0   2   0   0   0   2   0   2   0   2   0   0   2   2   0   2   0   0   2   0   0   2   2   2   0   0   2   0   0   2   2   0   0   2   2   0   2   2
 MK-2-10                2   2   2   0   0   2   0   2   0   2   2   2   2   2   0   2   2   2   2   0   0   0   0   0   2   2   2   2   0   0   0   2   2   2   2   0   2   0   0   0   2   0   2   0   2   2   2   0   0   2   2   0   0   0   0   2   0   2   2   0   2   2   2   2   2   2   0   0   0   0   2   2   0   0   2   0   2   0   0   2   2   2   2   2   2   2   0   0   2   0   0   0   2   0   0   0   2   2   2   0   0   2   0   2   2   0   2   2   0   2   0   0   2   0   2   2   0   2   2   0   0   0   0   2   0   2   2   0   2   2   2   2   0   0   0   2   2   2   2   2   2   2   0   2   0   0   2   2   0   0   0   0   0   2   2   2   2   0   0   2   2   2   0   2   0   2   0   2   0   2   0   2   0   0   2   2   2   2   0   2   0   2   0   2   2   2   0   0   2   0   0   2   2   0   0   2   2   0   2   2
 MK-2-11                2   2   2   0   0   2   0   2   0   2   2   2   2   2   0   2   2   2   2   0   0   0   0   2   2   2   2   2   0   0   0   2   2   2   2   2   2   0   0   0   2   0   2   0   2   2   0   0   0   2   2   0   0   0   0   2   2   2   2   0   2   2   2   2   2   2   0   0   0   0   2   2   0   0   2   0   2   0   0   2   2   0   2   2   2   2   0   0   2   0   0   0   2   0   0   0   2   0   2   0   0   2   0   2   2   0   2   2   0   2   0   0   0   0   2   2   2   2   2   0   0   2   0   2   0   2   2   0   2   2   2   2   0   2   0   2   2   0   2   2   2   2   0   2   0   0   0   2   0   0   0   0   0   2   2   0   0   0   0   2   2   2   0   2   0   2   0   2   0   2   0   2   0   0   2   2   2   2   0   2   0   2   0   0   2   2   0   0   2   0   0   2   2   0   0   2   2   0   2   2
 MK-2-12                0   2   0   0   0   0   0   2   0   2   2   2   2   2   2   2   0   2   2   2   0   0   0   2   0   2   2   2   0   0   0   2   2   2   2   2   2   0   0   0   2   0   2   0   2   2   0   0   0   2   2   0   0   0   0   2   2   2   2   0   2   2   2   2   2   2   0   0   0   0   2   2   0   0   2   0   2   0   0   2   2   0   2   2   2   2   0   0   0   0   0   0   2   0   0   0   2   0   2   0   0   2   0   2   2   0   2   2   0   2   0   0   0   0   2   2   2   2   2   0   0   2   0   2   0   2   2   0   2   2   2   2   0   2   0   2   0   0   2   2   2   2   0   2   0   0   0   2   0   0   0   0   2   0   2   0   0   0   0   2   2   2   0   2   0   2   0   0   0   0   0   2   0   0   2   2   2   2   0   2   2   2   0   0   0   2   0   0   2   0   2   2   2   0   0   2   2   0   2   2
 MK-2-13                0   2   0   0   0   0   0   2   2   0   2   2   2   2   2   2   0   2   2   2   0   0   0   2   0   2   2   2   0   2   2   2   2   2   2   2   2   0   0   0   2   0   2   0   2   2   0   0   0   0   2   0   0   0   0   2   2   2   2   0   2   2   2   2   2   2   0   0   0   0   2   2   0   0   2   0   2   0   0   2   2   0   2   0   2   2   0   0   0   0   0   0   2   0   0   0   2   0   2   0   0   2   0   0   2   0   0   2   0   2   0   0   0   0   2   2   2   2   2   0   0   2   0   2   0   2   2   0   0   2   0   2   0   2   0   2   0   0   2   2   2   0   0   2   0   0   0   2   0   0   0   0   2   0   2   0   0   0   0   2   2   2   0   2   0   2   0   0   0   0   0   2   0   2   0   2   2   2   0   2   2   2   0   0   0   2   0   0   2   0   2   2   2   0   2   2   0   0   0   2
 MK-2-14                0   2   0   0   2   0   0   2   2   0   2   2   2   2   2   2   0   2   2   2   0   0   0   2   0   2   2   0   0   2   2   2   2   0   2   2   2   0   0   0   2   0   2   0   2   2   0   0   2   0   2   0   0   2   0   2   0   2   2   0   2   2   2   2   2   2   0   0   0   0   2   2   0   0   2   0   0   0   0   2   0   2   2   0   2   2   0   2   0   0   0   0   2   0   0   0   2   0   2   0   0   0   0   0   2   0   0   2   0   2   0   0   0   2   2   0   2   0   2   0   0   2   0   2   0   2   2   0   0   2   0   2   0   2   0   2   2   0   2   2   0   0   0   2   0   0   0   2   0   0   0   0   2   0   2   0   0   0   0   2   2   0   2   2   2   2   0   0   0   0   0   2   0   2   0   0   0   2   0   2   2   2   0   0   0   2   0   0   0   0   2   2   2   2   2   2   0   2   0   2
 MK-2-15                0   2   0   0   2   0   0   2   2   0   2   2   2   2   2   2   0   2   2   2   0   0   0   2   0   2   2   0   0   2   2   0   2   0   2   2   2   0   0   0   2   0   2   0   2   2   0   2   2   0   2   0   0   2   0   2   0   2   2   0   2   2   2   2   0   2   0   0   0   0   2   2   0   0   2   0   0   0   0   2   0   0   2   0   2   2   0   2   0   0   2   0   2   0   0   0   2   0   2   0   0   2   0   0   0   2   0   2   0   0   0   2   0   2   0   0   2   0   2   0   0   2   0   2   0   2   2   0   0   2   0   2   0   2   0   2   2   0   2   2   0   0   0   2   0   0   0   2   0   0   0   0   2   0   2   0   2   2   0   2   2   0   2   2   2   2   0   2   0   0   0   2   0   2   0   0   2   2   0   2   2   0   0   0   0   2   0   0   2   0   2   2   2   2   2   2   0   2   0   2
 MK-2-16                0   2   2   0   2   0   0   0   0   0   2   2   2   2   2   2   0   2   2   2   0   0   0   2   0   2   2   0   0   2   2   0   0   0   2   2   2   0   0   0   2   0   2   2   2   2   0   2   2   2   2   0   0   2   0   2   2   2   2   0   2   2   2   2   2   2   2   0   0   0   2   2   2   0   2   0   0   0   0   2   0   0   2   2   2   2   0   2   0   0   2   0   2   0   0   0   2   0   2   2   0   2   0   0   0   0   0   2   0   0   0   0   0   2   0   0   2   0   2   0   0   2   0   0   0   2   2   0   0   2   0   2   0   2   0   2   2   0   2   2   0   0   0   2   2   0   2   2   0   0   0   0   2   0   2   0   2   2   0   2   2   0   2   2   2   2   0   2   0   0   0   2   0   2   0   0   2   2   0   2   2   2   0   0   0   2   0   0   2   0   0   2   2   2   2   2   0   0   0   2
 MK-3-1                 0   0   0   0   0   2   0   0   2   2   2   2   2   2   0   0   0   2   2   2   2   2   2   0   0   0   0   2   0   0   2   0   0   0   2   2   0   0   0   0   2   2   2   2   0   0   2   2   2   2   2   2   0   0   2   0   2   2   0   2   0   0   2   2   2   2   2   0   0   2   0   2   0   0   0   2   0   2   0   2   0   0   2   0   0   2   2   0   2   0   2   2   2   0   2   0   0   2   0   2   0   2   0   2   0   2   0   0   2   2   2   0   2   0   0   0   0   2   0   0   2   2   2   2   0   2   0   0   2   0   2   2   0   0   0   2   0   2   0   0   2   2   0   2   2   0   2   0   2   2   0   0   2   0   2   0   0   2   0   2   2   2   2   2   2   0   0   2   2   0   2   0   0   0   0   2   0   2   2   0   0   2   2   2   0   0   0   0   0   2   2   0   2   2   0   0   2   2   2   0
 MK-3-2                 0   0   0   0   0   2   0   0   2   2   2   2   2   2   0   0   0   2   2   2   2   2   2   0   0   0   0   2   0   0   2   0   0   0   2   2   0   0   0   0   2   2   2   2   0   0   2   2   2   2   2   2   0   0   2   0   2   2   2   2   0   0   2   2   2   2   2   0   0   2   0   2   2   0   0   2   0   0   0   0   0   0   2   0   0   2   2   0   2   0   2   2   2   0   2   0   2   2   0   2   0   2   0   2   0   2   0   0   2   2   0   0   2   0   0   0   0   2   0   0   2   2   2   2   0   2   0   0   2   0   2   2   0   2   0   2   0   0   0   0   2   2   0   2   2   0   2   0   2   2   0   0   2   0   2   0   0   2   0   2   2   2   2   0   2   0   0   2   2   0   0   0   2   0   0   2   2   2   2   0   0   2   2   2   2   0   0   0   0   2   2   0   2   2   0   0   2   2   2   2
 MK-3-3                 0   0   0   0   0   2   0   0   2   2   2   2   2   2   0   0   0   2   2   2   2   2   2   2   0   0   0   2   0   0   2   0   0   0   2   2   0   0   0   0   2   0   2   2   0   0   2   2   2   2   2   2   0   0   2   0   2   2   2   2   0   0   2   2   2   2   2   0   0   2   0   2   2   0   0   2   0   0   0   0   0   0   2   0   0   2   2   2   2   2   0   2   0   0   2   2   0   2   0   2   0   2   0   2   0   2   0   0   2   2   0   0   2   0   0   0   0   2   0   0   2   2   2   2   0   2   0   0   2   0   2   2   0   2   0   2   0   0   2   0   2   2   0   2   0   0   2   0   2   2   0   0   2   0   2   0   2   2   0   2   2   2   2   0   2   2   0   2   2   0   0   0   2   0   0   2   2   2   2   0   0   2   2   2   2   0   0   0   0   2   2   0   2   2   0   2   2   2   2   2
 MK-3-4                 0   0   0   0   0   0   0   0   2   2   2   2   2   2   0   0   0   2   2   2   2   2   2   2   2   0   0   2   0   0   2   0   0   0   0   0   0   0   0   0   2   0   2   2   0   0   2   2   2   2   2   2   0   0   2   0   2   2   2   0   0   0   2   2   2   2   2   0   0   2   0   2   0   0   0   2   0   0   2   0   0   0   0   0   0   2   0   2   2   2   0   2   0   0   2   2   0   2   0   2   0   2   0   2   0   0   0   0   2   2   0   0   2   0   0   0   0   2   0   0   0   2   2   2   0   2   0   0   2   0   2   2   0   2   0   2   0   0   2   2   0   2   0   2   0   0   0   0   2   2   0   0   2   0   2   0   2   2   0   0   2   0   2   0   2   2   0   2   2   0   0   0   2   0   0   2   0   2   2   0   0   0   2   2   2   0   0   0   0   2   2   0   2   0   0   2   2   0   2   2
 MK-3-5                 0   0   2   0   0   0   0   0   2   2   2   2   2   2   0   0   0   0   2   2   2   2   2   2   2   0   0   2   0   0   2   0   2   0   0   0   0   0   0   0   2   0   0   2   0   0   2   2   2   2   2   2   0   0   2   0   2   2   2   0   0   0   2   2   2   2   2   0   0   2   0   2   0   0   0   2   0   0   0   0   0   0   0   0   0   2   0   2   2   2   0   2   2   2   2   2   2   2   0   2   0   2   0   2   0   0   2   2   2   2   0   0   2   0   0   0   0   2   0   0   0   2   2   0   0   0   0   0   2   0   2   2   0   2   0   0   0   0   2   2   0   2   2   0   2   0   0   0   2   2   0   0   2   0   2   0   2   2   0   0   2   0   0   0   0   2   0   2   2   0   0   0   2   0   0   2   0   2   0   2   0   0   2   2   2   0   0   0   0   2   2   0   2   0   2   2   2   0   2   2
 MK-3-6                 0   0   2   0   0   0   0   0   2   2   2   2   2   2   0   0   0   0   2   2   2   2   0   2   2   0   0   2   0   0   0   0   2   0   0   2   0   0   0   0   2   0   0   0   2   0   2   2   2   2   2   2   0   2   2   0   2   2   2   0   2   0   2   2   2   2   2   0   0   2   0   2   0   0   0   2   0   0   0   0   0   0   0   0   0   2   0   2   2   2   2   2   2   2   2   2   2   2   0   2   0   2   0   2   0   0   2   2   2   2   0   0   2   0   0   0   0   2   0   2   0   2   2   0   0   0   0   0   0   0   2   2   0   2   0   2   0   0   2   2   0   2   2   0   2   0   0   0   2   2   0   0   0   0   2   0   2   2   0   0   2   0   0   0   0   2   0   2   2   0   2   0   2   0   0   2   0   2   0   0   0   0   2   2   0   0   0   0   0   2   2   0   2   0   2   2   2   0   2   2
 MK-3-7                 0   0   2   0   0   0   0   0   2   2   2   2   2   2   0   0   0   0   2   2   2   2   0   2   2   0   0   2   2   0   0   0   2   0   0   0   0   0   0   0   0   0   0   0   2   0   2   2   2   2   2   2   0   2   2   0   2   2   2   0   2   0   2   2   2   2   2   2   0   2   0   2   0   0   0   2   0   0   0   0   0   0   0   0   0   2   0   2   2   2   2   2   2   2   2   2   2   2   0   0   0   0   0   2   0   0   0   2   2   2   0   0   2   0   0   0   0   2   0   0   0   2   2   0   0   2   0   2   0   0   2   2   0   2   0   0   0   0   2   2   2   2   0   0   2   0   0   0   2   0   0   2   0   0   0   0   2   2   0   0   2   0   0   0   0   2   0   2   2   0   2   0   0   0   0   2   0   2   0   0   2   0   2   2   0   0   0   2   0   2   2   0   2   0   2   2   2   0   2   2
 MK-3-8                 0   0   2   0   0   0   0   0   2   0   2   2   2   2   0   0   0   0   2   2   2   2   0   2   0   0   0   2   2   0   0   2   0   0   0   0   0   0   0   0   0   0   0   0   2   0   2   2   2   2   2   2   0   0   2   0   2   2   2   0   2   0   2   2   2   2   2   2   0   2   0   0   2   0   0   2   2   0   0   0   0   0   0   0   0   2   0   2   2   2   2   2   2   2   2   2   2   2   0   0   0   0   0   2   0   0   0   2   2   2   0   0   2   0   2   0   0   0   0   0   0   2   2   0   0   0   0   2   0   0   2   2   0   2   0   0   0   0   2   2   2   2   2   0   0   0   0   0   2   0   0   2   0   0   2   0   2   2   0   0   2   0   0   0   0   2   0   2   2   0   2   0   0   0   0   2   0   2   0   0   2   0   2   2   0   0   0   2   0   2   2   0   2   0   2   2   2   0   2   2
 MK-3-9                 2   0   2   0   0   0   0   0   0   0   2   2   2   2   0   0   0   0   2   2   2   2   0   2   0   0   0   2   2   0   0   2   0   0   0   0   0   0   0   0   0   0   0   0   2   0   2   2   2   2   2   2   0   0   2   0   2   2   2   0   2   0   2   0   2   2   2   2   0   2   0   0   2   0   0   2   2   0   0   0   0   0   2   0   2   2   0   2   0   2   2   2   2   2   2   0   2   2   0   0   0   0   0   0   0   0   0   2   0   2   0   0   2   0   2   2   0   0   0   0   0   2   2   0   0   0   0   2   0   0   0   2   0   2   0   0   0   0   2   2   2   2   0   0   2   0   0   0   2   0   0   2   0   0   0   0   2   2   2   0   2   0   0   0   0   2   0   2   2   0   0   0   2   0   0   2   0   2   0   0   2   0   2   2   0   0   0   2   0   2   2   0   2   0   2   2   2   0   2   2
 MK-3-10                2   2   2   0   0   0   0   0   0   2   2   2   2   0   0   2   0   0   2   2   2   2   0   0   0   0   0   2   2   0   0   2   0   0   0   0   0   0   2   0   0   0   2   0   2   0   2   2   2   2   0   2   0   0   2   0   2   2   2   0   2   0   2   0   2   2   2   2   0   2   0   2   2   0   0   0   2   0   0   0   0   0   2   0   2   2   2   2   0   2   2   2   2   0   2   0   2   2   0   0   0   0   0   0   0   0   0   2   0   2   0   2   2   0   2   2   0   0   0   0   0   2   2   0   0   0   0   2   0   0   0   2   0   2   0   0   0   0   2   2   2   2   0   0   0   0   0   0   2   0   2   2   0   0   0   0   2   0   2   0   2   0   0   0   0   2   2   2   2   0   0   0   2   0   0   2   0   2   0   0   2   0   2   2   0   2   0   2   2   2   2   0   2   0   2   2   2   0   2   2
 MK-3-11                2   2   2   0   0   0   0   0   0   2   2   2   2   0   0   2   0   0   2   2   2   2   0   0   0   0   2   2   2   2   0   2   2   0   0   0   0   0   2   0   0   2   2   2   0   0   2   2   2   0   0   2   0   0   2   0   2   2   2   0   2   0   2   0   2   2   2   2   0   2   2   0   0   2   0   0   0   0   0   2   0   0   2   0   2   2   2   2   0   2   2   2   2   0   2   0   2   0   0   0   0   0   0   0   0   0   0   2   2   2   0   2   2   0   2   2   0   2   0   0   0   2   0   0   0   2   0   2   0   0   0   2   0   2   0   0   0   0   2   2   2   2   0   0   0   0   0   0   2   0   2   2   0   2   0   0   2   0   2   0   2   0   0   0   0   2   2   2   2   2   0   2   2   0   0   2   0   2   0   0   2   0   2   2   2   2   0   2   2   2   2   0   2   0   2   2   2   0   2   2
 MK-3-12                2   2   2   0   0   0   0   2   0   2   2   2   2   2   0   0   2   0   2   2   2   2   0   0   0   2   2   2   2   2   0   2   0   2   0   0   0   0   2   2   0   2   2   2   0   0   2   2   2   0   0   2   0   0   2   0   2   2   2   0   2   2   0   0   2   2   2   2   0   0   2   0   0   2   0   0   2   0   0   2   0   0   2   0   2   2   2   2   0   2   2   0   2   0   2   0   2   0   0   0   0   0   0   0   0   0   0   2   2   2   0   2   2   0   2   2   0   2   0   0   0   0   0   0   2   2   2   2   2   0   0   2   2   2   0   0   0   0   2   2   2   2   0   0   2   0   0   0   2   0   2   2   0   2   0   0   2   0   2   0   2   0   0   0   2   2   2   2   2   0   0   2   2   0   0   2   0   2   0   0   2   0   2   2   2   2   0   2   2   2   2   2   2   0   2   2   2   0   0   2
 MK-3-13                2   2   2   0   0   0   0   2   0   2   2   2   2   2   0   0   2   0   2   2   2   2   0   0   0   2   0   2   2   2   0   2   0   2   2   0   2   0   2   2   0   2   2   2   0   0   2   2   2   0   0   2   0   0   2   0   2   2   0   0   2   2   0   0   2   2   2   0   0   0   2   0   0   2   0   0   2   0   0   2   0   0   2   0   2   2   2   2   0   2   2   0   2   0   2   2   2   2   0   0   0   0   0   0   0   2   0   2   2   2   2   2   2   2   0   2   0   2   0   0   0   0   0   2   2   2   2   2   2   0   0   2   2   2   0   0   0   2   0   2   0   2   0   0   2   2   0   0   2   2   2   2   0   2   2   0   2   0   2   2   2   0   0   2   2   2   2   2   2   0   0   2   2   0   0   2   0   2   0   0   2   0   2   2   2   2   0   2   2   2   2   2   2   0   2   2   2   0   0   2
 MK-3-14                2   2   2   0   0   0   0   2   0   2   2   2   2   2   0   0   2   0   2   2   2   2   0   0   0   2   0   2   2   2   2   2   0   2   2   0   2   0   2   2   0   2   2   2   0   0   2   2   2   0   0   2   2   0   2   2   2   2   0   0   2   2   0   0   2   2   2   0   0   0   2   0   0   2   2   0   0   0   0   2   0   0   0   0   2   2   2   2   0   2   2   2   2   0   2   2   2   2   0   2   0   0   2   0   0   2   0   0   2   2   2   2   2   0   0   2   0   2   0   0   0   0   0   2   2   2   2   2   2   0   0   2   2   2   0   0   0   0   0   2   0   2   0   0   2   2   0   2   2   2   2   2   0   0   2   0   2   0   2   2   2   2   0   2   2   2   2   2   2   0   0   2   2   0   0   2   0   2   2   0   2   0   2   2   0   0   0   2   0   2   0   2   2   0   2   2   2   0   0   2
 MK-3-15                2   2   2   0   0   0   0   2   0   0   2   2   2   2   0   0   2   0   0   2   2   2   0   0   0   2   0   2   2   2   2   2   0   2   2   0   2   0   2   2   0   2   0   2   0   0   2   2   2   0   0   2   0   0   2   2   2   2   0   0   2   2   0   0   2   2   0   2   0   0   2   0   0   0   2   0   0   0   0   2   0   0   0   0   2   2   2   2   0   2   2   2   0   0   2   2   2   0   0   2   0   0   2   2   0   2   0   0   2   2   2   2   2   0   0   2   0   2   0   0   0   0   0   2   2   2   2   2   2   0   0   2   2   2   0   0   0   0   0   2   0   2   0   0   2   2   0   2   2   2   0   2   0   0   2   0   2   0   2   2   2   2   0   2   2   2   2   2   2   0   0   2   2   0   0   0   0   2   2   0   2   0   2   2   0   0   0   2   0   2   0   2   2   0   0   2   0   0   0   2
 MK-3-16                2   2   2   0   0   0   0   2   0   0   2   2   2   0   0   0   2   0   0   2   2   2   0   0   0   2   0   2   2   2   2   2   0   2   2   0   2   0   2   2   0   2   0   2   2   0   2   2   2   0   0   2   0   2   2   2   2   2   0   0   2   2   0   0   2   2   0   2   0   0   2   0   0   0   0   0   0   0   2   2   0   0   0   0   0   2   0   2   2   2   2   2   0   0   2   2   2   2   0   2   0   0   2   2   0   0   0   0   2   2   0   2   2   2   0   2   0   2   2   0   0   0   0   2   2   2   2   2   2   0   0   0   2   2   0   0   0   2   0   2   0   2   0   0   2   2   0   2   2   0   0   2   0   0   2   0   2   0   2   2   2   2   2   2   2   2   2   2   2   0   0   2   2   2   0   0   0   2   2   0   2   0   2   2   0   0   0   0   0   2   0   2   2   2   0   2   0   0   0   0
 MK-4-1                 0   0   2   0   0   2   0   2   0   2   2   2   2   2   2   2   0   2   0   2   0   0   2   0   2   2   2   0   0   0   0   0   0   0   2   2   0   0   2   0   0   0   2   2   0   0   2   2   0   2   0   2   2   2   2   2   2   0   2   2   0   0   0   2   0   0   0   0   2   0   2   0   2   0   0   0   2   0   0   0   2   2   2   2   0   2   2   0   0   2   0   0   2   2   2   2   2   2   0   2   2   2   2   2   2   0   0   2   0   0   2   2   2   2   0   2   0   0   0   0   0   0   2   2   0   0   0   2   2   2   2   2   2   2   2   2   2   0   0   0   0   0   0   2   2   0   2   0   0   0   2   0   0   2   2   0   0   0   0   2   2   0   0   0   0   2   0   0   0   0   2   2   2   0   2   0   0   2   2   0   2   2   2   0   0   2   2   2   0   2   0   2   2   0   0   2   2   2   0   0
 MK-4-2                 0   0   0   0   0   0   0   2   2   2   2   2   2   2   2   2   0   0   0   2   0   2   2   0   2   2   2   0   0   0   0   0   0   0   2   2   0   0   2   0   0   0   2   2   0   0   2   2   0   2   0   2   2   2   2   2   2   0   2   2   2   0   0   2   0   0   0   0   2   0   2   0   2   0   0   0   2   0   0   0   2   2   2   0   0   2   2   0   0   2   0   0   2   0   2   2   2   2   2   2   2   2   2   2   2   0   0   2   0   0   2   0   2   2   0   2   0   0   0   0   0   0   2   2   0   0   0   2   2   2   2   2   2   2   2   2   2   0   0   0   0   0   0   2   2   0   2   0   0   0   2   0   0   2   2   0   0   0   0   2   2   0   0   0   0   2   0   0   2   0   2   2   2   0   2   0   0   2   2   0   2   2   2   0   0   2   2   2   0   2   0   2   2   0   0   2   2   2   2   0
 MK-4-3                 0   0   0   0   0   0   0   2   2   2   2   2   2   2   2   2   0   0   0   2   0   2   2   0   2   2   2   0   0   0   0   0   0   0   2   0   0   0   2   0   0   0   2   2   0   0   2   2   0   2   0   2   0   2   2   0   2   0   0   2   2   0   0   2   0   0   0   0   2   0   2   0   2   0   0   0   2   0   0   0   2   2   2   0   2   2   2   0   0   2   0   0   2   0   2   2   2   2   2   2   2   2   2   2   2   0   2   0   0   0   2   0   0   2   0   2   0   0   0   0   0   0   2   2   0   0   0   2   2   0   2   0   2   2   2   2   2   0   0   0   0   0   0   2   2   0   2   0   0   0   2   2   0   2   2   0   0   0   0   0   2   0   0   0   0   2   0   0   2   0   2   2   2   0   2   0   0   2   2   0   2   2   0   0   0   0   2   2   0   2   0   2   2   2   0   2   2   2   2   0
 MK-4-4                 0   0   2   0   2   0   0   2   2   2   2   2   2   2   2   0   0   0   0   2   0   0   2   0   2   2   2   0   0   0   0   0   0   0   2   0   0   0   2   0   0   0   2   2   0   0   2   2   0   2   0   2   0   2   2   0   2   2   0   2   2   0   0   2   0   0   0   0   2   0   2   0   2   0   0   0   2   0   0   2   2   2   2   0   2   2   2   0   0   2   0   0   2   2   2   2   2   2   2   2   2   2   2   2   2   2   2   0   0   0   0   0   0   2   0   2   0   0   0   0   0   0   2   2   0   0   0   2   2   0   2   0   2   0   2   2   0   0   0   0   0   0   0   2   2   2   2   0   2   0   2   2   0   2   2   0   0   0   0   0   2   0   0   0   0   2   0   2   2   0   2   2   2   0   2   2   0   2   2   2   2   2   0   0   0   0   2   2   0   2   0   2   2   2   0   2   2   2   2   0
 MK-4-5                 0   0   2   0   2   0   0   2   2   2   2   2   2   2   2   0   0   0   0   2   0   0   2   0   2   2   0   0   0   0   0   2   0   0   2   0   0   0   2   0   0   0   0   2   0   0   2   2   0   0   0   2   0   2   2   0   2   2   2   2   2   0   0   2   2   0   0   0   0   0   2   0   2   0   0   0   2   0   0   0   2   2   2   0   2   2   2   0   0   2   0   0   2   2   2   2   2   2   2   2   2   2   0   0   2   2   2   0   0   0   0   0   0   2   0   2   0   0   0   0   0   0   2   0   0   0   2   2   2   0   2   0   2   2   2   2   0   0   2   0   0   0   0   2   2   2   2   0   2   0   2   2   0   2   2   0   0   0   0   0   2   0   0   0   0   0   0   2   2   2   0   2   2   0   2   2   0   0   2   2   2   2   0   2   0   0   2   2   0   2   0   2   2   2   0   2   2   2   2   0
 MK-4-6                 0   0   2   2   2   0   0   0   2   2   2   2   0   2   2   0   0   0   2   2   0   0   0   0   2   2   0   2   0   0   0   2   0   0   2   0   0   0   2   0   2   0   0   2   0   0   2   2   0   0   0   2   0   2   2   0   2   2   2   2   2   0   0   0   2   0   0   0   0   0   2   0   0   0   0   0   2   0   0   0   2   2   2   0   2   2   2   0   0   2   0   0   2   2   0   2   2   2   2   2   2   2   0   0   0   2   2   0   0   0   0   0   0   2   0   0   2   0   0   0   0   2   2   0   0   0   2   2   2   0   2   0   0   2   2   2   0   0   2   0   0   0   0   2   2   2   2   0   2   0   2   2   2   2   0   0   0   0   0   0   2   0   0   0   0   0   0   2   2   2   2   2   2   0   2   2   0   0   2   2   2   2   0   2   0   0   2   2   0   2   0   0   0   2   0   2   2   2   2   0
 MK-4-7                 0   0   2   2   2   0   0   0   2   2   2   2   0   2   2   0   0   0   2   2   0   0   0   0   0   2   0   2   0   0   0   2   0   0   2   0   0   0   2   2   2   0   2   2   0   0   2   2   0   0   0   2   2   2   2   2   2   2   0   2   0   0   0   0   2   0   0   2   0   0   2   0   0   0   0   0   0   0   2   0   2   2   2   0   2   2   2   2   0   2   0   0   2   2   2   2   0   2   2   2   0   2   2   0   0   2   2   0   2   0   0   0   0   2   0   0   0   0   0   0   0   2   2   0   0   0   2   2   2   2   2   0   0   2   2   2   0   0   2   2   0   0   0   2   2   2   2   0   0   0   2   2   0   2   0   0   0   0   0   0   0   0   0   2   0   0   0   2   2   2   0   0   2   0   2   2   0   2   2   2   2   2   2   2   0   2   2   2   0   2   0   0   0   2   0   2   0   2   2   0
 MK-4-8                 2   0   2   2   2   2   0   0   2   2   2   2   0   2   2   0   0   0   2   2   0   0   0   0   0   0   2   2   0   0   0   2   0   0   2   0   0   0   2   2   2   2   2   2   0   0   2   2   0   0   0   2   2   2   2   2   2   2   2   2   0   0   0   0   2   0   0   2   0   0   2   0   0   0   0   0   0   0   2   0   2   2   2   0   2   2   2   2   0   2   0   0   0   2   2   0   0   2   2   2   0   2   2   0   0   2   2   0   2   0   0   0   0   2   0   0   0   0   0   0   0   2   2   0   0   0   2   2   2   2   2   2   0   2   0   2   0   0   2   2   0   0   0   2   2   2   2   0   0   0   2   2   0   2   2   0   0   0   0   0   0   0   0   2   0   0   2   2   2   2   0   0   2   0   2   2   0   2   2   2   2   2   2   0   2   2   2   2   0   0   0   0   0   2   0   2   0   2   0   0
 MK-4-9                 2   0   2   2   2   2   0   0   2   2   2   2   0   2   2   0   0   2   0   2   0   0   0   0   0   0   2   2   0   0   0   2   0   0   2   2   0   0   2   2   2   2   2   2   0   0   2   2   0   0   0   2   2   2   2   2   2   2   2   2   0   0   0   0   0   0   0   2   0   0   2   2   0   0   0   0   0   0   2   0   2   0   2   0   2   2   2   2   0   2   0   0   0   2   2   0   0   2   2   2   0   2   2   0   2   2   2   0   2   0   0   0   0   2   0   0   0   0   0   0   0   2   2   0   0   0   2   2   2   2   2   2   0   2   0   2   0   0   2   2   0   0   0   2   2   0   2   0   0   0   2   0   0   2   2   0   0   0   0   0   0   0   0   2   0   0   2   0   2   2   0   0   2   0   2   2   0   2   2   0   2   2   2   0   2   2   0   2   0   0   0   2   0   2   0   2   0   2   0   2
 MK-4-10                2   0   2   2   2   2   0   0   0   2   2   2   0   2   2   0   2   2   0   2   0   0   0   0   0   0   2   0   0   0   0   2   0   0   2   2   0   0   2   2   2   0   2   2   0   0   2   2   0   0   0   2   2   2   2   2   2   2   2   2   0   0   0   0   0   2   0   2   2   0   2   2   0   0   2   0   0   0   2   0   2   0   2   0   2   2   2   2   0   2   2   0   0   2   2   0   0   2   2   2   0   2   2   0   2   2   2   0   2   0   0   0   2   2   0   0   0   0   0   0   0   2   2   2   0   2   2   2   2   2   2   0   0   2   0   2   0   0   2   2   0   0   0   2   2   0   2   0   0   2   2   0   0   2   0   0   0   0   0   2   2   0   2   2   0   2   2   0   2   2   0   0   0   0   2   2   0   2   2   2   2   2   2   0   2   2   0   2   2   0   0   2   0   2   0   2   0   2   0   2
 MK-4-11                2   0   2   2   2   2   0   0   0   2   2   2   0   2   2   2   2   2   0   2   0   0   2   0   2   2   2   2   0   0   0   2   0   0   2   2   0   0   2   2   2   0   2   2   0   0   2   2   0   2   0   2   2   0   2   2   2   2   2   2   2   0   2   0   0   2   0   2   2   0   2   2   0   0   2   2   0   0   2   0   2   2   2   0   2   2   2   2   0   2   2   0   0   2   2   0   0   2   2   0   0   2   2   0   2   2   2   0   2   0   0   0   2   2   0   0   0   0   0   0   0   2   2   2   0   2   2   2   2   2   2   0   0   2   0   2   0   0   2   2   0   2   0   2   2   0   2   0   0   2   2   0   0   2   0   2   0   0   0   2   2   0   2   2   0   2   2   0   2   2   0   2   0   0   2   2   0   2   2   2   0   2   2   0   2   2   0   2   2   0   0   2   0   2   0   2   0   0   0   2
 MK-4-12                2   0   0   2   2   2   0   0   0   2   2   2   0   2   2   2   2   2   0   2   2   0   0   0   2   2   2   2   0   0   0   2   0   0   2   2   0   0   2   2   2   0   2   2   2   0   2   2   2   2   2   2   2   0   2   2   2   2   2   0   2   0   0   0   0   2   0   2   2   0   2   2   0   0   2   2   0   0   2   2   2   2   2   0   2   2   2   2   0   2   2   0   0   2   2   0   0   2   0   0   0   2   2   2   2   2   0   0   2   0   0   0   2   2   0   0   2   0   0   0   0   2   2   2   0   2   2   2   2   2   2   2   0   2   0   2   0   0   2   2   0   2   0   2   2   0   2   0   0   2   2   0   0   0   0   0   0   0   0   2   2   0   2   2   0   2   2   0   2   2   0   2   0   2   2   2   0   2   2   2   0   2   2   0   2   2   0   2   2   0   0   2   2   2   0   0   0   0   0   2
 MK-4-13                0   0   0   0   2   2   0   0   0   2   2   2   0   2   0   2   2   2   0   2   2   0   2   0   2   2   2   2   0   0   0   2   0   0   2   2   0   0   2   0   2   0   0   2   2   0   2   2   2   2   2   2   2   0   2   2   2   2   2   0   2   0   0   0   0   2   0   0   2   0   2   2   0   0   2   2   0   0   2   2   2   2   2   0   2   2   2   2   0   2   0   0   0   2   2   0   0   2   0   0   0   2   2   2   2   2   0   0   2   0   0   0   2   2   2   0   2   0   0   0   2   2   2   0   0   2   2   2   2   2   2   2   0   2   0   2   0   0   0   2   0   2   0   2   2   0   0   0   0   2   2   0   0   0   0   0   0   0   0   2   2   0   2   2   0   2   2   0   2   2   0   2   0   2   2   2   2   2   2   2   0   2   2   0   2   2   2   2   2   0   0   2   2   0   0   0   0   0   0   2
 MK-4-14                0   0   0   2   2   2   2   2   0   2   2   2   0   2   0   2   2   2   0   2   2   2   2   0   2   2   2   2   0   0   0   2   0   0   2   2   0   0   2   0   2   0   0   0   2   0   2   2   2   2   2   0   2   0   2   2   2   2   2   0   2   0   0   0   0   0   0   0   0   0   0   2   2   0   2   2   2   0   2   2   2   2   2   0   2   2   2   2   0   2   0   0   0   0   2   2   0   2   0   0   0   2   2   2   2   2   0   0   0   2   0   0   2   2   0   2   2   0   0   0   2   2   2   2   0   2   2   2   2   2   2   2   0   2   0   2   0   0   0   2   0   2   0   2   2   0   2   0   0   2   2   2   0   0   0   0   0   0   0   2   2   0   2   2   0   2   2   0   2   2   0   2   0   2   2   2   2   2   2   2   2   2   2   0   2   2   2   2   2   0   0   2   2   0   0   0   0   0   2   2
 MK-4-15                0   2   2   2   2   0   2   2   0   0   2   2   0   2   0   2   2   0   0   2   2   2   2   0   2   2   2   2   0   2   0   2   2   2   0   2   0   0   2   0   2   0   0   0   2   0   0   2   2   2   2   0   2   0   2   2   2   0   0   0   2   0   0   0   0   0   0   0   0   0   0   2   2   0   2   2   0   0   2   0   2   2   2   2   2   2   2   2   0   0   0   0   0   0   2   2   0   2   0   0   0   0   2   2   2   2   0   2   0   2   0   0   2   2   0   2   2   0   0   0   2   2   2   2   0   2   2   2   2   2   2   2   2   2   0   2   0   0   0   2   0   2   0   0   2   0   2   0   0   2   2   2   2   0   0   0   0   0   0   2   0   0   2   2   0   2   2   0   2   2   0   2   0   2   2   2   2   2   2   0   2   2   2   0   2   2   2   2   2   0   0   2   2   0   0   0   0   0   2   2
 MK-4-16                0   2   2   2   2   0   2   2   0   0   2   2   0   2   0   2   2   0   0   2   2   2   2   0   2   2   2   0   0   2   0   2   0   2   0   2   0   0   2   0   2   0   0   0   2   0   0   2   2   2   2   0   2   0   2   2   2   0   0   0   2   0   0   0   0   0   0   0   0   0   0   2   2   0   2   2   0   0   2   0   2   2   2   2   2   2   2   2   2   0   0   0   0   0   2   2   0   2   0   0   0   0   2   2   2   2   0   2   0   2   2   0   2   2   0   2   2   0   0   0   2   2   2   2   0   2   0   2   2   2   2   2   0   2   0   2   0   0   2   2   0   2   2   0   2   0   2   0   0   2   2   2   2   0   0   2   0   0   0   2   0   0   2   2   0   2   2   0   2   2   0   2   0   2   2   2   0   2   0   0   2   2   2   0   2   2   2   2   2   0   0   2   2   0   2   0   0   0   2   2
 MK-5-1                 2   0   2   2   2   0   2   0   2   0   2   0   2   2   2   0   2   2   0   2   0   0   2   2   0   0   2   2   0   2   2   0   0   0   0   2   2   0   2   2   0   2   2   2   0   2   0   0   2   0   0   0   0   2   2   0   2   0   2   2   0   2   0   2   0   2   2   0   2   0   0   2   2   2   0   2   0   0   2   0   0   0   0   2   0   2   2   2   0   2   2   0   2   0   0   0   2   2   2   2   0   0   2   2   0   0   2   0   0   0   2   2   2   2   2   2   0   0   0   0   2   0   2   0   0   2   2   2   0   2   0   0   2   2   0   2   0   2   2   0   0   2   2   2   2   2   0   0   2   0   0   0   2   0   0   2   0   2   0   2   0   0   2   2   2   0   2   2   0   0   0   2   0   2   0   2   0   2   2   0   2   0   0   2   2   0   0   0   0   2   2   2   0   0   2   0   0   0   0   2
 MK-5-2                 2   0   2   2   2   2   2   0   2   0   2   2   2   2   2   0   2   2   0   2   0   2   2   2   2   0   0   2   0   2   2   0   0   0   0   2   2   0   2   2   0   2   2   2   0   2   0   0   2   0   0   0   0   2   2   0   2   0   2   2   0   0   0   2   0   0   2   0   2   0   0   2   2   2   0   2   0   0   2   0   0   0   0   0   0   2   0   2   0   2   2   0   2   0   0   0   2   2   2   2   0   0   2   2   0   0   2   0   2   0   2   2   2   2   2   2   0   0   0   0   2   0   2   2   0   2   2   2   0   2   0   0   0   2   2   2   0   2   2   0   0   2   2   2   2   2   0   0   2   0   0   2   2   0   0   2   0   2   2   2   0   0   0   2   0   0   0   2   0   0   0   2   2   2   2   2   0   2   2   0   2   0   0   2   2   2   0   0   0   2   2   2   0   0   2   0   0   0   0   2
 MK-5-3                 2   0   2   2   2   2   2   0   2   0   2   2   0   2   0   2   2   2   0   2   0   0   2   2   2   0   0   2   2   2   2   0   0   0   0   2   2   0   2   2   0   2   0   2   2   2   0   0   2   0   0   2   0   2   2   2   2   0   2   2   0   0   0   2   0   2   2   0   2   2   0   2   2   2   0   2   0   0   2   0   0   0   0   0   0   2   0   2   2   2   2   0   2   0   0   0   2   2   0   2   0   0   2   2   0   0   2   0   2   0   0   2   2   2   2   2   0   0   0   0   2   0   2   2   2   2   2   2   0   2   0   0   0   2   0   2   0   2   2   0   0   2   2   2   2   2   0   0   2   0   0   2   0   0   0   2   0   2   2   0   0   0   0   2   0   0   0   2   0   0   0   2   2   2   2   2   0   2   2   0   2   0   0   2   2   2   0   0   0   2   2   2   0   0   2   0   0   0   0   2
 MK-5-4                 2   0   2   2   2   2   2   0   2   0   2   2   0   2   2   2   2   2   0   2   0   0   2   2   2   0   0   2   2   2   0   0   0   0   0   2   2   0   0   0   2   2   0   2   2   2   0   0   2   0   0   2   0   2   2   2   2   0   2   2   0   0   0   2   2   2   2   0   2   2   0   2   2   2   0   2   0   0   2   0   0   0   0   0   0   2   0   2   2   2   2   0   2   0   0   0   2   2   0   2   0   0   2   2   0   0   2   0   2   0   0   2   2   2   2   2   0   0   2   0   2   0   2   2   2   2   2   2   0   2   0   0   0   2   0   2   0   2   2   0   0   0   2   2   2   2   0   0   2   0   0   2   0   0   0   2   0   2   0   0   0   0   0   2   2   0   0   2   0   2   0   2   2   2   2   2   0   2   2   0   2   0   0   2   2   2   0   0   0   2   0   0   2   0   2   0   0   0   0   0
 MK-5-5                 2   0   2   2   2   2   2   0   2   0   2   2   0   2   2   2   2   2   0   2   0   0   2   2   2   0   0   2   2   2   2   0   0   0   0   2   0   0   2   0   2   2   0   2   2   2   0   0   2   2   2   2   0   2   2   2   2   0   2   2   0   0   0   2   2   0   2   0   2   2   0   2   2   2   0   2   0   0   2   0   0   0   0   0   0   2   0   2   2   2   2   0   2   0   0   0   0   2   0   2   0   0   2   2   0   0   2   0   2   0   0   2   2   2   2   2   0   0   2   0   2   2   2   2   2   2   2   2   0   2   0   0   0   2   0   2   0   2   2   0   0   0   2   0   2   2   0   0   2   0   0   2   0   2   0   2   0   2   0   0   0   0   0   0   2   0   0   2   0   2   0   2   2   2   2   2   0   2   2   0   2   0   0   2   0   2   0   0   0   2   0   0   2   0   2   0   0   0   0   2
 MK-5-6                 0   0   2   2   2   2   2   0   2   0   2   2   0   2   0   2   2   2   0   2   0   0   2   2   2   0   0   2   2   2   2   0   0   0   0   2   0   2   2   0   2   0   0   2   2   2   0   0   2   2   2   2   0   2   0   2   2   2   2   2   2   0   0   2   2   0   2   0   0   2   0   2   2   2   0   2   0   0   2   2   0   0   2   0   0   2   0   0   2   2   2   2   2   0   0   0   0   2   0   2   0   0   2   2   0   0   2   2   2   0   0   2   2   2   2   2   0   0   2   0   2   2   2   2   2   2   2   2   0   0   0   0   0   2   0   2   0   2   2   0   0   0   2   0   2   0   0   0   2   0   0   2   0   2   0   2   0   2   0   0   0   0   0   0   2   0   0   2   0   2   0   0   2   2   2   2   0   2   2   0   2   0   0   2   0   2   0   0   0   2   0   0   2   0   2   0   2   0   0   2
 MK-5-7                 0   0   2   2   2   2   2   0   2   0   2   2   0   2   0   2   2   2   0   2   0   0   2   2   2   0   0   0   0   2   2   0   0   0   0   2   0   2   0   2   2   0   2   2   2   2   0   0   2   2   2   2   0   0   0   2   2   0   2   2   0   0   0   2   2   2   2   0   0   2   0   2   2   2   0   2   0   0   2   2   0   2   2   0   0   2   0   0   2   2   2   2   2   0   0   0   0   0   0   2   2   0   2   2   0   0   2   2   2   0   0   2   2   2   0   2   0   0   2   0   2   2   0   2   2   2   2   2   0   0   2   0   0   2   0   2   0   2   2   0   0   0   2   0   2   0   0   0   2   0   0   2   0   2   0   0   0   2   0   0   2   2   0   0   2   0   0   2   0   2   0   0   2   2   2   2   0   0   2   0   2   0   0   2   0   2   2   0   0   2   0   0   2   0   2   0   2   0   2   2
 MK-5-8                 0   0   0   2   2   2   2   0   2   0   2   2   0   2   2   2   2   2   0   2   0   0   2   2   2   2   0   0   0   2   2   0   0   0   0   2   0   2   0   2   2   0   2   2   2   0   0   0   2   2   2   2   0   0   0   2   2   0   2   2   2   0   0   2   0   2   2   0   0   2   0   2   2   2   0   2   0   0   2   2   0   0   2   2   0   2   0   0   2   2   2   2   2   0   0   0   0   0   0   2   2   0   2   2   0   0   2   2   0   0   0   2   0   2   0   0   0   0   2   0   2   2   0   2   2   2   2   2   2   0   2   2   0   2   0   2   0   2   2   0   0   0   2   0   2   0   0   0   2   0   0   2   0   2   0   0   0   2   0   0   2   2   0   0   2   2   0   2   2   2   0   0   0   2   2   2   0   0   2   0   2   2   0   2   0   2   2   0   2   2   0   0   0   0   0   0   2   0   0   2
 MK-5-9                 2   0   0   2   2   2   0   0   2   0   2   2   2   2   2   2   2   2   0   2   0   0   2   2   2   2   0   0   2   2   2   0   0   0   0   2   0   2   0   2   2   0   2   2   2   0   0   0   2   2   2   2   0   0   0   2   2   0   2   2   2   0   0   2   0   2   2   2   0   2   0   0   0   2   2   2   0   0   2   2   0   0   2   2   0   2   0   0   2   2   2   2   2   0   0   0   0   0   0   2   2   0   2   2   0   0   2   2   0   0   0   2   0   2   0   0   0   0   0   0   2   2   0   2   0   0   2   2   0   0   2   2   2   2   0   2   0   2   2   0   2   2   2   0   2   0   0   0   2   0   0   2   0   0   0   0   0   0   0   0   0   0   0   2   0   2   0   2   2   2   0   0   2   2   0   2   0   0   2   0   2   2   0   0   0   2   2   0   2   2   2   0   0   0   2   0   0   0   2   2
 MK-5-10                2   0   0   2   2   2   0   0   2   0   2   2   2   2   2   2   2   2   0   2   0   0   0   2   2   0   0   0   2   2   2   0   0   0   0   2   0   2   0   0   2   0   2   2   2   0   2   0   2   2   2   2   0   0   0   2   2   0   2   2   2   0   0   2   0   2   2   2   0   2   0   0   0   2   2   2   0   0   2   2   0   0   2   2   0   2   0   0   2   2   2   2   2   0   0   0   0   2   0   2   2   0   2   2   0   0   0   2   2   0   0   2   0   2   0   0   0   0   0   0   2   2   2   2   2   0   2   2   0   0   2   2   2   2   0   2   2   2   0   0   2   2   2   0   2   2   0   0   2   0   0   0   0   0   2   0   0   0   0   2   0   0   0   2   0   2   0   2   2   2   0   0   0   2   0   2   0   0   2   0   2   2   0   0   0   2   2   0   2   0   2   0   0   0   2   0   0   0   2   2
 MK-5-11                2   0   0   2   2   2   2   0   2   0   2   2   2   2   2   2   2   2   0   2   0   0   0   2   2   0   0   0   2   2   2   0   0   0   0   2   0   2   0   0   2   0   2   2   2   0   0   0   2   2   2   2   0   0   0   2   2   0   2   2   2   0   0   2   2   2   2   2   0   2   0   0   0   2   2   2   2   0   0   2   0   0   2   2   0   2   0   0   2   2   2   2   2   0   0   0   0   2   0   2   2   0   2   2   0   0   0   0   2   0   0   2   0   2   0   0   0   0   0   0   2   2   2   2   2   0   2   2   2   0   2   2   2   2   0   2   2   2   0   0   2   2   2   0   2   2   0   0   2   0   0   0   0   2   2   0   0   0   0   2   0   0   0   2   0   2   0   2   2   2   0   0   0   2   0   2   0   0   2   0   0   2   0   0   0   0   2   0   2   0   2   0   0   0   2   0   0   0   0   2
 MK-5-12                0   0   0   2   2   0   2   0   2   0   2   2   2   2   2   2   2   2   0   2   0   0   0   2   2   0   0   0   2   2   2   0   0   0   0   2   0   2   0   0   2   0   0   2   2   0   0   0   2   2   2   2   0   0   0   2   2   0   0   2   2   0   0   2   2   2   2   2   0   2   0   0   0   2   2   2   2   2   0   2   0   0   2   2   0   2   0   0   2   2   2   2   2   0   0   0   0   2   0   0   2   0   2   2   0   2   0   2   2   0   0   2   0   2   0   0   0   0   0   0   2   0   2   2   2   0   2   2   2   2   2   2   0   2   0   2   2   2   2   0   2   0   2   0   2   2   0   0   0   0   2   0   0   2   2   0   0   0   0   2   0   0   0   2   0   2   0   2   2   2   2   0   0   2   0   2   0   0   2   0   0   2   0   0   0   0   2   0   2   0   2   0   0   0   2   0   0   0   0   2
 MK-5-13                0   0   0   2   0   2   2   0   2   2   2   2   2   2   0   2   0   2   0   2   0   0   0   2   2   0   2   0   0   2   2   0   0   0   0   2   0   2   0   0   2   2   0   2   2   0   0   0   2   2   2   2   0   0   0   0   2   0   0   2   2   0   0   2   2   2   2   2   0   2   0   0   0   0   2   2   2   2   0   2   0   0   2   2   0   2   0   0   2   2   2   2   2   0   0   0   0   2   2   2   2   0   2   2   0   2   0   2   2   0   0   2   2   2   2   0   0   0   0   0   2   0   2   2   2   0   2   0   2   2   2   2   0   2   0   2   2   2   2   0   2   2   2   0   2   2   0   2   0   0   2   0   0   2   2   0   0   0   0   2   0   0   0   2   0   2   0   2   2   2   2   0   0   2   0   2   0   0   2   0   0   2   0   0   0   0   2   0   2   0   2   0   0   0   2   0   0   0   0   2
 MK-5-14                0   0   0   0   0   2   2   0   2   2   2   2   2   2   0   2   0   2   0   2   0   0   0   2   0   2   2   2   0   2   2   0   0   2   0   2   0   2   0   0   2   2   0   0   0   0   0   0   2   2   2   0   0   0   2   0   2   0   0   2   2   0   0   2   2   2   2   2   0   0   0   0   0   0   2   2   0   2   0   2   0   0   2   0   0   2   0   0   2   2   2   2   2   0   0   0   0   2   2   2   2   0   2   2   0   2   0   2   2   0   0   2   2   2   2   0   2   0   0   0   2   0   2   2   2   2   2   0   2   2   2   2   0   2   0   2   2   2   2   0   2   2   2   0   2   2   0   2   0   0   2   0   0   2   2   2   0   0   0   2   0   0   0   2   0   2   0   2   2   2   2   0   0   0   2   2   0   0   2   2   0   0   0   0   0   0   2   0   2   0   2   0   0   0   2   0   0   0   0   2
 MK-5-15                0   0   0   0   0   2   2   0   2   2   2   2   2   2   0   2   0   2   0   2   0   0   0   2   0   2   2   2   0   2   2   0   0   2   0   2   0   2   0   0   2   2   0   0   0   0   0   0   2   2   2   0   0   0   2   0   2   0   2   0   2   0   0   2   2   2   2   2   2   2   0   0   2   0   2   2   0   2   0   2   0   0   2   0   0   0   0   0   2   2   2   2   2   0   0   0   0   2   2   2   2   0   2   2   0   2   0   2   2   0   0   2   2   2   0   0   2   0   0   0   2   2   2   2   2   2   2   0   2   2   2   2   0   2   0   2   2   2   2   0   2   2   2   0   2   2   0   2   0   0   0   0   0   2   2   2   0   0   0   2   0   0   0   2   0   2   0   2   2   2   2   0   0   0   2   2   0   0   2   2   0   0   2   0   0   0   2   0   2   0   2   2   0   0   2   0   0   0   0   2
 MK-5-16                0   0   0   0   0   2   2   0   2   2   2   2   0   2   0   2   0   2   0   2   0   2   0   2   0   2   2   2   0   2   2   0   0   2   0   0   0   2   2   0   2   2   0   0   2   0   0   0   2   2   2   0   2   0   2   0   2   0   2   0   2   0   0   2   0   2   2   2   2   2   0   0   2   0   2   2   2   2   0   2   0   0   2   0   0   0   0   0   2   2   2   0   2   0   0   0   0   2   2   2   2   2   2   2   0   2   0   2   2   0   2   2   2   2   0   0   2   0   0   0   2   2   2   2   2   0   2   0   0   2   2   2   0   2   0   2   2   2   2   0   2   2   2   0   2   2   0   2   0   0   0   0   0   2   2   2   0   0   0   2   0   0   2   2   0   2   0   2   2   0   2   0   0   0   2   2   0   0   0   2   0   0   2   0   0   0   2   0   2   0   2   2   0   0   0   0   0   0   0   0
 MK-6-1                 2   0   0   0   2   0   2   2   0   2   0   0   2   2   0   2   0   0   2   2   0   0   2   0   2   0   2   2   2   0   0   0   0   2   2   0   2   0   2   0   0   0   2   0   0   2   2   0   0   0   2   2   0   2   0   0   0   0   0   0   0   2   2   2   2   2   2   2   0   2   2   0   2   2   2   2   2   0   0   0   2   0   0   2   2   2   2   2   0   0   2   2   2   2   2   0   0   0   0   2   2   0   2   0   0   0   0   2   0   2   2   2   2   2   2   2   0   2   0   2   0   2   2   2   2   0   2   2   2   0   2   2   2   2   0   0   0   2   2   2   0   0   2   0   2   0   0   2   2   0   0   0   2   0   0   0   0   2   0   2   2   2   0   2   0   2   0   2   0   2   0   0   2   0   2   2   2   2   0   0   0   2   2   2   0   0   0   0   0   2   0   2   2   0   2   2   2   0   0   0
 MK-6-2                 2   0   0   0   2   2   2   2   0   2   0   0   2   0   0   2   0   0   2   2   0   0   2   0   2   0   2   2   0   0   0   0   0   2   2   2   2   0   2   0   0   0   2   2   0   2   2   0   0   0   2   2   0   2   0   0   0   0   0   0   0   2   2   2   2   2   2   2   0   2   2   0   2   2   2   2   2   0   0   0   2   0   0   2   2   2   2   2   0   0   2   2   2   2   2   0   0   0   0   2   2   0   2   0   0   0   0   2   2   2   2   2   2   2   2   0   0   2   0   2   0   2   2   2   2   0   2   2   2   0   2   2   0   2   2   0   0   0   2   2   0   0   2   0   2   0   2   2   2   0   0   2   2   0   0   0   0   2   0   2   2   2   0   2   0   2   0   2   0   2   0   0   2   0   2   2   2   2   0   0   0   2   2   2   0   0   0   0   0   2   0   2   2   2   2   2   2   2   0   0
 MK-6-3                 2   0   0   0   2   2   0   0   0   0   0   0   2   0   0   2   0   0   2   2   0   0   2   2   2   0   2   2   0   0   0   0   0   0   2   2   2   0   2   0   0   0   2   2   0   2   2   0   0   0   2   2   0   2   0   2   0   0   0   0   0   2   2   2   2   2   2   2   0   2   2   0   2   2   2   2   2   2   0   0   2   0   0   2   2   2   2   2   0   2   2   2   2   2   2   0   0   0   0   2   0   0   2   0   0   0   0   2   2   2   2   2   2   0   2   0   0   2   0   2   0   2   0   2   2   2   2   2   2   0   2   2   0   2   2   0   0   0   2   2   2   0   2   2   2   0   2   2   2   0   0   2   2   0   2   0   0   2   0   2   2   2   0   2   0   2   0   2   0   2   0   0   2   2   2   2   2   2   0   0   0   2   2   0   0   0   0   0   0   0   0   2   2   2   2   2   2   2   0   0
 MK-6-4                 2   0   0   0   2   2   0   0   0   0   0   0   2   0   0   0   0   0   2   2   0   2   2   2   2   0   0   2   0   0   0   0   0   0   2   2   0   2   2   0   0   0   2   2   0   2   2   0   0   0   0   2   0   2   0   2   0   0   0   0   0   2   2   0   2   2   2   2   0   2   2   0   0   2   2   2   2   2   0   0   0   2   2   2   2   2   0   2   0   2   2   2   2   2   2   0   0   0   0   0   0   0   2   0   0   0   0   2   2   2   2   0   2   2   2   0   0   2   0   2   0   2   0   2   0   2   2   2   2   2   2   2   0   0   2   0   0   0   2   2   2   0   2   2   2   0   2   2   2   0   0   0   2   0   2   0   0   2   0   2   2   0   0   2   0   2   2   2   0   2   0   0   0   2   2   2   0   2   0   0   0   2   2   2   0   0   0   0   0   0   0   2   2   2   2   2   2   2   0   0
 MK-6-5                 2   0   2   0   2   2   0   0   0   0   0   0   2   2   0   0   0   2   2   0   0   2   2   2   2   0   0   2   0   0   0   0   0   0   2   2   0   2   2   0   0   0   2   2   2   2   2   0   0   0   0   2   0   2   0   2   2   0   0   0   0   2   2   0   2   0   2   2   0   2   2   0   0   2   2   2   2   2   0   0   0   2   2   2   0   2   0   2   0   2   2   2   2   2   2   0   2   0   0   0   0   0   2   0   0   0   0   2   0   2   2   0   2   2   2   0   0   2   0   2   2   2   0   2   0   2   2   2   2   2   2   2   0   2   2   0   0   0   2   2   2   0   2   2   2   0   2   2   2   0   0   0   2   0   2   0   0   2   0   2   2   2   0   2   0   2   0   2   0   2   0   0   0   2   2   2   0   2   0   0   0   2   0   2   0   0   0   0   0   0   0   2   2   2   2   2   2   2   0   0
 MK-6-6                 2   0   2   0   2   2   0   2   0   2   0   2   2   2   0   0   0   0   0   0   2   2   2   2   2   2   0   2   0   0   0   2   0   0   2   2   0   2   2   0   0   0   2   0   2   0   2   0   0   0   0   2   0   2   0   2   2   0   0   2   0   2   0   0   2   0   2   2   0   2   2   0   0   2   2   2   2   2   0   0   2   0   0   2   0   2   0   2   0   2   2   2   2   2   2   0   2   0   0   0   0   0   2   0   0   0   0   2   0   2   0   0   2   2   2   0   0   2   0   2   2   2   0   0   0   2   2   2   2   2   2   2   0   0   2   2   0   0   0   2   2   0   2   2   2   0   2   2   2   0   0   0   2   0   2   0   0   2   0   2   2   2   0   2   0   2   0   2   0   2   0   0   0   2   2   0   0   2   0   0   0   0   0   0   0   0   0   0   0   0   0   2   0   2   0   2   2   2   0   0
 MK-6-7                 2   0   2   0   2   2   0   2   0   2   0   2   0   2   2   0   0   2   0   2   2   2   2   2   2   2   0   2   0   0   0   0   0   0   2   2   2   2   2   0   0   0   2   0   0   0   2   0   0   0   0   2   0   2   0   2   2   0   0   0   0   2   0   0   2   0   2   2   0   2   2   0   2   2   2   2   2   2   0   0   2   0   0   2   0   2   0   2   0   2   2   2   2   2   2   0   2   0   0   0   0   0   0   0   0   0   0   2   0   2   0   2   2   2   2   0   0   2   0   2   2   2   0   0   0   2   2   2   2   2   2   2   2   0   2   2   0   2   0   2   2   0   2   2   2   0   2   2   2   0   0   0   2   0   2   0   0   2   0   2   2   2   0   2   0   2   0   2   0   2   0   0   2   2   2   0   0   2   0   0   0   0   0   0   0   0   0   2   0   0   0   0   0   2   0   2   2   2   0   0
 MK-6-8                 2   0   2   0   0   2   0   2   0   2   0   2   0   2   2   0   0   2   0   2   2   2   2   2   2   2   0   2   2   0   0   0   0   0   2   2   2   0   2   0   0   0   2   0   0   0   2   2   0   0   0   2   0   2   0   2   0   0   0   0   0   2   0   0   2   0   2   2   0   2   2   0   0   2   2   0   0   2   0   0   2   0   0   2   0   0   0   2   0   2   2   2   0   2   2   0   2   0   0   0   0   0   0   0   2   0   0   2   2   2   0   2   0   2   2   0   0   2   0   2   2   2   0   0   0   2   2   2   2   2   2   2   0   0   2   2   0   2   0   2   2   0   2   0   0   0   2   2   2   0   0   0   2   0   2   0   0   2   0   2   2   2   0   2   0   2   0   2   0   2   2   0   2   0   2   0   0   2   0   0   0   2   0   0   0   0   0   2   0   2   0   0   0   2   0   2   2   2   0   0
 MK-6-9                 2   0   2   0   0   2   0   2   0   2   0   2   0   2   2   0   0   2   0   2   2   2   2   2   2   2   0   2   2   0   0   0   0   0   2   2   2   0   2   0   0   0   2   0   0   0   2   2   0   0   0   2   0   2   2   2   0   0   0   0   2   0   2   0   2   0   2   2   0   2   2   2   0   2   2   0   0   0   0   0   2   0   0   2   0   0   0   0   0   0   2   0   0   2   2   0   2   0   0   0   0   0   0   0   2   0   0   2   2   2   0   2   0   2   2   0   0   2   2   2   2   2   0   0   0   2   2   0   2   2   2   2   0   0   2   2   0   2   0   2   2   0   2   0   0   0   2   2   2   0   0   0   2   0   2   0   0   2   0   2   2   2   0   2   0   2   0   2   0   0   2   0   2   2   2   0   0   2   0   0   2   2   0   0   0   0   0   2   0   2   0   0   0   2   0   0   2   2   0   0
 MK-6-10                0   0   0   0   0   2   0   2   0   2   0   2   0   2   0   0   0   2   0   2   2   2   2   2   2   2   0   2   2   0   0   0   0   0   0   2   2   0   2   0   0   0   2   0   0   2   2   2   0   0   0   2   0   2   2   0   2   0   0   0   2   0   2   0   2   0   2   0   0   2   2   2   2   2   2   0   2   0   0   0   0   0   0   2   0   0   0   0   0   0   2   0   0   2   2   0   2   0   0   0   0   0   0   0   2   0   0   2   2   2   0   2   0   2   2   0   0   0   2   2   2   2   0   0   0   2   2   0   2   2   0   2   0   0   2   2   0   2   0   2   2   0   2   0   0   0   2   2   2   0   0   2   2   0   2   0   0   2   0   2   2   2   0   2   0   2   0   2   0   0   2   0   0   2   2   0   0   2   0   0   2   2   0   0   0   0   0   2   0   2   0   0   0   2   0   0   2   2   0   0
 MK-6-11                0   0   0   0   0   2   0   2   0   2   0   2   0   2   0   0   0   2   0   2   2   2   2   2   2   2   0   0   2   0   0   2   0   0   0   2   2   0   2   0   0   0   2   0   0   2   2   2   0   0   2   2   0   2   2   0   2   0   0   0   0   0   2   0   2   0   2   0   0   2   2   2   2   2   2   0   2   0   0   0   0   0   0   2   2   0   0   0   0   0   2   0   0   2   2   0   2   0   0   0   0   0   0   0   2   0   0   2   2   2   0   2   0   2   2   0   0   2   2   2   2   2   0   0   2   2   2   0   2   2   0   2   0   0   2   2   0   2   0   2   2   0   2   0   0   0   2   2   2   0   0   2   2   0   0   0   0   2   0   2   2   2   0   2   0   2   0   2   2   0   2   0   0   2   2   0   0   2   0   2   2   2   0   0   0   0   2   2   0   2   0   2   0   2   0   0   2   2   0   0
 MK-6-12                0   0   0   0   0   2   0   2   0   2   0   0   0   2   0   0   2   2   2   2   2   0   2   2   0   2   0   0   2   0   0   2   0   0   0   2   2   0   2   0   0   0   2   0   0   2   2   2   0   2   2   2   0   2   2   0   2   0   0   0   0   0   2   0   2   0   2   0   2   2   2   2   2   0   2   0   2   0   0   0   0   0   2   2   0   0   0   0   0   2   2   0   0   2   2   0   2   0   0   0   0   0   0   0   2   0   0   2   2   2   0   2   0   2   2   2   0   2   2   2   2   2   0   0   2   0   2   0   2   2   0   2   0   0   2   2   2   2   0   2   2   0   2   0   0   0   2   2   2   0   0   2   2   0   0   0   2   0   0   2   2   2   0   2   0   2   0   2   2   0   2   0   0   2   2   0   2   2   0   2   2   2   0   0   0   0   2   2   0   2   0   2   0   2   0   0   2   2   0   0
 MK-6-13                0   0   0   0   0   2   0   2   2   2   2   0   0   2   0   0   2   2   2   2   2   0   2   2   0   2   0   0   2   0   0   2   0   0   0   2   0   0   2   0   0   0   2   0   0   2   2   2   0   2   0   0   0   2   0   0   2   0   0   0   0   0   2   0   2   0   2   0   2   2   2   2   2   0   2   0   2   0   0   0   0   0   2   2   0   0   0   0   0   2   2   0   0   2   2   0   2   0   0   0   0   0   0   0   0   2   0   2   2   2   0   2   0   2   2   2   0   2   2   2   2   0   0   0   2   2   2   0   0   2   0   0   0   0   2   2   2   0   0   2   2   0   2   0   0   0   2   2   2   0   0   2   2   0   0   0   2   0   0   2   2   2   0   0   0   2   0   2   2   0   2   0   0   2   2   0   2   2   0   0   0   2   0   0   0   0   2   2   0   2   0   2   0   2   0   2   2   2   0   0
 MK-6-14                0   0   0   0   0   2   0   2   2   2   2   0   0   2   0   0   2   2   2   0   2   0   2   2   0   2   0   0   2   0   0   0   0   0   2   2   0   0   2   0   0   0   2   0   0   2   2   2   0   2   0   0   0   2   0   0   0   0   0   0   0   0   2   0   2   0   2   2   2   2   2   2   2   0   2   0   2   0   0   0   0   0   2   2   0   0   0   2   0   2   2   0   0   2   0   0   2   0   0   0   0   0   0   0   2   2   2   2   2   2   0   2   0   2   2   2   0   2   2   0   2   0   0   2   2   2   2   0   0   2   0   0   0   0   2   2   2   0   0   2   2   2   2   0   0   2   2   2   2   2   0   2   2   0   0   0   2   0   0   2   2   2   0   0   0   2   0   2   2   0   2   2   0   2   2   0   2   2   0   0   0   2   0   0   0   0   2   2   0   0   0   2   0   2   0   2   2   2   0   0
 MK-6-15                0   0   0   0   2   2   0   0   0   2   0   0   0   2   0   0   0   2   2   2   2   0   2   2   2   2   0   2   2   0   0   0   0   0   2   0   0   0   2   2   0   0   2   0   0   2   2   2   0   2   0   0   0   2   0   0   0   0   0   2   2   0   2   0   2   0   2   2   0   2   2   0   2   0   2   0   2   0   0   0   0   0   2   2   0   0   0   2   0   2   2   0   2   0   0   0   2   0   0   0   0   0   0   0   2   2   2   2   2   2   2   2   0   2   2   2   0   2   2   0   0   0   0   2   2   2   0   0   0   0   0   0   0   0   2   2   2   0   0   2   2   2   2   0   0   0   2   2   2   2   0   2   2   0   0   0   2   0   2   2   2   2   0   0   0   2   0   2   2   0   2   2   0   2   2   0   2   2   0   0   0   2   2   0   0   2   2   2   0   0   0   0   0   2   0   2   2   2   0   0
 MK-6-16                2   0   0   0   2   0   0   0   0   2   0   0   0   2   0   0   0   2   2   2   2   0   2   2   2   2   0   2   2   0   0   0   0   0   2   2   0   0   2   2   2   0   0   2   0   2   0   2   0   2   0   0   2   2   0   0   0   0   0   2   2   0   2   0   2   0   0   2   0   2   2   0   2   0   2   0   2   0   0   0   0   0   2   2   0   0   0   2   0   2   2   2   2   0   0   0   0   0   2   0   0   0   0   0   2   2   2   2   2   2   2   2   0   2   2   2   0   2   2   0   0   0   0   2   2   2   0   0   0   0   0   2   0   0   2   2   2   0   0   2   2   2   2   0   0   0   2   2   2   2   0   2   2   0   0   0   2   0   0   2   2   2   0   0   0   2   0   2   2   0   2   2   0   2   2   0   2   2   0   0   0   2   2   0   0   2   2   2   0   0   0   0   0   2   0   2   2   2   0   2
 
!****************************************** Phenotypic Data **********************************************************
!-100.0 is resevred for missing phenotype
SimulatedTrait1        13.4896   13.4552   15.9518   14.8112   14.8932   16.4274   14.9522   14.5959   15.1548   15.9096   15.5600   13.7533   16.3590   15.8369   15.2993   15.6114   15.4473   15.3789   14.6126   14.8402   17.1071   15.4491   15.6044   15.6922   14.5241   14.0048   15.7973   14.8539   14.1265   16.5756   14.8559   16.7338   16.2885   14.3872   16.1404   15.2884   13.7094   16.5617   13.4036   16.1642   13.2449   14.6916   14.9684   13.9207   15.4828   14.8120   13.7401   14.9139   14.9857   14.0981   15.1764   14.3527   14.4269   15.5552   16.2019   16.1657   14.0760   14.1430   14.8982   13.8855   13.4751   15.7094   14.0663   14.5416   16.0637   15.0939   15.1503   15.9180   15.7630   15.0750   13.7917   15.2688   16.4628   14.8416   15.3489   16.1097   14.8540   14.2086   14.9803   15.9733   15.9557   16.4191   16.0521   14.3566   15.2451   13.9453   15.8367   15.2409   16.3003   15.4781   14.7547   16.2517   14.9639   14.4555   15.6763   14.7937   13.5659   14.2432   14.3876   14.9762   16.4881   14.7785   13.9582   13.6623   15.7432   15.7930   15.2581   16.2601   14.9760   13.7701   14.9698   13.4094   16.4115   13.2163   15.6710   13.4292   14.5743   13.6303   13.3412   14.4343   14.2932   15.6241   15.7410   13.0912   13.6576   15.5409   14.0124   14.5042   13.6982   14.6196   14.3860   14.3671   15.6389   14.5401   15.7326   14.9541   14.4913   14.2719   14.4297   16.1485   14.9579   14.1953   15.3800   15.8619   13.8955   13.2994   15.9903   14.4776   14.2575   16.2158   15.4912   14.1727   14.3996   14.3669   15.3559   14.9405   13.9362   16.0278   13.4224   14.2425   15.1835   14.3237   14.8294   15.6567   16.2916   13.4563   14.3429   16.1883   13.9742   14.6670   16.1322   15.3321   14.6608   16.8013   15.9061   14.6040   13.4578   15.8918   16.2505   14.5942   15.5049   16.3551   15.4490   16.6032   15.1320   14.0555   13.1360   14.8599   16.1470   15.1625   14.9302   16.1593   15.8476   15.4724   15.1742   15.5612   15.8163   15.4517   14.0781   15.1621
SimulatedTrait2        10.5914   10.4891   10.0873   10.8583    9.3521    9.1046    9.5880   10.1278    9.9675    9.6022    9.3411   10.4197    9.6466    9.7121    9.2396   11.1925    9.9969    9.3274   10.8795   10.3638    9.7360    9.5508    9.5153    9.0390   10.5890   10.6372   10.1921    9.3193    9.4545    9.6584    9.1797    9.2343    9.2225   10.4924    9.4217    9.3146   10.7219    9.3709   10.5647    9.6573   10.1874    9.6777    9.2734   10.3776    9.5139   10.6199   10.5938   11.1082   10.6000   10.3942    9.7142   10.4576   10.4200   10.3082    8.8338    9.3393   10.9969   10.3630   10.5963   10.7185   10.6563    9.4437   10.7257   10.3285    9.8117    9.4386    9.8005    9.8353    9.3288   10.7769   10.6529    9.5129    9.5492   10.2847    9.3067    9.6550   10.8070    9.1087    9.6749    9.3902    9.3856    9.5346    8.9470   10.7184   11.1969    9.6041    9.7561   11.0722    9.2363    9.3784   10.3382    9.6862   10.7896   10.5660    9.4560    9.5285   10.2140   10.2419   10.3177    9.5485    9.2026   10.4182   10.2721   10.9362    9.6019    9.1065    9.5191    9.5412    9.2206   10.5500   10.8556   10.9484    9.3321   10.3373    9.8928   10.2112   10.6455   10.5367   10.5066    9.5560   10.3982    9.3657    9.1303   10.4067   10.9295    9.7084   10.6971   10.2883   10.6023   10.1651   10.5209   10.8174    9.4927   10.0780    9.2825   10.2733   10.3957    9.9189    9.6461    9.8187    9.5620    9.7498    9.3460    9.9493   10.1503   10.4029    9.6828   10.7259    9.5509    9.5724    9.5210   10.6595   10.5365   10.3662   10.5756    9.1012   10.5921    9.5536   10.6592   10.2074    9.8994   10.4705    9.5156    9.3329    9.5962   10.2592   10.1476    9.7733   10.3348   10.7241    9.9175    9.2337   10.6115    9.3539   10.7145    9.3396   10.5687    9.7569    9.5463   10.3718    9.3702    9.0932    9.3884    9.4784    9.5255   10.4483   10.8838   10.6043    9.6681    8.9513   10.5739    9.3403    9.2563    9.5833    9.6155    9.5089    9.6196    9.3834   10.6724   10.3604
 
