# Supplementary material for: Inclusive Composite Interval Mapping of QTL by Environment Interactions in Biparental Populations
Source: PLoS One. 2015 Jul 10;10(7):e0132414. doi: 10.1371/journal.pone.0132414 (PMC4498613; doi:10.1371/journal.pone.0132414)
Supplement: S6 File — (ZIP) [file pone.0132414.s006.zip › H=0.8/L1/run_00162.met]

!**********************Note: lines staring with "!" are remarks and will be ignored in the program********************
!*********************************General Information**********************************
!Assuming F1 = P1 x P2, populations available in QTL IciMapping are: 
!  1, P1BC1F1 = P1 x F1, the first backcrossing where P1 is used as the recurrent parent;
!  2, P2BC1F1 = P2 x F1, the first backcrossing where P2 is used as the recurrent parent;
!  3, F1DH, F1-derived doubled haploids; 
!  4, RIL or F1RIL, recombination inbred lines through the repeated selfing of F1;
!  5, P1BC1RIL, recombination inbred lines through the repeated selfing of P1BC1F1;
!  6, P2BC1RIL, recombination inbred lines through the repeated selfing of P2BC1F1;
!  7, F2, the selfing generation of F1;
!  8, F3, the selfing generation of F2;
!  9, P1BC2F1, the second backcrossing where P1 is used as the recurrent parent; 
! 10, P2BC2F1, the second backcrossing where P2 is used as the recurrent parent;
! 11, P1BC2RIL, recombination inred lines through the repeated selfing of P1BC2F1; 
! 12, P2BC2RIL, recombination inred lines through the repeated selfing of P2BC2F1; 
! 13, P1BC1F2, the selfing generation of P1BC1F1; 
! 14, P2BC1F2, the selfing generation of P2BC1F1; 
! 15, P1BC2F2, the selfing generation of P1BC2F1; 
! 16, P2BC2F2, the selfing generation of P2BC2F1; 
! 17, P1BC1DH, P1BC1F1-derived doubled haploids; 
! 18, P2BC1DH, P2BC1F1-derived doubled haploids; 
! 19, P1BC2DH, P1BC2F1-derived doubled haploids; 
! 20, P2BC2DH, P2BC2F1-derived doubled haploids; 
   3      !Mapping Population (see remarks above)
   2      !Mapping Function (1 for Kosambi; 2 for Haldane; 3 for Morgan)
   2      !Marker Space Type (1 for intervals; 2 for positions)
   1      !Marker Space Unit(1 for centiMorgans; 2 for Morgan)
   6      !Number of Chromosomes (or Linkage Groups)
 200      !Size of the mapping population
   2      !Number of environments
 
!***************************************** Chromosomes and Linkage Maps **********************************************
!Chromosome                 NumMarkers
-CH1                        16
-CH2                        16
-CH3                        16
-CH4                        16
-CH5                        16
-CH6                        16
!Linkage map (Marker name followed by position or the interval length)
 MK-1-1                1     0.000
 MK-1-2                1    10.000
 MK-1-3                1    20.000
 MK-1-4                1    30.000
 MK-1-5                1    40.000
 MK-1-6                1    50.000
 MK-1-7                1    60.000
 MK-1-8                1    70.000
 MK-1-9                1    80.000
 MK-1-10               1    90.000
 MK-1-11               1   100.000
 MK-1-12               1   110.000
 MK-1-13               1   120.000
 MK-1-14               1   130.000
 MK-1-15               1   140.000
 MK-1-16               1   150.000
 MK-2-1                2     0.000
 MK-2-2                2    10.000
 MK-2-3                2    20.000
 MK-2-4                2    30.000
 MK-2-5                2    40.000
 MK-2-6                2    50.000
 MK-2-7                2    60.000
 MK-2-8                2    70.000
 MK-2-9                2    80.000
 MK-2-10               2    90.000
 MK-2-11               2   100.000
 MK-2-12               2   110.000
 MK-2-13               2   120.000
 MK-2-14               2   130.000
 MK-2-15               2   140.000
 MK-2-16               2   150.000
 MK-3-1                3     0.000
 MK-3-2                3    10.000
 MK-3-3                3    20.000
 MK-3-4                3    30.000
 MK-3-5                3    40.000
 MK-3-6                3    50.000
 MK-3-7                3    60.000
 MK-3-8                3    70.000
 MK-3-9                3    80.000
 MK-3-10               3    90.000
 MK-3-11               3   100.000
 MK-3-12               3   110.000
 MK-3-13               3   120.000
 MK-3-14               3   130.000
 MK-3-15               3   140.000
 MK-3-16               3   150.000
 MK-4-1                4     0.000
 MK-4-2                4    10.000
 MK-4-3                4    20.000
 MK-4-4                4    30.000
 MK-4-5                4    40.000
 MK-4-6                4    50.000
 MK-4-7                4    60.000
 MK-4-8                4    70.000
 MK-4-9                4    80.000
 MK-4-10               4    90.000
 MK-4-11               4   100.000
 MK-4-12               4   110.000
 MK-4-13               4   120.000
 MK-4-14               4   130.000
 MK-4-15               4   140.000
 MK-4-16               4   150.000
 MK-5-1                5     0.000
 MK-5-2                5    10.000
 MK-5-3                5    20.000
 MK-5-4                5    30.000
 MK-5-5                5    40.000
 MK-5-6                5    50.000
 MK-5-7                5    60.000
 MK-5-8                5    70.000
 MK-5-9                5    80.000
 MK-5-10               5    90.000
 MK-5-11               5   100.000
 MK-5-12               5   110.000
 MK-5-13               5   120.000
 MK-5-14               5   130.000
 MK-5-15               5   140.000
 MK-5-16               5   150.000
 MK-6-1                6     0.000
 MK-6-2                6    10.000
 MK-6-3                6    20.000
 MK-6-4                6    30.000
 MK-6-5                6    40.000
 MK-6-6                6    50.000
 MK-6-7                6    60.000
 MK-6-8                6    70.000
 MK-6-9                6    80.000
 MK-6-10               6    90.000
 MK-6-11               6   100.000
 MK-6-12               6   110.000
 MK-6-13               6   120.000
 MK-6-14               6   130.000
 MK-6-15               6   140.000
 MK-6-16               6   150.000
!*********************************** Marker Types ********************************************************************
!Co-dominant marker: When heterozygote F1 is present, P1 is coded as 2, F1 is coded as 1, and P2 is coded as 0; Otherwise, P1 is coded as 2, and P2 is coded as 0. 
!Dominant marker: When heterozygote F1 is present, P1 and F1 are coded as 12, and P2 is coded as 0; Otherwise, P1 is coded as 2, and P2 is coded as 0.  
!Recessive markers: When heterozygote F1 is present, P1 is coded as 2, and F1 and P2 are coded as 10; Otherwise, P1 is coded as 2, and P2 is coded as 0. 
!Missing marker is coded as -1. 
 MK-1-1                 2   0   2   0   0   2   2   2   2   2   0   2   0   0   2   0   0   0   2   0   0   2   0   0   0   2   0   0   2   0   2   0   2   2   0   0   2   0   2   0   2   2   0   2   2   2   2   0   2   0   0   0   0   0   2   2   2   0   0   2   0   2   2   0   2   2   0   0   2   0   2   2   2   0   2   0   0   2   0   2   2   0   0   2   0   0   2   0   0   0   0   0   0   0   2   0   0   2   0   2   0   0   2   0   0   0   2   2   2   0   0   2   0   0   0   0   0   2   0   2   0   0   2   0   0   2   0   2   0   0   2   2   2   0   2   0   0   2   2   0   0   0   2   2   2   2   0   0   0   0   0   0   2   2   0   2   0   0   2   2   2   0   2   2   2   0   2   2   0   0   2   2   2   2   0   0   2   2   0   0   2   0   0   0   0   0   2   0   0   0   2   0   2   0   0   2   2   2   2   2
 MK-1-2                 2   0   2   0   0   2   2   2   2   2   0   2   0   0   2   0   0   0   0   0   0   2   0   0   0   2   0   0   2   0   2   0   2   2   0   0   2   0   2   0   2   2   0   2   2   2   2   0   2   0   2   0   0   2   2   2   2   0   0   0   0   0   2   0   2   2   0   0   2   2   2   0   2   2   2   0   0   2   0   2   2   0   0   2   0   0   2   0   0   0   0   0   0   0   2   0   0   2   0   2   0   0   2   0   0   0   2   2   2   2   0   2   0   0   0   2   0   2   0   2   0   2   2   2   0   0   0   2   0   0   2   2   2   0   2   0   0   2   2   0   0   0   2   2   2   2   0   0   2   0   0   0   2   2   2   2   0   0   2   2   0   0   2   2   2   0   2   2   0   0   2   2   2   2   0   2   2   2   0   0   2   0   0   0   0   0   0   0   0   2   0   0   2   2   0   2   2   2   2   2
 MK-1-3                 2   0   2   0   0   0   2   2   2   2   0   2   2   2   2   0   0   0   0   0   0   2   0   2   0   2   0   0   2   0   2   0   2   2   0   0   2   0   2   0   0   2   0   2   2   0   2   0   2   2   2   0   0   2   0   2   2   0   0   0   0   0   2   0   2   2   0   0   2   2   2   0   2   2   2   0   0   2   0   2   2   0   0   2   0   0   2   2   0   0   0   0   0   2   2   0   0   2   0   2   2   0   2   0   0   0   2   0   2   2   0   2   0   2   0   2   2   2   2   2   0   2   2   2   0   0   0   2   0   0   0   2   2   0   2   0   0   2   2   0   0   0   2   2   2   0   0   2   2   0   0   0   2   2   2   2   0   0   2   2   2   0   2   2   2   0   2   2   2   0   2   2   2   2   0   2   2   2   2   0   2   0   0   2   0   0   0   0   0   2   2   0   2   2   2   0   2   2   2   2
 MK-1-4                 2   0   2   0   0   0   2   2   2   2   0   2   2   2   2   0   0   0   0   2   0   2   0   2   0   2   0   0   2   2   0   2   2   2   0   0   2   0   2   0   0   2   0   2   2   0   2   0   2   2   2   0   0   2   2   2   2   0   0   0   0   0   2   2   2   0   0   0   2   2   2   0   2   2   2   0   0   2   0   2   2   0   0   2   0   0   2   2   0   0   0   0   0   0   2   0   0   2   0   2   2   0   2   0   0   0   2   0   2   0   0   2   0   2   0   2   2   0   2   2   2   0   2   2   0   0   0   2   0   0   2   2   2   0   2   2   0   2   2   0   0   0   2   2   2   0   0   2   0   0   0   0   2   2   2   2   0   0   2   2   2   0   2   2   0   0   2   2   2   0   2   2   2   2   0   2   2   2   2   0   2   0   0   2   0   0   0   0   0   2   2   0   2   2   2   0   2   2   2   2
 MK-1-5                 2   0   2   0   0   0   2   2   2   2   0   0   2   2   2   0   0   0   0   2   0   2   0   2   0   2   0   0   2   0   0   2   2   2   0   2   2   0   2   2   0   2   0   2   0   0   2   0   2   2   2   0   0   2   2   2   2   0   0   0   0   0   2   2   2   0   0   0   2   2   2   0   0   2   2   0   0   2   0   2   2   0   0   0   0   0   2   2   0   0   0   0   0   0   2   0   0   2   0   2   2   0   2   0   2   2   2   0   2   0   0   2   2   2   0   2   2   0   2   2   2   0   2   2   0   0   0   0   0   0   2   2   2   0   2   2   0   2   2   0   0   0   2   2   2   0   0   2   0   0   0   0   2   2   2   2   0   0   2   2   2   0   2   2   2   0   2   2   0   0   2   2   2   0   2   2   2   2   2   2   2   0   0   2   0   0   0   0   0   2   2   0   2   0   2   0   2   2   2   2
 MK-1-6                 2   0   2   0   0   0   2   2   2   2   0   0   2   2   2   0   0   0   0   2   0   2   0   2   0   2   2   0   2   0   0   2   2   2   0   2   2   0   0   2   0   2   0   2   0   0   2   0   2   0   2   0   2   2   2   2   2   0   0   0   0   0   2   2   2   0   2   0   2   0   2   0   0   2   0   0   0   2   0   2   2   0   0   0   0   0   2   2   2   0   0   0   0   2   2   0   0   0   2   2   2   0   2   0   2   2   0   0   2   0   0   2   2   2   0   2   2   0   2   2   2   0   2   2   0   0   2   0   0   0   2   2   2   0   2   2   0   2   2   0   0   0   2   2   2   0   0   2   0   0   0   0   2   2   2   0   2   0   2   2   2   0   2   2   2   0   2   2   0   0   0   2   2   0   2   2   2   2   2   2   2   0   0   2   0   0   0   0   0   2   2   2   2   0   2   0   2   2   2   2
 MK-1-7                 2   0   2   2   0   0   2   2   2   2   2   0   2   2   2   0   0   0   0   2   2   2   0   2   2   2   2   0   2   0   0   2   2   2   0   2   2   0   0   2   0   2   0   2   0   0   2   0   2   0   2   0   2   2   2   2   2   0   0   0   0   0   2   2   2   0   2   0   2   0   2   0   0   2   0   2   0   2   0   2   2   0   0   0   0   0   2   2   2   0   0   0   2   2   2   0   0   0   2   2   2   2   2   0   2   2   0   0   2   0   0   2   2   0   0   2   2   0   2   2   0   0   2   2   0   0   2   0   2   0   0   0   2   0   2   2   0   2   2   0   0   0   2   2   0   0   0   2   0   0   0   0   2   2   2   0   2   0   2   2   2   0   2   2   2   0   2   2   0   0   0   2   2   0   2   2   2   2   2   0   2   0   0   2   0   0   0   0   0   2   2   2   2   2   2   0   2   2   2   2
 MK-1-8                 2   0   2   2   0   0   2   2   2   2   0   0   2   2   2   0   0   0   0   2   2   2   0   2   2   0   0   0   2   0   0   2   2   2   0   2   2   2   0   2   0   0   0   2   0   0   0   0   2   0   2   0   2   2   2   2   2   0   0   0   0   0   0   2   2   0   2   0   2   0   2   0   0   2   0   2   0   2   0   2   2   0   0   0   0   0   2   2   2   2   0   0   0   2   2   0   0   0   2   2   2   2   2   0   2   2   2   2   2   0   0   2   2   0   0   2   2   0   2   2   0   0   2   2   0   0   0   0   2   0   0   0   0   0   2   0   0   2   2   2   0   0   2   2   0   0   0   2   0   0   0   0   2   2   2   0   2   0   2   2   2   0   2   2   2   0   2   2   0   0   0   2   0   0   2   2   2   0   2   0   2   0   0   2   0   0   0   2   0   2   0   2   2   0   2   0   2   2   2   2
 MK-1-9                 2   0   2   2   0   0   2   2   2   2   0   0   2   2   2   0   2   0   2   2   2   2   0   2   2   0   0   2   0   0   0   2   2   2   0   2   2   2   0   2   0   0   0   2   0   2   0   0   2   0   2   0   2   2   2   2   2   0   0   0   0   0   0   2   2   2   0   0   0   0   0   0   2   2   0   2   0   2   0   2   2   0   0   0   0   0   2   2   2   2   0   0   0   2   2   0   0   0   2   2   2   2   2   0   2   2   2   2   2   0   0   2   2   2   0   2   2   0   2   2   0   0   2   2   0   0   0   0   2   0   0   0   0   0   2   0   0   2   2   2   0   0   2   2   0   0   0   2   0   0   0   2   2   2   2   0   2   0   2   2   2   0   2   2   2   0   2   2   0   0   0   2   0   0   2   2   2   0   2   0   2   0   2   2   0   0   0   2   0   2   0   2   2   0   2   2   2   2   2   2
 MK-1-10                2   2   2   2   0   0   0   2   2   2   0   0   2   2   2   0   2   0   2   0   2   2   0   2   0   0   0   2   0   2   0   2   2   2   0   2   0   2   0   2   0   0   0   2   0   2   0   2   2   0   2   0   2   2   2   2   2   0   0   0   0   2   0   2   2   2   2   0   0   0   0   0   2   0   0   2   0   2   0   2   2   0   0   0   0   0   2   2   2   2   0   0   0   2   2   0   0   0   2   2   2   2   0   2   2   2   2   2   2   0   0   2   2   2   0   2   2   0   2   2   0   0   2   0   0   0   0   0   2   0   2   0   0   0   2   0   0   2   2   2   2   0   2   2   2   0   0   2   0   0   0   2   2   2   2   0   2   0   2   2   2   0   2   2   0   0   2   2   0   2   0   2   0   0   2   2   0   0   2   0   2   0   2   2   0   0   0   2   0   2   0   2   2   0   2   2   2   2   2   2
 MK-1-11                2   2   0   2   0   0   0   2   2   2   0   2   2   2   2   0   2   0   2   0   2   2   0   2   0   0   0   2   0   2   0   2   2   2   0   2   0   2   0   0   0   0   0   2   0   2   0   2   2   0   2   0   2   2   2   2   2   0   0   0   0   2   2   2   0   2   2   0   2   0   0   0   2   0   0   2   0   2   0   2   2   0   2   0   0   0   0   2   2   2   0   0   0   2   0   0   0   0   2   2   2   2   0   2   2   2   2   2   2   0   0   2   2   2   0   2   2   0   2   2   0   2   2   0   0   0   0   0   2   0   2   0   0   0   2   0   0   2   2   2   2   0   2   2   2   2   0   2   0   2   0   2   2   2   0   0   0   0   2   2   2   0   2   0   0   0   2   2   2   2   0   0   0   0   2   2   0   0   2   0   2   0   0   2   0   0   0   2   0   2   0   0   2   0   2   2   2   2   2   2
 MK-1-12                2   2   0   2   0   0   0   2   2   2   0   0   2   2   2   0   2   0   2   0   2   2   0   2   0   0   0   2   0   2   0   2   2   2   0   2   0   2   0   2   0   0   0   2   0   2   0   2   2   0   0   0   2   2   2   2   2   0   2   0   0   2   2   2   0   2   2   0   2   0   0   0   2   0   0   2   0   2   0   0   2   2   2   0   0   0   0   2   2   2   0   0   0   0   0   0   0   0   2   2   2   2   0   2   2   2   2   2   2   0   0   0   2   2   0   2   2   0   2   0   0   2   2   0   0   0   0   0   2   0   0   0   0   0   2   0   0   2   2   2   2   0   2   0   0   2   0   2   0   2   0   2   2   2   0   0   0   0   2   2   2   0   2   0   0   0   2   2   2   0   0   0   0   2   0   2   0   0   2   0   2   0   0   2   0   0   0   2   0   2   0   0   2   0   2   2   2   2   2   2
 MK-1-13                2   2   0   2   0   0   0   2   2   2   0   0   2   2   0   0   2   0   2   0   2   2   0   0   0   0   0   2   0   2   0   2   2   2   0   2   0   2   0   2   0   0   0   2   0   2   0   2   2   0   2   0   2   2   2   2   2   0   2   0   2   2   2   2   0   2   2   0   2   0   0   0   2   0   0   2   0   2   0   0   2   2   2   0   0   2   0   2   2   2   0   0   2   0   0   0   0   0   0   2   0   2   2   2   2   2   2   2   2   0   0   2   2   2   0   2   2   0   0   0   0   2   2   0   0   0   0   0   2   2   0   0   2   0   2   0   0   2   2   2   2   2   2   0   0   2   0   2   0   2   0   2   2   2   2   0   0   0   2   0   2   2   2   0   0   0   0   2   2   2   0   0   0   2   0   2   0   0   2   0   2   0   0   2   0   0   2   2   0   2   0   0   2   0   2   2   2   2   2   2
 MK-1-14                2   2   2   2   2   0   0   2   2   2   0   0   2   0   0   0   2   0   2   0   2   2   0   0   0   0   0   2   0   2   0   2   2   2   0   2   0   2   0   2   0   0   0   2   0   2   0   2   2   0   2   0   2   2   2   2   2   0   0   0   2   2   2   2   0   2   0   0   2   2   0   0   0   0   0   2   2   2   0   0   2   2   2   0   0   2   0   0   2   2   0   0   2   0   0   0   0   0   0   0   0   2   2   2   2   2   2   2   2   0   0   2   2   2   0   2   0   0   0   0   2   0   2   0   0   0   0   2   2   2   2   0   2   0   2   2   0   2   2   2   2   2   2   0   0   2   0   2   0   2   0   2   2   2   2   0   0   0   2   0   2   2   2   2   0   2   0   2   2   2   0   0   0   2   0   2   0   0   0   0   2   0   0   2   0   0   2   2   0   2   0   2   2   0   2   2   2   2   2   2
 MK-1-15                2   0   2   2   2   0   0   2   2   2   0   0   2   0   0   0   2   0   2   0   0   0   0   0   0   0   0   2   2   2   0   2   0   2   0   2   0   0   0   2   0   0   0   2   0   0   0   2   2   0   2   0   2   2   2   2   2   0   0   0   2   2   2   0   0   2   0   0   2   2   0   0   0   0   0   2   0   2   0   0   2   2   2   0   0   2   0   0   2   2   0   0   0   0   0   0   2   0   0   2   0   2   2   2   2   2   2   2   2   0   0   2   2   2   0   0   0   0   0   0   0   0   2   0   0   0   0   2   2   2   2   2   2   0   2   2   0   2   2   2   2   2   2   0   0   2   0   2   0   2   0   0   2   2   2   0   0   0   2   0   2   2   2   2   0   2   0   2   2   2   0   0   2   2   0   2   0   0   0   0   2   0   0   2   0   0   2   2   0   2   0   2   2   0   2   0   0   2   2   2
 MK-1-16                2   0   2   0   2   0   0   2   2   2   0   0   2   0   0   0   2   0   2   0   0   2   0   0   0   0   0   2   2   2   0   2   0   2   2   2   0   0   2   0   0   0   0   0   2   0   0   2   2   0   0   0   2   0   2   2   2   0   0   0   2   2   2   0   0   2   0   2   0   2   0   0   0   0   0   2   0   2   0   0   2   2   0   0   2   2   0   2   2   2   0   0   0   0   0   0   2   0   0   2   0   2   2   2   2   2   2   2   2   0   0   2   2   2   0   0   0   0   0   0   0   0   2   0   0   0   0   2   2   2   2   2   2   0   2   2   0   2   0   2   2   2   0   0   2   2   0   2   0   2   0   0   2   0   2   0   0   2   2   0   2   2   2   2   0   2   2   2   2   2   0   0   2   2   0   2   0   2   0   0   2   0   0   2   0   2   2   2   2   2   0   2   2   0   2   0   0   2   2   2
 MK-2-1                 0   2   2   2   2   0   2   2   2   2   0   0   0   0   2   2   2   0   2   2   2   2   2   0   0   0   2   0   2   0   0   0   2   2   2   0   2   0   0   2   0   0   0   0   0   0   2   0   2   0   2   2   2   0   0   2   2   2   2   2   0   2   0   2   0   0   2   2   0   0   2   0   2   0   2   0   0   0   0   0   2   0   2   2   2   0   2   0   2   0   2   0   2   2   0   2   2   2   2   2   2   2   0   0   2   0   0   0   2   2   0   2   2   2   2   2   0   2   0   2   2   0   2   0   2   0   2   2   0   2   0   0   2   2   0   2   2   0   2   0   2   2   0   0   2   0   0   2   0   0   2   0   2   0   2   0   0   2   2   2   0   2   2   0   2   2   2   0   0   2   0   0   2   0   2   0   2   2   2   2   2   0   2   2   2   0   0   2   0   2   0   0   0   0   0   0   2   2   0   0
 MK-2-2                 0   2   2   2   2   0   2   2   0   2   2   0   0   0   2   2   2   0   2   2   2   2   2   0   0   2   2   0   2   0   0   0   2   2   2   0   2   0   0   2   0   0   0   0   0   0   2   0   2   0   0   2   2   0   0   2   2   2   2   0   0   2   0   2   0   0   2   2   0   0   2   0   2   0   2   0   2   0   0   0   2   0   2   2   2   0   2   0   2   2   2   0   2   2   0   0   2   2   2   2   2   2   0   0   2   0   0   0   2   2   2   2   0   2   2   2   0   2   0   0   2   0   2   0   0   2   2   2   0   2   0   0   2   2   0   0   2   0   2   0   2   2   0   0   2   2   0   2   0   0   2   0   2   0   2   0   0   2   2   2   2   2   2   0   2   2   2   0   0   2   0   0   0   0   2   0   2   0   2   2   2   0   2   2   2   0   0   2   0   2   0   0   0   0   0   0   2   2   0   0
 MK-2-3                 0   2   2   2   2   0   2   2   0   2   2   0   0   0   2   2   2   0   2   2   2   2   2   0   0   0   2   0   2   0   0   0   2   2   0   0   2   0   0   2   0   0   2   0   0   0   2   0   2   0   0   2   2   0   0   0   2   2   2   2   0   2   0   2   0   0   2   2   0   0   2   2   2   0   2   0   2   0   2   0   2   0   2   0   2   2   2   0   2   2   2   0   2   2   2   0   2   2   0   2   2   2   0   0   2   0   0   0   2   2   2   2   0   2   2   2   2   2   0   0   2   0   2   0   0   2   2   2   0   2   0   0   2   2   0   2   2   0   2   0   2   2   2   0   2   2   0   2   0   0   2   0   2   0   2   0   0   2   2   2   2   2   2   0   2   2   2   0   0   2   2   0   0   2   2   2   0   0   2   2   2   0   2   2   2   2   0   2   0   2   0   2   0   0   0   0   0   2   0   0
 MK-2-4                 0   2   2   2   2   0   2   2   0   2   2   0   0   0   2   2   2   0   2   2   2   2   2   0   0   0   2   0   2   0   0   2   0   0   0   0   2   0   0   2   0   0   2   0   0   0   2   0   2   0   0   2   2   0   0   0   2   2   2   0   0   2   0   2   0   0   2   0   0   0   2   2   2   0   2   0   2   0   2   0   0   0   2   0   2   2   0   0   2   2   2   0   2   2   2   0   2   0   0   2   2   2   0   2   2   0   0   0   2   2   0   2   0   2   2   2   2   2   0   0   2   2   2   0   0   2   2   2   0   2   0   0   2   2   0   2   0   0   2   0   2   2   2   0   2   2   0   2   0   0   2   0   2   2   2   0   2   2   2   2   2   2   2   0   2   2   2   0   0   2   2   0   0   2   2   2   0   0   2   2   2   2   2   2   2   2   0   2   0   2   0   2   0   0   0   0   0   2   0   0
 MK-2-5                 0   2   2   2   2   0   2   0   0   2   2   0   0   0   2   2   2   2   2   2   2   2   2   0   2   0   2   0   2   0   2   2   0   0   0   0   2   0   0   2   0   0   2   0   0   0   2   2   2   0   0   0   2   0   0   0   2   2   2   0   0   2   0   2   0   0   2   0   0   0   2   2   2   0   0   0   2   0   2   0   0   0   2   0   2   2   0   0   2   2   2   0   2   2   2   0   2   0   0   2   2   2   2   2   2   0   0   0   2   2   0   2   0   2   2   2   2   2   0   0   2   0   2   0   0   2   2   2   0   2   0   0   2   2   0   2   0   0   2   0   2   2   2   2   2   2   0   0   0   2   2   0   2   2   2   0   2   2   2   2   2   2   2   0   2   2   2   0   0   2   2   0   0   2   0   2   0   0   2   2   0   0   2   2   2   2   0   2   0   2   0   2   0   0   0   0   0   2   0   0
 MK-2-6                 0   2   2   2   2   0   2   0   0   2   2   0   0   0   2   2   2   2   2   2   2   2   2   0   2   0   2   0   2   0   0   2   0   2   0   0   0   0   0   2   0   0   2   0   0   0   2   2   2   0   0   0   2   0   0   0   2   2   2   2   0   2   0   2   2   0   2   0   0   0   2   2   2   0   0   2   2   0   2   0   0   0   2   0   2   0   2   0   2   2   2   0   2   2   2   0   2   0   0   2   2   2   2   2   0   0   0   2   2   2   0   2   0   2   0   2   2   2   0   0   2   2   2   0   0   2   2   2   0   2   0   0   2   2   0   0   2   0   2   0   2   2   2   2   2   0   0   0   0   2   0   0   2   2   2   0   2   2   2   0   2   2   2   0   2   2   2   0   0   2   2   0   0   2   0   2   0   0   2   2   0   0   2   2   2   2   0   2   0   2   2   2   0   0   0   0   0   0   0   0
 MK-2-7                 0   0   2   2   2   0   2   0   0   2   2   0   0   0   2   2   2   2   2   2   2   2   2   0   2   0   2   2   2   0   0   2   0   2   2   0   0   0   0   2   0   0   2   0   0   0   2   2   2   0   0   2   2   2   0   0   2   0   2   2   0   2   0   2   2   0   2   2   0   0   2   2   2   0   0   2   2   0   2   0   0   0   2   0   2   2   2   0   2   2   2   0   2   2   2   0   2   0   2   2   2   2   0   0   2   0   0   2   2   2   0   2   0   2   0   2   2   2   0   0   2   2   2   0   0   2   2   0   0   2   2   0   2   2   0   2   2   0   2   2   2   2   2   0   2   0   0   0   0   2   0   0   2   2   2   0   2   2   2   0   2   2   2   0   2   2   2   0   0   2   2   0   0   2   0   2   0   0   2   0   0   0   2   2   2   2   0   0   0   2   2   2   0   0   0   0   0   0   0   0
 MK-2-8                 0   2   0   2   2   0   2   0   0   2   2   0   0   0   2   2   2   2   2   2   2   2   2   0   2   0   2   2   2   0   0   2   0   2   2   0   0   0   0   2   0   0   2   0   0   0   2   2   0   0   0   2   2   2   0   0   2   2   2   2   0   2   2   2   2   0   2   0   0   0   2   2   2   0   0   2   2   0   2   0   0   0   2   0   2   2   2   0   0   2   2   0   2   2   2   0   2   0   2   2   2   2   0   0   2   0   0   2   2   2   0   2   0   2   0   2   0   0   2   0   2   0   0   0   0   2   2   0   2   2   2   0   2   2   0   2   2   2   2   2   2   2   2   0   2   0   0   2   0   2   0   0   2   2   2   0   0   2   2   0   2   2   2   0   2   2   2   0   0   2   2   0   0   2   0   2   0   0   2   0   0   0   2   0   2   2   0   2   0   2   0   2   0   0   0   0   0   0   0   2
 MK-2-9                 0   2   0   2   2   0   2   0   0   2   2   0   0   0   2   2   2   2   2   2   2   2   2   0   2   0   2   0   0   0   0   2   0   2   2   0   0   0   0   0   0   0   2   0   0   0   2   2   0   2   0   2   2   2   0   0   2   2   0   0   0   2   2   2   2   0   2   2   0   2   2   2   2   2   0   2   2   0   2   0   2   0   2   2   2   2   2   0   0   2   2   0   2   2   2   2   2   0   2   2   2   2   0   0   0   0   0   2   2   2   2   2   0   2   0   0   0   0   2   0   0   0   0   0   2   2   2   2   2   0   2   0   2   2   0   2   2   2   0   2   2   2   2   0   0   0   0   2   0   2   0   0   2   2   2   2   0   2   2   0   0   2   2   2   2   2   2   0   0   2   2   2   0   2   0   0   0   0   2   0   0   2   2   0   2   2   0   2   0   2   0   2   0   0   2   0   0   0   0   2
 MK-2-10                0   2   0   2   2   0   2   0   0   2   2   0   0   0   2   2   2   2   2   2   2   2   2   0   2   0   2   0   0   0   0   2   0   2   2   0   0   0   0   0   0   0   2   0   0   0   2   2   0   2   0   2   2   2   0   0   2   2   0   0   0   2   2   2   2   0   2   2   0   2   0   2   2   2   0   2   2   0   2   0   2   2   2   0   2   2   2   0   0   2   2   0   0   2   2   2   2   0   2   2   2   2   0   0   0   0   0   2   0   2   2   2   2   2   0   2   0   0   2   0   0   0   0   0   2   2   2   2   2   0   2   0   2   2   2   2   2   2   0   2   2   2   2   0   0   0   0   2   0   2   2   0   2   2   2   2   0   2   2   2   0   2   2   0   2   0   2   0   0   2   2   2   0   2   0   0   0   0   2   0   0   2   0   0   2   2   0   2   0   2   0   2   0   0   2   0   0   0   0   2
 MK-2-11                0   2   0   2   2   0   2   0   0   0   0   0   0   0   2   2   2   2   0   2   2   2   0   0   0   0   2   0   0   2   2   2   0   2   2   0   0   0   0   0   0   0   2   0   2   0   2   2   0   2   0   2   2   2   0   0   2   2   2   2   0   2   2   2   2   0   2   2   0   2   0   2   2   2   0   2   2   0   2   0   2   2   2   0   2   2   2   0   0   2   2   0   0   2   2   2   2   0   2   2   2   2   2   2   0   2   0   2   0   2   2   2   2   2   2   0   0   0   0   0   0   0   0   0   2   2   2   2   2   0   2   0   2   2   2   2   2   2   0   0   2   2   2   0   0   0   0   2   0   2   2   0   2   2   2   2   0   2   2   0   0   0   2   0   2   0   2   0   0   2   2   2   0   2   0   0   0   0   2   0   0   2   0   2   2   2   2   2   0   2   0   2   0   0   0   0   2   2   0   2
 MK-2-12                0   2   2   2   2   0   2   0   0   0   0   0   0   0   2   2   2   2   0   2   2   2   0   2   0   0   2   2   2   2   2   2   0   2   2   0   0   0   0   0   0   0   2   0   2   2   2   2   0   2   0   2   2   2   0   0   2   2   2   2   0   2   0   2   2   0   2   2   0   2   0   2   2   2   0   0   2   0   2   0   2   2   2   0   2   2   2   0   0   0   2   0   0   2   0   2   2   0   2   2   2   2   0   2   0   2   0   2   0   2   2   2   2   2   2   0   0   0   0   0   2   0   0   0   2   2   2   2   2   0   2   0   2   2   2   2   2   2   0   0   2   0   2   2   0   0   0   2   0   0   2   0   2   2   0   2   0   2   2   0   0   0   2   0   2   0   0   2   0   0   2   2   2   2   0   0   0   0   2   0   0   2   0   0   2   2   2   2   0   2   0   2   2   0   0   0   2   2   0   2
 MK-2-13                0   2   2   2   2   0   2   0   0   0   0   0   0   2   2   2   0   2   0   2   0   2   2   2   0   0   2   2   2   2   2   2   0   2   2   0   0   0   0   0   0   0   2   0   2   2   2   2   0   2   2   2   0   2   2   0   2   2   2   2   0   2   0   2   2   2   2   2   0   2   0   2   2   2   2   0   2   2   2   0   2   0   2   0   2   2   2   0   0   0   2   0   0   2   2   2   2   0   2   2   0   2   0   2   0   2   2   2   0   2   2   2   2   2   0   2   0   0   0   0   2   0   0   0   2   2   2   2   2   0   2   0   2   2   0   2   2   2   0   0   2   0   2   2   0   0   0   2   0   0   2   0   0   2   2   2   0   2   2   0   0   0   2   0   0   0   0   2   0   0   2   2   2   2   0   0   0   0   2   0   0   2   0   0   2   2   2   2   0   2   0   2   2   0   0   0   2   0   0   0
 MK-2-14                0   2   2   2   2   0   2   0   0   0   0   2   0   0   2   2   0   2   0   2   0   0   2   2   0   0   2   2   2   2   2   2   0   2   2   0   0   0   0   0   2   0   2   0   2   2   2   2   0   2   2   2   0   2   2   0   2   2   2   2   0   2   0   2   0   2   2   2   0   0   0   2   2   2   0   0   2   2   2   0   2   0   2   0   2   2   2   0   2   0   2   0   0   2   2   2   2   0   2   2   0   0   2   2   0   2   2   2   0   2   2   2   2   2   2   2   0   0   0   0   2   0   0   0   0   0   2   2   2   2   0   0   2   2   0   2   2   0   0   0   2   0   2   0   0   0   0   2   0   0   2   0   0   2   2   2   0   0   2   0   0   0   2   0   2   0   0   2   0   0   2   2   2   2   0   0   0   0   2   0   0   2   0   0   2   2   2   2   0   2   0   2   2   0   0   0   2   0   2   0
 MK-2-15                0   2   2   2   2   0   2   0   0   0   0   2   0   0   2   2   0   2   0   2   0   0   0   2   0   0   2   0   2   2   2   2   0   2   2   0   0   0   2   0   2   0   2   0   2   2   2   2   0   2   2   2   0   0   2   0   2   2   2   2   0   2   0   2   0   2   2   2   0   0   0   2   2   2   0   0   0   2   2   0   0   0   2   0   2   2   2   0   2   0   2   0   0   2   2   2   2   0   2   0   0   0   2   2   0   0   2   2   0   0   2   2   2   2   2   2   0   0   0   2   2   0   0   0   0   0   2   2   2   2   0   0   2   2   0   2   2   0   0   0   2   0   2   0   0   0   0   2   0   0   2   0   0   2   2   2   0   0   2   0   0   0   2   0   2   0   0   2   0   0   2   2   2   2   0   0   0   0   2   0   0   2   0   0   2   2   0   2   0   2   0   2   2   0   0   0   0   0   2   0
 MK-2-16                0   2   2   0   2   2   2   0   0   0   0   2   0   0   2   2   0   2   0   0   0   0   0   2   0   0   0   0   2   2   2   2   0   2   2   0   0   0   2   0   2   0   0   0   2   2   2   2   0   2   2   2   0   0   2   0   2   2   2   2   0   0   0   2   0   2   2   2   0   2   2   2   2   2   0   0   0   2   2   0   0   0   2   0   2   2   2   0   2   0   2   0   0   2   2   2   2   0   2   0   0   0   2   2   0   2   2   0   0   2   2   2   2   2   2   2   0   0   0   2   2   0   0   0   0   0   0   2   2   2   2   0   0   2   0   2   2   0   0   0   2   0   2   0   0   2   0   2   0   0   2   0   0   2   2   2   0   0   2   0   2   0   2   0   2   0   0   2   0   0   2   2   0   2   0   0   0   2   2   0   0   2   0   0   2   2   0   2   2   2   0   2   2   0   2   0   0   0   2   0
 MK-3-1                 2   2   0   2   0   2   0   2   0   0   0   0   2   0   0   0   0   0   2   0   0   2   2   0   0   0   2   0   2   0   0   0   0   0   2   2   2   0   0   2   2   0   0   0   0   0   0   0   2   0   2   0   2   2   2   0   2   0   2   0   0   2   0   2   0   2   2   2   2   0   2   2   2   0   0   0   0   0   0   2   2   2   0   0   2   2   2   0   0   0   2   0   2   0   0   2   2   2   0   2   2   2   2   2   0   0   2   2   2   0   0   0   2   0   0   2   0   0   2   2   2   0   0   0   2   0   0   0   2   0   0   0   0   0   2   0   2   0   2   2   2   2   0   2   0   2   2   2   2   0   2   2   0   0   0   0   0   2   0   2   0   2   0   0   0   0   2   2   0   0   2   0   2   2   2   2   2   2   0   0   2   0   2   0   2   0   0   0   0   0   2   2   0   2   2   0   2   0   2   2
 MK-3-2                 2   2   0   2   2   0   0   2   0   0   0   0   2   2   0   0   2   0   2   0   0   0   2   0   0   0   2   0   2   0   0   0   0   0   2   2   2   0   0   2   2   0   0   0   0   2   0   0   2   0   2   0   2   2   2   0   2   0   2   0   0   2   0   2   2   2   2   2   2   0   2   2   2   0   0   0   0   0   0   2   2   2   0   0   2   2   2   0   0   0   2   2   2   0   0   2   2   2   0   0   2   2   2   0   0   0   2   0   2   0   0   0   2   0   0   2   0   0   2   2   2   0   0   0   0   0   0   0   0   0   0   2   0   0   2   2   2   0   0   2   2   2   0   2   0   2   2   2   2   0   2   2   0   0   0   0   0   2   0   2   0   2   0   0   0   0   2   2   0   0   2   0   2   2   2   2   2   2   0   0   0   0   2   0   2   0   0   0   0   0   2   2   0   2   2   0   2   0   2   2
 MK-3-3                 2   2   2   2   2   0   0   2   0   0   0   0   2   2   2   2   2   0   2   0   0   0   2   0   0   0   0   0   2   0   0   0   0   0   2   2   0   0   0   2   2   0   0   0   0   2   0   2   2   0   2   0   2   0   2   0   2   0   0   0   0   2   0   2   2   2   2   2   2   0   2   2   2   0   0   2   0   2   0   0   2   2   0   0   2   2   2   0   0   0   2   0   2   0   0   2   2   2   0   0   2   2   2   0   0   0   2   0   2   0   0   0   2   2   0   2   0   0   2   2   2   0   0   0   0   0   0   0   0   0   0   2   2   0   2   2   2   0   0   2   2   2   0   0   0   2   0   2   2   0   0   2   0   0   0   0   0   2   0   2   0   2   2   0   0   0   2   2   0   0   2   0   2   2   2   2   2   2   0   0   0   0   2   0   2   0   0   0   0   0   2   2   0   2   2   0   2   0   2   2
 MK-3-4                 2   2   2   2   2   0   0   2   0   0   0   0   2   2   0   2   2   0   2   0   0   0   0   0   0   0   0   0   2   0   0   0   0   0   2   2   0   0   0   2   2   0   0   0   0   0   0   2   2   2   2   0   2   0   2   0   2   0   0   0   0   2   0   2   2   2   2   2   2   0   2   2   2   0   0   2   0   2   0   0   2   2   0   0   2   2   2   0   0   0   2   0   2   0   0   2   0   0   0   0   2   2   2   0   0   0   2   0   2   0   0   0   0   2   0   2   0   0   2   2   2   0   0   0   0   0   0   0   0   0   0   2   2   0   2   2   2   0   0   2   2   2   0   2   0   2   0   2   2   0   0   0   0   0   0   0   0   2   0   2   0   2   2   0   0   0   2   2   0   2   2   0   2   2   2   2   2   2   0   0   0   0   2   0   2   0   0   0   0   0   2   2   2   2   2   0   2   0   2   2
 MK-3-5                 2   2   0   2   0   0   0   2   0   0   0   0   2   2   2   2   2   0   2   0   0   0   0   2   2   0   0   0   2   0   0   0   0   0   2   2   0   0   0   2   2   0   0   0   0   0   2   2   2   2   2   0   2   0   2   0   0   0   0   0   0   2   0   2   2   2   2   2   2   0   2   2   2   0   0   2   0   2   0   2   2   2   0   0   2   2   2   0   0   0   0   0   2   0   0   2   0   0   0   0   0   2   2   0   0   0   2   0   2   0   0   0   0   2   0   2   0   0   0   2   2   0   0   0   0   0   0   0   2   0   0   2   2   0   2   2   2   0   0   0   2   0   0   2   0   2   0   2   2   0   0   0   0   0   0   0   0   2   0   2   0   2   2   0   0   0   0   2   0   2   2   0   2   2   2   2   2   2   0   0   0   0   2   0   2   0   0   0   0   0   2   2   2   2   2   0   2   2   2   2
 MK-3-6                 2   2   0   2   0   0   0   2   0   0   0   0   2   2   2   2   2   0   2   0   0   0   0   2   2   0   0   0   2   0   0   0   0   0   2   2   0   0   0   2   2   2   0   2   0   0   2   2   2   2   2   2   2   0   2   0   2   0   0   0   0   2   0   2   2   2   2   2   2   0   2   2   2   2   0   2   0   2   0   2   2   2   2   2   2   2   2   0   0   0   0   2   2   0   0   2   0   0   0   0   0   2   0   0   0   0   2   2   2   0   0   0   0   2   0   2   0   0   0   2   2   2   2   0   0   0   0   0   2   0   0   2   2   0   2   2   2   0   2   2   2   0   0   2   0   2   0   2   2   0   0   0   0   0   0   0   2   2   0   2   0   2   2   0   0   0   2   2   0   0   2   0   2   2   0   2   2   2   0   0   0   0   2   0   2   0   0   0   0   2   2   2   2   2   2   0   0   2   2   2
 MK-3-7                 2   2   0   2   0   0   0   2   0   2   0   0   2   2   2   2   2   2   2   0   0   0   0   2   2   0   0   0   2   0   0   2   2   0   0   0   0   0   0   2   2   2   0   2   0   0   2   2   2   2   0   2   0   0   2   0   2   0   0   0   0   0   0   2   2   2   2   2   2   0   2   2   2   2   0   2   0   2   0   2   2   2   2   2   0   2   2   0   0   0   0   0   2   0   0   2   0   0   2   0   0   2   0   0   2   0   2   2   2   0   0   0   0   2   0   2   0   0   0   2   2   0   2   2   0   0   0   0   2   2   0   2   2   0   2   2   2   0   2   2   2   0   0   2   0   2   0   0   2   0   0   0   0   0   0   0   2   0   0   0   0   0   2   0   0   0   2   2   0   0   2   0   2   2   0   2   2   2   0   0   0   0   2   0   2   0   0   2   0   2   2   2   2   2   2   0   0   2   2   2
 MK-3-8                 2   2   0   2   0   2   0   2   0   2   0   0   2   2   2   2   2   2   2   0   0   0   0   2   2   0   0   2   2   0   0   2   2   0   2   0   0   2   0   2   2   2   0   2   2   0   0   2   2   2   0   2   0   0   2   0   2   0   0   0   0   0   0   2   2   2   0   2   2   0   2   2   2   2   0   2   0   2   0   2   2   2   2   2   0   2   2   2   0   0   0   0   2   0   0   2   0   0   2   0   0   2   0   0   2   0   2   2   2   0   0   0   0   2   0   0   0   0   0   2   0   0   2   2   0   0   0   0   2   2   0   2   2   0   2   2   2   2   2   2   2   0   0   2   2   2   0   0   2   0   0   0   0   0   0   0   2   0   2   0   0   0   2   0   0   0   2   2   0   0   2   0   2   2   2   2   0   2   0   0   0   0   2   2   2   0   0   2   0   2   2   2   2   2   2   0   0   2   2   2
 MK-3-9                 2   2   0   2   2   2   0   2   0   2   0   2   2   2   2   2   2   2   2   0   2   0   0   2   2   0   0   0   2   0   0   2   2   0   2   0   0   2   0   2   2   2   0   0   2   0   0   2   0   2   2   2   0   2   0   0   2   0   0   0   0   0   2   2   2   2   0   2   0   0   0   2   2   2   0   2   0   2   0   2   2   0   2   2   0   2   2   2   0   0   2   0   2   0   0   2   0   0   2   0   0   2   0   0   2   0   2   2   2   0   2   0   0   2   0   0   2   0   0   2   0   0   2   2   0   0   0   0   2   2   0   2   2   0   2   2   2   2   2   2   2   0   0   2   2   2   2   0   2   0   0   0   0   0   0   0   2   2   2   0   0   0   2   0   0   0   2   2   0   0   2   0   2   2   2   2   0   2   0   0   0   0   2   2   2   0   2   2   0   2   2   2   2   0   2   0   0   2   2   2
 MK-3-10                2   0   0   2   2   2   0   2   0   2   0   2   2   2   2   2   2   2   2   2   2   0   0   2   2   0   0   0   2   0   0   2   2   0   0   0   2   2   0   2   2   2   0   0   2   0   0   2   0   2   2   2   0   2   0   2   2   0   0   0   0   0   2   2   2   2   0   2   0   0   0   2   2   2   2   2   0   2   0   2   2   0   2   2   2   2   2   2   0   0   2   0   2   0   0   2   0   0   2   0   0   2   2   0   2   0   2   2   0   0   2   0   0   2   2   0   0   0   0   2   0   0   2   2   0   0   0   0   2   2   0   2   2   0   2   2   2   2   2   0   0   0   0   2   2   0   2   0   2   0   0   0   0   0   0   0   2   2   2   2   0   0   2   0   0   0   2   2   0   0   2   2   2   2   2   2   0   2   0   0   2   0   2   2   2   0   2   2   0   2   2   2   2   0   2   0   0   2   2   2
 MK-3-11                2   2   0   2   2   0   0   2   0   0   0   2   2   0   2   2   2   0   2   0   2   0   0   2   2   0   2   0   2   0   0   2   2   0   0   0   0   2   0   2   2   2   0   0   2   0   0   2   0   2   2   2   0   2   0   2   2   0   0   2   0   0   2   2   2   2   0   2   0   0   0   2   2   2   2   2   0   2   0   2   2   0   2   2   2   2   2   2   0   0   2   0   2   0   0   2   0   0   2   0   0   2   2   0   2   0   2   2   2   0   0   0   0   0   2   0   0   0   0   2   0   0   2   2   0   0   0   0   2   2   0   2   2   0   0   2   2   2   0   0   0   0   0   2   2   0   2   0   2   0   0   0   0   0   0   0   0   2   2   2   0   0   2   0   0   0   0   2   0   0   2   2   2   2   2   2   0   2   0   0   2   0   2   2   2   0   2   2   0   2   2   2   2   0   2   2   0   2   2   2
 MK-3-12                2   2   0   2   2   2   0   2   0   0   0   2   2   0   2   2   2   0   2   0   0   0   0   0   2   0   2   2   2   0   0   2   2   0   2   0   0   2   0   2   2   2   0   0   0   0   0   2   2   2   2   2   0   2   0   0   2   0   0   2   0   0   2   2   2   2   0   2   0   0   0   2   2   2   2   2   0   2   0   2   2   0   2   2   2   2   2   2   0   2   2   0   2   0   0   2   2   2   2   0   0   2   2   0   2   0   2   0   2   0   0   0   2   0   2   0   0   0   0   2   0   0   2   2   0   0   0   0   2   0   0   2   2   0   0   0   2   2   0   0   0   0   0   2   0   0   2   0   2   0   0   0   0   0   0   0   0   2   2   2   0   2   2   0   0   0   0   0   0   0   2   2   2   2   2   2   0   2   0   0   2   0   2   2   2   0   2   0   0   2   2   2   2   0   2   2   0   0   2   2
 MK-3-13                2   2   0   2   2   0   0   2   0   0   0   2   2   0   2   2   2   0   2   0   0   0   0   0   0   0   0   2   0   0   0   2   2   0   2   0   0   2   0   2   2   2   0   0   0   0   0   0   2   2   2   0   0   2   0   0   2   0   0   2   0   0   2   2   2   2   2   2   0   0   0   2   2   2   2   2   0   2   0   2   2   2   2   2   2   2   2   2   0   2   2   0   2   0   0   2   2   2   2   0   0   2   2   0   2   0   0   0   2   0   0   0   2   0   2   0   0   2   0   2   0   0   2   0   0   0   0   0   2   0   0   2   2   0   0   0   2   0   0   0   0   0   2   2   0   0   2   0   2   2   0   0   0   0   2   0   0   2   2   2   0   2   2   0   0   2   0   0   0   0   2   0   2   2   2   2   0   2   0   0   2   0   2   2   2   0   2   0   0   2   2   2   2   0   2   0   2   0   2   2
 MK-3-14                2   2   0   2   0   0   0   2   0   0   0   2   2   0   2   2   2   0   0   0   0   2   0   0   0   0   0   0   0   2   0   2   0   0   0   0   2   2   0   2   2   2   0   0   2   0   0   0   2   2   2   0   0   2   0   0   2   2   0   2   0   0   2   2   2   2   2   0   2   0   0   2   2   0   0   2   0   2   0   2   2   2   2   2   0   2   2   2   0   2   2   0   2   0   0   2   2   2   2   0   0   2   2   0   2   0   0   0   2   0   0   0   2   0   2   0   0   2   0   2   0   0   2   0   0   0   0   0   2   0   0   0   2   0   0   2   2   0   2   0   2   0   2   2   0   2   2   0   2   2   0   0   0   0   2   2   2   2   2   2   0   2   2   0   0   2   0   0   0   0   2   0   2   2   2   2   0   2   2   0   2   0   2   2   2   0   2   0   0   2   2   2   2   0   2   0   2   0   2   2
 MK-3-15                2   2   2   2   2   0   2   2   0   0   0   2   2   2   2   2   2   0   0   0   0   2   0   2   0   0   0   0   0   2   0   2   0   0   0   0   2   2   0   2   2   0   0   0   2   0   2   0   2   2   2   0   0   2   0   0   2   0   0   2   0   0   2   2   2   2   2   0   2   0   0   2   2   0   0   2   0   0   0   0   0   2   2   2   0   0   0   2   0   2   2   0   2   0   0   2   2   2   2   0   0   2   2   0   2   0   0   0   2   0   0   0   2   0   2   0   0   2   2   2   0   0   2   0   0   0   0   2   2   0   2   0   2   0   0   2   0   0   2   0   2   0   2   2   0   2   0   0   2   0   0   0   0   0   2   0   2   2   2   2   0   0   0   0   0   2   0   2   0   0   2   0   2   2   2   2   2   2   2   0   2   0   0   2   0   2   2   0   0   2   2   2   2   0   2   0   2   0   2   2
 MK-3-16                2   2   2   2   2   0   2   2   0   0   0   2   0   2   2   2   2   0   0   0   0   2   0   2   0   0   0   0   0   2   0   2   0   0   0   0   2   2   2   2   2   0   0   2   2   0   2   0   2   2   2   0   0   2   0   0   2   0   2   2   0   0   2   2   2   2   2   0   2   0   0   2   2   0   0   2   0   0   2   0   0   2   2   2   0   0   0   2   0   2   2   0   2   0   0   2   2   2   2   0   0   0   2   0   2   0   0   0   2   0   0   0   2   0   2   0   0   2   2   0   0   2   2   0   0   0   0   2   2   0   2   2   2   0   0   2   0   0   2   2   0   0   2   2   0   2   0   0   2   0   0   0   0   0   2   0   2   2   2   2   0   0   0   0   0   2   0   2   0   0   0   0   2   0   2   2   2   2   2   0   2   0   0   2   0   2   2   0   0   2   2   2   2   0   2   0   2   0   2   2
 MK-4-1                 2   2   2   0   0   0   0   0   2   0   2   0   0   2   2   2   0   2   2   0   0   0   0   0   2   2   2   0   0   2   2   0   2   0   0   0   0   0   2   2   2   0   2   2   0   2   0   0   2   2   2   0   0   0   0   0   0   2   0   0   2   0   2   2   2   2   2   0   0   2   0   2   0   2   2   2   2   0   2   0   2   2   0   0   2   0   2   0   2   0   2   0   2   0   2   0   2   2   2   2   2   2   0   2   0   0   0   2   0   2   0   2   0   0   0   2   0   0   0   2   2   0   0   0   2   2   2   0   2   2   0   2   0   2   0   0   2   0   2   2   0   0   0   0   0   0   2   0   2   0   0   0   0   0   0   2   2   2   2   2   0   2   2   0   2   2   2   0   2   2   2   2   0   2   0   0   0   2   2   2   2   2   2   0   2   2   2   0   2   2   2   2   0   0   2   2   2   0   2   2
 MK-4-2                 2   2   2   0   0   0   0   0   2   0   2   0   0   2   2   2   0   2   2   0   0   0   0   0   2   2   2   0   0   2   2   0   0   2   0   0   0   0   2   2   0   0   2   2   0   2   0   0   2   0   2   0   0   0   2   2   0   0   0   0   2   0   2   2   2   2   2   0   0   2   0   2   0   2   2   2   2   0   2   0   2   2   0   0   2   0   2   0   2   0   2   2   0   0   2   0   2   0   2   2   2   2   2   2   0   0   0   2   0   2   0   2   0   0   0   2   0   0   0   2   2   0   0   2   2   2   2   2   0   2   0   2   0   2   0   0   2   0   2   2   0   0   0   0   0   0   2   0   2   0   0   0   2   0   2   2   2   2   2   2   0   0   2   0   2   2   2   0   2   2   2   2   0   2   0   2   0   2   2   2   2   2   2   0   2   2   2   0   2   2   2   2   0   2   2   0   2   0   2   2
 MK-4-3                 2   2   2   0   2   0   0   0   2   0   2   0   0   2   2   2   0   2   2   0   0   0   0   0   0   2   2   0   0   2   0   0   0   2   0   0   0   0   2   2   0   0   2   2   0   2   2   0   2   0   2   0   0   0   2   2   0   0   0   0   2   0   2   2   2   0   2   2   0   2   0   2   0   2   2   0   2   0   2   0   2   2   0   0   2   0   2   0   2   0   2   0   2   0   2   0   2   0   2   2   2   0   2   2   0   0   0   0   0   2   0   2   0   0   0   2   0   0   0   2   2   0   2   2   2   2   2   2   0   2   0   0   0   2   0   0   2   0   2   2   0   0   0   0   2   0   2   0   2   0   2   0   2   0   2   2   2   2   2   2   0   0   2   0   2   2   2   0   2   0   2   2   0   2   0   2   0   2   2   2   2   2   2   0   2   2   2   0   2   2   2   2   0   2   2   0   2   0   2   2
 MK-4-4                 2   2   2   0   0   0   0   0   0   0   2   0   0   0   2   2   0   2   2   0   2   0   0   0   0   2   2   0   0   0   0   0   0   2   0   0   0   0   2   2   0   0   2   2   0   2   2   0   2   0   2   0   0   0   2   2   2   0   0   0   2   0   2   2   2   0   2   2   0   0   0   2   0   2   2   0   2   0   2   0   2   2   0   0   2   0   2   0   2   0   2   0   2   0   2   0   2   0   2   2   2   0   2   0   0   0   0   0   0   2   0   2   0   0   0   2   0   2   0   2   2   2   2   2   2   2   2   0   0   2   0   0   0   2   0   0   2   2   2   2   0   2   0   0   2   0   2   0   2   0   2   0   0   0   0   2   2   2   2   0   2   0   0   0   2   2   2   0   2   0   2   0   0   2   2   2   0   2   2   2   2   2   2   0   2   2   2   0   2   2   2   2   0   2   0   0   2   0   2   2
 MK-4-5                 2   2   2   0   0   0   0   2   0   0   2   0   0   0   2   2   0   2   2   0   2   0   2   0   2   2   2   0   0   0   0   0   2   2   0   0   0   0   2   2   0   0   2   2   2   2   2   2   2   0   0   0   0   0   2   2   2   0   0   0   2   0   2   2   2   2   2   2   0   0   0   2   0   2   0   0   2   0   2   0   2   2   0   0   2   0   2   0   2   0   2   0   2   0   0   0   2   0   2   2   2   2   2   0   0   0   0   2   0   2   0   2   0   0   0   2   0   2   0   2   2   2   2   2   2   2   2   0   2   2   0   0   0   2   0   0   2   0   2   2   0   2   0   0   2   0   2   0   2   0   2   0   0   0   0   2   2   2   2   0   0   0   0   0   2   2   2   2   2   0   2   2   0   2   2   2   0   2   2   2   2   2   0   0   2   2   2   0   2   2   0   2   0   2   2   0   2   0   2   2
 MK-4-6                 2   2   2   0   0   0   0   2   0   2   2   2   0   0   2   2   0   2   2   0   2   0   2   0   2   0   2   0   0   0   0   0   2   2   0   2   0   0   2   2   0   2   2   2   2   2   2   2   2   0   0   2   0   2   2   2   2   0   0   0   2   0   2   0   2   2   2   2   0   0   0   2   0   2   0   0   2   0   2   0   2   2   0   2   2   0   0   0   0   2   2   0   2   0   0   0   2   0   0   2   2   2   2   0   0   0   2   2   0   2   0   2   0   0   0   2   0   2   0   2   0   2   2   2   0   2   2   0   2   2   0   0   0   2   0   0   2   0   2   2   0   2   2   0   2   0   2   0   2   0   2   2   2   0   0   2   2   2   2   0   2   0   0   0   2   2   2   2   2   0   2   2   0   2   2   2   0   2   2   2   2   2   0   0   2   0   2   0   2   2   0   2   0   2   2   2   2   0   0   2
 MK-4-7                 2   2   2   0   2   0   0   2   0   2   2   2   0   0   2   2   2   2   2   0   2   0   2   0   2   0   2   0   2   0   0   0   0   2   2   2   0   0   2   0   0   2   2   2   2   2   2   2   2   0   0   2   0   2   2   0   2   0   0   0   2   0   2   0   2   2   2   2   0   2   0   2   0   0   0   0   2   0   2   0   2   2   0   2   2   0   0   0   0   2   2   0   2   0   0   0   2   0   0   0   2   2   2   0   0   0   2   0   0   2   0   2   0   0   2   2   0   2   0   2   0   2   2   2   0   2   2   2   2   2   0   0   0   2   0   0   2   0   2   2   0   2   2   0   2   0   2   0   2   0   2   2   2   0   0   2   0   2   2   0   2   0   2   0   2   2   2   2   0   0   2   2   0   2   2   2   0   2   2   2   2   2   0   0   2   2   2   0   2   2   0   2   0   2   2   2   2   0   2   2
 MK-4-8                 2   2   2   0   2   0   0   2   0   2   2   2   0   0   2   2   2   2   2   0   0   0   2   0   2   0   2   0   2   0   2   0   0   2   2   2   0   0   2   0   0   0   0   2   2   2   2   2   2   0   0   2   0   2   2   2   2   0   0   0   2   0   2   0   2   2   2   2   0   0   0   2   0   0   0   0   2   0   2   2   2   2   0   2   2   0   0   0   0   2   2   0   2   0   0   0   2   0   0   2   2   2   2   0   0   0   2   0   0   2   0   2   0   0   2   2   0   2   0   2   0   2   2   2   0   2   2   2   2   0   0   0   0   2   0   0   2   0   2   2   0   2   2   2   2   0   2   0   2   0   2   2   0   0   0   2   0   2   2   0   2   0   2   0   2   2   0   2   0   0   2   2   0   2   2   2   0   2   0   2   2   2   0   0   2   2   2   0   2   2   0   0   0   2   2   2   2   0   2   2
 MK-4-9                 0   2   2   0   2   0   0   2   0   2   2   2   2   0   2   2   2   2   2   0   0   0   2   0   2   0   2   0   2   0   2   0   0   2   2   2   0   0   2   2   2   0   0   2   2   2   2   2   2   0   0   2   0   2   2   2   2   0   0   0   0   0   0   0   2   0   2   2   0   0   0   2   2   0   0   0   2   2   2   2   0   2   0   2   2   0   0   0   0   2   2   0   2   0   0   0   2   0   0   2   2   2   2   0   0   0   2   2   0   2   0   2   0   0   2   2   0   2   0   2   0   2   2   2   0   2   2   2   2   0   0   0   0   2   0   2   2   0   2   2   0   2   2   2   0   0   2   0   2   0   2   2   0   0   0   2   0   2   0   0   2   0   2   2   2   2   0   2   0   0   2   2   0   2   2   2   0   2   0   2   2   2   0   0   2   2   2   0   2   2   0   0   0   2   2   2   2   0   2   2
 MK-4-10                0   2   0   2   2   0   0   2   0   2   2   2   2   0   2   2   0   2   2   0   0   0   0   2   2   0   2   0   2   0   2   0   0   2   2   2   2   0   2   2   2   0   0   2   2   2   2   2   2   0   0   2   0   2   0   2   2   0   0   0   0   0   0   0   2   0   2   2   0   2   2   2   2   0   2   0   2   2   2   2   0   2   0   2   2   2   0   0   0   2   2   0   2   0   0   0   2   0   0   0   2   2   2   0   0   0   2   2   0   2   0   2   0   2   2   2   0   2   0   0   0   2   2   2   0   2   2   2   2   0   0   0   0   2   0   2   2   0   2   2   0   2   2   2   0   0   2   0   2   0   2   2   0   0   0   2   0   2   0   0   2   0   2   0   2   2   0   2   0   0   2   2   0   2   2   2   0   2   0   2   2   2   0   0   2   2   2   0   0   2   0   0   0   2   2   2   2   0   2   0
 MK-4-11                0   2   0   2   2   0   0   2   0   2   2   2   2   0   2   0   0   2   2   0   0   2   0   2   2   0   2   0   2   0   2   0   0   2   2   2   2   0   2   2   2   0   0   0   2   2   2   2   0   0   0   2   0   2   0   2   2   0   0   0   0   0   0   0   2   0   2   2   0   2   2   2   0   0   2   0   2   2   2   2   2   0   0   2   2   2   0   0   0   2   2   0   2   0   0   0   2   0   0   0   2   2   2   0   0   0   2   2   0   2   0   2   0   2   0   2   0   2   0   0   0   2   2   2   0   2   2   2   2   0   0   0   0   2   0   2   2   0   2   2   0   2   0   2   0   2   2   0   2   0   2   2   2   2   0   0   0   2   0   0   2   0   2   0   2   2   0   2   0   0   0   2   0   2   2   2   0   2   0   2   2   2   0   0   0   2   2   0   0   2   0   0   0   2   2   2   2   0   2   2
 MK-4-12                0   2   0   2   2   0   0   2   0   0   2   2   2   2   2   0   0   2   2   0   0   2   0   2   0   0   2   0   2   0   2   0   0   2   2   2   2   0   2   2   2   0   0   0   2   2   2   2   0   0   0   2   0   2   0   2   2   2   0   0   0   0   0   0   2   2   2   2   0   2   2   2   2   0   2   0   2   2   2   0   2   0   0   2   2   2   0   0   2   2   2   0   2   0   2   0   2   0   0   0   2   2   2   0   0   0   2   2   0   2   2   0   0   2   0   2   2   2   0   2   0   2   2   2   0   2   2   2   2   0   0   0   0   2   0   0   2   0   2   2   0   2   0   2   0   2   0   0   2   0   2   2   2   2   0   0   0   2   0   0   2   0   2   0   2   2   2   2   0   0   0   2   0   2   2   2   0   2   0   2   2   2   0   0   0   2   2   0   0   0   0   0   0   2   2   2   0   0   2   2
 MK-4-13                0   2   0   0   2   0   0   2   2   0   2   2   2   0   2   0   0   2   2   0   2   2   0   2   0   0   2   0   2   0   2   0   0   2   2   2   2   0   2   2   2   0   0   0   2   2   2   2   0   0   0   2   0   2   0   2   2   2   0   0   0   0   0   0   2   2   2   2   0   2   2   2   2   2   2   0   2   2   2   0   2   2   0   0   2   0   0   0   2   2   0   0   2   2   2   0   2   0   0   0   2   2   0   0   0   0   2   2   0   2   2   0   2   2   0   2   2   2   0   2   0   2   2   2   0   2   0   0   2   0   0   0   0   0   0   0   2   0   2   2   0   2   0   0   0   0   0   0   2   0   2   2   2   2   0   0   0   0   0   0   2   0   2   0   2   2   2   2   0   0   0   2   0   0   2   2   0   2   0   0   2   2   0   0   0   0   2   0   0   0   0   0   0   2   2   2   0   0   2   2
 MK-4-14                0   2   0   0   2   0   0   2   2   0   2   2   2   0   2   0   0   2   2   2   2   2   0   2   0   0   0   0   2   0   2   0   0   2   2   2   2   0   2   2   2   0   0   0   2   2   2   2   0   0   0   2   0   2   0   0   2   2   0   0   0   0   0   0   2   2   2   2   0   2   2   2   2   2   2   2   0   2   2   0   2   2   0   0   2   0   0   0   2   2   0   0   2   2   2   0   2   0   0   0   2   2   0   0   0   0   2   0   0   2   2   0   2   2   0   2   2   2   2   2   0   2   2   2   0   2   0   0   2   0   0   0   0   0   0   0   2   0   0   2   0   2   2   0   0   0   0   0   2   2   2   2   2   2   0   0   0   0   0   0   2   0   2   0   2   2   2   2   0   0   0   2   0   0   2   2   0   2   0   0   2   2   0   0   0   0   2   0   0   0   0   0   0   2   2   2   0   0   2   2
 MK-4-15                0   2   0   0   2   0   0   0   2   0   2   2   2   0   2   0   0   0   2   2   2   2   0   2   0   2   0   0   2   0   2   2   0   2   2   2   2   0   2   2   2   0   0   0   2   2   0   2   0   0   0   2   0   2   0   0   2   2   0   0   0   0   0   0   2   2   2   2   0   2   2   2   2   2   2   2   2   2   0   0   2   0   0   0   0   0   0   0   2   2   0   0   2   2   2   0   2   0   0   2   2   2   0   0   0   0   2   0   0   2   2   0   2   0   2   2   2   2   2   2   0   2   0   2   0   2   0   0   2   0   0   0   0   0   0   0   2   0   2   2   0   2   2   2   0   0   2   0   2   2   2   2   2   2   2   0   0   0   0   0   0   0   2   2   2   2   2   2   0   0   0   2   0   2   2   2   0   2   0   0   2   2   0   0   0   0   2   0   0   0   0   0   0   2   2   2   0   0   2   2
 MK-4-16                0   2   0   2   2   0   0   0   2   0   2   2   2   2   2   0   0   0   2   2   2   2   0   2   2   2   0   0   2   2   2   2   2   2   2   0   2   0   2   2   2   0   0   0   2   2   0   2   0   0   0   2   0   2   0   0   2   2   0   0   0   2   0   0   2   2   2   2   2   2   2   0   2   2   2   2   2   2   2   0   2   0   0   0   0   2   0   0   2   2   0   0   2   2   2   0   0   0   0   2   2   2   0   0   2   2   2   0   0   0   2   0   2   0   2   2   2   2   2   2   0   2   0   2   0   2   2   0   2   0   0   0   0   0   2   0   2   2   2   0   0   2   2   2   0   0   2   0   2   2   2   2   2   0   2   0   0   0   0   0   0   0   2   2   2   2   2   2   0   0   0   0   0   2   2   2   0   2   0   0   2   2   0   0   0   0   2   0   0   0   0   0   0   2   2   2   0   0   2   0
 MK-5-1                 2   0   2   0   2   0   2   2   0   2   0   2   2   2   0   0   2   0   0   0   0   0   0   2   0   2   0   0   0   2   0   2   0   2   0   2   0   0   0   0   0   0   2   0   0   2   2   2   0   2   2   2   2   2   0   2   0   0   2   2   2   0   0   2   2   0   2   0   0   2   2   0   0   2   2   0   2   2   0   2   0   0   2   2   0   0   2   0   0   2   2   0   2   2   0   0   2   0   0   0   2   0   0   2   2   2   0   2   2   2   0   2   2   2   0   2   0   2   2   2   0   2   0   2   0   0   0   0   2   0   2   0   2   0   2   2   2   0   2   2   0   2   2   0   2   2   2   0   2   2   0   0   2   2   2   2   2   2   0   0   0   2   0   0   0   2   2   2   0   2   0   0   0   2   2   0   2   2   2   0   0   0   2   2   2   0   0   2   0   0   2   2   0   0   2   2   0   0   2   0
 MK-5-2                 2   0   2   0   2   2   2   2   0   2   0   2   2   2   0   0   2   0   0   2   0   0   0   0   0   0   0   0   0   2   0   2   0   2   0   0   0   0   0   0   0   2   2   0   0   2   2   2   0   2   2   2   2   2   2   2   0   0   2   2   2   0   0   2   2   0   2   0   0   2   0   0   0   2   2   0   2   0   0   0   0   0   2   2   0   0   2   2   2   2   2   0   2   2   0   2   2   0   0   0   2   0   2   2   0   2   0   2   2   2   0   2   2   2   2   2   2   2   2   2   2   2   0   2   0   0   0   0   2   2   2   0   2   0   2   2   2   0   2   2   0   2   2   0   2   2   2   0   2   2   0   0   2   2   2   2   2   2   2   0   0   2   0   0   0   2   2   2   0   2   0   0   0   2   0   0   2   2   2   0   0   0   2   0   2   0   0   2   0   0   2   0   0   0   2   2   0   0   2   0
 MK-5-3                 2   0   2   0   2   2   2   2   0   2   0   2   2   2   0   0   0   0   0   2   2   0   0   0   0   0   0   0   0   2   0   2   2   2   0   0   0   0   0   0   0   2   2   0   0   2   2   2   0   2   2   2   2   0   2   0   0   0   2   2   2   0   0   2   2   0   2   0   0   2   0   0   0   0   2   0   2   0   0   0   0   0   2   2   0   0   2   2   2   2   2   0   2   2   0   2   2   2   0   0   2   0   2   2   0   2   0   2   2   2   0   2   2   2   2   2   0   0   2   2   0   2   0   0   0   0   0   0   2   2   2   0   2   0   2   2   2   0   2   2   0   2   2   0   2   2   2   0   2   2   0   0   2   2   2   2   2   2   2   0   0   2   0   0   0   2   2   2   0   2   0   0   0   2   0   0   2   2   2   0   0   2   2   0   2   0   0   2   0   0   2   0   0   0   2   2   0   0   2   0
 MK-5-4                 0   0   2   0   2   2   2   2   0   2   0   2   2   2   0   0   0   0   0   2   2   0   0   0   0   0   0   2   0   2   0   2   2   2   0   0   0   2   0   0   0   0   2   0   0   2   2   2   0   2   2   2   2   2   2   0   0   0   2   2   2   2   0   2   2   0   2   0   0   2   0   0   0   0   2   0   2   0   0   0   0   0   2   0   0   0   2   2   2   2   2   2   2   2   0   2   0   0   0   0   2   0   2   0   0   2   0   2   2   2   0   2   2   2   0   2   0   0   2   2   0   2   0   0   0   0   0   0   2   2   2   0   2   0   2   0   2   0   2   2   0   2   0   0   0   2   2   0   2   2   0   0   2   2   2   2   2   2   0   0   0   2   0   0   0   2   2   2   0   2   0   0   0   2   0   0   2   0   2   0   2   2   2   0   2   0   0   2   0   0   2   2   0   0   2   2   0   0   2   0
 MK-5-5                 0   0   2   0   2   2   2   2   0   2   0   2   2   2   0   0   0   0   0   2   2   0   0   0   0   0   0   2   0   2   0   0   0   0   0   0   0   2   0   2   0   0   2   0   2   2   2   2   0   2   2   2   2   2   2   0   0   0   2   2   2   2   0   2   2   0   0   0   0   2   0   0   0   0   2   0   2   0   0   0   2   0   2   0   0   0   2   2   2   2   2   2   2   2   0   2   0   0   0   2   2   0   2   0   0   2   0   2   2   2   0   2   2   2   0   0   0   0   0   2   0   0   2   0   0   0   0   0   2   2   2   0   2   0   2   0   2   0   2   0   0   2   0   0   0   2   2   0   0   2   0   2   0   2   0   2   2   2   0   0   0   0   0   0   0   2   0   2   0   2   0   0   0   0   0   0   2   2   2   0   2   2   2   2   2   2   0   2   0   2   2   2   0   2   2   2   0   2   2   0
 MK-5-6                 0   0   2   0   2   0   2   2   0   0   0   0   2   2   0   0   2   0   0   2   2   0   0   0   0   0   2   2   0   2   0   0   0   0   0   0   0   2   0   2   0   2   2   0   2   2   2   2   0   2   2   2   2   2   2   0   0   0   2   2   2   2   0   2   2   2   0   0   0   2   0   0   0   0   2   0   2   0   0   0   2   0   2   2   0   0   2   2   2   2   0   2   2   2   0   2   0   0   0   2   0   2   2   0   0   2   0   2   2   2   0   2   2   2   0   0   0   0   0   2   0   0   2   0   2   0   0   0   2   2   0   0   2   0   2   0   2   0   2   0   0   0   0   0   2   2   2   0   0   2   2   2   0   2   0   2   2   2   2   0   0   0   0   0   0   2   0   2   0   2   0   0   0   0   0   0   2   2   2   0   2   2   2   2   2   2   0   2   2   2   2   2   0   2   2   2   0   2   2   0
 MK-5-7                 0   0   2   0   2   0   2   2   0   0   0   0   0   2   0   0   2   0   0   2   2   0   0   0   0   0   2   2   0   2   0   0   2   0   0   0   0   2   0   2   0   2   2   0   2   2   2   2   0   2   2   2   2   2   2   0   0   2   2   2   2   2   0   2   2   2   0   0   0   2   0   0   0   0   2   2   2   2   0   0   2   0   2   2   0   2   2   2   2   2   2   2   2   2   0   2   0   0   0   2   0   2   2   0   0   2   2   2   2   0   0   2   2   2   0   0   2   0   0   2   0   0   2   0   2   0   0   0   0   2   0   0   2   0   2   0   2   0   2   0   0   0   0   0   2   2   2   0   0   2   2   2   0   2   0   2   2   2   2   0   0   0   2   0   0   2   0   2   0   2   2   0   0   0   0   0   0   2   2   0   2   2   2   2   2   2   0   2   2   2   2   2   0   2   2   2   0   2   2   0
 MK-5-8                 0   0   2   0   2   0   2   2   2   0   0   0   0   2   0   0   2   0   0   2   2   0   0   0   0   0   2   2   0   2   0   0   0   0   0   0   0   2   0   2   0   2   2   0   2   2   2   2   0   2   2   2   2   2   2   0   0   2   2   2   2   2   0   2   2   2   2   2   0   2   0   0   0   0   2   2   2   2   0   0   2   0   2   2   0   2   2   2   2   2   0   2   2   2   0   2   0   0   0   2   0   2   2   0   0   2   2   2   2   0   0   2   2   0   0   2   2   0   0   2   0   0   2   0   2   0   0   0   0   2   0   0   2   0   2   0   2   0   2   2   0   0   0   0   2   2   2   0   0   2   2   2   0   2   0   2   2   2   2   0   0   0   2   0   2   2   0   0   2   2   0   0   2   0   0   2   0   2   2   0   2   2   0   2   2   2   0   0   2   2   0   2   0   2   2   2   0   2   2   2
 MK-5-9                 0   0   2   0   2   0   2   2   2   0   0   0   0   2   0   0   2   0   0   2   2   0   0   0   0   0   2   2   0   2   0   2   0   0   2   0   0   2   0   2   0   2   2   0   2   2   2   2   0   2   0   2   2   2   2   2   0   2   2   2   2   2   0   2   2   2   2   2   0   0   0   0   2   0   2   2   2   0   2   0   2   0   2   2   0   2   2   2   2   2   0   2   2   2   0   2   2   0   0   2   0   2   0   0   0   2   2   2   2   0   0   2   2   0   0   2   2   2   0   2   0   0   2   0   2   0   0   0   0   2   0   0   2   0   2   0   2   0   2   2   0   0   0   0   2   2   2   0   0   2   2   2   0   2   0   0   2   2   2   0   0   0   2   0   2   2   0   2   2   2   0   0   2   0   0   0   0   2   2   0   0   2   0   2   2   2   0   0   2   2   2   2   0   2   2   2   2   2   2   2
 MK-5-10                0   0   2   0   2   0   0   0   2   0   0   0   0   2   0   0   2   0   0   2   2   0   0   0   0   0   2   2   0   2   0   2   0   0   2   0   0   2   0   2   0   2   2   0   2   2   2   2   0   2   0   2   2   2   2   2   0   2   2   2   2   2   0   2   2   2   2   2   0   0   0   0   2   0   2   2   2   2   2   0   2   0   0   2   0   2   2   2   2   2   2   2   2   2   0   2   2   0   0   2   0   2   0   0   0   2   2   0   2   0   0   2   2   2   0   2   2   2   0   2   0   0   2   0   2   0   0   0   0   2   0   0   2   0   2   0   2   0   2   2   0   0   0   0   2   2   2   2   2   2   2   0   0   2   0   0   2   2   2   0   2   0   2   0   2   2   0   2   2   2   0   0   2   0   0   0   0   2   2   0   0   2   0   2   2   2   0   0   2   2   2   2   0   2   2   2   2   2   2   2
 MK-5-11                0   0   2   0   2   0   0   0   2   0   0   0   0   2   0   0   2   0   0   2   2   0   0   0   0   0   2   2   0   2   0   2   0   0   2   0   0   2   0   2   2   0   2   0   2   2   2   2   0   2   0   0   2   2   0   2   0   2   2   2   2   2   0   2   0   2   2   2   0   0   0   0   2   0   0   2   2   2   2   0   2   0   0   2   0   2   2   2   2   0   2   2   2   2   0   2   2   0   0   2   0   2   0   0   0   2   2   0   2   0   0   2   2   2   0   2   2   2   0   2   0   0   2   0   2   0   0   2   0   2   0   0   2   0   2   2   2   0   2   2   0   0   2   0   2   2   2   2   2   2   2   0   2   2   0   0   2   2   2   0   2   0   2   0   2   2   0   2   2   2   0   0   2   0   0   0   0   2   2   2   0   2   0   2   2   2   0   0   0   2   0   2   0   2   2   2   2   2   2   2
 MK-5-12                0   0   0   0   2   0   0   0   2   0   0   0   0   2   0   0   2   0   0   2   2   0   0   0   0   0   2   2   0   2   0   2   0   0   2   0   0   2   0   2   2   0   2   0   2   2   2   2   0   2   0   0   2   2   0   2   0   2   0   2   2   2   0   2   0   2   2   0   0   0   0   0   2   0   0   2   2   2   2   0   2   0   0   2   0   2   2   2   2   0   2   2   0   2   0   2   2   2   0   2   0   2   0   0   0   2   2   0   0   0   2   2   2   2   0   2   2   0   0   2   0   0   2   0   2   0   0   2   0   2   0   2   2   0   2   2   2   0   2   0   0   0   0   0   2   2   0   2   2   2   2   0   2   2   0   0   2   2   0   0   2   0   2   0   2   2   0   2   2   2   0   0   2   0   0   0   0   2   2   2   0   2   0   2   2   2   0   0   0   2   0   2   0   0   2   2   2   2   2   2
 MK-5-13                0   0   0   0   2   0   0   0   0   0   0   0   0   2   0   0   2   0   0   2   2   0   0   2   0   0   2   2   0   2   0   2   0   0   2   2   0   2   0   2   2   0   2   0   2   2   2   2   0   2   0   0   0   2   0   0   0   2   0   2   2   2   0   2   0   2   2   0   0   0   0   0   2   0   0   2   2   2   2   0   2   0   0   2   0   2   2   2   2   0   0   2   0   2   0   2   0   2   0   2   0   2   0   0   0   2   2   0   0   0   2   2   2   2   0   2   2   2   2   2   0   0   0   0   2   0   0   2   0   2   0   2   2   0   2   2   2   0   2   0   0   0   0   0   2   0   0   2   2   2   2   0   2   2   0   0   2   2   0   0   2   0   2   0   2   2   0   0   0   2   0   2   2   0   0   0   0   2   2   2   0   2   0   2   2   2   0   0   2   2   0   2   0   0   2   0   2   0   2   2
 MK-5-14                0   0   0   0   2   0   2   2   0   0   0   0   0   2   0   0   2   0   0   2   2   0   2   0   0   0   2   2   0   2   0   2   0   0   2   2   0   2   0   2   2   0   2   2   2   2   2   0   0   2   0   2   0   2   2   2   0   2   0   2   2   2   0   2   0   2   2   0   0   0   0   0   2   0   0   2   2   2   2   0   2   0   0   2   0   2   2   2   2   0   0   2   0   2   0   2   0   2   0   2   0   2   0   0   0   2   2   2   0   0   2   2   2   2   0   2   2   2   2   2   0   0   0   0   2   2   0   2   0   2   0   2   0   0   2   2   2   0   2   0   0   0   0   0   2   0   0   2   2   2   0   0   2   2   0   0   2   0   0   2   2   0   2   0   2   2   0   0   0   2   0   2   2   0   0   0   0   2   2   2   0   2   0   2   2   2   0   0   2   2   0   2   2   0   2   0   2   0   2   2
 MK-5-15                2   0   2   0   2   0   2   2   0   2   0   0   0   2   2   0   2   0   0   2   2   0   2   0   0   0   0   2   0   2   0   0   0   0   2   2   0   2   0   2   2   0   2   2   0   2   2   0   0   2   0   2   0   0   2   2   2   2   2   2   2   2   0   2   0   2   2   0   0   0   0   0   2   0   0   2   2   2   2   0   2   0   0   2   0   2   2   0   2   0   0   2   0   2   0   2   0   2   0   2   0   2   0   0   0   2   2   2   2   0   2   2   2   2   0   2   2   2   2   2   0   0   0   0   2   2   2   2   0   2   0   2   0   0   2   2   2   0   2   0   0   2   0   2   2   0   0   2   0   0   0   0   2   0   0   0   2   0   0   2   2   0   0   0   2   2   0   2   0   2   0   2   2   0   0   0   0   2   2   2   0   2   0   2   0   2   0   0   0   2   0   0   2   0   2   0   2   0   2   2
 MK-5-16                2   0   0   0   2   0   2   2   0   2   0   0   0   2   2   0   2   0   0   2   2   0   2   0   2   0   0   2   0   2   0   0   0   0   2   2   0   2   0   2   0   0   2   2   0   2   2   0   0   2   0   2   0   0   2   2   2   2   2   2   2   2   0   2   0   2   2   0   0   0   0   0   2   0   0   2   2   2   2   0   2   0   0   2   0   2   2   0   2   0   0   2   0   2   0   2   0   2   2   2   0   2   0   0   0   2   2   2   2   0   2   2   2   2   0   2   2   2   2   2   0   0   0   0   2   2   2   2   0   2   0   2   0   0   2   2   2   0   2   0   0   2   0   2   2   0   0   2   0   2   0   0   2   0   0   0   2   0   0   2   2   2   0   0   2   2   0   2   2   2   0   2   0   0   0   0   0   2   2   2   0   2   0   2   0   0   0   0   0   2   0   0   2   0   0   0   2   0   0   2
 MK-6-1                 2   0   0   0   0   2   0   0   2   0   2   0   0   0   2   2   2   2   0   0   2   0   2   2   2   0   0   0   0   2   0   2   2   0   2   0   2   2   2   2   0   2   2   0   2   2   2   2   2   2   2   0   0   0   2   0   0   0   2   0   0   0   0   2   2   0   2   2   2   0   0   0   0   0   0   2   0   2   2   2   0   0   0   0   0   0   2   0   2   2   0   2   2   2   2   2   2   2   0   0   2   0   0   2   2   2   0   2   2   2   2   0   2   0   0   2   0   0   2   2   0   0   2   0   2   2   0   2   0   0   0   0   0   2   0   0   0   2   0   2   0   2   2   2   2   2   0   0   0   0   2   2   2   0   2   2   0   2   2   0   0   0   0   2   0   2   2   0   2   0   2   2   0   2   2   0   0   0   2   0   0   0   2   2   0   2   2   2   2   0   0   2   2   2   0   2   0   0   0   0
 MK-6-2                 2   0   0   0   0   2   0   0   2   0   2   0   0   0   2   2   0   2   0   0   2   0   2   2   2   0   0   0   0   2   2   2   2   0   2   0   2   2   2   2   0   2   2   0   2   2   2   2   2   2   2   0   0   0   2   2   0   2   2   0   0   0   0   2   2   0   2   2   2   0   0   2   0   0   0   2   2   2   2   2   0   0   0   2   0   0   2   0   2   2   0   0   2   2   2   2   2   2   2   0   2   0   0   2   2   2   0   2   2   2   2   0   0   0   2   2   0   0   2   2   0   0   2   0   2   2   0   2   0   0   0   0   0   2   2   0   0   2   0   2   0   2   2   2   2   2   0   0   2   0   2   2   2   2   2   2   0   2   2   0   0   0   0   2   0   2   2   0   2   0   2   0   0   2   2   0   0   0   2   0   0   2   2   2   0   2   2   2   0   0   2   2   2   2   2   2   2   0   0   0
 MK-6-3                 2   0   0   0   0   2   0   0   2   0   2   0   0   0   2   2   0   2   0   0   2   0   2   2   2   0   0   0   0   2   2   2   2   0   2   0   0   2   2   2   0   2   2   2   2   0   0   2   2   2   2   0   0   0   2   2   0   2   0   0   0   0   2   0   2   0   2   2   2   0   0   2   0   2   0   2   2   2   2   2   0   0   0   2   0   0   2   0   2   2   0   0   2   2   2   2   2   2   2   0   2   0   0   2   2   2   0   2   2   2   2   0   2   0   2   2   0   0   2   0   0   0   2   0   2   0   0   0   0   0   0   0   0   2   2   0   0   2   0   2   0   2   2   2   2   2   0   0   2   0   2   2   0   2   2   2   0   2   2   0   2   0   0   2   0   2   2   0   2   0   2   2   0   2   2   2   0   0   2   0   0   2   2   2   0   2   2   2   0   0   2   2   2   2   2   2   0   0   0   0
 MK-6-4                 2   2   0   2   0   2   0   2   2   0   2   0   0   2   2   2   0   2   0   0   2   0   2   2   2   0   0   0   2   0   2   2   2   0   2   0   0   2   0   2   2   2   2   2   2   0   0   2   2   2   2   0   0   0   2   2   2   2   0   0   0   0   2   0   2   0   2   2   2   0   0   2   0   2   0   0   0   2   0   2   0   0   0   2   0   0   2   0   2   2   0   2   2   2   0   2   2   2   2   2   2   0   2   2   2   0   0   2   2   2   2   0   0   0   2   0   0   0   2   0   0   0   0   0   2   0   0   0   0   0   2   0   0   2   2   0   0   0   0   2   0   2   2   2   2   2   0   0   2   0   2   2   0   2   2   2   0   2   2   0   2   0   2   2   2   2   2   0   0   2   2   0   0   2   2   2   0   0   0   0   0   2   2   2   0   2   2   2   0   0   2   2   2   2   2   2   0   0   0   0
 MK-6-5                 2   2   0   2   0   2   0   2   2   0   2   0   0   2   2   0   0   2   0   0   2   0   2   2   2   0   0   0   2   0   2   2   2   0   2   0   0   2   0   2   2   2   2   2   2   0   0   2   2   2   2   2   0   0   2   2   2   2   0   0   0   0   2   2   2   2   2   2   2   0   0   2   0   0   2   0   0   2   0   2   0   0   0   2   0   0   2   0   2   0   0   2   2   2   0   2   2   2   2   2   0   0   0   2   2   0   0   2   0   2   2   0   0   2   2   2   0   0   2   0   0   0   0   0   2   0   0   2   0   0   2   0   0   2   2   0   0   0   0   2   0   2   2   2   2   2   2   0   2   0   2   2   0   2   2   2   0   2   2   0   2   0   2   2   2   2   2   0   2   2   2   0   0   2   2   2   0   0   0   0   0   2   2   2   0   2   2   2   0   0   2   2   2   0   2   2   0   2   0   0
 MK-6-6                 0   2   0   2   0   2   0   2   2   0   2   0   2   0   2   0   0   2   2   0   2   0   2   0   2   0   2   0   2   0   2   2   2   0   2   0   0   2   0   2   0   2   2   2   0   0   0   2   2   2   2   2   0   0   2   2   2   2   0   0   0   0   2   2   2   2   2   2   2   0   0   2   0   0   2   0   0   2   0   0   2   0   0   2   0   0   2   0   2   0   0   2   2   0   0   2   2   2   2   2   0   0   0   2   2   2   0   2   0   0   2   0   0   2   2   2   0   0   2   0   0   0   0   0   2   0   0   2   0   0   2   0   0   2   2   0   0   0   0   0   0   2   2   2   2   2   2   0   2   0   0   2   0   2   2   2   0   2   2   2   2   0   2   2   2   2   2   0   2   2   2   0   2   0   2   2   0   0   0   0   0   2   2   2   0   2   2   0   0   0   2   2   2   0   2   2   2   2   0   0
 MK-6-7                 0   2   0   2   0   2   0   2   2   0   2   0   2   0   2   0   0   2   2   0   2   0   2   0   2   0   2   0   2   0   0   2   2   0   2   0   0   2   0   2   0   2   2   2   0   0   0   2   2   2   2   2   0   0   2   2   2   2   0   0   0   0   2   2   2   2   2   0   2   0   0   2   0   0   2   0   2   2   0   0   2   0   0   2   0   0   2   0   0   0   0   2   2   0   0   2   2   2   2   2   0   0   2   2   2   2   0   2   0   0   2   0   0   2   0   0   0   0   2   0   2   0   0   0   2   0   0   2   0   0   0   2   0   2   2   0   0   0   0   0   0   0   2   2   2   2   2   0   0   0   0   2   2   2   2   2   0   2   2   2   2   0   2   2   2   2   2   0   2   2   2   0   2   0   2   2   0   0   0   0   0   2   2   2   0   2   2   0   0   0   2   2   2   0   2   2   2   2   0   0
 MK-6-8                 2   2   0   2   0   2   0   2   2   0   2   0   2   0   2   0   0   2   2   0   2   0   2   0   0   2   2   0   2   0   2   2   2   2   0   0   0   2   0   2   0   0   2   2   0   0   0   0   2   2   2   2   0   0   2   2   2   2   0   0   0   0   0   2   2   2   2   0   0   0   0   2   0   0   2   0   2   2   0   0   0   0   0   2   0   0   2   0   0   2   0   2   2   0   0   2   2   2   2   2   0   0   2   2   2   2   0   2   0   0   2   0   0   2   0   0   0   0   2   0   2   0   0   0   2   0   0   2   0   0   0   2   0   2   2   0   0   2   0   0   0   0   2   2   2   2   2   0   0   2   0   2   2   2   2   2   0   2   2   2   2   0   2   2   2   2   0   0   2   2   2   0   2   0   2   2   0   0   0   0   2   2   2   2   0   2   2   0   0   0   2   2   2   0   2   2   2   2   0   0
 MK-6-9                 2   2   0   2   0   2   0   2   2   2   2   0   2   2   2   0   0   2   2   0   2   0   2   0   0   2   2   0   0   0   2   2   2   2   0   0   0   2   0   2   0   0   2   2   0   0   0   0   2   2   2   2   0   0   2   2   2   0   0   0   0   0   0   2   2   2   2   0   0   0   0   2   0   0   2   0   2   2   0   0   0   0   0   2   0   0   0   0   0   2   2   2   2   0   0   2   2   2   2   2   0   2   2   2   2   2   0   2   0   0   2   0   0   2   0   0   0   0   0   0   0   0   0   0   2   0   2   2   2   0   2   0   2   2   0   0   2   2   0   0   0   0   2   2   2   2   2   0   0   2   0   2   2   2   2   2   0   2   2   2   2   0   2   2   2   2   0   0   0   2   2   0   2   0   2   2   0   0   2   0   2   2   2   2   0   2   2   0   0   0   2   2   0   2   2   2   2   0   0   0
 MK-6-10                2   2   0   2   0   2   0   2   2   2   2   0   0   0   2   0   0   2   2   0   2   0   2   0   0   0   0   0   0   0   2   2   2   2   0   0   0   2   0   2   0   2   2   2   0   2   0   0   2   2   2   2   0   0   2   2   0   0   0   2   0   0   0   0   2   2   2   0   0   0   0   2   0   0   2   0   2   2   0   0   0   0   0   2   0   0   0   0   0   2   2   2   0   0   2   2   2   2   2   2   0   2   2   2   2   2   0   2   0   0   0   0   0   2   0   0   0   0   0   0   0   0   0   0   2   0   2   2   2   0   2   0   2   2   0   0   2   2   0   0   0   0   2   2   2   2   2   2   0   2   0   0   2   2   2   0   0   0   2   2   2   0   2   2   2   2   0   0   0   2   2   2   0   0   2   2   0   0   2   0   2   2   2   2   0   2   2   0   0   0   2   2   0   0   2   2   2   0   0   0
 MK-6-11                2   2   0   2   0   0   0   2   2   2   2   0   0   0   0   0   0   2   2   0   2   2   2   0   2   0   0   0   0   0   2   2   0   2   0   0   0   2   0   2   0   2   0   2   2   2   0   0   2   2   2   2   0   0   2   2   0   0   0   2   0   0   2   0   2   2   2   0   0   0   0   2   0   0   2   0   2   2   0   0   0   0   0   2   2   2   0   2   0   2   2   0   0   0   0   2   2   2   2   2   0   2   0   2   0   2   0   2   0   0   0   0   0   2   0   0   0   0   0   0   0   2   2   0   2   0   2   2   2   0   2   0   2   2   0   0   2   2   0   0   0   0   0   2   2   2   2   2   0   2   0   0   2   2   2   2   0   0   2   2   2   0   2   2   2   2   0   0   0   2   2   2   0   0   0   2   0   0   2   0   2   0   2   2   0   2   2   0   2   0   2   2   0   0   2   2   2   0   0   0
 MK-6-12                2   2   0   0   0   0   0   0   2   2   2   0   0   0   0   0   0   2   2   2   2   2   2   0   2   0   0   0   0   0   2   2   0   2   0   0   2   2   0   2   0   2   0   2   2   2   0   0   2   2   2   2   0   0   2   2   0   0   0   0   0   0   2   0   2   2   2   0   0   0   0   0   0   0   2   0   2   2   0   0   0   0   0   2   2   2   0   2   0   2   2   0   0   0   0   2   2   0   2   2   0   2   0   2   0   2   0   2   0   0   0   0   0   2   0   0   0   0   0   0   0   2   2   0   2   0   2   2   2   0   2   0   2   2   0   0   0   2   0   0   0   0   0   2   2   2   2   2   0   2   0   0   2   2   2   2   0   2   2   2   2   0   2   2   2   2   0   2   0   2   2   2   0   0   0   2   0   0   2   0   2   0   2   2   2   2   2   0   0   0   2   2   0   2   2   2   2   0   0   0
 MK-6-13                2   2   0   0   0   0   0   0   2   2   2   0   0   0   0   0   0   2   2   2   2   2   2   0   0   0   0   0   0   0   2   2   0   2   0   0   2   2   0   2   0   2   0   2   2   2   0   0   2   0   2   2   0   0   2   2   0   0   2   0   0   0   2   0   2   2   2   0   0   0   0   0   0   0   0   0   2   2   0   0   0   0   0   2   2   0   0   0   0   2   2   0   0   0   0   2   2   0   2   0   0   0   0   2   0   2   0   0   0   0   0   0   2   2   2   0   0   0   0   0   0   2   2   0   2   0   2   2   2   0   2   0   2   0   0   2   0   2   0   0   0   0   0   2   2   2   2   2   0   2   0   0   2   2   2   2   0   2   0   2   2   0   2   2   2   2   0   0   0   2   2   2   2   0   0   2   0   0   2   0   2   0   2   2   2   0   2   0   0   0   2   2   0   0   2   2   2   0   0   0
 MK-6-14                2   2   0   0   0   2   0   0   2   2   2   0   0   0   0   0   0   2   2   2   2   0   2   0   2   0   0   0   0   0   2   2   0   2   0   0   0   2   0   2   0   2   2   2   2   2   0   0   0   0   2   2   0   2   2   2   0   0   2   0   0   0   2   0   2   2   2   2   2   0   0   0   0   0   0   0   2   2   0   0   0   0   0   2   2   0   0   2   0   0   2   0   0   0   0   2   2   0   2   0   2   0   0   2   0   2   0   0   0   0   0   0   2   2   2   0   0   0   0   0   0   0   2   0   2   0   2   2   2   0   2   2   2   0   0   2   0   2   0   0   0   0   2   2   2   2   2   2   0   2   0   0   2   2   2   2   0   2   0   2   2   0   2   2   2   2   0   0   0   2   2   2   2   0   0   2   0   0   2   0   2   0   2   2   2   0   2   0   0   0   2   0   0   0   2   2   2   0   0   0
 MK-6-15                2   2   0   0   0   2   0   0   2   2   2   0   0   0   0   0   0   2   2   2   2   0   2   0   2   0   0   0   0   0   2   2   0   2   0   0   0   2   0   2   0   2   2   2   2   0   0   0   0   0   0   2   0   2   2   2   0   0   2   0   0   0   2   0   2   2   2   2   2   0   0   0   0   0   0   0   2   2   0   0   0   2   0   2   2   0   0   0   0   0   2   0   0   0   0   2   2   0   2   0   2   0   0   2   0   2   0   0   0   0   0   0   0   2   2   0   0   0   0   0   0   0   2   0   2   0   2   2   2   0   2   2   2   0   0   2   0   2   0   0   0   0   2   2   2   0   2   0   0   2   0   0   2   2   2   2   0   0   0   2   2   0   2   2   2   2   0   0   0   2   2   2   2   0   0   2   0   0   2   0   2   0   2   0   2   0   2   0   0   0   0   0   0   0   0   2   2   0   0   0
 MK-6-16                2   2   0   0   0   2   0   2   2   2   2   0   0   0   0   0   0   2   2   2   2   0   2   0   2   0   0   0   0   0   2   2   0   2   0   0   0   2   0   2   0   2   2   2   2   0   0   0   0   0   0   2   0   2   2   2   0   0   2   0   0   0   2   0   2   2   2   0   2   0   0   0   0   0   0   0   2   0   0   0   2   2   0   2   2   0   0   0   2   2   2   2   2   0   0   2   2   0   2   0   2   0   0   0   0   2   2   0   0   0   0   0   0   2   2   0   0   0   0   0   0   0   2   2   2   0   2   2   2   0   2   2   2   0   0   2   0   2   0   0   0   0   2   2   2   0   2   0   0   2   0   0   2   2   0   2   0   0   0   2   2   2   0   0   2   2   2   2   0   2   2   2   2   0   0   2   0   2   2   0   2   0   2   0   2   0   0   0   0   0   0   2   0   0   0   2   2   0   0   0
 
!****************************************** Phenotypic Data **********************************************************
!-100.0 is resevred for missing phenotype
SimulatedTrait1        16.5151   14.7101   15.4131   13.9633   14.5518   14.1850   16.1657   16.8783   16.2667   16.5268   14.4152   14.6795   15.5920   15.9671   16.4669   13.1392   14.4529   13.7372   14.1864   15.0366   14.1774   14.9008   14.6908   15.5202   14.8195   15.6067   15.3144   14.3132   16.4842   14.7124   15.2261   16.3112   16.0062   16.2528   14.2026   14.5794   16.1865   14.5735   15.6098   15.5149   14.4330   15.9713   14.5874   15.8584   15.0991   13.5732   16.2387   13.2268   15.9381   13.9221   16.3872   13.8167   15.2669   16.1703   15.0790   15.9901   16.2019   13.8207   13.7714   14.2185   14.1673   13.8465   15.4297   13.7323   16.3694   15.2009   14.5171   14.3018   16.2530   14.7724   16.1233   14.1313   15.1699   16.6318   14.4548   14.2151   14.0598   16.0619   13.8830   14.7578   15.8537   14.3946   14.4774   14.9590   15.0581   14.6697   15.9472   15.3980   14.9045   13.8897   14.2858   13.6631   14.9136   16.2227   15.3124   15.3811   13.4854   14.7554   14.9909   15.7197   15.8146   14.3228   15.8561   13.1195   14.4957   14.6615   14.5180   14.0127   15.8588   14.0918   13.6674   15.7961   15.6015   15.3265   13.7872   16.2311   15.4601   15.1480   16.4842   16.2605   16.6498   15.0623   16.4107   15.8195   14.9846   12.9050   13.9739   14.6604   15.1213   13.3722   15.9856   15.4823   16.1776   13.4017   15.2407   15.8572   14.1465   15.8608   15.9566   14.9853   14.5133   14.3729   16.4063   15.6624   14.1948   14.0728   13.6716   16.1191   14.2167   14.1525   14.1807   14.4198   16.3069   15.8528   16.7985   14.6593   15.3615   14.6754   15.0867   16.4285   16.2954   14.6232   15.7404   15.9833   14.7769   12.8341   16.2739   16.8341   14.9514   13.5719   14.9844   15.1017   15.9268   15.0937   15.6708   15.2692   15.4871   16.4012   16.2170   14.5828   15.8045   13.2299   13.7478   15.7114   14.3375   14.4154   13.8402   13.7850   14.1146   15.4026   16.1209   14.0319   16.1947   15.7925   15.8450   14.2713   15.8496   15.5208   16.1580   15.3276
SimulatedTrait2         9.4823   10.6582    9.1846   10.6385   10.7541   10.3408    9.5546    9.5529    9.5348    9.4145   10.0382    9.4752    9.5631    9.7814    9.5256   10.5775   10.3978   10.2810   10.2548   10.3791   10.3754    9.4870   10.5498    9.6904   10.4242    9.5912   10.5456   10.4712    9.5613    9.8538    9.3781    9.2846    9.0874    9.7672   10.5097   10.3635    9.1160   10.4984    9.0723   10.0652   10.9413    9.7316   10.5866    9.2276    9.6728   10.5117    9.4726   10.6812    9.3080    9.6888    9.5253   10.9582   10.6310    9.1952   10.2331    9.5670    9.3740   10.5090   10.4985   10.4493   10.2833   10.2585    9.3400   10.6651    9.3584    9.4033   10.2599   10.7946    9.2372    9.5049    9.3869   10.4839    9.4756    9.5832    9.4882   10.5960   10.6249    9.8045   10.1806   10.6497    9.4517   10.2196   10.6768    9.7894   10.8354   10.3062    9.1706    9.6644   10.7159   10.3551   10.4187   10.2187   10.2790    9.3017    9.7008   10.3255   10.5498    9.4278   10.6365    9.5832    9.4745   10.4379    9.4612   10.5153   10.5399   10.5102    9.2441   10.7967    9.5586    9.4150   10.5999    9.2502   10.1030    9.4804   10.4785    9.5183    9.3131    9.6360    9.9156    9.3347    9.5071    9.6408    9.9450    9.2332   10.5459   10.2996   10.6746    9.3959   10.4156   10.3421    9.4795    9.3358    9.2908   10.8271    9.7259    9.6821   10.2043    9.7470    9.4947   10.5382   10.2764   10.1809    9.6190    9.6999    9.3933    9.9839   10.1873    9.9043   10.8551   10.4353   10.4436   10.5721    9.5868    9.2521    9.1449    9.4729   10.3033   10.8505    9.7924    9.2605    9.5573    9.9009    9.9381    9.2609   10.0670   10.3401    9.1237    9.5891    9.6457   10.3931    9.5546    9.5573    9.5300    8.9932   10.5558    9.5752    9.6415    9.6637    9.2007   10.1911    9.3447   10.6314   10.3226    9.3909   10.6205   10.6997   10.6934   11.0012   10.6015    9.3170    9.6719   10.3156    9.6299    9.3976    9.6594   10.2794    9.3715    9.2124    9.1039    9.7661
 
