# Supplementary material for: Inclusive Composite Interval Mapping of QTL by Environment Interactions in Biparental Populations
Source: PLoS One. 2015 Jul 10;10(7):e0132414. doi: 10.1371/journal.pone.0132414 (PMC4498613; doi:10.1371/journal.pone.0132414)
Supplement: S6 File — (ZIP) [file pone.0132414.s006.zip › H=0.8/L1/run_00164.met]

!**********************Note: lines staring with "!" are remarks and will be ignored in the program********************
!*********************************General Information**********************************
!Assuming F1 = P1 x P2, populations available in QTL IciMapping are: 
!  1, P1BC1F1 = P1 x F1, the first backcrossing where P1 is used as the recurrent parent;
!  2, P2BC1F1 = P2 x F1, the first backcrossing where P2 is used as the recurrent parent;
!  3, F1DH, F1-derived doubled haploids; 
!  4, RIL or F1RIL, recombination inbred lines through the repeated selfing of F1;
!  5, P1BC1RIL, recombination inbred lines through the repeated selfing of P1BC1F1;
!  6, P2BC1RIL, recombination inbred lines through the repeated selfing of P2BC1F1;
!  7, F2, the selfing generation of F1;
!  8, F3, the selfing generation of F2;
!  9, P1BC2F1, the second backcrossing where P1 is used as the recurrent parent; 
! 10, P2BC2F1, the second backcrossing where P2 is used as the recurrent parent;
! 11, P1BC2RIL, recombination inred lines through the repeated selfing of P1BC2F1; 
! 12, P2BC2RIL, recombination inred lines through the repeated selfing of P2BC2F1; 
! 13, P1BC1F2, the selfing generation of P1BC1F1; 
! 14, P2BC1F2, the selfing generation of P2BC1F1; 
! 15, P1BC2F2, the selfing generation of P1BC2F1; 
! 16, P2BC2F2, the selfing generation of P2BC2F1; 
! 17, P1BC1DH, P1BC1F1-derived doubled haploids; 
! 18, P2BC1DH, P2BC1F1-derived doubled haploids; 
! 19, P1BC2DH, P1BC2F1-derived doubled haploids; 
! 20, P2BC2DH, P2BC2F1-derived doubled haploids; 
   3      !Mapping Population (see remarks above)
   2      !Mapping Function (1 for Kosambi; 2 for Haldane; 3 for Morgan)
   2      !Marker Space Type (1 for intervals; 2 for positions)
   1      !Marker Space Unit(1 for centiMorgans; 2 for Morgan)
   6      !Number of Chromosomes (or Linkage Groups)
 200      !Size of the mapping population
   2      !Number of environments
 
!***************************************** Chromosomes and Linkage Maps **********************************************
!Chromosome                 NumMarkers
-CH1                        16
-CH2                        16
-CH3                        16
-CH4                        16
-CH5                        16
-CH6                        16
!Linkage map (Marker name followed by position or the interval length)
 MK-1-1                1     0.000
 MK-1-2                1    10.000
 MK-1-3                1    20.000
 MK-1-4                1    30.000
 MK-1-5                1    40.000
 MK-1-6                1    50.000
 MK-1-7                1    60.000
 MK-1-8                1    70.000
 MK-1-9                1    80.000
 MK-1-10               1    90.000
 MK-1-11               1   100.000
 MK-1-12               1   110.000
 MK-1-13               1   120.000
 MK-1-14               1   130.000
 MK-1-15               1   140.000
 MK-1-16               1   150.000
 MK-2-1                2     0.000
 MK-2-2                2    10.000
 MK-2-3                2    20.000
 MK-2-4                2    30.000
 MK-2-5                2    40.000
 MK-2-6                2    50.000
 MK-2-7                2    60.000
 MK-2-8                2    70.000
 MK-2-9                2    80.000
 MK-2-10               2    90.000
 MK-2-11               2   100.000
 MK-2-12               2   110.000
 MK-2-13               2   120.000
 MK-2-14               2   130.000
 MK-2-15               2   140.000
 MK-2-16               2   150.000
 MK-3-1                3     0.000
 MK-3-2                3    10.000
 MK-3-3                3    20.000
 MK-3-4                3    30.000
 MK-3-5                3    40.000
 MK-3-6                3    50.000
 MK-3-7                3    60.000
 MK-3-8                3    70.000
 MK-3-9                3    80.000
 MK-3-10               3    90.000
 MK-3-11               3   100.000
 MK-3-12               3   110.000
 MK-3-13               3   120.000
 MK-3-14               3   130.000
 MK-3-15               3   140.000
 MK-3-16               3   150.000
 MK-4-1                4     0.000
 MK-4-2                4    10.000
 MK-4-3                4    20.000
 MK-4-4                4    30.000
 MK-4-5                4    40.000
 MK-4-6                4    50.000
 MK-4-7                4    60.000
 MK-4-8                4    70.000
 MK-4-9                4    80.000
 MK-4-10               4    90.000
 MK-4-11               4   100.000
 MK-4-12               4   110.000
 MK-4-13               4   120.000
 MK-4-14               4   130.000
 MK-4-15               4   140.000
 MK-4-16               4   150.000
 MK-5-1                5     0.000
 MK-5-2                5    10.000
 MK-5-3                5    20.000
 MK-5-4                5    30.000
 MK-5-5                5    40.000
 MK-5-6                5    50.000
 MK-5-7                5    60.000
 MK-5-8                5    70.000
 MK-5-9                5    80.000
 MK-5-10               5    90.000
 MK-5-11               5   100.000
 MK-5-12               5   110.000
 MK-5-13               5   120.000
 MK-5-14               5   130.000
 MK-5-15               5   140.000
 MK-5-16               5   150.000
 MK-6-1                6     0.000
 MK-6-2                6    10.000
 MK-6-3                6    20.000
 MK-6-4                6    30.000
 MK-6-5                6    40.000
 MK-6-6                6    50.000
 MK-6-7                6    60.000
 MK-6-8                6    70.000
 MK-6-9                6    80.000
 MK-6-10               6    90.000
 MK-6-11               6   100.000
 MK-6-12               6   110.000
 MK-6-13               6   120.000
 MK-6-14               6   130.000
 MK-6-15               6   140.000
 MK-6-16               6   150.000
!*********************************** Marker Types ********************************************************************
!Co-dominant marker: When heterozygote F1 is present, P1 is coded as 2, F1 is coded as 1, and P2 is coded as 0; Otherwise, P1 is coded as 2, and P2 is coded as 0. 
!Dominant marker: When heterozygote F1 is present, P1 and F1 are coded as 12, and P2 is coded as 0; Otherwise, P1 is coded as 2, and P2 is coded as 0.  
!Recessive markers: When heterozygote F1 is present, P1 is coded as 2, and F1 and P2 are coded as 10; Otherwise, P1 is coded as 2, and P2 is coded as 0. 
!Missing marker is coded as -1. 
 MK-1-1                 2   2   0   0   0   2   0   2   0   2   0   0   2   0   2   2   2   2   2   2   0   0   2   2   2   0   0   2   0   0   2   0   2   0   0   0   0   0   2   0   0   2   0   2   2   2   2   0   2   2   2   2   0   0   0   2   2   0   0   0   2   0   2   0   2   0   0   2   0   0   0   0   2   2   2   2   2   2   2   0   2   2   2   2   2   2   0   2   0   2   2   2   2   0   2   2   2   0   2   0   2   2   2   2   2   2   0   0   0   0   0   2   0   0   2   0   2   2   0   2   2   0   0   2   2   2   2   0   0   0   0   2   2   2   0   0   0   0   2   2   2   2   0   0   2   0   0   0   2   0   2   0   2   2   0   0   0   0   2   0   0   2   0   2   2   2   2   0   2   2   0   0   2   0   0   0   0   2   2   2   2   0   0   2   0   2   0   0   2   0   0   0   0   0   2   2   2   2   0   2
 MK-1-2                 2   2   0   0   0   2   0   2   0   2   0   0   2   0   2   2   2   2   2   2   0   0   2   2   0   0   0   2   0   0   2   0   2   0   0   0   0   0   2   0   0   2   0   2   0   2   2   0   2   2   2   2   0   0   0   2   0   0   0   0   2   0   2   0   2   2   0   0   0   0   0   0   2   0   2   2   2   2   2   0   0   2   2   2   2   2   0   2   0   2   2   2   2   0   2   2   2   0   2   0   2   2   2   2   2   2   0   0   0   0   0   2   0   0   2   0   2   2   0   2   2   0   0   2   2   2   2   0   0   0   0   2   2   2   0   0   0   0   2   2   2   2   0   0   2   0   0   0   2   0   2   0   2   2   0   0   0   0   2   0   0   2   0   2   2   2   2   0   2   2   0   0   2   0   0   0   0   2   2   2   2   0   0   2   0   2   0   0   2   0   0   0   0   0   0   2   0   2   0   0
 MK-1-3                 2   2   0   0   0   2   0   2   0   2   0   0   2   0   2   0   2   2   0   2   0   0   2   2   0   0   0   0   0   0   0   0   2   0   0   0   0   0   2   0   0   2   0   2   0   2   2   0   2   2   2   2   2   0   0   2   2   0   0   0   2   0   2   0   2   2   0   0   2   0   0   0   2   0   2   2   2   2   2   0   0   2   2   2   2   0   0   2   0   2   2   2   2   0   2   2   2   0   2   0   2   2   0   2   2   2   0   0   0   0   0   2   0   0   2   0   2   2   0   0   2   2   0   2   2   2   2   0   0   0   0   2   2   2   0   0   0   2   2   2   0   2   0   0   0   0   0   0   2   0   2   0   2   2   0   0   0   0   2   0   0   2   0   2   2   2   2   0   2   2   0   2   2   0   0   0   2   2   2   2   2   2   0   0   0   0   2   0   2   0   2   0   0   0   0   2   0   2   0   0
 MK-1-4                 2   2   2   2   0   2   0   2   0   2   0   0   2   0   2   0   2   2   0   2   0   0   2   2   0   0   0   0   0   0   0   0   2   0   0   0   0   0   0   0   0   2   0   0   0   2   2   0   2   0   2   2   2   0   0   2   2   0   2   0   2   0   2   0   2   2   0   0   2   0   0   0   2   0   2   2   2   2   2   0   2   2   2   2   2   0   0   2   0   2   2   2   0   0   2   2   2   0   2   0   2   2   0   2   0   2   0   0   0   0   0   2   2   0   2   0   2   2   2   0   0   2   2   2   2   2   2   0   0   0   2   2   2   2   0   0   0   2   2   2   0   2   0   0   0   0   0   2   2   0   2   0   2   2   0   0   2   0   2   0   0   2   0   2   2   2   0   0   2   2   0   2   0   0   0   0   2   2   2   2   2   2   0   0   0   2   2   0   2   0   2   2   0   0   0   0   0   2   2   0
 MK-1-5                 2   2   2   2   0   2   0   2   0   2   0   0   2   0   2   0   2   2   0   2   0   0   2   2   0   0   0   0   0   0   0   0   2   0   0   0   0   0   0   0   0   2   0   0   0   2   2   0   2   0   0   2   2   0   0   0   2   0   2   0   0   0   2   0   2   2   0   0   2   2   0   0   2   0   2   2   2   2   2   0   2   2   2   2   2   0   0   2   0   2   2   2   0   0   2   2   2   0   2   0   0   2   0   0   0   2   0   0   0   0   0   2   2   0   2   0   2   2   2   0   0   2   2   2   2   2   2   0   0   0   2   2   0   0   0   0   0   2   2   2   0   2   0   0   0   0   0   2   2   0   2   0   2   2   0   0   2   0   2   0   0   2   0   2   2   2   0   0   2   0   0   2   0   0   0   0   2   2   0   2   2   2   0   0   0   2   2   0   2   0   2   2   0   0   0   0   0   2   0   0
 MK-1-6                 2   2   2   2   0   0   0   2   0   2   0   0   2   2   2   0   2   2   0   2   0   0   2   2   0   0   0   0   0   0   0   0   2   0   0   0   0   0   0   0   0   2   0   0   0   2   2   0   2   0   0   2   2   0   0   0   2   0   2   0   0   0   2   0   0   2   0   2   2   2   0   0   2   0   2   0   0   2   2   0   2   2   2   2   2   0   0   2   2   2   0   2   2   2   2   2   2   0   2   0   0   2   0   0   0   2   0   0   2   0   0   2   2   0   2   0   0   2   0   0   0   2   2   2   2   0   2   0   2   0   2   0   0   0   0   0   0   2   2   2   0   2   0   0   0   0   0   2   2   0   2   0   2   2   0   0   0   0   2   0   0   2   0   2   2   2   0   0   2   0   0   2   2   0   0   0   2   2   0   2   2   2   0   0   0   2   2   0   2   0   2   2   0   0   0   2   0   2   2   0
 MK-1-7                 2   2   2   2   0   0   2   2   0   2   0   0   2   2   2   0   2   2   0   2   0   0   0   2   0   0   0   0   0   0   2   0   2   2   0   0   0   0   0   0   0   2   0   0   0   2   2   0   0   0   0   2   2   0   0   0   2   0   2   0   0   0   2   0   0   2   0   0   2   2   0   0   2   0   2   0   2   2   2   0   2   2   2   2   2   0   0   2   2   2   0   2   2   2   2   2   2   0   2   0   0   0   0   0   0   2   0   0   2   0   0   0   2   0   2   0   0   2   2   0   0   2   2   2   2   2   2   0   2   0   2   0   0   0   0   0   0   2   2   0   0   0   0   0   0   0   0   2   2   0   2   0   0   2   0   0   0   0   2   0   0   2   0   2   2   2   0   0   2   0   2   2   2   0   0   0   2   2   0   0   2   2   0   0   0   2   2   0   2   0   2   2   0   0   2   2   0   2   2   0
 MK-1-8                 2   2   2   2   0   0   2   2   0   2   0   0   2   2   2   0   2   2   0   2   0   0   0   2   0   0   0   0   0   0   2   0   2   2   0   0   0   0   2   0   0   2   0   0   0   2   2   0   0   0   0   2   2   0   0   0   2   0   2   0   0   0   2   0   0   2   0   0   2   2   0   0   2   0   2   2   2   2   2   0   2   2   2   2   2   0   0   2   2   2   0   2   2   2   2   2   2   0   2   0   0   0   0   0   0   2   0   0   2   0   0   0   2   0   2   0   0   2   2   0   0   0   2   0   2   0   2   0   0   0   2   2   2   0   0   0   0   0   2   0   0   0   0   0   0   0   0   2   2   0   2   0   0   2   0   0   0   0   2   0   0   2   0   2   2   2   0   0   2   0   2   2   2   0   0   0   2   2   0   0   2   2   0   0   0   2   2   0   2   0   2   2   0   0   2   2   0   2   2   0
 MK-1-9                 0   2   2   2   0   0   2   2   0   2   0   0   2   2   2   0   0   2   0   2   0   0   0   2   0   0   0   0   0   0   2   0   2   2   0   0   0   0   2   0   0   2   0   0   0   2   2   0   0   0   0   2   2   0   0   0   2   0   2   0   0   2   2   0   0   2   0   0   2   2   0   0   0   0   2   2   2   2   2   0   2   2   2   2   0   0   0   2   2   0   0   2   2   2   2   2   2   0   0   0   0   0   2   0   0   2   0   0   2   0   0   0   2   0   2   0   0   2   2   0   0   0   2   0   2   0   2   0   0   0   2   0   2   0   0   0   0   2   2   0   0   0   2   2   0   0   0   2   2   0   2   0   0   2   0   0   0   0   2   2   0   0   0   2   2   2   2   0   2   0   2   2   2   0   0   0   2   2   0   0   2   2   0   0   0   2   2   0   2   0   2   2   0   0   0   2   0   2   2   0
 MK-1-10                0   2   2   2   0   0   2   2   0   2   0   0   2   2   2   0   0   2   0   2   0   0   0   2   0   0   0   0   0   2   2   0   0   2   0   0   0   0   2   0   0   2   0   0   0   2   2   0   0   0   0   2   2   2   0   0   2   0   2   0   0   2   2   0   0   2   0   0   2   2   2   2   0   0   2   2   2   2   2   0   2   2   2   2   0   0   0   2   2   2   0   2   2   2   2   0   2   0   0   0   0   0   2   0   0   2   0   0   2   0   0   0   2   0   2   0   2   2   0   0   0   0   2   0   0   2   2   0   0   0   2   0   2   0   0   0   2   2   2   0   2   0   2   2   0   0   2   2   0   2   2   2   0   0   0   0   0   0   2   2   0   0   0   2   2   2   0   0   2   0   0   2   0   0   0   0   2   2   0   0   2   2   0   0   0   2   2   0   2   0   2   0   0   0   0   2   0   2   2   0
 MK-1-11                0   2   2   2   0   0   2   2   0   2   0   0   2   2   2   0   0   2   0   2   0   0   0   2   0   0   0   0   0   2   2   0   0   2   0   0   0   0   2   0   0   2   0   0   0   2   2   0   2   0   0   2   0   2   0   0   2   0   2   0   0   0   2   0   2   2   0   0   2   2   2   2   0   0   2   2   2   2   2   0   2   2   2   2   0   0   0   2   2   2   2   2   2   2   2   0   2   0   0   0   0   0   2   0   0   2   0   0   2   0   0   0   2   0   0   0   2   2   0   0   0   0   2   0   0   2   2   0   0   0   2   0   2   0   0   0   2   2   2   0   2   0   2   0   0   0   2   2   0   2   2   2   0   0   0   0   0   0   2   2   0   2   0   2   2   0   0   0   0   0   0   2   0   0   0   0   2   2   0   0   2   2   0   0   0   2   0   0   2   0   0   0   0   0   0   2   2   2   2   0
 MK-1-12                2   2   2   2   0   0   2   2   0   2   0   0   2   0   0   2   2   2   0   2   0   0   0   0   0   2   0   0   0   0   2   0   0   2   0   0   0   0   2   0   2   2   0   0   0   2   2   2   2   0   0   2   0   2   0   0   2   0   2   0   0   0   2   0   0   2   0   0   2   2   2   2   2   2   2   2   2   2   2   0   2   0   2   2   0   2   0   2   0   2   0   2   2   2   2   0   2   0   0   0   0   0   2   0   0   2   0   0   2   0   0   0   2   0   0   0   0   2   0   0   0   0   2   0   2   2   2   2   0   0   2   0   2   0   0   0   2   2   2   0   2   0   2   2   0   0   2   2   0   2   2   0   0   0   0   0   0   0   2   2   0   2   0   2   2   0   0   2   0   0   0   2   0   0   0   2   2   2   0   0   2   2   2   2   0   2   0   0   2   0   0   0   0   0   0   2   2   2   2   0
 MK-1-13                2   2   2   2   2   0   2   0   0   2   0   0   0   0   0   2   2   2   0   2   0   0   0   0   0   2   0   0   0   0   2   2   0   2   0   0   0   0   0   0   2   2   0   0   0   2   2   2   2   0   0   2   0   2   0   0   2   0   2   0   2   0   2   0   0   2   0   2   2   2   2   2   2   2   2   2   2   2   2   0   2   0   0   2   0   2   0   2   0   2   0   2   2   2   2   0   2   0   0   0   0   0   2   2   0   2   0   0   2   0   0   0   2   0   0   0   0   2   0   0   2   0   2   2   2   2   2   0   0   2   2   0   0   0   0   0   2   2   2   0   2   0   2   2   0   0   2   2   0   2   2   0   0   0   0   0   0   0   2   2   0   2   0   2   2   0   0   2   2   0   0   2   0   0   0   2   0   2   0   0   2   2   2   2   0   2   0   0   2   0   0   0   0   0   0   2   2   2   0   0
 MK-1-14                2   2   2   2   0   0   2   2   0   2   0   2   0   0   0   2   2   2   0   2   0   0   0   0   2   2   2   0   0   2   2   2   2   2   0   0   0   0   2   0   2   2   0   0   0   2   2   2   2   0   0   2   0   2   0   2   2   0   2   0   2   0   0   0   0   2   0   2   2   2   2   2   2   2   2   0   2   2   0   0   2   2   0   2   0   2   0   2   0   2   0   2   2   2   2   0   0   0   0   0   0   0   0   2   0   2   0   0   2   2   0   0   2   0   0   0   0   2   0   0   2   0   0   2   2   2   2   0   0   2   2   2   2   0   0   0   2   2   2   0   2   2   2   2   0   0   2   0   0   2   2   0   0   0   0   0   0   0   2   0   0   2   0   2   2   0   0   2   2   2   0   2   2   0   0   2   0   2   0   0   2   2   2   2   0   2   0   0   0   0   0   0   0   0   0   2   2   2   0   0
 MK-1-15                2   2   2   0   0   0   2   2   0   0   0   2   0   0   0   2   2   2   0   2   0   0   2   0   2   2   2   0   0   2   2   0   2   2   0   0   0   0   2   0   2   2   2   0   0   2   2   2   2   0   0   2   0   2   0   2   2   2   2   0   0   0   0   0   0   2   0   2   2   2   2   2   2   2   2   0   2   2   0   0   2   2   0   2   0   2   2   2   0   2   0   2   2   2   2   0   0   0   0   0   0   0   0   2   0   2   0   0   2   2   0   0   2   2   0   0   0   2   0   0   2   0   0   2   2   2   0   0   0   2   2   2   2   0   0   0   2   0   2   0   2   2   2   2   0   0   2   0   0   2   2   0   0   0   0   0   0   0   2   0   0   2   0   2   2   0   0   2   2   2   0   2   2   0   0   2   2   2   0   0   2   2   2   2   0   2   0   0   2   2   2   0   0   0   0   2   2   2   0   0
 MK-1-16                2   2   2   0   2   0   2   0   0   0   0   2   0   0   0   2   2   2   0   2   0   0   2   0   2   2   2   0   0   2   2   0   0   2   2   0   0   0   2   0   2   2   2   0   0   2   2   2   2   0   0   2   0   2   0   0   2   2   0   2   0   0   0   0   2   2   0   0   2   2   2   2   2   2   2   0   2   2   0   0   2   2   0   2   0   2   2   0   0   2   0   2   2   2   2   0   0   0   0   0   0   0   0   2   0   0   2   0   2   2   0   2   2   2   0   0   0   2   0   0   2   0   0   2   2   2   0   0   2   2   2   2   2   2   2   0   2   0   2   2   2   2   2   2   0   0   2   2   0   2   2   0   2   0   0   0   0   0   2   0   2   0   0   2   2   0   2   2   2   2   0   2   2   0   0   0   2   2   0   2   2   2   2   2   0   2   0   0   2   2   2   0   0   0   0   2   2   2   0   0
 MK-2-1                 2   2   0   0   0   0   0   2   2   2   0   0   0   2   2   0   0   2   2   2   2   0   0   0   0   0   2   2   2   0   0   2   0   0   2   0   2   0   0   2   0   0   0   2   2   2   0   2   0   0   0   2   0   0   2   2   0   2   2   0   2   2   2   2   0   2   0   0   0   2   0   2   2   2   0   2   2   0   0   2   2   2   2   0   0   0   2   0   0   0   2   0   0   0   2   2   0   2   0   2   2   2   2   0   2   0   0   2   2   2   0   2   0   2   2   0   2   2   2   2   0   2   2   0   0   2   2   2   2   2   2   0   0   0   2   0   2   2   2   2   2   0   2   0   0   0   0   0   0   0   0   2   0   2   2   2   2   0   2   2   2   2   0   0   2   2   2   0   0   0   0   2   0   0   0   2   2   0   0   2   0   0   0   0   0   2   0   2   0   0   0   2   0   0   0   2   0   0   0   2
 MK-2-2                 0   2   0   0   0   0   0   2   2   2   0   0   2   2   2   0   0   0   2   2   2   0   0   0   0   2   2   2   2   0   0   2   0   0   2   0   2   0   0   2   0   0   0   2   2   2   0   0   0   0   0   2   0   2   2   2   0   2   2   0   0   2   2   2   0   2   0   0   0   2   0   2   2   2   0   2   2   0   0   2   2   2   2   0   0   0   2   0   0   2   2   0   0   0   2   2   0   2   0   2   2   2   2   0   2   0   0   2   2   2   0   2   0   2   2   0   2   2   2   2   0   2   2   0   0   2   2   2   2   0   2   0   0   0   2   0   2   2   2   2   2   0   2   0   0   0   0   0   0   0   0   2   0   2   0   2   2   0   2   0   2   2   0   0   2   2   2   0   0   0   0   2   0   0   0   2   2   0   0   2   0   0   0   0   0   2   0   2   0   2   0   2   0   0   0   2   0   0   0   2
 MK-2-3                 0   2   0   0   0   0   2   2   2   2   0   0   2   2   2   0   0   0   2   2   2   0   0   0   0   2   2   2   2   2   0   2   0   0   2   0   2   0   0   2   0   0   0   2   2   0   0   2   0   0   0   0   0   2   2   2   0   2   2   0   0   2   2   2   0   2   0   0   0   2   0   2   2   2   0   0   2   0   0   2   2   0   2   2   0   2   0   0   0   0   2   0   2   0   2   2   0   2   0   2   2   2   2   2   2   0   0   2   2   2   0   2   0   2   2   0   2   2   2   2   0   2   0   0   0   2   2   2   2   0   2   0   0   0   2   0   2   2   2   2   0   0   2   0   0   0   0   0   0   0   0   2   0   2   0   2   2   0   2   0   2   2   0   0   0   2   2   0   0   0   2   2   0   0   0   2   2   0   0   2   0   0   0   2   0   2   0   2   0   2   0   2   0   0   0   2   2   0   0   2
 MK-2-4                 0   2   0   0   0   0   2   2   2   2   0   2   2   0   0   0   0   0   2   0   2   2   0   0   0   2   2   2   2   2   0   2   0   0   2   0   2   2   0   2   0   2   0   2   2   0   0   2   0   0   2   0   0   2   2   2   0   0   2   0   0   2   2   2   0   2   0   0   0   2   0   2   2   2   0   0   0   0   0   2   2   0   0   2   0   2   0   0   0   2   2   2   2   0   2   2   0   2   0   2   2   2   2   2   2   0   0   2   2   2   0   2   0   2   2   0   2   2   2   2   0   2   0   0   0   2   2   2   2   0   2   0   0   0   2   0   2   2   0   2   0   0   0   0   0   0   2   0   0   0   0   2   2   2   0   2   2   0   2   0   0   2   0   2   0   2   2   0   0   0   2   2   0   0   0   2   2   2   0   2   0   0   0   2   0   2   0   0   0   2   0   2   0   0   0   2   2   0   0   2
 MK-2-5                 0   2   0   0   0   0   2   2   0   2   0   2   2   0   0   0   0   0   2   0   2   2   0   0   0   2   2   2   0   2   0   2   2   2   2   0   2   2   0   2   0   0   0   2   2   0   2   2   0   0   2   0   0   2   2   2   0   0   2   0   0   2   2   2   0   2   0   0   0   2   0   0   2   2   0   0   0   2   0   2   2   0   0   2   2   0   0   0   0   0   2   0   0   0   2   2   0   2   0   0   2   2   2   2   2   0   0   2   2   2   0   2   0   2   2   0   2   2   2   2   0   2   0   0   0   2   2   2   2   0   2   0   0   2   2   0   2   0   2   2   0   0   0   0   0   0   2   0   0   0   0   0   2   2   2   0   2   0   2   0   0   2   0   0   0   2   2   0   0   0   2   2   2   0   0   2   2   2   0   2   0   0   0   2   0   2   0   0   0   0   0   2   0   0   0   2   2   0   0   2
 MK-2-6                 0   2   0   0   0   0   2   2   0   2   0   2   2   0   2   0   0   0   2   0   2   2   0   2   0   0   2   2   0   2   0   2   2   2   2   0   2   2   0   2   0   0   0   2   2   0   2   2   0   0   2   0   2   2   2   2   0   0   2   0   0   2   2   2   2   2   0   0   0   2   0   0   2   2   0   0   0   2   0   2   2   0   0   2   2   0   0   0   0   0   2   0   0   0   2   2   0   0   0   0   2   2   2   2   2   0   0   2   2   2   0   2   0   2   2   0   0   2   2   2   2   2   0   0   0   2   2   2   0   0   2   0   0   2   2   0   2   0   2   2   0   0   2   0   0   0   2   0   0   0   0   0   2   2   2   0   2   0   2   0   0   2   0   0   0   2   2   0   0   0   2   2   2   0   0   0   2   2   0   2   0   0   0   2   0   2   2   0   0   0   0   0   0   0   0   2   2   0   0   2
 MK-2-7                 0   2   0   0   0   0   2   2   0   2   0   2   2   0   2   0   0   0   0   0   0   0   0   2   0   0   2   2   0   2   0   2   2   2   2   0   2   2   2   2   0   0   0   2   2   0   2   2   0   2   2   0   2   2   2   2   0   0   2   0   2   2   0   2   2   2   0   2   0   2   2   0   2   2   0   0   0   2   0   2   2   0   0   2   2   0   0   0   2   0   2   0   0   0   2   2   0   0   0   0   2   2   2   2   2   0   0   2   0   2   0   2   0   2   2   0   2   2   2   2   2   2   0   0   0   2   2   2   0   0   0   0   0   2   2   0   2   0   2   2   0   0   2   0   0   0   2   0   0   0   0   0   2   2   2   0   0   0   2   2   0   2   0   0   2   2   2   0   0   0   2   2   2   2   0   0   2   2   0   2   0   0   0   2   0   2   2   0   0   0   0   0   0   0   0   0   2   0   0   2
 MK-2-8                 0   2   0   0   0   0   2   2   0   0   0   2   2   0   2   0   0   0   0   2   0   0   0   2   2   0   2   2   0   2   0   2   2   2   2   0   2   2   2   0   0   0   2   2   2   0   0   2   0   2   2   0   2   2   2   2   0   2   2   0   2   2   2   2   2   2   0   2   0   2   2   0   2   2   0   0   0   2   0   2   0   0   0   2   2   2   0   0   2   2   2   0   0   0   2   2   0   0   0   0   2   2   2   2   2   0   0   2   0   2   0   2   0   2   0   0   2   2   2   2   2   2   0   0   0   0   2   2   0   0   0   0   0   2   2   0   2   0   0   2   0   2   2   0   0   2   2   0   0   0   0   0   2   2   2   0   0   0   2   2   0   0   2   0   2   0   2   0   0   2   2   0   2   2   0   0   0   2   0   2   0   0   0   2   0   0   2   0   0   0   0   0   0   0   0   0   2   0   0   2
 MK-2-9                 2   2   0   0   0   0   2   0   0   0   0   2   2   0   2   0   0   0   0   0   0   0   0   2   2   0   2   2   0   2   0   2   2   2   2   2   2   2   2   0   0   0   2   2   2   0   0   2   0   2   2   0   2   2   2   2   0   2   0   0   2   2   2   2   2   2   0   2   0   2   2   0   2   2   0   0   0   2   0   2   0   0   0   2   2   2   0   0   2   2   2   0   0   0   2   2   0   0   2   0   2   2   2   2   2   0   0   2   2   2   0   2   0   2   0   0   0   2   2   2   2   2   2   0   0   0   2   2   0   0   0   0   0   2   2   0   0   2   0   2   0   2   2   0   0   2   0   0   0   2   0   0   2   0   2   0   0   0   2   2   0   0   2   2   2   0   2   0   0   2   2   0   2   2   0   0   2   2   0   2   0   0   0   2   2   0   2   0   0   0   0   0   0   0   0   0   2   0   0   0
 MK-2-10                2   2   0   0   0   2   2   0   2   0   0   2   2   0   0   0   0   0   0   0   0   0   0   2   2   0   2   2   0   2   0   2   2   2   2   2   2   2   2   0   0   0   2   2   2   0   0   0   0   2   2   0   2   2   2   2   0   2   0   0   2   2   2   2   2   2   0   2   0   2   2   0   2   2   0   0   0   2   0   2   0   2   0   2   0   2   0   0   2   2   2   0   0   2   2   0   0   0   2   0   2   0   0   2   2   0   0   2   2   2   0   2   0   2   0   0   0   2   2   2   2   2   2   0   0   0   2   2   0   0   0   0   0   2   0   0   0   2   0   2   0   2   2   0   0   2   0   0   0   2   0   2   2   0   2   0   0   2   2   0   0   0   2   2   2   0   2   0   0   2   2   0   2   2   0   0   2   2   0   2   0   0   0   2   2   0   2   0   0   0   2   0   0   0   0   0   2   0   0   0
 MK-2-11                2   2   2   0   0   2   0   0   2   0   2   2   2   0   0   0   0   0   0   0   2   2   0   2   2   2   2   2   0   2   0   2   2   2   0   2   2   0   2   0   0   0   2   2   0   0   0   2   0   2   2   0   2   2   2   2   0   2   2   0   2   0   2   2   2   2   0   2   0   2   2   0   2   2   0   0   0   2   0   2   0   2   0   0   0   2   0   0   2   2   2   0   0   2   2   2   0   0   2   0   2   0   0   2   2   0   0   2   2   0   2   2   2   2   0   0   0   2   0   2   2   2   2   2   0   0   2   2   0   0   0   0   0   2   0   0   0   2   0   2   0   2   2   0   0   2   0   0   0   2   0   2   2   2   2   0   2   2   2   0   0   2   2   2   2   0   2   0   0   2   2   0   2   2   0   0   2   2   0   0   2   0   0   2   2   0   2   0   0   0   0   0   0   0   0   0   0   0   0   0
 MK-2-12                2   2   2   0   0   0   0   2   2   0   2   2   2   0   0   0   0   0   0   0   2   2   0   2   2   0   2   2   0   2   0   2   0   2   0   2   2   0   2   0   0   2   2   2   0   0   0   2   2   2   2   0   2   2   2   2   0   2   2   0   2   0   2   2   2   2   0   2   0   2   2   0   2   2   2   0   0   2   0   2   0   2   2   0   0   2   0   0   0   2   2   0   0   2   2   2   0   0   2   0   2   2   0   2   2   0   0   2   2   0   2   2   2   2   0   2   0   2   0   0   2   2   0   2   0   0   2   2   0   0   0   0   0   2   0   0   2   2   0   2   0   2   2   0   0   2   0   0   0   0   0   2   0   2   2   0   2   2   0   0   0   2   2   2   2   0   2   0   0   2   2   0   2   0   0   0   2   2   0   0   2   0   0   2   2   0   2   0   0   0   0   0   0   0   0   0   0   2   0   0
 MK-2-13                2   2   2   0   0   0   0   2   2   0   2   2   2   0   0   2   0   0   0   0   2   2   0   2   2   0   2   2   0   2   0   2   0   2   0   2   2   0   2   0   2   2   2   2   0   0   0   2   2   0   2   0   0   2   2   2   2   2   2   2   2   0   2   2   2   2   0   2   2   2   2   0   2   2   2   0   0   2   0   2   0   2   2   0   0   2   0   0   0   2   2   0   0   2   2   0   0   0   2   0   2   2   0   2   2   0   2   2   0   0   2   2   2   2   0   2   2   2   0   0   2   2   0   2   0   2   2   2   0   0   0   0   0   2   0   0   2   2   0   2   0   2   2   0   0   2   0   2   0   0   0   2   0   2   2   2   2   2   2   2   0   2   2   2   2   0   2   0   0   0   2   0   2   0   0   2   2   2   0   0   2   0   0   2   2   0   2   2   0   0   0   0   0   0   0   0   2   0   0   0
 MK-2-14                2   2   2   0   0   0   0   2   2   0   0   2   2   0   0   2   0   0   0   0   2   2   0   2   2   0   2   2   0   2   0   2   0   2   0   2   2   0   2   0   2   0   2   2   0   0   0   2   2   0   2   0   0   2   2   0   2   2   0   0   2   0   2   2   2   2   0   2   2   2   2   0   0   2   2   0   0   2   0   2   0   2   2   0   0   2   0   0   0   2   2   0   0   2   0   0   0   0   2   0   0   2   2   2   2   0   2   2   0   0   2   2   2   2   0   2   2   2   0   0   2   2   0   2   0   2   2   2   0   0   0   0   0   2   0   0   2   2   0   0   0   2   2   0   0   2   0   2   0   0   0   2   0   2   2   2   2   0   2   2   0   2   0   2   2   0   2   0   0   0   0   0   2   0   2   2   2   2   0   0   2   0   0   2   2   0   2   2   0   2   0   0   0   0   0   0   2   0   0   0
 MK-2-15                2   0   0   0   2   2   2   2   2   0   0   2   2   0   0   2   0   0   2   0   2   2   2   2   2   0   2   2   0   2   0   2   0   2   0   2   2   0   2   0   2   0   2   2   0   2   0   0   2   0   2   0   0   0   2   0   2   2   0   2   2   0   2   2   2   2   0   2   2   2   2   0   0   2   2   0   0   2   0   2   0   0   2   0   0   2   0   0   0   2   2   0   0   2   0   0   0   2   2   0   0   0   2   2   2   0   2   2   0   0   2   2   2   2   0   2   2   2   0   0   2   2   0   2   2   2   2   0   0   0   0   0   0   2   0   0   2   2   0   0   0   2   0   0   2   2   0   2   0   0   0   2   0   2   2   2   2   0   2   2   0   2   0   2   2   0   2   0   0   0   0   0   2   0   0   2   2   0   0   0   2   0   0   2   2   0   2   2   0   2   0   0   0   0   0   0   2   0   0   0
 MK-2-16                2   0   0   0   2   2   2   2   2   2   2   2   2   0   0   2   0   0   2   0   2   2   2   2   2   0   2   2   0   2   0   2   0   2   0   2   2   0   2   0   2   0   2   2   0   2   0   0   2   0   2   0   0   0   2   0   2   2   0   2   2   0   2   2   2   2   2   2   2   2   2   2   0   2   0   2   0   2   0   2   0   0   2   0   0   2   2   0   0   2   2   2   0   2   0   0   2   2   2   0   0   0   2   2   2   0   2   2   0   0   2   2   2   2   0   2   2   2   0   0   2   0   0   2   2   2   2   0   0   0   0   0   0   0   0   0   0   0   0   0   0   2   0   0   2   2   0   2   0   0   2   2   0   2   2   2   2   0   2   2   0   0   0   2   2   0   0   0   2   2   0   0   2   0   0   2   2   0   0   0   2   2   0   2   2   0   2   0   0   2   0   0   0   0   0   0   2   0   0   0
 MK-3-1                 2   2   2   0   2   0   2   0   0   2   2   0   0   0   2   0   2   2   2   2   2   0   2   0   2   2   0   0   0   0   2   0   0   2   2   2   2   2   2   0   2   0   0   0   0   2   0   2   2   2   2   0   2   2   2   2   2   0   2   0   0   2   0   2   0   2   0   2   2   2   0   2   2   0   2   2   0   0   0   2   0   2   0   2   0   0   0   2   2   0   0   0   2   2   0   2   0   0   0   0   2   2   2   2   2   2   0   2   2   0   0   0   2   0   0   2   0   2   2   2   2   0   0   0   0   0   2   2   2   0   2   2   0   2   0   2   2   0   2   0   0   0   2   0   2   2   0   0   0   0   2   2   0   0   2   2   2   2   2   0   2   2   2   0   0   0   0   0   2   2   0   2   0   0   0   0   2   2   0   0   2   2   0   2   0   2   0   2   2   2   2   2   0   2   2   2   2   2   0   2
 MK-3-2                 2   0   2   0   2   0   2   0   0   2   2   0   0   0   2   0   2   2   2   2   2   0   0   0   2   2   0   0   0   0   0   0   0   2   0   2   2   2   2   0   2   0   0   0   0   2   0   2   2   2   2   0   2   2   2   2   2   0   2   0   0   2   0   2   0   2   0   0   2   2   0   2   2   0   2   2   0   0   0   0   0   2   0   2   0   0   0   2   2   0   0   0   2   2   0   2   0   0   0   0   2   2   2   2   2   2   0   2   2   0   0   0   2   0   2   2   0   2   2   2   2   0   0   0   2   2   2   2   2   0   2   0   0   2   0   2   2   0   2   2   0   0   2   0   2   2   0   0   0   0   2   2   0   0   2   0   2   2   2   0   2   0   2   0   0   0   0   0   2   2   0   2   0   0   0   0   0   2   0   0   2   0   2   0   0   2   0   0   2   2   2   2   0   2   2   0   2   2   0   2
 MK-3-3                 2   0   2   0   2   0   2   0   2   2   2   0   0   0   2   0   2   2   2   2   2   0   0   2   2   2   0   0   0   0   0   0   0   2   2   2   2   2   2   0   2   0   0   0   0   2   0   2   0   2   2   0   2   2   2   2   2   0   2   0   0   2   0   2   0   0   0   0   2   2   0   2   0   0   2   2   0   0   0   0   0   2   0   2   0   2   0   2   2   0   0   0   2   0   0   2   0   0   0   0   2   2   2   2   2   2   0   2   2   0   0   0   2   0   2   2   0   2   2   2   2   2   0   0   0   2   2   2   2   0   2   0   0   2   0   2   2   0   2   2   0   0   2   0   2   2   0   0   2   0   2   2   0   0   2   2   2   2   2   2   2   0   2   2   0   0   0   0   2   2   0   2   2   0   0   0   0   0   0   0   2   0   2   2   2   2   0   0   2   2   2   2   0   2   2   0   2   2   0   2
 MK-3-4                 2   0   2   0   2   0   2   0   2   2   2   0   0   2   2   0   2   2   2   2   2   0   0   2   2   2   0   0   0   0   0   0   0   2   2   2   2   2   2   0   2   0   0   0   0   2   0   2   0   2   0   2   2   2   2   2   2   0   2   0   0   2   0   2   0   0   0   0   2   2   0   2   0   0   2   2   2   0   0   0   0   0   0   2   0   0   0   2   2   0   0   2   2   2   0   2   0   0   0   0   2   2   2   2   2   2   0   2   2   0   0   2   2   0   2   2   0   2   2   2   2   2   0   0   2   2   2   2   2   2   2   0   0   2   0   2   2   0   2   2   0   0   2   0   2   2   0   0   2   2   2   2   0   0   2   0   2   2   2   2   2   0   2   2   0   0   0   0   2   2   2   2   2   0   0   0   2   2   0   0   2   0   0   2   0   2   0   0   2   2   2   0   0   2   2   0   2   2   0   2
 MK-3-5                 2   2   2   0   2   0   2   0   2   2   2   0   0   2   2   0   2   2   2   2   2   0   2   2   2   2   0   0   0   0   0   0   0   2   2   2   2   2   2   0   2   0   2   0   0   2   0   2   0   2   0   2   2   2   2   2   2   2   2   0   0   2   0   2   0   0   0   2   2   2   0   2   0   0   2   0   2   0   0   0   2   0   0   0   0   0   0   2   2   0   0   2   2   2   0   0   0   0   0   0   0   2   2   2   2   2   0   2   2   0   0   2   2   0   0   2   0   2   2   0   2   2   0   0   2   2   2   0   2   2   2   0   0   0   0   2   2   0   2   2   0   0   2   0   2   2   0   2   2   2   2   2   0   0   2   0   0   2   2   2   2   0   2   2   0   0   0   0   2   2   2   2   2   0   0   0   2   2   0   0   2   0   0   2   0   0   2   0   2   2   2   0   0   2   2   0   2   0   0   2
 MK-3-6                 2   2   2   0   2   0   2   0   2   2   2   0   0   2   2   0   0   2   0   2   2   0   2   2   2   2   0   0   2   0   0   0   2   2   2   2   2   2   2   2   2   0   0   2   0   2   0   2   0   2   0   2   2   2   2   2   2   2   2   0   0   2   0   2   2   0   0   0   2   2   0   2   0   0   2   0   2   0   0   0   2   0   0   0   0   2   0   2   2   2   0   2   2   2   0   0   0   0   0   0   0   2   2   2   2   2   0   2   2   0   0   2   2   0   0   2   0   2   2   0   2   2   0   0   2   0   2   0   2   2   2   0   2   0   0   2   2   0   2   2   0   0   2   0   2   2   0   2   2   2   2   2   0   0   2   0   0   2   2   2   2   0   2   2   0   0   0   0   2   2   2   0   2   2   0   0   2   2   0   0   2   0   0   2   0   2   2   0   2   2   2   0   0   2   2   0   2   0   0   2
 MK-3-7                 2   2   2   0   2   0   2   0   2   2   2   0   0   2   2   0   0   2   0   2   2   0   2   0   2   2   0   0   2   0   0   0   0   2   2   0   2   2   2   2   2   0   0   2   0   2   0   2   0   2   0   2   2   0   2   2   2   2   2   0   2   2   0   2   2   0   0   0   2   2   0   2   0   0   2   0   2   0   2   0   2   0   0   0   0   2   0   0   0   2   0   2   2   2   0   0   0   2   0   0   0   2   2   2   2   0   0   2   2   0   0   2   2   0   0   2   0   2   0   0   2   2   0   0   0   0   2   0   2   0   2   0   2   0   0   2   2   0   2   2   0   0   2   0   2   2   0   2   2   2   2   2   0   0   2   0   0   2   2   2   2   0   2   2   2   0   0   0   2   0   2   0   2   2   2   0   2   2   0   0   2   0   0   0   0   2   2   0   0   2   2   0   0   2   2   0   2   0   0   0
 MK-3-8                 2   2   2   0   0   0   2   2   2   2   2   2   0   2   2   0   0   2   0   2   2   0   2   0   0   2   0   0   2   0   0   0   0   2   2   0   2   2   2   2   2   0   0   2   0   2   0   2   0   2   0   2   2   2   2   2   2   0   2   0   2   2   0   2   2   0   0   2   2   2   0   0   0   0   2   2   0   0   0   2   2   0   0   0   0   2   0   0   0   2   0   2   2   2   0   2   0   2   0   0   2   2   2   2   2   0   0   2   2   0   0   0   2   0   0   2   0   2   0   0   2   2   0   0   0   0   2   0   2   0   0   0   2   0   0   0   2   0   2   2   0   0   2   0   2   2   0   2   2   2   2   2   2   0   2   0   0   2   2   2   2   0   2   2   2   0   0   0   2   2   2   0   2   2   2   0   2   2   0   0   2   0   0   0   0   2   2   0   0   0   2   0   0   2   2   0   2   0   0   0
 MK-3-9                 2   2   2   0   0   0   2   2   0   2   2   2   0   0   2   0   0   2   0   2   2   2   2   0   2   2   0   0   0   0   0   0   0   2   0   0   2   2   2   2   2   0   0   2   0   2   0   2   2   2   0   2   2   2   2   2   0   0   2   0   2   0   2   0   0   0   0   2   2   2   0   0   0   0   0   2   0   0   0   2   2   0   0   0   0   2   0   0   0   0   0   2   0   2   0   2   0   0   0   2   2   2   2   2   2   0   0   2   2   0   0   0   2   0   0   2   2   2   0   0   2   2   0   0   0   0   2   0   2   0   0   0   2   0   0   0   2   0   2   2   0   0   2   0   2   2   0   2   2   2   2   2   2   0   2   0   0   2   2   2   2   0   2   2   2   0   0   0   0   2   2   0   2   2   2   0   2   2   0   0   2   0   0   0   0   2   2   0   0   0   2   0   0   2   2   0   2   2   0   0
 MK-3-10                2   2   2   0   0   0   2   2   0   2   0   2   0   0   2   2   0   2   0   2   2   2   2   0   2   0   0   2   0   0   0   0   0   2   2   0   2   2   0   2   2   0   0   2   0   2   0   2   2   2   2   2   2   2   2   2   0   0   2   0   2   0   2   0   0   0   0   2   2   2   0   2   0   0   0   2   0   0   0   2   0   0   0   0   2   2   2   0   0   0   0   2   0   0   2   2   0   0   0   2   2   2   0   2   2   0   0   2   2   0   2   0   2   0   2   2   0   2   0   0   2   2   0   0   0   0   2   0   2   0   0   0   2   0   0   0   2   0   2   2   0   0   2   0   2   2   0   2   2   2   2   2   0   0   2   0   0   2   2   2   2   0   2   2   2   0   0   0   0   0   2   0   2   2   2   0   2   2   0   0   2   0   0   0   0   2   2   2   0   0   2   2   0   2   2   0   2   0   0   0
 MK-3-11                2   2   2   0   0   0   2   2   0   2   0   2   0   0   2   2   0   0   0   2   2   2   2   2   2   0   0   2   0   0   0   0   0   2   2   0   2   2   0   2   2   0   0   2   0   2   0   2   2   2   2   2   2   2   2   2   0   0   2   0   2   0   2   0   0   0   0   2   2   2   0   2   0   0   0   2   0   0   2   2   0   0   0   2   2   2   2   2   0   0   0   2   0   0   0   2   0   0   0   2   2   2   0   2   0   0   0   2   2   0   2   0   2   0   2   2   0   2   0   0   0   2   0   0   0   0   2   0   2   0   0   0   2   0   0   0   2   0   2   2   0   0   2   0   2   2   0   2   2   2   2   2   0   0   2   0   0   2   0   2   2   0   2   2   2   0   0   0   0   0   2   2   2   2   2   0   2   2   2   2   0   2   0   0   0   2   2   2   0   0   2   2   0   2   2   0   2   2   0   0
 MK-3-12                2   2   2   0   0   0   0   2   0   2   0   2   0   0   2   2   0   0   0   2   2   2   2   2   2   0   0   2   0   0   0   0   0   2   2   0   2   2   0   2   2   0   2   2   0   0   0   2   2   2   2   2   2   2   2   2   0   0   2   0   2   0   2   0   0   0   0   2   2   2   0   0   0   0   0   2   0   2   2   2   0   0   0   2   2   2   2   0   0   0   0   2   0   2   0   2   0   0   0   2   2   2   2   2   0   0   0   2   2   0   2   0   2   0   2   0   0   0   0   0   0   2   0   0   2   0   2   0   2   0   0   0   2   0   0   0   2   0   2   2   0   0   2   0   2   2   0   2   2   2   0   2   0   2   2   0   2   2   0   2   2   0   2   0   2   2   0   0   0   0   2   0   0   2   2   2   0   2   2   2   0   2   0   0   2   2   2   2   0   0   2   2   0   2   2   0   2   2   0   0
 MK-3-13                2   2   2   0   0   0   0   0   0   2   0   2   0   0   0   2   0   0   2   2   2   2   2   2   2   0   0   2   0   0   0   0   2   0   2   2   2   2   0   2   2   0   2   2   0   0   0   2   2   0   2   2   2   2   2   2   0   0   2   0   2   0   2   0   0   0   2   2   2   2   2   0   0   2   0   2   0   2   2   2   2   0   0   2   2   2   2   0   0   0   0   2   0   2   0   2   0   0   0   0   2   2   0   2   0   0   0   2   2   0   2   0   2   0   2   0   0   0   0   0   0   2   0   0   2   2   2   0   0   0   0   0   2   0   0   0   2   0   2   2   0   0   2   0   2   2   0   2   2   2   0   0   0   2   0   0   2   2   0   2   2   0   2   2   2   2   0   0   0   0   2   2   0   2   2   2   0   2   2   2   0   2   0   2   2   2   2   2   0   0   0   2   0   2   2   0   2   2   0   0
 MK-3-14                2   2   2   0   2   0   0   0   0   2   2   2   2   0   0   2   0   0   0   2   2   2   2   2   2   0   0   2   0   2   0   2   2   0   2   2   2   2   0   2   2   0   2   0   0   0   0   2   2   0   2   2   2   2   2   2   0   2   2   0   0   0   2   0   0   0   2   2   2   2   0   0   0   2   0   2   0   2   2   2   2   0   0   2   0   2   2   0   0   0   0   2   0   2   0   2   0   0   0   0   2   2   2   2   0   0   0   2   2   0   2   0   2   0   2   0   0   0   0   0   0   2   0   0   2   2   2   0   0   0   0   0   2   0   0   0   2   2   2   2   0   0   2   0   2   2   0   0   0   2   0   0   0   2   0   0   2   2   0   2   2   0   2   2   2   2   0   0   0   0   2   2   0   2   2   2   0   2   2   2   0   2   0   2   2   2   2   0   0   0   0   2   0   2   0   0   2   2   0   0
 MK-3-15                2   2   2   0   2   0   0   0   2   2   2   2   2   0   0   2   0   0   0   2   2   2   2   2   2   0   0   2   0   2   0   2   2   0   2   2   2   2   0   2   2   0   2   0   0   0   0   2   2   0   2   2   2   2   2   2   0   2   2   0   0   0   0   2   0   0   2   0   2   2   0   0   0   2   0   2   0   2   2   2   2   0   0   2   0   2   2   2   0   0   0   2   0   2   2   2   0   0   0   0   2   2   2   2   0   0   0   2   2   0   0   0   2   0   2   0   0   0   2   0   0   2   0   2   2   2   2   0   0   0   0   0   2   0   0   0   2   2   2   2   0   0   2   0   2   2   0   0   2   2   0   0   0   0   0   0   2   2   0   2   2   0   2   2   2   2   0   0   0   0   2   2   0   2   0   2   0   2   2   2   0   2   0   2   2   2   2   2   0   0   0   2   0   2   2   2   2   0   0   0
 MK-3-16                2   2   2   0   0   0   0   0   2   2   2   2   2   0   0   0   0   0   0   2   2   2   2   2   2   0   0   2   0   2   2   2   2   2   2   2   2   2   0   2   2   0   2   0   0   2   0   2   2   0   2   2   2   2   2   2   0   0   2   0   0   0   0   2   0   0   2   0   2   2   0   0   0   2   0   2   0   2   2   2   0   0   0   2   0   2   2   2   0   0   0   2   0   0   2   2   0   0   0   0   2   2   2   2   0   0   0   2   2   0   2   0   2   0   2   0   0   0   2   0   0   2   0   2   2   2   2   0   0   2   0   0   2   0   0   0   2   2   2   2   0   0   2   0   2   2   2   0   2   2   0   0   0   0   0   0   2   2   0   2   2   0   2   0   2   2   0   0   0   0   2   2   0   2   0   2   0   2   2   2   0   2   0   2   2   2   2   2   0   0   0   2   0   2   2   2   2   0   2   0
 MK-4-1                 0   2   0   2   0   0   2   2   2   2   2   2   0   0   2   2   0   2   2   0   0   2   2   0   0   0   0   0   0   2   0   0   2   2   2   0   2   0   2   2   2   2   0   0   0   0   2   2   0   0   0   2   0   2   0   0   2   0   0   2   0   0   0   2   0   0   0   2   0   0   2   2   2   2   2   2   2   2   2   0   2   0   2   2   0   2   0   2   2   0   2   2   2   2   0   2   2   0   0   0   2   2   2   0   0   2   2   0   2   0   0   2   0   0   0   2   2   2   0   2   2   0   0   2   0   0   0   0   0   2   0   2   2   0   0   0   0   2   0   0   0   0   2   0   0   0   0   0   2   2   0   2   0   0   2   0   2   0   0   0   2   0   0   2   2   0   0   0   2   0   2   0   2   2   0   2   2   2   2   2   0   2   2   2   0   2   2   2   2   0   2   0   2   2   2   0   0   2   2   0
 MK-4-2                 0   2   0   2   0   0   0   2   2   2   2   2   0   0   2   2   0   2   2   0   0   2   2   0   0   0   0   0   0   2   2   0   2   2   2   0   2   0   2   2   2   0   0   0   0   0   2   2   0   0   0   2   0   2   2   0   2   2   2   2   0   0   0   2   0   0   0   2   0   0   2   2   2   2   2   2   0   2   2   0   0   2   2   2   0   2   0   2   2   0   2   2   2   2   0   2   2   0   0   0   2   2   2   0   0   2   2   0   2   0   0   2   0   0   0   2   2   2   0   2   2   0   0   2   0   0   0   0   0   2   0   2   2   0   0   0   0   2   0   0   0   0   2   0   2   0   0   0   2   2   0   2   0   2   2   0   2   0   0   2   2   0   0   2   2   0   0   0   0   0   0   2   2   2   0   2   2   2   2   2   0   2   2   2   0   2   2   2   2   0   2   0   2   2   2   0   0   2   2   0
 MK-4-3                 0   2   0   2   0   0   0   2   2   2   2   2   0   0   2   2   0   2   2   0   0   2   2   0   0   0   0   0   0   2   2   0   2   0   2   0   2   0   2   2   2   0   0   0   0   2   2   2   0   0   0   0   0   2   0   0   2   2   2   2   0   0   0   2   0   0   2   2   0   2   2   2   2   2   2   2   0   2   2   2   0   2   2   2   0   2   0   2   2   0   2   2   2   2   0   0   2   0   0   0   2   2   2   2   0   2   2   0   2   0   0   2   0   0   0   2   2   2   0   2   0   0   0   2   0   0   0   0   0   2   2   2   2   0   0   0   2   2   2   0   2   0   2   0   2   0   0   0   2   2   0   2   0   2   2   0   2   0   0   2   2   0   0   0   2   0   0   0   0   2   0   2   0   2   0   2   2   2   2   2   0   2   2   2   0   2   2   2   2   0   2   0   2   2   2   0   0   2   2   0
 MK-4-4                 0   0   0   2   0   0   2   2   2   2   2   2   0   0   2   2   0   2   2   0   0   2   2   0   0   0   0   0   0   2   2   0   2   0   2   2   2   0   2   2   2   0   0   0   2   2   2   2   0   0   2   0   2   2   0   0   2   2   2   2   0   0   0   2   2   2   2   2   0   2   0   2   2   2   2   2   0   2   2   2   0   2   2   2   0   2   0   2   2   0   0   2   2   2   0   0   2   0   0   0   2   2   2   0   0   2   2   0   2   0   0   2   0   0   0   2   2   2   0   0   0   0   0   2   0   0   0   0   0   2   2   2   2   0   0   0   2   2   2   0   2   0   2   0   0   0   0   0   2   2   0   2   0   2   2   0   2   0   0   2   2   0   0   0   2   0   0   0   0   2   0   2   0   2   0   2   2   2   2   2   0   2   2   2   0   0   2   2   2   0   2   0   2   2   2   0   2   2   2   0
 MK-4-5                 0   0   0   2   0   0   2   2   2   2   0   2   0   0   2   2   0   2   2   0   0   2   2   0   0   0   0   0   0   2   0   0   2   0   2   2   2   0   2   0   2   0   0   0   2   2   2   2   0   0   2   0   2   2   0   0   0   0   2   2   0   0   0   2   0   2   2   2   0   2   0   2   2   2   2   2   0   2   2   2   0   2   2   2   0   2   0   2   2   2   0   2   2   2   0   0   0   0   0   0   0   2   2   0   0   2   2   0   2   0   0   2   0   0   0   2   2   2   2   0   0   0   0   2   0   0   0   0   0   2   2   2   2   0   0   0   2   2   2   0   2   0   2   0   0   0   0   0   2   2   0   2   0   2   2   0   2   0   0   2   2   0   0   0   2   0   0   0   0   2   0   2   0   2   0   2   2   2   2   2   0   2   2   2   0   0   2   2   2   0   2   0   2   2   2   0   2   2   2   0
 MK-4-6                 0   0   0   2   0   2   0   2   2   2   0   2   0   0   2   0   0   2   2   0   0   2   2   0   0   0   0   0   0   2   0   0   2   0   2   0   2   0   2   0   2   0   0   0   2   2   2   2   0   0   2   0   0   2   0   0   0   0   2   2   0   0   0   2   0   2   2   2   2   0   0   2   2   2   2   2   0   2   2   2   0   2   2   2   0   2   0   0   2   2   0   2   2   2   0   0   0   0   0   0   0   0   2   0   0   2   2   0   2   0   0   2   0   0   0   2   2   2   2   0   0   0   0   2   0   0   0   0   0   2   0   2   2   0   0   0   2   2   2   0   2   0   2   0   0   0   0   0   2   2   0   2   0   2   2   2   2   0   0   2   2   0   0   0   2   0   0   2   0   2   0   2   0   2   0   2   0   2   2   2   0   2   2   2   0   0   0   2   0   0   0   0   0   2   2   0   0   2   2   0
 MK-4-7                 0   0   2   2   0   0   0   2   2   2   0   2   0   2   0   0   0   2   2   0   0   2   2   0   0   2   0   0   0   2   0   0   2   0   2   0   2   0   2   0   2   2   0   0   2   2   2   2   0   0   2   0   0   2   0   0   0   0   2   2   2   0   0   2   0   2   0   0   0   0   2   2   2   2   2   2   0   2   0   2   0   2   2   2   2   2   0   0   2   2   0   2   0   2   2   2   0   0   0   2   0   0   0   0   0   2   2   0   2   0   0   2   0   2   0   2   2   2   2   0   0   0   0   2   0   0   0   0   0   2   2   2   2   0   0   0   2   2   2   0   2   0   2   0   0   0   0   0   0   2   0   2   0   2   2   2   2   0   0   2   2   0   0   0   2   0   0   0   0   2   0   2   0   2   0   0   0   2   0   2   0   2   2   2   0   0   0   2   0   0   0   0   0   0   2   0   0   2   2   0
 MK-4-8                 0   0   2   2   0   0   0   0   0   2   0   2   0   2   0   0   0   2   2   0   0   2   2   0   0   2   0   0   0   2   0   0   2   2   2   0   2   0   2   0   2   2   0   0   2   2   2   2   0   0   2   0   2   2   0   0   0   0   2   2   2   2   0   2   0   2   0   0   0   2   2   2   2   2   2   2   0   2   0   2   0   2   0   2   2   0   0   0   0   2   0   2   0   2   2   2   0   0   0   2   0   0   0   0   0   2   2   0   2   0   2   2   0   2   0   2   2   2   2   0   0   0   0   2   0   0   2   2   0   2   2   2   2   0   0   0   2   2   0   0   2   0   2   0   0   0   0   0   0   2   0   2   0   2   2   2   0   0   0   0   2   0   0   0   2   0   0   0   0   2   0   2   0   2   0   0   0   2   0   2   0   2   2   0   2   0   0   0   2   0   2   2   0   2   2   0   0   2   2   0
 MK-4-9                 2   0   2   2   0   0   0   0   0   2   0   2   0   2   0   0   0   2   2   0   0   2   2   0   2   2   0   0   2   0   0   0   2   2   0   0   2   0   2   0   2   2   0   0   2   2   2   2   0   0   2   0   2   2   2   0   0   0   2   0   2   2   0   2   2   2   0   0   0   2   2   2   2   2   2   2   0   2   0   2   0   2   0   2   2   0   2   0   0   2   0   2   0   2   2   2   0   0   0   2   0   2   0   0   0   2   2   0   2   0   2   2   0   2   0   2   2   2   2   0   0   0   0   2   2   0   0   2   0   2   0   2   2   0   2   0   2   2   0   0   2   0   0   2   0   0   0   2   0   2   0   2   2   2   0   2   0   0   0   0   2   0   0   0   2   0   0   0   0   2   0   2   0   2   0   0   2   2   0   2   0   2   2   0   2   0   0   0   2   0   2   0   0   2   2   0   2   2   2   0
 MK-4-10                2   2   2   0   0   0   0   0   0   2   0   2   0   2   0   0   0   2   2   0   0   2   2   0   2   2   0   0   2   0   0   0   2   2   0   0   2   0   2   0   2   2   0   0   2   2   2   2   0   0   2   0   2   2   2   0   0   0   2   0   2   2   0   2   2   2   2   0   0   2   2   0   0   0   2   2   0   2   0   2   2   2   0   2   2   0   2   0   0   0   0   2   0   2   2   2   0   0   0   2   0   2   0   0   0   2   2   2   2   2   2   2   0   2   0   2   2   2   2   0   2   0   0   2   2   0   0   2   0   2   0   2   2   0   0   0   0   2   0   2   2   0   0   2   0   0   0   2   0   2   0   2   2   2   0   2   0   0   0   0   2   0   0   0   2   0   2   0   0   2   0   2   0   2   0   0   2   2   0   2   0   2   2   0   2   0   0   0   2   0   2   0   0   2   2   0   2   2   0   0
 MK-4-11                2   2   2   0   0   0   2   0   0   2   2   2   0   2   0   0   2   2   2   0   0   2   2   0   2   2   0   0   2   0   0   0   2   2   0   0   2   0   2   0   2   2   0   0   2   2   2   2   0   0   2   0   2   2   2   0   0   0   2   0   2   2   0   2   2   2   2   0   0   2   2   0   0   2   2   2   0   2   0   2   2   2   0   2   2   0   2   0   0   2   0   2   0   0   2   0   0   0   0   2   0   2   0   0   2   2   2   2   2   2   2   2   0   2   0   2   2   2   2   0   2   0   0   0   2   0   0   2   0   2   0   2   2   2   0   0   0   2   0   2   2   0   2   0   0   0   0   2   0   2   0   2   2   2   0   2   0   0   0   0   2   2   0   0   2   0   2   0   0   2   2   2   0   2   0   2   2   2   0   0   0   2   2   0   2   0   0   0   2   0   2   0   0   2   2   0   0   2   0   0
 MK-4-12                0   2   2   0   0   0   2   0   0   2   2   2   0   2   0   0   2   0   2   0   2   2   2   0   2   2   0   0   2   0   0   2   2   2   0   0   2   0   2   0   2   2   0   0   2   2   2   0   0   0   2   0   2   2   2   2   0   0   2   0   2   2   0   2   2   2   2   0   0   2   0   0   0   2   2   2   0   2   0   0   0   2   0   2   2   0   2   0   0   2   0   0   2   0   2   2   0   0   2   2   0   2   0   0   2   2   2   2   2   2   2   2   0   2   2   2   2   2   2   0   2   0   0   0   2   0   0   2   0   2   2   2   2   2   0   0   0   2   0   2   0   0   2   2   0   0   0   2   0   2   0   2   2   2   0   0   0   0   0   0   2   2   0   0   2   0   2   0   0   2   2   2   0   2   0   2   2   2   0   0   0   2   2   0   2   0   0   0   2   0   2   0   0   2   2   0   2   2   0   0
 MK-4-13                2   2   2   0   2   0   2   0   0   2   2   2   2   2   0   0   2   0   0   0   2   2   2   0   0   2   0   0   2   0   0   2   2   2   2   0   2   0   2   0   0   2   0   0   2   2   2   0   0   0   2   0   2   2   2   2   0   0   2   0   2   2   0   2   2   2   2   0   0   2   0   0   2   2   2   2   0   2   0   2   0   2   0   2   2   0   2   0   0   2   0   0   2   2   2   2   0   0   2   2   0   2   0   0   2   2   2   2   2   2   2   2   0   2   2   0   2   2   2   0   2   0   0   0   2   0   0   2   0   2   2   2   0   2   0   0   0   2   0   2   0   0   2   2   0   0   0   2   0   2   0   0   2   2   0   0   2   0   0   0   2   2   0   0   2   0   2   0   0   2   2   2   0   2   0   2   2   2   0   0   0   2   2   0   0   0   0   0   2   0   2   2   0   2   2   0   2   2   0   0
 MK-4-14                2   2   0   0   2   0   2   0   0   2   2   2   2   2   0   0   2   0   2   0   2   2   2   0   2   2   0   0   2   0   0   2   2   2   2   0   0   0   2   0   0   2   0   0   0   2   2   0   0   0   2   2   2   0   2   2   0   0   2   0   2   2   0   2   2   2   0   0   0   2   0   0   2   2   2   2   0   2   0   2   0   2   0   2   2   0   2   0   0   2   0   0   2   2   2   0   0   0   2   2   0   0   0   0   2   2   2   2   2   2   2   2   0   2   2   0   2   2   2   0   2   0   0   0   2   0   0   2   0   2   2   2   0   2   0   2   0   2   0   2   0   2   2   2   0   0   0   2   0   2   0   0   2   2   0   0   2   0   0   2   2   2   0   0   2   0   2   0   0   2   2   2   0   2   0   2   2   2   0   0   0   2   2   0   0   0   0   0   2   0   2   2   0   2   2   0   2   2   0   0
 MK-4-15                2   2   0   0   0   0   2   0   0   2   2   2   2   2   0   0   2   0   2   0   2   0   2   0   2   0   0   0   2   0   0   2   2   2   2   0   0   0   2   0   0   2   0   0   2   2   0   2   0   0   2   2   2   0   2   2   0   0   2   0   2   2   0   2   0   2   0   0   0   2   0   0   2   2   2   2   2   2   0   2   0   2   0   2   0   0   2   0   2   0   2   0   2   2   2   0   0   0   2   2   0   0   0   0   2   2   2   2   2   2   2   2   0   2   0   0   2   2   2   2   2   0   0   0   2   0   0   2   0   2   2   2   0   2   0   2   0   2   0   2   0   0   2   2   0   0   0   0   0   2   0   2   0   0   0   2   2   0   0   2   2   0   0   0   0   2   2   0   0   2   0   2   0   2   0   2   0   2   2   0   0   2   2   0   0   2   0   0   2   0   2   2   0   2   2   0   0   2   0   0
 MK-4-16                2   2   0   2   0   0   2   0   0   2   2   2   2   2   0   0   2   0   2   0   2   0   2   0   2   0   0   0   2   0   0   2   2   2   2   0   0   0   2   0   0   2   0   2   2   2   0   2   2   0   2   2   2   0   2   2   0   0   2   0   0   2   0   2   0   2   0   0   0   2   0   0   2   2   2   2   2   2   0   2   0   2   0   0   2   2   2   2   2   0   2   0   2   2   2   0   0   2   2   2   0   0   2   0   2   2   2   2   2   2   2   2   0   0   0   0   2   2   2   0   2   0   0   0   2   0   0   2   2   2   2   2   0   2   0   2   2   2   0   2   0   0   2   2   0   0   0   2   2   2   2   2   0   0   0   2   2   2   2   2   2   0   0   0   0   2   2   0   0   2   0   2   0   2   0   0   0   2   0   0   0   2   2   0   0   2   0   0   2   0   2   2   0   2   2   0   0   2   0   0
 MK-5-1                 0   2   0   2   2   2   0   2   2   2   2   0   2   2   2   2   2   0   0   2   2   2   2   2   0   2   2   0   0   0   2   2   0   0   2   0   2   0   2   0   2   2   0   0   2   0   2   0   0   0   0   2   0   2   2   0   0   2   0   0   2   2   2   2   0   0   0   0   2   0   0   0   2   0   0   2   2   2   2   2   0   0   2   0   0   2   2   0   0   2   2   0   0   2   0   0   2   2   0   0   0   2   2   2   2   2   0   2   0   0   0   2   2   2   0   2   2   2   0   2   0   2   0   2   0   0   2   0   2   2   0   2   0   0   2   2   2   2   0   2   2   2   2   0   2   2   0   0   2   0   2   0   2   2   2   2   0   2   0   2   2   0   2   0   0   0   2   2   0   0   2   2   0   2   0   0   2   2   0   2   0   0   2   0   2   2   0   0   0   0   2   2   2   0   2   0   2   2   0   2
 MK-5-2                 0   2   0   2   2   2   0   2   2   2   2   0   0   2   2   2   0   0   0   2   2   0   2   0   0   2   2   0   0   0   2   2   0   0   2   0   2   0   2   0   2   2   0   0   2   0   0   0   0   0   0   2   0   2   2   0   0   2   0   0   2   2   2   2   0   0   0   0   2   2   0   0   2   0   0   2   2   2   2   2   0   0   2   0   0   2   2   0   0   2   2   0   0   0   0   0   2   2   0   2   0   2   2   2   2   2   0   2   0   0   0   2   0   2   0   2   2   2   0   2   0   2   0   2   0   0   0   0   2   2   0   2   0   2   2   2   0   2   0   2   2   2   2   0   2   2   0   0   0   0   2   0   2   2   2   2   0   2   0   2   2   0   2   0   0   0   2   2   0   2   2   2   0   0   0   0   2   2   0   2   0   0   2   0   2   0   0   0   0   0   2   2   0   0   2   0   2   2   0   2
 MK-5-3                 0   2   2   2   2   2   0   2   2   2   2   0   0   2   2   2   0   0   2   2   2   0   2   0   0   2   2   0   0   0   2   2   2   0   2   0   0   0   2   0   2   2   0   0   2   0   0   0   0   0   0   2   0   0   2   0   0   2   0   0   2   2   2   2   2   0   0   0   2   2   2   0   2   0   2   2   2   2   0   2   0   0   2   0   0   2   2   0   0   2   0   0   0   0   0   0   2   2   0   2   0   2   2   2   2   2   0   2   0   0   0   2   0   2   2   2   0   2   0   2   0   0   0   0   0   0   0   0   2   2   2   2   0   0   2   0   0   2   0   2   2   2   0   0   2   2   0   0   0   0   0   0   2   2   2   2   0   2   0   2   2   2   2   0   2   2   2   2   2   2   2   2   0   0   0   0   2   2   0   2   0   0   2   0   2   0   0   0   0   0   2   2   0   0   0   0   2   2   0   2
 MK-5-4                 0   2   2   0   2   2   0   2   2   2   2   0   0   2   2   2   0   0   2   2   0   0   2   0   0   2   2   2   0   0   2   2   2   0   2   0   0   0   2   0   0   2   0   0   2   0   0   0   0   0   0   2   0   2   2   2   0   2   0   0   2   2   2   2   2   0   0   0   2   2   2   0   0   0   2   2   2   2   0   0   0   0   2   0   0   2   2   0   0   2   0   0   0   0   0   0   2   2   0   2   0   0   2   2   2   2   0   2   0   0   0   0   0   2   2   2   0   2   0   2   0   0   0   0   0   0   0   0   2   2   2   2   0   0   2   2   0   2   0   2   2   2   0   2   2   2   0   0   0   0   2   0   2   2   2   2   0   2   0   2   2   2   2   0   2   2   2   2   0   2   2   2   0   0   0   0   2   2   0   2   0   2   2   2   2   0   0   0   2   0   2   2   0   0   0   0   0   2   0   2
 MK-5-5                 0   2   0   0   2   2   0   2   2   2   2   2   0   0   2   2   0   0   2   2   0   2   2   0   0   2   0   2   0   0   2   0   2   0   2   0   0   0   2   0   0   2   2   0   0   0   0   0   0   0   0   2   0   2   2   2   0   2   0   0   2   2   2   2   0   0   0   0   2   0   2   0   0   0   2   2   2   2   0   0   0   0   2   0   0   2   2   0   0   2   0   0   0   0   2   0   2   2   0   2   0   0   2   2   0   2   0   2   0   0   0   0   0   2   2   2   0   2   0   2   0   0   0   0   0   0   0   0   2   2   2   2   0   0   2   2   0   2   0   2   2   2   0   2   2   0   2   0   0   0   2   0   2   2   2   2   0   2   2   2   2   2   2   0   2   2   2   2   0   2   2   2   0   0   0   0   2   2   0   2   0   2   2   2   2   0   0   0   2   0   2   2   0   0   0   0   0   2   0   2
 MK-5-6                 0   2   0   0   0   2   0   2   2   2   2   2   0   0   2   2   0   0   2   2   0   2   0   0   0   2   0   2   0   0   2   0   2   0   2   0   0   0   2   0   0   2   0   0   2   0   0   0   0   0   0   2   0   2   2   2   0   2   0   0   2   2   2   2   0   0   0   0   2   0   2   0   0   2   0   2   2   2   0   0   0   0   0   0   0   2   2   0   0   2   0   0   0   0   2   0   2   2   2   2   0   0   2   2   0   2   0   2   0   0   0   0   0   0   2   2   0   2   0   2   0   0   0   0   0   2   0   0   2   2   2   2   0   0   2   2   0   2   0   2   2   2   0   0   2   0   2   0   0   0   2   0   2   2   2   2   0   2   2   2   2   2   2   0   2   2   0   0   0   2   0   2   0   0   0   0   2   2   0   2   0   2   2   2   2   0   0   0   2   0   2   2   0   0   0   0   0   2   0   2
 MK-5-7                 0   0   0   2   0   2   0   2   2   2   2   2   2   0   2   2   0   0   2   2   0   2   0   0   0   2   0   2   0   2   2   0   2   0   2   0   0   0   2   0   2   2   0   2   2   0   0   0   0   0   0   0   0   2   2   2   0   2   0   2   2   2   2   2   0   0   0   0   2   0   2   0   0   2   0   2   2   2   0   0   2   0   0   0   0   2   2   0   0   2   0   0   0   0   2   2   2   2   2   2   0   2   2   2   0   2   0   2   0   0   2   0   0   0   2   0   0   2   0   2   0   0   0   2   0   2   0   0   2   2   2   2   0   0   2   2   0   2   0   2   0   2   2   0   2   0   2   0   0   0   2   0   2   2   2   2   0   2   2   2   2   2   2   0   2   0   0   0   0   2   0   2   2   2   2   0   2   2   0   2   0   2   2   2   2   0   0   0   2   0   2   2   0   0   0   0   0   2   0   2
 MK-5-8                 0   0   0   2   0   2   0   2   2   2   2   2   2   0   2   2   0   0   2   2   0   2   0   0   0   2   0   2   0   2   2   0   2   0   2   0   0   0   2   0   2   2   0   2   2   0   0   0   0   0   0   0   0   2   2   2   0   2   0   2   2   2   2   2   2   0   0   0   2   0   2   0   0   2   0   0   0   2   0   0   0   0   0   0   0   0   2   2   0   2   0   0   0   0   2   0   2   2   2   2   0   0   2   2   0   0   2   2   0   0   2   0   0   0   2   2   0   0   2   2   0   0   0   2   2   2   0   0   2   2   2   2   0   0   2   2   0   2   0   2   0   2   2   0   2   0   2   0   0   2   2   0   2   2   2   2   0   2   2   0   0   2   2   0   2   0   2   0   0   2   0   2   0   2   2   0   2   2   2   2   0   2   2   2   2   0   0   0   0   0   2   2   0   0   2   0   0   2   0   2
 MK-5-9                 0   0   0   2   0   2   2   2   2   2   2   2   2   0   0   2   0   0   2   2   0   2   0   0   0   2   0   2   0   0   2   0   2   0   2   0   0   0   0   0   2   2   0   2   2   2   0   0   0   0   0   2   0   2   2   2   0   0   2   2   2   2   0   2   2   0   0   0   2   0   2   0   0   2   0   0   0   2   0   0   0   0   0   0   2   0   2   2   0   2   0   0   0   0   2   0   2   2   2   2   0   0   0   2   0   0   2   2   0   0   2   2   0   0   0   2   0   0   0   2   0   0   0   2   2   2   0   0   2   2   0   2   0   0   0   0   0   2   0   2   0   2   2   0   2   0   2   0   0   2   2   0   2   2   2   0   2   2   2   0   0   2   2   0   2   0   2   0   0   2   0   2   0   2   0   0   0   2   2   2   0   2   2   2   2   0   2   0   0   0   2   2   0   0   2   0   0   2   0   2
 MK-5-10                2   0   2   2   0   2   2   2   2   2   2   0   2   0   0   2   0   0   2   2   0   2   0   0   0   2   0   2   0   0   2   2   2   0   2   0   0   0   0   0   2   2   0   2   2   2   0   0   0   0   0   2   0   2   2   2   2   0   0   2   2   2   0   2   2   0   0   0   2   0   2   2   0   2   0   0   0   2   0   0   0   2   0   0   2   2   0   2   0   2   2   0   2   0   2   0   2   0   2   2   0   0   0   2   0   2   2   2   0   0   2   2   0   0   0   2   0   2   0   2   0   0   0   2   2   2   0   0   2   2   0   2   0   0   0   0   2   2   0   2   0   2   2   0   2   2   2   0   0   2   2   0   2   2   2   0   2   0   2   0   0   2   2   0   2   0   2   0   0   2   0   2   0   2   0   0   0   0   2   2   0   2   2   2   2   0   2   0   0   0   2   2   0   0   2   0   0   2   0   2
 MK-5-11                0   0   2   2   0   2   2   2   2   2   0   0   2   0   0   2   0   0   2   2   0   2   0   0   0   2   2   2   0   0   2   2   2   0   2   0   0   0   0   0   2   2   0   2   2   0   0   0   0   0   0   2   0   2   2   2   2   0   0   2   2   2   0   0   2   0   0   0   2   0   2   0   2   2   0   2   0   2   0   0   0   2   0   0   2   2   0   2   0   2   2   0   0   0   2   0   2   0   2   2   0   0   0   2   0   2   2   2   0   0   2   2   0   0   0   2   2   2   0   2   0   0   0   2   2   0   0   0   0   2   0   2   0   0   0   0   2   2   0   0   0   2   2   0   2   0   2   0   0   2   2   0   2   2   2   0   2   0   2   0   0   2   2   0   2   0   2   0   0   2   0   2   0   2   0   0   0   0   2   2   0   2   0   2   2   0   2   0   0   0   2   2   0   0   2   0   0   2   0   2
 MK-5-12                0   0   2   2   0   2   2   2   2   2   0   0   2   0   0   2   0   0   2   2   0   2   0   0   0   2   2   2   0   0   2   2   2   0   2   0   0   0   2   0   0   0   0   2   2   0   0   0   0   2   0   2   0   2   0   0   2   0   0   2   2   2   0   0   2   2   0   0   2   0   2   0   2   2   0   2   0   2   0   0   0   2   2   0   2   2   0   2   0   2   2   0   0   0   2   0   2   0   2   2   0   0   0   2   0   2   2   2   0   0   0   2   0   0   0   0   2   2   0   2   0   0   0   2   2   0   0   0   0   2   0   2   0   2   0   0   2   2   0   0   0   2   2   0   2   2   0   0   2   2   2   0   2   2   2   0   2   0   2   0   0   2   2   0   2   2   2   0   0   2   0   2   2   2   0   0   0   0   2   2   0   2   2   2   2   0   2   0   0   0   2   2   0   0   2   0   0   2   0   2
 MK-5-13                2   0   2   2   0   2   0   2   0   2   0   0   2   0   0   2   0   0   0   2   0   2   0   0   0   2   2   2   2   2   2   2   2   0   2   0   2   0   2   0   0   0   0   0   2   0   0   0   0   2   0   2   0   2   0   0   2   0   0   2   2   2   0   2   2   2   0   0   2   0   0   0   2   2   0   2   0   2   0   2   0   2   2   0   2   0   0   2   0   2   2   2   0   0   2   0   2   0   2   2   0   0   0   2   2   2   2   2   0   0   2   2   0   0   0   0   2   2   0   2   0   0   0   2   2   0   0   0   0   2   0   2   0   2   0   0   2   2   0   0   0   2   2   0   2   2   0   0   2   2   2   0   2   2   2   0   2   0   2   0   2   2   2   0   2   2   2   0   0   2   0   2   0   2   0   0   0   0   2   2   0   2   2   2   2   0   2   0   0   0   2   2   0   0   2   0   0   2   0   0
 MK-5-14                2   0   2   2   0   2   0   0   0   2   0   2   2   0   0   2   0   0   0   2   2   2   0   0   0   2   2   2   2   2   0   2   2   0   2   0   2   0   2   0   2   0   0   0   2   2   2   2   0   2   0   2   0   2   2   0   2   0   0   2   2   2   0   2   2   2   0   0   2   2   0   0   2   2   0   2   2   2   0   2   0   2   2   0   2   0   0   2   0   0   2   2   0   0   2   0   0   0   2   2   0   0   0   2   2   2   2   2   0   0   2   2   0   0   0   0   2   2   0   2   2   0   0   2   2   0   0   0   0   2   0   0   0   2   0   0   2   2   0   0   0   2   0   0   2   2   2   0   2   2   2   0   0   2   2   0   2   0   2   0   2   2   0   0   2   2   2   0   0   2   2   0   0   2   0   0   0   0   2   2   2   2   2   2   2   0   2   0   0   0   2   2   0   0   2   0   2   2   0   0
 MK-5-15                2   0   2   2   0   2   0   0   0   2   0   2   2   0   0   2   0   0   0   2   2   2   0   0   0   2   2   2   2   2   2   2   2   0   2   0   2   0   2   0   2   0   0   0   2   2   0   2   0   2   2   2   0   2   2   0   2   0   0   2   2   2   0   2   2   2   0   0   2   2   0   2   2   2   0   2   2   2   0   2   2   2   0   0   2   0   0   2   0   0   2   2   0   0   0   0   0   0   2   2   0   0   0   2   0   2   2   2   0   0   2   2   0   2   0   2   2   2   0   2   2   0   2   2   2   0   0   0   0   2   0   0   0   2   2   0   2   0   0   0   0   2   0   0   2   0   2   0   2   2   2   0   0   0   2   0   2   0   2   0   2   2   0   0   2   2   0   0   0   2   2   2   0   2   0   0   0   0   0   2   2   2   2   0   2   0   2   0   0   0   2   2   0   0   2   0   0   2   0   0
 MK-5-16                2   0   2   2   0   2   0   0   0   2   0   2   0   0   0   2   2   0   0   2   2   2   0   2   0   2   0   2   2   2   2   2   2   0   2   0   2   2   0   0   2   0   0   0   2   2   0   2   0   2   2   2   0   2   2   0   0   0   0   2   2   2   0   2   0   2   0   0   2   2   0   2   2   2   0   2   2   2   0   2   2   2   0   0   0   0   0   2   2   2   2   2   0   0   0   0   0   0   2   2   0   0   0   2   0   2   2   2   0   0   0   2   0   2   0   2   2   2   0   2   2   0   2   0   2   0   0   0   0   2   0   0   0   2   2   0   2   0   0   0   0   2   0   0   2   0   2   0   2   2   0   0   0   0   2   0   2   0   0   0   2   2   0   0   0   2   0   0   0   0   2   2   0   2   0   0   0   0   0   2   2   2   2   0   0   0   2   0   0   2   2   2   0   0   2   0   0   2   0   0
 MK-6-1                 0   2   2   2   2   0   0   0   2   2   2   2   2   2   2   0   0   0   2   0   0   0   0   2   0   2   0   0   0   2   0   2   2   0   0   0   2   2   0   0   0   0   2   0   2   0   0   2   0   2   2   2   0   2   2   2   2   2   2   0   2   2   0   0   2   2   2   2   2   0   2   2   0   2   2   2   0   2   0   2   0   0   0   2   2   0   0   2   2   2   0   0   2   0   0   0   2   2   2   0   0   2   0   0   0   0   0   0   2   2   2   0   0   2   2   2   0   2   0   2   2   0   2   0   0   0   0   2   2   2   2   2   2   0   2   0   2   0   2   2   0   0   2   2   2   0   0   2   2   0   0   0   2   2   2   2   2   2   0   2   0   0   2   2   2   0   2   2   2   0   0   0   0   2   0   2   0   0   2   0   0   2   2   0   2   2   0   2   0   0   0   0   2   2   0   2   2   0   0   0
 MK-6-2                 0   0   2   2   2   0   0   0   2   2   2   2   2   0   2   0   0   0   2   0   0   0   0   2   2   2   0   0   0   2   0   2   2   0   2   0   2   2   0   0   0   0   2   0   2   0   0   2   0   2   2   2   0   2   2   2   2   2   0   0   2   2   0   0   2   2   0   2   2   0   2   2   0   2   2   2   0   2   0   2   0   0   0   2   2   0   0   2   2   2   0   0   2   0   2   0   2   2   2   0   0   2   0   0   2   0   0   0   2   2   2   0   0   2   0   2   0   0   0   2   2   0   2   0   0   2   2   2   0   2   2   2   2   0   2   0   2   2   2   2   0   0   2   0   2   2   0   2   2   0   0   0   2   2   2   2   2   2   0   2   0   2   2   2   0   0   2   2   2   0   0   0   0   2   0   2   0   0   0   0   0   2   2   0   2   2   0   2   0   2   0   0   2   2   2   2   2   0   0   0
 MK-6-3                 0   0   2   2   2   0   0   0   2   0   2   2   2   2   2   2   0   0   2   0   0   0   0   0   2   2   0   0   0   2   0   2   2   0   2   0   2   2   0   0   0   2   2   0   2   0   0   2   0   2   2   2   0   2   2   2   2   2   0   2   2   2   0   0   0   2   0   2   2   0   2   2   0   2   2   2   0   2   0   2   0   0   0   2   2   0   0   2   2   2   0   0   2   0   2   0   2   2   2   0   0   2   0   0   2   0   0   0   2   2   2   0   0   2   0   2   0   0   0   2   0   0   2   0   0   2   2   2   0   2   2   2   2   0   2   0   2   2   2   2   2   0   2   0   2   2   0   2   0   0   0   0   2   2   2   2   2   2   0   0   0   2   2   2   0   2   2   2   2   0   0   0   0   2   0   2   0   0   0   0   0   2   2   0   2   2   0   2   0   2   0   0   2   2   2   2   2   0   0   0
 MK-6-4                 0   0   0   2   2   0   0   0   2   0   2   2   2   2   2   2   0   0   2   0   0   0   0   0   2   2   0   2   0   2   0   2   2   0   2   0   2   2   0   0   0   2   2   0   2   0   0   2   0   2   2   2   0   0   2   2   2   2   0   2   2   2   2   0   0   2   0   2   2   0   2   2   0   2   2   2   0   2   0   2   0   0   0   2   2   0   0   0   2   2   0   0   2   0   2   0   0   2   2   0   0   2   0   0   2   0   0   0   0   2   2   0   0   2   0   2   0   0   0   2   0   0   2   0   0   2   2   2   0   2   2   2   2   0   2   0   0   2   2   2   0   0   2   0   2   2   2   2   0   0   0   0   2   2   2   2   2   2   0   0   2   2   2   2   0   2   2   2   2   0   0   0   2   2   0   2   0   0   0   0   0   2   2   0   0   2   0   2   0   2   0   0   2   2   2   2   0   0   0   0
 MK-6-5                 0   0   0   0   2   0   0   0   2   0   2   2   0   2   0   2   0   2   2   0   2   0   0   0   2   0   0   2   0   2   0   2   2   0   2   0   0   2   0   0   0   0   2   0   2   0   0   2   0   0   2   2   0   0   2   2   0   2   0   2   2   2   2   0   0   2   2   2   2   0   2   2   0   0   2   2   0   2   0   2   0   0   0   2   2   0   0   0   2   2   0   0   2   2   2   0   0   2   2   0   0   2   2   0   2   0   0   0   0   2   2   0   0   2   0   0   0   0   2   2   0   0   2   0   0   2   2   2   0   2   2   2   2   0   2   2   0   2   2   2   0   0   2   0   2   2   0   2   0   0   2   0   2   2   2   2   2   2   0   2   2   2   2   2   0   0   2   0   2   0   0   0   0   2   0   2   0   0   2   0   0   2   2   0   0   2   0   0   0   2   0   0   2   2   2   2   0   0   0   0
 MK-6-6                 0   0   0   0   2   0   0   0   2   0   2   2   0   2   0   2   0   2   2   0   2   0   0   0   2   0   0   2   0   2   0   2   2   0   2   0   0   2   0   2   0   0   2   0   2   0   0   2   0   0   2   2   0   0   2   2   0   0   0   2   2   2   2   0   0   2   2   2   0   0   2   2   0   0   2   2   0   2   0   2   0   0   0   2   2   0   0   0   2   2   0   0   2   2   0   0   0   2   2   0   0   2   2   0   2   0   0   0   0   2   0   0   0   2   0   0   2   0   2   2   2   0   2   0   0   2   2   2   0   2   2   2   2   0   2   2   0   2   2   2   0   0   2   0   0   2   0   2   2   0   2   2   2   2   2   2   2   2   0   2   2   2   2   2   0   0   2   0   0   0   0   0   0   2   0   2   0   2   2   0   2   2   2   0   0   2   0   0   0   2   0   0   2   2   2   2   2   0   0   0
 MK-6-7                 0   2   0   0   0   0   0   0   2   0   2   2   0   2   0   2   0   2   2   0   2   0   0   0   2   0   0   0   0   2   0   2   2   0   2   0   2   2   0   2   0   0   2   0   2   0   0   2   0   0   2   2   2   0   2   0   0   0   2   2   2   2   2   0   0   2   2   2   0   0   2   2   0   0   2   2   2   0   2   2   2   0   0   2   2   2   0   0   2   2   0   0   0   2   0   0   0   2   2   0   0   2   2   0   2   0   0   0   0   2   0   0   0   2   0   0   2   2   2   2   2   2   2   0   0   2   2   2   0   2   2   2   0   0   2   2   0   2   2   2   0   0   2   0   0   2   0   2   2   0   2   2   2   2   2   2   2   2   0   2   2   2   2   0   0   0   0   0   0   0   2   0   0   2   0   2   0   2   2   0   2   2   2   0   0   2   0   0   0   2   0   0   2   2   2   2   2   0   0   0
 MK-6-8                 0   2   0   0   2   0   0   0   2   0   2   2   2   2   0   2   0   2   2   0   0   2   0   0   2   0   2   0   2   2   0   2   2   0   2   0   2   2   0   2   0   0   2   0   2   0   0   2   0   0   0   2   2   0   2   0   0   0   2   2   2   2   2   0   0   2   0   2   0   0   2   2   0   0   2   2   2   0   2   2   2   0   0   2   2   2   0   0   2   2   2   0   0   2   0   0   0   2   2   0   0   2   2   0   2   0   0   0   2   2   0   0   0   2   0   0   2   2   2   2   2   2   2   0   0   2   2   2   0   2   2   2   2   2   2   2   0   2   2   2   0   0   2   0   0   2   2   0   2   0   2   2   2   2   2   2   2   2   0   2   2   2   2   0   0   0   0   0   0   0   2   0   0   2   0   2   0   2   2   0   2   2   2   2   0   2   2   0   0   2   0   0   2   2   2   0   2   0   0   0
 MK-6-9                 0   2   0   0   2   0   0   0   2   0   2   2   2   2   0   2   0   2   2   2   0   2   0   0   2   0   2   0   2   2   0   2   0   0   2   2   2   0   2   2   0   0   2   0   2   0   0   0   0   0   2   2   2   0   2   2   0   0   2   2   2   0   2   0   0   2   0   2   0   0   0   0   0   0   2   0   2   0   2   2   2   0   0   2   2   2   0   0   2   2   2   0   0   2   0   0   0   2   2   2   0   2   2   0   2   0   0   0   2   2   0   0   0   2   0   0   0   0   2   2   2   2   2   0   0   2   2   2   0   2   2   2   2   2   2   2   0   2   0   2   0   0   2   0   2   2   2   0   2   0   2   0   2   2   2   2   2   2   0   2   2   2   2   0   0   0   0   0   0   0   2   0   2   2   0   2   0   2   0   0   2   2   0   2   2   2   2   0   0   2   0   0   2   2   2   2   2   0   0   0
 MK-6-10                0   2   0   0   2   0   0   0   2   0   2   2   2   2   0   2   0   2   2   2   0   2   0   0   2   0   2   0   2   2   0   2   0   0   2   2   2   2   2   2   0   0   2   0   2   0   0   0   0   2   2   0   2   0   2   2   0   0   2   2   2   0   2   0   0   2   0   2   0   0   0   0   0   0   2   0   2   0   0   2   2   0   2   2   2   2   0   0   2   2   2   0   0   2   2   0   0   2   2   2   0   0   2   0   2   0   0   0   2   2   0   2   0   2   2   2   0   0   2   2   0   2   2   0   0   2   2   2   0   2   2   2   2   2   2   2   0   2   0   2   0   0   2   0   2   2   2   0   2   0   2   0   2   2   2   0   0   2   0   2   2   2   2   0   0   0   0   0   2   0   2   2   2   2   0   2   2   2   0   0   2   2   0   2   0   2   2   0   0   2   0   0   2   2   2   2   2   0   0   0
 MK-6-11                0   2   0   0   2   0   0   0   2   0   2   2   2   2   0   2   0   2   0   2   2   2   0   0   2   0   2   0   2   2   0   2   0   0   2   2   2   2   2   2   0   0   0   0   2   0   0   0   0   2   2   0   2   0   2   2   0   0   2   2   2   0   2   0   0   2   0   2   0   0   0   2   2   0   2   0   2   0   0   2   2   0   2   2   2   2   0   0   2   2   2   0   0   2   2   0   0   2   2   2   0   0   2   0   2   0   0   0   2   2   0   2   0   2   2   2   0   0   2   2   0   2   2   0   0   0   2   2   0   2   2   2   2   2   2   2   0   2   0   2   0   0   2   0   2   2   2   0   2   0   0   0   2   2   2   0   0   2   0   2   2   2   2   0   0   0   0   0   2   2   2   0   2   2   0   2   2   2   0   0   2   2   0   2   0   2   2   2   0   2   0   0   2   2   2   2   2   0   2   0
 MK-6-12                0   2   0   0   2   0   0   0   2   0   2   2   2   2   0   2   0   2   0   2   2   2   2   0   2   0   2   0   2   0   0   2   0   0   2   2   2   2   2   2   0   0   2   0   2   2   0   0   0   2   2   0   2   0   2   2   0   0   2   2   2   0   2   0   0   2   0   0   0   0   0   2   0   0   2   2   2   0   0   2   0   0   2   2   2   2   0   0   0   2   2   2   0   2   0   0   0   2   2   2   0   0   2   0   2   0   0   0   2   2   0   2   0   2   2   2   0   0   0   2   0   2   2   0   2   0   2   2   0   2   2   2   2   2   2   2   0   2   0   2   2   2   2   0   2   2   0   0   2   0   0   0   0   2   0   0   0   0   0   2   2   2   0   0   0   0   0   0   2   2   2   2   2   2   0   2   2   2   0   0   2   2   0   2   0   2   2   2   0   2   0   0   2   2   2   2   2   0   2   2
 MK-6-13                0   2   0   0   2   0   0   0   2   0   2   2   2   2   0   2   0   2   0   2   2   2   2   0   2   0   2   0   0   2   0   2   0   2   2   2   2   2   2   2   0   0   2   0   2   0   0   0   0   2   2   0   2   0   2   0   0   0   2   2   2   0   2   0   0   2   2   0   0   0   0   2   0   0   2   2   2   0   0   2   0   0   2   0   0   2   0   0   0   2   2   0   0   2   2   0   0   2   2   2   0   0   2   0   2   0   0   0   2   2   0   2   2   2   2   0   0   0   0   2   0   2   0   0   2   0   2   2   0   2   0   2   2   2   2   2   0   2   0   2   2   2   0   0   2   2   2   0   2   0   0   2   0   2   0   0   0   0   0   2   2   2   0   2   0   0   0   0   2   2   0   2   2   0   0   2   2   0   0   0   2   2   2   0   0   0   2   2   0   2   0   0   2   0   2   2   2   0   2   2
 MK-6-14                0   2   0   2   2   0   0   2   2   0   2   2   2   2   0   2   0   2   0   2   2   2   2   0   2   0   2   0   0   2   0   2   0   2   2   2   2   2   2   2   2   0   0   0   2   0   0   0   0   2   2   0   2   0   2   0   2   0   2   2   2   2   2   0   0   2   2   0   0   0   0   2   0   0   0   2   0   0   0   0   0   0   2   0   0   2   0   0   0   2   2   0   0   2   2   0   0   2   2   0   0   0   2   0   2   0   0   0   0   2   0   2   2   2   2   0   0   0   0   2   0   2   0   0   2   0   2   2   0   0   0   2   0   2   2   2   0   2   0   2   2   2   0   0   2   2   0   0   2   2   0   2   0   2   0   0   0   0   0   2   2   2   0   2   0   0   0   0   0   0   2   2   2   0   2   2   2   0   0   0   2   2   2   0   0   0   2   2   0   2   0   0   2   0   0   2   2   0   2   2
 MK-6-15                2   2   0   0   2   0   0   2   2   0   2   2   2   2   0   2   0   2   0   2   2   0   2   0   2   0   2   0   0   2   2   2   0   2   2   2   2   2   2   2   2   0   0   0   2   0   0   0   0   2   0   2   2   0   2   0   2   0   2   2   2   2   2   0   0   2   2   0   2   2   0   0   0   0   0   2   0   0   0   0   0   0   2   0   2   2   0   0   0   2   2   0   0   2   2   0   2   2   2   2   0   2   0   0   2   0   0   0   0   2   0   2   2   0   2   0   0   0   0   0   2   2   0   2   2   0   2   2   0   0   0   2   0   2   2   2   0   2   0   2   2   2   0   0   2   0   0   0   2   2   0   2   0   2   0   0   0   0   0   2   2   2   0   2   0   0   2   0   0   0   2   2   2   0   2   2   2   0   0   0   0   2   2   0   0   0   2   2   0   2   0   2   2   0   0   2   2   0   2   2
 MK-6-16                2   2   0   0   2   0   0   2   2   0   2   2   2   0   0   2   0   2   0   2   2   0   2   0   2   2   2   2   0   2   2   2   0   0   2   2   2   0   2   2   2   0   0   0   2   0   0   0   0   2   0   0   2   0   2   0   2   0   2   2   2   2   2   0   0   2   2   0   2   0   0   0   0   0   0   2   0   0   0   0   0   2   2   0   2   0   2   0   0   2   2   0   0   2   2   0   2   2   2   2   0   2   0   0   2   0   2   0   0   0   0   2   2   0   2   0   0   0   0   0   0   2   0   2   2   0   2   2   0   0   0   2   0   0   2   2   0   2   0   2   2   2   0   0   2   0   0   2   0   2   2   2   0   2   0   0   0   2   0   2   2   2   0   2   0   0   2   0   0   0   2   2   2   0   2   2   2   0   2   0   0   0   2   0   0   0   2   2   0   2   0   0   2   0   0   2   2   2   2   2
 
!****************************************** Phenotypic Data **********************************************************
!-100.0 is resevred for missing phenotype
SimulatedTrait1        15.5332   16.6075   15.4532   15.8177   13.9156   14.9059   14.2606   15.2858   14.4499   16.1607   14.2775   14.0683   15.4677   15.9082   16.7563   13.6849   16.0176   16.1696   14.0449   15.7089   13.8768   13.7158   15.9564   16.0703   14.4500   14.4140   14.3377   13.7762   14.9778   14.1734   15.0373   13.1333   15.9501   14.2531   14.1979   14.4979   13.6731   13.9845   15.3763   14.4237   14.3378   15.8082   14.0194   14.1527   14.3343   15.3145   15.7450   14.2206   15.8857   13.5916   15.0640   15.5108   16.6841   13.8207   14.7870   14.6312   15.1446   13.5613   16.7047   13.8937   14.7122   14.4445   16.1472   14.3511   14.6633   15.2146   13.8730   14.9928   16.4117   14.9529   13.8823   13.2799   15.9826   13.3499   15.8193   15.6294   15.5188   16.1634   16.3461   13.8735   14.7325   16.2753   15.7481   16.4015   16.1349   13.8946   13.8301   15.7562   15.1276   16.1201   15.5762   16.7257   15.0087   14.9242   15.5133   15.8193   15.6671   14.5517   16.4569   14.3842   14.4764   14.1095   13.5111   15.5412   13.7810   16.2125   14.7238   13.7914   15.0393   13.6663   14.5301   15.0577   15.4508   13.6596   15.8891   13.6506   15.1303   15.6605   14.9505   13.9407   14.8459   15.5244   16.2540   16.0380   16.2578   15.8107   16.5154   14.3123   15.2829   13.8290   15.2398   15.0873   15.2295   14.4040   14.6301   13.2048   13.9361   15.5903   16.1515   14.6091   13.3801   15.7834   13.6219   13.5282   13.6182   14.4467   14.4670   14.5342   15.7127   14.3433   15.8728   13.4481   16.2456   15.3449   14.1880   13.4807   13.7333   13.5611   16.6557   13.5209   14.3414   16.2418   14.3977   15.7697   15.6703   16.0770   13.7308   14.3639   16.4439   14.9647   14.7995   17.0769   15.4278   13.9862   15.3668   15.3545   16.1752   15.6384   14.7463   14.6080   16.0778   15.8575   14.3192   13.7482   13.8680   15.4872   16.0920   14.0601   15.5908   13.8402   16.1100   16.4851   14.0951   13.9244   13.3847   15.5010   13.4342   16.7639   16.4668   14.4644
SimulatedTrait2         9.6628    9.6221   10.4546    9.4109   10.8383    9.5349   10.4764    9.3792   10.6256    9.8181   10.4672   10.5967    9.3022   10.3969    9.7079   10.4132    9.9431    9.6541   10.3496    9.9206   10.7827   10.4969    9.5772    9.4895   10.5944   10.6469   10.8460   10.7654   10.7794   10.6470   10.4538   10.4439    9.6511   10.7857   10.1963   10.4428   10.2657   10.5755    9.8743   10.6094   10.5680    9.7332   10.6911   10.3911   10.6131    9.7120    9.4959   10.8350    9.3967   10.4324    9.2544    9.3169    9.8630   10.7967   10.7012    9.4236    9.8422   10.8304    9.4231   10.5196    9.4784   10.1528    9.3933   10.5479    9.4689    9.5423   10.0793   10.4258    9.2512   10.6168   10.4677   10.4842   10.0396   10.9889   10.1376    9.6828    9.4294    9.5247    9.5352   10.6119   10.5377    9.3149    9.6874    9.7324    9.3754   10.9387   10.2359    9.5359   10.5334    9.3333    9.6978    9.1010   10.6446   10.5908    9.8193    9.5016    9.4185   10.6107    9.2302   10.5529    9.5923    9.3492   10.1095    9.2625   10.0735    9.4952   10.7734   10.0549   10.6632   10.3784   10.5653    9.6030    9.3647   10.6436    9.4588   10.9456    9.6716    9.6166    9.3155   10.8570    9.7424    9.5379    9.5703    8.9208    9.3157    9.4530    9.4398   10.9226   10.2555   10.6110   10.9823    9.4340    9.1374    9.5169   10.3435   10.3383   10.7785    9.8120    9.2407    9.9485   10.2619    9.7438   10.7917   10.8344   10.7918   10.2025   10.2308   10.7021    9.8956   10.0722    9.5412   10.5464    9.2461    9.6403   10.5858   10.5953   10.5115   10.7192    9.3489   10.3330   10.7044    9.3715   10.3819    9.6277    9.9011    9.9015   10.8011   10.9233    9.3894    8.9975   10.1781    9.4787    9.4961   10.6942    9.5676   10.5986    9.6943    9.3404    9.9916    9.5131    9.2901    9.2354    9.9062   10.4225   10.7585    9.5428    9.1851   10.7574    9.4246   11.0577    9.2909    9.4483   10.4897   10.6238   10.1129   10.1941   10.8678    9.5372    9.1439   10.6165
 
