# Supplementary material for: Inclusive Composite Interval Mapping of QTL by Environment Interactions in Biparental Populations
Source: PLoS One. 2015 Jul 10;10(7):e0132414. doi: 10.1371/journal.pone.0132414 (PMC4498613; doi:10.1371/journal.pone.0132414)
Supplement: S6 File — (ZIP) [file pone.0132414.s006.zip › H=0.8/L1/run_00165.met]

!**********************Note: lines staring with "!" are remarks and will be ignored in the program********************
!*********************************General Information**********************************
!Assuming F1 = P1 x P2, populations available in QTL IciMapping are: 
!  1, P1BC1F1 = P1 x F1, the first backcrossing where P1 is used as the recurrent parent;
!  2, P2BC1F1 = P2 x F1, the first backcrossing where P2 is used as the recurrent parent;
!  3, F1DH, F1-derived doubled haploids; 
!  4, RIL or F1RIL, recombination inbred lines through the repeated selfing of F1;
!  5, P1BC1RIL, recombination inbred lines through the repeated selfing of P1BC1F1;
!  6, P2BC1RIL, recombination inbred lines through the repeated selfing of P2BC1F1;
!  7, F2, the selfing generation of F1;
!  8, F3, the selfing generation of F2;
!  9, P1BC2F1, the second backcrossing where P1 is used as the recurrent parent; 
! 10, P2BC2F1, the second backcrossing where P2 is used as the recurrent parent;
! 11, P1BC2RIL, recombination inred lines through the repeated selfing of P1BC2F1; 
! 12, P2BC2RIL, recombination inred lines through the repeated selfing of P2BC2F1; 
! 13, P1BC1F2, the selfing generation of P1BC1F1; 
! 14, P2BC1F2, the selfing generation of P2BC1F1; 
! 15, P1BC2F2, the selfing generation of P1BC2F1; 
! 16, P2BC2F2, the selfing generation of P2BC2F1; 
! 17, P1BC1DH, P1BC1F1-derived doubled haploids; 
! 18, P2BC1DH, P2BC1F1-derived doubled haploids; 
! 19, P1BC2DH, P1BC2F1-derived doubled haploids; 
! 20, P2BC2DH, P2BC2F1-derived doubled haploids; 
   3      !Mapping Population (see remarks above)
   2      !Mapping Function (1 for Kosambi; 2 for Haldane; 3 for Morgan)
   2      !Marker Space Type (1 for intervals; 2 for positions)
   1      !Marker Space Unit(1 for centiMorgans; 2 for Morgan)
   6      !Number of Chromosomes (or Linkage Groups)
 200      !Size of the mapping population
   2      !Number of environments
 
!***************************************** Chromosomes and Linkage Maps **********************************************
!Chromosome                 NumMarkers
-CH1                        16
-CH2                        16
-CH3                        16
-CH4                        16
-CH5                        16
-CH6                        16
!Linkage map (Marker name followed by position or the interval length)
 MK-1-1                1     0.000
 MK-1-2                1    10.000
 MK-1-3                1    20.000
 MK-1-4                1    30.000
 MK-1-5                1    40.000
 MK-1-6                1    50.000
 MK-1-7                1    60.000
 MK-1-8                1    70.000
 MK-1-9                1    80.000
 MK-1-10               1    90.000
 MK-1-11               1   100.000
 MK-1-12               1   110.000
 MK-1-13               1   120.000
 MK-1-14               1   130.000
 MK-1-15               1   140.000
 MK-1-16               1   150.000
 MK-2-1                2     0.000
 MK-2-2                2    10.000
 MK-2-3                2    20.000
 MK-2-4                2    30.000
 MK-2-5                2    40.000
 MK-2-6                2    50.000
 MK-2-7                2    60.000
 MK-2-8                2    70.000
 MK-2-9                2    80.000
 MK-2-10               2    90.000
 MK-2-11               2   100.000
 MK-2-12               2   110.000
 MK-2-13               2   120.000
 MK-2-14               2   130.000
 MK-2-15               2   140.000
 MK-2-16               2   150.000
 MK-3-1                3     0.000
 MK-3-2                3    10.000
 MK-3-3                3    20.000
 MK-3-4                3    30.000
 MK-3-5                3    40.000
 MK-3-6                3    50.000
 MK-3-7                3    60.000
 MK-3-8                3    70.000
 MK-3-9                3    80.000
 MK-3-10               3    90.000
 MK-3-11               3   100.000
 MK-3-12               3   110.000
 MK-3-13               3   120.000
 MK-3-14               3   130.000
 MK-3-15               3   140.000
 MK-3-16               3   150.000
 MK-4-1                4     0.000
 MK-4-2                4    10.000
 MK-4-3                4    20.000
 MK-4-4                4    30.000
 MK-4-5                4    40.000
 MK-4-6                4    50.000
 MK-4-7                4    60.000
 MK-4-8                4    70.000
 MK-4-9                4    80.000
 MK-4-10               4    90.000
 MK-4-11               4   100.000
 MK-4-12               4   110.000
 MK-4-13               4   120.000
 MK-4-14               4   130.000
 MK-4-15               4   140.000
 MK-4-16               4   150.000
 MK-5-1                5     0.000
 MK-5-2                5    10.000
 MK-5-3                5    20.000
 MK-5-4                5    30.000
 MK-5-5                5    40.000
 MK-5-6                5    50.000
 MK-5-7                5    60.000
 MK-5-8                5    70.000
 MK-5-9                5    80.000
 MK-5-10               5    90.000
 MK-5-11               5   100.000
 MK-5-12               5   110.000
 MK-5-13               5   120.000
 MK-5-14               5   130.000
 MK-5-15               5   140.000
 MK-5-16               5   150.000
 MK-6-1                6     0.000
 MK-6-2                6    10.000
 MK-6-3                6    20.000
 MK-6-4                6    30.000
 MK-6-5                6    40.000
 MK-6-6                6    50.000
 MK-6-7                6    60.000
 MK-6-8                6    70.000
 MK-6-9                6    80.000
 MK-6-10               6    90.000
 MK-6-11               6   100.000
 MK-6-12               6   110.000
 MK-6-13               6   120.000
 MK-6-14               6   130.000
 MK-6-15               6   140.000
 MK-6-16               6   150.000
!*********************************** Marker Types ********************************************************************
!Co-dominant marker: When heterozygote F1 is present, P1 is coded as 2, F1 is coded as 1, and P2 is coded as 0; Otherwise, P1 is coded as 2, and P2 is coded as 0. 
!Dominant marker: When heterozygote F1 is present, P1 and F1 are coded as 12, and P2 is coded as 0; Otherwise, P1 is coded as 2, and P2 is coded as 0.  
!Recessive markers: When heterozygote F1 is present, P1 is coded as 2, and F1 and P2 are coded as 10; Otherwise, P1 is coded as 2, and P2 is coded as 0. 
!Missing marker is coded as -1. 
 MK-1-1                 2   2   0   2   2   2   0   2   0   2   0   2   0   2   0   2   0   0   2   0   0   2   2   2   2   2   0   2   2   2   2   2   2   0   0   0   0   0   0   2   0   0   0   0   0   2   2   2   2   0   2   0   2   2   0   2   2   2   0   0   0   2   0   2   2   0   2   0   0   0   2   0   2   2   2   0   2   2   0   0   2   0   0   2   0   2   2   2   2   2   2   2   2   0   0   0   2   0   2   0   2   2   2   0   0   2   2   0   2   2   2   0   0   0   2   2   0   2   0   2   2   2   0   2   2   0   0   2   0   2   2   2   2   0   0   0   0   2   2   0   0   0   2   2   0   0   2   0   0   2   0   2   2   0   0   2   2   0   2   0   0   2   0   0   0   2   2   2   0   2   0   2   0   2   0   0   0   0   2   0   0   0   0   0   0   2   2   0   0   2   0   0   2   0   2   2   0   0   0   2
 MK-1-2                 2   2   0   2   2   2   0   2   0   2   2   2   0   2   0   2   0   0   2   0   0   0   2   2   2   2   0   2   2   2   2   2   2   0   0   0   0   0   0   2   0   2   0   0   0   2   2   0   2   0   0   0   2   2   0   2   2   2   0   0   0   2   0   0   2   0   2   2   0   0   2   0   2   2   2   0   2   2   0   0   2   2   0   2   0   2   2   2   2   2   2   2   2   0   0   0   2   0   2   2   2   2   2   0   0   2   2   2   2   2   2   2   0   0   2   2   0   2   0   2   2   2   0   2   2   0   0   2   2   2   2   2   2   0   0   0   0   2   2   0   0   0   2   2   0   0   0   0   0   2   0   0   2   0   0   2   2   0   2   0   0   2   0   0   0   2   2   2   0   0   0   2   0   2   0   0   2   0   2   0   0   0   0   0   0   2   2   0   0   2   0   0   0   0   2   0   0   0   0   2
 MK-1-3                 2   2   0   2   2   0   0   2   2   2   2   2   0   2   0   2   0   0   2   0   2   0   2   0   2   2   0   2   2   2   2   2   2   0   0   0   2   0   0   2   0   2   0   0   0   2   2   0   2   0   0   0   2   2   0   2   2   2   0   0   2   2   0   2   2   0   2   2   0   0   2   0   2   2   2   0   2   2   0   0   2   2   0   2   2   2   2   2   2   2   2   0   2   0   2   0   2   0   2   2   2   2   2   0   0   0   2   2   2   2   2   2   0   0   2   2   0   2   0   2   2   2   0   2   2   2   0   2   2   2   2   2   2   0   2   2   0   2   2   0   0   0   2   2   0   0   0   2   0   2   2   0   2   0   0   2   2   0   2   0   0   2   0   0   0   2   2   2   0   0   0   2   0   0   0   0   2   0   2   2   0   0   0   0   0   2   2   0   0   2   0   0   2   0   2   0   0   0   2   0
 MK-1-4                 2   2   0   2   0   0   0   0   2   2   2   0   0   2   2   2   0   2   2   2   2   0   0   0   2   2   0   2   2   2   0   2   0   0   0   0   0   0   0   2   2   2   0   0   0   2   2   0   2   0   2   0   2   2   0   2   2   2   0   0   2   2   0   2   2   0   2   2   0   0   2   0   2   2   2   0   2   2   0   0   0   2   0   2   0   2   2   2   2   2   2   0   2   0   2   0   2   0   0   2   2   2   2   0   0   0   0   2   2   2   2   2   0   0   2   2   0   2   0   2   2   2   0   2   2   2   0   2   2   2   2   2   2   0   2   2   0   2   0   0   0   0   2   2   0   0   0   2   0   2   2   0   0   0   0   2   2   0   0   0   0   2   0   0   0   2   2   2   0   0   0   0   0   0   0   0   2   2   2   2   0   0   0   2   0   2   2   0   0   2   0   0   2   2   2   0   2   0   0   0
 MK-1-5                 2   2   0   2   0   0   0   0   2   2   2   0   0   2   2   2   0   2   2   2   2   0   2   2   2   2   0   2   0   2   0   2   0   0   0   0   0   0   0   2   2   2   0   0   0   2   2   0   2   0   2   0   2   2   0   2   2   2   0   0   2   2   0   2   2   0   2   2   0   0   2   0   2   2   2   0   2   2   0   0   0   2   0   0   0   2   2   2   2   0   2   0   2   0   0   2   2   0   0   2   2   2   2   0   2   0   0   0   2   0   2   2   0   0   2   2   0   2   2   0   2   2   0   0   2   2   0   2   2   2   2   2   2   0   2   2   0   2   0   0   0   0   2   2   0   0   0   2   0   2   0   0   0   0   0   2   0   2   0   2   0   2   0   0   0   2   2   2   0   0   0   0   2   0   0   0   2   2   2   2   0   0   0   2   2   2   2   0   0   2   0   0   0   2   2   0   2   0   0   0
 MK-1-6                 2   2   0   2   0   0   0   0   2   2   2   0   0   2   2   2   0   2   2   2   2   0   2   2   2   2   0   2   2   2   0   2   0   0   0   0   0   0   0   2   2   2   0   0   0   2   2   0   2   0   2   0   2   2   0   2   2   2   0   0   2   2   0   2   2   0   2   2   0   0   2   0   2   2   2   0   2   2   0   0   0   0   2   0   0   2   2   2   2   2   2   0   2   0   0   2   2   0   0   2   2   2   2   0   2   0   0   0   2   0   2   0   0   0   2   2   0   2   2   0   0   2   2   0   2   2   0   2   2   2   0   2   2   0   2   2   0   2   0   2   0   0   2   2   0   2   0   2   0   2   0   0   0   0   0   2   0   2   0   2   0   2   0   2   0   2   2   2   2   0   0   0   2   0   0   0   2   2   2   2   0   0   0   2   2   0   0   0   0   2   2   0   0   2   2   0   2   0   0   0
 MK-1-7                 2   2   0   2   0   0   0   0   2   2   2   0   0   2   2   2   0   2   2   2   2   2   2   2   2   2   0   2   0   2   0   2   0   0   0   0   0   0   0   2   2   2   0   0   2   2   2   0   0   0   2   0   2   2   0   2   2   2   0   2   2   0   0   2   2   0   2   2   0   0   2   2   2   2   2   0   0   2   0   0   0   0   2   0   0   2   2   2   0   2   2   0   2   0   0   2   2   0   0   2   2   2   2   0   2   0   2   2   2   0   2   0   0   0   2   2   0   2   2   0   0   2   2   0   2   2   0   2   2   2   0   2   2   0   2   2   2   2   0   2   0   2   2   2   0   2   0   2   0   2   0   0   0   0   0   2   0   2   0   2   0   2   2   2   0   0   0   2   2   0   0   0   2   2   0   0   2   0   2   2   0   0   0   2   2   0   0   0   0   2   2   2   0   2   2   0   2   0   0   0
 MK-1-8                 2   2   0   2   0   0   0   0   2   2   2   0   2   2   2   2   0   2   2   2   2   2   2   2   0   2   0   2   0   2   0   2   0   2   0   0   0   0   0   2   2   0   0   0   2   0   2   0   0   0   2   0   2   2   0   0   2   2   0   2   2   2   0   2   2   0   2   2   0   0   2   2   2   2   2   0   0   2   0   0   0   0   2   2   0   2   2   2   2   2   2   0   2   0   0   2   2   0   0   2   2   2   2   0   2   2   2   0   2   0   2   0   2   0   2   2   0   2   0   0   0   2   2   2   2   2   0   2   2   2   0   2   2   0   2   2   0   2   0   2   0   2   2   2   0   2   0   2   0   2   2   0   0   0   0   2   0   2   0   2   0   2   2   2   0   0   0   0   2   0   0   0   2   2   0   0   2   0   2   2   0   0   0   2   2   0   0   0   0   2   2   2   0   2   0   0   2   0   0   2
 MK-1-9                 2   0   0   0   0   0   0   0   2   2   2   0   2   2   2   2   2   0   2   2   2   2   2   2   2   2   0   2   0   0   0   2   0   2   0   0   2   0   0   0   2   0   0   0   2   0   2   0   0   0   2   0   2   2   0   2   0   2   0   2   2   2   0   0   2   0   2   2   0   0   2   2   2   2   2   0   0   2   0   0   2   0   2   2   0   2   2   2   2   2   0   0   2   2   2   2   2   0   0   2   2   2   2   0   0   2   2   0   2   0   2   0   2   0   2   2   0   2   0   0   2   2   2   2   2   2   0   2   2   2   0   2   2   0   2   2   0   2   0   2   0   2   2   2   0   0   0   0   0   2   2   0   0   0   0   2   2   2   0   2   0   0   2   2   0   0   0   0   2   0   0   0   2   2   0   0   2   0   2   0   0   0   0   2   2   0   0   0   2   2   2   2   0   0   2   0   2   0   0   0
 MK-1-10                2   0   0   0   0   0   0   0   2   2   2   0   2   2   0   2   2   0   2   2   2   0   2   2   2   2   0   0   0   0   0   2   0   2   0   2   2   0   0   0   2   0   2   0   2   0   2   0   0   0   2   0   0   2   2   2   0   0   0   2   2   2   0   2   2   0   2   2   0   0   0   2   0   2   2   0   0   2   0   0   0   0   2   2   0   2   2   2   2   2   0   0   2   2   0   2   2   0   0   2   2   2   2   0   0   2   2   0   2   0   2   0   2   0   0   0   0   2   0   0   2   2   2   2   2   2   0   2   0   2   0   2   2   0   2   0   0   2   0   2   0   2   2   2   0   0   0   0   0   0   2   0   0   0   0   2   2   2   2   2   2   0   2   0   2   0   0   0   2   2   0   0   2   2   0   0   2   2   2   0   0   0   0   2   2   0   0   0   2   2   2   2   0   0   2   0   2   2   0   0
 MK-1-11                2   0   0   0   0   0   0   0   2   2   2   0   2   2   0   2   2   0   2   2   2   0   2   2   2   2   0   0   0   0   0   2   0   2   0   2   2   0   0   0   2   0   2   0   2   0   2   0   0   0   2   0   0   0   0   2   0   0   2   2   2   2   0   2   2   0   2   2   0   0   0   2   0   0   2   0   2   2   2   0   0   0   0   2   0   2   2   2   0   0   0   0   2   2   0   2   2   0   0   2   0   2   2   0   0   2   0   0   2   0   2   0   2   0   0   0   0   2   0   0   0   2   2   2   2   2   0   2   0   0   0   2   2   0   0   0   0   2   0   2   0   2   2   2   0   0   0   0   0   0   2   2   0   0   0   2   2   2   2   2   2   2   2   0   2   0   0   0   2   2   0   0   2   2   0   0   0   2   2   0   0   0   0   2   2   0   0   2   2   0   2   2   2   0   2   0   2   2   0   0
 MK-1-12                2   0   0   0   0   0   0   0   2   2   2   2   2   2   2   2   2   0   2   2   2   0   2   2   2   2   0   0   0   0   0   2   2   2   0   2   0   0   0   0   2   0   2   0   2   0   2   0   0   0   2   0   0   0   0   2   0   0   2   2   0   2   0   2   2   0   2   2   0   0   0   0   0   0   2   0   2   2   2   0   0   0   2   0   0   2   2   2   0   0   0   0   2   2   0   2   2   0   0   2   0   2   2   0   0   2   0   0   2   0   2   0   2   0   0   0   0   2   0   0   0   2   2   0   2   2   0   2   0   0   0   2   2   0   0   0   0   2   0   0   0   2   2   2   0   0   0   0   0   0   2   2   0   0   0   2   2   2   2   2   2   2   2   0   2   0   0   0   2   2   2   0   2   2   0   0   0   2   2   0   0   2   2   2   2   0   0   2   2   2   2   0   2   2   0   0   2   2   0   0
 MK-1-13                2   0   0   0   0   0   2   0   2   2   2   2   2   2   2   2   0   0   0   2   2   0   2   2   2   2   0   0   0   0   0   2   2   2   0   2   0   0   2   0   2   0   2   0   2   0   2   0   0   0   2   0   0   0   0   2   0   0   0   2   0   2   0   0   2   0   2   2   0   0   0   0   0   0   2   0   2   2   2   0   0   0   2   0   2   2   2   2   0   0   0   0   2   2   0   2   2   0   0   2   0   2   2   0   0   2   0   0   2   0   2   0   2   0   0   0   0   2   0   0   0   2   2   0   2   2   0   2   0   0   0   2   2   0   0   0   0   2   0   0   0   2   2   2   0   0   0   0   0   0   2   0   0   0   0   2   2   2   2   2   2   2   2   0   2   0   0   2   0   2   2   2   2   2   0   0   0   2   2   0   0   2   2   2   2   0   0   2   2   0   2   0   2   2   0   0   2   2   0   0
 MK-1-14                2   0   0   0   0   0   2   0   2   2   2   2   2   2   2   2   0   0   0   2   2   2   2   2   2   0   0   0   0   0   0   2   2   2   0   2   0   2   2   0   2   0   2   0   2   0   2   0   2   0   2   0   0   0   0   2   0   0   0   2   0   2   0   0   2   0   2   2   0   0   0   0   0   0   2   0   2   2   2   0   0   0   2   0   2   2   2   2   0   0   0   2   2   2   2   2   2   0   0   2   0   2   2   0   2   2   0   0   2   0   2   0   2   0   0   0   0   2   0   0   0   2   2   0   2   2   0   2   0   0   2   2   2   0   0   2   0   2   0   0   0   2   2   2   0   0   0   0   0   0   0   0   0   0   0   2   2   2   2   2   2   2   0   0   2   0   0   2   0   2   2   2   0   2   2   0   0   2   2   0   0   0   2   2   2   0   0   2   2   0   2   0   2   2   0   0   2   2   0   2
 MK-1-15                2   0   0   0   0   0   2   0   2   2   2   2   2   2   2   2   0   0   0   2   2   0   2   2   2   0   0   0   0   0   0   2   2   2   0   2   0   2   2   2   2   0   2   0   2   0   2   0   2   0   2   0   0   0   0   2   0   0   0   0   0   2   0   0   2   0   2   2   2   0   0   0   0   2   2   0   0   2   2   0   0   0   2   0   2   2   0   2   2   0   2   2   0   0   0   0   2   0   0   2   2   2   2   0   2   2   0   0   2   0   2   0   2   0   0   0   0   2   0   0   0   2   2   0   2   2   0   2   0   0   2   2   2   0   0   2   0   2   0   0   0   2   2   0   0   0   0   0   0   0   0   2   0   0   0   2   2   2   2   2   2   2   0   0   2   0   0   2   0   2   2   2   0   2   2   0   0   2   2   0   0   2   2   2   0   0   2   2   2   0   0   0   2   2   0   0   2   2   0   2
 MK-1-16                2   0   0   0   0   0   2   0   2   2   2   2   2   2   2   2   0   0   0   2   0   0   2   2   2   0   0   0   0   0   0   2   2   2   0   2   0   2   2   2   2   0   2   0   2   2   2   0   2   0   2   0   0   2   0   2   0   2   0   0   2   2   0   0   2   0   2   2   2   2   2   0   0   2   2   2   0   2   2   0   0   0   2   2   2   2   0   2   2   0   2   2   0   0   0   2   2   0   0   0   2   0   2   0   2   2   0   2   2   0   2   0   2   0   0   0   2   2   0   0   0   2   2   0   0   0   0   2   0   0   2   2   2   0   0   2   0   2   0   0   0   2   2   0   0   0   0   0   0   0   2   0   0   2   2   2   2   2   2   2   2   2   0   0   2   0   0   2   0   2   2   2   0   2   2   0   0   2   0   0   0   2   2   2   0   2   2   2   2   0   0   0   2   2   0   0   2   2   0   2
 MK-2-1                 0   0   2   2   0   0   0   2   2   2   0   2   2   0   2   2   2   2   0   2   0   0   0   2   2   0   0   0   2   2   0   2   2   0   0   2   0   0   0   0   2   2   2   0   2   2   0   2   0   0   2   2   2   2   0   0   0   0   2   2   0   2   2   0   2   0   0   0   2   2   0   0   2   2   2   0   2   0   0   2   0   0   0   2   2   0   0   0   0   0   0   2   0   0   2   2   2   2   2   0   0   0   0   2   2   2   0   2   0   2   2   2   2   2   2   2   2   0   2   0   0   2   0   0   2   2   0   0   0   0   2   2   2   2   2   2   0   2   0   0   0   0   2   2   2   2   2   2   0   2   0   2   0   2   0   0   0   2   0   0   2   0   0   0   0   2   0   2   2   2   2   2   2   0   0   0   2   0   0   0   0   0   2   0   2   0   2   0   0   0   0   0   2   2   2   0   0   2   2   0
 MK-2-2                 0   2   2   2   0   0   0   2   2   2   0   2   2   0   0   2   2   2   0   0   0   0   2   2   2   0   0   0   2   0   0   2   2   0   0   2   0   0   0   0   2   2   2   0   2   2   0   0   0   0   2   2   2   2   0   0   0   0   2   2   0   2   2   0   2   0   0   0   2   2   0   0   2   2   2   0   2   2   0   2   0   0   0   2   2   0   0   0   0   2   0   2   0   0   2   2   2   2   2   0   0   0   0   2   2   2   0   2   2   2   2   2   0   2   2   2   2   0   2   0   0   2   0   0   2   2   0   0   2   0   2   2   2   2   2   2   0   2   2   0   0   0   2   0   0   2   2   2   0   2   0   2   2   0   0   0   0   2   0   0   2   0   0   0   0   2   0   2   2   2   2   2   2   0   0   0   2   0   0   0   2   0   2   0   2   0   2   0   2   0   0   2   2   2   0   0   0   2   2   0
 MK-2-3                 0   2   2   2   0   0   0   2   0   2   0   2   2   0   0   2   2   2   0   0   0   0   2   2   2   0   0   0   2   0   0   2   2   0   0   2   0   0   0   0   2   2   2   2   2   2   0   0   0   0   2   2   0   2   0   0   0   2   2   2   0   0   2   0   2   0   0   0   2   0   0   0   2   2   2   0   2   2   0   2   0   0   0   2   2   0   2   0   0   2   0   2   0   0   2   2   2   2   2   0   0   0   0   2   2   2   0   2   2   2   2   2   0   2   2   2   2   0   2   0   0   2   0   0   2   2   0   0   2   0   2   2   2   0   2   2   2   2   0   2   0   0   2   0   0   2   2   2   0   2   0   2   2   0   0   0   0   2   0   0   2   0   0   0   0   2   2   2   2   2   2   2   2   0   0   0   2   0   0   0   2   0   2   0   2   0   2   0   2   0   0   2   2   2   0   0   0   2   2   0
 MK-2-4                 0   2   2   2   0   0   0   2   0   2   2   2   2   0   2   2   2   2   0   0   0   0   2   2   2   0   0   0   2   0   0   2   2   0   0   2   0   0   0   2   2   2   2   2   2   2   0   0   0   0   2   2   0   2   0   2   0   2   2   2   0   0   0   0   2   0   0   0   2   0   0   0   2   0   2   0   2   2   0   2   0   0   0   2   2   0   2   0   0   2   0   2   0   0   2   0   2   2   2   0   0   0   0   2   2   2   0   2   2   2   2   2   0   2   2   0   2   0   2   0   0   2   0   0   2   2   0   0   2   0   0   2   2   0   2   2   2   2   0   2   0   2   2   0   0   2   2   2   0   0   0   2   2   0   0   0   0   2   0   0   2   0   0   0   0   2   2   2   2   2   2   2   2   0   2   0   2   0   0   2   2   0   2   0   2   0   2   0   2   0   0   2   2   2   2   0   0   2   0   0
 MK-2-5                 0   2   0   2   0   0   0   2   0   2   2   2   2   0   2   0   0   2   2   0   0   0   2   2   2   0   0   0   2   0   0   2   2   0   0   2   0   0   0   2   2   2   2   2   2   2   0   0   0   0   0   2   0   2   0   2   0   2   2   2   0   0   0   0   2   0   0   0   2   2   0   0   2   0   2   0   2   2   0   0   0   0   2   2   2   0   2   0   0   2   0   2   0   0   0   0   2   2   2   2   0   0   0   2   2   2   0   2   2   2   2   2   0   2   2   0   2   0   2   0   0   2   0   0   2   2   0   0   2   0   0   0   2   0   2   2   2   2   0   2   0   0   2   0   0   0   2   2   0   0   2   2   2   0   0   0   0   2   0   0   2   0   0   0   0   2   2   2   2   2   2   0   2   0   2   0   2   0   0   2   2   0   2   0   2   0   2   0   2   0   0   2   2   2   2   0   0   2   0   0
 MK-2-6                 0   2   0   2   0   0   2   2   0   2   2   2   2   0   2   0   0   2   0   0   0   0   2   2   2   0   0   2   2   0   0   2   2   0   0   2   0   0   0   2   2   2   2   2   0   2   0   0   0   0   0   2   0   2   0   2   2   2   2   2   0   0   0   0   2   0   0   0   2   2   0   0   2   0   2   0   2   2   0   0   0   2   2   2   2   0   2   0   0   2   0   0   0   0   0   0   2   0   2   2   0   0   0   2   0   2   0   2   2   2   2   2   0   2   2   0   2   0   2   0   0   2   0   0   2   0   0   0   2   2   0   0   2   0   2   2   2   2   0   2   0   0   2   0   0   0   2   2   0   0   2   2   2   0   0   0   0   2   0   0   2   2   0   0   0   2   2   2   2   2   2   0   2   0   2   0   2   0   0   2   2   0   2   0   2   0   2   0   2   0   0   2   2   2   2   0   0   2   0   0
 MK-2-7                 0   0   0   2   0   2   0   2   0   0   2   2   2   0   2   0   0   2   0   0   2   0   2   2   2   0   0   2   2   0   0   2   2   0   0   2   0   0   0   2   2   2   2   2   0   2   0   0   0   0   0   2   0   0   0   2   2   2   0   2   0   0   0   0   2   0   0   0   0   2   0   0   2   0   2   0   2   2   0   0   0   2   2   2   2   0   0   0   0   2   0   0   0   0   0   0   2   0   2   2   0   0   0   2   0   2   0   2   2   2   0   0   0   2   2   0   2   2   2   0   0   2   0   0   2   0   0   0   2   2   0   0   0   0   2   2   2   0   0   2   0   0   2   0   0   0   2   2   0   0   2   2   2   0   0   0   2   2   2   0   2   2   0   0   0   2   2   2   2   2   2   0   0   0   2   0   2   0   0   2   2   0   0   0   2   0   0   0   2   0   0   2   2   2   2   0   2   0   0   0
 MK-2-8                 0   0   2   2   0   2   0   2   0   0   0   2   2   0   2   0   0   2   0   0   2   0   2   2   2   0   0   2   2   0   2   2   2   0   0   2   2   2   0   2   2   2   2   2   0   2   0   0   0   0   0   2   0   0   0   2   2   2   0   2   0   2   0   0   2   0   0   0   2   2   0   0   2   2   2   0   2   2   0   2   2   2   2   2   2   0   2   2   2   2   0   0   0   0   0   0   0   0   2   2   0   2   0   2   0   2   0   2   2   2   0   0   0   2   0   0   2   2   2   0   2   2   0   0   2   0   0   0   0   0   0   0   0   0   2   0   2   2   0   2   0   0   2   0   0   0   2   2   0   0   2   2   2   0   0   0   2   2   2   0   0   2   2   0   0   2   2   2   2   2   0   2   0   0   2   0   2   0   0   2   2   0   0   0   0   0   0   0   0   0   0   2   2   2   2   0   2   0   0   0
 MK-2-9                 0   0   2   2   0   2   0   2   0   2   0   2   2   2   2   0   0   2   0   0   2   0   2   2   2   0   0   2   2   0   2   2   2   0   0   2   2   2   0   2   2   2   2   2   0   2   0   0   0   0   0   2   0   0   0   2   2   0   0   0   0   2   0   0   2   0   0   0   2   2   0   0   2   2   2   0   0   0   0   2   2   2   2   2   0   0   2   2   2   2   0   0   0   0   0   0   2   0   2   0   2   0   0   2   0   0   0   0   2   2   0   0   0   2   0   0   2   2   2   0   2   2   0   0   2   0   0   0   0   0   0   0   0   2   2   0   0   2   0   2   0   0   2   0   0   0   2   2   0   0   2   2   2   0   0   2   0   2   2   0   0   2   2   0   2   2   2   0   2   2   0   0   0   0   0   2   2   0   0   2   2   0   0   0   0   0   0   0   0   0   0   0   2   2   2   0   2   0   0   0
 MK-2-10                0   0   2   2   2   2   0   2   0   2   0   0   2   2   2   0   0   2   2   0   2   0   2   2   2   0   0   2   2   0   2   2   2   0   0   2   2   2   2   2   2   2   2   2   0   2   0   2   0   0   0   2   0   0   0   2   2   0   2   0   0   2   0   0   2   0   0   0   2   2   0   0   2   2   0   0   0   0   0   2   2   2   2   2   0   0   2   2   2   0   0   0   0   0   0   0   0   0   2   0   2   0   0   2   0   0   0   0   2   2   0   0   0   2   0   0   2   2   2   0   2   2   0   0   2   0   0   0   0   2   0   2   0   2   2   0   0   2   0   2   0   0   2   0   0   0   2   2   0   0   2   2   2   0   0   2   0   2   2   2   0   2   2   0   2   2   2   0   2   2   0   0   0   0   0   2   2   0   0   2   2   0   0   0   0   0   0   0   0   0   0   0   2   2   2   0   2   0   0   0
 MK-2-11                0   0   2   2   2   2   0   2   0   0   2   0   2   2   2   0   0   2   2   0   0   0   2   2   2   0   0   2   2   0   2   2   2   0   0   2   2   2   2   2   2   0   2   2   2   2   0   2   0   0   0   2   2   0   2   2   2   0   2   0   0   2   0   0   2   2   0   0   2   2   0   0   0   2   0   2   0   0   0   0   2   2   2   2   0   0   2   2   2   0   0   2   0   0   0   0   0   0   2   0   2   0   0   2   0   2   0   0   2   0   0   0   0   2   0   0   2   2   2   2   2   0   0   0   2   0   0   0   0   2   0   2   2   2   2   0   0   2   0   2   0   0   2   0   0   0   2   2   0   0   2   2   2   0   0   0   0   2   2   2   0   2   2   0   2   2   2   0   2   2   0   0   0   0   0   0   2   0   0   2   2   0   0   0   0   0   0   0   0   2   2   0   0   2   2   0   2   0   0   0
 MK-2-12                0   0   0   2   2   2   0   0   0   0   2   0   2   2   2   0   0   2   0   0   0   0   2   2   2   0   0   2   2   0   2   2   2   0   0   2   2   2   2   0   2   2   2   2   2   0   0   2   0   0   2   2   0   0   0   2   2   2   2   0   0   2   0   0   2   0   0   0   2   2   0   0   0   2   0   2   0   0   0   0   2   2   2   2   0   0   0   2   2   0   2   2   0   0   0   0   0   0   2   0   2   0   0   2   0   2   0   0   2   0   0   0   0   2   0   0   2   2   2   0   0   0   0   2   2   0   0   0   0   2   0   2   2   0   2   0   0   2   0   2   0   0   2   0   0   2   2   2   0   0   2   0   2   0   0   0   0   2   2   2   0   2   2   0   2   2   2   2   2   2   0   0   0   0   0   0   2   0   0   2   2   0   0   0   2   0   0   0   0   2   2   0   0   2   2   0   2   0   0   2
 MK-2-13                0   0   0   2   2   2   0   0   0   0   2   2   0   2   2   0   0   2   0   0   0   0   2   2   2   0   2   2   2   0   2   0   2   0   2   2   2   2   2   0   0   2   2   2   2   0   0   2   0   0   2   2   0   0   2   2   2   0   2   0   0   2   0   0   2   0   0   0   2   2   0   0   0   2   0   2   0   0   0   2   2   2   2   2   0   0   0   2   2   0   2   0   0   0   0   0   2   0   2   2   2   0   0   2   0   2   0   0   0   0   0   0   0   2   2   0   0   2   2   0   0   0   0   2   2   0   0   0   0   0   0   2   0   0   2   0   0   2   0   2   0   0   2   0   0   2   0   2   0   0   2   0   2   0   2   0   0   2   2   2   0   0   2   0   2   2   2   2   2   2   0   0   0   0   0   0   2   0   0   2   2   0   0   0   2   0   0   0   0   2   2   0   2   2   2   0   2   0   0   2
 MK-2-14                0   0   2   2   2   2   0   0   0   0   2   0   0   2   2   2   0   2   0   0   0   0   2   2   2   0   2   2   2   0   2   0   2   0   2   2   2   2   2   0   0   2   2   2   2   0   0   2   2   0   2   2   2   0   2   2   2   0   2   0   0   2   0   0   2   0   0   0   2   2   0   0   0   2   2   2   2   0   0   2   2   2   2   2   0   0   0   2   2   0   2   0   0   0   0   0   2   2   2   2   2   0   0   0   0   2   0   0   2   0   0   0   0   2   2   0   0   2   2   0   0   0   0   2   2   0   2   0   0   0   0   2   0   0   2   0   0   2   2   2   0   0   2   0   0   2   0   2   0   0   2   0   2   0   0   0   0   2   2   2   0   0   2   0   2   2   2   2   2   2   0   0   2   0   0   0   2   0   0   2   2   0   0   0   2   0   0   0   0   2   2   0   2   2   2   0   2   0   0   2
 MK-2-15                0   0   2   2   2   2   0   0   0   0   2   0   0   2   2   2   0   0   0   0   0   0   2   0   2   0   2   2   2   0   2   0   2   2   2   2   2   2   2   0   0   2   2   2   2   0   2   2   0   0   2   2   2   0   2   0   2   0   2   0   0   2   0   0   2   0   0   0   0   2   0   0   0   2   0   0   2   0   0   2   2   2   2   2   0   0   2   2   2   0   2   0   0   0   0   0   2   2   2   2   0   0   0   0   0   2   0   0   2   0   0   0   0   2   2   0   0   2   2   0   0   0   0   2   2   0   2   0   0   0   0   2   2   0   2   0   0   2   2   2   0   0   2   0   2   2   2   2   0   0   0   0   2   0   0   2   0   2   2   2   0   0   2   0   2   2   2   2   2   2   0   0   2   0   0   0   2   0   2   2   2   0   0   0   0   0   0   0   0   2   2   0   2   2   2   2   2   0   0   2
 MK-2-16                0   0   0   2   2   0   0   0   0   0   2   0   0   2   2   2   0   0   0   0   0   0   2   0   2   0   2   2   2   0   2   0   2   0   2   2   0   0   2   0   0   2   2   2   2   0   2   2   0   0   2   2   2   0   2   0   2   0   2   0   0   2   0   0   2   0   0   0   0   2   0   0   0   2   0   2   2   0   0   2   2   2   2   0   0   0   0   2   2   0   2   0   2   0   0   0   2   2   2   0   2   0   0   0   0   2   0   0   2   0   2   0   0   2   2   0   0   2   2   0   0   0   0   2   2   0   2   0   0   0   0   2   2   2   2   0   0   2   2   2   0   0   2   0   2   2   2   2   2   0   0   0   2   0   0   2   0   2   2   2   0   0   0   0   2   2   2   2   2   2   0   0   2   0   0   0   2   0   0   2   2   0   2   0   0   0   0   2   0   2   2   0   2   2   2   2   2   0   0   2
 MK-3-1                 0   0   2   2   0   2   0   2   0   0   0   0   2   0   2   0   2   2   0   2   2   2   0   2   2   0   2   0   2   2   2   2   0   0   2   0   0   2   0   0   2   2   0   2   0   0   2   0   0   0   0   0   2   0   0   0   2   2   2   0   2   2   0   2   0   0   0   0   2   2   2   0   0   2   0   2   0   0   0   2   0   0   0   2   2   2   2   0   2   2   2   2   2   0   2   0   2   0   0   0   2   2   0   0   0   0   2   2   0   2   0   2   2   0   0   0   2   0   0   2   2   2   2   2   0   2   0   2   2   2   0   2   0   0   2   2   0   0   0   2   2   0   0   0   0   2   2   0   0   0   2   2   0   2   2   0   2   0   0   0   2   2   0   0   2   2   0   0   0   0   2   2   0   0   2   2   2   0   0   2   2   0   0   0   0   2   2   0   0   2   2   2   0   0   0   0   0   0   0   2
 MK-3-2                 0   0   2   2   0   0   0   2   0   0   0   0   2   0   2   0   2   2   0   2   2   2   2   0   2   0   2   0   0   2   2   2   0   0   2   2   0   0   2   0   2   2   0   2   2   0   2   0   0   0   0   0   2   0   0   0   2   2   2   0   0   2   0   2   0   0   0   0   2   2   2   0   0   0   0   0   0   0   0   2   0   0   0   2   2   2   2   0   2   2   2   2   2   0   2   0   2   0   0   0   2   2   0   0   0   0   2   2   0   2   0   2   2   0   0   0   2   0   0   2   2   2   0   2   0   2   0   2   2   2   0   2   0   0   2   2   0   0   0   2   2   0   0   0   0   0   2   0   0   0   2   2   2   2   2   0   2   0   0   0   2   2   0   0   2   2   0   2   0   2   2   2   0   2   2   2   2   0   0   2   2   0   0   0   0   2   2   0   2   2   2   2   0   0   0   0   0   0   0   0
 MK-3-3                 0   0   2   2   2   0   0   2   0   0   0   2   2   0   2   0   2   2   0   2   2   2   0   0   2   0   2   0   0   2   2   2   0   0   2   2   0   0   2   0   2   2   0   2   2   0   2   2   0   0   0   0   2   0   2   0   2   2   2   0   2   2   0   2   0   0   2   0   2   0   2   0   0   0   0   0   0   2   0   2   0   0   0   0   2   2   2   0   2   2   2   2   2   0   2   0   0   0   0   0   2   2   0   0   2   0   2   2   0   2   0   2   0   0   0   0   2   2   0   0   2   2   0   2   0   2   0   2   2   2   0   2   0   0   2   2   0   0   0   2   2   0   0   0   0   0   2   0   0   0   2   2   2   2   2   0   2   0   0   0   2   2   0   0   0   0   2   2   0   2   0   2   0   2   2   2   2   0   0   2   2   2   0   0   0   2   2   0   2   2   2   2   0   0   0   0   0   0   0   0
 MK-3-4                 0   0   2   2   2   0   0   2   0   0   2   2   2   0   2   0   2   2   0   2   2   2   0   0   2   0   2   0   0   2   2   2   0   0   2   2   0   0   2   0   2   2   0   2   2   0   2   2   0   0   0   0   2   0   2   2   2   2   2   0   2   2   0   2   2   0   2   0   0   0   2   0   0   0   0   0   0   0   0   2   0   0   0   0   2   2   2   0   2   0   2   2   0   2   2   2   0   0   0   0   2   2   0   0   2   0   2   2   0   2   2   2   0   0   0   0   2   2   0   0   2   2   0   2   0   2   0   2   2   2   2   2   0   0   2   2   0   0   0   2   0   0   0   0   0   0   2   0   0   0   2   2   2   2   2   0   2   0   2   0   2   2   0   2   0   0   2   2   2   2   0   2   0   2   2   0   2   0   0   0   2   2   0   0   0   2   2   0   2   2   2   2   0   0   0   0   0   0   0   0
 MK-3-5                 2   0   2   2   2   0   0   2   0   0   2   2   2   0   2   0   2   0   0   2   2   2   0   2   2   0   2   0   0   2   2   0   0   0   2   2   0   0   2   0   0   2   0   2   2   0   2   2   0   0   0   0   2   0   2   2   2   2   2   0   2   2   0   2   2   0   2   2   0   2   2   0   2   0   0   0   0   0   2   2   0   0   0   0   2   2   2   0   0   0   2   2   0   2   2   2   0   0   0   0   2   2   0   0   2   0   2   2   0   2   2   2   0   0   0   0   2   2   0   0   2   2   0   2   0   2   0   2   2   2   2   2   0   0   2   2   0   0   0   2   0   0   0   0   0   0   2   0   0   0   2   2   2   2   2   0   2   0   2   0   2   2   0   2   0   0   2   0   2   2   0   2   0   2   2   0   2   0   0   0   2   0   0   0   0   2   2   0   2   2   2   0   0   0   0   0   2   0   0   0
 MK-3-6                 2   0   2   2   2   2   0   2   2   0   2   2   2   0   2   0   2   0   0   2   2   2   0   2   2   0   2   0   0   2   2   0   2   2   2   2   0   0   2   0   0   2   0   2   2   0   2   2   0   0   0   0   2   0   2   2   2   2   0   0   2   2   0   2   2   0   2   2   0   2   2   0   2   0   0   0   0   0   0   2   0   0   0   2   2   2   0   0   0   0   2   2   0   2   2   0   0   0   0   0   0   2   0   0   2   0   2   2   0   2   0   2   0   0   0   0   2   2   2   0   2   2   0   2   0   2   0   2   2   2   2   0   0   0   2   2   0   2   0   2   0   0   0   0   0   0   2   0   0   0   2   2   2   2   2   0   2   0   2   0   0   2   2   2   0   0   2   0   2   2   0   2   0   2   2   0   2   0   0   0   2   0   0   0   0   2   2   0   2   2   2   0   0   0   0   0   2   0   2   0
 MK-3-7                 2   0   2   2   2   2   0   2   2   0   2   2   2   0   2   0   2   0   0   2   2   2   0   2   2   0   2   0   0   2   0   2   0   2   2   2   0   0   2   0   0   2   2   2   2   0   2   2   0   2   0   0   2   0   2   2   2   2   2   0   2   2   0   2   2   0   2   2   2   2   2   0   0   2   0   0   0   2   0   2   0   0   0   2   2   2   0   0   0   0   2   2   0   0   2   0   0   0   0   0   0   2   0   0   2   0   2   0   0   2   0   2   0   0   0   0   2   2   2   0   2   2   0   0   0   2   0   2   2   2   2   0   0   0   2   2   0   2   2   2   0   0   0   0   0   0   2   0   0   0   0   2   2   0   2   0   2   0   0   0   0   2   2   2   0   0   2   0   2   2   0   2   0   2   0   0   2   0   0   2   2   0   0   0   0   0   2   0   2   2   2   0   0   0   2   0   2   0   2   0
 MK-3-8                 2   0   2   2   2   2   0   0   2   0   2   2   2   0   0   0   2   0   0   2   2   2   0   0   2   0   2   0   0   2   0   2   0   2   2   2   0   0   2   0   0   2   2   2   2   0   2   2   0   2   2   0   2   0   2   2   2   2   2   0   2   2   0   2   2   2   2   2   2   2   2   0   0   2   0   0   0   2   0   2   0   0   0   0   2   2   0   0   0   0   2   2   0   0   2   0   0   2   0   0   0   2   0   0   2   0   2   0   0   2   0   2   0   0   0   0   2   2   2   0   2   2   0   0   0   2   0   2   2   2   0   0   0   0   2   2   0   2   2   2   0   0   0   0   0   0   2   0   0   0   0   2   2   0   2   0   2   0   0   0   0   2   2   2   0   0   2   0   0   2   0   2   0   2   0   2   2   0   0   2   2   0   0   0   0   0   2   0   2   2   0   0   0   0   2   0   2   2   2   0
 MK-3-9                 2   0   2   2   2   2   0   2   2   0   0   2   2   0   0   0   2   0   0   2   2   2   0   0   2   0   2   0   0   2   0   2   0   2   2   2   0   0   2   0   0   2   2   2   2   0   2   2   0   2   2   0   2   0   2   2   2   2   2   0   2   2   0   2   2   2   2   2   2   2   2   2   0   2   0   0   0   2   0   2   0   0   0   0   2   2   0   0   0   0   2   2   0   0   2   0   0   2   2   0   0   0   0   0   2   0   2   0   0   2   0   2   0   0   2   0   2   2   2   0   2   2   0   0   0   2   0   2   2   2   0   0   0   0   2   2   2   2   2   2   0   0   0   2   0   0   2   0   0   0   0   2   2   0   2   2   2   0   0   2   0   2   2   2   0   0   2   0   0   0   0   2   0   0   0   2   2   0   2   2   2   2   0   0   0   0   2   0   2   2   0   0   0   0   2   0   2   2   0   0
 MK-3-10                2   0   0   2   2   2   0   2   2   0   0   2   2   0   0   0   2   0   0   2   2   2   0   0   2   0   2   0   0   2   0   2   0   2   2   2   0   0   2   0   0   2   2   2   2   0   2   2   0   2   2   0   0   2   2   2   2   2   2   0   2   2   0   2   0   2   2   2   2   2   2   2   0   2   0   0   0   2   0   2   0   0   0   0   2   2   0   0   0   0   2   2   0   0   2   0   0   2   2   2   0   0   0   0   2   2   2   2   0   2   0   2   0   0   2   2   2   2   2   0   2   2   0   0   0   2   0   0   2   2   0   0   0   0   2   2   2   2   2   2   0   0   2   2   0   0   2   0   2   0   0   2   2   2   2   2   0   0   0   2   0   2   2   0   0   2   0   0   2   0   0   2   0   0   0   2   2   0   2   2   0   2   0   0   0   0   2   0   2   2   0   0   0   0   2   0   2   2   0   0
 MK-3-11                2   0   0   2   2   2   0   2   2   0   0   2   2   0   0   2   2   2   0   2   2   2   0   0   2   0   2   0   0   2   0   2   0   2   2   2   0   0   2   0   0   2   2   2   2   2   2   2   0   2   2   0   0   2   0   2   2   2   2   0   2   2   0   2   0   2   2   2   2   0   2   2   0   2   0   0   0   2   2   2   0   0   0   0   2   2   0   0   0   0   2   2   0   0   2   0   0   2   0   2   0   0   0   0   2   2   0   0   0   2   0   2   0   0   2   2   2   2   2   0   2   2   0   2   0   0   0   0   2   2   0   0   0   0   2   2   2   2   0   2   0   0   2   0   0   0   2   0   2   0   0   2   2   2   2   2   0   0   0   2   0   2   2   0   0   2   0   0   2   0   0   2   0   0   0   2   0   0   2   2   2   0   0   0   0   0   2   0   2   2   0   0   2   0   2   0   2   2   0   0
 MK-3-12                0   0   0   2   2   2   0   2   2   0   0   2   2   0   2   2   0   2   2   2   2   2   0   2   2   0   2   0   0   2   0   2   0   2   2   2   2   0   2   0   0   2   2   2   2   2   0   2   0   2   0   0   0   2   0   2   2   2   2   2   2   2   0   0   0   2   2   2   2   2   2   2   2   2   0   0   0   2   2   2   0   0   0   0   2   2   0   0   0   0   2   2   0   0   2   0   0   2   0   2   0   0   0   0   2   2   0   0   0   2   0   2   0   0   2   2   0   2   0   0   2   2   0   2   0   0   0   0   2   2   0   0   2   0   2   2   2   2   0   2   0   0   2   0   0   2   2   0   2   0   0   2   2   2   2   2   0   0   0   2   0   2   2   0   0   2   0   0   2   0   0   0   0   0   0   2   0   0   2   2   2   0   0   0   0   0   2   0   2   0   0   0   2   0   2   0   2   2   0   0
 MK-3-13                0   0   0   2   2   2   0   2   2   0   0   2   2   0   2   0   0   2   2   2   2   2   0   2   2   0   2   0   2   2   0   2   0   2   2   2   2   0   0   0   0   2   2   2   2   2   0   2   0   2   0   0   0   2   0   2   2   2   2   2   2   2   0   0   0   2   2   2   2   2   2   2   2   2   0   0   0   0   2   2   0   0   0   0   2   2   0   0   0   0   2   2   0   0   2   0   0   2   0   2   0   0   0   0   2   2   0   0   0   2   2   2   0   0   2   2   0   2   0   0   2   2   0   2   0   0   0   0   2   2   0   0   2   0   2   2   2   2   0   0   0   0   2   0   0   2   0   0   2   0   0   2   2   2   2   2   0   0   0   2   2   2   2   0   0   2   0   0   2   0   0   0   0   0   2   2   0   0   2   2   2   0   0   2   0   2   0   0   2   0   0   2   2   0   2   2   2   2   0   2
 MK-3-14                0   0   0   2   2   2   0   2   0   0   2   0   2   2   2   0   0   0   2   2   2   2   0   2   0   0   2   0   2   2   0   2   0   2   2   2   2   0   0   0   0   2   2   2   2   2   0   2   0   2   0   0   0   0   0   2   2   2   2   2   2   2   0   0   0   2   2   2   2   2   2   2   2   2   0   0   0   0   0   2   2   0   0   0   2   2   0   0   0   0   2   2   0   2   2   0   0   2   0   2   0   0   0   0   2   2   0   0   0   2   2   0   0   0   2   0   0   2   0   0   2   2   0   2   2   0   0   0   0   2   0   0   2   0   2   2   2   2   0   0   0   0   2   0   0   0   2   0   2   0   0   2   2   2   2   2   0   0   0   2   2   2   2   0   0   2   0   0   2   0   0   0   0   2   2   2   0   0   2   2   2   0   0   2   2   2   0   0   2   0   0   2   2   0   2   2   2   2   2   2
 MK-3-15                0   2   0   2   2   2   0   2   0   0   2   0   2   0   2   0   0   0   2   2   2   2   0   2   0   0   0   0   2   0   0   2   0   2   2   2   2   0   0   0   2   2   0   2   0   2   0   2   0   2   0   0   2   0   0   2   2   2   2   2   2   2   0   0   0   2   2   2   2   2   2   2   2   2   0   0   0   0   0   2   0   0   0   0   2   2   0   2   0   2   2   2   0   2   2   0   0   2   0   2   0   0   0   0   2   2   0   0   0   2   2   0   0   0   2   0   0   2   0   0   2   2   0   2   2   0   0   0   0   2   0   0   2   0   2   2   2   2   2   0   0   0   2   0   0   0   2   0   2   2   0   2   2   2   2   2   2   0   0   2   2   2   2   0   0   2   0   0   2   2   0   0   0   2   2   2   0   0   2   2   2   0   0   2   2   2   0   0   2   0   0   2   2   0   0   2   2   2   2   2
 MK-3-16                0   2   0   0   2   2   0   2   0   0   2   0   2   0   2   0   0   0   2   0   2   2   0   2   0   0   0   0   2   0   0   2   0   2   2   2   2   0   0   0   2   2   0   2   0   0   0   2   0   2   0   2   2   0   0   2   2   2   2   2   0   2   0   0   0   2   2   0   2   2   2   2   0   2   0   0   0   0   0   2   0   0   0   0   2   0   0   2   0   0   2   2   0   2   2   0   2   2   0   2   0   0   0   0   2   2   0   0   0   2   2   0   2   0   2   0   0   2   0   0   2   0   0   2   2   0   2   0   0   2   0   0   2   0   2   0   2   2   2   0   0   0   2   0   0   0   2   0   2   2   0   2   2   2   2   2   2   0   0   2   0   2   2   0   0   2   0   0   2   2   0   0   0   2   2   2   0   0   2   2   2   0   0   2   2   2   0   0   2   0   2   2   2   0   0   2   0   0   2   2
 MK-4-1                 2   0   0   0   2   0   0   2   2   0   0   0   0   2   2   2   0   0   2   0   2   0   2   2   0   2   2   0   2   2   0   2   2   0   2   0   2   2   0   2   0   2   2   2   0   2   0   0   0   0   0   2   0   2   0   2   0   0   0   0   0   2   0   0   0   2   0   0   2   0   0   0   0   2   0   2   0   0   2   2   0   2   0   2   2   2   2   2   2   0   0   0   0   2   2   0   0   0   2   2   0   2   0   2   0   0   2   2   0   2   0   2   2   0   0   0   0   2   0   2   2   0   2   0   0   0   2   2   2   0   0   0   0   0   0   2   0   2   0   2   0   0   2   2   2   2   2   0   0   2   2   2   2   2   0   0   0   0   2   0   2   2   2   0   2   0   2   0   2   0   0   2   2   2   0   0   2   0   0   2   2   0   0   0   2   0   2   2   0   2   2   2   2   0   2   0   2   2   0   2
 MK-4-2                 2   0   0   0   2   0   0   2   2   0   0   0   0   2   2   2   0   0   2   2   0   0   2   2   0   2   2   0   2   2   0   2   2   0   2   0   2   2   0   2   0   2   2   2   0   2   0   0   0   0   0   2   0   2   0   2   0   0   0   0   0   2   2   2   2   2   0   0   2   0   0   0   0   2   0   2   0   0   2   2   0   2   0   0   2   2   2   0   2   0   0   0   0   2   2   0   0   0   2   2   0   2   0   2   0   0   2   2   2   2   0   2   2   0   0   0   0   2   0   2   2   0   2   0   0   0   2   2   2   0   0   0   2   0   0   2   0   2   2   2   0   0   2   0   2   2   2   0   0   2   2   2   2   2   0   0   0   0   2   0   2   2   2   0   2   0   0   0   2   0   0   2   2   2   0   0   0   0   0   2   2   0   2   0   2   0   2   2   0   2   2   2   2   0   2   0   2   2   0   2
 MK-4-3                 2   0   0   2   2   0   0   2   2   0   0   0   0   2   2   2   0   0   2   2   0   0   2   0   0   0   2   0   2   2   0   0   2   0   2   0   2   2   0   2   0   2   2   2   0   2   0   0   0   0   0   2   0   2   0   2   2   0   0   0   0   2   2   0   2   2   0   0   2   0   2   2   0   2   0   2   0   0   2   2   0   2   0   0   2   2   2   0   2   0   0   0   0   2   2   0   0   0   2   2   0   2   0   2   0   0   0   2   2   2   0   2   2   0   0   0   0   2   0   2   2   0   2   0   0   0   2   0   2   0   0   0   2   0   0   0   2   0   2   0   0   0   2   0   2   2   2   0   0   2   2   2   2   2   0   0   0   0   2   0   2   2   2   2   2   0   0   0   2   0   0   2   2   2   0   0   0   0   0   2   2   0   2   2   0   0   2   2   0   2   2   2   2   0   2   0   2   2   0   2
 MK-4-4                 2   0   0   2   2   2   0   2   2   0   0   0   0   2   2   2   0   0   2   2   0   0   2   0   2   0   2   0   2   2   2   0   2   0   2   0   2   2   0   2   0   2   2   2   0   2   2   0   0   0   0   0   0   2   0   2   2   0   0   0   2   2   2   0   2   2   2   0   2   0   2   2   2   2   2   2   0   0   2   2   0   2   0   2   2   2   2   0   2   0   0   0   0   2   0   0   0   2   2   2   0   2   0   2   0   0   0   2   2   2   0   0   2   0   0   0   0   2   0   2   2   0   0   0   0   0   2   0   2   0   0   0   2   0   0   0   0   0   2   0   0   0   2   0   2   2   2   0   0   2   0   2   2   2   0   0   0   2   2   0   2   2   2   0   2   0   0   2   2   0   0   2   2   2   0   2   0   0   0   2   2   2   2   2   0   0   2   2   0   2   2   2   2   0   2   0   2   2   0   2
 MK-4-5                 2   0   0   2   2   2   0   2   2   0   0   0   0   2   2   2   0   0   2   0   0   0   2   0   2   0   2   0   2   0   2   0   2   0   2   0   2   2   0   2   0   2   2   2   0   2   2   0   0   2   0   0   0   2   0   2   2   0   0   0   0   2   2   0   2   2   2   0   2   0   2   2   2   2   2   2   0   0   2   2   0   2   0   2   2   2   2   0   2   0   0   0   0   2   0   2   0   2   2   2   0   2   0   2   0   2   0   2   2   2   0   0   2   2   0   0   0   2   0   2   2   0   0   0   0   0   2   0   2   0   0   0   2   0   0   0   0   0   2   0   0   0   2   0   2   0   2   0   0   2   0   2   2   2   0   0   0   2   2   0   0   0   2   0   2   0   0   2   2   0   0   2   0   2   0   2   2   0   0   2   2   2   2   2   0   2   2   2   0   2   2   2   2   2   2   0   2   2   0   2
 MK-4-6                 2   0   0   2   2   2   2   0   2   0   0   0   0   2   2   2   0   0   2   0   0   0   2   2   2   0   2   0   2   0   2   0   2   0   2   0   2   2   0   2   0   2   2   2   0   2   0   0   0   2   0   0   0   2   0   0   2   0   0   0   0   2   0   0   2   2   2   0   2   0   2   2   2   2   2   2   0   0   2   2   0   2   0   2   2   2   2   0   2   0   0   0   0   2   0   2   0   2   2   2   0   2   0   0   0   2   0   0   2   2   0   2   0   2   0   0   0   2   0   2   2   2   0   2   2   2   2   0   2   0   0   0   2   0   2   0   0   0   2   2   0   0   2   0   2   0   2   0   0   2   0   2   2   2   0   0   0   2   2   0   0   0   2   0   2   0   0   2   0   0   0   2   2   2   0   2   2   0   0   2   2   2   2   2   0   2   2   2   0   2   2   2   2   2   2   0   2   2   0   2
 MK-4-7                 2   0   0   0   2   2   2   0   2   0   0   0   0   2   2   2   0   0   2   0   0   2   2   2   2   0   2   0   2   0   2   0   0   0   2   0   2   2   0   2   0   2   2   2   0   2   0   0   0   2   0   0   0   2   0   0   0   0   0   0   0   0   0   0   2   2   2   0   2   0   2   2   2   2   2   2   0   0   2   2   0   2   0   2   2   2   2   0   2   0   0   0   0   2   0   2   0   0   0   2   0   2   0   0   0   2   0   0   2   2   0   2   0   0   0   0   2   2   2   2   2   2   0   2   2   2   2   0   2   0   0   0   2   0   0   0   0   0   2   2   0   0   0   0   2   0   2   0   0   2   0   2   0   2   0   0   0   2   2   0   2   2   2   0   2   0   0   2   0   0   0   2   2   2   0   0   2   0   0   2   2   2   2   2   0   2   2   2   0   2   2   2   2   2   2   0   0   2   0   2
 MK-4-8                 2   0   0   0   2   2   2   0   2   0   0   0   0   2   2   2   0   2   0   0   2   0   2   2   2   0   2   0   2   0   2   0   0   0   2   2   2   2   0   2   0   2   2   0   0   2   0   0   0   2   0   0   0   2   0   0   0   0   0   0   0   0   0   0   2   2   2   0   2   0   2   2   2   2   2   0   0   0   2   2   0   0   2   2   2   2   2   0   2   2   0   0   0   2   0   2   0   0   0   2   0   2   0   0   0   2   0   0   2   2   0   2   0   2   0   0   2   2   2   2   2   2   0   2   2   2   2   0   2   0   0   0   2   0   0   0   0   0   2   2   2   0   0   2   0   0   2   2   0   2   0   2   0   2   0   0   0   2   2   0   0   2   2   0   2   0   0   2   0   0   2   0   2   2   0   0   2   0   0   2   2   2   2   2   0   2   2   2   2   2   0   2   2   2   2   0   0   2   0   2
 MK-4-9                 2   0   0   0   2   2   2   0   2   0   0   0   0   2   2   2   0   2   0   0   2   0   2   2   2   0   2   0   2   0   2   0   2   0   2   2   2   2   0   2   0   2   2   0   0   2   0   0   2   2   0   0   0   2   0   0   0   0   2   0   0   0   0   0   2   2   2   0   2   0   2   2   2   2   2   0   2   0   2   2   0   0   2   2   2   2   2   0   2   2   0   0   2   2   0   2   0   0   0   2   0   2   0   0   0   2   0   0   2   2   0   2   0   0   0   0   2   2   2   2   0   2   0   2   2   0   2   0   2   0   0   0   2   0   0   0   0   0   2   2   2   0   0   2   0   0   2   2   0   2   0   2   0   2   0   2   0   2   2   0   0   2   2   0   2   0   0   2   0   0   2   0   2   2   2   0   2   0   0   0   2   2   2   2   2   2   2   2   2   0   0   2   2   2   2   0   0   2   0   2
 MK-4-10                2   0   0   0   2   0   2   0   2   2   0   0   0   2   2   2   0   2   0   0   2   0   2   2   2   0   2   0   2   0   2   0   2   0   0   2   2   2   0   2   2   2   2   0   0   2   0   0   2   2   0   0   0   2   0   0   0   0   2   0   0   0   0   0   2   2   2   0   2   0   2   2   2   2   2   0   2   0   2   2   2   0   2   0   2   2   2   0   2   0   0   0   2   2   0   2   0   0   0   2   0   2   0   0   0   2   0   0   2   2   0   0   0   0   0   0   2   2   2   2   2   2   0   2   2   0   2   0   2   0   2   0   2   0   0   0   0   0   2   2   2   0   0   2   0   0   2   2   0   2   2   2   0   2   0   2   0   2   2   0   0   2   2   0   2   0   0   2   0   2   2   0   2   2   2   0   2   0   2   0   2   2   2   2   2   2   2   2   2   0   0   2   2   2   2   0   0   2   0   2
 MK-4-11                0   0   0   0   2   0   2   0   2   2   2   2   0   0   2   2   0   2   0   0   2   0   2   2   2   0   2   0   2   0   2   0   2   0   0   2   0   2   0   2   2   2   2   0   0   2   0   0   2   2   0   0   0   2   0   0   0   0   0   2   0   0   0   0   2   2   2   2   2   0   0   2   2   0   0   0   2   2   2   2   2   0   2   0   2   2   2   2   2   0   0   0   2   2   0   2   0   0   0   2   0   2   0   0   0   2   0   0   2   2   0   0   0   0   0   0   2   2   2   2   2   2   0   2   2   0   2   0   2   2   2   0   0   0   0   0   2   0   2   2   2   0   0   2   0   0   2   2   0   0   2   2   0   2   0   2   0   2   2   0   2   2   2   0   2   0   0   2   0   2   2   0   2   2   2   0   2   0   2   0   2   2   2   2   2   2   2   2   2   2   0   2   2   0   2   0   0   2   0   2
 MK-4-12                0   0   0   0   2   0   2   0   0   2   2   2   0   0   2   2   2   0   0   0   2   0   2   2   2   0   2   0   0   0   2   0   0   0   0   2   0   2   0   2   2   2   2   0   0   2   0   0   2   0   0   0   2   2   0   2   0   2   0   2   0   0   0   2   2   2   2   2   2   0   0   2   2   0   0   0   2   2   2   2   2   0   2   0   2   2   2   0   2   0   0   0   2   2   0   2   0   0   0   2   2   2   0   0   0   2   0   0   2   2   0   0   0   0   0   0   2   2   2   2   2   2   0   2   2   0   2   0   2   2   2   0   0   0   0   0   2   0   2   2   2   0   0   2   2   0   2   2   2   0   2   2   0   2   0   2   0   2   2   0   0   2   2   0   2   0   0   2   0   2   2   0   2   2   2   0   0   0   2   0   2   2   2   2   2   2   2   2   2   2   0   2   0   0   2   0   0   2   0   2
 MK-4-13                0   0   0   0   2   0   2   0   0   2   2   2   0   0   2   2   2   0   0   0   2   0   0   0   2   0   2   0   0   0   2   2   0   0   0   2   0   2   0   2   2   2   2   0   0   2   0   0   2   0   2   0   2   2   2   2   2   2   0   2   0   0   0   2   2   2   2   2   2   0   2   2   2   0   0   0   2   2   2   2   2   2   2   2   2   2   2   0   2   0   0   0   2   2   0   2   0   0   0   2   2   2   0   0   0   2   0   0   2   2   0   0   0   0   0   0   2   2   2   2   2   2   0   0   2   0   2   0   2   2   2   0   2   0   0   2   2   0   2   2   2   0   0   2   0   0   2   2   2   0   2   2   0   2   0   2   0   2   0   0   0   2   2   2   2   0   0   2   0   0   2   0   2   2   0   0   0   0   2   0   2   0   2   2   2   2   2   2   0   2   0   2   0   0   2   0   0   2   0   2
 MK-4-14                0   0   0   0   2   0   2   0   2   2   2   2   0   0   2   2   0   0   0   0   2   2   0   0   2   0   2   0   0   0   2   0   0   0   0   2   0   2   0   2   2   2   2   0   0   2   0   0   0   0   0   0   2   2   2   2   2   2   0   2   0   0   0   2   2   2   2   2   2   0   2   2   2   0   0   0   2   2   2   2   2   2   2   2   2   2   2   0   2   0   2   2   2   2   2   2   0   0   0   2   2   2   0   0   0   2   0   0   2   2   0   2   0   0   0   0   2   2   2   2   2   2   0   0   2   0   2   0   2   2   2   0   2   0   0   2   2   0   2   2   2   0   0   2   0   0   2   2   2   0   2   2   0   2   0   2   0   2   0   0   0   2   2   2   2   0   0   2   0   0   2   0   2   0   2   0   2   0   0   0   2   0   2   2   2   2   2   2   0   2   0   2   0   2   2   0   0   2   0   2
 MK-4-15                0   0   2   2   2   0   0   0   0   2   2   2   0   0   0   2   0   0   0   0   0   2   2   0   2   0   2   0   0   0   2   0   0   0   0   2   0   2   2   2   2   2   2   0   0   2   0   0   0   0   0   0   2   2   2   2   2   2   0   0   0   0   2   2   2   2   2   2   2   2   2   2   2   0   0   0   2   2   2   2   2   2   2   2   2   2   2   0   2   0   2   2   2   2   2   2   0   0   0   2   2   2   0   0   0   2   0   0   2   2   0   2   0   0   0   0   2   2   2   2   2   2   0   0   2   0   2   0   0   2   2   0   2   0   0   2   2   0   2   2   2   0   0   2   0   0   2   2   2   2   2   2   0   2   0   2   0   2   0   0   0   2   2   2   2   0   0   2   0   0   0   0   2   0   2   0   2   2   0   0   2   0   2   2   2   2   2   2   0   2   0   2   0   2   2   0   0   2   0   2
 MK-4-16                0   0   2   2   2   0   0   0   0   2   2   0   0   0   0   2   0   0   0   0   0   0   2   0   2   0   2   2   0   0   2   0   0   0   0   2   0   2   0   2   2   2   2   0   0   2   0   0   0   0   0   0   2   2   2   2   2   2   0   0   0   0   2   2   2   2   2   2   2   2   2   2   2   0   0   0   2   2   2   0   2   2   2   2   2   2   2   0   2   0   2   2   2   2   2   0   0   0   0   2   2   2   0   0   0   2   0   0   2   2   0   2   0   0   0   2   2   2   2   2   2   2   0   0   2   2   0   0   0   2   0   0   2   0   0   2   0   0   2   2   2   0   0   2   0   0   2   2   2   2   2   2   0   2   0   2   0   2   0   0   0   2   2   2   2   0   0   2   2   0   2   0   2   0   2   0   0   2   0   0   2   0   2   2   2   2   2   2   0   2   0   0   0   2   2   0   0   2   0   2
 MK-5-1                 2   2   0   0   0   2   2   0   2   0   0   0   2   0   2   0   0   0   0   2   0   2   0   2   2   2   2   0   2   2   0   2   0   0   0   0   0   0   0   2   0   2   2   0   2   0   0   2   2   2   2   2   2   0   0   0   0   2   0   2   0   2   0   0   0   2   2   2   0   0   2   2   2   2   0   0   2   2   0   2   0   2   0   2   2   0   0   0   2   2   0   2   0   2   2   2   2   2   0   2   0   0   2   0   0   2   2   0   0   2   2   2   2   0   0   2   2   2   0   0   2   2   0   0   2   0   2   2   2   0   2   0   2   0   0   2   2   0   0   0   0   2   2   2   2   2   2   2   0   0   2   2   2   0   0   0   0   2   0   2   2   2   2   2   2   2   2   0   0   0   0   2   0   2   0   2   2   0   0   2   0   0   0   0   2   0   0   2   2   2   0   2   2   0   2   2   0   0   2   2
 MK-5-2                 2   2   0   0   0   2   2   0   2   0   0   0   2   0   0   0   0   0   0   2   0   2   0   2   0   2   2   2   2   2   0   0   0   0   0   0   0   0   0   0   2   2   2   0   0   0   0   2   2   2   2   2   0   0   0   0   0   2   0   0   0   2   0   0   0   2   2   2   0   0   2   2   2   2   2   0   0   2   0   2   0   2   0   2   2   0   0   0   2   2   0   2   0   2   2   2   2   0   2   2   0   0   2   0   0   2   0   0   0   2   2   2   2   0   0   2   2   2   0   0   2   2   2   0   2   0   2   2   2   0   2   0   2   0   0   2   2   2   0   0   0   2   2   0   2   2   2   2   2   0   2   0   2   2   0   2   0   2   0   2   2   2   2   0   2   2   2   0   0   0   0   2   0   0   0   2   0   0   0   2   0   0   0   0   2   0   2   2   2   2   0   2   2   0   0   2   2   0   2   2
 MK-5-3                 2   2   0   0   0   2   2   0   0   0   0   0   2   0   0   0   0   0   0   0   0   2   0   2   0   2   0   2   2   2   0   0   0   0   0   0   0   0   0   0   0   2   2   0   0   0   0   2   2   2   2   2   0   2   0   0   0   2   0   0   0   2   0   0   0   2   2   2   0   0   2   2   2   2   0   0   0   2   2   2   0   2   0   2   0   0   0   0   2   2   0   2   0   2   2   2   2   0   2   2   2   0   2   0   0   2   2   0   0   2   2   2   2   2   0   2   2   2   0   0   2   2   2   0   0   0   2   2   2   0   2   0   2   0   0   2   2   2   0   0   0   2   2   0   2   2   2   0   2   2   2   0   2   0   0   0   0   2   0   2   2   0   2   0   2   2   2   0   0   0   0   2   0   0   0   2   0   0   0   2   0   0   0   0   2   0   2   0   2   2   0   2   0   0   0   2   2   0   2   0
 MK-5-4                 0   2   0   0   0   2   2   0   0   0   0   0   2   0   0   0   0   0   0   0   0   2   0   2   0   2   0   2   2   2   0   2   0   0   0   0   0   0   0   0   0   2   2   0   0   0   0   2   2   2   2   2   0   0   0   0   0   0   0   0   0   2   0   0   0   2   2   2   0   0   2   2   2   2   0   0   0   2   2   2   0   2   0   2   0   0   0   0   2   2   0   0   0   2   2   2   2   0   2   2   2   0   2   0   0   2   2   0   0   2   0   2   2   2   0   2   2   2   0   0   2   2   0   0   0   0   0   2   2   2   2   0   0   0   0   2   2   2   0   0   0   2   2   0   2   2   2   0   2   2   2   0   2   0   0   0   0   0   0   0   2   0   2   0   2   2   2   0   0   0   0   0   0   0   0   2   0   2   0   2   0   0   0   0   2   0   2   0   2   2   0   2   0   0   0   2   2   0   2   0
 MK-5-5                 0   2   0   0   0   2   2   0   0   0   0   0   2   0   0   0   0   0   0   0   0   2   0   2   0   2   0   2   2   2   0   2   2   0   0   2   0   0   0   0   0   2   2   0   0   0   0   0   2   2   2   2   0   0   0   2   0   0   0   0   0   2   0   0   2   2   2   2   0   0   2   2   2   2   0   0   0   2   2   2   0   2   0   2   0   0   0   0   2   2   0   0   0   2   2   0   2   0   2   2   0   0   2   0   0   2   2   0   0   0   0   2   2   0   0   2   2   2   2   0   2   0   0   2   0   0   0   0   2   2   2   0   0   2   0   2   2   2   0   0   0   2   2   0   2   2   2   0   0   2   2   0   2   0   0   0   0   0   0   0   2   0   2   0   2   2   2   0   0   2   0   0   0   0   0   2   0   2   0   2   0   0   0   2   2   0   2   0   2   2   0   2   0   0   0   2   2   2   2   0
 MK-5-6                 0   2   0   0   0   0   2   0   0   2   0   0   2   0   0   0   0   0   0   0   0   2   2   2   0   2   0   2   2   2   0   2   2   2   0   2   0   0   0   0   0   2   2   0   2   0   2   0   2   2   0   2   0   0   0   2   0   0   0   0   0   2   0   0   0   2   0   2   0   0   2   2   0   2   2   0   2   2   0   2   0   2   0   2   0   0   2   0   2   2   0   0   0   0   2   0   2   0   2   0   0   0   2   0   0   2   2   0   0   0   0   2   0   0   0   2   2   2   2   0   2   0   0   2   2   0   0   0   2   2   2   0   0   2   0   2   2   2   0   0   0   2   2   0   2   2   2   0   0   2   2   0   2   0   2   0   0   2   0   0   0   0   2   0   2   0   2   0   0   2   0   0   0   0   0   0   0   2   0   0   0   0   0   2   2   0   2   0   2   2   0   2   0   0   0   2   2   2   2   2
 MK-5-7                 0   2   2   0   0   0   2   0   2   2   0   0   0   2   2   0   0   0   0   0   0   2   2   2   0   2   0   2   2   2   0   2   2   2   0   0   0   2   0   0   0   2   2   0   2   0   2   0   0   2   0   2   0   0   0   2   0   0   0   0   0   2   0   0   0   2   0   2   0   0   2   2   2   2   2   0   2   2   0   2   2   2   0   2   0   0   2   0   2   2   0   0   0   0   2   0   2   0   2   0   0   0   2   0   0   2   2   0   0   0   0   0   0   0   0   2   2   2   2   0   2   0   0   2   2   0   0   0   0   2   0   0   0   2   0   2   2   2   0   0   0   2   2   0   2   2   2   2   0   2   2   0   2   0   2   0   0   0   0   0   0   0   2   0   2   0   2   2   0   2   0   0   0   0   0   0   0   2   0   0   0   0   0   2   2   0   0   2   2   2   2   2   0   2   0   2   2   2   2   2
 MK-5-8                 0   2   0   0   0   0   2   0   2   2   0   0   0   2   0   0   0   0   0   0   0   2   2   2   0   0   0   2   2   2   0   2   2   2   2   0   0   2   0   0   0   2   2   0   2   0   2   0   2   2   2   2   0   0   0   2   0   0   0   2   0   2   0   0   0   2   0   2   0   0   0   2   2   2   0   0   2   2   2   2   2   2   2   2   0   0   2   0   2   2   0   2   0   0   0   0   2   0   2   2   0   0   2   0   0   2   0   0   0   0   0   0   0   0   0   0   2   2   2   0   2   2   2   2   2   2   0   0   0   2   0   0   0   2   0   2   2   2   2   2   0   2   2   0   2   2   2   2   0   2   0   0   2   0   2   0   0   0   0   0   0   2   2   0   0   0   2   2   0   2   0   0   0   0   0   0   0   2   0   0   0   0   0   0   2   0   0   2   2   2   2   2   0   2   0   0   2   2   2   2
 MK-5-9                 0   2   0   0   0   0   2   0   2   2   0   0   0   2   0   0   0   0   0   0   0   2   2   2   0   0   0   2   2   2   0   2   2   2   2   0   0   2   0   0   0   2   2   0   2   0   2   0   2   2   0   2   0   0   0   2   0   0   0   2   2   2   2   0   0   2   0   2   0   0   0   2   2   2   0   0   0   2   2   2   0   2   2   2   0   0   2   0   2   2   0   0   0   0   0   0   2   0   2   0   0   2   2   2   0   2   0   0   2   0   0   0   0   0   0   0   2   2   2   0   2   2   2   2   2   2   0   0   0   2   2   0   0   2   0   2   2   2   2   2   0   2   2   0   2   2   2   2   0   2   0   0   2   0   2   2   0   0   0   0   0   2   2   0   0   0   2   2   0   2   0   0   0   0   0   0   0   2   0   0   0   0   0   0   2   0   0   2   2   0   2   2   0   2   0   0   2   2   0   2
 MK-5-10                0   2   0   0   0   0   2   0   2   2   0   0   0   2   0   0   2   0   0   0   0   2   2   2   0   0   0   2   2   2   0   2   2   2   0   0   2   2   0   0   0   2   2   0   2   0   2   0   0   0   0   2   0   2   0   2   0   0   0   2   2   2   2   0   0   2   0   2   0   0   0   2   2   2   0   0   0   0   0   2   0   2   2   2   0   0   2   0   0   2   0   0   0   0   0   0   2   0   2   2   0   2   2   0   0   2   2   0   2   0   0   0   0   0   0   0   2   2   2   0   2   2   2   2   2   2   0   0   0   0   2   0   0   2   2   2   2   2   2   2   0   2   2   0   2   2   0   2   2   2   0   0   2   0   2   2   0   0   0   0   0   2   2   0   0   0   2   2   2   2   0   0   0   0   0   0   0   2   0   0   0   0   0   0   2   0   0   2   2   0   2   2   0   2   0   0   2   2   0   2
 MK-5-11                0   2   0   0   0   0   2   0   2   0   0   0   0   0   0   0   0   0   2   0   0   2   2   2   0   2   0   0   0   2   0   2   2   2   0   0   0   2   2   0   0   2   2   0   2   0   2   0   0   0   0   2   0   2   0   2   0   0   0   2   2   2   2   0   0   2   0   2   0   0   2   2   2   2   0   0   0   0   0   2   0   2   2   2   0   0   2   0   0   2   0   0   0   0   0   0   0   0   2   2   0   2   2   0   0   2   2   0   2   0   0   2   2   0   0   0   2   2   2   2   2   2   2   2   2   2   0   0   0   0   2   0   2   2   2   2   2   2   2   2   0   2   2   0   2   2   0   2   2   2   0   0   2   0   2   2   0   0   0   0   0   2   2   0   0   0   2   2   2   2   0   0   0   0   0   0   0   2   0   0   0   0   0   0   2   0   0   2   2   0   2   2   0   2   0   0   2   2   0   2
 MK-5-12                2   0   0   0   0   0   0   0   2   2   0   0   0   2   0   0   0   0   2   0   0   2   2   2   0   2   2   0   0   2   0   2   2   2   0   2   0   2   2   0   0   2   2   0   2   0   2   0   0   0   0   2   0   2   0   0   0   0   0   2   2   2   2   0   0   2   0   2   0   0   2   2   2   2   0   0   0   0   0   2   0   2   2   2   0   0   0   2   0   2   0   0   0   0   2   0   0   0   2   2   0   2   2   0   0   2   2   0   2   0   0   2   2   0   0   0   0   2   2   2   0   2   2   2   2   2   0   0   0   0   2   0   2   2   2   2   2   2   2   2   0   2   2   0   2   2   0   2   2   0   0   0   2   0   2   2   2   0   0   0   0   2   2   0   0   0   2   2   2   2   0   0   0   0   0   0   0   2   0   0   2   0   0   0   2   0   0   2   2   0   2   2   0   2   0   0   2   2   0   2
 MK-5-13                2   0   0   0   0   2   0   0   2   2   0   0   0   0   0   2   0   0   2   0   0   2   2   2   0   2   2   0   0   2   0   2   2   2   0   2   0   2   2   0   0   2   2   0   2   0   2   0   0   0   0   2   0   2   0   0   0   0   0   2   2   2   2   2   0   2   0   2   0   0   2   2   2   2   0   0   0   0   0   2   0   2   2   2   2   0   0   2   0   2   0   0   0   0   2   0   0   0   2   2   0   0   2   0   0   2   2   0   2   0   0   2   2   0   0   0   0   2   2   2   0   2   2   2   2   2   0   0   0   0   2   0   2   2   2   2   2   2   2   0   0   2   2   0   2   2   0   0   2   0   0   0   0   0   2   2   2   0   0   0   0   2   2   0   0   0   2   2   2   2   2   0   0   2   0   0   0   2   0   0   0   0   0   0   2   0   0   2   2   0   2   2   0   2   0   0   0   2   0   2
 MK-5-14                2   0   0   0   0   2   0   0   2   2   0   0   0   0   0   2   0   0   2   0   0   2   2   0   2   0   2   0   0   2   0   2   2   2   0   2   0   2   2   0   0   2   2   0   2   0   2   0   0   0   0   2   0   2   0   0   0   0   0   2   2   2   2   2   0   2   0   2   0   0   2   2   2   0   0   0   0   2   0   2   0   2   2   2   2   0   0   2   0   0   0   0   2   0   2   0   0   0   2   2   0   0   2   0   0   2   2   0   2   2   2   2   2   2   0   0   0   2   2   2   0   2   2   2   2   2   0   0   0   0   0   0   2   2   2   0   2   2   2   0   0   2   2   0   2   2   0   0   2   2   0   0   2   0   2   2   2   0   0   0   0   2   2   0   0   0   2   2   2   2   2   0   0   2   0   0   2   2   0   0   0   0   0   0   2   0   0   2   2   0   2   2   0   2   0   0   0   2   0   2
 MK-5-15                2   0   2   2   0   2   0   0   2   0   0   0   0   2   0   2   0   0   2   2   0   2   2   0   2   0   2   0   0   2   2   0   2   0   0   2   0   2   0   2   0   2   2   0   2   0   2   0   0   0   0   0   0   2   0   2   0   0   0   2   2   2   0   2   0   2   0   2   0   0   2   2   2   0   0   0   0   2   0   2   0   0   2   2   2   0   0   2   2   2   0   0   0   0   2   0   0   0   2   2   0   0   2   0   0   2   2   0   2   2   2   2   2   2   0   2   0   2   2   2   0   2   2   2   2   2   0   0   0   2   0   0   2   2   2   0   2   2   2   0   0   2   2   0   2   2   0   0   2   2   2   2   2   0   0   2   2   0   0   0   0   2   2   0   0   0   2   2   2   2   2   0   0   2   0   0   0   2   0   0   0   0   0   0   2   0   2   2   2   0   2   2   0   2   0   2   0   2   0   2
 MK-5-16                2   0   2   2   0   2   0   0   2   0   0   0   0   2   0   0   0   0   2   2   0   2   2   0   2   0   2   0   0   2   2   0   2   0   0   2   0   2   0   2   0   2   2   0   2   0   2   0   0   0   0   0   0   2   0   2   0   2   0   2   2   2   0   2   0   2   0   2   0   2   2   2   2   0   0   0   0   2   0   2   0   0   2   2   2   0   2   2   2   2   0   0   0   0   2   0   0   2   2   2   0   2   0   0   0   0   2   0   2   0   2   2   2   2   0   2   2   2   2   2   0   2   2   2   2   2   0   0   0   2   0   0   2   2   2   0   0   2   0   2   2   2   2   0   2   2   0   0   2   2   2   2   2   0   0   2   2   0   0   0   0   0   2   0   0   0   2   2   2   2   2   0   0   2   2   0   0   2   0   0   0   0   0   2   2   0   2   2   2   0   2   2   0   2   0   2   0   2   0   0
 MK-6-1                 0   0   2   0   0   2   2   2   2   0   2   0   0   2   2   0   0   0   0   0   0   2   2   2   0   0   2   2   0   0   0   0   0   2   0   2   0   2   2   0   2   2   0   2   0   2   2   2   2   0   0   2   0   0   0   0   0   0   2   0   2   0   2   0   0   0   0   2   0   2   0   0   2   0   2   0   2   2   2   2   0   0   2   0   0   0   2   2   0   0   2   2   2   0   0   0   2   0   2   0   2   0   0   2   0   0   0   2   2   2   0   2   0   2   2   0   2   0   2   0   0   0   2   0   0   2   2   2   0   0   0   2   0   0   0   0   0   0   0   0   2   0   2   0   0   2   0   0   0   2   2   0   0   0   0   0   0   2   2   2   2   0   0   2   2   2   2   0   0   0   0   0   0   0   0   2   0   2   0   0   0   0   2   0   0   2   2   2   0   0   0   0   2   2   2   0   2   0   0   0
 MK-6-2                 0   0   2   0   0   2   2   0   2   0   2   0   0   2   0   0   0   0   0   0   0   2   2   2   0   0   2   2   0   0   2   0   2   2   0   2   0   2   2   0   2   2   0   2   0   2   2   2   2   0   0   2   0   0   0   0   0   2   2   0   2   0   2   0   0   0   0   2   2   2   0   0   2   0   2   0   0   2   2   2   0   0   2   2   0   0   2   2   0   0   2   2   2   0   0   0   2   0   2   0   2   2   0   2   0   0   0   2   2   2   0   2   0   2   2   0   2   0   2   0   2   2   2   0   0   2   0   2   0   0   0   2   0   2   0   0   0   0   0   0   2   0   2   0   2   2   0   0   0   2   2   0   2   0   0   0   2   2   2   2   2   2   0   2   2   2   2   0   0   0   0   0   0   0   2   0   0   2   0   0   0   0   2   0   0   2   2   2   0   2   0   0   2   2   2   0   2   0   2   0
 MK-6-3                 0   0   2   0   0   2   2   2   2   0   2   0   0   2   0   0   2   0   0   0   0   2   0   2   0   0   2   2   0   0   2   0   2   2   0   2   0   2   2   0   2   2   0   2   0   2   2   2   2   0   0   2   0   0   0   0   0   2   2   0   2   0   2   0   0   0   0   2   2   2   0   2   2   0   2   0   0   2   0   2   0   0   2   2   0   0   2   2   0   2   2   2   2   0   0   0   2   0   2   2   2   2   0   2   0   0   0   2   2   2   0   2   0   2   2   0   2   0   2   0   2   0   2   0   0   0   2   2   0   0   0   0   0   2   0   0   0   0   2   2   0   0   2   0   2   2   0   2   0   2   2   0   2   0   0   0   2   2   0   2   2   2   0   2   2   2   2   0   0   0   0   0   0   0   0   0   0   2   0   0   0   0   2   0   0   2   2   2   0   2   0   0   2   2   2   0   2   0   2   0
 MK-6-4                 0   0   2   0   0   2   2   2   2   0   2   0   0   2   0   0   2   0   0   0   0   2   2   2   0   0   2   0   0   0   2   2   2   2   0   2   0   2   2   0   2   2   0   2   0   2   2   2   2   0   0   2   0   0   0   0   0   2   2   0   0   0   2   0   0   0   0   2   2   2   0   2   2   0   2   0   0   0   2   2   0   2   2   2   0   0   2   2   0   2   2   2   2   2   0   0   2   0   2   2   2   2   2   2   0   2   0   2   2   2   0   2   0   2   2   0   2   0   2   0   2   0   2   0   0   0   2   2   0   0   0   0   0   2   0   0   0   0   2   2   2   0   2   0   0   2   0   2   0   2   2   0   2   0   0   0   2   2   0   2   2   2   0   0   2   2   0   0   0   0   0   0   0   0   0   0   0   2   0   2   0   0   0   0   0   0   2   2   0   2   0   0   0   0   2   0   0   0   2   0
 MK-6-5                 0   0   2   0   0   2   2   2   2   2   2   2   0   2   0   0   2   0   0   2   0   2   2   2   0   0   2   0   2   0   2   2   2   2   0   2   0   2   2   0   2   2   0   2   0   2   2   2   2   0   0   0   0   0   0   0   0   2   2   0   0   0   2   0   2   0   0   2   2   2   2   2   2   0   2   0   0   0   2   2   0   2   2   2   0   0   2   2   0   2   2   2   0   2   0   0   2   0   2   2   2   2   2   2   0   2   0   2   2   2   0   2   0   2   2   0   0   0   2   0   2   0   2   0   0   2   2   2   0   0   0   0   2   2   0   0   0   0   2   2   2   2   2   0   0   2   0   2   0   2   2   0   2   0   0   0   2   2   0   2   2   2   0   0   2   2   2   0   0   0   2   0   0   0   0   0   0   0   0   2   0   0   0   0   0   0   2   2   2   2   0   0   0   0   2   2   0   0   2   0
 MK-6-6                 0   2   2   0   0   2   2   2   2   2   2   2   0   2   0   2   2   0   0   2   2   2   2   2   0   0   2   0   2   0   2   2   2   2   0   0   0   2   2   0   2   2   0   2   0   2   2   2   0   2   0   0   0   0   0   0   0   2   2   0   0   0   2   2   2   0   0   2   2   2   2   0   2   0   2   0   0   0   2   2   0   2   2   2   0   2   2   2   0   2   2   2   0   2   2   0   2   0   2   2   2   2   0   2   0   2   0   2   2   2   0   2   0   2   2   0   0   0   2   2   2   0   2   0   0   2   2   2   0   0   0   0   2   2   0   0   0   0   2   2   2   2   2   0   0   2   2   0   0   2   2   0   2   0   0   0   2   2   0   2   2   2   0   0   2   2   2   0   2   0   2   0   0   0   0   0   0   0   0   2   0   0   0   0   0   0   2   2   2   2   0   0   0   0   2   2   0   0   2   0
 MK-6-7                 0   2   2   0   0   2   2   0   2   2   2   2   0   2   0   2   2   0   0   0   2   2   2   2   0   0   2   0   2   0   2   0   2   2   0   0   0   2   2   0   2   2   0   2   0   2   2   2   0   2   0   0   0   0   0   0   0   2   2   0   0   2   2   2   2   0   0   2   2   2   2   0   2   0   2   0   0   2   2   2   0   2   2   2   0   2   2   2   2   0   2   0   0   2   2   0   2   0   2   2   0   2   0   2   0   2   0   0   2   2   0   2   0   2   0   0   0   0   2   2   2   0   2   0   0   2   2   2   0   0   0   0   0   2   2   0   0   0   2   2   2   2   2   0   0   2   2   0   0   2   2   0   0   0   0   2   2   2   0   0   2   2   0   0   2   2   2   0   2   0   2   0   0   0   2   0   0   0   0   2   0   0   0   0   0   0   2   2   0   2   0   2   0   0   2   2   0   0   2   2
 MK-6-8                 0   2   2   2   0   2   2   0   2   2   2   2   0   2   0   2   2   0   0   0   2   2   2   2   0   0   2   0   2   0   2   0   2   2   0   0   0   2   2   0   2   2   0   0   0   2   2   2   0   2   0   0   0   0   0   0   0   2   2   0   0   2   2   0   2   0   0   2   2   2   2   0   2   0   2   0   0   2   0   2   0   2   2   2   0   2   2   2   2   0   2   0   0   2   2   0   2   0   2   2   0   2   0   2   0   2   0   0   2   2   0   2   0   2   0   0   0   0   2   2   2   0   0   0   2   2   2   2   2   2   0   0   0   2   2   0   0   0   2   2   2   2   2   0   0   2   2   0   0   2   2   0   0   0   0   2   2   2   0   0   2   2   0   0   2   2   2   0   2   0   2   0   0   0   2   0   0   0   0   2   0   0   0   0   2   0   0   2   0   2   0   2   0   0   2   2   0   0   2   2
 MK-6-9                 2   2   2   2   0   2   2   0   2   2   2   0   0   0   0   0   2   0   0   0   2   2   2   2   0   0   2   0   2   0   2   0   2   0   0   0   0   2   2   2   2   2   0   2   0   2   2   2   2   2   0   0   0   0   0   0   0   2   2   0   0   2   2   0   2   0   0   2   2   2   2   2   2   0   2   0   0   2   0   0   0   2   2   2   0   2   2   2   2   2   0   2   0   2   2   0   2   0   2   2   0   2   0   2   0   2   0   0   2   2   0   2   0   2   0   0   0   0   2   2   2   2   0   2   0   2   2   2   2   0   0   0   0   0   2   0   0   0   2   0   2   2   2   2   0   2   2   0   0   2   2   0   0   0   0   2   0   2   0   0   2   2   0   0   2   2   2   0   2   2   2   0   0   0   2   0   0   0   0   2   0   0   0   0   2   0   2   2   0   2   0   2   0   0   2   2   0   0   2   2
 MK-6-10                2   2   2   2   0   2   2   0   2   2   2   2   0   0   0   0   2   2   0   0   2   2   2   2   2   0   2   0   2   0   2   0   2   0   0   0   0   2   2   0   0   2   0   2   0   2   2   2   2   0   0   0   0   0   2   0   0   2   0   0   0   2   2   2   2   0   0   2   2   2   2   2   2   0   2   0   0   0   0   0   0   2   2   2   0   2   2   2   2   2   0   2   0   2   2   0   2   0   2   2   0   2   0   2   0   2   0   0   2   2   0   2   2   0   0   0   0   0   2   2   2   2   0   2   0   2   2   2   2   2   0   0   0   0   0   0   0   0   2   0   2   2   2   2   0   2   2   0   0   2   2   0   0   0   0   2   0   2   0   0   2   2   0   0   2   2   2   0   2   2   2   0   0   0   2   0   0   0   0   2   0   0   0   0   2   0   2   2   0   2   0   2   0   2   0   2   0   0   2   2
 MK-6-11                2   2   2   2   0   2   2   0   2   2   0   2   0   0   0   0   0   2   0   0   2   2   2   2   2   0   2   0   2   0   0   0   2   0   2   0   0   2   2   0   0   2   0   2   0   2   2   2   2   0   0   0   2   0   2   0   0   2   0   0   0   2   2   2   2   2   0   2   2   2   2   0   0   0   2   0   0   0   0   0   0   2   2   2   0   2   2   2   2   0   0   2   0   2   2   0   0   0   2   2   0   2   0   2   0   2   0   0   2   2   0   2   2   0   2   0   2   0   2   2   2   2   0   2   0   2   2   2   2   2   0   0   0   0   0   2   0   0   2   0   2   0   2   2   0   2   2   0   0   2   2   2   0   0   0   2   0   2   0   0   2   0   0   0   2   2   2   0   2   2   2   0   0   0   2   0   0   0   0   2   0   0   0   0   2   0   2   2   0   2   0   2   0   2   0   0   0   0   2   2
 MK-6-12                2   2   2   2   0   2   2   0   2   2   0   2   0   0   0   0   0   2   0   2   2   0   2   2   2   0   2   0   2   0   2   0   2   0   2   0   0   2   2   0   0   2   0   2   0   2   2   2   2   0   0   0   2   0   2   2   0   2   0   0   2   2   2   2   2   2   2   2   2   2   2   0   0   0   0   0   0   0   0   0   0   2   2   2   0   2   2   2   2   0   0   2   0   2   2   0   0   0   2   2   0   2   0   2   0   2   0   0   2   2   0   0   2   0   2   0   2   0   2   2   2   2   0   2   0   2   2   2   0   2   2   0   2   0   0   2   2   0   2   0   0   0   2   2   0   2   2   0   0   2   2   2   0   0   0   2   0   0   0   0   2   0   0   0   2   2   2   2   2   2   2   0   0   0   2   0   0   0   0   2   0   0   0   0   2   0   2   2   0   2   0   0   0   0   0   0   0   0   2   2
 MK-6-13                2   2   2   2   0   2   2   0   2   2   0   2   0   0   0   0   0   2   0   0   2   0   2   2   2   0   2   0   2   0   2   0   2   0   2   0   0   2   2   0   0   2   0   2   0   0   2   0   2   0   0   0   2   0   2   2   0   0   0   0   2   2   0   2   2   2   2   2   2   2   2   0   0   0   0   0   0   0   0   0   0   2   0   2   2   2   2   2   2   0   0   2   0   2   2   0   0   0   2   2   0   2   0   0   0   0   0   0   0   0   0   0   2   0   2   0   2   0   2   2   2   2   0   0   0   0   2   2   0   2   2   0   2   0   0   2   2   0   2   0   0   0   2   2   0   2   2   0   2   2   2   2   0   2   0   2   0   0   0   0   2   0   0   0   0   0   2   2   2   2   0   0   0   0   2   0   2   0   0   2   0   0   0   0   2   2   2   0   0   2   0   0   0   0   0   0   0   0   2   2
 MK-6-14                2   2   2   2   0   2   2   0   2   2   0   2   0   0   0   0   0   2   0   0   2   0   2   2   2   0   2   0   2   0   2   2   2   2   2   0   0   2   2   0   0   2   0   2   0   0   2   0   2   0   0   0   2   0   2   2   0   0   0   0   2   2   2   2   2   2   2   2   2   2   0   0   0   0   0   0   0   0   0   0   0   2   0   2   2   0   2   2   0   2   0   2   0   2   2   2   0   0   2   2   0   2   2   0   0   0   0   0   0   0   0   0   2   0   2   0   2   0   2   2   2   0   0   0   0   0   2   0   0   2   2   2   2   0   0   2   2   0   2   0   0   0   2   2   0   2   2   0   2   0   2   2   0   2   0   2   0   0   0   0   2   0   0   0   0   0   2   2   2   0   0   0   0   0   2   2   2   2   0   2   0   0   0   0   2   2   2   0   0   2   0   0   2   0   0   0   0   2   2   2
 MK-6-15                2   2   2   2   0   2   2   0   2   2   0   2   0   0   0   0   0   2   0   0   2   0   2   2   2   0   2   0   2   0   0   2   2   2   2   0   2   2   2   0   0   2   0   2   0   0   2   0   2   0   0   0   2   0   2   2   0   0   0   0   2   2   2   2   2   2   2   0   2   2   0   2   0   0   0   0   0   0   0   0   0   2   0   2   2   0   2   0   0   2   0   0   2   2   2   2   0   0   2   2   0   2   2   0   0   0   0   0   0   0   0   0   2   0   2   0   0   0   2   2   2   0   0   0   0   0   2   0   0   2   2   2   2   0   2   2   2   0   2   0   0   0   2   2   0   2   0   0   2   0   2   2   0   2   0   2   0   0   0   0   2   0   0   0   2   0   2   2   2   0   0   0   0   0   2   2   2   2   0   2   0   0   0   0   2   2   0   0   0   2   0   2   2   0   0   0   0   2   2   2
 MK-6-16                2   2   2   2   0   2   2   0   2   2   0   2   0   0   0   2   0   2   2   0   2   0   0   2   2   0   2   0   2   0   0   2   2   2   2   0   2   2   2   0   2   2   0   2   0   0   2   0   2   0   0   0   2   0   2   0   0   0   0   0   2   2   2   0   2   2   2   0   2   2   0   2   0   0   0   0   0   2   0   2   0   2   0   2   2   0   2   0   0   2   0   0   0   2   2   2   0   2   2   2   0   2   2   0   0   0   0   0   0   0   0   0   2   2   2   0   0   0   2   2   2   0   0   0   0   2   2   0   2   2   2   2   2   0   2   2   2   0   2   0   0   0   2   2   0   2   0   0   2   0   2   2   0   2   2   2   0   0   0   2   2   0   2   0   2   0   2   2   0   0   0   0   0   2   2   2   2   2   0   2   0   0   0   0   2   2   0   0   0   2   0   0   2   0   2   0   0   2   2   2
 
!****************************************** Phenotypic Data **********************************************************
!-100.0 is resevred for missing phenotype
SimulatedTrait1        15.3497   15.5781   14.0923   15.9601   13.8156   14.4263   14.1278   14.2101   15.7075   16.3597   16.8766   14.7764   14.1662   16.1264   14.6981   15.7715   14.4812   16.0771   16.4284   16.1829   16.8127   14.6693   14.6152   14.8603   16.5629   16.4933   13.8261   16.0412   16.1225   16.0581   15.1639   15.4374   14.2537   13.9834   14.4604   13.9078   14.3134   13.8252   13.8331   16.1094   16.4025   16.2540   14.5788   14.5386   15.5066   15.9693   15.8930   14.1641   15.3675   13.6020   16.1239   13.7228   16.0127   15.9799   13.4627   15.7709   16.3282   16.0346   13.6875   14.6837   15.9508   15.7497   14.2614   16.7006   14.9994   13.8569   16.7086   15.7684   13.6378   14.7982   16.2470   13.4618   15.7972   16.2477   16.6030   13.7948   14.6272   15.8819   14.4888   14.3904   14.7896   14.7832   15.5750   15.2716   13.5866   15.5595   15.7589   15.4406   15.0833   15.7956   15.6681   13.9820   15.5161   14.4339   15.2534   15.3776   15.7228   13.6192   14.7470   15.6098   16.7688   16.0495   15.9950   13.8663   13.5320   14.3665   16.2748   14.8849   15.7730   15.3809   16.0422   15.0547   14.3866   14.1494   15.7530   16.6405   14.4482   16.0070   15.0107   15.2979   14.0226   16.4382   15.3636   15.1852   15.6818   15.7308   14.2768   15.7343   15.7369   16.1240   14.7776   15.3634   15.3250   13.4071   15.8452   16.3115   15.1096   16.5560   14.8178   14.6978   14.1807   14.8737   16.2206   16.0517   14.0169   14.1700   14.1541   16.1145   14.4237   16.4176   14.7261   13.6484   15.7105   13.9292   14.0964   16.0452   15.3293   14.6440   14.9934   15.3513   13.5799   16.6356   14.1924   14.8322   13.4858   14.7946   15.6877   16.1736   15.6010   14.2558   14.3201   13.8827   15.4233   14.5067   13.6759   13.5052   16.4793   15.3976   15.2045   15.9625   14.3612   14.9230   13.6423   15.0470   14.7397   15.6143   15.5528   13.8334   13.6204   15.9963   14.7825   13.3557   14.7740   15.2514   15.7674   13.6127   17.5139   13.9090   13.9860   14.3056
SimulatedTrait2         9.7016    9.9591   10.1188    9.2427   10.7652   10.5401   10.4429   10.6110    9.6261    9.3024    9.5399    9.3056   10.5907    9.8289   10.3269    9.7002   10.4463    9.5992    9.3197    9.6588    9.5789   10.2872   10.7300   10.3203    9.5686    9.4930   10.6138    9.6904    9.7253    9.4298    9.6130    9.3434   10.7441   10.5530   10.4379   10.4312    9.6861    9.8809   10.6979    9.3310    9.1638    9.4718   10.4909   10.6188   10.5530   10.0605    9.4866   10.6440    9.7183   10.2870    9.4661   10.5671    9.6011    9.5716   10.9203    9.6064    9.3931    9.8427   10.5795   10.0383    9.7100    9.0695   10.1549    9.5722    9.4593   10.1214    9.7824    9.8923   10.0587   10.2371    9.7566   10.7127    9.9523    9.3414    9.8613   10.7216    9.1926    9.4451   10.4066   10.2127    9.6726    9.7859   10.2475    9.6886   10.6742    9.1759    9.6270    9.2446    9.4902    9.6732    9.6993   10.6469    9.4330   10.4352    9.6576   10.5920   10.0696   10.7161   10.6048    9.4243    9.2279    9.2826    9.3971   10.6825   10.3315   10.3284    9.6915    9.4451    9.6256    9.4111    9.3252    9.7784   11.0350   10.7371    9.9446    9.4392   10.6148    9.2632   10.8893    9.5065    9.7853    9.5986   10.1907    8.8228    9.6350    9.4934   10.3365    9.3526    9.2989    9.7607    9.4159    9.5142    9.8792   10.2102    9.2141    9.3739   10.9753    9.5108    9.3708   10.1867   10.3903   10.3929    9.6114    9.5474   10.7571   10.7629   10.0150    9.3551   10.3914    9.9824    8.7453   10.6374    9.5808   10.3683   10.2639    9.0965    9.5385   10.1232    9.7363   10.2841   10.7754    9.1788   10.7070   11.0278   10.6022    9.3512    9.8018    9.4851   10.8451   10.8256   10.1039   10.0884   10.4833   10.8141   10.6551   10.5401    9.5434    9.8803    9.2039    9.6996   10.6372    9.5750   10.5117   10.5075   10.7521    9.6670    9.3496   10.3311   10.5860    9.3570   10.4006   10.6804    9.2600    9.8320    9.2015   10.7055    9.6144   10.1814   10.8830   11.1392
 
