# Supplementary material for: Inclusive Composite Interval Mapping of QTL by Environment Interactions in Biparental Populations
Source: PLoS One. 2015 Jul 10;10(7):e0132414. doi: 10.1371/journal.pone.0132414 (PMC4498613; doi:10.1371/journal.pone.0132414)
Supplement: S6 File — (ZIP) [file pone.0132414.s006.zip › H=0.8/L1/run_00166.met]

!**********************Note: lines staring with "!" are remarks and will be ignored in the program********************
!*********************************General Information**********************************
!Assuming F1 = P1 x P2, populations available in QTL IciMapping are: 
!  1, P1BC1F1 = P1 x F1, the first backcrossing where P1 is used as the recurrent parent;
!  2, P2BC1F1 = P2 x F1, the first backcrossing where P2 is used as the recurrent parent;
!  3, F1DH, F1-derived doubled haploids; 
!  4, RIL or F1RIL, recombination inbred lines through the repeated selfing of F1;
!  5, P1BC1RIL, recombination inbred lines through the repeated selfing of P1BC1F1;
!  6, P2BC1RIL, recombination inbred lines through the repeated selfing of P2BC1F1;
!  7, F2, the selfing generation of F1;
!  8, F3, the selfing generation of F2;
!  9, P1BC2F1, the second backcrossing where P1 is used as the recurrent parent; 
! 10, P2BC2F1, the second backcrossing where P2 is used as the recurrent parent;
! 11, P1BC2RIL, recombination inred lines through the repeated selfing of P1BC2F1; 
! 12, P2BC2RIL, recombination inred lines through the repeated selfing of P2BC2F1; 
! 13, P1BC1F2, the selfing generation of P1BC1F1; 
! 14, P2BC1F2, the selfing generation of P2BC1F1; 
! 15, P1BC2F2, the selfing generation of P1BC2F1; 
! 16, P2BC2F2, the selfing generation of P2BC2F1; 
! 17, P1BC1DH, P1BC1F1-derived doubled haploids; 
! 18, P2BC1DH, P2BC1F1-derived doubled haploids; 
! 19, P1BC2DH, P1BC2F1-derived doubled haploids; 
! 20, P2BC2DH, P2BC2F1-derived doubled haploids; 
   3      !Mapping Population (see remarks above)
   2      !Mapping Function (1 for Kosambi; 2 for Haldane; 3 for Morgan)
   2      !Marker Space Type (1 for intervals; 2 for positions)
   1      !Marker Space Unit(1 for centiMorgans; 2 for Morgan)
   6      !Number of Chromosomes (or Linkage Groups)
 200      !Size of the mapping population
   2      !Number of environments
 
!***************************************** Chromosomes and Linkage Maps **********************************************
!Chromosome                 NumMarkers
-CH1                        16
-CH2                        16
-CH3                        16
-CH4                        16
-CH5                        16
-CH6                        16
!Linkage map (Marker name followed by position or the interval length)
 MK-1-1                1     0.000
 MK-1-2                1    10.000
 MK-1-3                1    20.000
 MK-1-4                1    30.000
 MK-1-5                1    40.000
 MK-1-6                1    50.000
 MK-1-7                1    60.000
 MK-1-8                1    70.000
 MK-1-9                1    80.000
 MK-1-10               1    90.000
 MK-1-11               1   100.000
 MK-1-12               1   110.000
 MK-1-13               1   120.000
 MK-1-14               1   130.000
 MK-1-15               1   140.000
 MK-1-16               1   150.000
 MK-2-1                2     0.000
 MK-2-2                2    10.000
 MK-2-3                2    20.000
 MK-2-4                2    30.000
 MK-2-5                2    40.000
 MK-2-6                2    50.000
 MK-2-7                2    60.000
 MK-2-8                2    70.000
 MK-2-9                2    80.000
 MK-2-10               2    90.000
 MK-2-11               2   100.000
 MK-2-12               2   110.000
 MK-2-13               2   120.000
 MK-2-14               2   130.000
 MK-2-15               2   140.000
 MK-2-16               2   150.000
 MK-3-1                3     0.000
 MK-3-2                3    10.000
 MK-3-3                3    20.000
 MK-3-4                3    30.000
 MK-3-5                3    40.000
 MK-3-6                3    50.000
 MK-3-7                3    60.000
 MK-3-8                3    70.000
 MK-3-9                3    80.000
 MK-3-10               3    90.000
 MK-3-11               3   100.000
 MK-3-12               3   110.000
 MK-3-13               3   120.000
 MK-3-14               3   130.000
 MK-3-15               3   140.000
 MK-3-16               3   150.000
 MK-4-1                4     0.000
 MK-4-2                4    10.000
 MK-4-3                4    20.000
 MK-4-4                4    30.000
 MK-4-5                4    40.000
 MK-4-6                4    50.000
 MK-4-7                4    60.000
 MK-4-8                4    70.000
 MK-4-9                4    80.000
 MK-4-10               4    90.000
 MK-4-11               4   100.000
 MK-4-12               4   110.000
 MK-4-13               4   120.000
 MK-4-14               4   130.000
 MK-4-15               4   140.000
 MK-4-16               4   150.000
 MK-5-1                5     0.000
 MK-5-2                5    10.000
 MK-5-3                5    20.000
 MK-5-4                5    30.000
 MK-5-5                5    40.000
 MK-5-6                5    50.000
 MK-5-7                5    60.000
 MK-5-8                5    70.000
 MK-5-9                5    80.000
 MK-5-10               5    90.000
 MK-5-11               5   100.000
 MK-5-12               5   110.000
 MK-5-13               5   120.000
 MK-5-14               5   130.000
 MK-5-15               5   140.000
 MK-5-16               5   150.000
 MK-6-1                6     0.000
 MK-6-2                6    10.000
 MK-6-3                6    20.000
 MK-6-4                6    30.000
 MK-6-5                6    40.000
 MK-6-6                6    50.000
 MK-6-7                6    60.000
 MK-6-8                6    70.000
 MK-6-9                6    80.000
 MK-6-10               6    90.000
 MK-6-11               6   100.000
 MK-6-12               6   110.000
 MK-6-13               6   120.000
 MK-6-14               6   130.000
 MK-6-15               6   140.000
 MK-6-16               6   150.000
!*********************************** Marker Types ********************************************************************
!Co-dominant marker: When heterozygote F1 is present, P1 is coded as 2, F1 is coded as 1, and P2 is coded as 0; Otherwise, P1 is coded as 2, and P2 is coded as 0. 
!Dominant marker: When heterozygote F1 is present, P1 and F1 are coded as 12, and P2 is coded as 0; Otherwise, P1 is coded as 2, and P2 is coded as 0.  
!Recessive markers: When heterozygote F1 is present, P1 is coded as 2, and F1 and P2 are coded as 10; Otherwise, P1 is coded as 2, and P2 is coded as 0. 
!Missing marker is coded as -1. 
 MK-1-1                 0   2   0   2   0   2   2   2   2   2   0   0   2   0   0   0   2   0   0   2   2   0   0   2   2   0   2   2   0   2   0   0   0   0   0   0   0   0   2   0   2   2   0   0   0   2   0   0   0   2   2   0   2   2   2   0   2   2   0   0   0   0   2   2   0   0   2   0   2   2   0   0   2   0   0   2   0   0   0   2   0   0   0   2   2   0   2   0   2   2   0   0   2   0   0   0   0   2   0   2   0   2   2   0   2   2   0   0   2   2   0   0   0   2   2   0   0   2   2   0   2   0   2   0   0   0   0   0   2   2   2   2   2   2   2   2   2   0   0   2   2   0   0   2   2   2   0   2   0   2   2   0   2   0   2   2   2   0   0   0   0   0   2   0   2   0   0   2   2   2   0   0   2   0   0   2   2   0   0   0   2   0   0   0   2   0   2   0   2   2   0   2   2   2   0   2   0   2   2   2
 MK-1-2                 0   2   0   0   0   2   2   2   2   2   0   2   2   0   0   0   2   2   0   2   2   0   0   2   0   0   2   2   0   2   0   0   0   0   0   0   0   0   2   0   2   2   0   0   0   2   0   0   0   2   2   0   2   2   2   0   2   0   0   0   0   0   2   2   0   0   2   0   2   2   0   2   0   0   0   2   0   2   2   2   0   0   0   2   2   0   2   0   2   0   0   0   2   0   0   0   0   2   0   2   0   2   0   0   2   2   0   0   2   2   0   0   2   2   2   0   0   2   2   0   2   0   2   0   0   0   0   0   2   2   2   2   0   2   2   2   2   0   0   2   2   0   0   2   2   2   0   2   2   2   2   0   2   2   2   2   2   0   2   0   0   0   2   0   2   0   0   2   2   2   0   0   2   0   0   2   2   0   0   0   2   0   0   0   2   0   2   0   2   2   0   2   2   2   0   2   0   2   2   2
 MK-1-3                 0   2   0   0   0   2   2   2   2   2   0   2   2   0   0   0   2   2   0   2   2   0   0   2   0   0   2   2   0   2   0   2   0   0   0   0   0   0   2   0   2   0   0   0   0   2   0   0   0   2   2   0   2   2   2   0   2   0   0   0   0   0   2   2   0   0   2   0   2   2   0   2   0   2   0   2   0   2   2   0   0   0   0   0   2   0   2   0   2   0   0   0   2   0   0   0   0   2   0   2   0   2   0   0   2   2   0   0   2   2   0   0   2   2   2   0   0   2   2   0   2   0   2   0   0   0   0   0   2   2   2   2   0   2   2   2   2   0   0   2   2   0   0   2   2   2   0   2   2   2   2   0   2   2   0   0   2   0   2   0   0   0   2   0   2   0   0   2   2   2   0   0   2   2   0   2   2   0   0   0   2   0   0   0   2   0   2   0   2   2   0   2   0   2   0   2   0   2   2   2
 MK-1-4                 2   2   0   0   0   2   2   2   2   0   0   2   2   0   0   0   2   2   0   2   2   0   0   2   0   0   0   2   0   0   0   0   0   2   0   0   0   0   2   0   2   0   0   0   0   2   0   0   0   2   2   0   2   2   2   0   2   0   0   0   0   0   2   2   0   0   2   0   2   2   0   2   0   2   0   2   0   2   2   0   0   0   0   0   2   0   0   0   0   0   0   0   2   0   0   0   0   2   0   2   0   2   0   0   2   2   0   0   2   2   0   0   2   0   2   0   0   2   2   0   2   0   0   0   0   0   0   0   2   2   2   2   0   2   2   2   2   0   0   2   2   0   0   2   2   2   0   2   2   2   2   0   2   2   2   0   2   0   2   0   0   0   2   0   2   0   0   2   2   2   0   2   2   2   0   2   2   0   0   0   2   0   0   0   2   0   2   0   2   2   0   2   0   2   2   2   0   2   2   2
 MK-1-5                 2   2   0   0   0   2   2   2   2   0   0   2   2   0   0   0   0   2   2   2   2   0   0   2   0   0   0   2   0   0   0   0   0   0   0   0   0   0   2   0   2   0   0   0   0   2   2   0   0   2   2   0   2   2   2   0   2   0   0   0   0   0   2   2   2   0   2   0   2   2   0   2   0   2   0   0   0   2   0   0   0   0   0   0   2   0   0   0   0   0   0   0   2   0   0   0   2   2   0   2   0   2   0   0   2   0   0   0   2   2   0   0   2   0   2   0   0   2   2   0   2   0   0   2   0   0   0   0   2   2   2   2   0   2   2   0   2   0   0   2   2   0   0   2   2   2   0   2   2   2   2   0   0   2   2   0   2   0   2   0   0   2   2   0   2   0   0   2   2   2   0   2   2   2   0   2   2   0   0   0   2   0   0   0   2   0   2   0   2   2   0   2   0   2   2   2   0   2   0   2
 MK-1-6                 2   2   0   0   0   2   2   2   2   0   0   2   2   0   0   0   0   0   2   2   2   0   0   0   0   0   0   2   0   0   0   0   0   0   0   0   0   0   2   0   2   0   0   0   0   2   0   0   0   2   2   0   2   2   2   0   2   0   0   0   0   0   2   2   2   0   0   0   2   2   0   2   0   2   0   0   0   2   0   0   0   2   0   0   2   2   2   0   0   2   0   0   2   0   0   0   2   2   0   2   0   2   0   2   2   0   0   0   2   2   0   0   2   0   2   0   0   2   2   0   2   0   2   2   0   0   0   0   2   2   0   2   0   2   2   0   2   0   0   2   2   0   0   2   2   2   2   2   2   2   2   0   0   2   2   0   2   0   2   0   0   2   2   0   2   0   0   2   2   0   0   2   2   2   0   2   2   0   0   0   2   2   0   0   2   0   2   0   2   2   0   0   0   2   2   0   0   2   0   2
 MK-1-7                 2   0   0   0   2   2   2   2   2   0   0   2   2   0   0   2   0   2   2   2   0   0   0   0   0   0   0   2   0   0   0   0   0   0   0   0   0   0   2   0   2   0   0   0   0   2   0   0   0   2   2   0   2   2   2   0   2   0   0   0   0   0   2   2   2   0   0   0   2   2   0   2   2   2   0   2   0   2   0   0   2   2   0   2   2   2   2   2   0   2   0   0   2   0   0   0   2   2   0   2   0   2   0   2   2   0   0   0   0   0   0   0   2   2   2   0   0   2   2   0   0   2   2   2   0   0   0   0   0   2   0   2   2   2   2   0   2   0   2   2   2   0   0   0   2   0   2   2   2   2   2   2   0   2   2   0   2   0   2   0   0   2   2   0   0   0   0   2   2   0   0   2   0   2   0   2   2   2   0   0   2   2   0   0   2   0   2   0   2   2   2   0   0   2   2   0   0   0   0   2
 MK-1-8                 2   0   0   0   2   2   2   2   2   0   0   0   2   0   0   2   0   2   2   2   2   0   0   0   0   2   0   2   0   0   0   0   0   0   0   0   0   0   2   2   2   0   0   0   0   2   0   2   0   2   2   0   2   0   2   0   2   0   0   0   0   0   2   2   2   0   0   0   2   2   0   2   2   2   0   2   0   2   0   2   2   2   0   2   2   2   2   2   0   2   0   0   2   0   0   0   2   2   0   2   0   2   0   2   2   0   0   0   0   0   0   0   2   2   2   0   0   2   2   2   0   2   2   2   2   2   0   0   2   2   0   2   2   2   0   0   2   0   0   2   0   0   0   0   2   2   2   2   2   2   2   2   0   2   2   0   0   2   2   2   2   2   2   2   0   0   2   2   2   0   0   2   0   2   2   0   2   2   0   0   2   2   0   0   2   0   2   0   2   2   2   2   0   2   2   0   0   0   0   2
 MK-1-9                 2   0   0   0   2   2   2   0   2   2   0   0   2   0   0   2   0   2   2   2   2   0   0   0   0   2   0   2   0   0   0   0   0   0   0   0   0   0   2   2   0   0   0   0   0   0   0   2   0   2   0   0   2   0   2   0   2   0   2   2   0   0   2   2   2   0   0   0   2   2   0   2   2   2   0   2   0   2   0   2   2   2   2   2   2   2   2   2   0   2   0   0   0   0   0   0   2   2   0   2   0   2   0   2   0   0   0   0   0   0   0   0   2   2   2   0   2   2   2   0   0   2   0   2   2   2   0   0   2   2   0   2   2   2   0   2   2   0   0   2   0   0   0   0   2   2   2   0   2   2   2   2   0   2   2   0   0   2   0   2   2   2   2   2   0   0   2   2   2   0   0   2   0   2   0   0   2   2   0   0   2   2   0   0   2   0   2   0   0   2   2   2   0   2   2   0   0   0   0   2
 MK-1-10                2   0   0   0   2   2   0   0   2   2   0   0   2   0   0   2   0   2   2   2   2   0   0   0   0   0   0   2   0   2   0   0   0   0   0   0   0   0   0   0   0   0   0   0   0   0   0   2   0   0   0   0   0   0   2   0   0   0   0   2   0   0   0   2   2   0   0   0   2   2   0   2   2   2   0   2   0   2   0   2   2   2   2   2   2   2   2   2   0   2   0   0   0   0   0   0   2   2   0   2   0   2   0   0   0   0   0   0   0   0   0   0   2   2   0   0   2   2   2   0   0   2   0   2   2   0   0   0   0   2   0   2   2   2   0   2   2   0   0   2   0   2   0   0   2   2   2   0   2   0   2   2   0   2   2   0   0   2   0   2   2   2   2   2   0   0   2   2   2   2   0   2   0   2   0   0   2   2   0   0   2   2   0   0   0   0   2   0   2   2   2   2   0   0   0   0   2   0   0   2
 MK-1-11                2   0   0   0   2   2   0   0   2   2   0   0   2   0   0   2   0   2   2   2   2   0   0   0   0   0   0   0   0   0   0   0   0   2   2   0   0   0   0   2   0   0   0   0   2   0   0   2   0   2   0   0   0   0   2   0   0   0   0   2   0   0   0   2   2   0   0   0   2   2   0   2   2   2   0   2   0   2   0   2   2   2   2   2   2   2   2   2   0   2   0   0   0   0   0   0   2   2   0   2   0   2   0   0   0   0   0   0   0   0   0   0   2   2   0   0   0   2   2   0   0   2   0   2   2   0   0   0   0   2   0   0   2   2   0   0   2   0   0   2   0   2   0   0   2   2   2   0   2   0   2   2   0   2   2   0   0   2   2   2   2   2   2   2   0   0   2   0   2   2   2   2   0   2   0   0   2   2   0   0   2   0   0   0   0   0   2   0   2   2   2   2   0   0   0   0   2   0   0   2
 MK-1-12                2   0   0   0   2   2   0   0   2   2   0   0   2   0   0   2   0   2   2   2   2   0   0   0   0   0   0   0   0   0   2   0   0   2   2   0   0   0   0   0   0   0   0   0   2   2   0   2   2   2   0   0   0   0   0   0   0   0   0   0   0   0   0   2   2   0   0   0   2   2   0   2   2   2   0   2   0   2   0   2   2   2   2   2   2   2   2   2   0   2   2   0   0   0   0   0   2   2   2   2   0   2   0   0   0   0   0   0   0   0   0   0   2   2   0   0   0   2   2   0   0   2   0   0   2   0   0   0   0   2   0   0   2   2   0   0   2   0   0   2   0   2   0   0   2   2   2   2   2   0   2   2   0   2   2   0   0   2   0   2   2   2   2   2   0   0   2   0   2   2   2   2   0   2   0   0   2   2   0   0   2   0   0   0   0   0   2   0   2   2   2   2   0   0   0   0   2   0   0   2
 MK-1-13                2   0   0   0   2   2   0   0   2   0   2   0   2   0   0   0   2   2   2   2   2   0   0   0   0   0   0   0   0   0   2   0   0   2   2   0   0   0   2   0   0   0   0   0   2   2   0   0   2   2   0   0   0   0   0   0   0   0   0   0   0   0   0   2   2   0   0   0   0   2   0   2   2   2   0   2   0   2   0   2   2   2   2   2   2   2   2   2   0   2   2   0   0   0   0   0   2   2   2   2   0   2   0   0   0   0   0   0   0   0   0   0   2   2   0   0   2   2   2   0   0   2   0   0   2   0   0   0   0   2   0   0   0   2   2   0   2   0   0   2   0   2   0   0   2   2   2   2   2   2   2   2   0   0   2   2   0   2   2   0   2   2   2   2   0   0   2   0   2   2   2   2   0   2   0   0   2   2   2   0   2   0   0   0   0   0   2   0   2   2   2   2   0   0   0   0   2   0   0   2
 MK-1-14                2   2   0   0   2   2   0   0   2   0   2   0   2   0   0   0   2   2   2   2   2   2   0   0   0   0   0   0   0   2   2   0   2   2   2   0   0   0   2   2   0   0   0   2   2   2   0   0   2   2   0   0   0   0   0   0   2   0   0   0   0   0   0   0   2   0   0   2   0   2   0   2   2   2   0   2   0   2   0   2   0   2   2   2   2   2   2   0   0   2   2   0   0   0   0   2   2   2   2   2   0   2   0   0   0   0   0   0   0   0   0   0   2   2   0   0   2   2   2   0   0   2   0   0   2   0   2   0   0   2   0   0   0   2   2   0   2   0   0   2   0   2   0   0   2   2   2   2   2   2   2   2   0   0   2   2   0   0   2   0   0   2   2   2   0   0   2   0   2   2   2   2   0   2   0   0   2   0   2   0   2   0   0   0   0   0   2   0   2   2   2   2   0   2   2   0   2   0   0   2
 MK-1-15                2   2   0   0   2   2   0   0   2   0   0   0   2   0   0   0   2   2   2   2   2   2   0   0   0   0   0   0   0   2   2   0   2   2   2   0   0   0   2   2   0   2   0   2   2   2   0   0   2   2   0   0   0   0   0   0   2   0   0   0   0   0   0   0   0   0   0   2   0   2   0   2   2   0   0   2   2   2   0   2   0   2   2   2   2   2   2   0   0   0   2   0   0   0   2   2   2   2   2   2   0   2   0   0   0   0   0   0   0   0   0   0   2   2   2   0   2   2   2   0   0   0   2   0   2   0   2   0   0   0   0   0   0   2   2   0   2   0   0   2   0   2   0   2   2   2   2   2   0   2   2   2   0   0   2   2   0   0   2   0   2   2   2   2   0   0   0   0   2   2   2   2   0   2   0   0   2   0   2   2   2   0   0   0   0   0   2   0   2   2   2   2   0   0   2   0   2   0   0   2
 MK-1-16                0   2   2   0   2   2   0   0   2   0   0   0   2   0   0   2   2   2   2   2   2   2   0   0   0   0   0   2   0   2   2   0   2   2   2   0   0   0   0   2   0   0   0   2   2   2   0   0   2   2   0   0   0   0   2   0   0   0   0   0   0   0   0   2   0   0   0   2   0   2   0   2   2   0   2   2   0   2   0   2   0   2   2   2   2   2   2   0   0   0   2   0   0   2   2   2   2   2   2   2   0   2   0   2   0   0   0   0   0   2   0   0   0   2   2   0   2   2   2   0   0   0   2   0   2   0   2   0   0   0   0   0   0   0   2   0   2   0   0   2   0   0   0   2   0   2   2   2   0   2   0   2   0   0   2   2   0   0   2   0   2   2   2   2   0   0   0   0   2   2   2   2   0   2   0   0   2   0   2   2   2   0   0   0   0   0   2   0   2   0   2   2   0   0   2   0   2   0   0   2
 MK-2-1                 0   0   2   0   2   2   0   2   2   2   0   2   0   0   0   2   2   2   0   2   0   0   2   2   0   0   0   0   2   2   0   2   0   0   0   0   2   2   2   0   0   0   2   0   0   0   0   2   0   0   0   2   0   0   2   0   2   2   2   0   0   0   2   2   2   2   2   0   2   0   0   2   0   0   0   0   2   0   0   2   2   0   2   0   0   0   0   0   0   0   0   2   0   0   0   2   2   0   0   0   0   0   0   0   2   2   0   2   2   2   0   2   0   0   2   2   2   0   0   2   2   0   2   0   2   0   2   2   2   0   0   2   0   0   2   0   0   0   2   2   2   2   0   0   0   0   0   0   0   0   2   2   0   2   0   0   0   0   2   0   0   0   2   0   2   2   2   0   0   0   2   0   0   0   2   2   0   2   0   2   0   2   0   2   0   0   2   0   0   0   2   2   0   0   0   0   2   2   2   0
 MK-2-2                 2   0   2   0   2   2   0   2   0   2   0   2   0   0   0   0   2   2   0   2   2   0   2   2   0   0   0   0   2   2   0   2   0   0   0   0   2   2   2   2   0   0   2   0   0   0   0   2   0   0   0   2   0   0   2   0   2   2   2   2   0   0   2   2   2   2   0   0   2   0   0   2   0   0   0   0   2   0   0   2   2   2   2   0   0   0   0   0   0   2   0   2   0   0   0   2   2   0   0   0   0   0   0   2   2   2   0   0   2   2   0   2   0   0   2   2   2   0   0   2   2   0   2   0   2   0   0   2   2   0   0   2   0   0   2   0   0   0   2   2   2   2   0   2   0   0   0   0   0   0   2   2   0   2   0   0   0   0   0   0   0   0   2   0   2   2   2   0   2   0   2   0   2   0   2   2   0   2   0   2   0   2   0   2   2   0   2   0   0   0   0   2   2   0   0   0   2   2   0   0
 MK-2-3                 2   0   0   0   2   2   0   2   0   2   0   2   0   0   0   0   2   2   0   2   2   0   2   2   0   0   0   0   2   2   0   2   0   0   0   0   2   2   2   2   0   0   2   2   0   0   0   2   0   0   0   2   0   2   2   0   2   2   2   2   0   0   0   2   2   2   2   0   2   0   0   2   0   0   0   0   2   0   0   2   2   2   2   0   0   0   0   2   0   2   0   2   0   0   0   2   2   0   0   0   0   0   0   2   2   0   0   0   2   2   0   0   0   0   2   2   2   0   0   2   2   0   2   0   2   0   0   2   2   0   0   2   0   0   2   0   0   0   2   2   2   2   0   2   0   0   2   0   0   2   0   2   0   2   0   0   0   2   0   0   0   0   2   0   2   2   0   0   2   0   2   0   2   0   2   2   0   2   0   2   0   2   2   2   2   0   0   0   0   0   0   2   2   0   0   2   2   2   0   0
 MK-2-4                 2   0   2   0   2   0   0   2   0   2   0   2   0   0   0   0   2   0   0   2   2   2   2   2   0   0   0   0   2   2   0   2   0   2   0   0   2   2   0   2   0   0   2   2   0   0   0   2   0   0   0   0   0   2   0   0   2   0   2   2   0   0   0   0   2   2   2   2   0   0   0   2   0   0   0   0   2   0   0   2   2   2   2   0   0   0   0   2   0   2   0   2   0   0   0   2   0   0   0   0   0   0   0   0   2   0   0   2   2   2   0   0   0   0   2   2   2   0   0   2   2   0   0   2   2   0   0   2   2   0   0   2   0   0   2   0   0   0   2   2   2   2   0   2   0   0   2   0   0   2   0   2   0   2   0   0   0   2   0   0   0   0   2   2   2   2   0   0   2   0   2   0   2   0   2   2   0   2   0   2   0   2   2   2   2   0   0   0   0   2   0   2   0   0   0   2   2   2   0   0
 MK-2-5                 2   0   2   0   2   0   0   2   0   2   0   2   0   0   2   0   2   0   0   2   2   2   2   2   0   0   0   0   2   2   0   2   2   2   0   0   2   2   0   2   0   0   2   2   0   0   2   2   0   0   2   0   0   0   0   0   0   2   2   2   0   2   0   0   2   2   0   2   0   0   0   2   0   0   0   0   2   0   0   2   2   2   2   0   0   0   0   2   0   2   0   0   0   0   2   2   0   0   0   0   2   0   0   0   2   0   0   2   2   2   2   0   0   0   2   2   2   0   0   2   2   0   0   2   2   2   0   2   2   0   0   2   0   0   2   2   0   0   2   2   2   2   0   0   0   0   2   0   0   2   0   2   0   0   0   2   0   2   0   0   0   0   2   2   0   0   0   0   2   0   2   0   2   0   2   2   0   2   0   0   0   2   0   2   2   0   0   0   0   2   0   2   0   0   0   2   2   2   0   0
 MK-2-6                 2   0   2   0   2   0   0   2   0   0   0   2   2   0   2   0   2   0   0   2   2   2   2   2   0   0   0   0   2   2   0   2   2   2   0   0   2   2   0   2   0   0   2   2   0   0   2   0   0   0   2   0   0   0   0   0   0   2   2   2   0   2   0   0   2   2   0   2   0   0   0   0   0   0   0   0   2   0   2   2   0   2   0   0   0   0   0   2   0   2   0   0   0   0   2   2   0   0   0   0   2   0   2   0   2   0   0   2   2   0   2   0   0   0   2   2   2   0   0   2   2   0   0   2   2   2   0   0   2   0   0   2   0   0   2   2   0   0   2   2   2   2   0   2   0   0   2   0   0   2   0   2   0   0   0   2   0   2   0   0   0   0   2   2   0   0   0   0   2   0   2   0   2   0   0   2   2   2   0   0   0   2   0   2   2   0   0   0   0   2   0   2   0   2   0   2   2   2   0   0
 MK-2-7                 2   0   2   0   0   0   0   2   0   0   0   2   0   0   2   0   2   0   0   0   2   2   2   0   0   0   0   0   2   2   0   2   0   2   0   0   0   2   0   2   0   0   2   0   0   0   2   0   0   0   2   0   0   0   0   0   0   2   2   2   0   2   0   0   2   2   0   2   0   0   0   0   0   0   0   0   2   0   0   2   0   2   0   0   0   0   0   0   0   2   0   0   0   0   2   2   0   0   0   0   2   0   2   0   2   0   0   2   2   0   2   0   0   0   2   2   0   0   0   2   2   0   2   2   2   2   0   0   2   0   0   2   0   0   2   2   0   0   2   2   2   2   0   2   0   0   2   0   0   2   0   2   0   0   0   2   0   2   0   0   0   0   2   2   0   0   0   0   2   0   0   0   2   0   0   2   2   2   0   0   2   2   0   2   2   0   0   0   0   2   0   2   0   2   0   2   2   2   0   0
 MK-2-8                 2   0   0   0   0   0   2   0   0   0   0   2   0   0   2   0   0   0   0   0   2   2   2   0   0   2   0   0   2   2   0   2   0   2   0   0   0   0   0   2   0   0   2   0   0   0   2   0   0   0   2   0   2   0   0   0   0   2   2   2   0   2   2   0   2   0   2   2   0   0   2   0   0   0   0   0   2   0   0   0   0   2   2   0   0   0   0   0   0   2   0   0   2   0   0   2   0   2   2   0   2   2   2   0   2   0   0   2   2   0   2   0   0   0   2   2   0   0   0   2   2   0   2   2   2   2   0   0   2   0   0   0   0   0   2   2   0   0   2   2   2   2   0   2   0   0   2   0   0   2   0   2   0   0   0   2   0   2   2   0   0   0   2   2   0   0   0   0   2   0   0   0   2   0   0   2   2   0   0   0   2   2   0   2   2   0   0   0   0   2   0   2   0   2   0   2   0   2   0   2
 MK-2-9                 2   2   0   0   0   0   2   0   0   0   0   2   0   0   2   2   0   0   0   0   2   2   2   0   0   2   0   0   2   2   0   0   0   2   0   0   0   2   0   2   0   0   2   0   0   0   2   0   0   0   2   0   2   0   0   0   0   2   2   2   2   2   2   0   2   0   2   2   0   0   2   0   0   0   2   0   2   0   0   0   0   2   2   2   0   0   0   0   0   0   0   0   2   0   0   2   0   2   2   0   2   2   0   0   2   2   0   2   2   0   2   0   0   0   2   2   0   0   0   2   0   0   2   2   2   0   0   0   2   0   2   0   0   2   2   2   0   0   2   2   2   2   0   2   0   2   2   0   0   2   0   2   0   2   0   2   0   0   2   0   2   0   2   2   0   0   0   0   2   0   0   0   2   0   0   2   2   0   0   0   2   2   0   2   2   0   0   0   0   2   2   2   0   2   0   2   2   2   0   2
 MK-2-10                2   2   0   0   0   0   2   0   0   0   0   2   0   2   2   2   0   0   0   0   0   2   2   0   0   2   2   2   2   2   0   0   0   0   0   2   0   2   0   2   0   0   2   0   0   0   2   0   0   0   2   2   2   0   2   0   0   2   2   0   0   2   2   0   2   0   2   2   0   0   2   0   0   0   2   0   2   0   0   0   0   2   2   2   0   0   0   2   0   0   0   0   2   0   0   2   0   2   2   0   0   2   2   0   2   0   0   2   2   0   2   0   2   0   2   2   0   0   0   2   0   0   2   2   2   0   0   0   2   0   2   0   0   2   2   2   2   0   2   2   2   0   0   2   0   2   2   0   0   2   0   0   0   0   0   2   2   0   0   0   2   0   2   2   0   0   0   0   2   0   0   0   0   0   2   2   2   2   0   0   2   2   2   2   2   0   0   0   0   2   2   2   0   0   0   2   2   2   0   2
 MK-2-11                2   2   0   0   0   0   2   0   0   0   0   2   0   2   2   2   0   0   0   0   0   2   2   0   0   2   2   2   2   2   0   0   0   0   0   2   0   2   2   2   0   0   2   0   0   0   2   0   0   0   2   2   2   0   2   0   0   2   2   0   0   0   2   0   2   0   2   2   0   0   2   0   0   0   2   0   2   0   0   0   2   2   2   2   0   0   0   2   0   0   0   2   2   2   0   2   0   0   2   0   0   2   2   0   0   0   0   2   2   0   2   0   2   2   2   2   0   0   0   2   0   0   2   2   2   0   0   0   2   0   2   0   0   2   2   2   0   0   2   2   2   0   0   0   0   2   2   0   0   2   0   0   0   0   0   2   2   0   0   0   2   0   2   2   0   0   0   0   2   0   0   0   0   0   2   2   2   2   0   0   0   2   2   2   2   0   2   0   0   2   2   2   0   0   0   2   0   2   2   2
 MK-2-12                0   2   0   0   0   0   2   0   0   0   0   2   2   2   2   2   0   0   0   0   0   2   2   0   0   2   0   2   2   2   0   0   0   0   0   2   0   2   2   2   0   0   2   0   0   0   2   0   0   0   0   2   2   0   2   0   0   2   2   0   0   2   2   0   0   0   2   2   0   0   2   0   0   0   2   0   2   0   0   0   2   2   2   0   0   0   0   2   0   0   0   2   2   2   0   2   0   0   2   0   0   2   2   2   0   2   0   2   2   0   2   0   2   2   2   0   2   0   0   0   0   0   2   2   2   0   0   0   2   0   2   0   0   2   2   2   2   0   2   2   2   0   0   0   0   2   2   0   0   0   0   0   0   0   0   2   2   0   0   0   2   0   2   0   0   0   0   0   2   0   0   0   0   2   2   2   2   2   0   0   0   2   2   2   2   0   2   0   0   2   2   2   0   0   0   2   0   2   2   2
 MK-2-13                0   2   0   0   0   0   2   0   2   0   0   2   2   2   2   2   0   0   0   0   0   2   2   0   0   2   0   2   2   0   0   0   0   0   0   2   0   2   2   2   0   0   2   0   0   0   2   0   0   0   0   0   2   0   2   0   0   2   2   0   0   2   2   0   2   0   2   2   0   0   2   0   0   0   2   0   2   0   0   0   2   2   2   0   0   0   0   2   0   0   2   2   2   2   2   2   0   0   2   0   0   2   2   2   0   2   0   2   2   0   2   0   2   2   2   0   2   0   0   0   0   2   2   2   2   0   0   2   2   0   2   0   0   2   2   2   2   0   2   2   2   0   0   0   0   2   2   0   0   0   0   0   0   0   0   2   2   0   0   0   2   0   2   0   0   0   2   2   2   0   0   0   0   2   2   2   2   2   0   0   0   2   2   2   2   0   2   0   0   0   2   2   0   0   0   2   0   2   2   2
 MK-2-14                0   0   0   0   0   0   2   2   2   0   0   2   2   2   2   2   0   0   0   2   0   2   0   0   0   2   0   2   2   0   0   0   0   0   0   2   0   2   2   2   0   0   2   0   0   0   0   0   0   0   0   0   2   0   2   0   0   2   2   0   2   2   2   0   2   0   2   2   0   0   2   0   0   0   2   0   2   2   2   0   2   2   2   0   0   0   0   2   0   0   2   0   2   2   2   2   0   0   2   2   0   2   2   2   0   2   0   2   2   0   0   0   2   2   2   0   2   0   0   0   0   2   2   2   2   0   0   2   2   0   2   0   0   2   2   2   0   0   2   0   2   0   0   0   0   2   2   0   0   0   0   0   0   0   0   2   2   0   0   0   2   2   2   0   0   2   2   2   2   0   0   2   0   2   2   2   2   2   0   2   0   2   0   2   2   0   2   0   0   0   2   2   0   0   0   0   0   2   0   2
 MK-2-15                0   0   0   0   0   0   0   2   2   0   0   2   2   2   2   2   0   0   0   2   0   2   0   0   0   2   0   2   2   2   0   0   0   0   0   2   0   2   2   2   0   0   2   0   0   0   0   0   0   2   0   0   2   0   2   0   0   2   2   0   2   2   2   0   2   0   2   2   2   0   2   0   0   0   2   0   0   0   2   0   2   2   2   0   0   0   0   2   0   2   2   2   2   2   2   2   0   0   2   2   0   2   2   2   0   2   0   2   2   0   0   0   2   2   2   0   2   0   2   0   0   2   2   0   2   0   0   0   2   2   0   0   0   0   2   2   0   0   2   0   2   0   0   0   0   2   2   0   0   0   0   0   0   0   0   2   2   0   0   0   2   2   2   0   0   2   2   2   2   0   0   2   2   2   2   2   2   2   0   2   2   0   0   0   0   2   2   0   0   0   2   2   0   0   0   0   0   2   0   2
 MK-2-16                0   0   0   0   0   0   2   2   2   2   0   2   2   2   2   2   0   0   0   2   0   2   0   0   0   2   0   0   2   2   0   0   0   0   2   2   0   2   0   2   0   0   2   0   0   0   0   0   0   2   0   0   2   0   0   0   0   2   2   0   2   2   2   0   2   0   2   2   0   0   2   0   0   0   0   0   0   2   2   0   2   2   2   2   0   0   0   2   2   2   2   2   2   2   2   2   0   0   0   2   0   2   2   2   0   2   0   2   2   2   0   0   2   2   2   0   2   0   2   0   0   2   2   0   2   0   0   0   2   2   0   0   2   0   2   2   0   0   2   0   2   0   0   2   0   0   2   0   0   0   0   0   0   0   0   2   2   0   0   2   2   2   2   0   0   2   0   2   2   0   0   0   2   2   2   2   2   2   0   2   2   0   0   0   0   2   2   0   0   0   2   2   0   0   0   0   0   2   0   2
 MK-3-1                 0   0   0   2   0   0   2   2   0   2   2   2   2   0   0   0   0   2   0   2   0   2   2   2   0   0   0   0   2   2   2   0   2   2   0   2   0   0   2   2   2   2   0   0   2   0   2   0   2   2   2   2   2   0   2   0   2   0   0   0   0   2   0   2   0   0   2   2   2   0   2   2   2   0   2   2   0   2   0   2   0   0   0   0   2   2   2   2   0   0   2   2   2   0   2   2   2   2   2   0   2   2   2   2   2   2   2   0   2   0   0   0   2   2   0   2   0   0   0   0   0   2   2   2   2   0   0   0   0   2   2   0   0   0   2   2   2   2   0   2   2   0   2   0   2   0   2   2   0   2   2   0   2   2   0   0   2   0   2   0   2   2   0   2   2   0   2   0   0   2   2   0   0   2   0   2   0   0   2   0   2   2   0   2   0   0   2   2   2   0   0   2   2   0   2   0   2   0   2   0
 MK-3-2                 0   0   0   2   0   0   2   2   0   2   2   2   2   0   0   0   2   2   0   2   0   0   2   0   2   2   2   0   2   2   2   0   2   2   0   2   0   0   2   2   2   2   0   0   2   0   2   0   2   2   2   2   0   0   2   0   2   0   0   0   0   0   0   2   0   0   2   2   2   2   2   2   2   2   2   2   2   2   0   2   0   0   0   0   2   2   2   2   0   2   2   2   2   0   2   2   2   2   2   0   2   2   2   2   2   2   2   2   2   0   0   0   2   2   0   2   0   2   2   0   0   2   0   2   2   0   0   0   0   2   2   0   0   0   0   2   2   2   0   2   2   2   2   0   2   0   2   0   2   2   2   0   2   2   0   0   0   0   0   0   2   2   0   2   2   0   2   0   0   2   2   0   0   2   0   2   0   0   2   0   2   2   0   2   0   0   2   0   2   0   2   2   2   0   2   2   2   0   2   0
 MK-3-3                 0   0   0   2   0   0   2   2   0   2   2   2   2   0   0   0   2   2   0   2   0   0   0   0   2   2   2   0   2   2   2   0   2   2   0   2   0   2   2   2   2   2   0   0   2   0   2   0   0   2   2   2   2   0   2   0   0   0   0   2   0   0   0   2   0   0   2   2   2   0   2   2   2   2   2   2   2   2   0   2   0   0   2   0   2   2   2   0   2   0   2   2   2   2   2   2   0   2   2   2   2   2   0   2   2   2   0   2   2   2   0   0   2   2   0   2   0   2   2   0   0   2   0   2   2   0   2   0   0   2   2   0   0   0   0   2   2   2   0   2   2   2   2   0   2   0   2   0   2   2   2   2   2   2   0   0   0   2   0   0   2   2   0   0   2   0   2   0   0   2   2   0   0   2   0   2   0   0   2   0   2   2   0   2   0   0   0   0   2   0   2   2   0   0   2   2   2   0   2   0
 MK-3-4                 0   0   2   2   0   0   2   2   0   2   2   2   2   0   0   0   2   2   0   0   0   0   0   0   2   2   2   0   2   2   2   0   2   2   0   2   0   2   0   2   2   2   0   0   2   0   2   0   0   2   2   2   2   0   2   0   0   0   0   2   0   0   0   2   0   0   0   2   2   0   2   2   2   2   2   2   2   2   0   2   0   0   0   2   2   2   2   0   2   0   2   2   2   2   2   2   2   2   2   2   2   2   0   2   2   2   0   2   2   2   0   0   2   2   0   2   0   2   2   0   0   2   0   0   2   2   2   0   0   2   2   0   0   0   0   2   2   2   0   2   2   2   2   0   2   0   2   0   2   2   2   2   2   2   0   0   0   2   0   0   2   2   0   0   0   0   2   0   2   2   2   2   0   2   0   2   0   0   2   0   2   2   0   2   0   0   0   0   2   0   2   2   0   0   2   2   2   0   2   0
 MK-3-5                 2   0   0   2   0   0   2   2   0   0   2   2   2   0   0   0   2   2   0   0   0   2   0   0   2   0   2   0   0   2   2   0   2   2   0   2   0   2   0   2   0   2   0   0   2   0   2   0   0   2   2   2   2   0   2   0   0   0   0   2   0   0   0   0   0   0   0   2   0   0   2   2   2   2   2   2   2   2   0   2   0   0   2   2   2   2   2   0   2   2   0   2   2   2   2   2   2   2   2   2   2   2   0   2   2   2   0   2   2   2   0   0   2   2   2   2   0   2   2   0   0   2   0   0   2   2   2   2   0   2   2   2   0   0   0   2   2   2   0   2   2   2   2   0   2   0   2   0   2   2   2   2   2   2   0   0   0   2   0   0   2   2   0   0   0   0   2   0   0   2   2   2   0   2   0   2   0   0   2   0   2   2   0   2   0   0   2   0   2   2   2   2   0   0   2   2   0   0   2   0
 MK-3-6                 2   0   0   2   0   0   2   2   0   0   2   2   2   0   0   0   2   2   0   2   0   2   0   0   2   0   2   0   0   2   2   0   2   2   0   2   0   2   0   2   0   2   0   0   2   0   2   0   0   2   2   0   2   0   2   0   0   0   0   0   0   2   2   0   0   0   0   0   0   0   2   2   0   2   2   2   2   2   0   2   0   0   2   0   2   2   2   0   2   2   0   2   2   2   0   2   2   2   2   2   2   2   0   2   2   2   0   2   2   2   0   0   2   2   2   2   0   2   2   0   0   0   2   0   2   0   2   2   0   2   2   2   0   0   0   2   2   2   0   2   2   2   2   0   2   0   0   0   2   0   2   2   2   2   0   0   0   2   0   0   2   0   0   0   0   0   2   0   0   2   2   0   0   2   0   2   0   0   2   0   2   2   0   0   0   0   2   2   2   2   2   2   0   0   2   2   2   0   0   0
 MK-3-7                 2   0   0   2   0   0   2   2   0   0   2   2   2   0   0   0   2   2   0   2   0   2   0   0   2   2   2   0   2   2   2   2   2   2   0   2   0   2   0   2   0   2   0   0   2   0   2   2   0   2   2   0   2   0   2   0   0   0   2   0   0   2   2   0   0   0   0   0   0   0   2   0   0   2   2   2   2   2   0   2   0   0   2   2   2   2   2   0   2   2   0   2   2   2   0   2   2   2   2   2   2   2   0   2   2   0   0   2   2   2   0   0   2   2   0   0   0   2   0   0   0   0   2   0   2   0   2   2   2   2   2   2   0   0   0   2   2   2   0   2   2   2   2   0   2   2   0   0   2   2   2   2   2   2   0   0   0   2   0   0   2   2   2   0   0   0   2   0   0   2   2   0   0   2   0   2   0   0   2   2   2   0   0   0   0   0   2   0   2   2   0   2   0   0   2   2   2   0   2   0
 MK-3-8                 2   0   0   2   0   0   2   2   0   0   2   2   2   0   0   0   2   2   0   2   0   2   2   0   2   2   2   0   2   2   2   0   2   2   0   2   0   2   0   2   0   2   0   0   2   0   0   2   0   2   2   0   2   2   2   0   0   0   0   0   0   2   2   0   0   0   0   0   0   0   2   0   0   2   2   2   2   2   0   0   0   0   2   2   2   2   0   2   2   2   0   2   2   2   0   2   2   2   2   2   2   2   2   2   2   0   0   0   2   2   0   0   2   2   0   0   0   2   0   0   0   0   2   0   2   0   2   2   0   2   2   2   0   0   0   2   2   2   0   2   2   2   2   0   2   2   2   0   2   2   2   2   0   2   0   0   0   2   0   0   2   2   0   0   0   0   2   0   2   2   2   0   0   2   0   2   0   0   2   0   2   0   0   0   0   0   0   0   2   2   0   2   0   0   2   2   2   0   2   0
 MK-3-9                 2   2   0   2   0   0   2   2   0   2   2   0   0   0   0   0   0   2   0   2   0   2   2   0   0   2   2   0   2   2   2   0   2   2   0   2   0   2   0   2   0   2   0   0   2   0   0   2   0   2   0   0   2   2   2   0   0   0   0   0   2   0   2   0   0   0   0   2   0   0   2   2   0   2   2   2   0   0   0   0   0   0   2   2   2   2   0   2   2   2   0   2   2   2   0   2   2   2   2   2   2   2   2   2   2   0   0   0   2   2   0   0   2   2   0   0   0   2   0   2   0   0   2   0   2   0   2   2   0   0   2   2   0   0   0   2   2   2   0   2   2   2   2   0   2   2   0   0   2   0   0   2   0   2   0   0   0   2   0   0   0   2   0   0   0   0   2   0   2   2   2   0   0   2   0   2   0   0   2   0   2   0   2   0   0   0   2   0   2   2   0   2   0   0   0   2   2   0   2   0
 MK-3-10                2   2   0   2   0   0   2   2   0   2   2   0   0   0   0   0   2   0   0   2   0   2   2   0   0   2   2   0   2   0   2   0   2   2   0   2   2   2   0   2   0   2   2   0   0   0   2   2   0   2   0   0   2   2   0   0   0   0   0   0   2   0   2   0   0   0   2   2   0   0   2   2   0   2   2   2   0   0   0   0   0   2   2   2   2   2   0   2   2   2   0   2   2   2   0   2   2   2   2   2   2   0   2   2   2   0   0   0   2   2   0   0   2   2   0   0   0   2   0   2   0   0   2   0   2   2   2   2   0   0   2   0   2   0   0   2   2   2   0   2   2   2   2   0   2   2   0   0   2   2   0   0   2   2   0   0   0   2   0   0   0   2   0   0   0   0   0   2   2   2   2   0   0   2   0   2   0   0   2   0   2   0   2   0   0   0   2   0   2   2   2   2   0   0   2   2   2   0   2   0
 MK-3-11                2   2   0   2   0   0   2   2   0   2   2   0   0   0   0   0   2   0   0   2   0   2   2   0   0   2   2   0   2   0   2   0   2   2   0   2   0   2   0   2   2   2   2   0   0   0   2   0   0   2   0   0   2   2   0   0   0   0   0   0   0   0   2   2   2   0   2   2   0   0   2   2   0   2   2   2   0   0   0   0   0   2   2   2   2   2   0   2   2   2   0   2   2   2   0   0   2   2   0   2   2   0   2   2   0   0   0   0   2   2   0   0   2   2   0   0   0   2   0   2   0   0   2   2   2   0   2   2   0   0   2   0   2   0   0   2   2   2   0   0   2   2   2   0   2   2   0   0   2   2   0   0   2   2   0   0   0   2   0   0   0   0   0   0   0   2   0   2   2   2   2   0   0   2   0   2   2   0   2   2   2   2   2   0   0   0   0   0   2   2   2   2   0   0   2   2   2   0   2   0
 MK-3-12                2   2   0   2   0   2   2   2   0   2   2   0   0   0   0   0   2   0   0   2   0   2   2   2   0   2   2   0   2   0   2   0   2   2   0   2   2   2   0   2   2   2   2   0   0   0   2   0   0   2   2   2   2   2   0   0   2   0   2   2   0   0   2   2   2   0   2   2   0   0   2   2   0   2   2   0   0   0   0   0   0   2   2   2   2   2   0   2   2   0   0   2   2   2   0   0   2   0   0   2   2   0   2   2   0   2   0   0   2   2   0   2   2   2   0   0   0   2   0   2   0   0   2   2   2   0   2   2   0   0   2   0   2   2   0   2   2   2   0   0   2   2   2   0   2   0   0   0   2   2   0   0   2   2   0   0   0   2   2   0   0   0   0   0   0   2   0   2   0   0   2   0   0   2   0   2   2   0   2   2   2   2   2   0   0   0   0   2   0   2   2   2   0   0   2   2   2   0   2   0
 MK-3-13                2   2   2   2   0   2   2   2   2   2   2   0   0   0   0   0   2   0   0   0   0   2   0   2   2   2   2   0   2   0   2   0   2   2   0   2   2   2   0   0   2   2   2   0   0   0   2   0   0   2   2   2   2   2   0   0   2   0   2   2   0   0   2   2   2   2   2   0   2   0   2   2   0   2   2   0   0   2   0   0   0   2   2   2   0   2   0   2   2   2   0   2   2   2   0   0   2   2   0   2   2   0   2   2   0   2   0   0   2   2   0   2   2   2   2   0   0   2   0   2   0   0   2   2   2   0   2   2   0   0   2   0   2   2   0   2   2   2   0   0   2   2   2   0   2   0   0   0   2   0   0   0   2   2   0   0   0   2   2   0   0   0   0   0   0   2   0   2   2   0   2   0   0   2   2   2   2   0   0   2   2   2   2   0   0   0   0   2   0   2   2   0   0   0   2   2   2   0   2   0
 MK-3-14                2   2   2   2   0   2   2   2   2   2   2   0   0   0   0   0   2   0   0   0   0   2   0   2   2   2   2   0   2   0   2   2   2   2   0   0   2   2   0   0   2   2   2   0   0   2   2   0   0   0   2   2   2   2   0   0   2   0   2   2   0   0   0   2   2   0   2   0   2   0   2   2   0   0   0   0   0   2   0   0   0   2   2   2   2   2   0   2   0   2   0   2   2   2   2   0   2   2   0   2   2   0   0   2   0   2   0   0   2   2   0   2   2   2   2   0   2   2   0   2   0   0   2   2   2   0   2   2   0   0   2   0   2   2   0   2   2   2   0   0   2   2   2   0   2   0   0   0   2   0   0   0   2   2   0   0   0   2   2   0   0   0   0   0   0   2   0   2   2   0   2   0   0   2   2   2   2   0   0   2   2   2   2   0   0   0   0   2   0   2   2   0   0   0   2   2   0   0   2   0
 MK-3-15                2   2   2   2   0   2   2   2   2   2   2   0   0   0   0   0   2   0   0   0   0   2   0   2   2   2   2   0   0   0   2   0   2   2   0   0   2   2   2   0   2   2   2   0   0   2   2   0   0   0   2   2   2   0   0   0   2   0   0   2   0   0   0   2   2   0   2   0   2   0   2   2   0   0   0   0   2   2   0   2   0   2   2   2   2   2   0   0   0   2   0   2   2   2   2   0   2   2   0   2   2   0   0   2   0   2   0   0   2   2   0   0   2   0   2   0   2   2   0   2   0   0   2   2   2   0   2   2   0   0   2   2   2   2   0   2   2   2   0   0   2   2   2   0   2   0   0   0   2   0   0   0   2   2   0   2   0   2   2   0   0   0   0   0   0   2   0   2   2   0   2   0   0   2   2   2   2   0   0   2   0   2   2   0   2   0   0   2   0   2   2   0   0   0   2   2   0   0   2   0
 MK-3-16                2   2   2   2   0   2   2   2   2   2   2   2   0   0   0   0   2   0   0   0   0   2   0   2   2   2   2   0   0   0   2   0   2   2   0   0   2   2   2   0   2   0   2   0   0   2   2   0   0   0   2   2   2   0   0   0   2   0   0   2   0   0   0   2   2   0   2   0   2   2   2   2   0   0   0   0   2   2   0   2   0   2   2   2   2   2   0   0   0   2   2   2   2   2   0   2   2   2   2   2   0   0   0   2   0   2   0   0   2   2   2   0   2   0   0   0   2   2   0   2   0   0   2   2   2   0   0   0   0   2   0   2   2   2   0   2   0   2   0   0   2   2   2   0   2   0   0   0   2   0   0   0   2   2   0   2   0   2   2   0   0   0   0   0   0   2   0   2   0   0   0   0   0   2   2   2   2   0   0   2   0   2   2   0   0   0   0   2   0   2   2   2   0   0   2   2   0   0   2   0
 MK-4-1                 0   2   2   0   2   0   2   0   0   2   0   2   2   2   2   0   2   0   2   0   2   0   2   0   2   0   2   2   2   2   0   0   2   2   0   2   2   0   2   2   0   2   0   2   2   2   2   0   2   2   0   2   2   2   0   2   0   0   2   0   0   0   0   2   2   2   0   2   2   2   0   0   0   2   0   2   0   0   2   2   2   0   0   0   2   0   0   0   0   0   0   2   2   2   0   0   2   0   2   2   0   2   0   0   0   2   0   0   0   2   2   0   2   0   2   2   2   2   0   2   2   0   0   2   0   2   0   2   2   0   2   0   0   2   2   2   2   2   2   0   2   2   0   0   2   0   2   0   0   2   2   2   2   2   2   0   0   0   0   2   0   2   2   2   0   0   0   0   2   2   0   0   2   2   0   2   2   2   2   2   0   0   0   0   2   0   0   0   0   0   0   0   0   2   2   0   0   2   2   2
 MK-4-2                 0   2   2   0   2   0   2   0   0   0   2   2   2   2   2   0   2   0   2   2   2   0   0   0   2   0   2   2   2   2   0   0   2   2   0   2   2   0   2   2   0   2   0   2   2   2   2   0   2   2   0   2   2   2   0   2   0   0   2   0   0   0   0   2   2   2   0   2   2   2   0   0   0   2   0   2   0   0   2   2   2   0   2   0   2   0   2   0   0   0   0   2   2   2   0   0   0   2   2   2   0   2   0   0   0   2   0   0   0   2   2   0   2   0   2   2   2   2   0   2   0   0   2   2   0   2   0   2   2   0   2   0   0   2   0   2   2   2   2   0   2   0   2   0   2   0   2   0   0   2   2   2   2   2   2   0   0   0   0   2   0   2   2   2   0   2   0   0   2   2   0   0   0   2   0   0   2   0   2   2   2   0   0   2   2   0   0   0   0   0   0   0   0   2   0   0   0   2   2   2
 MK-4-3                 0   2   2   0   2   2   2   2   2   0   2   0   2   2   2   0   2   0   2   2   2   0   0   0   2   0   2   2   2   2   0   0   2   2   2   2   2   0   2   2   0   2   0   2   2   2   2   0   0   2   0   2   2   2   2   0   0   2   2   0   0   0   0   2   2   2   0   2   2   2   0   0   0   2   2   2   0   0   2   2   2   0   2   0   0   2   2   0   0   0   0   2   0   2   0   2   0   2   2   2   0   0   0   2   0   2   0   0   2   2   0   0   2   0   0   0   2   0   0   2   2   0   2   2   0   2   0   2   2   0   2   0   0   2   0   2   2   2   2   0   2   0   2   0   2   0   2   0   0   2   2   2   2   2   2   2   2   0   0   2   0   2   2   2   0   2   2   0   2   2   0   0   0   2   0   0   0   0   2   2   2   0   0   2   2   0   0   0   0   0   0   0   0   2   0   2   0   2   2   2
 MK-4-4                 0   0   2   2   2   2   2   2   2   0   2   0   2   0   2   0   2   0   2   2   2   2   0   0   2   0   2   0   0   2   0   0   0   2   2   0   2   0   2   2   0   2   0   2   2   0   2   0   0   2   0   2   0   2   2   0   0   2   2   0   2   0   0   2   0   2   0   2   2   2   0   0   0   2   2   2   0   0   2   2   2   0   2   0   0   2   0   0   0   0   0   2   0   2   0   2   0   2   2   2   0   0   0   0   0   2   0   0   2   0   0   0   2   0   0   0   2   0   2   2   2   0   2   2   0   2   0   2   0   0   2   0   0   0   0   0   2   0   2   0   2   0   2   0   2   0   0   0   2   2   2   2   2   2   2   2   2   0   0   2   0   2   2   2   0   2   2   0   2   2   2   0   0   2   0   0   0   0   2   2   2   0   0   2   2   0   0   0   2   0   0   0   0   2   0   2   0   2   2   2
 MK-4-5                 0   0   2   2   2   2   2   2   2   0   2   0   2   0   2   0   2   0   2   2   2   2   0   0   2   0   2   2   0   0   0   0   0   2   2   2   2   0   0   2   0   2   0   2   2   0   2   0   0   2   0   2   0   0   2   0   0   2   2   0   2   0   0   2   0   2   2   2   2   2   0   0   0   2   0   2   0   0   2   2   2   0   2   0   0   2   0   0   0   0   0   2   0   2   0   2   0   2   2   2   2   0   2   0   0   2   0   0   2   0   0   0   2   0   0   0   2   0   0   2   0   0   2   2   0   0   0   2   0   0   2   0   0   0   0   0   2   0   2   0   2   0   2   0   2   0   0   0   2   2   2   2   2   2   2   2   2   0   0   2   0   2   0   2   0   2   2   0   2   2   2   0   0   2   0   0   0   2   2   0   2   0   0   2   2   0   0   0   2   0   2   0   0   2   0   0   0   2   2   2
 MK-4-6                 0   2   2   2   2   0   2   2   2   0   2   0   2   0   2   0   0   0   2   2   2   2   0   0   0   0   2   2   0   0   0   0   0   2   2   2   2   2   0   2   2   2   0   2   0   0   2   0   0   2   0   2   0   0   2   0   0   2   2   0   0   0   0   2   2   2   2   2   0   2   0   0   0   2   0   2   0   0   2   2   0   0   2   0   0   2   0   0   0   0   0   0   0   2   0   2   0   2   2   2   2   2   2   0   0   2   0   0   2   0   0   0   2   0   0   0   2   0   0   2   0   0   2   2   0   0   0   2   0   0   2   0   0   0   0   0   2   0   0   0   2   0   2   0   2   0   0   0   2   2   2   2   2   2   2   2   2   0   0   2   0   2   0   0   2   2   2   0   2   2   0   0   0   2   0   0   2   2   2   0   2   0   0   2   2   0   2   0   2   2   0   0   0   2   0   2   0   2   2   2
 MK-4-7                 0   2   2   2   2   0   2   2   2   0   2   2   2   0   2   0   0   0   0   2   2   2   0   2   2   0   2   2   0   0   2   0   0   2   2   2   2   2   0   2   2   2   0   2   0   0   2   0   0   0   0   2   0   0   2   0   0   2   2   0   0   2   0   2   2   2   2   2   0   2   0   0   0   2   0   2   0   0   2   2   0   0   2   0   0   2   0   0   0   2   0   0   0   2   0   2   2   2   2   2   2   2   2   0   0   2   0   0   2   0   0   0   0   0   0   0   2   0   0   2   0   0   2   2   0   0   0   2   0   0   2   0   0   0   0   0   2   0   0   0   2   0   2   0   2   0   0   0   2   2   2   2   2   2   2   2   2   0   0   2   2   2   0   0   2   2   2   0   2   2   0   0   0   2   0   0   2   2   2   0   2   0   0   2   2   0   2   0   2   2   0   0   2   2   0   2   0   2   2   2
 MK-4-8                 2   0   2   2   2   2   2   2   2   0   2   0   2   0   2   0   0   0   0   2   2   2   0   2   2   0   2   2   0   0   2   0   0   2   2   2   2   2   0   2   0   2   0   2   0   0   2   0   0   2   0   2   0   0   2   0   2   2   2   0   0   2   0   0   2   2   2   2   0   0   0   2   0   2   0   2   0   0   2   0   0   0   2   0   0   2   0   2   0   2   2   0   2   2   0   2   2   2   2   2   2   2   2   0   0   2   0   0   2   0   0   0   0   0   0   0   0   0   0   2   0   0   2   2   0   0   0   0   0   0   2   0   0   0   0   0   2   0   0   0   2   0   2   0   2   0   0   0   2   2   2   2   2   2   2   2   2   0   2   0   2   2   0   0   2   0   2   0   2   0   0   0   0   2   0   0   2   0   2   0   2   0   0   2   2   0   2   0   2   2   0   0   2   0   0   2   0   2   2   2
 MK-4-9                 2   0   2   2   2   2   2   2   2   0   0   0   2   0   2   0   0   2   0   2   0   0   0   2   2   2   2   2   0   2   2   0   0   2   2   2   2   2   0   2   0   2   0   2   2   0   2   0   0   2   0   2   0   0   2   0   2   2   2   0   0   0   0   2   2   2   2   2   0   0   0   2   0   2   0   0   0   0   2   0   2   0   2   0   0   2   0   2   0   2   2   0   2   2   0   0   2   2   2   2   0   2   2   0   0   2   0   0   2   0   0   0   0   2   0   0   0   0   0   2   0   0   0   2   2   0   0   0   0   0   2   2   0   0   0   0   2   0   0   0   2   0   2   2   2   0   0   0   2   2   2   2   2   2   2   2   2   0   0   0   2   2   0   0   2   0   2   0   2   0   0   0   0   2   0   0   2   0   2   0   2   2   0   2   2   0   2   0   2   2   0   0   2   0   0   2   0   2   2   2
 MK-4-10                2   0   2   2   2   2   2   2   2   2   0   0   2   0   2   0   0   2   0   2   0   0   0   0   2   0   2   2   0   2   2   0   0   2   2   2   2   2   0   2   0   2   0   2   2   0   2   2   0   2   0   0   0   0   0   0   2   2   2   0   0   0   0   2   2   2   2   2   0   0   0   2   0   2   0   0   0   0   2   0   2   0   2   0   2   2   0   2   0   2   2   0   2   2   2   0   2   2   2   2   0   0   2   0   0   0   0   0   2   0   0   0   0   2   0   0   0   0   0   2   0   0   0   2   2   0   0   0   0   0   2   2   0   0   0   0   2   0   0   0   2   0   2   2   2   0   0   0   2   2   0   2   2   2   2   2   2   0   0   2   2   2   0   0   2   0   2   2   2   0   0   0   2   2   0   0   2   0   2   0   2   2   0   2   2   0   2   0   2   2   0   0   2   2   0   2   0   2   2   2
 MK-4-11                2   0   2   2   2   2   2   2   0   2   0   0   2   0   2   0   0   2   0   2   0   0   0   0   0   0   2   2   0   2   2   0   0   2   2   2   2   2   0   2   0   2   0   2   2   0   2   2   2   2   0   0   0   0   0   0   2   2   2   0   0   0   0   2   2   2   2   0   0   0   0   2   0   0   0   2   0   0   2   0   2   0   2   0   2   2   0   2   0   2   2   0   2   0   2   2   2   2   2   2   0   0   2   0   0   0   0   0   2   2   0   0   0   0   0   0   0   0   0   2   0   0   0   2   2   0   2   0   0   0   2   2   2   0   0   0   2   0   0   0   2   0   0   2   2   0   0   0   2   2   0   2   2   2   2   2   2   0   0   2   2   2   0   0   2   0   2   2   2   0   0   0   2   2   0   0   2   0   2   0   2   2   0   2   2   0   2   0   2   2   0   0   2   2   0   2   0   0   2   0
 MK-4-12                2   0   2   2   2   2   0   2   0   2   0   0   2   2   0   0   0   2   2   2   0   0   0   0   0   0   2   2   0   2   2   0   0   2   2   2   2   2   0   2   0   2   0   2   2   0   0   2   2   2   0   0   0   0   0   0   2   2   0   0   0   0   0   0   2   2   2   0   0   0   0   2   0   0   0   2   0   0   2   0   2   0   2   0   2   2   0   2   0   0   2   0   2   2   0   2   2   2   2   2   0   0   2   0   0   0   0   0   2   0   0   0   0   2   2   0   0   2   0   2   2   0   0   2   2   0   2   0   0   0   2   2   0   0   0   0   2   0   0   2   2   0   0   2   2   2   0   0   2   2   2   2   2   2   2   2   2   0   0   0   2   2   0   0   2   0   2   2   2   0   0   0   2   2   0   2   2   0   2   0   0   2   2   2   0   0   2   0   2   2   0   0   2   2   0   2   0   0   0   0
 MK-4-13                2   0   0   2   0   2   0   2   0   2   0   0   2   2   0   0   0   2   2   2   0   0   0   0   0   0   2   2   0   2   2   0   0   0   2   0   2   2   0   2   0   2   2   2   2   2   0   2   2   2   0   0   0   0   0   0   0   2   0   2   0   0   0   0   2   2   0   0   0   0   0   2   0   0   0   2   0   0   2   0   2   0   2   0   2   2   0   2   0   0   2   0   2   2   0   2   0   2   2   2   0   0   2   0   0   0   0   0   2   0   0   2   2   0   2   0   0   2   0   2   2   0   0   2   2   0   2   0   0   0   2   0   0   0   2   0   2   2   0   2   2   0   0   0   2   2   0   0   2   2   2   0   2   2   2   2   2   0   2   0   2   2   0   0   2   0   2   2   2   0   0   0   2   2   0   2   2   2   2   0   0   2   2   2   0   0   2   2   2   2   0   0   2   0   0   2   0   0   0   2
 MK-4-14                2   0   2   2   0   2   0   2   0   2   0   2   2   2   0   0   0   2   2   2   0   0   0   0   0   0   0   2   0   2   2   0   0   0   2   0   2   2   0   2   0   2   2   2   2   2   0   2   2   2   0   0   0   0   0   0   0   2   0   2   0   2   0   0   2   2   0   0   0   0   0   2   0   0   0   2   0   0   2   2   2   0   2   0   2   2   0   0   0   0   2   0   2   2   0   2   0   0   2   2   0   0   2   0   0   0   0   0   2   0   0   2   2   0   2   0   0   2   0   2   2   0   0   2   2   0   2   0   0   0   2   0   0   0   2   0   2   2   0   0   2   0   0   0   2   2   0   0   2   2   2   0   2   2   2   0   2   0   2   0   2   2   0   0   2   0   2   2   2   0   2   0   2   2   0   2   2   2   2   2   0   2   0   2   0   2   2   2   2   2   0   0   2   0   0   2   0   0   0   2
 MK-4-15                2   0   2   2   0   2   0   2   0   0   0   0   2   2   0   0   2   2   2   2   0   0   0   0   0   0   0   2   0   2   2   0   0   0   2   0   2   2   0   2   0   2   2   2   0   2   0   2   2   2   0   2   0   0   0   0   0   2   0   2   0   2   0   0   2   2   0   0   0   0   2   2   0   0   0   2   0   2   2   0   2   0   2   0   2   2   0   0   0   0   2   2   0   2   0   2   0   0   2   2   0   0   2   0   0   0   0   0   2   0   0   2   2   0   2   0   2   2   2   2   2   2   0   2   2   0   2   0   0   0   2   0   0   0   2   0   2   0   2   0   2   0   0   0   2   2   0   0   2   2   2   2   2   2   2   0   2   0   2   0   2   2   0   0   0   0   2   2   2   0   2   0   2   2   0   2   2   0   2   2   0   2   0   2   2   2   2   2   2   2   0   0   2   0   0   2   0   0   0   2
 MK-4-16                2   0   0   2   0   2   0   2   0   0   0   0   2   2   0   2   2   2   2   0   2   0   0   0   0   0   0   2   0   2   2   0   0   0   2   0   2   0   0   2   0   0   2   2   0   2   0   2   2   2   0   2   0   0   0   0   0   2   0   2   0   2   0   0   2   2   2   0   0   0   2   0   0   0   0   2   0   2   2   0   2   0   2   0   2   2   0   0   0   0   2   2   0   2   0   2   0   0   2   2   0   0   2   0   0   0   0   2   2   0   0   2   2   0   2   0   2   2   2   2   2   0   0   0   2   0   2   0   2   0   2   0   0   0   0   0   2   0   2   0   2   0   0   0   2   2   0   0   2   2   2   2   2   2   2   0   2   2   2   0   2   2   0   0   0   0   2   2   2   0   2   0   2   0   0   2   2   0   2   2   0   2   0   2   2   2   2   2   2   2   0   0   2   0   0   2   0   0   0   2
 MK-5-1                 2   2   2   2   0   2   0   2   0   2   2   2   2   2   0   2   0   2   2   2   2   0   0   2   0   2   0   0   2   0   0   0   2   2   0   2   2   0   2   0   2   0   0   0   2   0   0   0   0   2   2   0   2   2   0   2   0   0   2   0   2   2   2   2   2   0   2   0   0   2   2   2   2   0   0   2   2   0   0   0   0   0   2   2   2   0   2   2   0   2   2   2   0   0   2   0   2   2   0   2   2   2   0   2   2   0   2   0   2   0   0   2   2   2   2   0   0   0   0   0   0   2   0   2   0   0   2   2   0   0   2   2   2   0   0   0   0   0   0   0   0   0   2   2   0   2   0   0   2   2   0   2   2   2   0   2   0   0   2   2   2   0   0   2   2   2   0   2   0   2   2   2   0   0   2   0   0   0   0   2   2   0   2   0   0   0   0   0   2   0   0   0   2   0   2   0   0   2   2   0
 MK-5-2                 2   2   2   2   0   2   0   2   0   2   2   2   2   2   2   2   0   2   2   2   2   0   0   2   0   2   0   0   0   0   0   2   2   2   2   2   2   0   2   0   2   2   0   0   2   0   2   0   0   2   2   2   2   2   0   2   0   0   2   0   0   2   2   2   2   2   2   0   0   0   2   2   2   0   0   2   2   0   0   0   2   0   2   2   2   0   0   2   0   0   2   2   0   0   2   0   2   2   0   2   2   2   0   2   2   0   2   0   2   0   0   2   2   2   0   0   0   0   0   0   0   2   0   2   0   0   2   2   0   0   2   2   2   0   0   2   0   0   0   0   0   0   2   2   0   2   0   0   2   2   0   2   2   2   0   2   0   0   2   2   0   0   0   0   2   2   0   2   0   0   0   2   0   0   2   0   0   0   0   2   0   0   2   0   0   0   0   0   2   0   0   0   2   0   2   0   0   2   2   2
 MK-5-3                 2   2   2   2   0   2   0   0   0   2   2   2   2   2   2   0   2   2   2   2   2   0   0   2   0   0   0   0   0   0   0   2   2   2   0   2   2   0   2   0   0   2   0   0   2   0   2   0   0   0   2   2   2   2   0   2   0   0   2   0   0   0   2   2   2   2   2   0   0   2   2   2   2   0   0   2   2   0   0   0   2   0   2   2   2   0   0   2   0   0   2   2   0   0   2   0   2   2   0   2   2   2   0   2   2   0   2   0   2   0   0   2   2   2   0   0   0   0   0   0   0   2   0   2   0   0   2   2   0   0   2   2   2   0   0   2   0   0   0   0   0   0   2   2   0   2   0   0   2   2   0   2   2   2   2   2   0   0   0   2   0   0   0   2   2   2   0   2   0   0   0   2   0   0   2   0   0   0   0   2   0   0   2   0   0   0   0   0   0   0   0   2   2   0   2   0   0   2   2   2
 MK-5-4                 2   2   2   2   0   2   0   0   0   2   2   2   2   2   2   0   2   2   0   2   2   0   0   2   0   0   0   0   0   0   0   0   2   2   0   2   0   0   0   0   0   2   0   0   2   0   2   2   0   0   2   2   2   2   0   2   0   0   2   0   0   0   2   2   2   2   2   0   0   2   2   2   2   0   0   0   2   0   0   0   2   0   2   2   2   0   0   0   0   0   2   2   0   0   2   0   2   0   0   2   2   2   0   2   2   0   2   0   0   0   0   2   2   2   0   0   0   0   0   0   0   2   0   2   0   0   2   2   0   0   2   0   2   0   0   2   0   0   0   0   0   0   2   2   2   2   0   0   2   2   0   0   2   2   0   2   0   0   2   2   0   0   0   2   2   0   0   2   0   2   0   0   0   0   2   0   0   0   0   2   0   0   0   0   0   0   0   0   0   0   0   2   2   0   2   0   0   0   2   2
 MK-5-5                 0   2   2   2   0   2   0   0   0   2   2   2   2   2   2   0   0   2   0   2   2   0   0   2   0   0   0   0   0   0   0   0   2   2   0   2   0   0   0   0   0   2   0   0   2   0   0   2   0   2   2   2   2   2   2   2   0   0   2   2   0   0   2   2   2   0   2   0   0   2   2   2   2   0   0   0   2   0   0   2   2   0   2   2   2   0   2   0   0   0   2   2   0   2   2   0   2   0   0   2   2   2   0   2   0   0   2   0   0   0   0   2   2   2   0   0   0   0   0   0   0   2   2   2   0   0   2   2   0   0   2   0   2   0   0   2   0   0   0   0   0   2   2   2   2   2   0   0   2   2   2   0   0   2   0   2   0   0   2   2   0   0   0   2   2   0   0   2   0   2   0   0   0   0   0   0   0   0   2   2   0   0   0   0   0   0   0   0   0   0   0   2   2   0   0   2   0   0   2   2
 MK-5-6                 0   2   2   2   0   2   0   0   0   2   2   2   2   0   2   0   0   2   0   2   2   0   0   2   0   0   0   2   0   0   0   0   0   2   0   2   0   0   0   0   0   2   0   0   0   0   0   2   0   2   0   2   2   2   2   2   2   0   0   2   2   0   2   2   2   0   2   0   0   2   2   2   2   0   0   0   2   0   0   2   2   0   2   0   2   0   2   0   0   0   2   2   0   2   2   0   2   0   0   2   2   2   0   2   0   0   2   0   2   0   0   2   2   2   0   0   0   0   0   0   0   2   2   2   0   0   2   2   0   0   2   0   2   0   2   2   0   0   0   0   0   2   2   2   2   2   0   0   2   2   0   0   0   2   0   2   0   0   2   0   0   2   0   2   2   0   0   2   0   2   0   0   0   0   0   0   0   0   2   2   0   0   0   0   0   0   0   0   0   0   0   2   2   0   0   2   0   0   2   2
 MK-5-7                 0   2   2   0   0   2   0   0   0   2   2   0   2   0   2   0   2   2   0   2   2   0   0   2   0   0   0   2   0   0   0   2   0   0   0   2   0   0   0   0   0   2   0   0   0   0   0   2   0   2   2   2   2   2   2   2   2   0   0   2   2   0   0   2   2   0   2   0   0   2   2   2   2   0   2   0   2   0   0   2   2   0   0   0   2   0   2   0   0   0   2   2   0   2   2   0   2   2   0   2   2   2   0   2   0   0   0   0   2   0   0   0   2   2   0   0   0   0   0   0   0   2   2   2   0   0   2   2   0   0   2   0   2   0   2   2   2   0   0   0   0   2   2   2   2   2   0   0   2   2   0   0   0   2   0   2   0   0   2   0   0   2   0   2   2   0   0   2   2   2   2   0   2   0   2   0   0   0   2   2   0   0   0   2   0   0   0   0   2   0   0   2   2   0   2   2   0   0   2   2
 MK-5-8                 0   2   2   0   0   2   0   0   0   2   2   0   2   0   0   0   2   2   0   2   0   0   0   2   0   0   0   2   0   0   0   2   0   0   0   2   0   0   0   0   2   2   0   0   0   0   2   0   2   2   2   2   0   2   2   0   0   0   0   2   2   0   0   2   2   0   0   0   0   2   2   2   2   0   2   0   2   0   0   2   2   0   0   0   2   0   2   0   0   0   0   2   0   2   0   0   2   2   0   0   2   2   0   2   0   0   0   0   2   0   0   0   2   2   0   0   0   0   0   0   2   2   2   2   0   0   2   0   0   0   2   0   2   2   2   2   2   0   0   0   0   2   2   2   2   2   2   0   2   2   0   0   0   2   0   2   2   0   2   0   0   2   0   2   2   0   0   2   2   2   2   0   2   0   2   0   0   2   2   2   0   0   0   2   0   0   0   0   2   0   0   2   2   2   2   2   0   0   2   2
 MK-5-9                 0   2   2   0   2   2   0   0   0   2   2   0   2   0   0   0   0   2   0   2   0   0   0   2   0   0   0   2   0   2   0   0   0   0   0   2   0   2   0   0   0   2   0   2   0   0   2   0   2   2   2   2   2   2   2   0   0   0   0   0   2   0   0   0   2   0   0   0   0   2   2   2   2   2   2   0   2   0   0   2   2   0   2   2   2   0   2   0   0   0   0   0   0   2   2   0   2   2   0   0   2   0   0   2   0   0   0   2   2   0   0   0   2   2   0   0   0   0   0   0   2   0   2   2   0   0   2   0   0   0   2   0   2   2   2   2   2   0   0   0   0   2   2   2   2   2   2   0   0   2   0   0   0   2   0   2   2   0   2   0   0   2   2   2   2   0   0   2   2   2   2   0   2   0   2   0   0   2   2   0   0   0   0   0   0   0   0   2   2   0   0   2   2   2   2   2   0   0   2   2
 MK-5-10                0   0   2   2   2   2   0   2   0   2   2   0   0   0   0   0   0   2   0   2   0   0   0   2   0   0   0   2   0   2   0   0   0   0   0   2   0   2   2   0   0   2   0   2   2   0   0   0   2   2   2   2   0   2   2   0   0   0   0   0   2   0   0   0   2   0   0   2   0   2   2   2   2   2   2   0   2   0   0   2   2   0   2   2   2   0   2   0   0   0   0   2   0   2   2   2   2   2   0   0   2   2   0   2   0   0   2   2   2   0   0   0   2   2   0   0   0   0   0   0   2   0   2   2   2   0   2   0   0   0   0   0   2   2   2   2   2   0   0   0   0   2   2   2   2   2   2   0   0   2   0   2   0   2   0   2   2   0   2   0   0   2   2   2   2   0   0   2   0   2   2   0   2   0   0   0   0   2   2   0   0   0   2   2   0   0   0   0   2   0   0   2   2   2   2   2   0   0   2   2
 MK-5-11                0   0   2   2   2   2   2   2   0   2   2   0   0   0   0   0   0   2   0   2   0   2   0   2   0   0   2   2   2   2   0   0   0   0   0   2   0   0   2   0   2   2   2   2   2   0   0   0   2   0   2   2   0   2   2   0   2   0   0   0   2   0   0   0   2   0   0   2   0   2   2   2   2   2   2   0   2   0   0   2   2   0   2   2   2   0   2   0   0   0   0   2   0   2   2   2   2   2   0   2   2   2   0   2   0   0   2   2   2   0   0   0   2   2   0   2   0   0   0   0   2   0   2   2   2   0   2   2   0   0   0   0   2   2   2   2   2   0   0   0   0   2   2   2   2   2   2   0   0   2   0   2   0   0   0   2   2   0   2   0   0   2   0   2   2   0   0   2   0   2   2   0   2   0   0   0   0   2   2   0   0   0   2   2   0   0   0   0   2   2   0   2   2   2   2   2   0   0   2   2
 MK-5-12                0   0   2   2   2   2   2   2   0   0   2   0   0   0   0   2   0   2   0   2   0   2   0   2   0   0   2   2   2   2   0   0   0   0   0   2   0   0   2   0   2   2   2   2   2   0   0   0   2   2   2   2   2   2   2   0   2   0   0   0   2   0   0   0   2   2   0   2   0   2   2   2   2   0   2   2   2   0   0   0   2   0   2   2   2   0   2   0   0   0   0   2   0   2   2   2   2   2   2   2   2   2   0   2   0   0   2   2   2   0   0   0   2   2   0   0   0   0   0   0   0   0   2   2   2   0   2   0   0   0   0   0   2   2   2   2   0   0   0   0   0   0   2   2   0   2   2   0   0   2   0   2   2   0   0   2   0   0   2   0   2   2   0   2   2   0   0   2   0   2   2   0   2   0   2   0   0   2   2   0   0   0   0   2   0   0   0   0   2   0   0   2   2   2   2   2   0   2   2   2
 MK-5-13                0   2   2   2   2   2   2   2   0   2   2   0   0   0   0   2   0   2   0   2   0   2   0   2   0   0   2   2   2   2   2   0   0   0   0   2   0   0   2   0   2   2   2   2   2   0   0   0   2   2   2   2   0   2   2   0   2   2   0   0   2   0   0   0   2   2   0   2   0   2   0   2   2   0   2   2   2   0   0   2   2   0   2   0   2   0   2   0   0   0   0   2   0   2   2   2   2   2   2   2   2   2   0   2   0   0   2   2   2   0   0   0   2   2   0   0   0   2   0   0   0   0   2   0   2   0   2   0   0   0   0   0   2   2   2   2   0   0   0   0   0   0   2   2   0   2   0   0   0   2   0   2   2   0   0   2   0   0   2   0   0   2   0   2   0   0   0   2   0   2   2   0   2   0   2   0   0   2   2   0   0   0   0   2   2   0   0   0   2   0   0   2   2   2   2   2   0   2   2   2
 MK-5-14                0   2   2   0   2   2   2   2   0   2   2   0   0   0   0   2   0   0   0   2   0   2   0   2   0   0   2   2   2   2   2   0   0   0   0   2   0   0   0   2   2   2   2   2   0   2   0   0   2   2   2   2   0   2   2   0   2   2   0   0   2   0   0   0   0   2   0   0   0   2   0   2   2   0   2   0   2   0   0   2   2   0   2   0   2   0   2   0   0   0   0   2   0   2   2   2   2   0   2   2   2   0   0   2   0   0   2   0   2   0   0   0   2   2   0   2   2   2   0   0   0   0   2   0   2   0   2   0   0   0   0   0   2   0   0   0   0   0   0   0   0   0   2   2   0   2   0   0   2   2   0   2   2   0   0   2   0   0   2   0   0   2   0   2   0   2   0   2   0   2   2   0   2   0   2   0   0   2   2   0   0   0   0   2   2   0   0   0   2   0   0   2   2   0   2   2   2   2   2   2
 MK-5-15                0   2   2   0   2   2   0   2   0   2   2   0   0   0   0   2   0   0   2   2   0   0   0   2   0   2   2   0   2   2   2   0   0   0   0   2   0   0   2   2   2   2   2   2   0   2   0   0   2   2   2   2   0   2   2   0   2   2   0   0   2   0   0   2   0   2   0   0   0   2   0   2   2   0   2   2   2   0   0   2   2   0   0   0   2   0   2   0   0   0   0   2   0   2   2   2   2   0   2   2   2   0   0   2   0   0   2   0   2   2   0   0   2   2   0   0   2   2   2   0   0   0   2   0   2   2   0   0   0   0   2   0   2   0   0   0   2   0   0   0   2   0   2   2   0   2   2   0   2   2   0   2   2   0   0   2   0   0   0   0   0   2   0   2   2   2   0   2   0   0   2   0   2   0   2   0   0   2   2   0   0   0   0   0   2   0   0   0   2   0   0   2   2   0   2   2   0   0   2   2
 MK-5-16                0   2   2   0   2   2   0   2   0   2   2   0   0   0   0   2   0   0   2   2   0   0   0   2   0   2   2   0   2   2   2   0   0   0   0   2   0   0   2   2   2   2   2   2   2   2   0   0   2   2   2   2   0   2   2   0   2   2   0   0   0   0   0   2   0   2   0   0   0   2   0   2   0   0   2   2   2   0   0   2   2   0   0   2   2   2   2   0   0   0   0   2   0   2   2   2   0   0   2   2   2   0   0   2   0   0   2   0   2   2   0   2   2   2   0   2   2   2   2   0   0   0   2   0   2   2   0   0   0   2   2   0   2   0   0   0   2   0   0   0   2   2   2   2   0   2   2   0   2   2   0   2   2   2   0   2   0   0   0   0   0   2   0   2   2   2   0   2   0   0   2   0   0   0   2   0   0   2   2   0   0   0   0   0   2   0   0   0   2   0   0   2   2   0   0   0   0   0   2   2
 MK-6-1                 2   0   2   0   0   2   0   2   2   0   2   2   0   2   0   2   0   0   0   2   0   2   0   2   2   2   2   2   0   2   2   0   0   0   2   2   2   0   0   0   0   2   2   0   2   0   0   0   2   2   0   0   0   2   2   0   0   0   0   2   0   2   2   2   2   0   2   2   0   2   0   2   2   0   2   2   2   0   2   0   0   2   2   0   2   2   2   0   2   0   2   2   2   2   2   2   2   0   0   2   0   2   2   0   2   0   2   2   2   2   2   2   2   0   2   2   2   0   2   2   0   0   2   0   2   0   2   2   2   0   2   2   2   2   0   0   0   0   2   2   0   2   0   2   2   0   2   0   2   0   2   2   2   0   0   2   2   2   0   0   2   0   2   2   0   0   0   2   2   0   2   0   0   0   2   2   0   0   0   0   2   2   2   2   0   0   2   0   2   0   0   0   0   0   2   2   2   0   0   0
 MK-6-2                 2   0   2   0   0   2   0   2   2   0   2   2   0   2   0   2   0   0   0   0   0   2   0   0   2   0   2   2   2   0   2   0   0   0   2   2   2   0   0   0   0   2   2   2   2   0   0   0   2   2   0   0   0   0   2   0   0   0   0   2   0   2   2   2   2   0   2   2   0   0   0   2   2   0   2   2   2   0   2   0   0   2   2   0   2   2   2   0   2   0   2   2   2   2   2   2   2   2   0   2   0   2   2   0   2   0   2   2   2   2   2   2   2   0   2   2   2   0   2   2   0   2   2   0   0   0   2   2   2   0   2   2   2   2   0   0   0   0   2   2   0   2   0   2   2   0   2   2   2   0   2   2   2   2   2   2   0   2   0   0   2   0   2   2   0   0   0   2   0   0   2   0   0   0   2   2   0   0   0   0   2   2   2   2   0   0   2   0   2   0   0   0   0   2   2   2   2   0   0   0
 MK-6-3                 2   0   2   0   0   2   0   2   2   0   2   2   0   2   0   2   0   0   0   0   0   0   0   0   2   0   2   2   2   0   2   2   2   0   2   2   0   0   0   0   0   2   2   2   2   0   0   0   2   2   0   0   0   0   2   0   0   0   0   0   0   2   2   2   2   0   2   2   0   0   0   2   2   0   2   2   0   0   0   0   0   2   2   0   2   2   2   0   2   0   2   2   0   2   2   2   2   2   0   2   0   2   2   0   2   0   2   2   2   2   2   2   2   0   2   2   2   0   2   0   0   2   2   0   0   0   2   2   2   0   2   2   0   2   2   0   0   0   2   2   0   2   0   2   2   2   2   2   2   0   2   0   2   0   2   2   0   2   0   0   2   2   2   2   0   0   0   2   0   0   2   0   0   0   2   2   2   2   2   0   2   2   0   2   0   0   2   0   2   0   0   0   0   2   2   2   2   0   2   2
 MK-6-4                 2   0   2   0   0   2   0   2   2   0   2   2   0   2   0   2   0   0   0   0   0   2   0   0   2   0   2   2   2   2   2   2   2   0   2   2   0   0   0   0   0   2   2   2   2   0   0   0   2   2   0   0   0   0   2   0   0   2   0   0   0   2   2   2   2   0   2   2   0   0   0   2   0   0   2   2   0   0   0   0   0   2   2   0   2   2   2   0   2   0   2   2   0   2   2   2   2   2   0   2   0   2   2   0   2   0   2   2   0   2   0   2   2   0   2   2   2   0   2   0   0   2   2   0   0   0   0   2   2   0   2   2   0   2   2   0   0   0   2   2   0   2   0   2   0   2   0   2   2   0   2   0   2   0   2   2   0   2   2   0   2   2   0   2   0   0   0   2   0   0   2   0   0   0   2   2   2   2   2   0   2   2   0   2   2   0   2   0   2   0   0   0   0   0   2   2   2   0   2   2
 MK-6-5                 2   0   2   0   0   2   0   2   2   0   2   2   0   2   0   2   0   0   0   0   0   2   0   0   2   0   2   2   2   2   2   2   2   0   2   2   0   0   0   0   0   2   2   2   2   0   0   0   2   2   0   0   0   0   2   0   0   2   0   0   0   2   2   0   2   0   2   2   0   0   0   2   0   0   2   2   0   0   0   0   0   2   2   0   2   2   2   2   2   0   2   2   0   2   2   2   2   0   0   2   0   2   2   0   2   0   2   2   0   2   0   2   2   2   2   0   2   0   2   0   0   2   2   0   2   0   0   2   2   0   2   2   0   2   2   2   2   0   2   2   0   0   0   2   0   2   0   2   2   0   2   0   2   0   0   2   0   2   0   2   2   2   0   2   0   0   0   2   0   0   2   0   0   0   2   2   2   2   2   2   2   2   0   2   2   0   2   0   2   0   0   0   2   2   2   2   2   0   2   2
 MK-6-6                 2   2   2   0   0   2   0   2   2   0   2   2   0   2   0   2   0   2   0   0   0   2   0   0   2   0   2   2   2   2   2   2   2   0   2   2   0   2   0   0   0   2   2   2   2   0   0   2   2   2   0   0   0   0   2   0   0   2   0   0   0   2   2   0   0   0   2   2   0   0   2   2   2   0   0   2   2   0   0   0   0   2   2   0   2   0   2   2   2   0   2   2   0   2   2   2   2   0   0   2   0   2   2   0   2   2   2   2   2   2   0   2   2   2   2   0   2   0   2   0   2   2   2   0   2   0   0   0   2   0   2   2   0   0   2   0   2   0   2   2   0   0   0   2   0   2   0   2   2   0   2   0   2   0   2   0   0   2   0   2   2   2   2   2   0   2   0   0   0   0   0   0   0   0   2   2   2   0   2   2   2   2   0   2   2   0   2   0   2   0   0   0   2   2   2   2   2   0   2   2
 MK-6-7                 2   2   2   0   0   2   2   2   2   0   2   2   0   2   0   2   0   2   0   0   0   2   0   0   2   0   2   2   2   2   2   2   2   2   2   2   0   2   0   0   0   0   2   2   0   0   0   2   2   0   0   0   0   2   2   2   0   2   0   0   0   2   2   0   0   0   2   2   0   0   2   2   2   0   0   2   2   0   0   0   2   2   2   0   2   2   2   2   2   0   2   2   0   2   2   2   2   0   0   2   0   2   2   0   2   2   2   2   2   2   0   2   0   2   2   0   2   0   2   0   2   2   2   0   2   0   0   0   2   0   2   2   0   0   2   0   2   0   2   0   0   0   0   0   0   2   0   2   2   0   2   0   2   2   2   0   0   0   0   2   2   2   2   2   0   2   0   0   0   0   0   0   0   0   2   2   2   0   2   2   2   0   0   2   2   0   2   0   2   0   0   0   2   2   0   2   2   0   2   2
 MK-6-8                 2   0   2   2   0   0   2   2   2   0   2   2   0   0   0   2   0   2   0   0   0   2   0   0   2   0   2   2   0   0   2   2   0   2   2   0   0   2   0   0   0   0   2   2   0   0   0   2   2   0   0   0   0   2   0   0   0   2   0   0   0   2   2   0   0   0   2   2   0   0   2   0   2   0   0   2   2   0   0   0   2   2   2   0   2   2   2   2   2   0   2   2   0   2   2   2   2   0   0   2   0   2   2   0   2   2   2   2   2   2   0   2   0   2   2   2   2   0   2   0   2   2   0   0   2   0   0   0   2   0   2   0   0   2   2   0   2   0   2   0   0   0   0   0   0   2   0   2   2   0   2   0   2   0   2   0   2   0   0   2   2   2   2   2   0   2   0   0   0   0   0   2   0   0   2   2   0   0   2   0   2   2   0   2   2   0   0   0   2   0   0   0   2   2   0   2   0   0   2   2
 MK-6-9                 2   0   2   2   0   0   2   2   2   0   2   2   0   0   0   2   0   2   0   0   0   0   2   0   2   0   2   2   0   0   2   2   0   2   2   2   0   2   0   0   0   0   2   2   0   0   0   2   2   0   0   0   0   2   0   2   0   2   0   0   2   2   2   0   0   0   2   0   0   0   2   0   2   0   0   2   2   0   0   0   2   0   2   0   2   2   2   2   2   0   2   2   0   2   2   2   2   0   0   0   0   0   2   0   2   0   2   2   0   2   0   2   0   2   2   2   2   0   2   0   2   2   0   0   2   0   2   0   2   0   0   0   0   0   0   0   2   0   2   0   0   0   0   0   0   2   0   2   2   0   2   0   2   0   2   2   2   0   0   2   2   2   2   2   0   2   0   0   0   0   0   2   0   2   2   2   0   0   2   0   2   2   2   2   2   0   0   0   2   0   2   2   2   0   0   2   0   0   2   2
 MK-6-10                2   0   2   2   0   0   2   2   2   0   2   2   0   0   0   2   0   2   0   0   0   2   2   0   2   0   2   2   0   0   0   2   0   0   2   2   0   2   0   0   0   0   2   2   0   0   0   2   2   0   0   0   0   2   0   2   0   2   0   0   2   2   2   0   0   0   2   2   0   0   2   0   2   2   0   2   2   0   0   0   2   2   0   0   2   2   2   2   2   2   2   2   0   2   2   2   2   0   0   0   0   0   2   0   2   0   2   2   0   2   0   2   0   2   2   2   2   0   2   0   2   2   0   0   2   0   2   0   2   0   0   0   0   0   0   0   2   0   2   0   0   0   0   0   2   2   0   2   2   0   2   0   0   0   2   2   2   0   2   2   2   2   2   2   2   2   0   0   0   2   0   2   0   2   2   2   0   0   2   0   2   2   0   2   2   2   0   0   2   0   2   2   2   0   0   2   0   0   2   0
 MK-6-11                0   0   2   2   0   2   2   2   2   0   2   2   0   0   0   2   0   0   0   0   0   0   2   0   2   0   2   2   0   0   0   2   2   0   2   0   0   0   0   0   0   0   2   2   0   0   2   2   2   0   0   0   0   2   2   2   0   2   0   0   2   2   2   0   0   2   2   2   0   0   2   2   2   2   0   2   2   0   2   0   2   2   0   0   2   2   2   2   2   2   0   2   0   2   2   2   2   0   0   0   0   2   2   0   2   0   2   2   0   2   0   2   0   2   2   0   2   0   0   0   0   2   2   0   2   0   2   0   2   0   0   0   0   2   0   0   0   0   2   0   2   0   2   0   2   2   0   0   2   0   0   0   2   0   0   2   2   2   2   2   2   2   2   2   2   2   0   0   0   2   0   0   0   2   2   2   0   0   2   0   2   2   0   2   2   2   0   0   0   0   2   2   2   2   0   2   0   0   2   0
 MK-6-12                0   0   0   2   0   0   2   2   2   0   2   0   0   0   0   2   0   0   0   0   0   0   2   2   2   0   2   2   2   0   0   2   2   0   2   0   0   0   0   0   2   0   2   2   0   2   2   0   2   0   0   0   0   2   0   2   0   0   0   0   2   2   2   0   0   2   2   2   0   2   2   2   2   2   0   2   2   0   2   2   2   2   0   0   2   2   2   2   2   2   0   2   0   2   2   2   2   2   0   2   0   2   2   0   2   0   2   2   0   2   0   2   0   2   0   0   2   0   0   0   0   2   2   0   2   0   2   0   0   0   2   2   2   2   0   0   0   0   2   0   2   0   2   0   2   2   0   0   2   0   0   0   2   0   0   2   2   2   2   2   2   2   2   2   2   2   0   0   0   2   0   0   0   2   2   2   0   0   2   0   2   2   2   2   2   2   0   0   0   0   2   2   2   2   0   2   0   0   2   0
 MK-6-13                0   0   0   2   0   2   2   2   2   0   2   0   0   0   0   2   0   0   0   0   0   0   2   2   2   0   2   2   2   0   0   2   2   0   2   0   0   2   0   0   2   2   2   2   0   2   2   0   2   0   0   0   0   2   2   2   0   2   0   0   2   2   0   0   0   2   2   2   0   2   2   2   2   2   0   2   2   0   2   2   2   2   0   0   2   2   2   2   2   2   0   2   0   2   2   2   2   2   0   0   0   2   2   0   2   0   2   2   0   2   0   2   0   2   0   0   2   0   0   2   0   2   2   0   2   0   2   0   0   0   2   2   2   2   0   2   0   0   2   0   2   0   2   0   2   2   0   0   2   0   0   0   2   0   2   2   2   2   2   2   2   2   2   2   2   2   0   0   0   2   0   0   0   2   2   0   0   0   2   0   2   2   2   2   0   2   0   0   0   0   2   2   2   2   2   2   0   0   2   0
 MK-6-14                0   0   0   2   0   2   2   2   2   0   2   0   0   0   0   2   0   0   2   0   0   0   2   2   2   0   2   0   0   0   2   2   2   0   2   0   0   2   0   2   2   2   2   2   2   2   2   0   2   0   0   0   0   2   2   2   2   2   0   0   0   2   0   0   0   2   2   2   0   2   2   2   2   2   0   0   2   0   0   2   2   2   0   0   2   2   2   2   2   2   0   2   0   2   2   2   0   2   0   0   0   2   2   0   2   2   2   2   0   2   0   2   0   2   0   0   2   0   0   2   0   0   2   0   2   0   2   0   0   0   2   2   2   2   0   2   0   0   2   0   2   2   2   0   2   2   0   0   2   0   0   2   2   0   2   2   0   2   2   2   2   2   2   2   2   2   0   0   0   2   0   0   0   2   2   0   0   0   2   0   2   2   0   2   0   2   0   0   0   0   2   2   2   2   2   2   0   0   2   0
 MK-6-15                0   0   0   2   0   2   2   2   0   0   0   2   0   0   0   2   0   0   2   0   0   0   2   2   2   2   2   0   0   0   2   2   2   0   2   0   0   0   0   2   0   2   2   2   0   2   2   0   2   0   0   0   0   2   2   2   2   0   0   0   0   2   0   0   0   2   2   2   0   2   0   2   2   2   0   0   2   0   0   2   2   2   0   0   2   2   2   2   2   2   0   2   0   2   2   2   0   2   2   0   0   2   2   0   2   2   2   2   0   0   0   2   0   2   0   0   2   2   0   2   0   0   2   0   2   0   2   0   0   0   2   2   0   2   0   2   0   0   0   0   2   2   2   0   2   2   0   0   2   0   0   2   2   0   2   2   0   2   2   2   2   2   2   2   2   2   2   0   0   2   0   0   0   2   0   0   2   0   2   0   2   2   0   2   0   2   0   0   0   0   2   2   2   2   2   2   0   0   2   0
 MK-6-16                0   0   0   2   2   2   2   2   0   0   0   2   0   0   0   2   2   0   2   0   0   0   2   2   2   2   2   2   0   2   2   2   2   0   2   0   0   0   0   2   0   2   2   2   0   2   2   0   2   0   0   0   0   2   2   0   2   0   0   0   0   2   0   0   0   2   2   2   0   0   0   2   2   2   0   0   2   0   2   2   2   2   0   0   2   0   2   2   2   0   0   2   0   2   2   2   0   2   2   0   0   2   2   0   2   2   2   2   0   0   0   2   0   2   0   0   2   2   0   2   0   0   2   0   2   0   2   0   0   0   2   2   0   2   0   2   0   0   0   0   2   2   2   2   2   2   0   2   2   0   0   2   2   0   0   2   0   2   0   2   0   2   2   2   2   2   2   0   0   2   0   0   0   2   0   0   2   0   2   0   2   2   2   2   0   2   0   0   0   0   2   2   0   2   2   2   0   0   2   0
 
!****************************************** Phenotypic Data **********************************************************
!-100.0 is resevred for missing phenotype
SimulatedTrait1        15.2889   16.0669   14.3521   14.0242   14.5213   16.9648   16.2227   15.5424   16.1788   14.0503   13.9953   15.2263   15.8491   14.3689   13.6383   15.6723   15.1091   14.8458   15.1336   17.0075   15.4009   13.6250   13.8315   14.6144   13.7721   13.7955   14.6421   16.2682   13.7485   14.9809   13.7945   14.3970   13.9370   13.9777   14.2782   14.2001   13.4955   14.2514   16.0260   13.3053   15.8967   14.7230   14.4048   14.2894   13.2393   16.1689   14.5854   13.4314   13.4331   15.3415   15.8542   14.0515   15.9848   15.6805   15.7546   14.1072   15.9759   13.8778   14.8816   13.3962   14.3444   14.4437   15.9653   16.3422   14.8242   13.7136   15.3843   14.3593   15.7848   15.4861   14.6973   16.1252   15.0305   15.6315   14.2860   16.7452   13.8675   15.8749   14.6643   14.4367   14.9574   14.4623   14.2406   15.3674   16.0705   15.1611   15.4995   13.5776   13.9860   15.2430   15.0162   14.0855   15.3326   13.4887   14.5776   14.1708   15.5281   15.6179   13.4749   15.5146   14.9113   15.8557   14.6817   14.4681   15.3380   15.0983   13.8363   13.7001   15.7450   14.0669   13.7921   13.2884   15.7182   14.1643   15.9321   13.7665   15.2506   15.7081   15.8136   13.9372   15.8061   13.9381   15.3130   14.8934   14.2992   15.0642   14.1271   14.5674   16.0775   15.7525   14.9396   16.3323   15.3379   15.8915   15.4649   15.0876   15.7354   14.2865   14.6455   16.3551   16.4598   13.6504   13.9868   16.0982   15.8645   15.1622   15.8666   14.9891   15.6156   15.2654   15.8350   13.8959   15.3307   16.2379   15.3316   14.0470   15.6790   13.5728   15.8701   13.2796   13.7122   14.0587   15.9989   13.8988   15.9381   13.4738   13.6763   15.9887   16.2371   14.2200   14.0847   15.1463   15.2254   15.5267   14.2426   14.4867   16.7695   15.0604   13.2715   13.6361   15.7805   14.0881   13.6716   14.3941   15.7459   13.4621   16.2359   14.5830   15.9758   16.2644   13.6665   15.4222   14.1450   16.3130   14.9537   14.9538   14.0647   14.2886   14.8837   16.1458
SimulatedTrait2        10.2694    9.7707   10.9091   10.4390   10.4147    9.6579    9.2822    9.8439    9.4295   10.7751   10.4004    9.5355   10.1347   10.7187   10.2321   10.6215    9.5105    9.4150   10.4837    9.4591    9.5291   10.6164   10.3800    9.4351   10.4450   10.7080    9.6361    9.6839   10.4715    9.1395   11.1136   10.3114   10.4246   10.7756   10.9467   10.5073   10.6335   10.3083    9.1812   10.3689    9.2425   10.3280   10.5306   10.7873   10.1571    9.3325   10.3566   10.6732   10.3935    9.5560    8.9862   10.6312    8.9285    9.3729    9.6073   10.6000    9.3068   10.7721   10.4577   10.4226   10.6615   10.4624    9.3238    9.6040   10.6656   10.3468    9.5015   10.4701    9.7841    9.2194   10.5175    9.6873   10.6620    9.3100   10.3011    9.8415   10.2493    9.3638    9.5346   10.5425    9.9577   10.5766   10.4043   10.8442    9.5068   10.5365   10.9056   10.8803   10.6823   10.7779   10.0446   10.6148    9.4657   10.6660   10.6535   10.1776   10.3569    9.7323   10.0672    9.7572   10.5984   10.0084   10.3192   10.3810    9.5278    9.0435   10.6211   10.7661    9.8085    9.5399   10.7238   10.3370    9.7012   10.1790    9.3862   10.5422   10.7246    9.5056    9.6226   10.8147    9.7290   10.4154   10.6202   10.3119   10.6503   10.7349   10.4498   10.0736    9.4024    9.4885    9.4902    9.4914   10.4805    9.4954    9.8061    9.6124    9.6753   10.4961   10.1549    9.9916    9.4919   10.1707   10.4667    9.3213    9.5005    8.9789   10.8579    9.1424    9.4022    9.2460    9.1213   10.2802    9.5303    9.7734   10.4030   10.8070    9.3688   10.6064    9.6749   10.1844   10.6740   10.8650    9.2847   10.5373    9.5975   10.5662   10.5206    9.3237    9.7731    9.6122   10.5323   10.2830    9.6952    9.9027   10.9366    9.1278    9.7495   10.6651   10.7504   10.5709    9.3796   10.1945   10.7869   10.6336    9.6462   10.7352    9.9415   10.4949    9.2320    9.6568   10.9174    9.0092   10.5565    9.4605   10.3144   10.2111   10.4098    9.7565    9.6635    9.5175
 
