# Supplementary material for: Inclusive Composite Interval Mapping of QTL by Environment Interactions in Biparental Populations
Source: PLoS One. 2015 Jul 10;10(7):e0132414. doi: 10.1371/journal.pone.0132414 (PMC4498613; doi:10.1371/journal.pone.0132414)
Supplement: S6 File — (ZIP) [file pone.0132414.s006.zip › H=0.8/L1/run_00167.met]

!**********************Note: lines staring with "!" are remarks and will be ignored in the program********************
!*********************************General Information**********************************
!Assuming F1 = P1 x P2, populations available in QTL IciMapping are: 
!  1, P1BC1F1 = P1 x F1, the first backcrossing where P1 is used as the recurrent parent;
!  2, P2BC1F1 = P2 x F1, the first backcrossing where P2 is used as the recurrent parent;
!  3, F1DH, F1-derived doubled haploids; 
!  4, RIL or F1RIL, recombination inbred lines through the repeated selfing of F1;
!  5, P1BC1RIL, recombination inbred lines through the repeated selfing of P1BC1F1;
!  6, P2BC1RIL, recombination inbred lines through the repeated selfing of P2BC1F1;
!  7, F2, the selfing generation of F1;
!  8, F3, the selfing generation of F2;
!  9, P1BC2F1, the second backcrossing where P1 is used as the recurrent parent; 
! 10, P2BC2F1, the second backcrossing where P2 is used as the recurrent parent;
! 11, P1BC2RIL, recombination inred lines through the repeated selfing of P1BC2F1; 
! 12, P2BC2RIL, recombination inred lines through the repeated selfing of P2BC2F1; 
! 13, P1BC1F2, the selfing generation of P1BC1F1; 
! 14, P2BC1F2, the selfing generation of P2BC1F1; 
! 15, P1BC2F2, the selfing generation of P1BC2F1; 
! 16, P2BC2F2, the selfing generation of P2BC2F1; 
! 17, P1BC1DH, P1BC1F1-derived doubled haploids; 
! 18, P2BC1DH, P2BC1F1-derived doubled haploids; 
! 19, P1BC2DH, P1BC2F1-derived doubled haploids; 
! 20, P2BC2DH, P2BC2F1-derived doubled haploids; 
   3      !Mapping Population (see remarks above)
   2      !Mapping Function (1 for Kosambi; 2 for Haldane; 3 for Morgan)
   2      !Marker Space Type (1 for intervals; 2 for positions)
   1      !Marker Space Unit(1 for centiMorgans; 2 for Morgan)
   6      !Number of Chromosomes (or Linkage Groups)
 200      !Size of the mapping population
   2      !Number of environments
 
!***************************************** Chromosomes and Linkage Maps **********************************************
!Chromosome                 NumMarkers
-CH1                        16
-CH2                        16
-CH3                        16
-CH4                        16
-CH5                        16
-CH6                        16
!Linkage map (Marker name followed by position or the interval length)
 MK-1-1                1     0.000
 MK-1-2                1    10.000
 MK-1-3                1    20.000
 MK-1-4                1    30.000
 MK-1-5                1    40.000
 MK-1-6                1    50.000
 MK-1-7                1    60.000
 MK-1-8                1    70.000
 MK-1-9                1    80.000
 MK-1-10               1    90.000
 MK-1-11               1   100.000
 MK-1-12               1   110.000
 MK-1-13               1   120.000
 MK-1-14               1   130.000
 MK-1-15               1   140.000
 MK-1-16               1   150.000
 MK-2-1                2     0.000
 MK-2-2                2    10.000
 MK-2-3                2    20.000
 MK-2-4                2    30.000
 MK-2-5                2    40.000
 MK-2-6                2    50.000
 MK-2-7                2    60.000
 MK-2-8                2    70.000
 MK-2-9                2    80.000
 MK-2-10               2    90.000
 MK-2-11               2   100.000
 MK-2-12               2   110.000
 MK-2-13               2   120.000
 MK-2-14               2   130.000
 MK-2-15               2   140.000
 MK-2-16               2   150.000
 MK-3-1                3     0.000
 MK-3-2                3    10.000
 MK-3-3                3    20.000
 MK-3-4                3    30.000
 MK-3-5                3    40.000
 MK-3-6                3    50.000
 MK-3-7                3    60.000
 MK-3-8                3    70.000
 MK-3-9                3    80.000
 MK-3-10               3    90.000
 MK-3-11               3   100.000
 MK-3-12               3   110.000
 MK-3-13               3   120.000
 MK-3-14               3   130.000
 MK-3-15               3   140.000
 MK-3-16               3   150.000
 MK-4-1                4     0.000
 MK-4-2                4    10.000
 MK-4-3                4    20.000
 MK-4-4                4    30.000
 MK-4-5                4    40.000
 MK-4-6                4    50.000
 MK-4-7                4    60.000
 MK-4-8                4    70.000
 MK-4-9                4    80.000
 MK-4-10               4    90.000
 MK-4-11               4   100.000
 MK-4-12               4   110.000
 MK-4-13               4   120.000
 MK-4-14               4   130.000
 MK-4-15               4   140.000
 MK-4-16               4   150.000
 MK-5-1                5     0.000
 MK-5-2                5    10.000
 MK-5-3                5    20.000
 MK-5-4                5    30.000
 MK-5-5                5    40.000
 MK-5-6                5    50.000
 MK-5-7                5    60.000
 MK-5-8                5    70.000
 MK-5-9                5    80.000
 MK-5-10               5    90.000
 MK-5-11               5   100.000
 MK-5-12               5   110.000
 MK-5-13               5   120.000
 MK-5-14               5   130.000
 MK-5-15               5   140.000
 MK-5-16               5   150.000
 MK-6-1                6     0.000
 MK-6-2                6    10.000
 MK-6-3                6    20.000
 MK-6-4                6    30.000
 MK-6-5                6    40.000
 MK-6-6                6    50.000
 MK-6-7                6    60.000
 MK-6-8                6    70.000
 MK-6-9                6    80.000
 MK-6-10               6    90.000
 MK-6-11               6   100.000
 MK-6-12               6   110.000
 MK-6-13               6   120.000
 MK-6-14               6   130.000
 MK-6-15               6   140.000
 MK-6-16               6   150.000
!*********************************** Marker Types ********************************************************************
!Co-dominant marker: When heterozygote F1 is present, P1 is coded as 2, F1 is coded as 1, and P2 is coded as 0; Otherwise, P1 is coded as 2, and P2 is coded as 0. 
!Dominant marker: When heterozygote F1 is present, P1 and F1 are coded as 12, and P2 is coded as 0; Otherwise, P1 is coded as 2, and P2 is coded as 0.  
!Recessive markers: When heterozygote F1 is present, P1 is coded as 2, and F1 and P2 are coded as 10; Otherwise, P1 is coded as 2, and P2 is coded as 0. 
!Missing marker is coded as -1. 
 MK-1-1                 0   2   2   2   2   2   2   2   0   0   0   0   0   0   0   2   2   0   0   0   2   0   0   2   2   2   0   2   2   2   2   0   0   2   2   2   0   2   0   2   0   2   0   2   2   0   0   2   0   0   0   2   2   2   2   0   0   2   2   0   2   0   0   2   2   0   2   0   0   2   2   2   2   2   2   0   0   2   0   2   2   0   2   0   0   2   0   2   2   2   0   2   0   2   2   0   0   0   0   2   2   2   2   2   2   2   2   0   0   2   0   2   2   2   0   0   0   2   2   0   2   0   0   2   0   2   2   2   0   2   2   0   2   2   0   0   0   0   0   0   2   0   2   2   2   2   0   0   0   0   0   2   0   0   2   2   2   2   2   2   2   0   2   2   2   2   0   2   0   0   2   2   2   2   0   0   2   0   2   2   0   2   0   0   2   0   0   0   2   2   2   2   2   0   2   0   2   0   0   2
 MK-1-2                 0   2   2   2   2   2   2   2   0   0   0   0   2   0   0   2   2   2   0   0   2   0   0   2   0   0   0   2   2   2   2   0   0   2   2   2   0   2   0   2   0   2   0   2   2   0   2   2   0   0   0   2   2   2   0   0   0   0   2   0   2   0   0   2   2   0   0   0   0   2   2   2   2   2   2   0   0   2   0   2   2   0   2   0   0   2   0   2   2   2   0   2   0   2   2   0   0   0   0   2   2   2   2   2   2   0   2   0   0   2   0   0   2   2   0   0   0   2   2   0   2   0   0   0   0   0   2   2   0   2   2   0   2   0   0   0   0   0   0   0   2   0   2   2   2   2   0   0   0   0   0   2   0   0   2   2   2   2   2   2   2   0   2   2   2   2   0   0   0   0   2   0   2   2   0   0   2   2   2   2   0   2   0   0   2   0   0   0   2   2   2   0   2   0   2   0   2   2   0   2
 MK-1-3                 0   2   2   2   2   2   2   2   0   0   2   0   2   0   0   2   0   2   2   0   2   0   0   2   0   0   0   2   2   2   0   0   0   2   2   2   0   2   0   2   0   2   0   2   2   0   2   2   0   0   0   2   2   2   0   0   0   0   2   0   0   2   0   2   2   0   0   2   0   2   2   2   2   2   2   0   0   2   0   2   2   0   2   0   2   2   2   2   2   2   0   2   0   2   2   0   0   0   0   2   2   2   0   2   0   0   2   0   0   2   0   0   0   2   0   0   0   2   2   0   2   0   0   0   0   0   2   2   0   2   2   0   2   0   0   0   0   0   0   0   2   0   2   2   2   2   0   0   2   0   0   2   0   0   2   2   2   2   2   2   2   0   2   2   2   2   0   2   0   0   0   0   2   2   0   2   2   2   2   2   0   2   0   0   2   0   0   0   2   0   2   0   2   0   2   0   0   2   2   2
 MK-1-4                 0   0   2   2   2   2   2   2   2   0   2   0   2   0   0   2   0   2   2   2   2   0   0   2   0   0   0   0   2   2   0   0   0   2   2   2   0   2   0   2   0   2   0   2   2   0   2   2   0   0   0   2   2   2   0   0   0   0   0   0   0   2   0   2   2   0   0   2   0   2   2   2   2   2   2   2   0   2   0   2   2   0   2   0   0   2   0   2   2   2   0   2   0   2   2   0   0   0   0   2   2   2   0   2   0   0   2   0   0   2   0   0   0   2   0   2   2   2   2   0   2   0   0   0   0   0   2   2   0   2   2   0   2   0   0   0   2   0   0   0   2   0   2   2   2   2   0   0   2   0   0   0   0   0   2   2   2   0   2   0   2   0   2   2   2   2   0   2   0   0   0   0   2   2   0   2   2   2   0   2   0   2   0   0   2   0   0   0   2   0   2   0   2   0   2   0   0   2   2   2
 MK-1-5                 2   0   2   2   2   2   2   2   2   0   2   0   0   0   0   2   0   2   2   0   2   0   0   2   0   0   0   0   2   2   0   0   0   2   2   2   0   2   0   2   0   2   0   2   2   0   0   2   0   0   0   2   0   2   0   0   0   0   0   2   0   0   0   0   2   2   0   2   0   2   0   2   2   0   2   2   2   2   0   2   2   0   2   0   0   0   0   2   2   2   0   2   0   2   2   0   0   0   0   2   0   2   0   2   0   0   0   0   0   0   0   0   0   2   0   2   2   0   2   0   2   0   0   0   0   0   2   2   2   2   2   0   2   0   0   0   2   0   0   2   2   0   0   2   2   0   0   0   2   0   0   0   0   0   2   0   2   0   2   0   2   0   2   2   2   2   0   2   0   0   0   2   2   2   2   2   2   2   0   2   0   2   0   0   2   0   0   0   2   0   2   2   2   0   2   0   0   2   2   2
 MK-1-6                 2   0   2   2   2   2   2   2   2   0   2   0   0   0   0   2   0   0   2   0   2   0   0   2   0   0   0   0   2   0   0   0   0   2   2   2   0   0   0   2   0   2   2   2   2   2   0   2   0   0   0   2   0   2   0   0   0   0   0   2   0   0   0   0   2   2   0   2   0   2   0   2   0   0   2   2   2   2   0   2   2   0   0   0   2   2   0   2   2   0   0   2   0   2   2   0   0   0   2   2   0   2   0   0   0   0   2   0   0   0   0   0   0   0   2   2   2   0   2   0   2   0   0   0   0   0   0   2   2   2   2   0   2   0   2   0   2   0   0   2   2   0   0   2   2   0   0   0   0   0   0   0   0   0   2   2   2   0   2   0   2   0   2   2   2   2   0   2   0   0   0   2   2   2   2   2   2   0   0   2   0   2   0   2   2   0   0   0   2   0   2   2   2   0   2   0   0   2   2   0
 MK-1-7                 2   0   0   2   2   2   2   2   0   0   2   0   0   0   0   2   0   0   2   2   2   0   0   2   0   0   2   0   0   0   0   0   0   2   2   2   0   0   0   0   0   2   2   2   2   2   0   2   0   0   0   2   2   2   0   0   0   0   0   2   0   0   0   0   0   2   0   2   0   2   0   2   0   0   2   2   2   2   2   2   2   2   0   0   2   0   0   2   2   0   0   2   0   2   2   0   0   0   0   2   0   2   0   0   2   0   2   0   0   0   0   0   0   2   2   0   2   0   2   0   2   0   0   0   0   0   0   2   2   2   0   0   2   0   2   0   2   2   0   2   2   0   0   2   2   0   0   0   0   2   0   0   0   0   2   2   2   0   2   0   2   2   0   0   2   2   0   2   0   0   0   2   2   2   2   0   2   0   0   2   0   2   0   2   2   0   0   0   2   0   2   2   2   0   2   0   0   2   2   0
 MK-1-8                 2   0   0   2   2   2   2   2   0   0   0   0   0   0   0   2   0   0   2   2   2   0   2   2   0   0   2   0   0   0   0   2   0   2   2   2   0   0   0   0   0   2   2   2   2   2   0   2   0   0   2   2   2   2   0   0   0   0   0   2   0   0   0   2   2   2   0   0   0   2   0   2   0   0   2   2   2   2   2   2   2   2   0   0   2   0   0   2   2   0   0   2   0   2   2   0   0   2   2   2   0   2   0   0   2   0   2   0   0   0   0   0   0   2   2   0   2   0   2   0   2   0   0   0   0   0   0   2   2   2   0   0   2   0   2   0   2   0   0   2   2   0   0   2   2   0   0   0   2   2   0   0   0   0   2   2   2   0   2   0   2   2   0   0   2   2   0   2   0   2   0   2   0   2   2   0   2   0   0   2   0   0   0   2   2   0   0   0   2   0   2   2   0   0   2   0   0   2   2   0
 MK-1-9                 2   0   0   2   0   2   2   2   0   0   0   0   0   0   0   2   0   0   2   2   2   0   2   0   2   0   0   2   0   0   0   2   0   2   2   2   0   0   0   0   0   2   2   2   2   2   0   0   0   0   2   2   2   2   0   0   0   2   0   2   0   0   0   2   2   2   0   0   0   2   0   0   0   0   2   2   0   2   2   2   2   0   0   0   2   0   0   2   2   0   0   2   0   2   2   0   0   2   2   2   2   2   0   0   2   0   2   0   0   0   0   0   0   2   2   0   2   0   2   0   2   0   0   0   0   0   0   2   2   2   0   0   2   0   2   0   2   0   0   2   2   0   0   2   2   0   0   0   2   2   0   0   0   0   2   2   2   0   2   0   2   2   2   0   2   2   0   2   0   2   0   2   0   2   2   0   2   0   0   2   0   0   0   2   2   0   0   0   2   0   2   2   0   0   2   0   0   2   2   0
 MK-1-10                2   0   0   2   0   2   2   2   0   0   0   0   0   0   0   2   0   0   2   2   2   0   2   0   2   0   0   2   0   0   0   2   0   2   2   2   0   2   0   0   0   2   2   2   2   2   0   0   0   0   2   2   2   2   0   0   0   2   0   2   0   0   0   0   2   0   0   0   0   2   0   0   0   0   2   2   0   2   2   2   2   0   0   0   2   0   0   2   2   2   0   2   0   2   2   0   0   2   2   2   2   2   0   0   2   2   2   0   0   0   2   0   0   2   2   0   2   0   2   0   2   0   0   0   0   0   0   2   2   2   0   0   2   0   2   0   2   0   2   2   0   0   2   2   2   0   0   0   2   2   0   0   0   0   2   2   2   0   2   0   2   2   2   0   2   2   0   2   0   2   0   2   0   2   2   0   0   0   0   2   0   0   0   2   0   2   0   0   2   0   2   2   0   0   2   0   0   2   2   0
 MK-1-11                2   0   0   2   0   2   0   2   0   2   0   0   0   0   0   2   0   0   2   2   2   0   2   0   2   0   0   2   0   0   0   2   2   2   2   2   0   0   0   0   0   2   2   2   2   2   0   0   0   2   2   2   2   2   0   0   0   2   0   2   2   0   0   0   2   2   0   0   0   2   0   0   2   2   2   2   0   2   0   2   2   0   0   0   2   0   0   2   2   2   0   2   0   0   2   0   2   0   2   2   2   2   0   2   2   2   2   0   0   0   2   0   2   0   2   0   2   0   2   0   2   2   0   0   2   0   0   2   2   2   0   0   2   0   2   0   0   0   2   2   0   0   2   2   0   0   0   0   2   2   0   0   0   0   2   2   2   0   2   0   2   2   2   0   2   2   0   2   0   2   0   2   0   2   2   0   0   0   0   2   0   2   0   2   0   2   0   0   2   0   0   2   0   0   2   2   0   2   2   0
 MK-1-12                0   0   2   2   0   2   0   2   0   2   2   0   0   0   0   2   0   0   2   2   2   0   2   0   2   0   0   2   0   2   0   2   2   2   0   2   0   2   0   0   0   2   2   2   2   0   0   0   0   2   2   2   2   2   0   0   0   2   0   2   2   0   0   0   2   2   0   0   0   2   0   0   2   0   2   2   0   2   0   0   2   0   0   0   2   0   0   2   2   2   0   2   0   0   2   0   2   0   2   2   2   2   0   2   2   2   2   0   0   0   2   0   2   0   2   0   2   2   2   0   2   2   0   0   2   0   0   2   2   2   0   0   0   0   2   0   0   2   2   2   0   0   2   2   0   0   0   0   2   2   0   0   0   0   2   2   2   0   0   0   2   2   2   0   2   2   0   2   2   2   0   2   0   2   2   0   0   0   0   2   0   2   0   2   0   2   0   0   2   0   0   2   0   0   2   2   2   2   2   0
 MK-1-13                0   0   2   2   0   2   0   2   0   2   2   0   0   0   0   2   2   0   2   2   2   0   2   0   2   0   0   2   0   2   0   2   2   2   0   2   0   2   0   0   0   2   2   2   2   0   0   0   2   2   2   2   2   2   0   0   0   2   0   2   2   0   0   0   2   2   0   0   0   0   0   0   2   0   2   2   0   2   0   0   2   2   2   0   2   0   0   2   2   2   2   2   0   0   2   0   2   2   2   2   2   2   0   0   2   2   2   0   0   0   2   0   2   0   2   0   2   0   2   2   2   2   0   0   0   0   0   2   2   0   0   0   0   0   2   0   0   2   2   2   0   0   2   2   0   0   0   0   2   0   0   0   0   0   2   0   2   2   2   0   2   2   2   0   2   2   0   2   2   2   0   2   0   0   2   0   0   0   0   0   0   0   0   2   0   2   0   0   2   0   0   0   0   0   2   2   2   2   2   0
 MK-1-14                0   0   2   2   0   2   0   2   0   2   2   0   2   0   0   2   2   0   2   2   2   0   2   0   2   0   0   2   0   2   2   2   2   2   0   2   2   2   0   0   0   2   2   2   2   0   0   0   2   2   2   0   2   2   0   0   0   2   0   2   2   0   0   0   2   2   0   0   0   0   0   2   0   0   2   2   0   2   0   0   2   2   2   0   2   0   0   2   2   2   2   2   2   2   2   0   2   2   2   2   2   0   0   0   2   2   2   0   0   0   2   0   2   0   2   0   0   0   2   0   2   2   0   0   0   0   0   2   0   0   0   0   0   0   2   0   0   2   2   2   0   0   0   2   0   0   0   0   2   0   0   0   0   0   2   0   2   2   0   0   2   2   2   0   2   0   0   2   2   2   0   2   2   0   2   0   0   0   0   2   0   0   0   2   0   0   0   0   2   2   0   0   0   0   2   0   2   2   2   0
 MK-1-15                0   0   2   2   0   0   0   0   2   2   2   2   2   2   2   2   0   0   2   2   2   0   2   0   2   0   0   2   0   2   2   0   2   2   0   2   2   2   0   0   2   2   2   2   2   0   0   0   2   2   2   0   2   2   0   0   0   2   0   0   0   0   2   0   0   2   0   0   0   2   0   2   0   0   2   0   0   2   2   0   2   2   2   0   2   0   0   0   2   2   2   2   2   2   2   0   0   2   2   2   2   0   0   0   2   2   2   0   0   0   2   0   2   0   2   0   0   0   2   0   2   2   2   0   0   0   0   2   0   0   2   0   0   2   2   0   0   2   2   2   0   0   0   2   0   0   0   0   0   0   0   0   0   0   2   0   2   2   2   2   2   2   2   0   2   2   0   2   2   2   2   2   2   0   2   0   0   0   0   0   0   0   0   2   0   0   0   0   2   2   0   0   2   0   2   0   2   2   2   0
 MK-1-16                2   0   2   2   0   2   0   0   0   2   2   2   2   2   2   2   0   0   2   2   2   2   2   0   2   0   0   2   0   2   2   0   2   2   0   2   2   2   0   2   2   2   2   2   2   0   0   0   0   2   2   0   2   2   0   0   0   2   0   0   2   0   2   0   0   0   0   2   0   2   0   2   0   0   0   0   0   2   2   0   2   2   2   0   2   0   0   0   2   2   2   2   2   2   2   2   0   0   2   2   2   0   0   0   2   0   2   0   0   0   2   0   2   0   2   0   0   2   2   0   0   2   2   0   2   0   0   2   0   0   2   0   0   2   2   0   0   2   2   2   0   0   0   2   0   0   0   0   0   0   2   0   0   0   2   0   2   2   2   2   2   2   2   0   2   2   0   2   2   2   2   2   2   0   2   0   0   0   0   0   0   0   0   0   0   0   0   2   2   2   0   0   2   0   2   0   2   0   2   0
 MK-2-1                 2   2   0   0   2   0   2   2   2   2   2   2   2   0   2   2   0   0   2   0   0   2   0   2   0   2   0   2   2   2   0   0   2   2   2   2   0   2   0   2   2   2   2   0   2   2   2   0   2   2   0   0   2   2   2   0   2   2   0   2   2   2   2   0   0   0   2   2   2   0   0   2   0   2   2   2   2   0   0   0   0   0   2   2   2   0   2   0   0   0   0   2   0   2   2   2   2   0   2   2   0   0   0   2   0   2   2   0   0   0   2   0   2   0   0   0   0   2   2   2   0   0   2   2   2   0   0   2   2   0   0   2   2   2   2   2   0   2   2   0   0   2   2   0   2   2   0   0   0   2   2   2   2   2   2   2   0   2   0   0   2   2   0   0   0   2   2   2   2   0   0   0   2   2   2   0   0   0   0   0   0   0   2   0   0   2   2   2   2   0   2   2   0   2   2   2   2   2   2   0
 MK-2-2                 2   2   2   0   2   0   2   2   2   0   0   2   2   0   2   2   0   0   2   0   2   2   0   2   0   2   0   2   2   2   0   0   2   0   2   2   0   2   0   0   2   2   2   2   2   2   2   0   2   2   0   0   2   2   2   0   2   2   0   2   2   2   2   0   2   2   2   2   0   0   0   2   0   2   2   2   2   0   0   0   0   0   2   2   2   0   2   0   0   0   0   0   0   2   2   2   2   0   2   2   0   0   0   2   0   2   2   0   0   0   2   0   2   0   0   0   0   2   2   2   0   0   2   2   2   0   0   2   2   0   0   2   0   2   2   2   0   2   2   0   0   2   2   0   0   2   0   0   0   2   0   2   2   2   2   2   0   2   0   0   2   2   0   0   0   2   2   2   2   0   0   0   2   2   2   0   0   2   0   2   0   0   2   0   0   2   2   2   2   0   2   2   0   2   2   2   2   2   2   0
 MK-2-3                 2   2   2   0   2   2   2   2   2   0   0   2   2   0   2   2   2   0   2   0   2   2   0   2   0   2   0   2   2   2   0   0   2   0   2   2   0   2   0   2   2   2   2   2   2   2   2   0   2   2   0   0   2   2   2   2   2   2   0   2   2   2   2   0   0   2   2   2   0   0   0   2   0   2   2   0   2   0   0   0   0   0   2   2   0   0   2   2   0   0   0   0   0   2   2   2   2   0   0   2   0   2   0   2   0   2   2   0   0   0   2   0   2   0   0   0   0   2   2   2   0   0   2   2   2   2   0   2   2   0   0   2   0   2   2   2   0   2   2   0   0   2   2   0   0   2   0   0   2   2   0   2   2   2   2   2   0   2   0   0   2   2   0   0   0   2   2   2   0   0   0   0   2   2   2   0   0   2   0   2   0   0   2   0   0   2   2   2   2   0   2   2   0   2   0   2   2   0   2   0
 MK-2-4                 2   0   2   0   2   0   2   2   2   0   0   2   2   0   2   2   2   0   2   0   2   2   0   0   0   2   0   2   2   2   0   0   2   0   2   2   0   2   0   2   2   2   2   2   2   2   2   0   2   2   0   0   2   0   2   2   2   2   0   2   2   2   0   0   0   2   2   2   0   0   0   0   0   2   0   0   2   0   0   0   0   0   2   2   0   0   2   2   0   0   0   0   0   2   2   2   2   0   0   2   0   2   0   0   0   2   2   2   0   0   2   0   2   0   0   0   0   2   0   2   0   0   2   2   2   0   0   2   2   0   0   2   0   2   2   0   2   2   2   0   0   2   2   0   0   0   0   0   2   2   0   2   2   2   2   2   0   0   0   0   2   2   0   0   0   2   2   2   0   0   2   0   2   2   2   0   0   2   0   0   0   2   2   0   0   2   2   2   2   0   2   2   0   2   0   2   2   0   2   0
 MK-2-5                 2   0   2   0   2   0   2   2   2   0   0   2   2   0   2   2   2   0   2   0   2   2   0   2   0   2   0   2   0   2   0   2   2   0   2   2   0   2   0   2   2   2   2   2   2   2   2   0   2   2   2   0   2   0   2   2   2   2   0   2   2   2   0   0   0   2   2   2   0   2   0   0   0   2   2   0   2   0   2   0   0   0   2   2   0   0   2   0   0   0   0   0   0   2   0   2   2   0   0   2   0   2   0   0   0   2   2   2   0   0   2   0   0   0   0   0   0   2   0   0   0   0   2   2   2   2   0   2   2   0   0   2   0   2   2   0   2   2   0   0   0   2   0   2   0   0   0   0   2   2   0   2   2   2   2   2   0   0   0   0   2   2   0   0   0   2   2   2   0   0   0   0   0   2   2   0   0   2   2   0   0   2   2   0   0   0   2   2   2   0   2   2   0   2   0   2   2   2   2   0
 MK-2-6                 2   0   2   0   2   0   2   2   2   0   0   2   2   0   2   2   2   0   2   0   2   2   0   2   2   2   0   2   0   2   0   2   2   0   2   2   0   2   0   2   2   2   2   2   2   2   2   0   2   2   2   0   2   0   2   2   2   2   2   2   2   2   0   0   0   2   2   2   2   2   2   0   0   2   2   0   2   0   0   0   0   0   2   2   0   0   2   0   0   0   0   0   0   2   0   0   2   0   0   2   0   2   0   0   0   2   2   2   0   2   2   0   0   0   0   0   0   2   0   0   0   0   2   2   2   2   0   2   2   0   0   2   0   2   2   0   2   2   0   0   0   2   0   2   0   0   0   0   2   2   0   0   2   2   2   2   0   0   0   0   2   2   2   0   0   2   2   2   2   0   2   0   0   2   0   0   0   2   2   0   2   2   2   0   0   0   2   2   2   0   2   2   0   2   0   2   2   2   2   0
 MK-2-7                 2   0   2   0   2   0   0   0   2   0   0   0   0   0   2   2   2   0   2   0   2   2   0   2   2   2   0   0   2   2   0   2   2   0   2   2   0   2   0   2   2   2   2   2   2   2   2   0   2   2   2   0   2   0   2   2   2   2   0   2   2   2   0   0   0   2   2   2   2   2   2   0   0   2   2   0   2   0   0   0   0   0   2   2   0   2   2   0   0   0   0   2   0   2   0   2   2   0   0   2   0   2   2   0   2   0   2   2   0   2   2   0   0   0   0   0   0   2   0   0   0   0   2   2   2   2   0   2   2   2   0   0   0   2   2   0   2   2   0   0   2   2   0   2   0   0   0   0   2   0   0   0   2   2   0   2   0   0   0   0   0   2   2   0   0   2   2   2   2   0   2   0   2   2   0   0   0   2   0   0   2   2   2   0   0   0   2   2   2   0   0   2   0   2   0   2   2   2   2   0
 MK-2-8                 2   0   2   0   2   0   0   0   2   0   0   0   0   2   2   2   2   0   2   0   2   2   2   2   2   2   0   0   2   2   0   2   2   0   2   2   0   2   0   2   2   2   2   2   0   0   2   0   2   2   2   2   2   0   2   0   2   2   0   2   2   2   0   0   0   2   0   2   2   0   2   0   0   0   2   0   2   0   0   0   0   2   2   2   0   2   2   0   0   0   0   2   0   2   0   2   2   0   0   2   0   2   2   0   2   0   2   2   0   2   0   0   0   0   2   2   0   2   0   0   0   0   2   2   2   2   0   2   0   2   0   0   0   2   2   0   2   2   0   0   2   2   2   2   0   2   0   0   2   0   0   0   2   2   0   2   0   0   0   0   0   2   2   0   0   2   2   0   2   0   2   0   2   2   0   0   0   2   0   2   2   2   2   0   0   0   2   2   2   0   0   2   0   2   2   2   2   2   2   0
 MK-2-9                 2   2   2   2   2   0   0   0   2   0   0   0   0   2   2   2   2   0   2   0   0   2   2   2   2   2   0   2   2   2   2   2   2   0   2   0   0   2   0   2   2   2   2   2   0   0   2   0   2   2   2   2   2   0   2   0   2   2   0   2   2   2   0   0   0   2   0   2   2   0   2   0   0   0   2   0   2   0   0   0   0   2   0   2   0   2   2   0   2   0   0   2   0   2   0   2   2   0   0   2   0   2   2   0   0   0   2   2   0   2   0   0   0   0   2   2   0   2   0   0   0   0   0   2   2   2   0   2   0   2   2   0   0   2   2   0   2   2   0   0   2   2   2   2   0   0   0   0   2   0   0   0   2   2   0   2   0   0   0   0   2   2   2   0   0   2   2   0   2   0   2   0   2   2   0   0   0   2   0   0   2   2   2   0   0   0   2   2   2   0   0   2   0   2   2   2   2   2   2   0
 MK-2-10                2   2   2   0   2   0   0   0   2   0   0   0   0   2   2   2   2   0   2   0   2   0   2   2   2   2   0   2   2   2   2   2   2   0   2   0   0   2   2   0   2   2   2   2   2   0   2   0   0   2   2   0   2   0   2   2   0   2   0   2   2   0   0   0   0   2   2   2   2   0   2   0   2   0   0   0   2   0   0   0   2   2   2   2   0   0   2   0   2   0   0   2   0   0   0   2   2   0   0   2   0   2   2   0   0   0   2   2   0   2   0   0   0   0   2   2   0   0   2   0   0   0   0   2   2   0   0   2   0   2   0   0   0   2   2   0   2   2   0   0   2   2   2   2   0   2   0   0   2   0   0   0   2   2   2   2   0   0   0   0   2   2   2   0   0   2   2   0   2   0   2   0   2   2   2   0   0   2   0   2   2   2   2   0   0   0   2   2   2   0   0   2   0   2   2   2   2   2   2   0
 MK-2-11                0   2   2   0   2   0   0   0   2   0   0   0   0   2   0   2   0   0   2   0   2   0   2   2   2   0   0   2   2   0   2   2   2   0   2   2   0   2   2   0   2   2   0   0   2   0   0   0   0   2   0   0   2   0   2   2   0   2   0   2   2   0   0   0   0   2   2   2   2   0   2   0   2   0   0   0   2   0   0   0   2   2   2   2   2   0   2   0   0   0   0   2   0   0   0   2   2   0   0   2   0   2   2   0   0   0   2   2   0   2   0   0   0   0   2   2   0   0   2   0   2   0   0   2   2   0   0   2   0   2   0   0   0   2   2   2   2   2   0   2   0   2   2   2   0   2   0   0   2   0   2   0   2   2   2   2   0   0   0   0   2   0   2   2   0   2   2   0   2   0   2   0   2   2   2   2   0   2   2   2   2   2   2   0   0   0   2   2   2   0   0   2   0   2   2   2   2   2   2   0
 MK-2-12                0   2   2   2   2   0   0   0   2   0   0   0   0   2   0   2   0   0   2   0   2   0   2   2   2   0   0   2   2   0   2   2   2   0   2   2   0   2   2   0   2   2   0   0   2   0   0   0   0   2   2   0   2   0   2   2   0   2   0   2   2   0   0   0   0   2   2   2   2   0   2   0   2   0   0   0   2   0   0   0   2   2   2   2   2   0   2   0   0   0   0   2   0   0   0   2   2   0   2   2   0   2   2   2   0   0   2   2   0   2   0   0   0   0   2   2   0   0   2   0   2   0   0   2   2   2   0   2   0   2   0   0   0   2   2   0   0   2   0   2   0   2   2   2   0   2   0   2   2   0   2   0   2   0   2   2   2   0   0   0   2   0   2   2   0   2   2   0   2   0   2   0   2   2   2   2   0   0   2   2   2   2   2   0   0   0   2   2   2   0   0   2   0   2   0   2   2   2   2   0
 MK-2-13                0   2   2   2   2   0   2   0   2   0   0   0   0   0   0   2   0   0   2   0   2   0   0   2   2   2   0   2   2   0   2   2   2   0   2   2   0   2   2   0   2   2   0   0   2   2   0   0   0   2   2   0   2   0   2   2   0   2   0   2   2   0   0   0   0   2   2   2   2   0   2   0   2   0   0   0   0   0   0   0   2   2   2   2   2   0   2   0   0   0   0   2   0   0   0   2   2   0   2   2   0   2   2   2   0   2   2   0   0   0   0   0   0   0   2   2   0   0   2   0   2   0   0   2   2   2   0   2   0   2   0   0   0   2   2   0   0   2   0   2   0   2   2   2   0   2   0   0   2   0   2   0   2   2   2   2   2   0   0   0   2   0   2   2   0   2   2   0   2   0   2   0   2   2   2   2   0   2   2   2   0   0   2   0   0   0   0   2   2   0   0   2   0   2   0   2   2   2   2   0
 MK-2-14                0   2   2   2   2   0   2   2   2   0   0   0   0   0   0   2   0   0   2   0   2   0   0   2   2   2   0   2   2   0   2   0   2   0   2   2   0   2   2   0   2   2   0   0   2   2   0   0   2   0   2   0   2   0   2   2   0   2   0   0   2   0   0   0   0   2   2   2   2   0   2   0   2   0   0   0   0   0   0   0   2   2   2   2   2   2   2   0   0   0   0   2   0   0   0   0   2   0   2   2   0   2   2   2   2   0   2   0   0   0   0   2   0   0   2   2   0   0   2   0   0   0   0   2   2   2   0   2   0   0   0   0   0   2   2   0   0   2   0   2   0   2   0   2   0   2   0   0   2   0   2   0   0   2   2   2   2   2   0   0   2   0   2   0   0   2   2   0   2   2   2   0   2   2   2   2   0   2   2   2   0   0   2   0   0   0   0   2   0   0   0   0   0   0   0   2   0   2   2   0
 MK-2-15                0   2   2   2   2   0   2   2   2   0   0   0   0   2   0   2   0   0   2   0   2   0   0   0   2   2   0   2   2   0   2   0   2   0   2   2   0   2   0   2   2   2   0   0   2   2   0   0   2   0   2   2   2   0   2   2   0   0   0   0   2   0   0   0   0   2   2   2   2   0   2   0   2   0   0   0   0   0   0   0   2   2   2   2   2   2   2   0   0   0   0   2   0   0   0   0   2   0   2   2   2   2   2   2   2   0   2   2   0   0   0   2   0   2   2   2   0   0   2   0   0   0   0   0   2   2   0   0   0   2   0   0   0   2   2   0   2   2   0   2   0   2   0   2   0   2   0   0   2   0   2   0   0   2   2   2   2   2   0   0   2   0   2   0   2   2   2   0   2   2   2   0   2   2   2   2   0   2   2   2   0   0   2   2   2   0   2   2   0   0   0   0   0   0   0   2   0   2   2   0
 MK-2-16                0   2   2   2   2   2   2   2   2   0   0   0   0   2   0   2   0   0   2   0   2   0   0   0   2   2   0   0   0   0   2   0   2   0   2   2   0   2   0   2   2   0   0   0   2   2   0   0   2   0   0   2   2   0   2   0   2   0   0   0   2   0   0   0   0   2   2   2   2   0   2   0   0   0   0   0   0   0   0   0   2   2   2   2   2   2   2   0   0   0   0   2   0   0   2   0   2   0   2   2   2   2   2   2   2   0   2   2   0   0   0   2   0   2   2   2   0   0   2   0   0   0   0   0   2   2   0   0   0   2   0   0   0   2   2   0   2   2   0   2   0   0   0   2   0   0   0   0   2   0   2   0   0   2   2   2   2   2   0   0   2   0   0   0   2   2   2   2   2   2   2   0   2   2   2   2   0   2   2   2   0   0   0   2   2   0   2   2   0   0   0   0   0   0   0   2   0   2   2   0
 MK-3-1                 0   0   0   2   0   2   0   2   0   0   0   2   2   2   2   2   2   2   0   0   0   0   0   0   0   2   2   0   0   2   2   0   2   2   2   0   0   0   0   0   0   0   0   2   0   2   0   0   2   2   0   2   2   0   2   0   2   0   2   2   0   0   0   2   0   2   0   2   0   2   0   2   2   2   2   2   0   0   2   2   0   2   0   2   0   0   2   0   0   0   2   2   0   0   0   2   2   2   2   0   2   0   0   0   0   0   2   2   2   2   2   2   2   2   2   2   2   2   2   2   2   0   2   2   2   2   2   0   2   2   0   2   2   2   0   2   2   0   2   2   2   2   0   2   0   0   0   2   2   0   0   2   2   2   2   2   0   2   0   2   2   0   0   0   2   0   2   0   2   2   2   0   0   0   0   0   2   0   2   0   0   2   0   0   0   0   0   2   0   0   0   2   0   0   2   0   0   0   2   2
 MK-3-2                 0   0   0   2   0   2   0   2   0   0   0   0   2   2   2   2   2   2   0   0   0   0   0   0   2   2   2   0   0   2   2   0   2   0   2   0   0   0   0   0   0   0   0   2   0   2   0   0   2   2   0   2   2   2   2   0   2   0   2   2   0   0   0   2   0   2   0   2   0   2   0   2   2   2   2   0   0   0   2   0   0   2   0   2   0   0   2   2   0   0   2   2   0   0   0   2   2   2   2   0   2   0   0   0   0   0   0   2   2   2   2   2   2   2   2   2   0   2   2   2   2   0   2   2   2   2   2   0   2   2   0   2   2   2   0   2   2   0   2   2   2   2   0   0   0   0   0   2   2   0   0   2   0   2   2   2   2   2   2   2   2   0   0   0   2   0   2   2   2   2   2   0   0   0   0   0   2   0   2   0   0   2   0   0   0   0   0   0   0   0   0   2   0   2   2   0   2   2   2   2
 MK-3-3                 0   0   0   2   0   2   2   2   0   0   0   0   2   2   2   2   2   2   0   0   0   0   0   0   2   2   2   0   0   2   2   0   2   0   2   0   0   0   0   0   0   0   0   2   0   2   0   0   2   2   0   2   2   2   2   0   2   0   2   2   0   0   0   2   0   2   0   2   0   2   0   2   2   2   0   0   0   0   2   0   0   2   0   2   0   0   2   2   0   0   2   2   0   0   0   0   2   2   2   0   2   0   0   0   0   2   0   2   2   2   2   0   2   2   2   2   0   2   2   2   2   0   2   2   2   2   2   2   2   2   0   2   2   2   0   2   2   0   0   2   2   2   0   0   0   0   0   2   2   0   0   2   0   2   2   2   2   2   2   2   2   0   0   0   0   0   2   2   2   2   2   0   0   0   0   0   2   0   2   0   0   2   2   0   0   0   2   0   0   0   0   2   0   2   2   0   2   2   2   2
 MK-3-4                 0   0   0   2   0   2   2   2   0   0   0   0   2   2   2   2   2   2   0   0   0   0   0   0   2   2   2   0   0   2   2   0   2   0   2   0   0   0   0   0   0   0   0   2   0   2   0   0   2   2   0   2   2   2   2   0   2   0   2   2   0   0   0   2   0   2   0   0   0   2   0   2   2   2   0   0   0   2   2   0   0   2   0   2   0   0   2   2   0   2   2   2   0   0   0   0   2   0   2   0   2   0   0   0   0   2   0   2   0   2   2   0   2   2   2   2   0   0   2   2   2   0   2   2   2   2   2   0   0   2   0   2   2   2   0   2   2   0   0   2   2   2   0   0   0   0   0   2   2   0   0   2   0   2   2   2   2   2   2   2   0   0   0   0   0   0   2   2   2   2   2   0   2   0   0   0   2   0   2   0   0   2   2   0   0   0   2   2   0   0   0   2   2   2   0   0   2   2   2   2
 MK-3-5                 0   0   0   2   2   2   2   2   0   0   0   0   2   2   2   2   2   2   0   0   0   0   0   0   2   2   2   0   0   2   2   0   2   0   2   0   2   0   0   0   0   2   0   2   0   2   0   0   2   2   0   2   2   2   0   0   2   0   2   2   2   0   2   2   0   0   0   0   0   2   0   2   2   0   0   0   0   0   2   0   0   2   0   2   0   0   2   2   0   0   2   0   0   0   0   0   2   0   2   0   2   0   0   0   0   2   0   2   0   2   2   0   2   2   2   0   0   0   2   2   2   0   2   0   2   2   2   2   0   2   0   2   2   0   0   2   2   0   0   2   2   2   0   0   2   0   0   2   2   0   0   2   0   0   2   2   2   2   0   2   0   0   0   0   0   0   2   2   2   2   2   0   2   0   0   0   2   0   2   0   0   2   2   0   0   0   2   2   2   0   0   2   2   2   0   0   2   2   0   0
 MK-3-6                 0   0   0   2   2   2   2   2   0   0   0   0   2   2   2   2   2   2   0   0   2   0   0   2   0   2   2   0   0   2   2   0   2   0   2   0   2   2   0   0   0   2   0   2   0   2   0   0   2   2   0   2   2   2   0   0   2   0   2   2   2   0   2   2   0   0   0   0   0   2   0   2   2   0   0   0   2   0   2   2   0   2   2   2   0   0   2   2   0   0   2   2   0   0   0   0   2   2   0   0   2   0   0   0   0   2   0   2   2   2   2   0   2   2   2   0   2   0   2   2   2   0   2   0   2   2   2   2   2   2   0   2   2   2   0   2   2   0   0   2   0   2   0   0   2   0   0   2   2   0   0   2   0   0   2   2   2   2   0   2   0   0   0   0   0   0   2   2   2   2   2   0   2   0   0   0   2   0   2   0   0   2   2   0   0   0   2   0   2   0   0   2   2   2   0   0   2   0   0   0
 MK-3-7                 0   0   0   2   0   0   2   2   0   0   0   0   2   2   2   0   0   0   0   0   2   0   0   2   0   2   2   0   0   2   2   0   2   0   2   0   2   2   0   0   0   2   0   2   0   2   0   0   2   2   0   2   2   2   0   0   2   0   2   2   0   0   0   2   0   2   0   0   0   2   0   2   2   0   0   0   2   0   2   2   0   2   2   2   0   0   2   2   0   0   2   2   0   2   2   0   2   2   0   0   2   0   0   0   0   2   0   2   2   2   2   0   2   2   2   0   2   0   2   2   2   2   2   0   2   2   2   2   2   2   0   2   2   2   2   0   2   0   0   2   0   2   0   0   0   2   0   2   0   0   0   0   0   0   2   2   2   2   2   2   0   0   0   0   0   0   2   2   2   0   2   0   2   0   0   2   2   0   2   0   2   2   2   0   0   2   2   0   0   0   0   2   2   2   0   0   2   0   0   0
 MK-3-8                 0   0   2   2   0   0   2   2   0   0   2   0   2   2   2   0   0   0   2   0   2   0   0   2   0   2   2   0   0   0   2   0   2   0   2   0   2   2   0   0   0   2   0   0   0   2   0   2   0   0   0   2   2   0   0   0   2   0   2   2   0   0   0   2   0   2   0   0   0   2   0   2   2   0   0   0   2   0   2   2   0   0   2   2   0   0   2   2   0   0   2   2   0   2   2   0   2   2   2   0   2   0   0   0   0   0   0   2   0   2   2   0   2   2   2   0   2   0   2   2   2   2   2   0   2   2   0   2   2   2   0   2   2   2   2   0   0   0   0   2   0   2   0   0   0   2   0   0   0   0   0   0   0   0   2   2   2   2   2   2   0   0   0   0   0   0   2   0   2   0   2   0   2   0   0   2   2   0   2   0   2   2   2   0   0   2   2   0   0   0   0   2   2   2   0   0   2   0   2   0
 MK-3-9                 0   0   2   0   0   0   0   2   2   0   0   0   2   2   2   0   0   0   2   2   2   0   0   0   0   2   2   0   0   0   2   0   2   0   0   0   2   2   0   0   0   2   0   0   0   2   0   2   0   0   0   2   2   0   0   0   2   0   2   2   0   0   0   2   0   2   0   0   0   2   0   2   2   0   0   0   2   0   2   2   0   0   2   2   0   0   2   2   0   0   2   2   0   2   2   0   2   2   2   2   2   0   0   0   0   0   0   2   0   2   2   0   2   2   2   0   2   0   2   2   2   2   2   0   2   2   0   2   2   2   0   2   2   2   2   0   0   0   0   2   0   2   0   0   0   0   2   0   0   2   0   0   0   0   2   2   2   2   2   2   0   0   0   0   0   0   2   0   2   0   2   0   2   0   2   2   2   0   2   0   2   2   2   0   0   2   2   0   0   0   0   2   2   2   0   0   2   0   2   0
 MK-3-10                0   0   2   0   0   0   0   2   2   0   0   2   2   0   2   0   0   0   2   2   2   0   0   0   0   2   2   2   0   0   2   0   0   0   0   0   2   2   0   0   0   2   0   0   0   2   0   0   0   0   0   2   2   0   0   0   2   0   2   2   0   0   0   2   0   2   0   0   0   2   2   2   0   2   0   0   0   0   2   0   0   0   2   0   0   0   2   2   0   0   2   2   0   0   2   0   2   2   2   2   2   0   0   0   2   0   0   2   0   2   2   0   2   2   2   0   2   0   2   2   2   2   2   0   2   2   0   2   2   2   0   2   2   2   2   0   0   0   2   2   0   2   0   0   0   0   2   0   0   2   0   0   0   0   2   2   2   2   2   2   0   0   0   0   0   0   2   0   2   0   2   2   0   0   2   2   2   0   2   0   2   2   2   0   0   2   2   0   0   0   0   2   2   2   0   0   2   0   0   0
 MK-3-11                0   0   2   0   2   0   0   2   2   2   0   2   2   0   2   0   0   0   2   0   2   0   0   0   0   2   0   2   0   0   2   0   0   0   0   0   2   2   0   0   2   0   0   0   0   2   0   0   0   2   0   0   2   0   0   0   0   0   2   2   0   0   0   2   0   2   0   0   2   2   2   2   0   2   0   0   0   2   2   0   0   0   2   0   0   0   2   2   0   0   2   2   0   0   2   2   2   2   2   0   0   0   2   0   2   0   0   2   0   2   2   0   2   2   2   0   2   0   2   2   2   2   2   0   2   2   0   2   2   2   0   2   2   2   0   0   0   0   0   0   0   2   0   0   0   2   2   0   0   2   0   0   0   0   2   2   2   2   2   2   0   0   0   0   2   0   0   0   2   0   2   2   0   0   2   0   2   0   2   0   0   2   2   0   0   2   2   0   0   0   2   2   2   2   0   0   2   0   0   0
 MK-3-12                0   0   2   0   2   0   0   2   2   2   0   0   2   0   2   0   0   0   2   0   0   0   0   0   0   0   0   2   0   0   2   0   0   0   0   0   2   2   0   0   2   0   0   0   0   2   0   0   0   2   0   0   2   0   0   0   0   0   2   2   2   2   0   2   0   2   0   0   2   2   0   2   0   2   0   0   0   2   2   0   0   0   2   0   0   0   2   2   0   0   2   2   0   0   2   2   2   2   2   0   0   0   2   0   2   0   0   2   0   2   2   0   2   2   2   2   2   2   2   2   2   2   0   0   2   0   0   2   2   2   0   2   2   2   0   0   2   0   0   0   0   2   0   0   0   2   2   0   0   2   0   0   0   0   2   0   2   2   2   2   0   2   0   0   2   0   0   0   0   0   2   2   0   0   2   0   2   0   2   0   0   2   2   0   0   2   2   0   0   0   2   2   2   2   0   0   2   0   0   0
 MK-3-13                0   0   2   0   2   0   0   2   2   2   0   0   2   2   2   0   0   0   2   0   0   0   0   0   0   0   2   2   0   0   2   0   0   0   0   0   0   0   0   0   2   2   0   2   0   2   0   0   0   2   0   0   2   0   2   0   2   0   2   2   2   2   0   2   0   0   2   0   2   2   0   2   0   2   0   0   0   2   2   0   0   0   2   0   0   0   2   0   0   0   2   2   0   0   2   2   2   2   0   0   0   0   2   0   2   0   0   2   2   2   2   0   0   2   2   0   2   2   2   2   2   0   0   0   0   0   0   2   2   2   0   2   2   2   0   0   2   0   0   0   0   2   0   0   0   0   0   0   0   0   2   0   0   0   2   0   2   2   2   2   0   0   0   2   2   2   0   0   0   0   2   2   0   0   2   0   0   0   0   0   0   2   2   0   0   2   2   0   0   0   2   2   2   2   0   0   2   0   0   0
 MK-3-14                0   0   0   0   2   0   2   2   2   2   0   0   2   2   2   0   0   0   0   0   0   0   2   0   2   0   2   2   0   2   2   0   0   0   2   0   0   2   0   0   2   2   0   2   0   2   0   0   0   2   0   0   2   0   0   0   2   0   0   2   2   2   0   2   0   0   2   0   2   0   0   2   0   2   0   2   2   2   2   0   0   0   2   0   0   0   2   0   0   0   2   2   0   0   2   2   2   2   0   0   0   0   2   0   2   0   0   2   2   2   2   0   0   0   2   0   2   2   2   2   2   0   0   0   0   0   0   0   2   2   0   2   2   2   2   0   2   0   0   0   2   2   0   0   0   0   2   0   0   0   2   0   0   0   2   0   2   2   2   2   0   2   2   2   2   2   0   0   0   0   0   2   0   0   2   0   0   0   0   0   0   2   2   0   0   2   2   0   0   0   2   2   2   2   0   2   0   0   0   0
 MK-3-15                2   0   0   0   2   0   2   2   2   2   0   0   2   2   2   0   0   0   0   0   0   2   2   0   2   0   2   2   0   2   0   0   0   0   2   0   0   2   0   0   2   2   2   2   0   2   0   0   0   2   0   0   2   0   0   0   2   0   0   2   2   2   0   2   2   0   0   0   2   0   2   2   0   2   0   2   0   2   2   0   0   0   2   0   0   0   2   0   0   0   2   2   0   0   2   2   0   2   0   0   0   0   2   0   0   0   0   2   2   2   2   0   0   0   2   0   2   2   2   2   2   0   0   0   0   0   0   0   2   2   0   2   2   2   2   2   0   0   0   0   2   0   0   0   0   0   2   0   0   0   2   2   0   2   2   0   2   2   2   2   0   0   0   2   2   0   2   0   0   0   0   2   0   0   2   0   0   0   0   0   0   2   2   0   0   2   2   0   2   0   2   2   2   2   0   2   0   0   0   0
 MK-3-16                2   0   2   0   2   0   2   2   0   2   0   0   2   2   2   2   0   0   0   2   0   2   2   0   2   0   2   2   0   2   0   2   2   2   2   0   0   2   0   2   2   2   2   2   0   0   2   0   0   2   0   0   2   0   0   0   2   0   0   2   2   2   0   2   2   0   0   0   2   0   2   2   0   2   0   2   0   0   2   0   2   0   2   0   0   0   2   0   0   0   2   2   2   0   2   0   0   2   0   0   0   0   2   0   0   0   0   2   2   2   2   0   0   0   2   2   0   2   2   2   2   0   0   0   0   0   0   0   2   2   0   2   2   0   2   2   2   0   0   0   2   2   2   0   0   2   0   0   0   0   2   2   0   2   2   0   2   0   2   2   0   0   0   2   2   0   2   0   0   0   0   2   0   0   2   0   0   0   0   0   0   2   2   2   0   2   2   2   2   0   2   2   2   2   0   0   0   0   0   0
 MK-4-1                 0   2   0   0   2   2   0   2   0   0   0   0   0   2   0   0   0   2   2   0   2   2   2   0   2   2   0   0   0   2   2   2   0   2   2   2   2   0   2   2   2   0   0   2   0   0   2   2   0   2   2   0   2   0   2   0   2   0   2   2   0   0   2   0   0   0   2   2   2   0   2   0   2   2   0   0   0   2   2   0   2   0   0   2   2   0   2   2   2   0   2   2   0   2   0   0   0   2   0   0   2   0   0   0   0   2   2   2   2   0   2   0   2   0   0   2   2   2   0   0   2   0   0   0   0   0   0   0   0   2   2   2   0   2   2   2   2   0   2   2   0   2   0   2   0   2   0   2   2   2   2   2   0   0   2   0   0   0   2   2   2   2   2   2   0   2   2   0   0   0   0   2   2   0   2   0   2   2   0   0   0   0   2   2   0   0   0   0   2   2   2   0   2   0   2   0   2   2   2   2
 MK-4-2                 2   2   0   0   2   0   0   2   0   0   0   0   0   0   0   0   0   2   2   0   2   2   0   0   2   2   2   2   0   0   0   0   0   2   2   2   2   0   2   2   2   0   0   0   0   2   2   2   0   2   2   0   2   0   2   0   2   0   2   2   0   2   0   0   0   0   2   2   2   0   2   0   2   2   0   0   0   2   2   0   2   0   0   2   2   0   2   2   0   0   2   2   0   2   0   0   0   2   0   0   2   0   0   0   0   2   2   2   2   0   2   0   2   0   0   2   2   2   0   0   2   0   0   0   0   0   2   0   2   2   0   0   0   2   2   2   2   0   2   2   0   2   0   2   0   2   2   0   2   0   2   2   0   0   2   0   0   0   2   2   2   2   2   2   0   2   2   0   0   0   2   2   2   0   2   0   2   2   0   0   0   0   2   2   0   0   0   0   2   2   2   0   0   0   2   0   0   2   2   2
 MK-4-3                 2   2   0   0   2   0   0   2   0   0   0   0   0   0   0   0   2   2   2   0   2   2   0   0   2   2   2   0   0   0   0   0   0   0   2   2   2   2   2   2   2   0   0   0   0   2   2   2   0   2   2   0   2   0   2   0   2   0   2   2   0   2   0   2   0   0   2   2   2   0   2   2   2   2   0   0   0   2   2   0   2   0   0   2   2   0   2   0   0   0   2   2   0   2   0   2   0   2   2   0   2   0   0   0   0   2   2   2   0   0   2   0   2   0   0   2   2   2   2   0   0   0   0   0   0   0   2   2   2   2   0   0   0   2   2   2   2   0   2   2   2   2   0   2   2   2   0   0   0   0   2   2   0   0   2   0   0   0   2   2   0   2   2   2   0   2   2   0   0   0   2   2   2   0   2   0   2   2   2   0   0   0   2   2   2   0   0   0   2   0   2   0   0   0   2   2   0   2   2   2
 MK-4-4                 2   0   0   0   2   0   0   2   0   0   0   0   2   0   0   0   0   2   2   0   2   2   0   0   2   2   2   2   0   0   0   0   0   0   2   0   2   2   0   2   2   0   0   0   2   2   2   2   0   2   2   2   2   2   2   2   2   0   2   2   0   2   0   2   0   0   2   2   2   0   0   2   2   2   0   2   0   2   2   0   2   0   0   0   2   0   2   0   0   2   2   2   0   2   0   2   0   2   2   0   2   0   0   0   0   2   2   2   0   0   2   2   0   0   0   2   2   2   2   2   0   0   0   0   0   0   0   2   2   2   0   0   0   2   2   2   2   0   2   2   2   2   0   2   2   2   0   0   0   0   2   2   0   0   2   0   0   0   0   2   0   2   2   2   0   2   2   0   0   0   2   2   2   2   2   0   2   2   2   0   0   0   2   0   2   2   0   0   0   0   2   0   0   0   2   2   0   2   2   2
 MK-4-5                 0   0   0   0   2   0   0   2   0   0   0   0   2   0   0   0   0   2   2   0   2   2   0   0   2   2   0   0   0   0   0   0   0   0   2   0   2   2   0   2   2   0   0   0   2   2   2   2   0   2   2   2   2   2   2   2   0   0   2   2   0   2   2   2   0   0   2   2   2   0   0   2   2   2   0   2   0   2   2   0   2   0   0   0   2   0   2   0   0   2   2   2   0   2   2   2   0   2   2   0   2   0   2   0   0   2   2   2   0   0   2   2   0   2   0   2   2   2   2   2   0   0   0   0   0   0   0   2   2   2   0   0   0   2   2   2   2   0   2   0   2   2   0   2   2   2   0   0   0   0   2   2   0   0   2   0   0   0   0   2   2   2   2   2   0   2   2   0   0   0   2   2   2   2   2   0   2   2   2   0   0   0   2   0   2   0   0   0   0   0   2   0   0   2   2   2   0   2   0   2
 MK-4-6                 2   0   0   0   2   0   0   2   0   0   0   0   2   0   0   0   0   2   2   0   2   2   0   0   2   2   0   0   2   0   0   0   0   0   2   0   2   2   0   2   0   0   0   0   2   0   2   2   0   2   2   2   0   2   2   2   0   0   2   2   0   2   2   2   0   2   2   2   2   0   0   2   0   2   0   2   0   2   2   0   2   0   0   0   2   0   2   2   0   2   2   2   0   2   2   2   0   2   2   0   2   0   2   0   0   2   2   2   0   0   2   2   0   2   0   2   2   2   2   2   0   0   0   0   0   2   0   2   2   2   0   0   0   0   2   2   2   0   2   0   2   2   0   2   2   2   0   0   0   0   2   2   0   0   2   0   0   0   2   2   2   2   2   2   0   2   2   0   0   0   2   2   2   2   2   0   2   2   2   0   0   0   2   0   2   0   0   0   0   0   2   0   0   2   2   2   0   2   2   2
 MK-4-7                 2   0   0   0   2   0   0   2   0   0   0   0   2   0   0   0   0   2   2   0   2   2   0   0   2   2   0   0   0   0   0   0   0   0   2   0   2   2   2   2   0   0   0   0   2   0   2   2   0   0   2   2   0   2   2   2   0   0   2   2   0   2   2   2   0   2   2   2   2   0   0   2   0   2   0   2   0   2   2   0   2   2   0   0   2   0   2   2   0   2   2   2   0   2   2   2   0   2   2   0   2   0   2   0   2   2   2   0   0   2   2   2   0   0   0   2   2   2   2   0   0   0   0   0   0   2   0   2   2   2   0   0   0   0   2   2   2   0   2   0   2   2   0   2   2   2   0   2   0   0   2   2   0   0   2   0   0   0   2   2   2   2   0   2   0   2   2   0   0   0   2   2   2   2   2   0   2   2   2   0   0   0   2   2   2   0   0   0   0   0   2   0   0   2   2   2   0   2   2   2
 MK-4-8                 2   0   0   2   2   0   0   0   0   2   0   0   0   0   0   0   0   2   2   0   2   0   0   0   2   2   0   0   0   0   0   0   0   0   2   0   2   2   0   2   0   0   0   0   2   0   2   2   0   0   2   2   0   0   2   2   0   0   2   2   0   2   2   2   0   2   2   2   2   0   0   2   2   2   0   2   0   2   2   0   2   2   0   0   2   0   0   0   0   2   2   2   2   0   2   2   0   2   2   0   2   0   2   0   2   2   2   0   0   2   2   2   0   0   0   2   2   2   2   0   0   0   2   0   2   2   0   2   2   2   0   0   0   0   2   2   2   0   2   0   2   0   0   2   0   2   0   2   0   0   0   2   0   0   2   0   0   2   2   2   2   2   0   2   0   2   2   0   0   0   2   2   2   2   2   0   2   2   2   2   0   0   2   2   2   0   0   0   2   0   2   0   0   2   2   2   0   2   2   2
 MK-4-9                 2   0   0   2   2   2   0   0   0   2   0   0   0   0   0   0   0   2   2   0   2   0   0   0   2   2   0   0   0   0   0   0   0   0   2   0   2   2   0   2   0   0   0   0   2   0   2   2   0   0   0   2   0   0   0   2   0   0   2   0   0   2   2   2   0   2   2   2   2   0   0   2   2   2   2   2   0   2   2   0   2   2   0   0   2   0   0   0   2   2   2   2   2   0   2   2   0   2   2   0   2   0   2   2   2   0   0   2   0   2   2   2   0   0   0   0   2   2   0   0   0   0   2   2   2   2   0   2   2   2   0   0   0   0   2   2   2   0   2   2   2   0   0   2   0   2   0   2   2   0   2   2   0   0   2   0   0   2   2   0   2   2   0   2   0   2   2   0   0   0   2   2   2   2   2   0   2   2   2   2   0   0   2   2   0   0   2   0   2   0   2   0   2   2   2   0   0   2   2   2
 MK-4-10                2   0   0   2   2   2   0   0   0   0   0   0   0   0   0   0   0   2   2   0   2   0   0   0   2   2   0   0   0   0   0   0   0   0   2   0   2   2   0   2   0   0   0   0   2   0   2   2   0   0   0   2   0   0   0   2   0   0   2   0   0   2   2   0   0   2   2   2   2   0   0   2   2   2   2   2   0   2   2   2   2   2   2   0   2   0   0   2   2   2   2   2   2   0   2   0   0   2   2   0   2   0   2   2   2   0   0   2   0   2   2   2   0   0   0   0   2   2   0   0   0   0   2   2   2   2   0   2   2   2   0   0   0   0   2   2   2   0   2   2   0   0   0   2   0   2   0   2   2   0   2   2   0   0   2   0   0   2   2   0   2   2   0   2   0   2   2   0   2   0   2   2   2   2   2   0   2   2   2   2   0   0   0   2   0   0   2   0   2   0   2   0   2   2   2   0   0   2   2   0
 MK-4-11                2   0   0   2   2   2   2   2   0   0   0   0   0   0   0   0   0   2   2   0   2   0   0   0   2   2   0   0   0   0   0   0   0   2   2   0   2   2   0   2   0   0   0   0   2   0   2   2   0   0   0   2   0   0   0   2   0   0   2   0   0   2   2   2   0   2   2   2   2   2   0   0   2   2   2   2   0   2   2   2   2   2   2   0   2   0   0   2   2   2   2   2   2   0   2   2   0   2   2   0   2   0   2   2   0   0   0   2   0   2   2   2   0   0   0   0   0   2   0   0   0   0   2   2   2   2   0   0   2   2   2   0   0   0   2   0   2   0   2   2   0   0   0   2   0   2   0   2   2   0   2   2   2   0   2   0   0   2   2   2   2   0   0   2   0   2   2   2   2   0   2   2   2   2   2   0   0   2   2   2   2   0   0   2   0   0   2   0   2   0   2   0   2   2   2   0   0   2   2   0
 MK-4-12                2   0   2   2   2   0   2   2   0   0   0   0   0   0   0   0   0   2   2   0   2   0   0   0   0   2   0   0   0   0   0   0   2   2   2   0   2   2   0   2   0   0   0   0   2   0   2   2   0   0   0   2   0   0   0   2   0   0   2   0   0   2   0   2   0   2   2   2   2   2   0   0   2   2   2   2   0   0   2   2   2   2   2   0   2   2   0   2   2   2   2   2   2   0   2   2   0   2   2   0   0   0   0   2   0   0   0   2   0   2   2   2   0   0   0   0   0   2   0   0   0   0   2   2   2   2   0   0   2   2   2   0   0   0   2   0   2   0   2   2   0   0   0   2   0   2   0   2   2   0   2   2   2   0   2   2   2   2   2   2   2   0   0   2   0   2   2   2   2   0   0   2   2   2   2   0   0   2   2   0   2   2   0   2   0   0   2   0   2   0   2   2   2   2   2   0   2   2   2   0
 MK-4-13                2   0   2   2   2   2   2   2   0   0   0   0   0   0   0   0   0   2   2   0   0   0   0   0   0   2   0   0   0   2   0   0   2   2   2   0   0   2   0   2   0   0   0   0   2   0   2   2   0   0   0   0   2   0   0   2   0   0   2   0   0   0   0   2   0   2   2   2   2   2   0   0   2   2   2   2   0   0   2   2   2   2   2   0   2   2   0   2   2   2   2   2   2   0   2   2   0   2   2   0   0   0   2   2   0   0   0   2   0   2   2   2   0   0   0   0   0   2   0   0   0   0   2   2   2   2   0   0   2   2   2   0   0   0   2   0   2   0   0   2   0   0   0   0   0   2   0   2   2   0   2   2   2   0   2   2   2   2   2   2   0   0   0   0   0   2   2   2   2   0   0   2   2   2   2   0   0   2   2   0   2   2   0   2   0   0   2   0   2   0   2   2   2   2   2   0   2   2   2   2
 MK-4-14                2   0   2   2   2   2   2   2   0   0   0   0   0   0   0   0   0   2   2   0   0   0   0   2   2   2   0   0   0   2   0   0   2   2   2   0   0   2   0   2   0   0   0   0   2   0   2   2   0   0   0   0   2   0   0   2   0   0   2   0   0   0   0   2   0   2   2   2   0   2   0   0   2   2   2   2   0   2   2   0   2   2   0   0   2   2   0   2   2   2   2   2   2   0   2   2   2   2   2   0   0   0   0   2   0   0   0   2   0   2   2   2   0   0   0   0   0   2   0   0   0   2   2   2   2   2   0   0   2   2   2   0   0   0   2   0   2   0   0   2   0   0   0   0   0   2   0   2   2   0   2   2   2   0   2   2   2   2   2   2   0   0   0   0   2   0   2   2   2   0   0   2   2   2   2   0   0   2   2   0   0   2   0   2   0   0   2   0   2   0   2   2   2   2   2   0   2   2   0   2
 MK-4-15                2   0   2   2   2   2   2   2   0   0   0   0   0   2   0   0   0   2   2   0   0   0   0   2   2   2   0   0   0   2   0   0   2   2   2   0   0   2   0   2   0   0   0   0   2   0   2   2   0   0   0   0   2   0   0   2   0   0   2   0   0   0   0   2   0   2   2   2   0   2   0   0   0   2   2   2   0   2   2   0   2   2   0   2   2   2   0   2   2   2   2   2   2   0   2   2   0   2   2   0   0   0   0   0   0   0   0   2   0   2   2   2   2   0   0   0   0   0   0   0   0   2   2   2   2   2   0   0   2   2   2   0   0   0   2   0   2   0   0   2   0   0   0   0   0   2   0   2   2   0   2   2   2   0   2   2   0   2   2   2   0   0   0   0   2   0   2   2   2   0   0   2   2   0   2   0   0   2   2   0   0   2   0   2   0   0   2   0   2   0   2   2   2   2   2   0   2   2   0   2
 MK-4-16                2   0   2   2   2   2   2   2   0   0   2   0   0   2   0   0   0   2   2   0   0   2   0   2   2   2   0   2   0   2   0   0   2   2   2   0   0   0   0   2   0   0   0   0   2   0   2   2   2   2   2   0   2   0   0   2   0   0   2   0   0   0   0   2   0   2   2   2   0   2   2   0   0   2   0   2   0   2   2   0   2   2   0   2   2   2   0   2   2   2   2   2   2   0   2   2   0   2   2   0   0   0   0   0   0   0   0   2   0   2   2   2   2   0   0   0   0   0   0   0   0   0   2   0   2   2   0   2   2   2   2   0   0   0   2   0   0   0   0   2   2   0   0   0   0   2   0   2   2   0   2   2   2   0   2   2   0   2   2   2   0   0   0   0   2   0   2   2   0   0   0   2   2   0   2   0   0   2   2   0   2   2   0   2   0   0   0   0   2   0   2   2   2   2   2   0   2   2   0   2
 MK-5-1                 2   2   0   2   0   2   2   0   0   0   2   0   0   2   0   0   0   0   0   2   2   0   0   0   0   0   2   0   2   2   2   0   0   0   0   0   2   0   0   2   2   2   2   0   0   0   2   2   2   2   2   0   2   0   0   0   2   2   2   2   2   0   2   0   0   2   2   0   2   2   2   2   0   2   0   2   0   2   2   0   2   2   2   0   0   2   2   2   0   2   0   2   0   0   2   0   0   0   0   0   0   2   2   2   0   0   0   0   2   0   0   0   0   2   0   0   2   0   2   0   2   0   0   2   0   2   2   0   0   2   0   2   2   2   2   2   2   2   0   2   0   0   0   2   0   2   0   2   0   0   0   2   0   2   2   2   0   0   0   2   0   2   2   2   2   0   2   2   2   2   0   0   0   2   2   0   0   2   0   0   2   0   2   2   0   0   2   0   0   0   2   0   2   2   2   0   0   0   0   2
 MK-5-2                 2   2   0   2   0   2   2   0   0   0   2   0   2   2   0   0   0   0   2   0   2   0   0   0   0   0   2   0   2   2   2   0   0   0   0   0   2   0   0   2   2   2   2   0   0   0   2   2   2   2   2   0   2   0   0   2   2   2   2   2   2   0   2   0   0   2   2   0   2   2   2   2   0   0   0   2   0   2   2   0   2   2   2   0   0   0   0   2   0   0   0   2   0   0   2   0   0   0   0   0   0   2   2   2   0   0   0   0   2   0   0   0   0   2   0   0   2   0   2   0   2   2   0   0   0   2   2   2   0   2   0   2   2   2   2   2   2   0   0   2   2   0   0   2   0   2   0   2   0   0   0   2   0   2   2   2   2   0   0   2   2   2   2   2   2   0   2   2   2   2   0   0   0   2   2   0   0   2   0   0   0   0   2   2   0   0   2   0   0   0   2   0   2   2   2   0   0   0   2   2
 MK-5-3                 2   2   0   2   0   2   2   2   0   0   2   0   2   2   0   2   0   0   2   0   2   0   0   0   0   0   2   0   2   2   2   0   0   2   0   2   2   2   0   2   2   2   2   0   0   0   2   2   2   2   2   0   2   0   0   2   2   0   0   2   2   0   2   0   0   2   2   0   2   2   2   2   0   0   0   2   0   2   2   0   2   2   2   0   0   0   0   2   0   0   0   2   0   0   2   0   0   2   0   0   2   2   2   2   0   0   0   0   2   2   0   0   0   2   0   0   2   0   2   0   2   2   0   0   0   2   2   2   0   0   0   2   0   2   0   2   2   0   0   2   2   0   0   2   0   2   0   2   0   0   0   2   0   2   2   2   2   2   0   2   2   2   2   2   2   0   2   2   2   2   0   2   0   2   2   0   0   2   0   0   2   0   0   2   0   0   2   0   0   0   2   0   2   2   2   0   0   0   2   2
 MK-5-4                 2   2   0   2   0   2   2   2   0   0   2   0   2   2   2   2   0   0   2   0   2   0   0   0   0   0   2   0   2   0   2   0   0   2   0   2   2   2   0   2   2   2   2   0   0   0   2   2   2   2   2   0   2   0   0   2   2   0   0   2   2   0   2   0   0   2   2   0   2   2   2   2   0   0   0   2   0   2   2   0   2   2   2   0   2   0   0   2   0   2   2   2   0   0   2   0   0   2   0   0   2   2   2   2   0   2   2   0   2   2   0   0   0   2   2   0   2   0   2   0   2   2   0   0   0   2   2   2   0   0   0   2   0   2   0   2   2   0   0   2   2   0   0   2   0   2   0   2   2   0   0   2   2   2   0   0   2   2   0   2   2   2   2   2   2   0   2   2   2   2   0   2   0   2   2   2   0   2   0   0   2   0   0   2   0   0   2   0   0   0   2   0   0   0   2   0   0   2   0   2
 MK-5-5                 0   2   0   2   0   2   2   0   0   0   2   0   2   2   0   2   2   0   2   0   2   2   0   0   2   2   2   2   2   0   2   0   0   2   0   0   2   2   2   2   0   2   2   0   0   0   2   0   0   2   2   0   2   0   0   2   2   0   0   2   2   0   2   0   0   2   2   0   2   2   0   2   0   0   0   2   0   2   2   2   2   2   2   0   2   0   0   2   0   2   2   2   0   0   2   0   0   2   0   0   2   2   2   2   0   2   2   0   2   2   0   0   0   2   2   0   2   0   2   0   2   2   0   0   0   2   2   2   0   0   0   0   0   2   0   0   2   0   0   2   2   0   0   2   2   0   0   2   2   0   0   2   2   2   0   2   0   2   0   2   2   2   0   2   2   0   2   2   2   2   0   0   0   2   2   2   0   2   0   0   2   0   0   2   0   0   2   0   0   0   2   0   0   0   2   0   0   2   0   2
 MK-5-6                 0   2   0   2   0   2   2   0   0   0   0   0   2   2   0   2   2   0   2   0   2   2   0   0   2   2   0   2   2   0   2   0   2   2   0   2   2   2   2   2   2   2   2   0   0   0   2   0   0   2   2   2   2   0   0   2   2   0   0   2   0   0   2   0   0   2   2   0   2   2   0   2   0   0   0   2   0   2   2   2   2   0   2   0   2   0   0   2   0   2   2   2   0   0   2   0   0   2   0   0   2   2   2   2   0   0   0   0   2   0   2   0   0   2   2   0   2   0   2   0   2   2   0   0   0   2   0   2   0   2   0   0   0   2   0   0   2   0   0   0   2   0   0   2   2   0   0   2   2   0   0   2   2   2   0   2   0   2   0   2   2   2   0   2   2   0   2   2   2   2   0   0   0   0   2   0   0   2   0   0   2   0   0   2   2   0   2   0   0   0   2   2   2   0   2   0   0   0   0   0
 MK-5-7                 0   2   0   2   0   2   0   0   0   0   0   0   2   2   0   2   2   0   2   2   2   2   0   0   2   2   0   2   2   0   2   0   2   2   0   2   2   2   2   2   2   2   2   0   0   0   2   0   0   2   2   2   2   0   0   2   0   0   0   2   0   0   0   0   0   2   2   0   2   2   2   2   2   0   2   2   0   2   2   2   2   0   2   0   2   0   0   2   0   2   2   2   0   0   0   0   2   2   0   0   2   2   2   2   0   0   0   0   2   0   0   0   0   0   2   0   2   0   2   0   2   2   0   0   0   2   0   2   0   0   0   2   0   0   0   0   2   0   0   0   0   2   2   2   2   0   0   2   2   0   0   0   2   2   0   2   0   2   0   2   2   2   0   2   2   0   2   2   2   2   0   0   2   0   2   0   0   2   2   0   0   2   0   2   2   0   2   0   0   0   2   2   2   0   2   0   0   0   0   0
 MK-5-8                 0   2   0   2   0   2   0   0   0   2   0   0   2   2   0   0   2   0   2   2   2   2   0   0   2   2   0   2   2   0   2   2   2   2   2   2   2   2   2   2   0   2   2   0   0   2   2   0   0   2   2   2   2   0   0   2   2   0   0   2   2   0   2   0   2   2   2   0   2   2   2   2   2   0   2   2   0   2   2   2   2   0   0   2   2   0   0   2   0   2   2   2   0   0   0   0   2   2   0   0   2   2   2   2   0   0   0   0   2   0   0   0   0   0   2   0   2   0   2   0   0   0   0   0   0   2   0   2   0   0   2   2   0   0   0   0   2   2   0   2   2   2   2   2   0   0   0   2   0   0   0   0   2   2   0   2   0   2   0   2   2   2   0   2   2   0   2   2   2   2   0   0   2   0   2   0   0   2   2   0   0   2   0   2   0   0   0   0   0   0   2   2   2   0   2   0   0   0   0   0
 MK-5-9                 0   2   0   2   0   2   0   0   0   2   0   0   2   2   0   0   2   0   0   2   2   2   0   2   0   2   0   2   0   0   2   2   2   2   2   2   2   2   2   2   0   2   2   0   0   2   2   0   0   2   2   2   2   0   0   2   2   0   0   2   2   0   2   0   2   2   0   0   2   2   2   0   2   0   2   2   0   2   2   2   2   0   2   2   2   2   0   2   0   2   2   2   0   0   0   0   2   2   0   0   2   2   2   2   2   0   2   0   2   0   0   0   0   2   2   0   2   0   2   0   0   0   0   2   0   2   0   2   2   0   2   2   0   0   0   0   2   2   0   2   0   2   2   2   0   0   0   2   0   2   0   0   2   2   0   2   2   2   2   2   2   0   0   2   2   0   2   2   2   2   0   0   0   0   2   2   0   2   2   0   0   2   0   2   0   0   0   0   0   2   2   2   2   0   2   0   0   0   0   0
 MK-5-10                0   2   0   2   0   0   0   0   0   2   0   0   2   2   0   0   2   0   0   2   2   2   0   2   0   2   0   2   2   0   2   2   2   2   2   2   2   0   2   2   0   2   2   0   2   2   2   0   0   2   2   2   2   2   0   2   2   0   0   2   2   0   2   0   2   2   0   0   2   2   2   0   0   0   2   2   0   0   2   2   2   0   2   2   2   2   0   2   0   2   2   2   0   0   0   0   2   2   0   0   2   2   2   2   2   0   0   2   2   0   0   0   0   0   0   0   2   0   2   0   2   0   0   2   0   2   0   2   2   0   2   2   0   0   0   0   2   2   0   0   0   2   0   2   0   0   0   2   0   2   2   0   2   2   0   2   2   2   2   2   2   0   0   2   2   0   2   2   2   2   0   0   0   0   2   2   0   2   2   0   0   2   0   2   0   0   0   0   0   0   2   2   2   0   2   0   0   0   0   0
 MK-5-11                0   0   0   2   0   0   0   0   0   2   0   0   0   2   0   0   2   0   0   2   2   2   0   2   0   2   0   2   2   0   2   2   2   2   2   2   2   0   2   2   0   2   2   0   2   2   2   0   0   0   2   2   0   2   0   2   2   0   0   2   2   0   2   0   2   2   0   0   2   2   2   0   0   0   2   2   0   0   2   2   2   0   2   2   2   2   0   2   0   0   2   2   0   0   2   0   2   0   0   0   2   2   2   2   2   0   2   2   2   0   0   0   2   0   0   0   0   0   2   0   2   0   2   2   0   2   0   2   0   0   2   2   0   0   0   0   2   2   0   0   0   0   0   2   0   0   0   2   0   2   2   0   2   2   0   2   2   2   2   2   2   0   0   2   2   2   0   2   2   2   0   0   0   0   2   2   0   2   2   2   0   2   0   2   0   0   0   0   0   2   2   0   2   0   2   0   0   2   0   0
 MK-5-12                0   0   0   2   0   2   0   0   0   2   0   0   0   2   0   0   2   0   0   2   2   2   0   2   0   2   0   2   2   0   2   2   2   2   2   2   0   0   2   2   0   2   2   0   2   2   2   0   0   0   2   2   0   0   0   2   2   0   0   2   2   2   2   0   0   0   0   2   2   0   2   0   0   0   2   2   0   0   2   2   2   0   2   2   2   2   0   2   0   0   2   2   0   0   2   0   2   0   0   0   2   2   2   0   2   0   2   2   0   2   0   0   2   0   0   0   0   0   2   0   2   0   2   0   2   2   0   2   0   0   0   2   0   0   0   0   2   2   0   0   0   0   0   2   2   2   0   2   0   0   2   2   0   2   0   2   2   2   2   2   0   0   0   2   2   2   0   2   2   2   0   2   0   0   2   2   0   2   2   2   0   2   0   2   0   0   0   0   0   2   0   0   2   0   2   2   0   2   0   0
 MK-5-13                0   0   0   2   0   0   0   0   0   2   0   0   0   2   2   0   2   0   0   2   2   2   0   2   0   2   2   0   2   0   2   2   2   2   2   2   0   0   2   2   0   2   2   0   2   2   2   0   0   0   2   2   0   0   0   2   2   0   0   2   2   2   2   0   0   0   0   2   2   0   2   0   0   0   2   2   0   0   2   2   2   0   2   2   2   2   0   2   0   0   2   2   0   0   0   0   2   2   0   2   2   2   2   0   2   0   2   0   0   2   0   0   0   0   0   0   2   0   2   0   2   0   2   0   2   2   0   2   0   0   0   2   0   0   0   0   2   2   0   0   0   0   0   2   2   2   0   2   2   2   2   2   0   2   0   2   2   2   2   2   0   0   2   2   2   2   0   2   2   2   2   0   0   0   2   2   0   2   2   2   0   2   0   2   0   2   0   0   0   2   0   0   0   0   2   2   0   2   0   0
 MK-5-14                0   0   0   2   0   0   0   0   0   2   0   0   2   2   2   0   0   0   2   2   2   2   0   2   0   2   2   0   0   0   2   2   2   0   2   2   0   0   2   2   0   0   2   2   2   2   2   0   0   0   2   2   0   0   2   2   2   0   0   0   2   2   2   0   0   0   0   2   2   2   2   0   0   0   2   0   2   0   2   0   2   0   2   2   2   2   0   2   0   0   2   2   0   0   0   0   0   2   0   2   2   2   2   0   2   0   2   0   0   0   0   2   0   0   0   0   2   0   2   0   2   2   2   0   2   2   0   0   2   0   0   2   0   0   2   0   2   2   0   0   0   0   0   2   2   2   0   2   2   2   2   2   0   2   0   2   2   2   0   2   2   2   2   2   0   2   0   2   2   2   0   0   0   0   0   2   0   2   2   2   0   2   0   2   0   2   0   0   0   2   0   0   0   0   2   2   0   2   0   0
 MK-5-15                0   0   0   2   0   0   0   0   0   2   0   0   2   2   2   2   0   0   2   2   2   0   0   2   0   2   2   0   0   0   2   2   2   0   2   2   0   0   2   0   0   0   2   2   2   2   2   0   0   0   2   2   0   0   2   2   2   0   0   0   2   2   0   0   0   0   0   2   2   2   2   0   0   0   2   0   2   0   2   0   2   0   2   2   0   0   0   2   0   0   2   2   0   0   2   0   0   2   2   2   2   2   2   0   0   0   2   0   0   0   0   2   0   0   0   2   0   0   2   0   2   2   2   0   2   2   0   0   2   0   0   2   0   0   2   0   2   2   0   0   0   0   0   2   2   2   0   2   0   0   2   0   0   2   0   2   2   2   0   2   2   2   2   2   0   2   0   2   2   2   0   0   0   0   0   2   0   2   2   2   0   2   0   2   0   2   0   0   0   2   0   0   2   0   2   2   0   2   2   0
 MK-5-16                0   0   0   2   0   0   0   0   0   2   0   0   2   2   2   2   0   0   2   2   2   0   0   2   0   2   2   0   0   2   2   2   2   0   2   2   0   0   2   0   0   0   2   2   2   2   2   0   0   0   2   2   0   0   0   2   2   0   0   0   0   2   0   0   0   0   0   2   0   0   2   2   0   0   2   0   2   0   2   0   2   0   2   2   0   0   0   2   0   0   2   2   0   0   2   0   0   2   2   2   2   2   2   0   0   0   2   0   0   0   0   2   0   0   0   2   0   0   2   2   2   2   2   0   2   2   0   0   2   0   0   2   0   0   2   0   2   2   0   0   0   0   0   2   0   2   0   2   0   0   2   0   2   2   0   2   2   2   0   2   2   2   2   2   0   0   0   2   2   2   0   0   0   0   2   2   0   2   2   2   0   2   0   2   0   0   0   0   0   2   0   0   2   0   2   2   2   2   2   0
 MK-6-1                 2   2   2   0   2   0   2   2   2   0   2   2   0   0   0   0   0   2   2   2   2   0   0   2   2   2   2   2   2   2   0   2   0   2   0   0   0   0   2   2   0   2   0   2   0   0   2   0   2   2   2   2   2   2   0   2   2   0   2   0   2   0   0   2   0   2   2   2   0   2   2   0   2   2   0   2   2   0   2   2   2   0   2   2   2   2   2   2   2   0   2   0   0   0   0   2   0   2   2   0   2   2   2   2   2   0   2   0   2   2   0   2   2   0   2   2   0   0   0   0   0   2   0   2   2   2   2   2   0   0   2   0   0   0   2   2   2   2   2   2   0   0   2   0   0   0   2   0   0   0   2   0   2   2   2   2   2   0   0   0   0   0   2   2   2   2   0   0   2   0   0   2   2   0   0   0   0   0   2   0   0   0   2   0   0   2   0   0   2   2   0   2   0   0   2   2   2   2   0   2
 MK-6-2                 2   0   2   0   2   0   2   2   2   0   2   2   0   0   0   0   2   2   2   2   2   0   0   2   2   2   2   2   2   2   0   2   2   0   0   0   0   0   2   2   0   2   0   2   0   0   2   0   2   0   2   2   2   2   0   2   2   0   2   0   2   0   0   2   0   2   2   2   0   2   2   0   2   2   0   2   2   0   2   2   2   0   2   2   2   2   2   2   2   0   0   0   0   0   0   2   0   2   2   0   2   2   2   2   2   0   2   0   2   2   0   0   2   0   2   2   0   0   0   0   0   2   0   2   2   2   2   2   0   2   0   0   0   0   2   2   2   2   2   2   0   0   2   2   0   0   2   0   0   2   2   0   2   2   2   2   2   0   0   0   0   0   2   2   2   2   0   0   2   0   0   0   2   0   0   2   0   0   0   0   0   2   2   0   0   2   0   0   2   0   0   2   0   0   2   2   2   2   0   2
 MK-6-3                 2   0   2   0   2   0   2   2   2   0   0   2   0   0   0   0   0   2   2   2   2   0   0   2   2   2   0   2   2   2   0   2   2   0   0   0   0   0   2   2   2   2   0   2   0   0   2   0   2   0   2   2   2   2   0   2   2   0   2   0   2   0   0   2   0   2   2   2   0   2   2   0   0   2   0   2   2   0   2   0   2   0   2   2   2   2   2   2   2   0   0   2   2   2   0   2   0   2   2   0   2   2   2   2   2   0   2   0   2   0   0   0   2   0   2   2   0   2   0   0   0   2   0   2   2   2   2   2   0   2   0   0   0   0   0   2   2   0   0   2   0   0   2   2   2   0   2   0   0   2   0   0   0   2   2   0   2   0   0   0   0   0   2   2   2   2   0   0   2   0   0   0   2   0   2   2   0   0   0   0   2   2   2   0   2   2   0   0   2   0   0   2   0   2   2   2   2   2   0   2
 MK-6-4                 2   0   2   0   0   0   2   2   2   0   0   2   0   0   0   0   0   2   2   2   2   0   0   2   2   2   0   2   0   0   0   2   0   0   0   0   0   2   2   2   0   2   0   2   0   0   2   0   2   0   2   2   2   2   0   2   0   0   2   0   2   0   0   2   0   2   2   0   0   2   2   0   2   2   0   2   2   0   2   0   2   0   2   2   2   2   2   2   2   0   0   0   2   0   0   2   0   0   2   0   0   0   2   0   2   0   2   0   2   0   2   0   2   0   2   2   0   2   0   0   0   2   0   2   2   2   2   0   0   2   0   2   0   0   0   2   2   0   0   2   0   0   0   2   2   0   2   0   0   2   0   0   0   0   2   0   2   0   0   0   0   0   0   2   0   2   0   0   2   0   0   0   2   0   2   2   0   0   0   0   0   2   2   0   2   2   0   0   2   0   0   2   0   2   2   0   2   2   0   2
 MK-6-5                 2   0   2   0   0   0   2   0   2   0   0   2   0   2   2   2   0   2   2   2   2   2   0   2   2   2   0   2   0   0   0   2   0   0   0   0   0   2   2   2   0   0   0   0   0   0   2   0   2   0   2   2   0   2   2   2   2   0   2   0   2   0   0   2   0   2   2   0   0   2   2   0   2   2   0   2   0   0   2   0   2   0   2   0   2   2   2   0   0   0   0   0   2   0   0   2   0   0   2   0   0   0   2   0   2   0   2   0   2   0   2   0   2   0   2   2   0   0   0   0   0   2   0   0   2   2   2   0   0   2   0   2   0   0   0   2   2   0   0   2   0   2   0   2   2   0   2   0   0   2   2   0   0   0   2   0   2   0   0   0   0   0   0   2   0   2   0   0   2   0   0   0   2   0   2   2   2   0   0   0   0   2   2   0   2   2   0   0   2   0   0   2   2   2   2   0   2   2   0   2
 MK-6-6                 2   0   0   0   0   0   2   0   2   0   0   2   0   2   2   2   0   2   2   2   2   2   0   2   2   2   0   2   0   0   2   2   0   0   0   0   0   2   2   2   0   0   0   0   0   0   2   0   2   0   2   2   0   2   2   2   2   0   2   0   2   0   0   2   0   2   2   2   0   2   2   0   2   2   0   2   0   0   2   2   2   0   2   0   2   2   2   0   0   0   0   0   2   0   0   2   0   0   2   0   0   2   2   0   2   0   2   0   2   0   2   0   2   0   2   2   0   0   0   0   0   2   0   2   2   2   2   0   0   0   0   2   0   0   0   0   0   0   0   2   0   2   0   2   2   0   2   0   2   2   2   0   0   0   2   0   0   0   0   0   0   2   0   0   0   2   0   0   2   0   0   0   2   0   2   2   2   0   0   0   0   2   2   0   2   2   0   0   2   0   0   2   2   2   2   0   2   2   0   2
 MK-6-7                 2   0   0   0   0   2   2   0   2   0   0   2   0   2   2   2   0   2   2   2   2   2   0   2   2   2   0   2   0   0   0   2   0   0   0   0   0   2   2   2   0   2   0   0   0   0   2   0   2   0   2   2   0   2   2   2   2   0   0   0   2   2   0   2   0   2   2   2   0   2   2   0   0   0   0   2   0   0   2   2   2   0   2   2   2   2   2   0   0   0   0   0   2   2   0   0   0   0   2   0   0   2   0   2   2   0   2   0   2   0   2   0   2   0   2   2   0   0   0   0   0   2   0   0   2   2   2   0   0   0   0   2   0   0   0   0   0   2   0   2   0   2   0   2   2   0   2   0   2   2   2   0   0   0   2   0   0   2   2   0   0   2   0   0   0   2   0   0   2   0   0   0   2   0   2   2   2   0   0   0   0   2   2   0   2   2   0   0   2   0   0   2   2   2   2   0   2   2   0   2
 MK-6-8                 2   2   0   0   0   2   2   0   2   0   2   2   2   2   2   2   0   2   2   2   2   2   0   2   2   2   0   0   0   0   0   0   2   0   0   0   0   2   2   2   0   2   0   0   0   0   2   2   2   0   2   2   2   2   0   2   2   0   0   0   2   2   0   2   0   2   2   2   0   2   2   0   0   2   0   2   0   0   2   0   2   0   2   2   2   2   2   0   0   0   0   0   2   2   0   0   0   0   2   2   2   0   0   2   2   0   2   0   2   0   2   0   2   0   2   2   0   0   0   0   0   2   0   0   2   2   2   0   0   0   0   2   0   2   0   0   0   2   0   2   0   2   0   2   2   0   2   0   2   2   2   0   0   0   2   0   0   2   2   2   0   2   0   0   0   2   0   0   2   0   0   0   2   0   0   2   2   0   0   0   0   2   0   0   2   2   0   0   0   0   0   2   2   2   2   0   2   2   0   2
 MK-6-9                 2   2   2   0   0   2   2   0   0   2   2   2   2   2   2   2   0   2   2   2   2   2   2   2   0   2   2   0   0   0   0   0   2   0   0   0   0   2   2   2   0   2   0   0   2   0   2   2   2   0   2   2   2   2   0   2   2   0   0   2   2   2   0   2   0   2   2   2   0   2   2   0   0   2   0   2   0   0   2   0   2   0   0   2   0   2   0   0   2   2   0   0   2   2   2   2   0   0   2   2   0   0   0   2   2   0   2   0   2   0   2   0   2   0   2   2   2   0   0   2   0   2   0   0   2   2   2   2   0   0   0   2   0   2   0   0   0   2   0   2   2   2   0   2   2   0   2   0   2   2   2   2   0   0   2   0   0   2   0   2   0   2   0   2   0   2   0   0   2   2   0   0   2   0   0   2   0   0   0   0   0   2   0   0   2   2   0   0   0   0   0   2   2   2   2   0   2   2   0   2
 MK-6-10                2   2   2   0   0   2   2   0   0   2   2   2   2   2   2   2   0   2   2   2   2   0   2   2   0   2   2   0   0   0   0   0   2   0   0   0   0   2   2   2   2   2   0   0   2   0   2   2   2   0   2   2   2   2   0   2   2   0   0   2   2   2   0   2   0   0   2   2   0   2   2   0   0   2   0   0   0   0   2   0   2   2   0   2   0   2   2   0   2   2   2   0   2   2   2   2   0   0   2   2   0   0   0   2   2   0   2   2   2   0   2   0   2   0   2   2   0   0   0   2   0   2   0   0   2   2   2   2   0   0   0   0   0   0   0   0   0   2   0   0   2   2   2   2   2   2   2   0   2   2   2   2   0   0   2   0   0   2   0   2   0   0   0   2   0   0   0   0   2   2   0   0   2   0   0   2   0   0   0   0   0   2   2   0   0   2   0   0   0   2   2   0   2   2   2   0   2   2   0   0
 MK-6-11                2   2   2   0   0   0   0   0   0   2   2   2   2   2   2   2   0   2   2   2   2   0   2   0   0   2   2   0   0   2   0   0   2   0   0   0   0   2   2   2   2   2   0   0   2   0   2   2   2   0   2   2   2   0   2   2   2   0   0   2   2   2   0   2   0   0   2   2   2   2   2   0   0   2   0   0   0   0   2   0   2   2   0   2   0   0   2   0   2   2   2   0   2   2   2   2   2   0   2   2   0   0   0   2   2   0   2   2   2   0   2   0   2   0   2   2   0   0   0   2   2   2   0   0   2   2   2   2   0   0   0   0   0   0   0   0   0   2   2   0   2   2   2   0   2   2   2   0   2   0   2   2   0   0   2   0   0   2   0   2   0   0   0   2   0   0   0   0   2   2   0   0   2   0   0   2   0   0   0   0   2   2   2   0   0   2   0   0   0   2   2   0   2   2   2   2   2   2   0   0
 MK-6-12                2   2   2   0   0   0   0   2   0   2   2   0   0   2   2   2   0   2   2   2   2   0   2   0   0   2   0   0   0   2   0   0   2   0   0   0   0   0   2   2   2   2   0   0   2   0   2   2   2   0   2   0   2   0   2   2   2   0   0   2   0   2   0   2   0   0   2   2   2   2   2   0   0   2   0   0   0   0   2   0   2   2   0   2   0   0   2   0   2   2   2   2   2   2   2   2   2   0   2   2   0   2   0   2   2   0   2   2   2   0   2   0   2   0   2   2   0   0   2   2   2   2   0   0   2   2   2   2   0   0   0   0   0   0   0   2   0   2   2   0   2   2   2   0   2   2   2   0   2   0   2   2   0   0   2   0   0   2   0   2   0   0   0   2   0   0   0   0   2   2   0   2   2   0   0   0   0   0   0   2   2   2   2   0   0   2   0   0   0   2   2   0   2   2   2   2   2   2   0   0
 MK-6-13                2   0   2   0   0   0   0   2   0   2   0   0   0   2   2   2   0   2   2   2   2   0   2   0   0   2   0   0   2   2   0   0   2   2   0   0   0   0   2   0   2   2   0   0   2   0   2   2   2   0   2   0   0   0   0   2   2   0   0   2   0   2   0   2   0   0   2   2   2   2   2   0   0   2   0   0   0   0   2   0   2   2   0   2   0   0   2   0   2   2   2   2   0   2   2   2   2   0   2   2   0   2   0   2   2   0   2   2   2   0   2   2   2   2   2   2   0   0   2   2   2   2   0   0   2   2   2   2   0   0   0   0   0   2   0   2   0   2   2   0   2   2   0   0   2   2   2   0   2   0   2   2   0   0   2   0   0   2   0   0   0   0   0   2   0   0   0   0   2   2   0   2   2   0   0   0   0   2   0   2   2   2   2   2   0   2   0   0   0   2   2   0   2   2   2   2   2   2   0   2
 MK-6-14                2   0   2   0   0   0   2   2   0   2   0   0   0   2   2   2   0   2   0   0   2   0   2   0   0   2   0   2   2   2   0   0   2   2   0   0   0   0   2   0   0   0   0   0   2   0   2   2   0   0   2   0   0   2   0   2   2   0   0   2   0   2   0   2   0   0   2   2   2   2   2   0   0   2   0   0   0   0   2   2   2   2   0   2   0   0   2   0   2   2   2   2   0   2   2   2   2   0   2   2   0   2   0   2   2   0   2   2   2   0   2   2   2   2   2   2   0   0   2   2   2   2   0   0   2   2   2   2   0   0   0   0   0   2   0   2   0   2   0   0   2   2   0   0   2   2   2   0   2   0   2   2   0   0   2   0   0   0   0   0   0   0   0   2   0   0   0   0   2   2   0   2   2   0   0   0   0   2   0   2   2   2   2   2   0   2   0   0   0   2   2   0   0   2   2   2   2   2   0   2
 MK-6-15                2   0   2   0   0   0   0   2   0   0   0   0   0   2   2   2   0   2   2   0   2   0   2   0   2   2   0   0   0   2   0   0   2   2   2   0   0   0   2   0   0   0   2   0   2   0   2   2   0   0   2   0   2   2   2   0   2   2   0   2   0   2   0   2   0   0   2   2   2   2   2   0   2   2   0   0   0   0   2   2   2   0   0   2   0   0   2   0   2   2   2   2   0   2   2   2   2   0   2   2   0   2   0   2   2   0   2   2   2   0   2   2   2   0   2   2   0   0   2   2   2   2   0   0   0   2   2   2   0   0   2   0   0   2   0   2   0   2   0   0   2   2   0   0   2   2   2   0   2   2   2   2   0   0   2   0   0   2   0   0   0   0   0   2   0   0   0   0   2   2   0   0   2   0   2   0   0   2   0   2   0   2   2   2   0   2   0   0   0   2   2   0   0   2   2   0   2   2   0   2
 MK-6-16                2   0   2   0   0   0   0   0   0   0   0   0   0   2   2   2   0   2   2   0   2   0   2   0   2   2   0   0   0   2   0   0   2   2   2   0   0   0   2   0   0   0   2   0   2   0   0   2   0   0   2   0   2   2   2   0   2   2   0   2   0   2   0   2   0   0   2   2   2   2   2   0   2   2   0   0   0   0   2   2   2   0   0   2   0   0   2   0   2   2   2   2   0   2   2   2   2   0   2   2   0   2   2   2   2   0   2   2   2   0   2   2   2   0   2   2   0   0   2   2   0   2   0   0   0   2   2   2   0   0   2   0   0   0   0   2   0   2   0   0   0   2   0   0   2   2   0   0   2   2   2   0   0   0   2   0   0   2   0   0   0   0   0   2   0   0   0   0   2   2   0   2   2   0   2   0   0   2   0   2   0   2   2   2   0   2   0   0   0   2   2   0   0   2   2   2   2   2   0   0
 
!****************************************** Phenotypic Data **********************************************************
!-100.0 is resevred for missing phenotype
SimulatedTrait1        15.4979   15.1889   15.3045   16.2540   16.3604   16.2361   16.3476   16.3431   15.4220   14.6796   15.4221   14.2021   15.1999   14.5741   14.8842   16.4303   14.8136   15.5773   16.2444   14.5902   15.5450   14.0020   13.6083   14.8556   14.4172   13.8724   14.0937   15.3527   15.2113   14.7301   14.2648   13.9544   13.6292   14.4768   16.2165   16.6023   13.6214   15.6631   13.9187   15.0913   14.0457   15.5194   15.3351   15.9413   15.6720   15.1431   15.3981   16.2775   13.3315   13.5247   13.9184   16.8763   15.7085   16.6866   13.8850   14.1217   15.1552   14.0473   14.5522   15.6381   14.0266   14.4755   14.5512   15.0504   15.8008   14.5164   14.0744   15.8465   13.8438   15.3922   14.9570   15.9924   15.1113   15.1062   17.0789   15.2418   14.8116   16.1436   15.4369   15.6316   16.2737   14.1022   15.6284   13.9610   15.0354   16.0860   15.6828   15.5323   15.7431   14.1588   14.4214   16.1439   14.2869   16.7959   16.3300   13.4692   14.3253   13.9529   14.8305   15.9818   14.7578   15.7598   13.7930   14.5301   15.4153   13.2171   15.7319   14.4008   13.9694   15.5893   14.2565   13.7465   14.4310   15.7817   15.0839   15.5570   14.9745   14.8550   16.3701   13.9992   16.4051   14.7701   13.6334   13.0865   13.9254   15.2639   14.9522   15.7693   15.0918   16.0739   15.1228   13.3429   15.2841   14.6837   15.2720   14.3667   15.4810   13.1290   14.3722   15.2872   15.7805   14.0903   15.0059   16.5574   16.0548   14.6833   14.5981   14.1768   14.2555   14.9537   13.7293   13.9996   13.6413   13.8962   16.0746   16.0820   16.3358   14.2980   15.5957   14.2862   15.7176   14.4606   15.5414   16.8175   15.6717   16.3218   14.0879   16.4908   13.6286   13.1291   14.2560   15.8860   15.8947   15.4046   15.5944   15.0957   16.6075   15.4886   14.6500   15.9575   13.9655   16.2777   13.8978   14.9791   16.4013   14.2867   14.4878   13.8401   16.7787   14.0250   16.0403   14.7678   16.1633   14.1712   16.2755   13.9152   13.4555   15.3393   16.3150   15.2064
SimulatedTrait2        10.2322    9.2293    9.7617    9.5226    9.6174    9.5600    9.1745    9.2480   10.5182   10.2810    9.2797   10.3270    9.4171   10.3065   10.5556    9.4311   10.3368    9.2924    9.3342    9.3276    9.0981   10.1815   10.2596    9.6945   10.2067   10.3945   10.7793    9.2117    9.4713    9.7755   10.2975   10.5451   10.2976   10.8931    9.5434    9.6852   10.3290    9.5051   10.4612    9.1696   10.1520    9.4662   11.0145    9.4627    9.4368   10.6071    9.3678    9.1654   10.6819   10.6830   10.6639    9.1506    9.8955    9.7886   10.1106   10.3509   10.3822   10.9162    9.4121   10.1374   10.6210    9.4100   10.7045    9.8582    9.8842   10.6190   10.5352    9.4333   10.4698    9.1975    9.5315    9.6065    9.4724    9.4690    9.5871   10.1592   10.2398    9.5404   10.1415    9.4163    9.3729   10.3020    9.4441   10.4421   10.5831    9.3401    9.3027    9.1052    9.0087    9.1932   10.7914    9.2151   10.4588    9.2838    9.5903   10.6274   10.6068   10.5474   10.6669    9.5527    9.1466    9.7295   10.3962    9.6647   10.3528   10.7359    9.5117   10.7957   10.4926    9.8647   10.6803   10.8518   10.7971    9.9943   10.4874    9.8088   10.4861    9.6770    9.0469   10.6062    9.7030   10.5180   10.4064   10.3632   10.0454   10.7532    9.5528    9.8128   10.7992    9.8904   10.0459   10.2623    8.9413   10.4823   10.0995   10.4695   10.3338   10.1325   10.4425   10.8729    9.6421   10.9609    9.8632    9.4647    9.3726    9.4188   10.6379   10.7479    9.5295   10.5424   10.6951   10.3592   10.7725   10.5052    9.7762    9.4760    9.6879    9.5017    9.5469    9.8700    9.3744   10.4420    9.7870   10.1637    9.4670    9.7287   10.1441    9.6085   10.8170   10.1404   10.5433   10.3685    9.5855    9.8164   10.4562   10.0912    9.4508    9.6055    9.9168    9.0626   10.4197    9.6582   10.6926   10.7381    9.5959   10.5460   10.6886   10.4144    9.5684   10.1204    9.4687   10.5310    9.8119    9.8313    9.0881   10.3494   10.2077    9.1829    9.6719    9.3480
 
