# Supplementary material for: Inclusive Composite Interval Mapping of QTL by Environment Interactions in Biparental Populations
Source: PLoS One. 2015 Jul 10;10(7):e0132414. doi: 10.1371/journal.pone.0132414 (PMC4498613; doi:10.1371/journal.pone.0132414)
Supplement: S6 File — (ZIP) [file pone.0132414.s006.zip › H=0.8/L1/run_00168.met]

!**********************Note: lines staring with "!" are remarks and will be ignored in the program********************
!*********************************General Information**********************************
!Assuming F1 = P1 x P2, populations available in QTL IciMapping are: 
!  1, P1BC1F1 = P1 x F1, the first backcrossing where P1 is used as the recurrent parent;
!  2, P2BC1F1 = P2 x F1, the first backcrossing where P2 is used as the recurrent parent;
!  3, F1DH, F1-derived doubled haploids; 
!  4, RIL or F1RIL, recombination inbred lines through the repeated selfing of F1;
!  5, P1BC1RIL, recombination inbred lines through the repeated selfing of P1BC1F1;
!  6, P2BC1RIL, recombination inbred lines through the repeated selfing of P2BC1F1;
!  7, F2, the selfing generation of F1;
!  8, F3, the selfing generation of F2;
!  9, P1BC2F1, the second backcrossing where P1 is used as the recurrent parent; 
! 10, P2BC2F1, the second backcrossing where P2 is used as the recurrent parent;
! 11, P1BC2RIL, recombination inred lines through the repeated selfing of P1BC2F1; 
! 12, P2BC2RIL, recombination inred lines through the repeated selfing of P2BC2F1; 
! 13, P1BC1F2, the selfing generation of P1BC1F1; 
! 14, P2BC1F2, the selfing generation of P2BC1F1; 
! 15, P1BC2F2, the selfing generation of P1BC2F1; 
! 16, P2BC2F2, the selfing generation of P2BC2F1; 
! 17, P1BC1DH, P1BC1F1-derived doubled haploids; 
! 18, P2BC1DH, P2BC1F1-derived doubled haploids; 
! 19, P1BC2DH, P1BC2F1-derived doubled haploids; 
! 20, P2BC2DH, P2BC2F1-derived doubled haploids; 
   3      !Mapping Population (see remarks above)
   2      !Mapping Function (1 for Kosambi; 2 for Haldane; 3 for Morgan)
   2      !Marker Space Type (1 for intervals; 2 for positions)
   1      !Marker Space Unit(1 for centiMorgans; 2 for Morgan)
   6      !Number of Chromosomes (or Linkage Groups)
 200      !Size of the mapping population
   2      !Number of environments
 
!***************************************** Chromosomes and Linkage Maps **********************************************
!Chromosome                 NumMarkers
-CH1                        16
-CH2                        16
-CH3                        16
-CH4                        16
-CH5                        16
-CH6                        16
!Linkage map (Marker name followed by position or the interval length)
 MK-1-1                1     0.000
 MK-1-2                1    10.000
 MK-1-3                1    20.000
 MK-1-4                1    30.000
 MK-1-5                1    40.000
 MK-1-6                1    50.000
 MK-1-7                1    60.000
 MK-1-8                1    70.000
 MK-1-9                1    80.000
 MK-1-10               1    90.000
 MK-1-11               1   100.000
 MK-1-12               1   110.000
 MK-1-13               1   120.000
 MK-1-14               1   130.000
 MK-1-15               1   140.000
 MK-1-16               1   150.000
 MK-2-1                2     0.000
 MK-2-2                2    10.000
 MK-2-3                2    20.000
 MK-2-4                2    30.000
 MK-2-5                2    40.000
 MK-2-6                2    50.000
 MK-2-7                2    60.000
 MK-2-8                2    70.000
 MK-2-9                2    80.000
 MK-2-10               2    90.000
 MK-2-11               2   100.000
 MK-2-12               2   110.000
 MK-2-13               2   120.000
 MK-2-14               2   130.000
 MK-2-15               2   140.000
 MK-2-16               2   150.000
 MK-3-1                3     0.000
 MK-3-2                3    10.000
 MK-3-3                3    20.000
 MK-3-4                3    30.000
 MK-3-5                3    40.000
 MK-3-6                3    50.000
 MK-3-7                3    60.000
 MK-3-8                3    70.000
 MK-3-9                3    80.000
 MK-3-10               3    90.000
 MK-3-11               3   100.000
 MK-3-12               3   110.000
 MK-3-13               3   120.000
 MK-3-14               3   130.000
 MK-3-15               3   140.000
 MK-3-16               3   150.000
 MK-4-1                4     0.000
 MK-4-2                4    10.000
 MK-4-3                4    20.000
 MK-4-4                4    30.000
 MK-4-5                4    40.000
 MK-4-6                4    50.000
 MK-4-7                4    60.000
 MK-4-8                4    70.000
 MK-4-9                4    80.000
 MK-4-10               4    90.000
 MK-4-11               4   100.000
 MK-4-12               4   110.000
 MK-4-13               4   120.000
 MK-4-14               4   130.000
 MK-4-15               4   140.000
 MK-4-16               4   150.000
 MK-5-1                5     0.000
 MK-5-2                5    10.000
 MK-5-3                5    20.000
 MK-5-4                5    30.000
 MK-5-5                5    40.000
 MK-5-6                5    50.000
 MK-5-7                5    60.000
 MK-5-8                5    70.000
 MK-5-9                5    80.000
 MK-5-10               5    90.000
 MK-5-11               5   100.000
 MK-5-12               5   110.000
 MK-5-13               5   120.000
 MK-5-14               5   130.000
 MK-5-15               5   140.000
 MK-5-16               5   150.000
 MK-6-1                6     0.000
 MK-6-2                6    10.000
 MK-6-3                6    20.000
 MK-6-4                6    30.000
 MK-6-5                6    40.000
 MK-6-6                6    50.000
 MK-6-7                6    60.000
 MK-6-8                6    70.000
 MK-6-9                6    80.000
 MK-6-10               6    90.000
 MK-6-11               6   100.000
 MK-6-12               6   110.000
 MK-6-13               6   120.000
 MK-6-14               6   130.000
 MK-6-15               6   140.000
 MK-6-16               6   150.000
!*********************************** Marker Types ********************************************************************
!Co-dominant marker: When heterozygote F1 is present, P1 is coded as 2, F1 is coded as 1, and P2 is coded as 0; Otherwise, P1 is coded as 2, and P2 is coded as 0. 
!Dominant marker: When heterozygote F1 is present, P1 and F1 are coded as 12, and P2 is coded as 0; Otherwise, P1 is coded as 2, and P2 is coded as 0.  
!Recessive markers: When heterozygote F1 is present, P1 is coded as 2, and F1 and P2 are coded as 10; Otherwise, P1 is coded as 2, and P2 is coded as 0. 
!Missing marker is coded as -1. 
 MK-1-1                 2   0   0   2   2   2   0   0   0   2   0   2   2   0   2   2   0   0   2   0   2   2   2   0   2   0   0   0   0   2   2   0   0   0   2   0   0   0   2   2   0   0   2   0   2   0   2   0   2   2   0   0   0   2   2   2   2   0   0   2   0   0   0   0   0   0   2   2   0   0   2   0   2   0   0   2   0   2   0   2   2   0   2   2   2   0   0   2   2   0   2   2   2   0   2   2   2   0   2   2   0   2   0   2   0   2   0   2   0   0   2   0   2   2   0   0   0   0   2   2   0   0   2   0   0   0   0   0   0   2   0   0   0   0   0   2   0   2   2   0   0   2   0   0   2   0   0   0   2   0   2   2   2   2   2   2   0   0   2   0   2   2   2   0   2   0   2   2   2   2   0   2   0   0   0   2   0   0   0   2   0   0   2   0   2   0   0   2   2   0   2   0   2   0   0   0   2   0   2   2
 MK-1-2                 2   2   0   2   2   2   0   0   0   2   0   2   2   0   2   2   0   0   2   0   0   2   2   0   2   0   2   0   0   2   2   0   0   0   2   0   0   0   2   0   0   2   2   0   0   0   2   0   2   2   0   0   0   2   2   0   2   0   0   2   0   0   0   0   0   0   2   2   0   0   2   0   0   0   0   2   0   2   0   0   0   0   2   2   2   0   0   2   2   0   0   2   2   0   2   2   2   0   2   2   0   2   0   2   0   2   0   2   0   2   2   0   2   2   0   0   0   0   2   2   0   0   2   0   0   0   0   0   0   2   0   0   0   0   0   2   0   2   2   0   0   2   0   0   2   0   0   0   0   0   2   2   0   2   2   2   0   0   2   0   2   2   2   2   0   0   2   2   2   2   0   2   0   0   0   2   0   0   0   2   0   0   0   0   2   0   0   2   2   0   2   0   2   0   0   0   0   0   2   2
 MK-1-3                 2   2   0   0   0   2   0   0   0   2   0   2   2   0   2   2   0   0   2   0   0   2   2   0   2   2   2   0   0   2   2   2   2   0   2   0   0   0   2   0   0   2   2   0   0   0   2   0   2   2   2   0   0   2   2   0   2   0   0   2   0   0   2   0   0   0   2   2   2   0   2   0   2   0   2   2   0   0   0   0   0   0   2   2   2   0   0   2   0   0   0   2   2   0   0   2   2   0   2   2   0   2   0   2   0   2   0   2   0   2   2   0   0   0   0   0   0   0   2   2   0   0   2   0   0   0   0   0   0   2   0   0   0   0   0   2   0   2   2   0   0   2   0   0   2   0   0   0   0   0   2   2   2   0   2   0   0   0   2   0   2   2   2   2   0   0   2   2   2   2   0   2   0   0   0   2   0   0   0   2   0   0   0   0   2   0   0   2   2   0   2   0   2   0   0   0   0   0   2   2
 MK-1-4                 2   2   0   0   0   2   0   2   0   2   0   2   2   0   2   2   0   0   2   0   0   0   2   0   2   2   2   0   0   2   2   2   2   2   2   0   0   0   2   0   0   2   2   0   0   0   0   0   2   2   0   0   0   2   2   0   2   0   0   2   0   0   2   0   0   0   2   2   2   0   2   0   2   0   2   2   0   0   0   0   0   0   0   2   2   0   0   2   0   0   0   2   0   0   0   0   2   0   2   2   2   2   0   2   0   0   0   2   0   2   2   0   0   0   0   0   0   0   2   2   0   0   2   0   0   0   0   0   0   2   0   0   0   0   0   0   0   2   2   0   0   2   0   0   2   0   2   0   2   2   2   2   2   0   2   0   0   0   2   0   2   2   2   2   0   0   2   2   2   2   0   2   0   0   0   2   0   0   0   2   2   0   0   0   2   0   0   2   0   2   2   0   0   0   0   0   2   0   2   2
 MK-1-5                 2   2   0   0   0   2   0   0   0   2   0   2   2   2   2   2   0   0   2   0   0   0   2   0   2   2   2   0   0   2   2   2   2   2   2   0   0   0   2   0   0   2   0   0   0   0   0   0   2   2   0   0   0   2   2   0   2   0   2   2   0   0   2   0   0   0   2   2   2   2   2   0   2   0   2   2   0   0   0   0   0   0   0   0   2   0   0   0   0   0   0   2   0   0   0   0   2   0   2   2   2   2   0   2   0   0   0   2   0   2   2   0   0   0   0   0   0   0   2   2   2   0   2   0   0   0   0   0   0   2   0   0   0   0   0   0   0   2   2   0   0   2   0   0   2   0   2   0   0   2   2   2   2   0   2   2   0   0   2   0   2   2   2   2   0   0   2   2   2   2   0   2   0   0   0   2   0   0   0   2   2   0   2   0   2   0   0   2   0   0   2   0   0   0   0   0   2   0   2   2
 MK-1-6                 2   2   2   0   0   2   0   0   0   2   0   0   2   2   2   2   0   0   2   2   0   0   2   0   2   2   2   0   0   2   2   2   2   0   2   0   0   0   2   0   0   0   0   0   2   0   0   0   2   2   0   0   0   2   2   0   2   2   2   0   0   0   2   0   0   0   2   2   2   0   2   0   2   0   2   2   0   0   0   0   0   0   0   0   2   0   2   0   0   0   0   2   0   2   0   0   2   0   2   2   2   2   2   2   0   0   0   2   0   0   2   2   0   0   0   0   0   0   2   2   2   0   2   0   0   0   0   0   0   2   0   0   0   2   0   0   2   2   0   0   0   2   0   0   0   0   0   0   0   2   2   2   2   0   2   2   0   2   2   0   2   2   2   2   0   0   2   2   2   2   0   2   2   0   0   2   0   0   0   2   2   0   2   0   2   0   0   2   2   0   2   0   0   0   0   0   2   0   2   2
 MK-1-7                 2   2   2   0   0   2   0   0   0   2   0   0   2   2   2   0   0   0   2   2   0   0   2   0   2   2   2   0   0   2   2   2   2   0   2   0   0   0   2   0   0   0   0   0   2   0   0   0   0   2   0   0   0   0   2   0   2   2   2   0   0   0   2   0   0   0   2   2   2   0   2   0   2   0   2   2   0   0   0   0   0   2   2   2   2   0   2   0   0   0   0   2   0   2   0   0   2   0   2   2   2   2   2   2   2   0   0   2   0   0   2   2   0   2   0   0   0   2   2   0   2   0   2   0   0   0   0   0   0   2   0   0   0   2   0   0   0   2   0   0   0   2   0   2   2   0   2   0   0   2   2   0   2   0   2   2   0   2   2   0   2   0   2   2   0   0   2   2   2   2   0   2   2   0   2   2   0   0   0   0   2   0   2   0   2   0   0   2   2   0   2   0   0   0   0   0   2   0   2   2
 MK-1-8                 2   2   2   0   0   2   0   0   0   2   0   0   2   2   2   0   0   0   2   2   0   0   2   0   2   2   2   2   0   2   2   2   0   0   2   0   0   0   2   0   0   2   0   0   2   0   0   0   0   2   0   0   0   0   2   0   2   2   0   0   0   0   2   0   0   0   0   2   2   0   2   0   2   0   2   2   0   0   0   0   0   2   2   2   2   0   2   0   0   0   0   2   0   2   0   0   2   0   2   2   2   2   2   2   2   2   0   2   0   0   2   2   0   2   0   0   0   2   2   0   2   0   2   0   0   0   0   0   0   2   0   0   0   2   0   0   2   2   2   0   2   2   0   2   2   0   2   0   0   2   0   2   2   0   2   0   2   2   2   2   2   0   2   2   0   2   2   2   2   2   2   2   2   0   2   2   0   0   2   0   2   0   2   0   0   0   0   2   2   0   2   0   0   0   0   0   2   0   2   2
 MK-1-9                 2   2   2   0   0   2   2   0   0   2   0   2   2   2   2   0   0   0   2   2   2   2   2   0   2   2   0   2   0   2   2   2   0   0   2   0   0   0   2   0   0   2   0   0   0   0   0   0   0   2   0   0   0   0   2   0   2   2   0   0   0   0   2   0   0   0   0   2   2   0   2   0   2   0   2   2   0   0   0   0   0   2   2   2   2   0   2   0   0   0   0   2   0   0   0   0   2   0   0   2   0   2   2   2   2   2   2   2   0   2   2   2   0   2   0   0   0   2   2   0   2   0   2   0   2   0   0   0   0   2   0   0   0   2   0   2   2   2   2   2   2   2   0   2   2   2   2   0   2   2   0   2   2   0   2   0   2   2   2   2   2   0   2   2   0   2   2   2   2   0   2   2   0   0   2   2   0   0   2   0   2   0   2   0   0   0   0   2   2   0   2   0   0   0   0   0   2   0   2   2
 MK-1-10                2   2   2   0   0   2   2   0   0   2   0   2   2   2   2   0   0   0   2   2   2   2   2   0   2   0   0   2   0   2   2   2   2   0   2   0   2   0   2   0   0   2   0   0   0   0   0   0   0   2   0   2   0   0   2   0   2   2   0   0   0   0   2   0   0   0   0   2   2   0   2   0   2   0   2   2   0   2   0   0   0   2   2   2   0   0   2   0   0   0   0   2   0   0   0   0   2   0   0   2   0   2   2   2   2   2   2   2   0   2   2   2   0   2   0   0   0   2   2   2   2   0   2   0   2   0   0   0   0   2   2   0   0   2   0   2   2   2   2   2   2   2   0   2   2   2   2   2   2   2   0   2   2   0   2   0   2   2   2   2   2   0   2   2   0   2   2   2   0   0   2   2   0   0   2   2   0   0   2   0   2   0   2   0   0   0   0   0   2   0   2   0   0   0   0   0   2   0   2   2
 MK-1-11                2   2   2   0   0   2   2   0   0   2   0   2   2   2   2   0   0   0   2   0   2   0   2   2   2   0   0   2   0   2   2   2   0   2   0   0   2   0   2   0   0   2   0   0   0   0   2   0   0   2   0   2   0   0   2   0   2   2   0   0   2   0   2   0   0   0   0   2   2   0   2   0   2   0   2   2   2   2   0   0   0   2   2   0   0   0   2   0   0   0   0   2   2   0   0   0   2   0   0   2   0   2   2   2   2   0   0   2   0   2   2   2   0   2   0   0   0   2   2   2   2   0   2   0   2   0   0   0   0   0   2   0   0   2   0   2   2   2   2   2   2   0   0   2   2   2   2   2   2   2   2   2   2   0   2   0   2   2   2   2   2   0   2   2   0   2   0   2   0   0   0   0   0   0   2   2   2   0   0   0   2   0   2   0   0   0   2   0   2   0   2   0   0   0   0   0   2   0   2   2
 MK-1-12                2   2   2   0   0   2   2   2   0   0   0   2   2   2   2   0   0   0   2   0   2   0   2   2   2   0   0   2   0   2   2   0   0   2   0   0   2   2   0   0   0   2   2   0   0   0   2   0   2   2   0   2   0   0   2   0   2   2   2   0   2   0   2   0   0   0   0   2   0   0   2   0   2   0   2   2   0   2   0   0   2   2   2   0   0   0   0   0   0   0   0   0   2   2   0   0   2   0   0   2   0   2   2   2   2   0   0   2   0   2   2   2   0   0   0   0   2   2   2   2   2   0   2   0   2   0   0   0   0   0   2   0   0   2   0   2   2   2   2   2   2   0   0   2   2   2   2   2   2   2   2   2   2   0   0   0   2   0   2   2   2   0   2   2   0   2   0   2   0   0   0   0   0   0   0   2   2   0   0   0   2   0   2   0   0   0   2   0   2   0   2   0   0   0   0   0   2   0   2   2
 MK-1-13                2   2   2   0   0   2   2   2   0   0   0   2   2   0   2   0   0   0   2   0   2   0   2   2   0   0   0   2   0   2   2   0   0   2   0   0   2   2   2   0   0   2   2   0   0   0   2   0   2   0   0   2   0   0   2   0   2   2   0   0   2   0   2   0   0   0   0   2   0   0   2   0   2   0   2   0   0   2   0   0   2   2   2   0   0   0   0   0   0   0   0   0   2   2   0   0   2   0   0   2   0   2   2   0   2   0   0   2   0   2   2   2   0   0   0   2   2   2   2   2   2   0   2   0   2   0   2   0   0   0   2   2   0   2   0   0   2   2   2   2   2   0   0   2   2   2   2   2   2   2   2   2   2   0   0   2   2   0   2   2   2   0   0   2   0   2   0   2   0   0   0   0   0   0   0   2   2   0   0   0   2   0   2   0   0   0   2   0   2   0   2   0   0   0   0   2   2   0   2   2
 MK-1-14                2   2   2   0   0   2   2   2   0   0   0   2   2   0   2   0   0   0   2   2   2   0   2   2   0   0   0   2   0   2   2   0   0   2   0   0   2   2   2   0   0   2   2   2   2   0   2   0   2   0   2   2   0   0   2   0   2   2   0   0   2   0   2   0   0   0   0   2   0   0   2   0   0   0   2   0   0   2   0   0   0   2   2   0   0   0   0   0   0   0   2   0   2   2   0   0   2   0   0   2   0   2   2   0   2   0   0   2   0   2   0   2   0   0   0   2   2   2   2   0   2   0   2   0   2   2   0   0   0   0   2   2   2   2   0   0   2   2   2   2   2   0   0   2   2   2   2   0   2   2   2   2   2   0   0   2   2   0   2   2   2   0   0   2   0   2   0   0   0   0   0   0   0   2   0   2   2   2   2   0   2   0   2   0   0   0   2   0   2   0   2   0   0   0   0   2   2   0   2   2
 MK-1-15                2   0   2   0   0   2   2   2   0   0   0   2   2   0   2   0   0   0   0   2   2   0   2   2   0   0   2   2   0   2   2   0   0   2   0   0   2   2   2   0   2   2   2   2   2   0   2   0   2   0   2   2   0   0   2   0   2   0   0   0   2   0   2   0   0   0   0   2   0   0   2   0   0   2   2   0   0   2   0   0   0   2   2   0   0   0   0   0   0   0   2   0   2   2   0   0   2   0   0   0   0   2   2   0   2   0   0   2   0   2   0   2   0   0   0   2   2   0   2   0   2   0   2   0   2   2   0   0   0   0   2   2   2   2   0   0   2   2   2   2   0   0   0   2   2   2   2   0   2   2   2   2   2   0   0   2   2   0   2   2   2   0   0   2   0   2   0   0   0   0   0   0   0   2   0   2   2   2   2   0   2   0   2   0   0   0   2   0   2   0   2   0   0   0   0   2   2   0   2   2
 MK-1-16                2   0   2   2   0   2   2   2   0   0   0   0   2   0   0   0   2   0   0   2   2   0   2   2   0   0   2   2   0   2   2   0   0   2   0   0   2   2   2   0   2   2   2   2   2   0   2   0   0   0   2   2   0   0   2   0   0   0   0   0   0   0   0   2   0   0   0   2   0   0   2   0   2   2   2   0   0   2   0   0   0   2   2   0   0   0   2   0   0   0   2   0   2   0   0   0   2   0   0   0   0   2   2   0   2   0   2   2   0   2   0   2   0   0   0   2   2   0   2   0   2   0   2   0   0   2   0   0   0   0   2   2   2   2   0   0   2   2   2   2   0   2   0   2   2   2   2   0   0   2   2   2   2   0   0   2   2   0   2   2   2   0   0   2   0   2   0   2   0   2   0   0   0   2   0   2   2   2   2   0   2   0   0   0   0   0   2   2   2   0   2   0   2   0   0   0   0   0   2   2
 MK-2-1                 2   0   2   2   2   0   0   0   2   0   0   0   0   2   2   2   0   0   2   0   2   2   0   2   2   2   0   2   0   2   0   0   2   0   0   2   2   0   2   2   0   2   0   2   2   0   2   0   0   2   0   2   0   2   0   2   2   2   2   0   2   0   0   2   2   2   2   2   0   0   2   2   2   2   0   2   2   0   2   2   0   2   0   0   0   2   2   2   0   2   0   2   2   0   0   0   2   2   2   2   2   0   2   2   2   0   0   0   2   2   2   2   0   2   2   0   0   0   2   0   0   0   0   0   0   0   2   0   0   2   2   2   0   2   2   2   2   2   0   0   0   0   2   2   2   0   0   2   2   2   0   2   2   0   2   2   0   0   0   0   2   2   2   2   0   2   2   2   2   0   0   0   0   2   2   2   2   0   2   0   2   0   0   2   0   0   2   2   0   0   0   2   0   2   0   2   0   0   0   0
 MK-2-2                 2   0   2   2   2   0   0   0   2   0   0   0   2   2   2   2   0   0   2   0   0   0   0   2   2   2   0   2   0   2   0   0   2   2   0   2   2   0   2   0   0   2   0   0   2   0   2   0   0   2   0   2   0   2   0   2   2   2   0   2   2   0   0   2   2   0   0   2   0   0   0   2   2   2   0   2   2   0   2   2   0   2   0   0   0   2   2   2   0   2   0   2   2   0   0   0   2   2   2   2   2   0   2   0   2   2   0   0   2   2   2   2   0   2   2   0   0   2   2   0   0   0   0   0   0   0   2   0   2   2   2   2   0   2   2   2   2   2   0   0   0   0   0   2   2   0   0   0   2   2   0   2   2   0   2   2   0   0   0   0   2   2   2   2   0   2   2   2   2   0   0   0   0   2   2   0   2   0   2   0   2   0   0   2   0   0   2   2   0   0   0   0   2   2   0   2   0   0   0   2
 MK-2-3                 2   0   0   2   2   0   0   0   2   0   0   0   0   2   2   2   0   0   2   0   0   0   0   0   2   2   0   2   0   2   0   0   2   2   0   2   2   0   2   0   0   2   0   2   2   0   2   0   0   2   0   2   0   2   2   2   2   2   0   0   2   0   0   2   2   0   0   0   0   0   0   0   2   2   0   2   2   0   2   2   0   2   0   0   0   2   2   0   0   2   0   0   0   2   0   0   2   0   2   2   2   0   2   0   2   0   0   0   2   2   2   0   0   2   2   0   0   2   2   0   0   0   0   0   0   0   2   0   2   2   2   2   0   2   2   2   2   2   0   2   0   2   0   2   2   0   0   0   2   2   0   2   0   2   2   2   0   0   0   0   2   2   2   2   2   2   2   2   2   0   0   0   0   2   2   0   0   0   2   0   2   0   0   2   0   0   2   2   0   0   0   0   2   2   0   2   0   0   0   2
 MK-2-4                 2   0   2   2   2   0   0   0   2   0   2   0   0   2   2   2   0   0   2   0   0   0   2   0   2   2   0   2   2   2   0   0   2   2   0   2   2   0   2   0   0   2   0   2   2   0   2   0   0   2   2   2   0   2   2   0   2   2   0   0   2   0   0   2   2   0   0   0   0   0   0   0   2   2   0   2   2   0   2   2   0   2   0   0   0   2   2   0   0   2   0   0   0   2   0   0   2   0   2   2   2   0   2   0   2   0   0   0   2   2   2   0   0   2   2   0   0   2   2   0   0   0   0   0   0   0   2   0   2   2   2   2   0   2   2   2   2   2   0   2   0   2   0   2   2   0   0   2   2   2   0   2   0   2   2   2   0   0   0   0   2   2   0   2   2   2   2   2   2   0   2   0   0   0   2   0   0   0   2   0   2   0   0   2   2   0   2   2   0   0   0   2   2   2   0   2   0   0   0   2
 MK-2-5                 2   0   2   2   2   0   0   0   2   0   2   0   0   0   2   2   0   2   2   0   0   0   2   0   2   2   0   2   2   2   0   0   2   2   0   2   2   0   2   0   0   2   0   2   2   0   2   0   0   2   0   2   0   2   2   0   2   2   0   0   2   0   0   2   2   0   0   0   0   0   0   2   2   2   0   2   2   0   2   2   0   2   0   0   0   2   2   0   0   0   2   0   0   2   0   0   2   0   2   2   2   0   2   0   2   0   0   0   2   0   2   0   0   2   2   2   0   2   2   0   2   0   0   0   0   2   2   0   2   2   2   2   0   2   2   0   0   2   0   2   0   2   0   2   2   0   0   2   2   2   0   2   0   2   2   2   0   0   0   0   2   2   0   2   2   0   2   2   2   0   2   0   0   0   2   0   2   0   2   0   2   0   2   2   2   0   2   2   0   0   0   2   2   0   0   2   0   0   0   2
 MK-2-6                 2   0   2   2   2   0   0   0   2   0   2   0   0   0   2   2   0   2   2   0   0   0   2   0   2   2   2   2   2   0   0   0   0   2   0   2   2   0   2   0   0   2   0   2   2   0   2   0   0   2   0   2   0   2   2   0   2   2   0   0   2   0   2   2   2   0   0   0   0   0   0   2   2   2   0   2   2   0   2   0   0   2   0   0   0   2   0   0   0   0   2   0   0   2   0   0   2   0   2   2   2   0   2   2   0   0   0   0   0   0   2   0   0   2   2   2   0   2   2   0   0   0   0   0   0   2   2   2   2   2   2   0   0   2   0   0   0   2   2   2   0   2   0   2   2   0   2   2   2   0   0   2   0   2   2   2   2   0   0   0   2   2   0   2   2   0   2   2   0   0   2   0   0   0   2   0   2   0   2   0   2   0   2   0   0   0   2   2   0   0   0   2   2   0   0   2   2   0   0   2
 MK-2-7                 2   0   2   2   2   0   0   0   2   0   2   0   0   0   2   2   0   2   2   0   0   0   2   0   2   2   2   2   2   0   0   0   0   2   0   2   2   0   2   0   0   2   0   2   2   0   0   0   0   0   0   0   0   2   2   0   2   2   0   0   2   0   2   2   2   0   0   0   0   0   0   2   2   2   0   2   2   2   2   0   0   2   0   0   0   2   0   0   0   0   2   0   0   2   0   0   2   0   2   2   2   0   2   2   2   2   0   0   0   0   2   0   0   2   2   2   0   2   2   0   0   0   0   0   0   2   2   2   2   2   2   0   0   2   2   0   0   2   2   2   0   2   0   2   2   0   2   2   2   0   0   2   0   2   0   2   2   2   0   0   2   0   0   2   2   0   2   2   0   0   2   0   0   0   2   0   2   0   2   0   0   0   2   0   0   0   2   2   0   0   0   2   2   0   0   2   2   0   0   2
 MK-2-8                 2   0   2   2   0   0   0   0   2   0   2   0   0   0   2   2   2   2   2   0   0   0   2   0   2   2   2   2   2   0   0   0   0   2   0   2   2   0   2   2   0   2   0   2   2   2   0   0   0   0   0   0   0   2   2   2   2   2   0   0   2   0   2   2   2   0   0   0   0   0   0   2   2   2   0   2   2   2   2   0   0   2   0   0   0   2   0   0   0   0   2   0   0   2   0   0   2   0   2   2   2   2   2   2   2   2   0   0   0   0   2   0   0   2   2   2   0   2   0   0   0   0   0   2   0   2   0   2   2   2   2   0   0   2   2   0   0   2   0   2   2   2   0   2   2   0   2   2   2   0   0   2   0   2   0   2   2   0   0   0   2   0   0   2   2   0   2   2   0   0   2   0   2   0   2   0   0   0   2   0   0   0   2   0   0   0   2   2   0   0   0   2   2   0   0   2   2   0   0   2
 MK-2-9                 2   0   2   2   0   2   0   0   2   0   2   0   0   0   2   2   2   2   2   0   0   0   2   2   2   2   2   2   2   0   0   0   0   2   0   2   2   0   2   2   0   2   0   2   2   2   0   0   0   0   0   0   0   2   0   2   2   2   0   0   2   0   2   2   2   0   2   2   0   0   0   2   0   0   0   0   2   2   2   0   0   2   0   0   0   2   2   0   0   0   2   0   0   2   0   0   2   0   2   0   2   2   2   2   2   0   0   0   0   0   0   2   0   0   2   0   0   2   0   0   0   2   0   2   0   2   0   2   0   2   2   0   0   2   2   0   0   2   0   2   0   2   0   2   2   0   2   2   2   0   0   2   0   2   0   2   2   0   0   0   2   0   0   2   2   0   2   2   0   0   2   2   2   0   2   0   0   0   2   0   0   0   2   0   0   0   0   2   0   0   0   2   2   0   0   2   2   0   0   2
 MK-2-10                2   0   2   2   0   2   0   0   2   0   2   0   0   0   2   2   2   2   2   0   0   0   2   2   2   2   2   2   2   0   0   0   0   2   0   2   2   0   2   2   0   0   0   2   2   0   0   0   0   0   0   0   0   2   0   2   2   2   0   0   2   0   2   2   2   0   2   2   0   0   2   2   0   0   2   0   2   2   2   0   0   2   0   0   0   2   2   0   0   0   2   0   0   0   0   0   2   0   2   0   2   2   2   2   2   0   0   2   0   0   0   2   0   0   2   0   2   2   0   0   0   2   2   2   0   2   0   2   0   2   2   0   0   2   2   0   0   2   0   2   0   2   0   2   2   0   2   2   2   0   0   2   0   0   0   2   2   0   0   2   2   0   0   2   2   0   2   2   0   0   2   2   2   0   2   0   0   0   2   0   0   0   2   0   0   0   0   0   0   0   0   0   2   0   0   2   2   0   0   2
 MK-2-11                2   0   2   2   2   2   0   0   2   0   0   0   0   2   2   2   2   2   2   0   0   0   0   2   2   0   2   0   2   0   2   0   2   2   0   2   2   0   2   2   0   0   0   2   2   0   0   0   0   0   0   0   0   2   0   2   2   2   0   0   2   0   2   2   2   0   2   2   0   0   2   2   0   0   2   0   2   2   2   2   0   2   0   0   0   2   2   0   0   0   2   0   0   0   0   0   0   0   2   0   2   2   2   2   2   0   0   2   0   0   0   2   0   0   2   0   2   2   0   0   0   2   2   2   0   2   0   2   0   2   2   0   2   2   0   0   0   2   0   2   0   2   0   2   2   0   2   2   2   0   0   0   0   0   0   2   2   0   0   2   2   0   0   2   2   0   2   2   0   0   2   2   2   0   2   0   0   0   2   2   0   0   2   0   0   0   0   0   0   0   0   0   0   0   0   2   2   0   0   2
 MK-2-12                2   0   0   2   0   2   0   0   2   0   0   0   0   2   0   2   2   2   2   0   0   0   0   2   2   2   2   0   0   0   2   0   2   2   0   2   2   0   2   2   0   0   0   2   2   0   0   0   0   0   0   0   0   2   2   2   2   2   0   0   2   0   2   2   2   0   2   2   0   0   2   2   0   0   2   0   2   2   2   0   0   2   0   0   0   2   2   0   0   0   2   0   0   0   0   2   0   0   2   0   2   2   0   2   2   0   0   2   0   0   0   2   0   2   2   0   2   2   0   0   0   2   2   2   0   2   0   2   0   2   2   0   2   2   0   0   0   2   0   0   0   2   0   2   2   0   2   0   2   0   0   0   0   2   0   0   2   0   2   2   2   0   0   2   2   0   2   2   0   0   2   2   2   0   2   0   0   0   2   2   0   0   2   0   0   0   0   0   0   0   0   2   0   2   2   0   2   0   0   0
 MK-2-13                0   0   2   0   2   0   0   0   2   0   0   0   0   2   0   2   2   2   2   0   0   0   0   2   2   2   2   0   0   0   2   0   2   2   0   2   2   0   0   2   0   0   0   2   2   0   0   0   0   0   0   0   0   2   0   2   0   2   0   0   2   0   2   2   0   0   0   2   0   0   2   2   0   2   2   0   2   2   2   0   0   2   0   0   0   2   2   2   0   2   2   2   0   0   0   2   0   0   2   0   2   2   0   2   0   2   2   2   2   0   0   0   0   2   2   0   2   0   0   0   0   2   2   2   0   2   0   2   0   2   2   2   2   2   0   0   0   0   2   0   0   0   0   2   2   0   2   0   2   0   0   0   0   2   0   0   2   0   2   2   2   0   2   2   2   0   2   2   0   0   2   2   2   0   2   0   0   0   2   2   0   0   2   0   0   0   0   0   0   0   0   2   0   2   2   0   2   0   0   0
 MK-2-14                0   2   2   0   2   0   0   0   2   0   0   0   0   2   0   2   2   2   2   0   0   0   0   2   2   2   2   2   0   0   2   0   2   2   0   2   2   0   0   2   0   0   0   2   2   0   0   0   0   0   0   0   0   2   0   2   0   2   0   0   2   0   2   0   0   0   0   2   0   0   2   2   0   2   2   0   2   2   2   0   0   0   0   0   0   0   2   2   0   2   2   2   0   0   0   2   0   0   2   0   2   0   0   2   0   2   2   2   2   0   0   0   2   2   2   2   2   0   0   0   0   2   2   2   0   2   0   0   0   2   2   2   2   2   0   0   2   0   2   0   2   0   0   2   2   0   2   0   0   0   0   0   0   2   0   2   2   0   0   2   2   0   2   2   2   0   2   2   0   0   2   2   0   0   2   0   0   0   2   2   0   0   2   0   0   0   0   0   0   0   0   2   0   0   2   0   2   0   0   0
 MK-2-15                0   2   2   0   2   0   0   0   2   0   0   0   0   2   2   2   2   2   2   0   0   0   0   2   2   2   2   2   0   0   2   0   2   2   0   2   2   0   0   2   0   0   0   2   2   0   0   2   0   0   0   2   0   0   0   0   0   2   0   0   2   0   0   0   0   0   0   0   0   2   2   2   0   2   2   0   2   0   2   0   0   0   0   0   0   0   2   2   0   2   2   2   0   0   0   2   0   0   2   0   0   0   0   2   0   2   2   2   2   0   0   2   2   2   2   2   2   0   0   2   0   2   2   2   2   2   0   0   2   0   2   2   2   2   0   0   2   0   2   0   2   0   0   2   2   0   2   0   0   0   0   0   0   2   0   2   2   0   0   2   2   0   2   2   2   0   2   2   0   0   2   2   0   0   2   0   0   0   0   0   2   2   2   0   0   0   0   0   0   0   0   0   0   0   2   2   2   0   2   0
 MK-2-16                0   2   2   0   2   0   0   0   0   0   0   0   0   2   2   2   2   2   2   0   0   0   0   2   2   2   2   2   0   0   2   0   2   0   2   2   0   0   0   2   0   0   0   2   2   0   0   2   0   0   0   2   0   0   0   0   0   2   0   0   2   0   0   0   0   2   0   0   0   2   2   2   0   2   2   0   2   0   2   0   0   0   0   0   0   0   2   2   0   2   2   2   0   0   0   2   0   0   2   0   0   0   0   2   0   2   0   0   2   0   0   2   2   2   2   2   2   0   0   2   0   2   0   2   2   2   0   0   2   0   2   2   2   2   0   0   2   0   2   2   2   0   0   2   2   0   2   0   0   0   0   2   2   2   0   2   2   0   2   2   2   0   2   2   0   0   2   2   0   0   2   2   0   0   2   0   0   0   0   0   2   2   2   0   0   2   0   0   0   0   0   0   0   0   2   2   2   0   2   0
 MK-3-1                 2   2   2   0   2   0   0   2   2   2   2   0   2   2   0   2   0   0   2   2   2   2   0   0   2   2   2   0   0   0   0   2   0   0   0   2   0   0   0   0   2   2   0   0   0   2   2   0   2   0   2   2   0   0   2   2   2   2   2   0   2   2   2   0   0   0   0   0   0   0   0   0   2   2   0   0   2   2   0   2   2   2   0   0   2   2   2   0   0   2   2   2   2   2   0   0   0   2   0   2   0   2   0   0   2   0   0   2   0   0   0   0   0   0   0   2   0   2   0   2   2   0   0   2   2   2   0   2   2   0   0   0   2   0   0   2   0   0   2   2   2   2   0   2   2   2   2   0   0   0   2   2   0   0   2   2   2   0   2   0   0   0   0   0   0   0   2   0   0   0   2   2   2   0   0   2   2   0   0   0   0   2   2   0   2   0   0   2   2   0   0   2   2   0   2   0   0   2   0   2
 MK-3-2                 2   2   2   0   2   0   0   2   0   2   2   0   0   2   0   2   0   0   2   2   2   2   0   0   2   2   2   0   0   0   0   2   0   0   0   2   0   0   0   0   2   2   0   0   0   2   2   0   2   0   2   2   0   0   2   2   2   2   2   0   0   0   2   0   0   0   0   0   0   0   0   0   2   2   0   2   2   2   0   2   2   2   2   0   2   2   2   0   0   2   2   2   2   2   0   0   0   2   0   2   0   2   0   2   0   0   0   2   0   0   0   2   0   0   0   2   0   2   0   2   2   0   0   2   2   2   0   2   2   2   0   0   2   0   0   2   0   0   2   2   2   0   0   2   2   2   2   2   0   0   2   2   0   0   2   2   2   0   2   0   0   0   0   0   0   0   2   0   0   0   2   2   0   0   0   2   2   0   0   0   2   2   2   0   2   0   0   2   2   2   0   2   2   0   2   0   0   2   0   0
 MK-3-3                 2   2   2   0   2   0   0   2   0   2   2   0   0   2   0   2   2   0   2   2   2   2   0   0   2   2   2   0   0   0   0   2   0   2   0   2   0   0   0   0   2   2   0   0   0   2   2   0   2   0   2   0   0   0   0   2   2   2   2   0   0   0   2   0   0   0   0   0   0   0   0   0   2   2   0   2   2   2   0   2   2   0   2   0   2   2   0   0   0   0   2   2   2   2   0   0   0   0   0   2   0   2   0   2   0   0   0   2   0   0   0   2   0   0   0   2   0   2   2   2   2   0   0   2   2   2   0   2   2   2   0   0   2   0   0   2   0   0   2   2   2   0   0   2   2   2   2   2   0   0   2   0   0   0   2   2   2   0   2   0   0   0   0   2   0   0   2   0   0   2   2   2   0   2   0   2   2   0   0   0   2   0   2   0   2   0   0   2   2   2   0   2   2   0   2   0   0   2   0   0
 MK-3-4                 2   2   2   0   2   0   0   2   0   2   2   0   0   2   0   2   2   0   2   0   2   2   0   0   2   2   2   0   0   0   0   2   0   0   0   2   0   0   0   0   2   2   0   0   0   2   0   0   2   0   2   2   0   0   0   0   2   2   2   0   0   2   2   0   0   0   0   0   0   0   0   0   2   0   0   2   2   2   2   2   2   0   2   2   2   0   2   0   0   0   2   2   2   2   0   0   0   0   0   2   0   2   0   2   0   0   2   2   0   0   0   0   2   0   0   2   0   2   2   2   2   0   0   2   2   0   0   2   2   0   0   0   2   0   0   2   0   2   2   2   2   0   0   2   2   2   2   2   0   0   2   0   0   0   2   2   2   0   0   0   0   0   0   2   0   0   2   0   0   2   2   2   0   2   0   2   2   0   0   0   2   2   2   0   2   2   0   2   2   2   0   2   2   2   2   0   0   2   0   0
 MK-3-5                 2   2   2   0   2   2   2   2   0   2   2   0   0   2   0   2   2   0   2   0   2   2   0   0   2   2   2   0   0   0   0   2   0   0   0   2   2   0   0   0   2   2   0   0   0   2   0   0   2   0   2   2   0   0   0   0   2   2   2   2   0   2   2   0   0   0   0   0   0   0   0   0   2   0   0   0   2   2   2   2   0   0   2   2   2   0   2   0   0   2   2   2   2   2   0   2   0   0   0   2   0   2   0   2   0   0   2   2   0   0   2   0   2   0   0   2   0   2   2   2   2   0   0   2   2   0   0   0   2   0   0   0   2   0   0   2   0   2   2   2   0   0   2   2   2   2   2   2   0   0   0   2   0   0   2   2   2   0   0   0   0   0   0   2   0   0   2   0   0   2   2   2   0   2   0   2   2   2   0   2   2   2   0   0   2   2   0   2   2   2   0   2   0   2   2   0   0   2   0   0
 MK-3-6                 2   2   2   0   2   2   2   2   0   2   2   0   0   2   0   0   2   0   2   0   2   2   0   0   2   2   2   0   0   0   0   0   0   0   0   2   2   0   0   0   2   2   0   0   0   2   0   0   2   0   2   2   0   0   0   0   2   2   2   2   0   2   2   0   0   0   0   0   0   0   0   0   2   0   0   0   2   2   2   2   0   0   2   2   2   0   2   0   0   2   2   2   2   2   0   2   0   0   0   2   0   2   0   2   0   0   2   2   0   0   2   0   2   0   0   2   0   0   0   0   2   0   0   2   2   0   0   2   2   0   0   0   2   0   0   2   2   2   2   2   0   0   2   2   2   2   2   2   0   2   0   2   0   0   2   2   2   0   0   0   0   0   0   2   0   0   0   0   2   2   2   2   0   2   0   2   2   0   0   2   2   2   0   0   2   0   0   2   2   2   0   2   0   2   2   0   0   2   0   0
 MK-3-7                 2   0   2   0   2   2   2   2   0   2   2   0   0   0   0   0   2   0   0   0   2   2   0   0   2   2   2   0   0   0   0   0   2   0   0   2   2   0   2   0   2   2   0   0   2   2   0   0   2   0   2   2   0   0   0   0   2   0   2   2   0   2   2   0   0   0   2   0   0   0   0   2   2   0   0   0   2   2   2   2   0   0   2   2   2   0   2   0   0   2   2   2   2   2   0   2   0   0   0   2   0   2   0   2   0   0   2   2   0   0   2   0   2   0   0   2   0   2   0   0   2   0   0   2   2   0   0   2   2   0   0   0   0   0   0   2   2   2   0   2   0   0   2   2   2   2   2   2   0   0   0   2   2   2   2   2   2   0   0   0   0   0   0   2   0   0   0   0   2   2   2   2   0   2   0   0   2   0   0   2   2   2   0   0   2   0   0   2   2   2   0   2   0   2   2   0   0   2   0   0
 MK-3-8                 2   0   2   0   2   2   2   2   0   2   2   0   0   2   2   0   2   2   0   0   2   2   0   0   2   2   2   2   0   0   0   0   2   0   0   2   2   0   2   0   2   2   2   0   2   2   2   0   2   2   2   2   0   0   0   0   2   0   2   2   0   2   2   0   0   0   2   0   0   0   0   2   2   0   0   0   2   2   2   2   0   0   2   2   0   0   2   0   0   0   2   2   2   2   0   2   0   0   0   2   0   2   0   2   0   0   2   2   0   0   2   2   2   0   0   2   0   2   0   0   0   0   0   2   2   0   0   2   2   0   0   0   0   0   0   2   2   2   2   0   0   0   2   2   2   2   2   2   0   0   0   2   2   2   2   2   2   0   0   0   0   0   2   2   0   0   0   0   2   2   2   2   2   2   0   0   2   0   2   2   2   2   0   0   2   0   2   0   2   2   0   2   0   2   2   0   0   2   0   0
 MK-3-9                 2   0   2   0   2   2   2   2   2   2   2   0   0   2   2   0   2   2   0   0   2   2   0   0   2   2   2   2   0   0   0   0   2   0   0   2   2   0   2   0   2   2   0   0   0   2   2   0   2   2   2   2   0   2   0   0   2   0   2   2   0   2   2   0   0   0   2   0   0   0   0   0   2   0   0   0   2   2   2   2   0   2   2   2   0   0   2   0   0   0   2   2   2   2   0   2   0   0   0   0   0   2   0   2   0   0   2   2   0   0   2   2   2   0   0   2   0   2   0   0   0   0   0   2   2   0   0   2   2   0   0   0   2   0   0   2   2   2   2   0   0   0   2   2   2   2   2   2   0   0   0   2   2   2   2   2   2   0   0   0   0   0   2   2   0   0   0   0   2   0   0   2   2   2   0   0   2   0   2   2   2   2   0   0   2   2   2   0   2   0   0   0   0   2   2   0   0   2   0   0
 MK-3-10                2   0   0   0   2   0   2   2   2   2   2   0   0   2   2   0   2   2   0   0   2   2   0   0   2   2   0   2   0   0   0   0   2   0   0   2   0   0   2   0   2   2   2   0   0   2   2   0   2   2   2   2   0   2   0   0   2   0   2   2   0   2   2   0   2   0   2   0   0   0   0   0   2   0   0   0   2   2   0   2   0   2   2   2   0   0   2   0   0   0   2   2   2   2   0   2   0   0   0   0   0   2   0   2   0   0   2   2   0   0   2   2   2   0   0   2   2   2   0   0   0   0   0   2   2   0   0   2   2   2   0   0   2   0   0   2   2   2   2   0   0   0   2   0   2   2   2   2   0   0   0   2   2   2   2   2   2   0   0   0   0   0   2   2   0   0   0   0   2   0   0   2   2   2   0   0   2   2   0   0   2   2   2   0   2   2   2   0   2   0   0   0   0   2   2   0   0   2   0   0
 MK-3-11                2   0   0   0   2   0   2   2   2   2   2   0   0   2   2   0   2   2   0   0   2   2   0   0   2   2   0   2   0   0   0   0   2   0   0   2   0   0   2   2   2   2   0   0   0   2   2   0   2   2   2   2   0   2   0   0   2   2   2   2   0   0   2   0   2   0   2   0   0   0   0   0   2   0   0   0   0   0   0   2   0   2   2   2   0   0   2   0   0   0   2   2   2   2   2   2   0   0   0   0   2   2   2   2   0   0   2   2   0   0   2   2   2   0   0   2   0   2   0   0   0   0   0   2   2   0   0   2   2   2   0   0   2   0   0   2   2   2   2   0   0   0   2   2   2   2   0   2   0   0   0   2   2   2   2   2   2   0   0   0   0   0   2   2   0   0   0   0   2   2   0   2   2   2   0   0   2   2   0   0   2   2   2   0   2   2   2   0   2   0   0   0   0   2   2   2   0   2   0   0
 MK-3-12                2   2   0   0   2   0   2   2   0   2   2   0   0   2   2   0   2   2   0   0   2   2   0   0   2   2   0   2   0   0   0   0   2   0   0   2   0   0   2   2   0   2   0   0   0   2   2   0   2   2   2   2   0   2   0   0   2   2   2   0   2   0   2   0   2   0   2   0   0   0   0   0   2   0   0   0   0   0   0   2   2   2   2   2   0   0   2   0   0   0   2   0   0   2   2   2   0   0   0   0   2   2   2   2   0   0   2   2   2   0   2   2   2   2   0   2   2   2   0   0   2   0   0   2   2   0   0   2   2   2   0   0   2   0   0   2   2   2   2   0   0   0   2   2   2   2   2   2   0   0   0   2   2   2   2   2   2   0   0   0   0   0   2   2   0   0   0   0   2   2   0   2   2   2   0   2   0   2   0   0   2   2   2   0   2   2   2   0   2   0   0   0   0   2   2   2   0   2   0   0
 MK-3-13                2   2   0   0   2   0   2   2   0   2   2   0   0   2   2   0   0   2   0   0   0   2   0   0   2   2   0   2   0   0   0   0   2   0   0   2   0   0   2   2   0   2   0   0   0   0   2   0   2   2   0   2   0   2   0   0   2   2   0   0   2   0   2   0   2   0   2   0   0   0   2   0   2   0   0   0   2   2   0   2   2   2   2   2   0   0   2   0   0   2   2   2   0   2   2   2   0   0   0   0   2   2   0   2   0   0   2   2   2   0   0   2   2   2   0   2   2   0   0   2   2   0   0   2   2   0   0   2   2   2   0   2   2   0   0   2   2   2   2   0   0   0   2   2   2   0   2   2   0   0   0   2   2   2   2   2   2   0   0   0   0   2   2   2   0   0   0   0   2   2   0   2   2   2   0   2   0   2   0   2   2   2   2   0   2   0   2   0   2   0   0   2   0   2   2   2   0   2   0   0
 MK-3-14                2   2   0   0   2   0   2   2   0   2   2   0   0   2   2   0   0   2   2   0   0   2   0   0   0   2   0   2   0   0   0   0   2   0   0   2   0   2   2   0   0   2   0   0   0   0   2   0   2   2   0   2   0   2   2   0   2   2   0   0   2   0   2   0   2   0   2   2   0   0   2   0   2   0   2   0   2   2   0   2   2   2   2   2   0   0   2   0   0   2   2   2   0   2   2   2   0   0   0   0   0   2   0   2   0   0   0   2   2   0   0   2   2   2   0   2   2   0   0   2   2   0   0   0   2   0   0   2   2   2   0   2   2   0   0   2   2   2   2   0   0   0   2   2   2   2   2   2   0   0   0   2   2   2   2   2   2   2   0   0   2   2   2   2   0   0   0   2   2   2   0   2   2   2   0   2   0   2   0   2   2   2   2   0   2   0   2   0   2   0   0   2   2   2   2   2   0   2   0   0
 MK-3-15                2   2   0   0   2   0   2   2   0   2   2   0   0   2   0   0   0   2   2   0   0   2   0   0   0   2   2   2   0   0   0   0   2   0   0   2   0   2   2   0   0   2   0   0   0   0   2   0   2   2   0   2   0   2   2   0   0   2   2   0   2   0   0   0   2   2   2   2   0   0   0   0   2   0   2   0   2   2   0   2   2   2   2   2   0   0   2   0   2   2   2   2   0   2   2   2   0   0   0   0   2   2   2   2   0   0   0   0   2   0   2   2   2   2   0   2   2   0   2   2   2   0   0   0   0   0   0   2   0   0   0   0   2   2   0   2   2   2   2   0   0   0   0   0   2   0   2   2   0   2   2   0   2   2   2   2   2   2   0   0   2   2   2   2   0   0   0   2   2   2   0   2   2   2   0   0   0   0   0   2   2   2   2   0   2   0   2   0   0   0   0   2   0   2   2   2   2   0   0   0
 MK-3-16                2   2   0   0   2   0   2   2   0   2   2   0   0   0   0   0   0   2   2   2   0   2   0   0   0   2   2   2   0   0   0   0   2   0   0   2   0   2   2   0   0   2   0   2   0   2   2   0   0   2   0   2   0   2   2   0   0   2   0   0   2   0   0   0   2   2   2   2   0   0   0   0   2   0   2   0   2   0   0   2   2   2   2   2   0   0   2   0   2   2   2   2   2   2   0   2   0   0   2   0   2   2   2   2   0   0   0   0   2   0   2   2   2   2   0   2   0   0   2   2   2   2   0   0   0   0   0   2   0   0   0   0   2   2   0   2   2   2   2   2   0   0   0   2   2   2   2   2   0   2   2   0   2   2   2   0   2   2   0   0   2   2   2   2   0   2   2   2   2   2   0   2   2   2   0   0   0   0   0   2   2   2   2   0   2   0   2   2   0   0   0   2   0   2   2   2   2   0   0   0
 MK-4-1                 0   2   2   2   0   2   0   0   2   0   0   0   2   0   0   0   0   0   0   0   2   2   0   2   0   0   0   2   0   2   2   0   0   2   0   2   0   0   2   2   0   2   2   2   2   2   2   2   0   2   2   0   0   2   0   0   0   2   0   2   0   2   0   0   0   2   2   0   0   0   0   2   0   0   0   2   2   0   2   0   0   0   2   0   0   0   2   2   2   2   0   0   0   0   0   2   2   2   0   2   0   0   2   2   0   2   0   0   0   0   2   2   2   0   0   0   2   2   2   2   2   0   2   2   2   0   2   0   0   0   0   2   0   2   0   2   0   2   0   0   2   2   0   0   2   0   0   2   2   2   0   2   2   0   2   2   2   0   0   0   0   2   2   0   2   0   0   0   0   0   0   2   0   2   0   0   2   2   2   0   0   0   0   2   0   0   2   0   0   0   2   0   2   2   0   0   0   2   0   0
 MK-4-2                 0   2   2   2   0   2   0   0   2   0   0   0   2   0   0   0   0   0   0   0   2   2   0   2   0   0   0   2   0   2   2   0   0   2   0   2   0   0   2   2   0   2   2   2   2   2   2   2   0   2   2   0   0   2   0   0   0   2   0   2   0   2   0   0   0   0   2   0   0   0   0   2   0   0   0   2   2   0   2   0   0   0   2   0   0   0   0   2   2   2   0   0   0   2   0   0   2   0   0   2   0   0   2   2   0   2   0   0   0   0   2   2   2   0   0   0   2   2   0   2   2   0   2   2   2   0   0   0   0   0   0   2   0   2   0   2   0   2   0   2   2   2   0   0   2   0   0   2   2   2   0   2   2   0   2   2   2   0   0   0   0   2   2   0   2   0   0   2   0   0   0   2   0   2   0   0   2   2   2   0   2   2   2   2   0   0   2   0   0   0   2   0   2   2   0   0   0   2   0   0
 MK-4-3                 0   2   2   2   0   2   0   0   2   0   0   0   2   0   0   0   0   0   0   0   2   2   0   2   0   0   0   2   0   2   2   0   0   2   0   2   0   0   2   0   2   2   2   2   2   2   2   2   0   2   2   0   0   2   0   0   0   2   0   2   0   2   2   0   0   0   2   2   2   0   0   2   0   0   0   0   2   0   2   0   0   0   2   0   0   0   0   2   2   2   0   0   0   2   0   0   2   0   2   2   0   0   2   2   0   2   0   0   0   0   2   2   2   0   0   0   2   2   0   2   0   0   2   2   2   0   0   2   0   0   0   2   0   2   0   2   0   2   0   2   2   2   0   0   2   0   0   2   2   2   0   2   2   0   2   2   0   0   0   0   0   0   2   0   2   0   0   2   0   0   0   0   0   2   0   0   2   2   2   2   2   2   2   2   0   0   2   0   0   0   2   0   0   2   0   0   0   2   0   0
 MK-4-4                 0   2   2   2   0   2   0   0   2   0   0   0   2   0   0   0   0   0   0   2   2   2   0   2   0   2   0   2   0   2   2   0   0   2   0   2   0   0   2   0   2   2   0   2   2   2   2   2   2   2   2   0   0   2   0   0   0   2   0   2   0   2   2   0   0   0   0   2   2   0   0   2   0   2   2   0   2   0   2   0   0   2   2   0   2   0   0   2   2   2   0   0   0   2   0   0   2   0   2   2   0   0   2   2   0   2   0   0   0   0   2   2   2   0   0   0   2   0   0   2   0   0   2   2   2   0   0   2   0   0   2   2   0   2   0   2   0   2   0   2   2   2   0   0   2   0   0   2   2   0   0   2   2   0   0   2   0   2   0   0   0   0   2   0   2   0   0   2   0   0   0   0   0   2   0   0   2   2   2   0   0   2   2   2   0   0   2   0   0   0   2   0   0   2   0   2   2   2   0   0
 MK-4-5                 0   2   2   2   0   0   0   0   2   2   0   0   0   0   0   0   0   0   0   0   2   2   0   2   0   2   0   2   0   2   2   0   0   0   0   2   0   0   2   0   2   2   0   2   2   2   2   2   2   2   2   0   0   2   0   2   2   2   0   2   0   2   2   2   0   0   0   2   2   0   0   0   0   0   0   0   2   0   2   0   2   0   2   0   2   0   0   0   2   2   2   0   0   2   0   0   2   0   2   2   0   0   2   2   0   2   0   2   0   0   2   2   2   0   0   0   2   0   0   2   2   0   2   2   0   0   0   2   0   0   2   2   0   2   0   0   0   2   0   2   2   2   0   0   2   0   0   2   2   0   0   2   2   0   0   2   0   2   0   0   0   0   2   0   2   0   0   2   0   0   0   0   0   2   0   0   2   2   2   0   0   2   2   2   0   0   2   2   0   0   2   0   2   2   0   2   2   2   0   0
 MK-4-6                 0   2   2   0   0   2   0   0   2   2   0   2   0   0   0   0   0   0   2   0   2   2   0   2   0   2   0   2   0   2   0   0   2   0   0   2   0   2   2   0   2   2   0   0   2   2   2   2   2   2   2   0   0   2   2   0   2   2   2   2   0   2   2   2   2   0   0   2   2   0   0   0   0   0   0   0   2   0   2   0   2   0   2   0   2   0   0   0   0   2   2   0   2   2   0   0   0   0   2   2   0   2   2   2   0   2   0   2   0   0   2   2   2   0   0   0   2   0   0   2   2   0   0   2   0   0   0   2   0   0   2   2   0   2   0   0   0   2   0   0   2   2   0   2   2   0   0   2   2   0   0   2   2   0   0   2   0   2   0   0   0   0   2   0   2   2   2   2   0   0   0   0   0   0   0   0   2   2   2   0   0   2   2   2   0   0   2   2   0   0   2   2   2   2   0   2   2   2   0   0
 MK-4-7                 0   0   2   0   0   2   0   0   2   2   0   0   2   0   0   0   0   2   0   0   2   2   0   2   2   2   0   2   0   2   0   0   2   0   0   0   0   2   2   0   2   2   0   0   0   2   2   2   2   2   2   0   0   2   2   0   2   2   2   2   2   2   2   2   2   0   0   2   2   0   0   0   0   0   0   0   2   0   2   0   2   0   2   0   2   0   0   0   0   2   2   0   2   2   0   2   0   0   2   2   2   2   2   2   0   2   0   2   0   0   2   2   2   0   0   0   2   0   0   2   2   0   0   2   0   0   2   2   0   0   2   2   0   2   0   0   0   2   0   0   2   0   0   2   2   0   0   2   2   0   0   2   2   0   0   2   0   2   2   0   0   0   2   0   2   2   2   2   0   0   0   0   0   0   0   0   2   2   2   0   0   2   2   2   0   0   2   2   0   0   0   2   2   2   0   2   2   2   0   0
 MK-4-8                 0   0   2   0   0   2   0   2   2   2   0   0   2   0   0   0   0   2   0   0   2   2   0   2   2   0   0   2   2   2   0   0   0   2   0   0   0   2   2   0   2   2   0   0   0   2   2   2   2   2   2   0   0   2   2   0   2   2   2   2   2   2   2   2   2   0   2   2   2   0   0   0   0   0   0   0   2   0   2   0   2   0   2   0   2   0   0   0   0   2   2   0   2   2   0   2   0   2   2   2   2   2   2   2   0   2   0   2   0   0   2   2   2   0   0   0   2   0   0   2   2   0   0   2   0   0   2   2   2   0   2   2   2   2   0   0   0   2   0   0   2   0   0   2   2   0   0   2   2   0   0   2   2   0   0   2   0   2   2   0   0   0   2   0   2   2   2   0   0   0   0   0   0   0   2   0   2   2   2   0   0   2   2   0   0   0   0   2   0   0   0   2   2   2   0   2   2   2   0   0
 MK-4-9                 0   0   2   0   0   2   2   2   2   2   0   0   2   0   0   0   0   2   0   0   0   2   0   2   2   0   2   2   2   2   0   0   0   2   0   0   0   2   2   2   2   2   0   0   0   2   2   2   2   2   2   0   2   2   2   0   2   2   2   0   2   2   2   2   2   0   0   2   2   0   0   0   0   0   0   0   2   0   2   0   2   0   2   2   2   2   0   0   0   2   2   0   2   2   0   2   0   2   2   2   2   2   2   2   0   2   0   2   0   0   2   2   2   0   0   0   2   0   2   2   2   0   0   2   0   0   2   2   2   0   2   0   2   2   0   0   0   2   0   0   2   0   0   2   2   0   0   2   2   0   0   2   2   0   0   0   0   2   0   0   0   0   2   0   2   2   2   0   0   0   0   0   0   0   2   0   2   2   2   0   0   2   0   0   0   2   2   2   0   0   0   2   2   2   0   0   2   2   0   0
 MK-4-10                0   0   2   0   0   2   2   2   2   2   0   0   2   2   0   0   0   2   0   0   0   2   0   2   2   0   2   0   2   2   0   0   0   2   0   0   0   2   2   2   2   2   0   0   0   2   2   2   2   0   2   0   2   2   2   0   2   2   2   0   2   2   2   2   0   0   0   2   2   0   0   0   0   0   0   0   2   0   2   2   2   0   2   2   2   2   0   0   0   2   2   0   2   2   0   2   0   2   2   2   2   2   2   2   2   2   0   2   0   0   2   2   2   0   0   0   2   0   2   2   2   0   0   2   0   0   2   2   2   0   2   0   2   2   0   0   0   2   0   0   2   0   0   2   0   0   0   2   2   0   0   2   0   0   0   0   0   2   0   0   0   0   2   0   2   2   2   0   0   0   0   0   0   0   2   2   2   2   2   0   0   2   0   0   0   2   2   0   0   0   0   2   2   2   0   0   2   2   0   0
 MK-4-11                0   0   0   0   0   2   2   2   2   2   0   0   2   2   0   0   0   2   0   2   0   2   0   2   2   0   0   0   2   2   0   0   0   2   0   2   0   2   2   2   2   2   0   0   0   0   2   2   2   0   2   0   2   2   2   0   2   0   2   0   2   2   2   2   0   2   0   2   2   0   0   0   0   0   2   0   2   0   2   2   2   0   2   2   2   2   0   0   0   2   2   0   0   2   0   2   0   2   2   2   2   2   2   2   2   2   0   0   0   0   2   2   0   0   0   0   2   0   2   0   2   0   0   2   0   2   2   2   2   0   2   0   2   2   0   0   0   2   0   0   2   0   0   0   0   0   0   2   2   0   0   0   0   0   0   0   2   2   0   0   0   0   2   0   2   0   2   0   0   0   0   2   0   0   2   2   2   2   2   0   2   0   0   0   0   2   2   0   0   0   0   2   2   2   0   2   2   2   0   0
 MK-4-12                0   0   2   0   0   2   2   2   2   2   0   0   2   2   0   0   0   2   0   2   0   2   0   2   2   0   2   2   2   2   0   0   2   2   0   2   0   2   2   2   2   2   0   0   0   0   2   2   2   0   0   0   2   2   2   0   2   0   2   0   2   2   2   2   0   2   0   2   2   0   0   0   0   0   0   0   2   0   2   2   2   0   2   0   2   2   0   0   0   0   2   0   0   2   0   2   0   2   2   2   2   2   2   2   2   2   0   0   0   0   2   0   0   0   0   2   2   2   2   0   2   0   2   2   0   0   0   2   2   0   2   0   2   2   0   0   0   2   0   0   0   0   0   0   0   0   0   2   2   2   0   0   2   0   0   0   2   2   0   0   0   0   2   0   0   0   2   0   0   0   0   2   0   0   2   2   2   2   2   0   2   0   0   0   0   2   2   0   0   0   0   2   2   2   2   2   2   2   0   0
 MK-4-13                0   0   2   0   0   2   2   2   2   2   0   0   2   2   0   0   2   0   0   0   2   2   0   0   0   2   2   2   0   2   0   0   2   2   0   2   2   2   0   2   2   2   0   2   0   0   2   2   2   0   0   0   2   2   2   0   2   0   2   0   2   2   2   2   0   2   0   2   2   0   0   0   0   0   0   0   2   0   2   2   0   0   2   0   2   2   0   0   0   0   2   0   0   2   0   2   2   2   2   2   2   2   2   2   2   2   0   0   0   0   0   2   0   0   2   2   2   2   2   0   2   0   2   2   0   0   0   2   2   0   2   0   0   2   0   0   2   0   0   0   0   0   0   0   0   0   0   2   2   2   0   0   2   0   0   0   2   2   0   0   0   0   2   2   0   0   2   2   0   0   0   2   0   0   2   2   2   0   2   0   0   0   0   0   0   2   2   0   0   0   0   2   2   2   2   2   2   2   0   0
 MK-4-14                0   0   2   0   0   2   2   2   2   2   0   0   2   2   0   0   2   0   2   0   2   2   0   0   0   2   2   2   0   2   0   0   2   2   0   0   2   2   0   2   2   0   0   2   0   0   2   2   0   0   0   0   2   2   2   0   0   0   2   2   2   2   2   2   0   2   0   2   2   0   0   0   0   2   0   2   2   0   2   2   0   0   2   0   2   2   0   0   0   0   2   0   0   2   0   2   2   2   2   2   2   2   2   0   2   2   0   0   0   0   0   2   0   0   2   2   2   2   2   0   2   0   2   2   0   0   2   2   2   0   2   0   0   2   0   2   2   0   0   0   0   0   0   0   0   0   0   2   2   2   0   0   2   0   0   0   2   2   0   0   0   0   2   2   2   0   2   2   0   0   0   2   0   0   2   2   2   0   2   2   0   0   0   0   0   2   2   2   0   0   0   2   2   2   2   2   2   2   0   0
 MK-4-15                0   0   2   0   2   0   2   2   2   2   0   0   2   2   0   0   2   0   2   0   2   2   2   0   0   2   2   2   0   2   0   0   2   2   0   0   2   2   0   2   2   0   2   2   0   0   2   2   0   0   0   2   0   2   2   0   0   0   0   2   2   2   2   2   0   2   0   2   2   0   0   2   0   2   2   2   2   0   2   2   0   0   2   0   2   0   0   0   0   2   2   0   0   2   0   0   2   2   2   0   2   2   2   0   2   2   0   0   0   0   0   2   0   0   2   2   2   2   2   0   2   2   2   2   0   0   2   2   2   0   0   0   2   2   0   2   2   0   0   2   0   0   0   0   0   0   2   2   2   2   0   0   2   0   0   0   2   2   0   0   0   2   2   2   2   0   2   2   0   0   0   2   0   0   2   2   0   0   2   2   0   0   0   0   0   2   2   2   0   0   0   2   2   2   2   0   0   2   0   0
 MK-4-16                2   0   2   0   2   0   2   2   0   2   0   0   2   2   0   0   0   2   2   0   2   2   2   0   0   2   0   2   0   2   0   0   2   0   0   0   2   2   0   2   2   0   2   2   0   0   2   2   0   2   0   2   0   2   2   0   2   0   0   2   2   0   2   2   2   2   0   2   2   0   0   2   0   2   2   2   2   0   2   2   2   2   2   0   2   0   0   0   0   2   2   0   0   2   0   2   2   2   2   0   2   2   2   0   2   0   0   0   2   0   0   2   0   0   0   2   2   2   2   0   2   2   2   2   0   0   2   2   2   0   0   0   2   0   0   2   2   2   0   2   0   0   0   0   0   0   0   2   0   2   2   0   2   0   2   0   2   2   0   0   0   2   0   2   2   0   2   2   0   0   0   2   0   0   2   2   0   0   2   2   2   0   0   0   0   2   2   2   0   0   2   2   2   2   2   0   0   2   0   0
 MK-5-1                 2   0   2   0   0   0   0   0   2   2   0   2   2   2   2   0   2   0   0   0   0   2   2   0   0   0   2   0   0   2   2   2   0   0   2   2   0   2   2   0   0   2   0   2   0   0   2   2   2   2   0   2   2   0   2   2   0   0   0   2   0   0   0   2   2   2   2   2   0   0   2   2   0   0   0   0   0   2   2   2   0   0   0   2   2   2   2   0   2   0   2   2   2   0   0   0   2   2   2   2   0   2   2   0   2   2   0   2   2   0   2   2   0   2   2   2   2   2   0   2   2   0   0   2   2   2   2   2   0   0   0   0   2   0   0   2   2   0   0   2   0   0   0   2   2   2   0   2   2   0   0   2   2   0   0   2   0   2   0   2   0   2   0   0   2   0   0   2   2   2   0   0   2   0   0   0   0   0   2   2   0   0   0   0   2   2   0   2   0   0   2   0   2   0   2   2   2   0   0   0
 MK-5-2                 0   0   2   0   0   0   0   0   2   2   0   2   2   2   2   0   0   0   2   0   0   2   2   0   0   0   2   0   0   2   2   2   0   0   2   2   0   2   2   0   0   2   0   2   0   0   2   2   2   2   0   2   0   0   2   2   0   0   0   2   0   2   0   2   2   2   2   2   0   0   2   2   0   0   0   0   0   2   2   2   0   0   2   2   2   2   2   0   2   0   2   2   2   0   0   0   2   2   2   2   0   2   2   0   2   2   0   2   2   2   2   2   0   2   2   2   2   2   0   2   2   0   0   2   2   2   2   2   0   0   0   0   2   0   0   2   2   0   0   2   2   0   0   2   2   2   0   2   2   0   2   2   2   0   0   2   0   2   0   2   0   2   0   0   2   0   0   2   2   2   0   0   2   0   0   2   0   0   2   2   0   0   0   0   2   2   0   2   0   0   2   0   2   0   2   2   0   0   0   0
 MK-5-3                 2   0   2   0   0   0   0   0   2   2   0   2   2   2   2   0   0   0   2   0   0   0   2   0   0   0   2   2   0   2   2   0   0   0   2   2   0   2   2   0   0   2   0   2   0   2   2   2   2   2   0   2   0   0   2   2   2   0   0   2   0   2   0   2   0   2   2   2   0   0   2   2   0   0   0   0   0   2   2   0   0   0   0   2   2   2   0   2   2   0   2   2   2   0   0   0   2   0   2   2   0   2   2   0   2   2   0   2   2   2   2   2   0   2   2   0   2   2   0   0   2   0   0   2   2   2   2   2   0   0   0   0   2   0   0   2   2   0   0   2   2   0   0   2   2   2   0   2   2   0   2   2   2   0   0   2   0   2   0   2   0   2   0   0   2   0   0   2   2   2   0   0   2   0   0   2   0   0   2   2   2   0   0   0   2   2   0   2   0   0   2   0   0   0   2   2   0   0   0   0
 MK-5-4                 2   0   2   0   0   0   0   0   2   2   0   2   2   2   2   0   0   0   2   0   0   0   0   0   0   0   2   2   0   2   2   0   0   0   2   2   0   2   2   0   0   2   0   0   0   2   2   2   2   2   0   2   0   0   2   2   2   0   0   2   0   0   0   2   0   2   2   2   0   0   2   2   0   0   0   0   0   2   2   0   0   0   0   2   2   2   0   2   2   0   2   2   2   0   0   0   2   0   0   2   0   0   2   0   2   2   0   2   2   2   2   2   2   2   2   0   2   2   0   0   2   0   2   2   0   2   2   0   0   0   0   0   2   0   0   2   0   0   0   2   2   0   0   2   2   2   0   2   0   2   0   0   0   0   0   2   0   2   0   0   0   2   0   0   2   0   0   0   2   0   0   0   0   0   0   2   0   0   2   0   2   0   2   2   2   2   0   2   0   0   2   0   0   2   2   2   0   0   0   0
 MK-5-5                 2   2   2   0   0   0   0   0   2   2   2   2   2   2   2   2   0   0   2   0   0   0   0   0   0   0   2   2   0   2   2   0   0   0   2   2   0   2   2   0   0   2   0   0   2   2   2   2   2   2   0   2   0   0   2   2   2   0   0   0   0   0   0   2   0   2   2   2   0   0   2   2   0   0   0   2   0   2   2   0   0   0   0   2   2   2   0   2   0   0   2   2   2   0   0   0   2   0   0   2   0   0   2   0   2   2   0   2   2   2   2   2   2   2   2   0   2   0   0   0   2   0   2   2   0   2   2   0   0   0   0   0   2   0   0   2   0   0   0   2   2   0   0   2   2   2   0   0   0   2   0   0   0   0   0   2   0   2   0   0   0   2   0   0   2   0   0   2   0   0   0   0   2   2   0   2   0   0   2   0   2   0   2   2   2   2   0   2   0   0   2   0   0   2   2   2   2   0   0   0
 MK-5-6                 2   2   2   0   0   0   0   0   2   2   2   2   2   2   2   2   0   0   2   2   0   0   0   0   0   0   2   2   0   2   2   0   0   0   2   2   0   2   2   0   2   2   0   0   2   2   2   2   2   2   0   2   0   0   2   2   2   0   0   0   0   0   0   2   0   2   2   2   0   0   0   2   0   0   0   2   0   2   2   0   0   0   0   2   2   2   0   2   0   0   0   2   2   0   0   0   2   2   0   2   2   0   2   0   2   2   0   2   2   2   2   2   2   2   2   0   2   0   0   0   2   2   2   2   0   2   2   0   2   0   0   0   2   0   0   2   0   0   0   2   2   2   0   2   0   2   0   0   0   2   0   0   0   0   0   2   0   2   0   0   2   2   0   0   2   0   0   2   0   0   0   0   2   2   0   2   0   0   2   0   2   0   2   2   2   2   0   2   0   0   2   0   0   2   2   2   2   0   0   0
 MK-5-7                 2   2   2   0   0   2   0   0   2   2   2   2   2   2   2   2   0   0   2   2   0   0   0   0   0   0   0   2   2   2   0   2   0   0   2   0   0   2   2   0   2   2   2   0   2   2   2   0   2   2   0   2   0   0   2   2   2   0   0   0   0   0   0   2   0   2   2   2   0   0   0   0   0   2   0   2   0   0   2   0   0   0   2   2   2   2   0   2   0   0   0   2   2   0   2   0   2   2   0   0   2   2   2   0   2   2   0   2   2   2   0   0   2   2   2   0   2   2   0   0   2   2   2   2   0   2   2   0   2   0   0   0   2   2   0   2   0   0   0   2   2   2   0   2   0   2   0   0   0   2   0   0   0   0   0   2   0   2   0   0   2   2   0   0   2   0   0   2   0   0   0   0   2   0   0   0   0   0   2   0   2   0   2   2   0   2   0   2   0   0   2   0   0   2   2   2   2   0   0   0
 MK-5-8                 0   2   2   0   0   2   0   0   2   2   2   2   2   0   2   2   0   0   2   2   0   0   0   0   0   0   0   2   2   2   0   2   0   0   2   0   0   2   2   0   2   2   2   0   2   2   2   0   2   2   0   0   0   0   2   0   2   0   0   0   0   0   0   2   0   2   2   2   2   2   0   0   0   2   0   2   0   0   2   0   2   0   2   2   2   2   0   2   0   0   0   0   2   0   2   0   2   2   0   0   2   2   2   0   2   2   0   2   2   2   0   0   2   2   2   0   2   2   0   0   2   2   2   2   0   2   0   0   0   2   0   0   2   2   0   2   0   0   0   2   2   2   0   2   0   2   0   0   0   2   0   0   0   0   0   2   0   2   0   0   2   2   0   0   2   0   0   2   0   0   0   0   2   0   0   0   0   0   2   0   2   0   2   0   0   2   0   2   2   0   2   0   0   2   2   2   2   0   0   0
 MK-5-9                 0   2   2   0   0   2   0   0   2   2   2   2   2   0   2   2   2   2   2   2   0   0   0   2   0   0   0   2   2   2   0   2   0   2   2   0   0   2   2   0   2   2   0   0   0   2   2   0   2   2   2   0   0   0   2   0   2   0   0   0   0   0   0   0   0   2   2   2   2   2   0   0   0   2   0   2   0   0   2   0   2   0   2   2   2   2   0   2   0   0   0   0   2   0   2   0   0   2   0   2   2   2   2   0   2   2   0   2   2   2   2   0   2   2   2   0   2   2   0   0   2   2   2   2   0   2   0   0   0   2   0   0   2   2   0   0   2   0   0   2   2   2   0   2   0   2   0   0   0   2   0   0   0   0   0   2   0   2   0   0   2   2   0   0   2   0   0   0   0   0   0   0   0   2   0   2   0   2   2   2   2   0   2   0   0   2   0   2   0   0   2   0   0   2   2   2   2   0   0   0
 MK-5-10                0   2   2   0   0   2   0   0   2   2   2   2   2   0   2   2   0   2   0   2   0   0   0   2   0   0   0   0   2   2   0   2   0   0   0   0   2   2   2   0   2   2   0   0   0   2   2   0   0   2   2   0   0   2   2   0   2   0   0   0   0   2   0   0   2   2   2   2   2   2   0   0   0   2   0   2   0   0   2   0   2   0   2   2   2   2   0   2   0   0   0   0   2   0   2   0   0   2   2   2   2   2   2   0   2   2   0   2   2   2   2   0   2   2   2   0   0   2   0   0   0   2   2   2   0   2   0   0   0   2   0   0   2   2   0   0   2   0   0   2   2   2   0   0   2   2   2   0   0   2   0   2   0   0   0   2   2   2   0   0   2   2   0   0   2   0   0   0   0   0   0   2   0   2   0   2   0   0   2   2   2   0   2   0   0   2   0   2   0   2   2   0   0   2   0   2   2   0   0   0
 MK-5-11                0   2   2   0   0   2   0   0   2   2   2   2   2   0   2   2   0   2   0   2   0   0   0   2   0   2   0   0   2   2   0   2   0   0   0   0   2   2   0   0   2   0   0   0   0   2   2   0   0   2   0   0   0   0   2   0   2   0   0   0   0   2   0   0   0   0   2   2   2   2   0   0   2   2   0   2   0   0   2   2   2   0   2   2   2   2   0   2   0   0   0   0   2   0   2   0   0   2   2   2   2   2   2   0   2   2   2   2   2   2   2   0   2   2   2   0   0   2   0   0   0   2   2   2   0   2   0   2   0   2   0   0   2   2   0   0   2   0   0   2   2   2   0   0   2   2   2   0   0   2   0   2   2   0   0   2   2   2   0   0   2   2   0   0   2   2   0   0   0   0   0   2   0   2   0   2   0   0   2   2   2   0   2   0   0   2   0   2   0   2   2   0   0   2   0   2   2   0   2   0
 MK-5-12                0   0   2   0   0   2   0   0   2   2   2   2   2   0   2   2   2   2   2   2   0   0   0   2   0   2   0   0   2   2   0   2   0   0   0   0   0   2   0   0   2   0   0   0   0   2   2   0   0   2   2   0   0   2   2   0   2   0   0   0   2   0   0   0   0   0   2   2   2   2   0   0   2   0   0   2   0   0   2   2   2   0   2   2   2   2   0   2   0   0   0   0   2   0   2   0   2   2   2   2   0   2   2   2   2   2   2   2   0   2   2   0   2   2   2   0   0   0   0   0   2   2   2   0   0   0   0   2   0   2   0   0   2   2   0   0   2   0   0   0   2   2   0   2   2   2   2   0   0   0   0   2   0   0   0   2   0   0   0   0   0   2   0   0   2   2   0   0   0   0   0   2   2   2   0   2   0   0   2   0   2   0   2   2   0   2   0   2   0   0   2   0   0   2   0   2   2   0   2   0
 MK-5-13                0   0   2   0   0   2   0   0   2   2   2   2   2   0   2   2   2   2   2   2   0   0   0   2   0   2   0   0   2   2   0   2   0   0   0   0   0   2   0   0   2   0   0   0   0   2   2   2   0   2   2   0   0   2   2   2   2   0   0   0   2   0   0   0   0   0   2   2   2   2   0   0   2   2   0   2   0   0   0   2   0   0   0   2   2   2   0   2   0   0   0   0   2   2   2   0   2   2   2   2   2   2   2   2   0   2   2   2   0   2   2   0   2   2   2   0   0   0   0   0   2   2   2   0   0   0   0   2   2   2   0   0   2   2   0   0   0   0   0   0   2   0   0   2   0   2   2   0   0   0   0   0   0   0   0   2   0   0   0   0   0   0   0   0   2   2   0   2   0   0   2   0   2   2   0   2   0   0   2   2   2   0   2   2   0   2   0   2   0   0   2   0   0   0   0   2   2   0   2   0
 MK-5-14                0   0   2   0   0   2   0   0   0   2   2   2   2   0   2   2   2   2   2   2   0   0   0   2   0   2   2   0   2   2   0   2   0   0   0   0   0   0   0   0   2   2   0   0   0   2   2   2   0   2   2   0   0   2   2   2   2   0   0   0   2   2   0   0   0   0   2   2   2   2   0   0   2   2   0   2   0   0   0   2   0   0   0   2   2   2   0   2   0   0   0   0   2   2   2   0   2   2   2   2   2   2   2   2   0   2   2   2   0   2   2   0   2   2   0   0   0   0   0   0   2   2   2   0   0   0   0   0   2   2   0   0   0   2   0   0   2   0   2   0   2   0   0   0   0   2   2   0   0   0   0   0   0   0   0   2   0   0   0   2   0   0   0   0   2   2   0   2   0   0   2   0   2   2   2   2   0   0   2   2   2   0   2   2   0   0   0   2   0   2   0   0   0   0   0   2   2   2   2   0
 MK-5-15                0   0   2   0   2   2   0   0   0   2   2   2   2   2   2   2   2   2   0   0   0   0   0   2   0   2   2   0   2   2   0   2   0   0   0   0   0   0   0   0   0   2   0   0   2   2   2   2   0   2   2   0   0   2   2   2   2   0   0   0   2   2   0   0   0   0   2   2   2   2   0   0   2   2   0   2   0   0   0   2   0   0   0   0   2   2   0   2   0   0   0   0   2   2   2   2   2   2   2   2   2   2   2   2   0   2   2   2   0   2   2   2   2   2   0   0   0   0   0   0   2   2   2   0   0   0   0   0   0   2   0   0   0   2   0   0   2   0   2   0   2   0   0   0   0   2   2   0   0   0   0   0   0   0   0   2   0   2   0   2   0   0   0   0   2   2   0   2   0   0   2   2   2   2   2   2   0   0   2   2   2   0   0   2   0   2   0   2   0   2   0   0   2   0   0   2   0   2   2   0
 MK-5-16                0   0   2   0   2   2   0   0   0   2   2   2   2   2   2   0   2   2   0   0   0   0   0   2   0   2   2   0   2   2   0   0   0   0   0   0   0   0   0   0   0   2   0   0   2   2   2   2   0   2   2   0   0   2   0   2   2   2   0   2   2   2   0   0   0   0   2   2   2   2   0   0   2   2   0   2   0   0   0   2   0   0   0   0   2   2   0   0   0   0   0   0   2   2   2   2   2   2   0   2   2   2   2   2   0   2   2   2   0   2   2   2   2   2   0   0   0   0   0   0   2   2   2   0   0   0   0   0   0   2   0   0   0   2   0   0   0   0   2   0   2   0   0   0   0   2   2   0   0   0   0   0   0   0   0   2   0   2   0   2   0   0   0   0   2   2   0   2   2   0   2   2   2   2   2   2   0   0   2   2   2   0   2   2   0   2   0   2   0   2   0   0   2   0   0   2   0   2   2   0
 MK-6-1                 0   2   0   2   0   0   2   0   0   2   2   0   2   2   2   2   2   0   2   0   0   2   0   0   0   0   2   0   0   2   0   0   0   0   2   0   2   2   2   0   0   2   0   2   0   0   0   0   2   2   2   2   2   2   2   2   2   2   0   0   0   2   2   0   0   2   0   2   2   0   2   0   2   0   2   0   2   2   2   2   0   0   0   2   0   0   0   0   0   0   0   2   2   2   2   0   0   2   2   0   0   0   2   0   0   0   0   2   0   2   2   0   2   2   2   0   0   0   0   2   2   2   0   0   2   2   2   2   0   0   2   2   2   2   2   2   0   2   0   0   2   2   0   0   2   2   0   2   2   2   0   0   2   0   2   2   2   2   0   2   0   2   2   0   0   0   0   0   2   2   0   2   0   2   2   2   2   2   2   0   2   2   0   0   2   2   2   0   2   2   0   2   2   0   0   0   2   0   2   2
 MK-6-2                 0   2   0   2   0   2   2   0   0   2   2   0   2   2   2   2   2   2   2   0   0   2   0   2   0   0   2   0   0   2   0   0   2   2   2   0   2   2   2   0   2   2   0   2   2   0   0   0   2   2   2   2   2   2   2   2   2   2   0   0   0   2   0   0   0   2   0   2   2   0   2   0   2   0   2   0   2   2   2   2   2   0   0   0   0   2   0   0   0   2   0   2   2   2   2   0   0   2   2   2   0   0   2   0   0   0   0   2   0   2   2   0   2   2   2   0   0   0   0   2   2   2   0   0   2   2   2   2   0   0   2   2   2   2   2   2   0   2   0   0   2   2   0   0   2   2   0   2   2   2   0   0   2   0   2   2   2   2   0   2   0   2   2   0   0   0   0   0   2   2   0   2   0   2   2   2   0   0   2   2   2   2   0   0   0   0   2   0   2   2   0   2   0   0   0   0   2   0   2   2
 MK-6-3                 0   2   2   2   0   2   2   0   0   2   0   0   2   0   2   2   2   2   2   0   0   2   0   0   0   0   2   0   0   2   0   2   2   2   2   0   2   2   2   0   2   2   0   2   2   0   0   0   2   2   2   2   2   2   2   2   2   2   0   2   0   2   0   2   0   2   0   2   2   0   2   0   2   0   2   0   2   2   2   2   2   0   0   0   2   0   0   0   0   2   0   2   2   2   2   0   0   2   2   2   2   0   2   0   0   0   0   2   0   2   2   0   2   2   2   0   0   0   0   2   2   2   0   0   2   2   2   2   0   0   2   2   2   0   2   2   0   2   0   0   2   2   0   0   2   2   0   2   2   2   0   0   2   0   0   2   0   2   0   2   2   2   2   0   0   0   0   0   2   2   0   2   0   2   2   2   0   0   2   2   0   2   0   0   0   0   2   0   2   2   0   2   0   0   0   0   2   0   2   2
 MK-6-4                 0   2   2   2   2   2   2   0   0   2   0   0   2   0   2   2   2   2   2   0   0   0   0   0   0   0   2   0   0   2   0   2   2   2   2   0   2   2   2   0   2   2   0   2   2   0   0   0   2   0   2   2   2   0   2   2   2   2   0   2   0   2   0   2   0   2   0   2   2   0   2   0   2   0   2   0   2   2   2   2   2   2   0   0   2   0   0   0   0   2   0   2   2   2   2   0   2   2   2   2   2   0   0   0   0   0   0   2   2   2   2   0   2   2   2   0   0   0   0   2   2   2   0   0   2   2   2   2   0   0   2   2   2   0   2   2   2   2   0   0   2   2   0   0   2   2   0   2   2   2   0   0   2   0   0   2   0   2   0   2   2   2   2   0   0   0   0   0   2   2   0   2   0   2   2   2   0   2   2   2   0   2   0   0   0   0   2   0   2   0   0   2   0   0   0   0   2   0   2   2
 MK-6-5                 0   0   2   2   2   2   2   0   0   2   0   0   2   0   2   2   0   2   2   0   0   0   0   0   0   0   2   0   0   2   0   2   2   2   2   0   2   2   2   0   2   2   0   2   2   0   0   0   2   0   2   2   2   0   2   2   2   2   0   2   0   2   0   2   0   2   2   2   2   0   0   0   2   0   2   0   2   2   2   2   2   0   0   0   2   0   0   0   0   2   0   2   2   2   2   2   0   2   2   2   2   0   0   0   0   2   0   2   2   2   2   0   2   2   2   0   0   0   0   2   2   2   0   0   2   0   2   2   0   0   2   2   2   2   2   2   2   2   0   0   2   2   0   0   2   0   0   2   2   2   0   0   2   0   0   2   0   2   0   2   2   2   2   0   0   0   0   0   0   0   0   2   0   2   2   2   0   2   2   2   0   2   0   0   0   0   2   0   2   0   0   2   2   0   0   0   2   0   0   2
 MK-6-6                 0   0   2   2   2   0   2   0   0   2   2   0   2   0   2   2   0   2   2   0   0   0   0   0   0   0   2   0   0   2   0   2   2   2   0   2   2   2   2   0   2   2   0   2   2   0   0   0   2   0   2   2   2   0   2   2   2   2   0   2   0   2   0   2   0   2   0   2   2   0   0   0   2   0   2   0   2   2   2   2   2   0   2   0   2   0   0   0   0   2   0   2   2   2   2   2   0   2   2   2   0   2   0   0   0   2   0   2   2   2   2   0   2   2   2   0   0   0   2   2   2   2   2   0   2   0   2   2   0   0   2   2   2   0   2   2   2   0   0   0   2   2   2   0   2   2   0   2   2   2   0   0   2   0   0   2   0   0   0   2   2   2   2   0   0   0   0   0   0   0   0   2   0   2   2   0   2   2   2   0   0   2   0   0   0   2   2   0   2   0   0   2   2   0   0   0   2   2   0   2
 MK-6-7                 0   0   2   2   2   0   2   0   0   2   0   2   2   0   2   2   0   2   2   0   0   0   0   0   0   0   0   0   0   2   0   0   2   2   0   2   2   2   2   0   2   2   0   2   2   0   0   0   2   0   2   0   2   0   2   2   0   2   0   2   0   2   0   0   0   2   2   2   2   0   0   0   2   0   2   2   2   2   2   2   2   0   2   2   2   0   0   0   0   0   0   2   2   2   2   2   0   2   2   0   0   2   0   0   0   2   0   2   2   2   0   0   2   2   0   0   0   0   2   2   0   2   2   0   2   0   2   2   0   0   2   2   2   0   2   2   2   0   0   0   2   2   2   0   2   2   0   2   2   2   0   0   2   0   0   2   2   0   0   0   2   2   2   0   0   0   0   0   0   0   0   2   0   2   2   2   2   2   2   0   2   2   0   0   0   2   2   0   2   0   0   2   2   0   0   2   2   2   0   2
 MK-6-8                 0   0   2   2   2   0   2   0   0   2   2   2   2   0   0   0   0   2   2   0   0   0   0   0   0   0   0   0   0   2   0   0   2   2   0   2   2   2   2   0   2   2   0   2   2   0   0   2   2   2   2   0   2   0   2   2   0   0   0   2   0   2   0   0   0   2   0   2   2   0   0   0   2   0   2   2   2   2   2   2   2   0   0   2   2   0   0   0   0   0   0   2   2   2   2   2   0   2   2   0   0   2   0   0   0   2   0   2   2   2   0   0   2   2   0   0   0   0   2   2   0   2   2   0   0   0   2   0   0   0   2   2   2   0   2   2   2   0   0   0   2   2   2   2   2   2   0   2   2   2   0   0   2   0   0   2   2   0   2   0   2   2   2   0   0   0   0   0   0   0   0   2   0   2   2   2   2   2   2   0   2   0   0   0   0   2   2   0   2   0   0   2   2   0   0   2   0   2   0   2
 MK-6-9                 0   0   2   2   0   0   2   0   0   2   2   2   2   0   0   0   0   2   2   0   0   0   0   0   0   0   0   0   0   2   0   2   2   0   0   2   2   2   2   0   2   2   2   2   0   0   0   2   2   2   2   0   2   2   2   2   0   0   0   2   0   2   0   0   0   2   0   2   2   0   0   0   2   0   2   2   2   2   2   2   2   2   0   2   2   0   2   0   2   0   0   2   2   2   2   2   0   2   2   2   0   2   0   0   2   2   0   2   2   2   0   0   2   2   0   0   0   0   2   2   2   2   2   0   0   2   2   0   0   0   0   2   2   0   0   2   2   0   0   0   2   2   2   0   2   2   0   2   2   2   0   0   0   0   0   2   2   0   2   2   2   2   2   0   0   0   0   0   0   0   0   2   0   0   2   2   2   2   2   0   2   0   0   0   0   0   2   0   2   0   0   2   2   0   0   2   0   2   0   2
 MK-6-10                2   0   2   2   0   0   2   0   0   2   2   2   0   0   0   0   2   2   2   0   0   0   0   0   0   0   0   0   0   2   0   2   2   0   0   2   2   2   2   0   2   2   2   2   0   0   0   2   2   2   2   0   0   2   2   2   0   0   0   2   0   2   0   0   0   0   0   2   2   0   2   0   2   0   2   2   2   2   2   2   2   2   0   0   2   0   2   0   2   0   2   2   2   2   2   2   0   2   2   2   0   2   0   0   2   2   0   2   2   2   0   0   2   2   0   0   2   0   2   2   2   2   2   0   0   2   2   0   0   0   0   2   2   2   0   2   0   0   0   0   2   2   2   0   2   2   0   2   0   2   0   0   0   0   0   2   2   0   2   2   2   0   2   0   0   0   0   0   0   0   0   2   0   0   2   2   2   0   2   0   2   2   0   0   0   0   2   0   2   0   0   2   2   0   0   0   0   0   0   2
 MK-6-11                2   0   2   2   0   0   2   0   0   2   2   2   0   0   0   0   0   2   2   0   0   0   0   0   0   2   0   0   0   2   2   2   2   0   0   2   2   2   0   0   0   2   2   2   0   0   0   2   2   2   2   0   2   2   2   2   0   0   0   2   0   2   0   0   0   0   2   2   2   0   2   0   2   0   2   2   2   2   2   2   2   2   0   0   2   0   2   0   2   0   2   2   0   2   2   0   0   2   2   2   0   2   0   0   2   2   0   2   2   0   0   0   2   0   0   0   2   0   2   2   2   2   2   0   0   0   2   2   0   2   0   2   2   2   0   2   0   0   0   2   2   0   2   2   2   2   0   0   0   2   0   0   0   0   0   2   0   0   0   2   2   0   2   0   0   0   0   0   0   0   0   2   0   0   2   2   2   0   2   0   2   2   0   0   0   0   2   0   2   0   0   2   2   0   0   0   0   0   0   2
 MK-6-12                2   0   2   0   0   0   0   0   0   2   2   0   0   0   0   0   0   2   2   0   0   0   0   0   0   2   0   0   2   2   2   2   2   0   0   2   2   2   0   0   0   2   2   2   2   0   0   2   2   2   2   0   2   2   2   2   0   0   2   0   2   2   0   0   2   0   2   2   2   0   2   0   2   0   2   2   2   2   2   2   2   2   0   0   2   0   2   0   2   0   2   2   0   2   2   0   0   2   2   0   0   2   0   0   2   2   0   2   2   2   0   0   2   0   0   0   2   0   2   2   0   2   2   0   0   2   2   2   0   2   0   2   2   2   0   2   0   2   0   2   2   0   2   2   2   2   0   0   0   2   0   0   0   0   0   2   0   0   2   2   2   0   2   0   0   0   0   0   0   0   0   2   0   0   2   0   2   0   2   0   2   2   0   0   0   0   2   2   2   0   0   2   2   0   0   0   0   0   0   2
 MK-6-13                2   0   2   0   0   0   0   0   0   2   2   0   0   2   0   0   0   2   2   0   0   2   0   2   0   2   0   0   0   2   2   2   2   0   0   2   2   0   0   0   0   2   2   2   2   0   0   2   2   0   2   0   2   0   2   2   0   0   2   0   2   2   0   2   2   0   2   2   2   2   2   0   2   0   2   2   2   2   0   2   0   2   0   0   2   0   2   0   2   0   2   2   0   2   2   0   0   0   2   0   0   2   2   0   2   2   0   2   2   2   0   0   2   0   0   0   0   0   2   2   0   2   2   0   0   2   0   2   0   2   0   2   2   2   0   2   0   2   0   2   2   0   2   2   2   2   0   0   0   2   0   0   2   0   0   2   0   0   2   2   2   0   2   0   0   0   0   0   0   0   0   2   0   0   2   0   2   0   2   0   2   2   0   0   0   2   2   2   2   0   0   0   2   2   0   0   0   0   0   2
 MK-6-14                0   0   2   0   0   0   0   0   0   2   0   0   0   2   0   0   0   2   2   0   0   2   0   2   0   2   0   0   0   2   2   2   2   0   0   2   0   0   0   0   0   2   2   2   2   0   0   2   2   0   2   0   0   0   2   2   2   0   2   0   2   2   0   2   2   0   2   2   2   2   2   0   2   0   2   0   2   2   0   2   0   2   0   0   2   0   2   0   2   0   2   2   0   2   2   2   0   0   2   0   0   2   2   0   2   2   0   2   0   2   0   0   2   0   0   2   0   0   2   2   0   2   2   0   0   2   0   2   0   2   0   2   2   2   0   2   0   2   0   2   2   0   0   2   2   2   0   0   2   2   0   2   2   0   0   2   0   0   2   2   2   2   2   0   0   0   0   0   0   0   0   2   0   0   2   0   2   2   2   0   2   2   0   0   0   2   2   2   2   0   0   0   2   2   0   0   0   0   0   0
 MK-6-15                0   0   2   0   0   0   0   0   0   2   2   0   0   2   0   0   0   2   2   0   0   2   0   2   2   2   0   0   0   2   2   0   2   0   0   2   0   0   2   0   2   0   2   0   2   0   0   2   2   0   2   0   0   0   2   2   2   0   2   0   2   2   0   2   2   0   2   2   2   2   2   0   2   0   2   0   2   2   0   2   0   2   0   0   2   0   2   0   2   0   2   0   0   2   2   2   0   0   2   0   0   2   2   0   2   2   2   2   2   2   2   0   2   0   0   2   0   0   2   2   0   2   2   0   0   2   0   0   0   2   0   0   2   2   0   2   0   2   0   2   2   0   0   2   2   0   0   0   2   2   0   2   2   0   0   2   2   0   2   2   2   0   2   0   0   0   0   0   0   0   0   2   0   0   2   0   2   2   2   0   2   2   0   0   0   2   2   2   2   0   0   0   2   2   0   0   0   0   0   0
 MK-6-16                2   0   2   0   0   2   0   0   0   2   2   0   0   2   2   0   0   2   2   2   0   2   0   2   0   2   0   0   0   2   2   0   2   0   0   2   0   0   2   0   2   0   2   0   2   0   0   2   2   0   2   0   0   0   2   2   0   0   2   0   2   2   0   2   2   2   2   2   2   2   0   0   2   2   2   0   2   2   0   2   0   2   0   0   2   0   2   0   2   0   2   0   0   0   2   0   0   0   2   2   0   2   2   0   2   2   2   0   2   2   2   0   2   0   0   2   2   0   2   2   0   2   2   0   0   0   0   0   0   2   0   0   0   2   0   2   0   2   0   2   2   0   0   2   2   0   0   2   2   2   2   2   2   0   0   2   2   0   2   2   2   0   2   0   2   0   0   0   0   0   2   2   2   0   2   0   2   2   2   0   2   2   0   0   0   2   2   2   2   0   0   0   2   2   0   0   0   0   0   2
 
!****************************************** Phenotypic Data **********************************************************
!-100.0 is resevred for missing phenotype
SimulatedTrait1        16.7318   15.2589   15.4999   13.3368   14.8039   16.2278   14.7579   13.9704   13.2927   15.5062   14.2528   15.6786   16.1798   14.7649   16.2229   15.9247   14.1189   13.9332   15.6670   14.6342   13.8431   15.4150   16.3107   14.1678   15.5559   15.8654   15.8160   14.0422   14.2209   16.0483   16.2194   15.9146   16.4688   13.7471   15.3908   14.2748   14.0973   13.7243   16.0620   13.8401   13.4948   14.9737   15.6091   14.0426   14.7621   13.6457   14.4884   13.7091   15.4559   15.6533   14.6394   14.4196   14.0080   16.3714   16.2952   13.1405   16.5426   14.6881   15.0896   14.6565   14.0939   13.3943   15.6805   14.1526   13.3310   13.8076   15.9441   16.5680   16.1357   13.7273   15.9006   13.9131   15.6194   14.1246   15.1298   16.2626   14.8773   13.9664   13.6704   14.5177   14.1350   13.9130   14.8602   13.9841   16.3161   13.8385   14.8451   15.1393   13.6897   13.6915   13.7886   16.3825   13.6218   15.5030   13.1033   14.2467   15.3903   14.5515   16.3041   15.2958   15.0922   13.9734   14.9970   15.5424   15.6054   15.8807   13.6810   15.7359   14.2942   15.3036   16.3300   15.0377   13.1388   14.7367   14.0316   13.0923   14.1474   14.2258   16.2767   14.7732   15.3948   14.2132   16.2729   13.7845   15.1355   14.2631   15.1947   14.2529   14.3796   15.9579   14.6278   13.9714   14.8390   15.3250   15.3664   13.7591   14.6046   15.8917   15.8602   13.9603   14.3425   15.6590   13.9027   14.1933   16.0618   14.2892   15.5550   14.2347   14.2591   15.3295   16.1016   15.9513   16.4442   14.3873   16.1743   14.6791   13.5979   14.5631   16.1224   14.3467   16.7505   15.2890   15.9256   17.2152   13.4919   13.6026   15.5813   15.5350   16.6707   15.5146   13.7055   16.0542   15.5071   13.6905   14.4402   15.9254   13.9343   13.3930   14.2182   16.1694   16.7376   14.5168   14.7132   13.9831   16.2304   14.2508   13.3608   16.2171   15.9802   15.0402   15.7295   15.1784   13.8965   12.9640   13.7967   13.7932   15.7986   14.1648   16.1357   16.1590
SimulatedTrait2         9.1965    9.9705   10.8510   10.5881   10.5509    9.6527   10.5900   10.5090    9.9289    9.4491   10.5130    9.7450    9.4397   10.1506    9.2253    9.0316   10.2769   10.5276    9.0322   10.2561   10.0323    9.8390    9.7121   10.5907    9.6508    9.6682    9.2436   10.5858   10.6426    9.1943    9.7140    9.3804    9.2990   10.5914    9.7590   10.7478   10.7875   10.2772    9.7629   10.1500   10.7282    9.0500    9.8163   10.7987   10.8287   10.4066   10.5430   10.0974    9.4262    9.0516   10.1101   10.1037   10.7382    9.7720    9.4172    9.8169    9.2578   10.3279   10.2978    9.5396   10.4331   10.2171    9.2986   10.2310   10.4550   10.9775    9.4532    9.7347    9.8714   10.5729    9.4156   10.1210    8.9956   10.1841    9.7082    9.6180   10.4041   10.4297   10.2835   10.6172   10.4791    9.9997    9.8604    9.5893    9.1266   10.8205   10.2171    9.2731   10.4742   10.6004   10.1548    9.5917   10.3290   10.7096   10.6409   10.4028    9.5559   10.1244    9.3544    9.6392   10.2809   10.6551   10.5687    9.4585   11.1457    9.7174   10.2413    9.4614   10.2865    9.3112    9.3097   10.5282   10.6046   10.0466   10.2280   10.3566   10.7371   10.8679    9.2023    9.6176   10.5333   10.7601    9.9386   10.8410   10.4144   10.9865   10.8959   10.2991   10.4664    9.5840   10.6950   10.5975   10.1902   10.7455   10.6042    9.4842   10.2804    9.4534    9.2035   10.3105   10.6036    9.1538   10.1704   10.5415    9.5709   11.0889   10.6050   10.8104   10.2335   10.8743    9.0490    9.3716   10.0357   10.4857    9.4074   10.2742   10.5051   10.1771    9.5873   10.6292    9.3879    9.4337    9.9611    9.3557   10.6528   10.1721    9.6569    9.5539    9.3506    9.4167   10.6489    9.2268   10.5248   10.6089   10.5853    9.5786   10.4877   10.4575   10.5467    9.9511    9.7622   10.5944   10.2616   10.8612    9.9323   10.3471   10.3711    9.6358    9.4981    8.8702    9.5285   10.4208   10.0585   10.9628   10.8985   10.6917    9.4804   10.5556    9.9770    9.7732
 
