# Supplementary material for: Inclusive Composite Interval Mapping of QTL by Environment Interactions in Biparental Populations
Source: PLoS One. 2015 Jul 10;10(7):e0132414. doi: 10.1371/journal.pone.0132414 (PMC4498613; doi:10.1371/journal.pone.0132414)
Supplement: S6 File — (ZIP) [file pone.0132414.s006.zip › H=0.8/L1/run_00169.met]

!**********************Note: lines staring with "!" are remarks and will be ignored in the program********************
!*********************************General Information**********************************
!Assuming F1 = P1 x P2, populations available in QTL IciMapping are: 
!  1, P1BC1F1 = P1 x F1, the first backcrossing where P1 is used as the recurrent parent;
!  2, P2BC1F1 = P2 x F1, the first backcrossing where P2 is used as the recurrent parent;
!  3, F1DH, F1-derived doubled haploids; 
!  4, RIL or F1RIL, recombination inbred lines through the repeated selfing of F1;
!  5, P1BC1RIL, recombination inbred lines through the repeated selfing of P1BC1F1;
!  6, P2BC1RIL, recombination inbred lines through the repeated selfing of P2BC1F1;
!  7, F2, the selfing generation of F1;
!  8, F3, the selfing generation of F2;
!  9, P1BC2F1, the second backcrossing where P1 is used as the recurrent parent; 
! 10, P2BC2F1, the second backcrossing where P2 is used as the recurrent parent;
! 11, P1BC2RIL, recombination inred lines through the repeated selfing of P1BC2F1; 
! 12, P2BC2RIL, recombination inred lines through the repeated selfing of P2BC2F1; 
! 13, P1BC1F2, the selfing generation of P1BC1F1; 
! 14, P2BC1F2, the selfing generation of P2BC1F1; 
! 15, P1BC2F2, the selfing generation of P1BC2F1; 
! 16, P2BC2F2, the selfing generation of P2BC2F1; 
! 17, P1BC1DH, P1BC1F1-derived doubled haploids; 
! 18, P2BC1DH, P2BC1F1-derived doubled haploids; 
! 19, P1BC2DH, P1BC2F1-derived doubled haploids; 
! 20, P2BC2DH, P2BC2F1-derived doubled haploids; 
   3      !Mapping Population (see remarks above)
   2      !Mapping Function (1 for Kosambi; 2 for Haldane; 3 for Morgan)
   2      !Marker Space Type (1 for intervals; 2 for positions)
   1      !Marker Space Unit(1 for centiMorgans; 2 for Morgan)
   6      !Number of Chromosomes (or Linkage Groups)
 200      !Size of the mapping population
   2      !Number of environments
 
!***************************************** Chromosomes and Linkage Maps **********************************************
!Chromosome                 NumMarkers
-CH1                        16
-CH2                        16
-CH3                        16
-CH4                        16
-CH5                        16
-CH6                        16
!Linkage map (Marker name followed by position or the interval length)
 MK-1-1                1     0.000
 MK-1-2                1    10.000
 MK-1-3                1    20.000
 MK-1-4                1    30.000
 MK-1-5                1    40.000
 MK-1-6                1    50.000
 MK-1-7                1    60.000
 MK-1-8                1    70.000
 MK-1-9                1    80.000
 MK-1-10               1    90.000
 MK-1-11               1   100.000
 MK-1-12               1   110.000
 MK-1-13               1   120.000
 MK-1-14               1   130.000
 MK-1-15               1   140.000
 MK-1-16               1   150.000
 MK-2-1                2     0.000
 MK-2-2                2    10.000
 MK-2-3                2    20.000
 MK-2-4                2    30.000
 MK-2-5                2    40.000
 MK-2-6                2    50.000
 MK-2-7                2    60.000
 MK-2-8                2    70.000
 MK-2-9                2    80.000
 MK-2-10               2    90.000
 MK-2-11               2   100.000
 MK-2-12               2   110.000
 MK-2-13               2   120.000
 MK-2-14               2   130.000
 MK-2-15               2   140.000
 MK-2-16               2   150.000
 MK-3-1                3     0.000
 MK-3-2                3    10.000
 MK-3-3                3    20.000
 MK-3-4                3    30.000
 MK-3-5                3    40.000
 MK-3-6                3    50.000
 MK-3-7                3    60.000
 MK-3-8                3    70.000
 MK-3-9                3    80.000
 MK-3-10               3    90.000
 MK-3-11               3   100.000
 MK-3-12               3   110.000
 MK-3-13               3   120.000
 MK-3-14               3   130.000
 MK-3-15               3   140.000
 MK-3-16               3   150.000
 MK-4-1                4     0.000
 MK-4-2                4    10.000
 MK-4-3                4    20.000
 MK-4-4                4    30.000
 MK-4-5                4    40.000
 MK-4-6                4    50.000
 MK-4-7                4    60.000
 MK-4-8                4    70.000
 MK-4-9                4    80.000
 MK-4-10               4    90.000
 MK-4-11               4   100.000
 MK-4-12               4   110.000
 MK-4-13               4   120.000
 MK-4-14               4   130.000
 MK-4-15               4   140.000
 MK-4-16               4   150.000
 MK-5-1                5     0.000
 MK-5-2                5    10.000
 MK-5-3                5    20.000
 MK-5-4                5    30.000
 MK-5-5                5    40.000
 MK-5-6                5    50.000
 MK-5-7                5    60.000
 MK-5-8                5    70.000
 MK-5-9                5    80.000
 MK-5-10               5    90.000
 MK-5-11               5   100.000
 MK-5-12               5   110.000
 MK-5-13               5   120.000
 MK-5-14               5   130.000
 MK-5-15               5   140.000
 MK-5-16               5   150.000
 MK-6-1                6     0.000
 MK-6-2                6    10.000
 MK-6-3                6    20.000
 MK-6-4                6    30.000
 MK-6-5                6    40.000
 MK-6-6                6    50.000
 MK-6-7                6    60.000
 MK-6-8                6    70.000
 MK-6-9                6    80.000
 MK-6-10               6    90.000
 MK-6-11               6   100.000
 MK-6-12               6   110.000
 MK-6-13               6   120.000
 MK-6-14               6   130.000
 MK-6-15               6   140.000
 MK-6-16               6   150.000
!*********************************** Marker Types ********************************************************************
!Co-dominant marker: When heterozygote F1 is present, P1 is coded as 2, F1 is coded as 1, and P2 is coded as 0; Otherwise, P1 is coded as 2, and P2 is coded as 0. 
!Dominant marker: When heterozygote F1 is present, P1 and F1 are coded as 12, and P2 is coded as 0; Otherwise, P1 is coded as 2, and P2 is coded as 0.  
!Recessive markers: When heterozygote F1 is present, P1 is coded as 2, and F1 and P2 are coded as 10; Otherwise, P1 is coded as 2, and P2 is coded as 0. 
!Missing marker is coded as -1. 
 MK-1-1                 2   2   0   0   0   0   0   2   0   2   2   0   2   0   2   0   2   0   0   2   0   0   0   0   2   2   2   2   2   2   0   0   2   0   2   0   2   0   0   0   2   0   2   2   2   2   0   0   0   2   0   2   0   2   0   0   2   2   2   0   0   2   2   0   2   0   0   0   2   0   0   0   2   0   2   0   0   0   0   0   2   0   2   2   0   0   2   2   0   2   0   2   0   2   0   2   0   0   2   0   2   0   0   2   0   0   2   2   2   0   0   2   0   0   0   2   0   0   2   0   2   2   0   2   0   2   0   2   0   2   2   0   0   2   0   0   0   2   0   0   0   0   0   0   2   0   2   0   0   0   2   0   2   2   0   0   2   2   0   0   2   0   0   2   2   0   2   2   0   0   0   0   0   0   2   2   0   2   0   0   2   2   0   2   0   2   2   2   2   0   0   0   0   0   0   2   0   2   0   2
 MK-1-2                 0   2   0   0   0   0   2   0   0   2   2   0   2   2   2   0   2   0   0   2   2   2   0   0   2   2   2   2   2   2   2   0   2   0   2   0   2   0   0   2   2   0   2   2   2   2   0   0   0   2   0   2   0   2   0   0   2   0   2   0   0   2   2   0   2   0   0   0   2   0   2   0   2   0   2   2   0   0   0   0   2   0   2   2   0   0   0   2   0   2   0   2   0   2   0   2   0   2   0   0   2   0   0   2   0   2   2   2   2   0   0   2   0   2   0   2   0   2   2   0   2   2   2   2   0   2   0   2   0   2   0   0   0   0   0   0   0   2   0   0   2   0   0   0   2   0   2   0   0   0   2   0   2   2   0   0   2   2   0   0   0   0   0   2   2   0   2   2   0   0   0   0   0   0   2   2   0   2   0   0   2   2   0   2   0   0   2   2   2   0   0   0   0   0   0   0   0   2   0   2
 MK-1-3                 0   2   0   0   0   0   0   0   0   2   2   0   2   0   2   0   0   0   0   2   2   2   0   0   2   2   2   2   2   2   2   0   2   0   2   2   2   0   0   2   2   0   2   2   2   2   0   0   0   2   0   2   2   2   0   0   2   0   2   0   0   2   2   0   2   0   0   2   2   0   2   0   2   0   2   2   0   0   0   0   2   2   2   2   0   0   2   0   0   2   0   2   0   2   0   2   0   2   0   0   2   0   0   2   0   2   2   2   2   0   0   2   0   2   0   2   0   2   2   2   2   2   2   2   0   2   0   0   0   2   0   0   0   0   0   0   0   2   0   0   2   0   0   0   0   0   2   0   0   0   0   0   2   2   0   0   2   0   0   0   0   2   0   2   2   0   2   2   0   2   0   0   2   0   2   2   0   2   0   2   2   2   0   2   0   0   0   2   2   0   0   0   0   0   0   0   0   2   0   2
 MK-1-4                 0   2   0   0   0   0   0   0   0   2   2   0   2   0   2   0   0   0   0   2   2   2   0   0   2   2   2   0   2   2   2   0   2   0   2   2   2   0   0   2   2   0   2   2   2   2   0   0   0   2   0   2   2   0   0   0   2   0   2   0   0   2   2   0   2   0   0   2   2   0   0   0   2   0   2   2   0   0   0   0   2   2   2   2   0   0   2   0   0   2   0   2   0   2   0   2   0   2   0   0   2   0   0   2   2   2   2   2   2   0   2   2   0   2   0   0   0   2   2   2   2   2   2   2   0   2   0   0   0   2   0   2   0   0   0   0   0   2   0   0   2   0   0   2   0   0   2   0   0   0   0   0   2   2   0   0   2   2   0   0   2   2   0   2   2   0   2   2   0   2   0   2   2   0   2   0   2   2   0   2   2   2   0   2   0   0   0   0   2   0   0   0   0   0   0   0   0   2   0   2
 MK-1-5                 0   2   0   0   2   0   0   0   0   2   2   0   2   0   2   0   0   0   0   2   2   0   0   0   2   2   2   0   2   2   2   0   2   0   2   2   2   0   0   2   2   0   2   2   2   2   0   0   0   2   2   2   0   2   0   0   2   0   2   0   0   2   2   0   2   0   0   2   2   0   2   0   2   2   2   2   0   0   0   0   0   2   0   2   0   0   2   0   0   2   0   2   0   2   0   2   0   2   0   0   2   0   0   2   2   0   2   2   2   0   2   2   0   2   0   0   0   2   2   2   2   0   2   2   0   2   0   0   0   2   0   2   0   0   0   0   0   2   0   0   2   0   0   2   0   2   2   0   0   0   0   0   2   2   0   0   2   2   0   0   0   2   0   2   0   0   2   2   0   0   0   2   0   0   2   0   2   2   0   2   2   2   0   2   0   2   0   0   2   0   0   0   0   0   0   0   0   2   0   0
 MK-1-6                 0   2   0   0   2   0   0   0   0   2   2   0   2   0   2   0   0   0   0   2   2   2   0   0   2   2   2   0   2   2   2   0   2   0   2   2   2   0   0   2   2   0   2   0   2   2   0   0   0   2   2   2   0   2   0   2   2   0   2   0   0   2   2   0   2   0   0   0   2   0   2   0   2   2   2   2   0   2   2   0   0   2   0   0   0   0   2   0   0   2   0   2   0   2   0   2   0   2   0   0   2   0   0   0   2   0   2   2   2   0   2   2   2   2   0   0   2   0   2   2   2   0   2   2   2   2   2   0   0   2   0   2   0   0   0   0   0   2   0   0   2   0   0   2   2   0   2   2   0   0   0   0   2   0   0   0   2   0   0   0   0   2   0   0   0   0   2   2   0   0   0   2   0   0   2   0   2   2   0   2   2   2   0   2   0   2   2   0   2   0   0   0   0   0   2   0   0   2   0   0
 MK-1-7                 0   2   0   0   2   0   0   0   0   2   2   0   2   0   2   0   0   0   0   2   0   2   0   0   2   2   2   0   2   0   2   0   2   0   2   2   0   2   0   2   2   0   2   0   0   2   0   0   0   2   2   2   2   2   0   2   2   0   2   0   0   2   2   0   2   0   2   0   2   0   2   0   2   2   2   2   2   2   2   0   0   2   0   0   0   2   2   0   0   2   0   2   0   2   0   2   0   2   0   0   2   0   0   0   2   0   2   2   0   0   2   0   2   2   0   2   2   0   2   2   2   0   2   2   2   2   2   0   0   2   0   2   0   0   0   2   0   2   2   0   2   0   0   2   2   2   2   2   0   0   0   0   2   0   0   0   2   0   0   0   0   2   0   0   0   0   2   2   0   2   0   0   0   0   2   0   2   2   0   2   2   2   0   2   0   2   2   0   2   0   0   2   0   0   2   0   0   0   0   0
 MK-1-8                 0   2   0   0   2   0   0   0   0   2   0   0   2   0   2   0   0   0   0   2   0   2   0   0   0   2   2   0   2   0   0   0   2   0   2   2   2   2   0   2   0   0   2   0   0   2   0   0   0   2   2   2   2   2   0   2   0   0   2   0   0   2   2   0   2   2   0   0   0   0   2   0   2   2   2   2   2   2   2   0   0   2   0   0   0   2   2   2   0   2   0   2   0   2   0   2   0   0   0   0   2   0   0   2   2   0   2   2   0   2   2   0   2   2   0   2   2   0   0   2   2   0   2   2   2   2   2   0   0   2   0   2   0   0   0   2   0   2   2   0   2   0   0   2   2   2   2   0   0   0   0   0   2   0   0   0   2   0   2   0   0   2   0   0   0   0   2   2   0   2   0   0   0   0   0   0   2   2   0   0   0   2   0   2   0   2   2   0   2   0   0   2   0   0   2   0   0   0   0   0
 MK-1-9                 0   2   0   0   2   0   0   0   0   2   2   0   2   0   2   0   0   0   0   2   0   0   2   0   0   2   2   0   2   0   0   0   2   0   2   2   2   2   0   0   0   0   2   0   0   0   0   0   0   2   2   2   2   2   0   2   0   0   2   0   0   2   2   0   2   2   0   2   0   0   2   0   2   2   2   2   2   0   2   0   0   2   0   0   0   2   0   2   0   2   0   2   0   0   0   2   0   0   0   0   2   0   0   0   2   0   2   2   0   2   2   0   2   2   0   2   2   0   0   2   2   2   2   2   0   2   2   0   0   2   0   2   0   0   0   2   0   2   2   0   2   2   0   2   2   2   2   0   0   0   0   0   2   0   0   2   2   0   2   0   0   2   0   0   0   0   2   2   0   2   0   0   0   0   0   0   2   2   0   0   0   0   0   2   0   2   2   0   2   0   0   2   0   0   2   2   0   0   0   0
 MK-1-10                0   2   0   0   2   0   0   0   0   2   2   2   0   0   2   0   0   2   0   2   0   2   2   0   2   2   2   0   2   0   0   2   2   0   2   2   2   2   0   2   0   0   2   0   0   0   0   0   0   2   2   2   2   0   0   2   0   0   2   0   0   2   0   0   2   2   0   0   0   0   0   0   2   2   2   2   2   0   2   0   0   2   2   0   0   2   0   0   0   2   0   2   0   0   0   2   0   0   0   0   2   0   0   0   2   0   2   2   0   2   2   0   2   2   2   2   2   0   0   2   2   2   2   2   0   2   2   0   0   2   0   2   0   0   0   2   0   2   2   0   2   2   0   2   2   0   0   0   0   0   0   0   2   0   0   2   2   2   2   0   0   2   0   0   0   0   2   2   0   2   2   0   0   0   0   0   2   2   0   0   0   0   0   2   0   2   0   0   2   0   0   2   0   0   2   2   0   0   0   0
 MK-1-11                0   2   0   0   2   0   0   0   0   2   2   2   0   0   2   0   0   2   0   2   0   2   2   0   2   2   2   0   2   0   0   0   2   0   2   2   2   2   0   2   0   0   2   0   0   0   0   0   0   2   2   2   2   0   0   2   0   0   2   0   0   2   0   0   2   2   0   0   0   0   0   0   2   0   2   2   2   0   2   2   0   2   2   0   0   2   0   0   0   2   0   2   0   0   0   2   2   2   0   0   2   0   0   0   2   0   2   2   0   2   0   0   2   2   2   2   0   2   0   2   2   0   2   2   0   2   2   0   0   2   2   2   0   0   0   2   0   2   2   0   2   2   0   2   2   0   2   0   0   0   0   2   2   0   0   2   2   2   2   0   0   2   2   0   0   0   2   0   0   2   2   0   0   0   0   2   2   2   0   0   0   0   0   0   0   2   0   0   2   0   0   2   0   0   2   2   0   0   0   0
 MK-1-12                0   2   0   0   2   0   0   2   0   2   0   2   0   0   2   0   0   2   0   2   0   2   2   0   2   2   2   0   2   0   0   0   2   0   0   2   2   2   0   2   0   0   2   0   2   0   0   0   2   2   2   2   2   0   0   2   2   0   2   2   0   2   0   0   2   2   0   0   0   0   2   0   2   2   2   2   2   0   2   2   0   2   2   0   0   2   0   0   0   2   0   2   0   0   0   2   2   2   0   0   2   0   0   0   2   0   2   2   2   2   0   0   2   2   2   2   0   2   0   2   2   0   2   2   2   2   2   0   0   2   2   2   0   0   0   0   0   2   0   0   2   2   0   2   2   0   2   0   0   2   0   2   2   0   0   2   2   2   2   0   0   2   2   0   0   0   2   0   0   0   2   0   0   0   0   2   2   0   0   0   0   0   0   2   0   2   0   0   2   0   0   2   0   0   2   2   0   0   0   2
 MK-1-13                0   2   0   0   2   0   0   2   0   2   0   2   0   0   2   2   0   2   0   2   0   2   2   0   2   2   2   0   2   0   0   0   2   0   0   2   2   0   0   2   2   0   2   0   2   0   0   0   2   2   2   2   2   0   0   2   2   0   2   2   0   2   0   0   2   2   2   0   0   0   2   0   2   2   0   2   2   0   2   0   0   2   2   0   0   2   0   0   0   2   0   2   0   0   0   2   2   2   2   2   2   0   0   0   2   0   2   2   2   2   0   0   2   2   0   2   0   2   0   2   2   2   2   2   2   0   2   0   0   0   2   2   0   0   2   0   0   2   0   0   2   2   0   2   2   0   2   0   0   0   0   2   2   0   0   2   2   2   2   0   0   2   0   0   0   0   0   0   0   0   2   0   0   0   0   2   2   0   2   0   0   0   0   2   0   2   0   0   2   0   0   2   0   0   2   2   0   0   0   2
 MK-1-14                0   2   0   0   0   0   2   2   0   2   0   2   0   0   2   2   0   2   0   0   0   2   2   0   2   2   2   0   2   0   0   0   2   0   0   2   2   0   0   2   2   0   2   0   2   0   0   0   2   2   2   2   0   0   0   2   2   0   2   2   0   2   0   0   2   2   2   0   0   0   2   2   2   2   0   2   2   2   2   0   0   2   2   2   0   2   0   0   0   2   0   2   0   0   2   2   2   2   2   2   2   0   0   0   2   0   2   2   2   2   0   0   2   0   0   2   2   2   0   2   2   2   2   2   2   0   2   0   0   0   0   0   0   0   2   0   0   2   0   0   2   2   0   2   2   0   2   2   0   0   0   2   2   0   0   0   2   2   2   0   0   2   0   2   0   0   0   0   0   0   2   0   0   0   0   2   2   0   2   0   0   0   0   2   2   0   0   0   2   0   0   2   0   0   2   2   2   0   0   2
 MK-1-15                0   2   0   0   0   0   0   2   0   2   0   0   0   0   2   2   0   0   0   0   0   2   2   0   2   2   2   0   2   0   0   0   0   0   0   2   2   0   0   2   2   0   2   0   2   0   0   0   2   2   2   2   0   0   0   2   2   0   2   2   0   2   2   0   2   2   2   0   0   0   2   2   0   2   0   2   2   2   2   0   0   2   2   2   0   2   0   0   0   2   0   2   0   0   2   2   2   2   2   2   2   2   0   0   0   0   2   2   2   2   0   2   2   0   0   2   2   0   0   2   2   2   0   0   2   0   2   0   0   0   2   0   0   0   2   0   0   2   2   0   2   0   0   2   2   0   2   2   0   0   0   2   2   0   0   0   2   2   2   0   0   2   2   2   0   0   0   2   0   0   2   0   0   0   0   2   2   0   2   0   0   0   0   2   2   0   0   0   0   0   0   0   0   0   2   2   2   0   0   2
 MK-1-16                0   2   0   0   0   0   0   2   0   2   0   0   0   0   0   2   0   0   2   0   2   2   2   0   2   2   2   0   2   0   0   0   0   0   0   0   2   0   0   2   2   0   2   0   2   0   0   0   2   2   2   2   0   0   0   2   2   0   2   2   0   0   2   0   2   2   2   0   0   0   2   0   0   2   0   2   2   2   0   0   0   2   2   2   0   2   0   0   0   2   0   2   0   0   2   2   2   2   2   2   2   2   0   0   0   0   2   2   2   2   0   0   0   2   0   2   2   0   0   2   2   0   0   0   2   0   2   2   0   0   2   0   0   0   2   0   0   0   2   0   2   2   0   2   2   0   2   2   0   0   0   2   0   0   0   2   2   0   2   0   2   2   2   2   0   0   0   0   0   0   2   0   0   0   0   2   2   0   2   0   0   0   0   2   2   2   0   2   0   0   0   0   0   0   2   2   2   0   2   2
 MK-2-1                 0   2   2   2   0   2   0   2   2   0   2   0   2   0   2   2   0   2   0   2   0   0   2   0   0   2   0   0   0   0   0   0   2   0   0   2   0   0   2   0   0   2   0   0   0   0   2   0   0   0   0   2   2   0   0   2   2   0   0   0   2   2   2   0   0   0   0   0   0   2   2   0   2   0   2   0   0   2   0   0   2   2   0   0   0   0   0   2   0   2   0   0   2   2   2   2   0   2   0   0   2   2   2   2   0   0   0   2   2   0   0   0   0   0   0   2   2   2   0   2   0   2   0   0   2   2   0   2   0   0   2   2   2   0   0   2   0   2   2   0   2   2   0   0   2   2   0   2   0   0   0   0   2   2   2   2   0   2   0   2   0   2   0   2   0   2   0   2   0   0   0   0   2   0   0   2   0   0   2   2   2   2   2   2   0   2   0   0   0   0   2   2   0   0   0   0   0   2   2   2
 MK-2-2                 0   2   2   2   0   2   0   2   2   0   2   0   2   2   2   2   0   2   0   2   0   0   2   0   0   2   0   0   0   0   0   0   2   0   2   2   0   0   2   0   0   0   0   0   0   0   2   2   0   0   0   2   0   0   0   2   2   0   0   0   2   2   2   0   0   0   2   0   0   0   2   0   2   0   2   0   0   2   0   2   2   2   2   0   0   0   0   2   0   2   0   0   0   2   2   2   0   2   0   0   2   2   2   2   0   0   0   2   2   0   0   0   0   0   0   2   2   2   0   2   0   2   0   0   0   2   0   0   0   0   2   0   2   0   0   2   2   2   2   0   2   2   0   0   2   2   0   2   0   0   0   0   2   2   2   2   0   0   0   2   0   2   0   2   0   2   0   2   0   0   0   0   2   0   2   2   0   0   2   2   2   2   2   2   0   2   0   0   0   2   0   0   0   0   0   0   0   2   0   0
 MK-2-3                 0   2   2   2   0   2   0   2   2   0   0   0   2   2   2   2   0   2   0   2   0   0   2   2   0   2   0   0   0   0   2   0   2   0   2   2   2   0   0   0   0   0   0   0   0   2   0   2   0   0   0   2   0   0   2   2   2   0   2   0   2   2   2   0   0   0   2   0   0   0   2   0   2   0   2   0   0   2   0   2   2   2   2   2   0   0   0   2   0   2   0   0   0   2   2   2   0   2   0   2   2   2   0   2   0   0   0   2   2   0   2   0   0   0   2   2   2   2   0   2   0   2   0   0   0   2   0   0   0   0   2   0   2   0   0   2   2   2   2   0   2   2   0   0   2   2   2   2   0   0   0   0   2   2   2   2   0   0   0   2   0   2   0   2   0   2   0   2   0   2   0   0   2   2   2   2   2   0   2   2   2   2   2   2   0   2   2   0   0   2   0   0   0   2   0   0   0   2   0   0
 MK-2-4                 0   2   2   2   2   2   0   2   2   0   0   0   0   2   2   0   0   2   0   2   0   2   2   2   0   2   0   2   0   0   2   0   2   0   2   2   2   0   0   0   0   0   0   0   0   2   0   2   0   0   0   2   0   0   2   2   2   2   2   0   2   2   2   0   0   0   2   0   0   0   2   0   2   0   2   2   0   2   0   2   2   2   2   2   0   2   0   2   0   2   0   0   0   2   2   2   0   2   0   2   2   2   0   2   0   2   0   2   2   0   2   0   0   0   2   2   2   2   0   0   2   2   0   0   0   2   0   0   0   0   2   0   2   0   0   2   2   2   2   0   2   2   0   0   2   2   2   2   0   0   0   0   2   2   0   2   0   0   0   2   0   2   0   2   2   2   0   2   0   2   0   0   2   2   2   2   2   0   0   2   0   2   2   2   0   2   2   0   0   2   0   0   0   2   0   0   0   0   2   0
 MK-2-5                 0   2   2   2   2   2   0   2   2   0   2   0   0   2   2   0   0   2   2   2   0   2   2   2   0   2   0   2   0   0   2   0   2   0   2   2   2   0   0   0   0   2   0   0   0   2   0   0   0   0   0   2   0   0   2   2   2   2   2   0   2   2   2   0   0   0   2   0   0   0   2   0   2   0   2   2   0   2   0   2   2   2   2   0   2   2   0   2   0   2   0   0   0   2   2   2   0   2   0   2   0   2   0   0   0   0   0   2   2   0   2   0   0   0   2   2   2   2   0   0   2   0   0   0   0   2   0   0   0   0   2   0   2   0   0   2   2   2   2   0   2   2   0   0   2   2   2   2   0   0   0   0   2   2   0   2   2   2   0   2   0   2   0   2   2   2   0   2   2   2   2   0   2   2   2   2   2   0   0   2   0   2   2   2   0   2   2   0   0   2   0   0   0   2   0   0   0   0   2   0
 MK-2-6                 0   2   2   2   2   2   0   2   2   0   2   0   0   2   2   0   0   2   2   2   0   2   2   2   0   0   0   2   0   0   2   0   2   0   2   2   2   0   0   0   0   2   0   0   0   2   0   0   0   0   0   2   0   0   2   2   2   2   0   0   2   2   2   0   0   0   2   0   0   0   2   0   2   0   2   2   0   2   2   2   0   2   2   0   2   0   0   2   0   0   0   2   2   2   2   2   0   2   0   2   0   2   0   0   0   0   0   2   2   0   2   0   2   0   2   2   0   2   0   0   2   0   0   2   0   2   0   0   0   0   2   0   2   0   0   2   2   2   2   0   2   2   0   0   2   0   0   2   0   0   0   0   2   2   0   2   2   2   0   0   0   2   0   2   2   2   0   0   2   2   2   0   0   2   2   2   2   2   0   2   2   0   2   2   0   2   2   0   0   2   0   2   0   2   0   0   0   0   2   0
 MK-2-7                 0   2   2   2   2   2   0   2   2   0   0   0   0   2   2   0   0   2   0   2   0   0   2   2   0   0   0   2   0   0   2   0   2   0   2   2   2   0   0   0   2   2   0   2   0   2   0   2   0   0   0   2   0   0   2   2   2   2   0   0   2   2   2   0   0   2   0   0   0   0   2   0   2   0   2   2   0   2   2   2   0   2   2   0   2   0   0   2   0   0   0   2   2   2   2   2   2   0   0   2   2   2   0   0   0   0   0   2   2   0   2   0   2   0   2   2   0   2   0   0   2   0   0   2   0   2   2   0   0   0   2   0   2   0   0   2   2   2   2   0   2   2   0   0   2   0   0   2   0   0   0   0   2   2   2   2   2   2   2   2   2   2   0   2   2   2   0   0   2   2   2   0   2   2   2   2   2   0   0   0   2   0   2   2   0   2   2   0   2   2   0   2   0   2   0   0   0   0   0   2
 MK-2-8                 0   2   2   2   2   2   0   2   2   2   0   0   0   2   2   0   0   2   0   2   0   0   2   2   0   0   0   2   0   0   0   0   2   0   2   2   2   0   0   0   2   2   0   2   0   2   0   2   0   2   0   2   0   0   2   2   0   2   0   0   2   2   2   0   0   2   0   0   0   0   0   0   2   0   2   2   0   0   0   2   0   2   2   0   2   0   0   2   0   0   0   2   2   2   2   2   2   0   2   2   2   2   2   0   0   0   0   2   0   0   2   0   2   2   2   2   0   2   2   0   2   0   0   2   2   2   2   0   0   0   2   0   2   0   0   0   2   2   2   0   2   2   0   0   2   0   0   2   0   0   0   0   2   2   2   2   2   2   2   2   2   2   0   2   2   2   0   0   2   0   2   0   2   2   2   2   2   0   0   0   2   0   2   2   0   2   2   0   2   2   0   2   0   2   0   0   0   0   0   2
 MK-2-9                 0   2   2   2   2   2   0   0   2   2   0   0   0   2   2   0   0   2   0   2   0   0   0   2   0   0   0   2   0   0   0   0   2   0   2   2   2   0   2   0   2   2   0   2   0   2   0   2   0   2   0   2   0   0   0   2   0   2   0   0   2   2   2   0   0   2   0   0   0   0   0   0   2   0   0   2   0   0   0   2   2   2   2   0   0   0   0   0   0   0   2   2   2   2   2   0   0   0   2   2   2   2   2   0   2   0   0   2   0   2   2   0   2   2   2   2   0   2   0   0   2   0   0   2   2   2   2   0   0   0   2   0   0   2   0   0   0   2   2   0   2   2   0   0   2   0   0   2   0   0   0   0   2   2   2   2   2   2   2   2   2   2   0   2   2   2   0   0   2   0   2   0   2   2   2   2   0   2   0   0   2   0   2   2   0   2   2   0   2   2   0   2   0   2   0   0   0   0   0   2
 MK-2-10                2   2   2   2   2   2   0   0   2   2   0   0   0   2   2   0   0   2   0   2   0   0   0   0   0   0   0   2   0   0   0   0   2   0   2   2   2   0   2   0   2   2   0   2   0   2   0   2   0   2   0   2   2   0   0   2   0   2   2   0   2   2   2   0   0   2   0   0   0   0   0   0   0   0   0   2   0   0   0   2   2   2   2   0   0   0   0   0   0   0   2   2   2   2   2   0   0   0   2   2   2   2   2   0   2   0   0   2   0   2   2   0   2   2   2   2   0   2   2   2   2   0   0   2   2   2   2   0   0   0   2   0   0   2   0   0   0   0   2   0   2   0   2   0   2   0   2   2   0   0   0   0   2   2   2   2   2   2   2   2   2   2   2   2   2   2   0   0   2   0   2   0   2   0   2   2   0   2   2   0   2   0   2   2   0   2   2   0   2   2   0   2   0   2   0   0   0   0   0   2
 MK-2-11                2   2   0   2   2   0   0   0   2   2   0   0   0   2   2   0   0   2   0   2   0   0   2   0   0   2   0   2   0   0   0   0   2   0   2   2   2   0   2   0   2   2   0   2   0   2   0   2   0   2   0   2   2   0   0   2   0   2   2   0   2   2   2   0   2   2   2   0   2   0   0   0   0   0   0   2   0   0   0   2   2   2   2   0   0   0   0   0   0   0   2   2   2   2   2   0   0   0   2   2   2   0   2   0   2   0   0   2   0   2   2   2   2   2   2   2   0   2   2   2   2   0   0   2   2   0   2   0   0   0   2   2   0   2   0   0   0   2   2   0   2   0   2   0   2   0   2   2   0   0   0   0   2   2   2   2   2   2   2   2   2   0   2   2   2   2   0   0   2   0   2   0   2   0   2   2   0   0   2   0   2   0   2   2   0   2   0   0   2   2   0   0   0   2   0   0   0   2   0   2
 MK-2-12                2   2   0   2   2   0   0   0   0   2   0   2   2   2   2   0   0   2   0   2   0   0   2   0   0   0   0   2   0   2   0   0   2   0   2   2   2   0   2   0   2   2   0   2   0   2   0   2   0   2   0   2   2   0   0   2   0   2   2   0   2   0   2   0   2   2   2   0   2   2   0   2   0   0   0   0   0   0   0   2   2   0   2   2   0   0   0   0   0   0   2   0   2   2   2   0   0   0   2   2   2   0   2   0   2   0   0   2   0   2   2   2   2   2   2   2   0   2   2   2   2   0   0   2   2   0   2   0   0   0   2   2   0   2   0   0   0   2   2   0   2   0   2   0   2   0   2   2   0   0   0   0   2   2   2   2   2   2   2   2   2   0   2   2   2   0   0   0   2   0   2   0   2   0   2   2   0   2   2   0   2   0   2   2   0   2   0   0   2   2   0   0   0   0   2   0   2   2   0   2
 MK-2-13                0   0   0   0   2   0   2   0   0   2   0   2   2   2   2   0   0   2   0   2   0   0   0   0   0   2   0   2   2   0   0   0   2   0   0   2   2   0   2   0   2   2   0   2   0   2   2   2   0   2   0   2   2   0   0   2   0   2   2   0   2   0   2   0   2   2   2   0   2   2   0   2   0   0   0   0   0   0   0   2   2   0   2   2   0   0   0   0   0   0   2   0   2   2   2   0   0   0   2   0   2   0   2   0   2   0   0   2   0   2   2   2   2   2   0   2   0   2   2   2   0   0   0   2   0   0   0   0   0   0   2   2   2   2   0   0   0   0   0   0   2   0   0   0   2   0   2   2   0   0   0   2   2   2   2   2   2   0   2   2   2   0   2   2   2   0   0   0   2   0   2   0   2   0   2   2   0   2   2   0   2   0   2   2   0   2   0   0   2   2   0   0   0   0   2   2   2   2   0   2
 MK-2-14                0   0   0   0   2   2   2   0   0   2   2   2   2   2   2   0   0   2   0   2   0   0   2   0   0   2   0   2   2   0   0   0   2   2   2   2   2   0   2   0   2   2   0   2   0   0   0   2   0   2   0   2   2   0   0   2   0   2   2   0   2   0   2   0   0   2   2   0   2   2   0   2   0   0   0   0   0   0   0   2   2   0   2   2   0   0   0   0   0   0   2   0   2   0   0   0   0   0   2   2   2   0   0   0   2   2   0   2   0   0   2   2   2   2   0   2   0   2   0   2   0   0   0   0   0   0   0   0   0   0   2   2   2   2   0   0   0   0   0   0   2   0   0   0   2   0   2   2   0   0   0   2   2   2   2   2   2   0   2   2   2   0   2   2   2   0   0   0   2   0   2   0   2   0   2   2   0   2   2   0   2   2   2   2   0   2   2   0   2   2   0   0   0   0   2   2   2   2   0   2
 MK-2-15                0   0   0   0   2   2   2   0   0   2   2   2   2   2   2   0   0   2   0   2   0   0   2   0   0   2   0   2   2   2   0   0   2   2   2   2   2   0   0   0   2   2   0   2   0   2   2   2   0   2   0   2   2   0   0   2   2   2   2   0   0   0   2   0   0   2   2   0   2   2   0   2   0   0   0   0   0   0   0   2   2   0   2   2   0   0   0   0   2   0   2   2   2   0   0   0   0   0   2   2   2   0   0   0   2   2   0   2   0   0   2   2   2   2   0   2   0   2   0   2   0   0   0   0   0   0   0   0   0   0   2   2   2   2   0   0   0   0   0   0   2   0   0   2   2   0   2   2   0   0   0   2   2   2   2   2   2   0   2   2   2   0   2   2   2   0   0   0   2   0   2   0   2   0   2   2   0   2   2   2   2   2   2   2   0   2   2   0   2   2   0   0   0   0   2   2   2   2   0   2
 MK-2-16                0   0   0   0   2   2   2   0   0   2   2   0   2   0   2   0   0   2   0   2   2   2   2   0   0   2   0   2   2   0   0   0   2   2   2   2   2   0   0   0   2   0   0   2   0   2   2   2   0   2   0   2   2   2   0   2   2   2   2   0   0   0   2   0   0   2   2   0   2   2   0   2   0   0   0   0   0   0   0   2   2   0   2   2   0   0   0   0   2   0   2   2   2   0   0   0   2   0   2   2   2   0   0   0   2   2   0   2   0   0   2   2   2   2   0   2   0   2   0   2   0   0   0   2   0   0   0   0   2   0   2   2   2   2   0   0   0   0   0   0   0   0   0   2   2   0   2   2   0   0   0   2   2   2   2   2   2   0   2   2   2   2   2   2   2   0   0   0   2   0   2   0   2   0   2   0   0   2   2   2   2   2   2   0   0   2   2   0   2   2   0   2   0   0   2   2   2   2   0   2
 MK-3-1                 2   0   2   0   2   0   2   0   2   0   2   0   0   2   0   0   2   2   2   0   2   0   0   0   2   2   0   2   0   2   2   2   0   2   0   2   2   0   2   0   0   2   0   2   2   0   0   0   0   2   2   0   0   2   2   2   0   2   2   2   0   0   0   0   0   2   2   2   2   0   0   0   0   0   0   0   0   2   0   2   0   2   0   2   2   2   2   2   2   0   2   0   0   2   2   2   2   0   0   0   2   2   2   0   2   0   2   0   2   0   2   0   2   2   2   0   2   2   2   0   0   2   0   2   0   0   0   0   2   0   0   2   2   2   2   2   0   2   0   0   0   2   0   0   2   0   2   2   0   0   0   2   2   2   0   0   0   0   0   2   2   0   0   2   2   2   2   2   2   2   0   0   0   2   2   2   0   2   2   2   0   2   2   2   0   2   2   2   2   0   0   0   2   0   0   0   0   0   2   0
 MK-3-2                 2   2   2   0   2   0   2   0   2   0   2   0   0   2   0   0   2   2   2   0   2   0   0   0   2   0   0   2   0   2   2   2   0   2   0   2   2   0   2   0   0   2   0   2   2   0   0   0   0   2   2   0   0   2   2   0   0   2   2   2   0   0   0   0   0   2   2   2   2   0   0   0   0   0   0   0   0   2   0   2   0   2   0   2   2   2   2   2   2   0   2   0   2   2   2   2   2   0   0   0   2   2   2   0   2   0   2   0   2   0   0   0   2   2   2   0   2   2   2   0   0   2   0   2   0   0   0   0   2   0   2   0   2   2   2   2   0   2   0   0   0   2   0   0   2   0   2   2   0   0   0   2   2   2   0   0   0   0   0   2   2   0   0   2   0   2   0   2   2   2   0   0   0   2   2   2   0   2   2   2   0   2   0   2   0   2   0   2   2   0   0   0   2   0   0   0   0   0   2   0
 MK-3-3                 2   2   0   0   2   0   2   2   2   0   2   0   0   2   0   0   2   2   2   0   2   0   0   0   2   2   0   2   0   2   2   2   0   2   2   2   2   0   0   0   0   2   0   2   2   0   0   0   0   2   2   0   0   2   2   2   0   2   2   2   2   0   0   0   0   2   2   2   2   0   2   0   2   0   0   0   0   2   0   2   0   2   0   2   2   2   2   2   0   0   0   0   2   2   2   2   2   0   0   0   2   2   2   0   2   0   2   0   2   0   0   0   2   2   2   0   2   2   2   2   0   2   0   2   0   0   0   0   2   0   0   0   2   2   2   0   0   2   0   0   0   2   0   2   2   0   0   2   0   0   0   2   2   2   0   0   2   0   2   2   2   0   0   2   0   0   0   0   2   0   0   0   0   2   2   2   0   2   2   2   0   0   0   2   0   2   0   2   2   0   0   0   2   0   0   0   0   0   2   0
 MK-3-4                 2   2   0   0   2   0   2   2   2   0   2   0   0   2   0   0   2   0   2   0   2   0   0   2   2   2   0   2   0   2   2   2   0   2   2   0   2   0   0   0   0   2   0   2   2   0   0   2   0   2   2   0   2   2   2   2   2   2   2   2   2   0   0   0   0   2   2   2   2   0   2   0   2   0   0   0   0   2   0   2   0   0   0   2   2   2   2   2   0   0   2   0   2   2   2   2   2   0   0   0   2   0   2   2   2   0   2   0   2   0   0   0   2   2   2   0   0   2   2   0   0   2   0   2   0   0   0   2   2   0   0   0   2   0   2   0   2   2   0   0   0   2   0   2   2   0   0   0   0   0   0   2   0   2   0   0   0   0   2   2   2   2   0   2   2   0   0   0   2   0   0   0   0   2   2   2   2   2   2   2   0   0   0   2   0   2   0   2   2   0   0   0   2   0   0   0   0   0   2   0
 MK-3-5                 2   2   0   0   0   0   2   0   2   0   2   0   0   2   0   0   0   0   2   0   2   0   0   2   2   0   0   2   0   2   2   2   0   2   2   0   0   0   2   0   0   2   0   0   2   0   0   0   0   2   2   0   2   2   0   2   2   2   2   2   2   0   0   0   0   2   2   2   2   0   2   0   2   0   0   0   0   2   0   2   0   0   0   2   2   2   2   2   0   0   2   0   2   2   2   2   2   0   0   0   2   0   2   2   2   0   2   0   2   0   0   0   2   2   2   0   0   2   2   0   0   2   0   2   0   0   2   2   2   0   0   0   2   0   0   0   2   2   0   2   0   2   0   2   2   2   0   0   0   0   0   2   2   0   0   2   0   0   2   2   0   2   0   2   2   0   0   2   2   0   2   0   0   2   2   2   2   2   2   2   0   0   0   2   0   2   0   2   2   0   0   0   2   0   0   2   0   2   0   0
 MK-3-6                 2   0   0   0   0   0   2   0   2   0   2   0   0   2   0   2   0   0   2   2   2   0   0   0   0   0   0   2   0   2   2   2   0   2   2   0   0   0   2   0   0   0   0   0   2   0   2   0   0   2   2   0   2   2   2   0   2   2   2   2   2   0   2   0   0   2   2   2   2   0   2   0   2   0   0   0   0   2   0   2   0   0   0   2   2   2   2   2   0   0   2   0   2   2   2   2   2   0   0   0   2   0   2   2   2   0   2   0   0   0   0   0   2   2   0   0   0   0   2   0   0   2   0   0   2   0   2   2   2   0   0   0   2   0   0   0   2   0   0   2   0   2   0   2   2   2   0   0   0   0   0   2   2   0   0   2   0   0   2   2   0   2   0   2   2   2   0   2   2   0   2   0   0   0   2   0   0   2   2   2   0   0   0   2   0   2   0   2   2   0   0   0   2   0   0   2   0   2   0   0
 MK-3-7                 2   0   0   0   0   0   2   0   2   0   0   0   0   2   0   2   0   0   2   2   2   0   0   0   0   0   0   2   0   2   2   0   2   2   2   0   0   0   2   0   0   2   0   0   2   0   0   0   0   2   2   0   2   2   2   0   2   2   2   0   2   0   2   0   0   2   2   2   0   0   2   0   2   0   0   0   0   2   0   2   0   0   0   2   2   2   2   0   0   0   2   0   2   2   2   2   0   0   0   0   2   0   2   2   2   0   2   0   2   0   0   2   2   2   0   0   0   0   2   0   0   2   0   0   0   0   2   0   0   0   2   2   0   0   2   0   2   0   0   0   0   2   0   2   2   2   0   0   0   0   0   2   0   0   0   2   0   0   2   2   0   0   0   2   2   2   0   2   2   0   2   0   0   0   2   0   0   2   2   2   0   2   0   2   0   2   0   2   2   0   0   0   2   0   0   2   0   2   0   0
 MK-3-8                 2   0   0   0   0   2   2   0   2   0   0   2   0   0   0   2   0   0   2   2   2   0   0   0   0   0   0   2   0   2   2   0   2   2   0   0   0   0   2   0   0   0   0   0   2   0   0   0   0   2   2   0   2   2   0   0   0   2   2   0   2   0   2   0   0   2   2   2   2   0   2   0   2   0   0   0   0   2   0   2   0   0   0   2   2   2   0   2   0   0   2   0   2   2   2   2   2   0   0   0   2   0   2   2   2   0   2   0   2   0   0   2   2   2   0   0   0   0   2   0   0   2   0   0   0   0   0   0   0   0   2   2   0   0   2   0   2   0   0   0   0   2   0   2   2   2   0   0   0   0   0   2   0   0   0   2   0   0   2   2   0   0   2   2   0   2   0   2   2   0   2   0   0   0   2   2   0   2   2   2   0   0   0   2   0   2   0   2   2   0   0   0   2   0   0   2   0   2   0   0
 MK-3-9                 2   0   0   0   0   2   2   0   2   0   0   2   0   0   0   2   0   2   2   2   2   0   0   0   0   2   0   2   2   2   2   0   2   2   0   0   0   0   2   0   0   0   0   0   0   0   0   0   0   2   2   0   2   2   0   0   0   2   2   0   2   0   2   0   0   0   2   2   2   0   2   0   2   0   0   0   0   2   0   2   0   0   0   2   2   2   0   2   0   0   2   0   2   2   2   2   2   0   0   2   2   0   2   2   2   0   2   0   2   0   2   2   2   2   0   0   0   0   2   0   0   0   0   0   0   0   0   0   0   0   2   2   0   0   2   0   2   0   0   0   0   2   0   0   2   2   0   0   0   0   0   2   0   2   0   2   0   0   2   2   0   0   2   2   0   2   0   2   2   0   2   0   0   0   2   2   0   2   2   2   0   0   0   2   0   0   0   2   2   0   0   0   2   0   0   2   0   2   0   0
 MK-3-10                2   0   0   0   0   2   2   0   2   2   2   2   0   0   0   2   0   2   2   2   2   0   0   0   0   2   0   2   2   2   2   0   2   2   0   0   0   0   2   0   0   0   0   0   0   0   0   0   0   2   0   0   2   2   0   0   0   2   2   0   2   0   2   0   0   0   2   2   2   2   2   0   2   0   0   0   0   2   0   2   0   0   0   0   2   2   0   2   0   0   0   2   2   2   2   2   2   0   0   2   2   2   0   2   2   0   2   0   0   0   2   2   2   2   0   0   0   0   2   0   0   0   0   0   0   0   0   0   0   0   2   2   0   0   2   0   0   0   0   0   0   2   0   2   2   2   0   0   0   2   0   2   0   2   0   2   0   0   0   0   0   2   0   2   0   2   0   2   2   0   2   0   0   0   2   2   0   2   2   2   0   2   0   0   0   0   0   2   2   0   0   0   2   0   0   2   0   2   0   0
 MK-3-11                2   0   0   0   0   2   2   0   2   2   2   2   0   0   0   2   0   2   2   2   2   0   0   0   0   2   0   2   2   2   2   0   2   0   0   0   0   2   2   0   0   0   0   0   0   0   0   0   0   2   2   0   2   2   0   0   0   0   2   0   0   0   2   0   0   0   2   2   0   2   2   0   0   0   0   0   0   2   0   2   0   0   2   2   2   2   2   2   0   0   0   2   2   2   2   2   2   0   0   2   2   2   0   2   2   0   0   0   0   0   2   2   2   2   0   0   0   0   2   0   0   0   0   0   0   0   0   0   0   0   2   2   2   0   2   0   0   0   0   0   0   2   0   0   2   0   0   0   0   2   0   2   0   2   0   2   0   0   0   0   0   2   0   2   0   2   0   2   2   0   2   0   0   0   2   2   2   2   2   2   0   2   2   0   0   0   0   2   2   0   0   2   2   0   0   2   0   2   0   0
 MK-3-12                2   0   0   0   0   2   2   0   2   2   2   2   2   0   0   2   0   2   2   2   2   0   2   0   0   2   0   0   0   0   2   0   2   0   0   0   0   2   2   0   0   0   0   0   0   0   0   0   0   2   2   0   2   2   0   0   0   2   2   0   0   0   2   0   0   0   2   2   0   2   2   0   0   2   0   0   0   2   0   2   0   0   2   2   2   2   2   0   0   0   0   2   2   2   0   2   2   0   0   2   2   2   0   2   2   0   0   2   0   0   2   2   2   2   0   0   0   0   2   0   0   0   0   0   0   0   2   0   0   2   2   2   2   0   2   0   0   0   0   0   0   2   2   0   2   0   2   0   0   2   2   2   2   2   0   2   0   0   0   2   0   2   0   2   0   2   0   2   2   0   2   0   0   0   2   2   2   0   2   2   0   2   2   0   0   0   0   2   2   0   0   2   2   2   0   2   0   2   0   0
 MK-3-13                2   0   0   0   0   0   2   0   2   2   2   2   2   0   0   2   0   2   0   2   2   2   2   0   0   2   0   2   0   0   2   0   2   0   0   0   0   2   2   0   0   0   0   0   0   0   0   0   0   2   2   0   2   2   0   0   2   2   2   2   0   0   2   0   0   2   2   2   0   2   2   0   0   2   0   0   0   0   0   2   0   0   2   0   2   2   2   2   0   0   2   2   2   2   0   2   2   0   0   2   2   2   0   2   2   0   0   2   0   0   2   2   2   2   0   0   0   0   2   0   0   0   0   0   0   0   2   0   0   2   0   2   2   0   2   0   0   0   2   0   0   2   2   0   2   0   2   0   0   2   2   2   2   2   0   2   0   0   0   2   0   2   0   2   0   2   0   2   2   0   2   0   2   0   2   2   0   0   0   2   0   2   2   0   0   0   0   2   2   0   0   2   0   0   2   2   0   2   0   0
 MK-3-14                2   0   0   0   0   0   2   0   2   2   2   2   2   0   0   2   0   2   0   0   2   2   2   0   0   2   0   2   0   0   2   0   2   0   0   0   0   2   2   0   0   0   0   0   0   0   0   0   0   2   2   0   2   2   0   0   2   0   2   2   0   0   2   0   2   2   2   2   0   2   2   0   0   2   2   0   0   2   0   2   0   0   2   0   2   2   2   2   0   0   2   2   2   2   0   2   2   0   0   2   2   2   0   2   2   0   0   2   0   0   2   2   2   2   0   2   0   0   2   2   0   0   0   0   2   0   2   0   0   2   0   2   2   2   2   0   0   0   2   0   0   2   2   0   2   0   2   0   0   2   0   2   2   2   0   2   0   0   0   2   2   2   0   2   0   2   0   2   2   0   2   0   2   0   2   2   0   0   0   2   0   2   2   2   0   0   0   2   2   0   0   2   0   0   2   2   0   2   0   0
 MK-3-15                2   0   0   0   0   0   2   0   2   2   2   2   2   0   0   2   0   0   0   0   2   2   2   2   0   2   0   2   0   0   2   0   2   0   0   0   0   2   2   2   0   0   0   0   0   0   0   0   0   2   2   0   2   2   0   0   2   2   2   2   0   0   2   0   2   2   2   2   0   2   2   0   0   2   2   0   0   2   0   2   0   0   0   0   2   2   2   2   0   0   2   2   2   2   2   2   2   2   0   2   2   2   0   2   2   0   0   2   0   0   2   0   2   2   0   2   0   0   2   2   2   0   0   0   2   0   2   0   0   2   0   2   2   2   2   0   0   2   2   2   2   2   2   0   2   0   2   0   0   2   0   2   2   2   0   2   0   0   0   2   2   2   0   2   0   2   0   2   0   0   2   0   2   0   2   2   0   0   0   2   2   2   2   2   0   0   0   2   2   0   0   2   0   0   2   2   2   2   0   0
 MK-3-16                2   0   0   0   0   0   2   0   2   2   2   2   2   0   0   2   0   2   0   0   2   2   2   2   0   2   0   2   0   0   2   0   2   0   0   0   0   2   2   2   2   2   0   2   0   0   0   0   0   2   2   0   2   2   0   0   2   2   2   2   0   0   2   2   0   2   2   2   0   2   2   0   0   2   2   0   0   2   0   2   0   0   0   0   2   2   2   2   2   0   0   2   2   2   2   2   2   2   0   2   2   0   0   2   2   2   0   2   0   0   2   0   2   2   0   0   0   0   0   2   2   0   0   0   2   0   2   0   2   2   0   2   2   2   2   0   0   2   2   2   2   2   2   0   0   0   2   0   0   0   2   2   2   2   0   2   0   0   0   2   2   2   2   2   0   2   0   2   0   0   2   2   2   0   2   2   0   0   0   2   2   2   2   2   0   0   0   2   2   0   0   2   0   0   2   2   2   2   0   0
 MK-4-1                 0   2   2   0   0   2   2   0   0   0   0   0   2   2   0   0   0   0   0   0   0   2   2   2   2   0   2   2   2   0   2   0   2   0   2   2   0   0   2   0   0   2   2   2   2   0   2   0   2   2   0   2   0   2   2   2   0   0   2   0   2   0   0   0   0   2   2   0   2   0   2   0   2   0   0   0   2   0   2   0   0   0   0   2   2   2   0   2   0   0   2   0   2   0   2   0   0   0   0   0   2   0   0   2   2   0   2   2   2   2   2   2   0   2   0   0   0   2   2   2   2   2   0   0   0   2   2   0   2   0   2   0   0   2   2   2   2   2   2   2   2   0   2   0   2   0   0   2   2   2   2   0   0   2   0   0   2   0   0   0   2   2   0   0   2   0   2   0   0   2   0   0   0   0   0   0   0   0   2   0   2   2   0   2   2   2   0   2   0   0   2   0   0   2   2   0   0   2   0   0
 MK-4-2                 2   2   2   0   0   2   2   0   0   0   0   0   2   2   0   0   0   0   0   0   0   2   2   0   0   0   2   2   2   0   2   0   2   0   2   2   0   0   2   0   0   2   2   0   2   0   2   0   2   2   0   2   0   2   2   2   0   0   2   0   2   0   0   0   0   0   2   0   2   2   2   0   2   0   2   0   2   0   2   2   0   0   0   2   2   2   0   2   0   0   2   0   2   0   2   0   0   0   0   0   2   0   0   2   2   0   2   0   2   2   2   2   0   0   0   0   0   2   2   2   2   2   0   2   0   2   2   0   2   0   2   0   0   2   0   2   0   2   2   2   2   0   2   2   2   0   0   2   2   2   2   0   0   2   0   0   2   0   0   2   2   2   0   2   2   0   2   0   0   2   0   0   0   0   2   0   0   0   2   0   2   2   0   2   2   2   0   2   0   0   2   0   0   2   2   0   2   2   0   0
 MK-4-3                 0   2   2   0   0   0   2   0   0   0   0   0   2   2   0   0   0   0   2   0   0   0   2   0   0   0   2   2   2   0   2   0   2   0   2   2   0   0   2   0   0   2   0   0   2   0   2   0   2   2   0   2   0   2   2   0   0   2   2   0   2   0   0   0   0   0   2   0   2   2   2   0   2   2   0   0   2   0   0   2   0   0   0   2   0   2   0   2   0   0   2   0   2   0   2   0   0   0   0   0   2   0   0   2   2   0   2   0   2   2   2   2   0   0   0   0   0   2   2   2   2   2   0   2   0   2   2   0   2   0   2   0   0   2   0   2   0   2   0   0   2   0   0   2   2   0   0   2   2   2   2   0   0   2   0   0   0   0   0   2   2   2   0   2   2   0   2   2   0   2   0   2   0   0   2   0   0   0   2   0   2   2   0   0   2   2   0   2   0   0   2   2   0   2   2   0   2   2   0   0
 MK-4-4                 0   2   2   2   0   0   2   0   0   0   0   0   2   2   0   2   0   2   2   0   0   0   2   0   0   0   2   2   2   0   2   0   2   2   2   2   0   0   2   0   0   2   0   0   2   0   2   0   2   2   0   2   0   2   2   0   0   2   2   0   2   2   0   0   0   0   2   0   0   2   2   0   2   2   2   0   0   0   0   0   0   0   0   2   0   2   2   2   0   0   2   0   2   0   0   0   0   0   2   0   2   0   0   2   2   0   2   0   2   2   2   2   0   0   0   0   0   2   2   2   2   2   0   2   0   0   2   0   2   0   2   0   0   2   0   2   0   2   0   0   2   0   0   2   2   0   0   2   2   2   2   0   0   2   0   0   2   2   0   2   2   2   0   2   2   0   2   2   0   2   0   2   0   0   2   0   0   0   2   0   2   2   0   2   2   2   0   2   0   2   2   2   2   2   0   2   2   0   0   0
 MK-4-5                 0   2   0   2   0   0   2   0   0   0   2   0   0   2   2   2   0   2   2   2   0   2   2   0   0   0   2   2   2   2   2   0   2   2   2   2   0   0   2   0   0   2   0   0   2   0   2   0   0   2   0   2   0   2   0   0   0   2   2   0   2   2   0   0   0   0   2   0   0   2   2   0   2   2   2   0   0   0   0   0   0   0   0   2   0   2   2   2   0   0   2   0   0   0   0   0   0   0   2   0   2   0   0   2   2   0   2   0   2   2   2   2   0   0   0   0   0   2   2   2   2   2   0   2   0   0   2   0   2   0   2   0   0   2   0   2   0   2   0   0   2   0   0   2   2   0   0   2   2   2   0   0   0   2   0   0   2   2   0   2   2   2   0   2   2   0   2   2   0   2   0   2   2   0   2   0   2   0   2   0   2   2   0   2   2   2   2   2   0   0   2   2   2   2   0   2   2   2   0   0
 MK-4-6                 0   2   0   2   0   0   2   0   0   0   2   0   0   2   2   2   0   2   2   2   0   2   2   0   0   0   2   2   2   2   2   0   2   2   2   0   0   0   2   0   0   2   0   0   0   0   2   0   0   2   0   2   0   2   0   0   0   0   2   0   0   2   0   0   0   0   2   0   2   2   2   0   2   2   2   0   0   0   0   0   0   0   0   2   0   2   2   2   2   0   2   2   2   0   0   0   0   0   2   0   2   0   2   2   2   0   2   0   0   2   0   2   0   0   0   0   0   2   2   2   2   2   0   2   0   0   2   2   2   0   2   0   0   2   0   2   0   2   2   0   2   0   0   2   2   0   0   2   2   0   0   2   2   2   2   0   2   0   2   2   2   2   0   2   2   0   2   2   0   2   0   2   2   0   2   0   2   0   2   0   2   2   0   2   2   2   2   2   0   0   2   2   2   2   0   2   2   2   0   0
 MK-4-7                 0   2   0   2   2   0   2   0   0   0   2   0   0   2   2   0   2   2   2   2   0   2   2   0   0   0   2   2   2   2   0   0   2   2   2   0   0   0   2   0   0   2   0   0   0   0   2   0   0   2   0   0   0   2   0   0   0   0   2   0   0   2   0   0   0   0   2   0   2   2   2   0   2   2   2   0   0   2   0   2   0   0   0   2   0   2   2   2   2   2   2   2   2   0   0   0   0   0   2   0   2   0   2   2   2   0   2   0   0   2   0   2   0   0   0   0   0   0   2   2   2   2   0   2   0   0   2   2   2   2   2   0   0   2   0   2   0   0   2   0   2   0   0   2   2   0   0   2   2   0   0   2   2   2   2   0   0   0   2   2   2   2   0   2   2   0   2   2   0   2   0   2   2   2   2   0   2   0   2   0   0   0   0   2   2   2   2   2   2   2   2   2   2   2   0   2   2   2   0   0
 MK-4-8                 2   2   0   2   2   0   2   0   0   0   2   0   0   2   2   0   2   2   2   2   0   2   2   0   0   0   2   2   2   2   0   0   2   2   0   0   0   0   2   0   2   2   2   0   0   0   2   0   0   2   0   0   0   2   0   0   0   0   0   0   0   2   0   0   0   0   2   0   2   2   2   0   2   2   2   0   0   2   0   2   0   2   0   2   2   2   2   2   2   2   2   2   0   0   2   0   0   2   2   0   2   0   2   0   2   0   2   0   0   2   0   2   0   0   0   2   0   0   2   2   2   2   0   2   0   0   0   2   2   2   2   0   0   2   0   2   0   0   2   0   2   0   0   2   0   0   2   2   2   0   0   2   0   2   2   0   0   0   2   2   0   0   0   0   2   0   2   2   0   2   0   2   0   2   2   0   2   0   2   0   0   0   0   2   2   2   2   2   0   2   2   2   2   2   0   2   2   2   0   0
 MK-4-9                 2   2   0   2   2   0   2   0   0   0   2   0   0   2   2   2   2   2   0   2   0   2   2   0   0   0   0   2   2   2   0   0   0   2   2   2   2   0   2   2   2   2   2   0   0   2   2   0   0   2   0   0   0   2   0   0   0   0   0   0   0   2   2   0   2   0   2   0   2   2   2   0   2   2   2   0   0   2   2   2   0   2   2   0   2   0   2   2   2   2   2   2   0   0   2   0   0   2   2   0   2   0   0   0   2   0   2   0   0   2   0   2   0   0   0   2   2   0   2   2   2   2   0   2   0   0   0   2   2   2   2   0   0   2   2   0   0   2   2   0   2   0   0   2   0   0   2   2   2   0   0   2   2   2   2   0   0   0   2   2   2   0   0   0   2   0   2   2   2   0   0   2   2   2   0   0   2   0   2   0   0   0   0   2   2   2   0   2   0   2   2   2   0   2   0   2   2   2   0   0
 MK-4-10                0   2   0   2   2   0   2   0   0   0   2   0   0   2   2   2   2   2   2   2   2   2   2   0   0   0   0   2   2   2   2   0   0   0   2   0   2   0   2   2   2   2   2   0   0   2   0   0   0   2   0   2   0   2   0   0   0   0   0   0   0   2   2   0   2   0   0   0   2   2   2   0   2   0   2   0   0   2   2   2   2   2   2   0   2   0   2   2   2   2   2   2   0   2   2   0   0   2   2   0   0   0   0   0   2   0   2   0   0   0   0   2   0   0   0   2   2   0   0   2   2   2   0   2   0   0   0   2   2   2   2   0   0   2   2   2   0   2   2   0   2   0   0   2   2   0   2   2   2   0   0   0   2   2   2   0   0   0   2   2   2   0   0   0   2   0   2   2   2   0   0   2   0   2   0   0   2   0   2   0   0   0   0   2   2   2   0   2   0   2   2   2   0   2   0   2   2   2   0   0
 MK-4-11                0   0   0   2   0   0   2   0   0   0   0   0   0   2   2   2   2   0   2   2   2   2   2   0   0   0   0   2   2   2   2   0   0   0   2   0   2   0   2   2   2   2   2   0   0   2   0   0   0   2   0   2   0   2   0   2   0   0   0   0   0   2   2   0   2   0   0   0   2   2   2   0   2   0   2   0   0   2   2   2   2   2   2   2   2   0   2   2   2   2   2   2   0   2   2   0   2   2   2   0   0   0   0   0   2   0   2   0   0   0   0   2   0   0   0   2   2   0   0   2   2   2   0   2   0   2   0   2   2   2   2   0   2   2   2   2   0   2   2   0   2   0   0   2   2   0   2   2   2   0   0   0   2   2   0   0   0   0   2   2   2   0   2   0   2   0   2   2   0   0   2   2   0   2   0   2   2   0   2   0   0   0   0   2   2   2   0   2   0   2   2   2   0   2   0   2   2   2   0   0
 MK-4-12                0   0   0   2   0   0   0   0   0   0   0   0   0   2   2   2   2   0   2   2   2   2   2   0   0   0   2   2   2   2   2   0   0   0   2   0   2   0   2   2   0   2   2   0   2   2   0   0   0   2   0   2   0   2   0   0   0   0   0   0   0   2   2   0   2   0   2   0   2   2   2   0   2   0   0   0   0   0   2   2   0   2   2   2   2   0   2   0   2   2   2   2   2   2   0   0   2   2   2   0   0   0   0   0   2   2   2   0   0   0   0   2   0   0   0   2   2   0   0   2   2   2   0   2   0   2   0   2   0   2   2   0   2   2   2   0   0   2   2   2   2   0   0   2   2   0   2   0   2   2   2   0   2   2   0   0   2   0   2   2   2   0   2   0   2   0   2   2   0   0   2   2   0   2   0   2   2   0   2   0   0   0   0   2   2   2   0   2   0   2   2   2   0   2   0   2   2   2   0   0
 MK-4-13                0   0   0   2   0   0   0   0   0   0   0   0   0   2   0   2   2   0   2   2   2   2   2   0   0   0   2   2   2   2   2   0   0   0   2   0   2   0   2   2   0   2   2   0   2   2   0   0   0   2   0   2   0   2   0   2   0   0   0   2   0   2   0   0   2   0   2   2   2   2   2   0   2   0   0   0   0   0   2   2   0   0   2   0   2   0   2   0   2   2   2   2   0   2   0   0   0   2   2   0   2   0   0   2   2   2   2   0   0   0   0   2   0   0   0   2   2   0   0   0   2   2   0   2   0   2   0   2   0   2   2   0   2   2   2   0   0   2   2   0   2   0   0   2   2   0   2   0   2   2   2   2   2   2   2   0   0   0   2   2   2   0   2   0   2   0   0   2   0   0   2   2   0   2   0   2   2   0   2   0   0   0   0   2   0   2   0   2   2   2   2   0   0   2   0   2   0   2   0   0
 MK-4-14                0   0   0   2   0   0   0   0   0   0   0   0   0   2   0   0   0   0   2   2   2   2   2   0   0   0   2   2   2   2   2   0   0   0   2   0   2   0   2   2   0   2   2   0   2   2   0   0   0   2   2   2   0   2   0   2   0   2   0   2   0   0   0   0   2   0   0   2   2   2   2   0   2   0   0   0   0   0   0   0   0   0   2   0   2   0   2   0   2   2   2   2   0   2   0   0   0   0   2   0   2   2   0   2   2   2   2   0   0   0   0   2   0   0   0   2   2   0   0   0   2   2   0   0   0   2   0   2   0   2   2   0   2   2   2   0   0   2   2   0   2   0   0   2   2   2   2   0   2   2   2   2   2   2   2   0   0   0   2   2   2   0   2   0   2   0   0   2   0   0   2   2   0   2   0   2   2   0   2   0   0   0   0   2   0   2   0   0   0   2   2   0   2   2   0   2   0   2   2   0
 MK-4-15                0   0   0   2   0   0   0   0   0   0   0   0   0   2   2   2   0   0   2   2   2   2   2   2   2   0   0   2   2   2   2   0   2   0   0   0   2   0   2   2   0   2   2   0   2   2   0   0   0   2   2   2   0   2   0   2   0   2   0   2   0   0   0   0   0   0   0   2   2   2   2   0   2   0   0   0   0   2   0   0   2   0   2   0   2   0   2   0   2   2   2   2   0   2   0   0   0   0   2   0   2   2   0   2   2   2   0   0   0   0   0   2   0   0   0   2   0   2   0   0   0   2   0   0   0   2   0   2   0   2   2   0   2   2   2   0   0   2   0   0   2   0   0   2   2   2   2   0   2   2   2   2   2   2   2   0   0   0   2   2   2   0   2   0   2   0   0   2   2   0   2   2   0   2   0   2   2   0   2   0   0   0   0   2   0   2   0   0   0   2   2   0   2   2   0   2   0   2   2   2
 MK-4-16                0   0   0   2   0   0   0   0   0   0   2   0   2   2   2   2   0   2   2   2   2   2   2   2   2   2   0   2   2   2   2   0   2   0   2   0   2   0   2   2   0   2   2   0   2   2   0   2   0   2   2   2   0   2   0   2   2   0   0   2   0   0   0   0   0   0   0   2   2   2   0   0   2   0   0   0   0   2   0   0   2   0   2   0   2   2   2   0   2   2   2   2   0   2   2   0   0   0   2   0   2   2   0   2   2   2   0   0   0   0   0   2   2   0   0   2   0   2   0   0   0   0   0   0   0   2   0   2   0   2   2   0   2   2   2   0   0   2   0   0   2   0   0   2   2   2   2   0   2   2   2   0   0   2   2   0   0   0   0   2   2   0   2   0   2   0   0   2   2   0   2   2   0   2   0   2   0   0   0   0   2   0   0   2   0   0   0   0   0   2   2   0   2   2   0   2   0   2   2   2
 MK-5-1                 2   0   0   0   0   0   2   0   2   2   0   2   0   0   2   2   2   0   2   0   0   0   0   0   0   2   0   2   0   0   0   0   0   2   0   2   2   0   2   2   0   2   0   0   0   0   0   0   2   0   0   2   0   2   2   2   0   0   2   2   0   0   2   0   0   0   2   2   0   2   2   2   2   0   0   2   0   0   2   0   2   2   0   0   2   2   0   2   2   2   0   0   0   0   2   2   2   0   0   2   2   0   0   0   2   2   2   0   2   0   2   2   2   2   2   2   2   0   0   0   2   0   0   0   0   2   0   0   0   2   2   2   2   2   2   2   2   0   0   2   2   2   0   2   0   0   2   2   2   2   2   0   0   0   0   2   0   0   0   0   0   0   2   2   0   0   2   2   2   2   2   0   2   0   2   2   2   0   0   2   2   0   2   2   2   0   2   2   0   2   2   0   2   2   2   2   2   2   2   0
 MK-5-2                 2   2   0   0   0   0   2   2   2   2   0   2   2   2   2   2   2   0   2   0   0   0   0   2   0   2   0   2   0   0   0   0   0   2   0   2   2   0   2   0   0   2   0   0   0   0   0   0   0   0   0   2   2   2   2   2   0   0   0   2   0   0   2   0   0   0   2   2   0   2   2   2   2   0   0   2   0   0   2   0   2   2   0   0   2   2   0   2   2   2   0   0   0   0   2   2   2   0   0   2   2   0   0   0   0   2   2   0   2   0   2   2   2   2   0   0   2   0   0   0   0   0   2   0   0   2   0   0   0   2   2   2   2   2   2   0   2   0   0   2   2   2   0   2   0   0   0   0   2   2   2   0   0   0   0   2   0   2   0   0   0   0   2   2   0   0   2   2   2   2   2   0   2   0   2   2   0   0   0   2   2   0   2   2   0   0   0   2   0   2   0   0   2   2   2   2   2   2   2   0
 MK-5-3                 0   2   0   2   0   0   2   2   2   2   0   2   2   2   2   2   2   0   2   0   0   0   0   2   2   2   0   2   0   0   0   0   0   2   0   2   2   2   2   0   0   0   0   0   0   2   2   0   0   2   0   2   2   2   2   2   0   0   0   2   0   0   2   0   0   2   0   2   0   2   2   2   2   0   0   2   0   0   2   0   2   2   0   0   2   2   0   2   2   2   0   0   0   0   2   2   2   0   0   2   2   0   0   0   0   2   2   0   2   0   2   2   2   2   0   0   2   0   0   0   0   0   2   0   0   2   0   0   0   2   2   2   2   2   2   2   0   0   0   2   2   2   0   2   0   0   0   0   2   2   2   0   0   0   0   2   0   2   0   0   2   0   2   2   0   0   2   2   2   0   2   0   2   2   2   2   2   0   0   2   2   0   2   2   0   0   0   2   2   0   0   0   2   0   2   2   2   2   2   0
 MK-5-4                 2   2   0   2   0   0   2   2   2   2   0   2   2   2   2   2   2   0   2   0   0   0   0   2   2   2   0   2   0   0   0   0   0   2   2   0   2   2   2   0   0   0   0   0   0   2   2   0   0   2   0   2   2   2   2   2   0   0   0   2   0   0   2   0   0   2   2   2   0   2   2   2   2   0   0   2   0   0   0   0   2   2   2   0   2   2   0   2   2   2   2   0   0   0   2   2   2   0   0   2   2   0   0   0   2   2   2   0   2   0   2   2   2   2   0   0   2   0   0   0   0   0   2   2   0   2   0   0   0   2   2   0   2   2   2   2   0   0   0   2   2   2   0   2   0   0   0   0   2   2   2   0   0   0   0   2   0   2   0   0   2   0   2   2   0   0   2   2   2   0   2   0   2   2   2   2   2   2   0   2   2   0   2   2   0   0   0   2   2   0   0   0   2   0   2   2   2   2   2   2
 MK-5-5                 2   2   0   2   0   0   2   2   2   2   0   2   0   2   2   2   0   0   2   0   0   0   0   2   2   2   0   2   0   2   0   0   0   2   2   0   2   2   2   0   2   0   0   0   0   0   2   0   0   2   0   2   2   2   2   2   0   0   0   2   0   0   2   0   0   2   2   2   0   2   2   2   2   0   0   2   0   0   0   2   2   2   2   0   2   2   0   2   2   2   2   0   0   0   2   2   2   0   0   2   2   0   0   0   0   2   2   0   2   0   2   2   2   2   0   0   2   0   2   0   0   0   2   2   0   2   0   0   0   2   2   0   2   2   2   2   0   0   0   2   2   2   2   0   0   0   0   0   2   2   2   0   0   0   0   2   0   2   0   0   0   0   2   2   0   0   2   2   2   2   2   0   2   2   2   2   2   2   0   0   2   0   2   2   0   0   0   2   2   0   0   0   2   0   2   2   2   2   2   2
 MK-5-6                 2   2   0   2   0   0   2   2   2   2   0   2   0   2   2   2   0   0   2   0   0   0   0   0   2   2   0   2   2   2   0   0   0   2   2   0   2   0   2   0   2   0   0   2   2   0   2   2   0   2   0   2   2   2   2   2   0   0   0   2   0   0   2   0   0   0   2   2   0   0   2   2   2   0   2   2   0   0   0   2   2   2   2   0   2   2   2   2   2   2   2   0   2   0   2   2   2   0   0   2   2   0   0   0   0   0   2   0   2   0   2   2   2   2   0   0   2   0   2   0   0   0   2   2   2   0   0   0   0   2   0   0   2   2   2   2   0   0   0   2   2   2   2   0   0   0   0   0   2   2   2   2   0   0   0   2   0   2   0   2   0   0   2   2   0   0   2   2   2   2   2   2   0   2   2   0   2   2   0   0   2   0   2   2   0   0   0   2   2   0   0   0   2   0   2   2   2   2   2   2
 MK-5-7                 2   2   0   0   0   0   2   2   2   2   0   2   0   2   2   2   2   0   2   0   0   0   0   0   2   2   0   2   2   2   0   0   0   2   0   0   2   0   2   0   2   0   0   2   2   0   0   2   0   2   2   2   2   2   2   0   0   0   0   2   0   2   2   0   0   0   2   2   0   0   2   2   2   0   0   2   0   0   0   2   2   2   2   0   2   2   2   2   2   2   0   0   2   0   2   2   2   2   0   2   2   0   0   0   0   0   2   0   2   0   0   2   2   0   0   0   2   0   2   0   0   2   2   2   2   0   0   0   0   2   0   0   2   2   2   2   0   0   0   2   2   2   2   0   0   0   0   0   2   2   2   2   0   0   0   2   0   0   0   2   0   0   2   2   0   0   2   2   2   2   2   2   0   0   2   0   2   2   0   0   2   0   2   2   0   0   0   2   2   0   0   0   2   0   2   2   2   2   2   2
 MK-5-8                 2   2   0   0   0   0   2   2   2   2   0   2   0   2   0   2   2   0   2   0   0   0   0   0   2   2   0   2   2   2   0   0   0   2   0   0   2   0   2   0   2   0   0   2   2   0   2   2   0   2   2   2   2   2   2   0   0   0   0   0   0   2   2   0   0   0   2   2   0   0   2   2   2   0   0   2   0   0   0   2   2   2   2   0   2   2   2   2   2   2   0   0   2   0   2   2   2   2   0   2   2   2   0   0   0   0   2   0   2   0   0   2   2   0   0   0   2   0   2   0   2   2   2   2   2   0   2   0   0   2   0   0   2   0   2   0   0   0   0   2   2   2   2   0   0   0   0   0   2   2   2   2   0   0   0   2   0   2   0   2   0   2   2   2   0   0   2   2   2   2   2   2   0   2   2   0   2   2   0   0   2   0   2   2   0   0   0   2   2   0   0   0   2   0   2   2   2   2   2   2
 MK-5-9                 2   2   0   0   0   0   2   2   2   2   0   2   0   0   2   2   2   0   0   0   0   0   0   0   2   2   0   2   2   2   0   0   2   2   0   0   2   0   2   0   2   0   0   2   2   0   0   2   0   2   2   2   2   2   2   0   0   0   0   2   0   2   2   2   0   0   2   2   0   0   2   2   2   0   0   2   0   0   0   2   2   0   2   0   2   2   2   2   2   2   0   0   2   0   2   2   2   2   0   2   2   2   0   0   0   0   2   0   2   0   0   2   2   0   0   0   2   0   2   0   2   2   2   2   2   0   2   0   0   2   0   0   2   0   2   2   0   0   0   2   2   2   2   0   0   0   0   0   2   2   2   2   0   0   0   2   0   2   0   2   0   2   2   2   0   2   2   2   2   2   2   0   2   2   2   0   2   2   0   0   2   0   2   2   0   2   0   2   2   0   0   0   0   0   2   2   2   2   2   2
 MK-5-10                0   2   0   0   0   0   2   2   2   2   0   0   0   0   2   2   2   0   0   0   0   0   0   0   2   2   0   2   2   2   0   0   2   0   2   2   0   2   2   0   2   0   0   2   2   0   0   2   0   2   2   2   2   2   2   0   0   0   0   2   0   2   2   2   0   0   2   2   2   0   2   2   2   0   2   2   0   0   0   2   2   0   0   0   0   2   2   2   0   2   0   0   2   0   2   2   2   2   0   2   2   2   0   0   0   0   2   0   2   0   0   2   2   2   0   2   2   0   2   0   2   2   2   2   2   0   2   0   0   2   0   0   2   0   2   2   0   0   0   2   2   2   2   2   0   0   0   0   2   2   2   2   0   0   0   2   0   2   0   0   0   2   2   2   0   2   2   2   2   2   2   0   2   2   2   0   2   2   0   0   0   0   2   2   0   2   0   2   2   2   0   0   0   0   0   2   2   2   2   2
 MK-5-11                0   2   0   0   0   0   2   0   2   2   0   0   2   0   2   2   2   0   0   0   0   0   0   0   2   2   0   2   2   2   0   0   0   0   2   2   0   0   2   0   2   0   0   2   2   0   0   2   0   2   2   2   2   2   0   0   2   0   0   2   2   2   2   2   0   0   2   2   2   0   2   2   2   2   2   2   0   2   2   2   2   0   0   0   0   0   2   2   0   2   0   0   2   0   2   2   0   2   0   2   2   2   0   0   0   0   2   0   2   0   0   2   2   2   0   2   2   0   2   2   2   2   2   2   2   0   2   0   0   2   0   2   2   0   2   2   0   0   2   2   2   2   2   2   0   2   0   0   2   2   2   2   0   0   0   2   0   2   0   0   2   2   2   0   0   2   2   2   0   0   2   0   2   2   2   0   2   2   0   0   0   0   2   2   0   2   0   2   2   2   0   0   0   0   0   2   2   2   2   0
 MK-5-12                0   2   0   0   0   0   2   0   2   2   2   0   2   0   0   2   2   0   0   0   0   0   0   2   2   0   0   2   2   2   0   0   0   2   2   2   0   0   2   0   2   0   0   2   2   0   0   2   0   2   2   0   2   2   0   0   2   0   0   2   2   2   2   2   0   0   2   2   0   2   2   2   2   2   2   0   0   2   2   2   2   0   0   0   0   0   2   2   0   2   0   0   2   0   2   2   0   2   0   2   0   2   2   0   0   0   2   0   2   0   0   2   2   2   0   2   2   2   2   2   2   2   2   2   2   2   2   0   2   2   0   2   2   0   2   2   0   0   2   2   2   2   2   2   0   2   0   0   0   2   2   2   0   0   0   2   0   0   0   0   2   2   2   0   0   2   2   2   0   0   2   0   2   2   2   0   2   2   0   2   0   0   2   2   2   2   0   2   2   2   0   2   0   0   0   2   2   0   2   0
 MK-5-13                2   2   0   0   0   2   2   0   0   2   2   0   2   0   0   2   2   0   0   0   0   0   0   0   2   0   0   0   2   2   0   0   0   0   2   2   0   0   2   0   0   0   0   2   2   0   0   2   0   2   2   0   2   2   0   0   2   0   0   2   2   2   2   2   0   0   2   0   0   2   2   2   2   2   2   0   0   2   2   0   0   0   0   0   0   0   2   2   0   2   0   0   2   0   2   2   2   0   0   2   0   2   2   0   0   0   2   0   2   0   0   2   2   2   2   2   2   2   2   0   2   2   0   2   2   0   2   0   2   0   0   2   2   0   2   2   0   0   2   0   2   2   2   2   0   2   0   2   0   2   2   0   0   0   0   2   0   0   0   0   2   2   2   0   0   0   2   2   0   0   2   0   2   2   2   0   2   2   2   2   0   0   2   2   2   2   0   2   2   2   0   2   0   0   0   0   2   0   2   0
 MK-5-14                2   2   2   0   0   2   2   0   0   0   2   0   2   0   0   2   2   0   0   0   0   0   0   0   2   0   0   0   2   2   0   0   2   0   0   2   0   0   2   0   0   0   0   0   2   0   0   2   0   2   2   0   2   2   0   0   2   0   0   2   0   2   2   2   0   2   2   0   0   2   2   2   2   2   2   0   0   2   2   0   0   0   0   0   0   0   2   2   0   2   0   0   0   2   2   2   2   0   0   2   2   2   2   0   0   0   2   0   2   0   0   2   2   2   2   2   2   2   2   0   2   2   0   2   2   0   2   0   2   0   0   0   2   2   2   2   0   0   2   2   2   2   2   2   0   2   0   2   0   2   2   0   0   0   2   2   0   0   0   0   2   2   2   0   0   0   2   2   2   0   2   0   2   2   2   0   0   0   2   2   0   0   2   2   2   2   2   2   2   2   0   0   0   0   0   0   2   0   2   0
 MK-5-15                2   2   2   0   0   2   2   0   0   0   2   0   2   0   0   2   2   0   2   0   0   0   0   0   2   2   0   0   2   2   0   0   2   0   0   2   0   0   2   0   0   0   0   0   2   0   0   2   0   2   0   0   2   2   0   0   2   0   0   2   0   2   2   2   0   2   2   0   0   2   0   2   2   0   2   0   0   0   2   0   0   0   0   0   2   0   2   2   0   2   0   0   0   2   2   2   2   0   0   2   2   2   2   0   0   0   2   0   2   0   0   0   0   2   0   2   2   2   2   2   2   2   0   2   2   0   2   0   2   0   0   2   2   2   2   2   0   0   2   2   2   2   2   2   0   2   0   2   0   2   2   0   2   0   0   2   0   0   0   0   2   2   0   0   0   0   2   2   0   0   2   0   2   2   2   2   0   0   2   2   0   2   2   2   2   2   2   2   2   2   0   0   2   0   0   2   0   0   2   0
 MK-5-16                2   2   2   0   2   2   2   0   0   0   0   0   0   0   0   2   2   0   2   2   0   0   0   0   2   2   0   0   2   2   0   0   0   0   0   2   0   0   2   0   0   0   0   0   2   0   0   2   2   2   0   0   2   2   0   2   2   0   0   2   0   2   2   2   0   2   2   0   0   2   0   2   2   0   2   0   0   0   2   2   0   0   0   0   2   0   2   2   0   2   0   0   0   2   2   0   2   2   0   2   0   2   2   0   0   0   2   0   2   0   0   0   0   0   0   2   2   2   2   2   2   2   0   2   2   0   0   0   2   0   0   2   2   2   2   2   0   0   2   2   2   2   2   2   0   2   0   2   0   2   2   0   2   0   0   2   0   0   0   0   2   2   0   0   0   0   2   2   0   0   2   0   2   0   2   2   0   0   2   2   0   2   2   2   2   2   2   2   2   2   0   2   2   0   0   2   2   0   2   0
 MK-6-1                 0   2   2   2   2   2   0   2   0   2   0   0   2   0   0   0   0   2   0   2   0   0   2   2   2   0   0   2   0   2   0   2   2   2   2   2   2   0   0   0   2   0   2   2   0   0   2   0   0   2   0   0   2   2   0   0   2   0   2   2   2   2   0   0   0   0   2   2   2   0   0   0   0   2   0   2   0   2   2   0   0   2   2   0   2   0   2   2   2   0   2   2   0   0   0   0   2   2   0   0   0   2   0   0   2   0   2   2   2   2   0   2   2   0   0   0   0   2   0   2   2   0   0   0   2   0   0   0   0   2   0   0   2   2   2   2   2   2   0   2   2   2   2   0   2   2   2   2   0   0   0   0   0   2   0   0   2   0   2   2   0   0   0   0   0   2   0   0   2   0   2   2   0   2   0   0   0   2   2   0   2   0   2   0   0   2   2   2   0   0   2   0   0   0   2   2   0   2   2   2
 MK-6-2                 0   2   2   2   2   2   0   2   0   2   0   0   2   0   0   0   0   2   0   2   0   0   2   2   0   0   0   2   0   2   2   2   2   2   0   2   2   0   0   0   2   0   2   2   0   0   2   0   0   2   0   0   2   0   0   0   2   0   2   2   2   2   0   0   0   0   2   2   2   2   0   0   0   2   0   2   0   0   2   0   0   2   2   0   2   0   2   0   2   0   2   2   0   0   0   2   2   2   0   0   0   0   0   0   2   0   0   2   2   0   0   2   2   0   0   0   0   2   0   0   2   0   0   0   2   0   0   0   0   2   0   0   2   2   2   2   2   2   0   2   2   2   0   0   2   2   2   2   0   0   0   0   0   2   0   0   2   2   2   2   0   0   0   2   0   2   0   0   0   0   2   2   0   2   0   0   0   2   2   0   2   0   2   0   0   0   2   2   0   0   0   0   0   0   2   2   2   2   2   2
 MK-6-3                 0   2   2   2   2   2   0   2   0   2   0   0   2   0   0   0   0   2   0   2   0   0   2   2   0   0   0   2   0   2   2   2   2   2   2   2   2   0   0   0   2   0   2   0   0   0   2   0   0   2   0   0   2   0   0   0   2   0   2   2   2   2   0   0   0   0   2   2   2   2   0   0   0   2   0   2   0   0   2   0   0   2   2   0   2   0   2   0   2   2   2   2   0   0   0   2   2   2   0   0   0   0   0   2   2   0   0   2   2   0   0   2   2   0   0   0   0   2   0   0   2   0   0   0   2   2   0   0   0   2   0   0   2   2   0   2   2   2   0   2   2   2   0   0   2   2   2   2   0   0   2   0   0   2   0   0   2   2   2   2   0   0   0   2   0   2   0   2   0   0   2   0   0   0   2   0   0   2   2   2   2   0   2   0   2   0   0   2   0   0   2   0   0   0   2   2   0   2   2   2
 MK-6-4                 0   2   2   0   2   2   2   2   2   2   0   0   2   0   2   0   0   2   0   2   0   0   2   2   0   0   0   2   0   2   2   2   2   2   2   2   2   0   0   0   2   0   2   0   0   0   2   0   0   2   0   0   2   0   0   0   2   0   2   2   2   2   0   0   2   2   2   2   2   2   0   2   0   0   0   2   0   0   0   0   0   2   2   0   2   0   2   0   2   2   2   0   0   0   0   2   2   2   0   0   0   0   2   2   2   0   0   2   2   0   0   2   2   0   0   0   0   2   0   2   2   0   0   0   2   2   0   0   0   2   0   0   2   2   0   2   2   2   0   2   2   0   0   0   2   2   2   2   0   2   2   2   0   2   0   0   2   2   2   2   0   0   0   2   0   2   0   2   0   0   2   0   0   0   0   0   0   2   2   2   2   0   2   0   2   0   0   2   0   0   2   0   0   0   2   2   0   2   2   2
 MK-6-5                 0   2   2   0   2   2   2   2   2   2   0   0   0   0   2   0   0   2   0   2   0   0   0   2   0   0   0   2   0   2   2   2   2   2   2   2   0   2   0   0   2   0   2   0   2   0   2   0   0   2   0   0   2   0   0   0   2   0   2   2   2   2   0   2   2   2   2   2   2   2   0   2   0   0   0   2   0   2   0   0   0   0   2   0   2   0   2   0   2   0   2   0   0   0   0   2   2   2   0   0   0   0   2   2   2   0   0   2   2   0   0   2   2   0   0   0   0   2   0   2   2   0   0   0   2   2   0   0   0   2   0   0   0   2   0   2   2   2   2   2   2   0   0   0   2   2   2   2   0   2   2   0   0   2   0   0   2   2   2   2   0   0   0   0   0   2   0   2   0   0   2   0   0   2   0   0   2   2   2   2   2   0   2   0   2   0   0   2   0   0   2   0   2   2   2   2   0   0   0   2
 MK-6-6                 0   2   2   0   2   2   2   0   0   2   0   0   0   0   2   0   0   2   0   2   0   0   0   2   0   0   0   2   0   2   2   2   2   2   2   2   0   0   0   0   0   0   2   0   2   0   2   0   0   2   2   0   2   0   0   0   2   0   2   2   2   2   0   2   2   2   2   2   2   2   0   2   0   0   0   2   2   2   0   0   0   0   2   0   0   0   0   0   2   0   2   0   0   0   2   2   2   2   0   0   0   0   2   2   2   0   0   2   2   0   2   2   2   2   0   0   0   2   0   2   2   0   0   0   2   2   0   2   0   2   0   0   2   2   0   2   2   2   2   2   2   0   0   0   2   2   2   2   0   0   2   2   0   0   0   0   2   2   2   2   0   0   0   0   0   2   0   2   0   0   2   0   0   2   0   0   2   2   2   2   2   0   2   2   2   0   0   2   2   2   2   0   2   2   2   2   0   0   0   0
 MK-6-7                 0   2   2   0   2   2   2   0   0   2   0   0   0   0   2   0   0   2   0   2   2   0   2   2   0   0   0   2   0   2   2   2   0   2   2   2   0   0   0   0   0   0   2   0   2   0   2   0   0   2   2   0   2   0   0   0   2   0   2   2   2   2   2   2   2   2   2   2   2   2   0   2   0   0   0   2   2   2   0   0   0   0   0   0   2   0   0   0   2   0   2   0   2   0   0   2   2   2   0   0   0   0   2   2   2   0   0   0   2   0   2   2   0   0   0   0   0   2   0   2   2   0   0   0   2   2   0   2   0   2   0   0   2   2   2   2   2   2   2   0   0   0   0   0   2   2   0   2   0   0   2   2   0   0   2   0   2   2   2   2   0   0   0   0   0   2   0   2   0   0   2   0   0   2   0   0   2   2   2   2   2   0   2   2   2   0   0   2   2   0   0   0   2   2   2   2   0   0   0   0
 MK-6-8                 0   2   2   0   2   2   2   0   0   2   0   0   0   0   2   0   2   2   0   0   2   0   2   2   0   0   2   2   0   2   2   2   0   2   2   2   0   0   0   2   0   0   2   0   2   0   0   0   0   2   2   0   2   0   0   0   2   0   2   2   2   2   2   2   2   0   2   2   2   2   0   2   0   0   0   2   2   2   0   0   0   0   0   0   2   0   0   0   2   0   2   0   2   0   0   2   2   2   2   0   0   0   2   2   0   0   0   0   2   0   2   0   0   0   0   0   0   2   0   2   2   0   0   0   0   2   0   2   0   2   0   2   2   2   2   2   2   2   0   0   0   2   0   0   2   2   0   2   0   0   2   2   0   0   2   0   2   2   2   2   0   0   0   0   2   2   0   2   0   0   2   0   0   2   0   0   2   2   2   0   2   0   2   2   2   0   0   2   2   0   0   0   2   2   2   2   0   0   0   0
 MK-6-9                 0   2   2   2   2   2   2   0   0   2   0   0   0   0   2   2   2   2   0   0   2   0   2   2   0   0   2   2   0   2   0   2   0   2   2   2   0   0   0   2   0   0   2   0   2   2   0   0   0   2   2   0   2   0   0   0   2   0   2   2   2   2   2   2   2   0   2   2   2   2   0   2   0   0   0   2   2   0   0   0   2   0   0   0   2   0   0   0   2   0   2   0   2   0   0   2   2   2   2   0   0   0   0   2   0   0   0   0   2   0   0   0   0   2   0   0   0   2   0   2   2   0   0   0   0   2   0   2   0   2   0   2   2   0   2   2   2   2   0   0   0   0   0   0   2   2   2   2   0   0   2   2   0   0   2   0   2   2   2   2   0   2   0   0   2   0   0   2   0   0   2   0   0   2   0   0   2   2   2   0   2   0   2   2   2   0   0   2   2   0   0   0   2   2   2   2   0   0   0   2
 MK-6-10                0   2   2   2   2   2   2   0   0   0   0   0   0   0   2   2   2   0   0   0   2   0   2   2   0   0   2   2   0   2   0   2   0   2   2   2   0   0   0   2   0   0   2   0   2   2   0   0   0   2   2   0   2   0   0   0   2   0   2   2   2   2   2   2   2   0   2   2   2   2   0   2   0   0   0   0   2   0   0   0   2   0   0   0   2   2   0   0   2   0   2   0   2   0   0   2   2   0   2   0   0   0   0   0   2   0   0   0   2   0   0   0   0   2   2   0   0   2   0   2   2   0   0   0   0   2   2   2   0   2   0   2   2   0   2   2   2   2   0   0   0   0   0   0   2   2   2   2   0   0   2   2   0   0   2   0   2   0   2   2   0   2   0   0   2   0   0   2   0   0   2   0   0   2   0   0   2   2   2   0   2   0   2   2   2   0   0   2   2   0   0   0   2   2   2   2   0   2   0   2
 MK-6-11                0   2   2   2   2   2   0   0   0   2   0   0   0   0   0   2   2   2   2   0   2   2   2   2   0   0   2   2   0   2   0   2   0   2   0   2   2   0   0   2   0   0   0   0   2   2   0   0   0   2   2   0   2   0   0   0   0   0   2   2   2   2   0   2   2   0   2   2   2   2   2   2   0   0   0   0   2   0   0   0   2   0   0   0   2   0   0   0   2   0   2   2   2   0   0   2   2   0   0   0   0   0   0   0   2   0   0   0   2   2   0   0   0   2   0   0   0   0   0   2   0   0   0   0   0   2   2   2   0   2   0   2   2   0   2   2   0   0   0   0   0   0   2   0   2   2   2   2   0   0   2   2   0   0   2   0   2   0   2   0   0   2   0   0   0   0   0   2   0   2   2   0   0   2   0   0   0   2   2   0   2   0   0   2   2   0   0   2   2   0   0   0   2   2   2   2   0   0   0   2
 MK-6-12                0   2   2   2   0   2   0   0   0   2   0   0   0   0   0   2   0   2   2   0   2   2   2   2   0   0   2   2   0   2   0   2   0   2   0   2   2   0   0   2   0   0   0   0   0   2   0   0   0   2   2   0   2   0   0   0   2   0   0   2   2   2   2   2   2   0   2   2   2   2   2   2   0   0   0   2   2   0   0   0   2   0   0   0   2   0   0   0   2   0   2   2   0   0   0   0   2   0   0   2   0   0   0   0   2   2   2   0   2   2   0   0   0   0   0   0   2   0   0   2   0   0   0   0   0   2   2   2   0   2   0   2   0   0   2   2   0   0   0   0   0   0   2   0   2   2   2   2   0   0   2   2   2   0   2   0   2   0   2   0   0   2   0   2   0   0   0   2   0   2   2   2   0   2   0   2   0   2   2   0   2   0   0   2   2   0   0   2   2   0   2   0   2   2   2   2   0   0   0   2
 MK-6-13                0   2   0   2   0   2   0   0   0   2   2   0   0   0   0   2   0   2   2   0   2   2   2   2   0   0   2   2   0   2   0   2   0   2   0   2   2   0   0   2   0   0   0   0   2   2   0   0   0   2   2   0   2   0   0   0   2   0   0   2   2   2   2   2   2   0   2   2   2   2   2   2   0   0   0   2   2   0   0   0   2   0   0   0   2   0   0   0   2   0   2   2   0   0   0   2   2   0   0   2   0   0   0   0   2   2   2   0   2   2   0   0   0   0   0   0   2   0   0   2   0   0   0   0   0   2   2   0   0   2   0   2   0   0   2   2   0   0   0   2   0   0   0   2   2   2   2   2   2   0   2   2   2   0   2   0   2   2   2   0   0   2   0   2   0   0   0   0   0   2   2   2   0   2   0   2   2   2   0   0   2   0   0   2   2   0   0   2   2   0   2   0   2   2   2   0   0   0   0   2
 MK-6-14                0   2   0   2   0   2   0   0   0   2   2   0   0   2   0   2   2   2   2   0   2   2   2   2   0   0   2   2   0   2   0   2   0   0   0   2   2   0   0   2   0   0   0   0   2   2   2   0   2   2   0   0   0   2   0   0   2   2   2   2   0   2   2   2   2   0   2   2   2   2   2   2   0   0   0   2   2   0   0   0   2   0   0   0   2   0   0   0   0   0   2   2   0   0   0   2   2   0   0   2   0   0   0   0   2   2   2   0   2   2   0   0   0   0   0   0   2   0   0   2   2   0   0   0   0   2   2   0   0   2   0   2   0   0   2   2   0   0   0   2   0   0   0   2   2   2   2   2   2   0   2   2   2   0   2   0   2   2   2   0   0   0   0   2   2   2   0   0   0   2   2   2   0   2   2   2   2   2   0   0   2   0   0   2   2   0   0   2   2   0   2   0   2   2   0   0   0   0   0   2
 MK-6-15                0   2   0   2   0   2   0   0   2   2   2   0   0   2   0   2   2   0   2   0   2   2   2   2   0   0   2   2   2   2   0   2   0   0   0   2   0   0   0   0   0   0   0   0   2   2   2   0   2   2   0   0   0   2   0   0   2   2   2   2   0   2   2   2   2   0   2   2   2   2   2   2   0   2   0   2   2   0   0   0   2   0   0   0   2   0   0   0   2   0   2   2   2   0   0   2   2   0   0   2   0   0   0   0   2   2   0   2   2   2   0   0   0   0   0   0   2   0   0   2   2   2   0   0   0   2   2   0   0   2   0   2   2   0   2   0   2   0   0   2   2   0   0   2   0   2   2   0   2   0   0   2   2   0   2   0   2   2   0   0   0   0   0   2   2   0   0   0   0   2   2   2   0   2   2   0   2   2   0   0   0   0   0   2   2   0   0   2   2   0   2   0   2   2   0   0   2   0   0   2
 MK-6-16                0   2   0   2   0   2   0   0   0   2   2   0   0   2   0   0   2   0   2   0   2   2   2   0   0   0   2   2   2   2   0   2   0   0   0   2   0   0   0   0   0   0   0   0   2   2   2   0   2   2   0   0   0   2   0   0   2   2   2   2   0   2   2   2   2   0   2   2   2   2   2   2   0   2   0   2   2   0   0   0   2   0   0   0   0   0   0   0   2   0   0   0   2   0   0   2   2   0   0   2   0   0   0   0   2   2   0   2   2   2   0   0   0   0   0   0   2   0   0   2   2   2   0   0   0   2   0   0   0   2   0   2   2   0   0   0   2   2   0   2   2   0   0   2   0   2   2   0   2   0   0   2   2   0   2   0   2   2   2   0   2   0   0   2   2   0   2   2   2   0   2   2   0   2   2   0   2   2   0   0   0   0   0   2   2   0   0   2   2   0   2   0   2   2   0   0   2   2   0   2
 
!****************************************** Phenotypic Data **********************************************************
!-100.0 is resevred for missing phenotype
SimulatedTrait1        13.8050   16.3397   14.8283   14.5437   14.7461   13.8563   13.6991   13.7509   13.4781   15.2807   16.3344   13.9177   15.9519   14.7180   15.3637   14.0333   13.2202   13.9869   13.9086   15.2528   15.5476   15.8147   14.0741   14.3138   15.6106   16.1708   16.4486   13.2637   15.9512   16.3454   16.4684   13.9489   16.3836   13.7090   17.0404   16.5729   15.6257   14.5610   12.8754   16.4363   15.8195   13.9554   15.7075   14.8835   14.8772   16.9410   12.8724   14.3687   12.8886   16.4408   14.6647   15.1814   16.2417   15.1015   13.5705   14.6113   15.9596   14.2830   15.5819   14.4484   14.5305   16.0331   15.9350   13.6665   15.7512   13.7446   14.8263   15.6253   16.4365   13.4243   16.3964   14.1980   16.7383   15.0166   16.1527   15.7406   15.7022   15.3608   15.0692   14.0582   15.3734   16.2049   15.1085   15.1139   13.3051   13.5660   16.4123   14.3504   14.2731   16.0221   13.9157   15.3397   13.8946   15.7525   14.7711   15.9011   14.3765   15.8864   14.8140   13.4744   16.2896   14.3510   14.4282   15.1692   14.6298   15.8129   16.1220   15.5941   15.1297   15.0222   15.9437   16.2363   15.0368   16.4276   14.9522   13.5057   14.8867   14.4098   16.3953   16.3577   16.3093   15.1191   16.1341   15.2343   14.5948   16.1135   14.4889   13.7412   13.4719   16.1329   13.8911   15.2323   14.0613   13.6924   13.7887   15.2815   13.2260   16.3810   14.7576   14.4762   16.3757   13.9504   14.0541   14.5616   14.5312   14.9037   16.8003   14.2271   14.6987   13.4502   14.0946   13.7658   15.7630   15.6679   14.9098   13.7201   16.0063   14.6000   14.4571   13.5831   15.0511   15.6115   14.2963   15.6712   15.6623   15.3422   16.3458   15.8802   13.8999   16.2342   13.7470   13.6783   14.8478   13.8238   16.5140   15.5126   15.4489   16.4489   13.3298   15.6570   15.9836   15.9842   14.0309   15.0605   14.0858   15.1763   15.5301   14.5889   16.6469   14.2054   13.3733   13.2657   14.6331   13.6348   15.9970   14.7671   13.0345   15.1793   14.2733   14.4122
SimulatedTrait2        10.6397    9.4481   10.5337   10.7186   10.6257   10.3076   10.6461   10.4973   11.2862    9.4180    9.4416   10.8590    9.3830   10.2000    9.9777   10.8081   10.4855   10.4882   10.5657    9.1420   10.2089    9.3659   10.5481   10.6698    9.4992    9.4133    9.3519   10.8361    9.4035    9.3972    9.6507   10.3672    9.1902   10.1856   10.1212    9.2573    9.0682   10.1702   10.6489    9.7349    9.8076   10.3864    9.5990    9.6827    9.4309    9.3366   10.8535   10.5717   10.2733    9.5630   10.8837    9.7662    9.2750   10.2792   10.6087   10.4092    9.1566   10.6373    9.2396   10.1699    9.8954    9.4492    9.7672   10.4456    9.5879   10.3015    9.9347    9.5866    9.6808   10.1424    9.7023   10.3422    9.7524   10.0839    9.4386    9.4946   10.2179   11.0967   10.0290   10.6858    9.4524    9.3500    9.8611    9.3462   10.6440   10.1966    9.3445   10.4976   10.5785    9.2048    9.9354    9.7202   10.7629    9.3028   10.5883    9.6232   10.9480    9.3486   10.8000   10.6339    9.9081   10.4355   10.6079    9.8319   10.0691    9.2232    9.4913    9.2461    9.2467   10.8455    9.6085    9.6289   10.7094    9.8955   10.0116   10.2297   10.2543    9.1633    9.8185    9.1546    9.2707    9.5328    9.4279    9.2461   10.6150    9.7634   10.9121   10.5124   10.3042    9.4368   10.2837   10.7703   10.6389   10.3048   10.2264   10.8057   10.1271    9.2887   10.3189   10.2299    9.4684   10.4097   10.3824   10.3541   10.3514   10.1995    9.5257   10.2336   10.4341   10.2563   10.4414   10.4962    9.1578    9.1713    9.9922   10.2416    9.6667    9.8205   10.3602   10.4800    9.2755    9.7104   10.5507    9.4558    9.7533   10.5387    9.5668    9.4984   10.2461    9.2508    9.7960   10.6320   10.0418   10.4283    9.5763    9.9862   10.1860    9.6105   10.7041    9.6780    9.6326    9.4664   10.6971    9.6268   10.6591   10.7014   10.6164    9.7351    9.3533   10.2452   10.3840   10.4861   10.5912   10.5827   10.5849   10.6441    9.9014    9.8563   10.5919    9.6790
 
