# Supplementary material for: Inclusive Composite Interval Mapping of QTL by Environment Interactions in Biparental Populations
Source: PLoS One. 2015 Jul 10;10(7):e0132414. doi: 10.1371/journal.pone.0132414 (PMC4498613; doi:10.1371/journal.pone.0132414)
Supplement: S6 File — (ZIP) [file pone.0132414.s006.zip › H=0.8/L1/run_00170.met]

!**********************Note: lines staring with "!" are remarks and will be ignored in the program********************
!*********************************General Information**********************************
!Assuming F1 = P1 x P2, populations available in QTL IciMapping are: 
!  1, P1BC1F1 = P1 x F1, the first backcrossing where P1 is used as the recurrent parent;
!  2, P2BC1F1 = P2 x F1, the first backcrossing where P2 is used as the recurrent parent;
!  3, F1DH, F1-derived doubled haploids; 
!  4, RIL or F1RIL, recombination inbred lines through the repeated selfing of F1;
!  5, P1BC1RIL, recombination inbred lines through the repeated selfing of P1BC1F1;
!  6, P2BC1RIL, recombination inbred lines through the repeated selfing of P2BC1F1;
!  7, F2, the selfing generation of F1;
!  8, F3, the selfing generation of F2;
!  9, P1BC2F1, the second backcrossing where P1 is used as the recurrent parent; 
! 10, P2BC2F1, the second backcrossing where P2 is used as the recurrent parent;
! 11, P1BC2RIL, recombination inred lines through the repeated selfing of P1BC2F1; 
! 12, P2BC2RIL, recombination inred lines through the repeated selfing of P2BC2F1; 
! 13, P1BC1F2, the selfing generation of P1BC1F1; 
! 14, P2BC1F2, the selfing generation of P2BC1F1; 
! 15, P1BC2F2, the selfing generation of P1BC2F1; 
! 16, P2BC2F2, the selfing generation of P2BC2F1; 
! 17, P1BC1DH, P1BC1F1-derived doubled haploids; 
! 18, P2BC1DH, P2BC1F1-derived doubled haploids; 
! 19, P1BC2DH, P1BC2F1-derived doubled haploids; 
! 20, P2BC2DH, P2BC2F1-derived doubled haploids; 
   3      !Mapping Population (see remarks above)
   2      !Mapping Function (1 for Kosambi; 2 for Haldane; 3 for Morgan)
   2      !Marker Space Type (1 for intervals; 2 for positions)
   1      !Marker Space Unit(1 for centiMorgans; 2 for Morgan)
   6      !Number of Chromosomes (or Linkage Groups)
 200      !Size of the mapping population
   2      !Number of environments
 
!***************************************** Chromosomes and Linkage Maps **********************************************
!Chromosome                 NumMarkers
-CH1                        16
-CH2                        16
-CH3                        16
-CH4                        16
-CH5                        16
-CH6                        16
!Linkage map (Marker name followed by position or the interval length)
 MK-1-1                1     0.000
 MK-1-2                1    10.000
 MK-1-3                1    20.000
 MK-1-4                1    30.000
 MK-1-5                1    40.000
 MK-1-6                1    50.000
 MK-1-7                1    60.000
 MK-1-8                1    70.000
 MK-1-9                1    80.000
 MK-1-10               1    90.000
 MK-1-11               1   100.000
 MK-1-12               1   110.000
 MK-1-13               1   120.000
 MK-1-14               1   130.000
 MK-1-15               1   140.000
 MK-1-16               1   150.000
 MK-2-1                2     0.000
 MK-2-2                2    10.000
 MK-2-3                2    20.000
 MK-2-4                2    30.000
 MK-2-5                2    40.000
 MK-2-6                2    50.000
 MK-2-7                2    60.000
 MK-2-8                2    70.000
 MK-2-9                2    80.000
 MK-2-10               2    90.000
 MK-2-11               2   100.000
 MK-2-12               2   110.000
 MK-2-13               2   120.000
 MK-2-14               2   130.000
 MK-2-15               2   140.000
 MK-2-16               2   150.000
 MK-3-1                3     0.000
 MK-3-2                3    10.000
 MK-3-3                3    20.000
 MK-3-4                3    30.000
 MK-3-5                3    40.000
 MK-3-6                3    50.000
 MK-3-7                3    60.000
 MK-3-8                3    70.000
 MK-3-9                3    80.000
 MK-3-10               3    90.000
 MK-3-11               3   100.000
 MK-3-12               3   110.000
 MK-3-13               3   120.000
 MK-3-14               3   130.000
 MK-3-15               3   140.000
 MK-3-16               3   150.000
 MK-4-1                4     0.000
 MK-4-2                4    10.000
 MK-4-3                4    20.000
 MK-4-4                4    30.000
 MK-4-5                4    40.000
 MK-4-6                4    50.000
 MK-4-7                4    60.000
 MK-4-8                4    70.000
 MK-4-9                4    80.000
 MK-4-10               4    90.000
 MK-4-11               4   100.000
 MK-4-12               4   110.000
 MK-4-13               4   120.000
 MK-4-14               4   130.000
 MK-4-15               4   140.000
 MK-4-16               4   150.000
 MK-5-1                5     0.000
 MK-5-2                5    10.000
 MK-5-3                5    20.000
 MK-5-4                5    30.000
 MK-5-5                5    40.000
 MK-5-6                5    50.000
 MK-5-7                5    60.000
 MK-5-8                5    70.000
 MK-5-9                5    80.000
 MK-5-10               5    90.000
 MK-5-11               5   100.000
 MK-5-12               5   110.000
 MK-5-13               5   120.000
 MK-5-14               5   130.000
 MK-5-15               5   140.000
 MK-5-16               5   150.000
 MK-6-1                6     0.000
 MK-6-2                6    10.000
 MK-6-3                6    20.000
 MK-6-4                6    30.000
 MK-6-5                6    40.000
 MK-6-6                6    50.000
 MK-6-7                6    60.000
 MK-6-8                6    70.000
 MK-6-9                6    80.000
 MK-6-10               6    90.000
 MK-6-11               6   100.000
 MK-6-12               6   110.000
 MK-6-13               6   120.000
 MK-6-14               6   130.000
 MK-6-15               6   140.000
 MK-6-16               6   150.000
!*********************************** Marker Types ********************************************************************
!Co-dominant marker: When heterozygote F1 is present, P1 is coded as 2, F1 is coded as 1, and P2 is coded as 0; Otherwise, P1 is coded as 2, and P2 is coded as 0. 
!Dominant marker: When heterozygote F1 is present, P1 and F1 are coded as 12, and P2 is coded as 0; Otherwise, P1 is coded as 2, and P2 is coded as 0.  
!Recessive markers: When heterozygote F1 is present, P1 is coded as 2, and F1 and P2 are coded as 10; Otherwise, P1 is coded as 2, and P2 is coded as 0. 
!Missing marker is coded as -1. 
 MK-1-1                 0   2   2   0   0   2   2   0   2   2   0   2   0   0   0   2   0   0   2   0   2   2   0   2   0   2   2   0   0   2   0   2   0   0   2   2   0   2   2   2   0   0   0   2   0   2   0   2   2   0   0   0   0   0   0   0   0   2   0   0   0   2   2   0   0   2   0   2   0   2   0   0   2   2   2   0   2   2   0   0   2   2   2   0   2   2   2   0   0   0   0   2   2   2   2   0   0   0   2   0   0   2   2   0   2   0   2   0   2   2   2   2   0   0   0   0   2   0   0   0   2   0   0   0   2   0   0   2   0   2   2   0   2   2   2   0   2   0   2   0   2   2   2   2   2   0   2   0   0   2   0   0   2   0   0   2   2   0   0   0   2   2   2   0   2   2   2   2   0   2   2   0   0   2   2   2   0   0   0   0   0   2   0   2   2   2   2   2   2   2   2   0   2   2   2   0   0   2   0   0
 MK-1-2                 0   2   2   0   0   2   2   0   2   2   0   2   0   0   0   2   0   0   2   0   2   2   2   2   0   2   2   0   0   2   0   2   0   0   2   2   0   2   2   2   0   0   0   2   0   2   0   2   2   0   0   0   0   0   2   0   0   2   0   0   0   2   0   0   0   2   0   2   0   2   0   0   2   2   2   0   2   2   0   0   2   2   2   0   2   2   2   0   0   0   0   2   2   2   2   0   0   0   2   0   0   2   2   0   2   0   2   0   2   2   2   2   0   0   0   0   0   0   0   0   2   0   0   0   2   0   0   2   0   0   2   0   2   2   2   0   2   0   2   0   2   2   2   2   2   0   2   0   0   2   0   0   2   0   0   2   2   0   0   0   2   2   2   0   2   2   2   2   0   2   0   0   0   2   2   0   0   0   0   0   0   2   0   2   2   2   2   2   2   2   2   0   2   2   2   0   0   2   0   0
 MK-1-3                 0   2   2   0   0   2   2   0   2   2   0   2   0   0   0   2   0   0   2   0   2   2   2   0   0   2   2   0   0   2   0   2   0   0   2   2   0   2   2   2   0   0   0   2   0   2   0   2   2   0   0   0   0   0   2   0   0   2   0   0   0   2   0   0   0   2   0   2   0   2   0   0   2   2   2   0   2   2   0   0   2   2   2   2   2   2   2   0   0   2   0   2   2   2   2   0   0   0   2   0   0   2   2   0   2   0   2   2   2   2   2   2   0   0   0   0   0   0   2   0   2   2   0   0   2   0   0   2   0   0   2   0   2   2   2   0   2   0   2   0   2   2   2   2   2   0   2   0   0   2   0   0   2   0   0   2   2   0   0   0   2   2   2   0   2   2   2   2   0   0   0   0   2   2   2   0   0   0   0   0   0   2   0   2   2   2   2   2   2   2   0   0   0   2   2   0   0   2   0   0
 MK-1-4                 0   2   2   0   0   2   2   0   2   2   0   2   0   0   0   2   0   0   0   2   2   2   2   0   0   0   2   0   0   2   0   2   0   0   2   0   0   2   2   2   0   0   2   2   0   2   0   2   2   0   0   0   0   0   2   0   0   2   0   0   0   2   2   0   0   2   0   2   0   2   0   0   2   2   2   0   2   2   0   0   2   0   2   0   2   2   2   0   0   2   0   2   2   2   2   0   0   0   2   0   0   2   2   0   2   0   2   2   0   2   0   2   0   0   0   0   0   0   2   0   2   2   0   0   2   2   0   2   0   0   2   0   2   2   2   0   2   0   2   0   2   2   2   2   2   0   2   0   0   2   2   0   2   0   0   2   2   0   0   0   2   2   2   0   2   2   2   2   0   0   0   0   2   2   2   2   0   0   0   0   0   2   0   2   2   2   2   2   2   2   0   0   0   2   2   0   0   2   0   2
 MK-1-5                 0   2   0   0   2   2   2   0   2   2   0   0   0   2   0   2   0   0   0   2   2   2   2   0   2   2   2   0   2   2   0   2   0   0   2   0   0   2   2   2   0   0   2   2   2   2   0   2   2   2   0   0   0   0   2   2   0   2   0   0   0   2   2   0   0   2   0   2   0   2   0   2   2   2   2   0   2   2   0   0   2   0   2   0   0   2   2   2   0   2   0   0   2   2   2   0   0   0   2   0   0   2   2   0   2   0   2   2   0   2   0   2   0   0   0   0   0   0   0   0   2   2   0   0   2   2   2   2   2   2   2   0   2   2   2   0   2   2   0   0   2   2   2   2   0   0   2   0   0   2   2   0   2   0   0   2   2   0   0   0   2   2   2   0   2   2   2   0   0   0   0   0   0   2   2   2   0   0   0   0   0   0   0   2   2   2   2   2   2   2   0   0   0   2   2   0   0   2   0   2
 MK-1-6                 0   2   0   0   2   2   2   2   2   2   0   0   0   2   0   0   2   0   0   2   2   2   2   0   2   2   2   0   2   2   2   2   0   0   2   0   0   2   2   2   0   0   2   2   2   2   0   2   2   2   0   0   2   0   2   2   0   2   0   0   0   2   2   0   0   2   0   2   0   2   0   2   0   2   2   0   2   2   0   0   2   2   2   0   0   2   2   2   2   2   0   0   2   2   2   0   0   2   2   0   0   2   2   2   2   0   2   2   0   2   0   0   0   0   2   0   0   0   2   0   2   2   0   0   2   2   2   2   2   2   2   0   2   2   2   0   2   2   0   0   2   2   2   2   0   0   2   0   0   2   2   0   2   0   0   2   2   0   0   0   2   0   2   0   2   2   2   0   0   0   0   0   0   2   2   2   0   2   0   0   0   0   2   2   2   2   2   2   2   2   0   0   0   2   2   0   0   2   0   2
 MK-1-7                 0   2   0   2   2   2   2   2   2   0   0   0   0   2   0   0   2   0   0   2   2   2   2   0   0   2   0   0   2   2   2   2   2   0   2   0   0   2   2   2   0   0   2   2   2   2   0   2   0   2   0   0   0   0   2   2   0   2   0   0   0   2   2   0   0   2   0   2   0   2   0   2   0   2   2   0   2   0   0   2   2   0   2   0   0   2   2   2   0   2   0   0   2   2   2   0   0   2   0   0   0   2   2   2   2   0   2   2   0   2   0   0   0   0   2   0   0   0   2   0   0   2   0   0   2   0   2   2   2   2   2   0   2   0   2   0   2   2   0   0   2   2   2   2   0   0   2   0   0   2   2   0   2   0   0   2   2   0   0   0   2   0   2   0   2   2   0   0   0   0   0   2   0   0   2   2   2   2   2   0   0   0   2   2   2   2   2   2   2   2   0   0   0   2   2   0   0   2   0   2
 MK-1-8                 0   2   2   2   0   2   2   2   2   0   0   0   0   2   0   0   0   0   0   2   2   2   2   0   0   2   0   0   2   2   2   2   2   0   2   0   0   2   2   2   0   0   2   2   2   2   0   2   0   2   0   0   0   0   2   0   0   2   0   0   0   2   2   0   0   2   0   2   0   2   0   2   0   2   2   0   2   0   0   2   2   2   2   0   0   2   2   2   0   2   0   0   2   0   2   2   0   2   0   0   0   2   2   2   2   0   0   2   2   2   0   0   0   0   0   0   0   0   2   0   0   2   2   0   2   0   2   2   2   2   2   0   2   0   2   0   2   2   0   0   2   2   2   2   0   0   2   0   0   2   2   0   2   2   0   2   2   0   0   0   2   0   0   0   2   2   0   0   0   0   2   2   0   0   0   2   2   2   0   0   0   0   2   0   2   2   2   2   2   2   0   0   0   2   2   0   2   2   0   2
 MK-1-9                 0   2   2   0   0   2   2   2   2   0   2   2   0   2   0   0   0   0   0   0   2   2   2   2   0   2   0   0   2   2   2   2   2   0   2   0   0   2   2   2   2   0   2   2   2   2   0   2   0   0   0   0   0   2   2   0   0   2   0   2   0   2   2   0   0   2   0   2   0   2   0   2   0   2   2   0   2   0   0   2   2   2   2   0   0   2   2   2   0   2   0   0   2   2   0   2   0   0   2   0   0   0   2   2   2   0   0   2   2   2   0   2   0   0   0   0   0   0   2   0   0   2   2   0   2   0   2   2   2   0   2   0   2   0   2   0   2   2   0   0   2   2   2   2   0   0   2   0   0   2   2   2   2   2   0   2   2   0   2   0   2   0   0   0   2   2   0   0   0   0   2   2   0   0   0   2   2   0   0   0   0   0   2   0   0   2   2   2   2   2   0   0   0   2   2   0   2   2   2   2
 MK-1-10                0   2   2   0   2   0   2   2   2   0   2   2   0   2   0   0   0   0   0   2   2   2   2   2   0   2   0   0   2   2   2   2   2   0   2   0   0   2   2   2   2   0   2   2   2   2   0   2   0   0   0   0   0   2   2   0   0   2   0   2   0   2   2   0   0   2   0   2   0   2   0   2   0   2   2   0   0   0   0   2   2   2   2   2   2   2   2   2   0   2   2   0   2   2   0   2   0   0   2   0   0   0   2   0   2   0   2   2   0   2   0   2   0   0   2   0   0   0   2   0   0   2   2   0   2   0   2   2   2   2   2   0   2   0   2   0   2   2   0   0   2   2   2   2   0   0   2   0   0   2   2   2   2   2   0   2   2   0   2   0   2   0   0   0   2   2   0   0   0   0   2   2   0   0   0   2   2   0   0   0   0   0   0   0   0   2   2   0   2   2   0   0   0   2   2   0   2   2   2   2
 MK-1-11                0   2   2   0   2   0   2   2   2   0   2   2   0   2   0   0   0   0   0   2   2   2   2   2   0   2   0   0   2   2   2   2   2   0   2   0   0   2   2   2   2   0   2   2   2   2   0   2   0   0   2   0   0   2   2   0   0   2   0   2   0   0   2   2   0   2   0   2   0   2   0   2   0   2   2   0   0   0   0   2   2   2   0   2   2   2   2   2   0   2   2   0   2   2   0   2   0   0   2   0   0   0   2   0   0   0   2   2   0   2   0   2   0   0   2   0   0   2   2   2   0   2   2   0   2   0   2   2   2   2   2   2   2   0   2   0   2   2   0   0   2   2   0   2   0   0   2   0   0   2   2   2   2   2   0   2   2   2   2   0   2   0   0   0   2   2   0   0   0   0   2   2   0   0   0   2   2   0   0   2   0   0   0   0   2   2   2   0   0   2   0   0   0   2   2   0   2   2   2   2
 MK-1-12                0   2   2   0   2   2   2   2   2   0   2   2   0   2   2   0   0   0   0   2   2   2   2   2   0   2   0   0   2   2   2   0   2   0   2   0   2   0   2   2   2   2   2   2   2   2   0   2   0   0   2   0   0   2   2   0   0   2   0   2   0   0   2   2   0   2   0   2   0   2   0   2   0   2   2   0   0   0   0   2   0   2   2   2   2   0   2   2   0   2   2   2   2   2   0   2   0   0   2   0   0   0   2   0   0   0   0   2   0   2   0   0   0   0   2   0   0   0   2   2   0   2   2   0   2   0   2   2   2   2   2   2   2   0   2   0   2   2   0   0   2   0   0   2   0   0   0   0   0   2   2   2   2   2   0   0   2   2   2   0   2   0   0   0   2   2   0   0   0   0   2   2   0   2   0   2   2   2   0   2   0   0   0   0   2   2   2   0   0   2   0   0   0   2   2   0   2   2   2   2
 MK-1-13                2   2   2   0   2   2   2   2   2   0   2   2   0   2   0   0   0   0   0   2   2   0   2   2   0   2   0   0   2   2   2   0   2   0   2   0   2   0   2   2   2   2   2   2   0   2   0   2   0   0   2   0   0   2   2   0   0   2   0   2   0   0   2   2   0   2   0   2   0   2   0   2   0   2   2   0   2   0   2   2   0   2   0   2   2   0   2   2   0   2   2   2   2   2   0   2   0   0   2   2   2   0   2   2   0   0   0   2   2   2   0   0   0   0   2   2   0   0   2   2   0   2   2   0   2   0   2   2   2   2   2   0   2   0   2   0   2   2   0   2   2   0   0   0   0   0   0   0   0   2   2   2   2   2   0   0   2   2   2   0   2   0   0   0   2   2   0   0   0   0   2   2   0   2   0   2   2   2   0   2   0   0   0   0   2   2   2   0   2   2   2   0   2   2   2   2   0   2   2   2
 MK-1-14                2   2   2   0   2   2   2   2   2   0   2   2   0   2   0   0   0   0   0   2   2   0   2   2   0   2   0   0   0   2   2   0   2   2   2   0   2   0   2   2   2   2   2   2   0   2   0   2   0   0   2   0   0   2   2   0   0   2   0   2   0   0   2   2   0   2   0   2   0   2   0   2   0   2   2   0   2   0   2   2   0   2   0   2   2   0   2   2   0   0   2   2   2   2   0   2   0   0   2   2   2   0   2   2   0   0   0   2   0   2   2   0   0   0   0   2   0   0   0   2   0   2   2   0   0   0   2   2   2   2   2   0   2   0   0   0   2   0   0   2   0   0   0   0   2   0   0   0   0   2   2   2   2   2   0   0   2   2   2   2   2   0   0   0   2   2   0   2   2   0   2   2   0   2   0   2   2   2   2   2   0   0   0   0   2   2   0   0   2   2   2   0   2   2   2   2   2   2   2   2
 MK-1-15                2   2   2   0   0   0   2   2   2   0   2   2   0   2   0   0   0   2   0   2   2   0   2   2   0   2   0   0   2   2   2   0   2   2   2   0   2   0   2   2   2   2   2   2   0   2   2   0   0   0   2   2   0   0   2   0   0   2   0   2   0   0   2   2   2   2   0   2   0   2   0   2   0   2   2   0   2   0   2   2   0   2   0   2   2   0   2   2   0   0   2   2   2   2   0   2   2   0   2   2   2   0   2   2   0   0   0   2   0   2   2   0   0   0   0   2   0   0   0   2   0   2   2   2   0   0   2   2   2   2   2   0   2   0   0   0   2   0   0   2   2   0   0   0   2   0   0   0   0   2   2   2   2   2   0   2   2   2   2   2   2   0   2   0   2   0   0   2   2   0   2   2   0   2   2   2   2   2   2   2   2   0   0   0   2   2   0   0   2   2   2   0   2   2   2   2   2   2   2   2
 MK-1-16                2   2   2   0   0   0   2   2   2   0   2   2   0   2   0   0   0   2   0   2   2   2   0   2   0   2   0   0   2   2   2   0   0   2   2   0   0   0   2   2   2   2   2   2   0   2   2   0   0   0   2   2   0   0   2   0   0   2   0   2   0   0   2   2   2   2   0   2   0   2   0   2   2   2   2   0   2   0   2   2   0   0   0   2   2   0   2   2   0   0   2   2   2   2   0   2   2   0   0   2   2   0   2   2   0   0   0   2   0   2   0   0   0   0   0   2   0   0   0   2   0   2   2   2   0   0   2   2   2   0   2   0   2   0   0   0   2   0   0   0   2   0   0   0   2   0   0   0   0   2   2   2   2   2   2   2   2   2   2   2   2   0   2   0   2   0   0   0   2   0   2   2   0   2   2   2   2   2   2   2   2   0   0   2   0   2   0   0   2   0   2   0   2   2   2   2   2   2   2   0
 MK-2-1                 2   2   2   2   2   2   2   2   2   2   0   2   0   0   2   0   0   0   2   2   0   2   0   2   0   0   2   2   2   0   2   2   0   0   2   0   2   0   0   0   2   0   0   2   2   0   0   2   0   0   0   0   2   0   2   2   2   0   2   0   0   2   2   0   0   2   0   2   2   2   0   2   0   0   2   2   0   0   0   2   0   0   0   0   2   0   0   2   2   0   2   0   0   0   0   2   0   2   2   0   2   2   2   2   0   2   0   0   2   0   2   0   0   0   0   0   2   0   2   2   0   0   0   0   2   2   2   0   2   0   2   0   2   0   2   2   2   2   2   0   0   2   0   0   0   0   0   2   2   0   2   2   0   0   0   2   0   2   0   2   0   0   0   2   0   2   2   2   2   0   2   2   2   0   2   2   2   2   2   0   2   0   2   2   2   0   2   2   0   2   2   0   2   0   0   2   0   0   2   2
 MK-2-2                 2   2   2   2   2   2   0   2   0   2   0   2   0   0   2   2   2   0   2   2   0   2   0   0   0   0   2   2   2   0   2   2   0   0   2   0   2   0   0   0   2   0   0   2   2   0   0   2   0   2   0   0   2   0   2   2   0   0   2   0   0   2   2   0   0   2   0   2   2   2   0   2   0   0   2   2   0   2   0   2   0   0   0   0   2   0   0   2   2   0   2   0   0   0   0   2   0   2   2   0   2   2   2   0   0   2   0   0   2   0   0   0   2   0   0   0   2   0   0   2   0   0   0   0   2   2   2   0   2   0   2   0   2   0   0   0   0   2   2   0   0   2   0   2   0   0   0   2   2   0   2   2   0   0   0   0   0   2   0   2   0   0   0   2   0   0   2   2   2   2   2   2   2   0   2   2   0   2   2   0   2   0   2   2   0   0   2   2   0   2   2   0   2   0   2   2   0   2   2   2
 MK-2-3                 2   2   2   2   2   2   0   2   0   2   0   2   0   0   2   2   2   0   2   2   0   2   0   2   2   0   2   2   2   0   2   2   0   0   2   0   2   0   0   0   2   0   2   2   2   0   0   2   0   2   0   0   2   0   2   2   0   0   2   0   0   2   2   0   0   2   0   2   2   2   0   2   0   0   2   0   0   2   0   2   0   0   0   0   2   0   0   2   2   0   2   0   0   0   0   0   0   2   2   0   2   2   2   0   0   2   0   2   2   2   0   0   2   0   0   0   2   0   0   2   0   0   0   0   2   2   2   0   2   0   2   0   2   0   0   0   0   2   2   0   0   2   0   2   0   0   0   0   2   0   2   2   0   0   0   0   0   2   0   2   0   0   0   2   0   0   2   2   2   2   2   2   2   0   2   2   0   2   2   0   2   0   2   0   0   0   2   2   0   2   2   0   2   0   2   2   0   2   2   2
 MK-2-4                 2   2   2   2   2   0   0   0   0   0   0   2   0   0   2   2   2   2   2   2   0   2   0   2   2   0   2   2   2   2   2   0   0   0   2   2   2   0   0   0   2   0   2   2   2   0   0   2   0   2   0   0   2   0   0   2   0   0   2   0   0   2   2   0   0   2   0   2   2   2   0   2   0   0   2   0   0   2   2   2   0   0   0   0   2   0   0   2   2   0   2   0   0   0   0   0   2   2   2   0   2   2   2   0   0   2   0   2   2   2   0   0   2   0   0   0   2   0   0   2   2   0   0   0   2   2   2   0   0   0   2   0   2   0   0   0   0   2   2   2   0   2   0   2   0   0   2   0   2   0   2   2   0   0   0   0   0   2   0   0   0   0   0   2   0   0   2   2   0   2   2   2   2   0   2   2   0   2   2   0   2   0   2   0   0   0   2   2   0   2   2   0   2   2   2   2   2   0   2   2
 MK-2-5                 2   2   2   2   2   0   0   0   0   0   0   2   0   0   0   2   0   2   2   2   0   2   0   2   2   0   0   2   2   2   0   2   0   0   0   0   2   2   0   0   2   0   2   2   2   0   0   2   0   0   0   2   2   0   0   2   0   2   2   2   0   2   2   0   0   2   0   2   2   2   0   2   2   0   0   0   0   2   2   2   0   0   0   0   2   0   0   2   2   0   2   0   2   0   0   0   2   2   2   0   2   2   2   2   0   2   0   0   2   2   0   0   2   0   0   0   2   2   0   2   2   2   0   0   2   2   2   0   0   0   2   0   2   0   0   0   0   2   2   2   0   2   0   2   0   0   2   0   2   0   2   2   0   0   2   0   2   2   0   0   0   0   0   0   0   0   2   2   0   0   2   2   2   0   2   2   0   0   2   0   2   0   2   0   0   0   0   2   0   2   2   0   2   2   2   2   2   0   2   2
 MK-2-6                 2   2   2   0   0   2   0   0   0   0   0   2   0   0   0   0   0   2   2   0   0   2   0   2   2   2   0   2   0   2   0   2   0   0   0   0   2   2   0   0   2   0   2   2   2   0   0   2   0   0   0   2   0   0   0   2   0   2   2   2   0   2   0   0   0   2   0   2   2   2   0   2   0   2   0   0   0   2   2   2   0   0   0   0   2   0   0   2   0   2   2   0   2   0   0   0   2   2   2   0   2   0   2   2   0   2   0   0   2   2   0   0   2   0   0   0   2   2   0   2   2   0   0   0   2   2   2   0   2   0   2   0   2   2   0   0   0   0   0   2   2   2   0   2   0   0   2   0   2   0   0   2   0   0   2   0   2   2   0   0   0   0   0   0   0   0   0   2   0   0   2   0   2   0   2   2   0   0   2   0   2   0   2   2   0   0   0   2   0   2   2   2   2   0   2   2   2   0   2   0
 MK-2-7                 0   2   2   0   2   2   0   0   2   0   0   2   0   2   0   0   0   0   2   0   0   2   2   2   2   2   0   2   2   2   0   0   0   0   0   0   2   2   0   0   0   0   2   2   2   2   0   2   0   0   0   2   0   0   0   2   0   2   2   0   2   2   0   0   2   2   0   2   2   2   0   0   0   2   0   0   0   2   2   2   0   0   0   2   2   0   0   2   0   2   2   0   0   0   2   0   2   2   2   0   2   0   2   2   0   2   2   0   2   2   0   0   2   0   0   0   2   0   0   2   2   0   0   2   2   2   2   0   2   0   2   0   2   2   0   2   0   0   0   2   2   2   0   2   0   0   2   0   0   0   0   2   2   0   2   0   2   2   0   0   0   0   0   0   0   0   0   0   0   0   2   0   2   0   2   2   0   0   2   0   2   0   2   2   0   0   0   2   0   2   2   2   2   0   2   2   2   0   2   0
 MK-2-8                 0   2   2   0   2   2   0   0   2   0   2   2   0   2   0   0   0   0   0   0   0   2   2   2   0   2   0   2   2   2   0   0   0   0   0   0   2   2   0   0   0   0   2   2   2   0   0   2   0   0   0   2   0   0   0   2   0   2   2   0   2   2   0   0   2   2   0   2   2   2   0   0   0   2   0   0   0   2   2   2   0   0   0   2   2   0   0   2   0   2   2   0   2   0   2   0   2   2   2   0   0   0   2   2   0   2   2   0   2   2   0   0   2   0   0   0   2   0   0   2   2   0   0   2   2   2   2   0   2   0   2   0   2   2   0   2   0   0   0   2   2   0   0   0   0   0   2   0   0   0   0   2   2   0   2   0   2   2   0   0   0   0   0   0   0   0   2   0   2   0   2   2   2   0   2   2   0   2   2   0   2   0   2   2   0   0   0   0   0   2   2   0   0   0   2   2   2   0   2   0
 MK-2-9                 0   2   2   0   2   2   0   0   2   2   2   2   0   2   0   0   2   0   0   0   0   2   2   2   0   2   0   2   2   2   0   0   0   0   0   2   0   2   2   0   0   2   2   0   2   0   0   2   0   0   0   2   0   0   0   2   0   2   0   0   2   2   0   0   2   2   0   2   2   2   0   0   0   2   0   0   0   2   2   2   0   0   0   2   2   0   0   2   0   2   2   2   2   0   2   0   2   0   2   0   0   0   2   2   0   2   0   0   2   2   0   0   2   2   0   0   2   0   0   2   2   0   0   2   0   2   2   0   2   0   2   0   2   2   0   2   0   0   0   2   2   0   0   2   0   0   2   0   0   0   0   2   2   0   2   0   2   2   0   0   0   0   0   0   0   2   2   2   2   2   0   2   2   2   2   2   0   2   2   0   2   2   2   2   0   0   2   2   0   2   2   0   0   0   2   2   2   0   2   0
 MK-2-10                0   2   0   0   2   2   0   0   0   2   2   2   0   0   0   0   2   0   0   2   0   0   2   0   0   2   0   2   2   2   0   0   2   0   0   2   0   2   2   0   0   2   2   0   2   0   0   2   2   0   0   2   0   0   0   0   0   2   0   2   2   2   0   0   2   2   0   2   2   2   0   0   0   2   0   0   0   2   2   2   0   2   0   2   2   0   2   2   0   2   2   2   2   0   2   0   2   0   0   0   0   0   2   2   0   2   0   0   2   2   2   0   2   2   0   2   2   0   0   2   2   0   0   2   0   2   2   0   2   0   2   0   2   2   0   2   0   0   0   2   2   0   0   2   2   0   2   0   0   0   0   2   2   0   2   0   2   2   0   0   0   0   0   0   0   2   2   2   2   2   0   2   2   2   2   0   2   2   2   0   2   2   2   2   2   2   2   2   0   2   2   0   0   0   2   2   2   0   0   0
 MK-2-11                0   2   0   0   2   2   0   0   2   2   2   2   0   0   0   0   2   0   0   0   0   0   2   0   0   2   0   2   2   2   0   0   2   0   0   2   0   2   2   0   0   2   2   0   2   0   0   2   2   0   0   2   0   0   0   2   0   2   0   2   0   2   0   0   2   2   2   2   2   2   0   0   0   2   0   0   0   0   0   2   0   2   0   2   2   2   2   2   0   2   2   2   2   0   2   0   2   0   0   0   0   0   2   2   0   0   0   0   2   2   0   0   2   2   0   2   2   0   0   0   2   0   0   2   0   0   2   0   2   0   2   0   2   2   0   2   0   0   0   2   2   0   0   2   2   2   2   0   0   0   0   2   2   0   2   0   2   2   0   2   0   0   0   0   0   2   2   2   2   2   0   2   2   2   0   0   2   2   0   0   2   2   2   2   2   2   2   2   0   2   2   0   0   0   0   2   2   0   0   0
 MK-2-12                0   0   0   0   2   2   0   0   2   2   2   2   0   0   0   0   2   0   0   0   0   0   2   0   0   0   2   0   2   0   0   0   2   0   0   2   2   2   2   0   0   2   2   0   2   0   0   2   2   0   0   2   0   2   0   2   0   2   0   2   0   2   0   0   2   2   2   2   2   2   0   0   0   2   0   2   0   0   0   2   0   2   0   2   2   2   2   2   0   2   2   2   2   0   2   0   2   0   0   0   0   0   0   0   0   0   0   0   2   2   0   0   2   0   0   0   2   0   0   2   2   0   0   2   2   0   2   0   2   0   2   2   2   2   0   2   0   0   0   2   2   0   0   2   0   2   2   0   0   0   0   2   2   2   2   0   2   2   0   2   0   0   0   0   0   2   2   2   2   2   0   2   2   2   0   0   0   2   0   0   2   0   2   0   2   0   2   2   0   2   2   0   0   0   0   2   2   0   0   0
 MK-2-13                0   0   0   0   2   2   2   2   2   2   2   2   0   0   0   0   2   2   0   0   2   0   2   0   0   0   2   0   2   0   0   0   0   0   0   2   2   2   2   2   0   0   2   0   0   0   0   2   2   0   0   2   0   2   0   2   0   2   2   2   0   2   0   0   2   2   2   2   2   2   2   0   0   2   0   2   0   0   0   2   0   2   0   2   2   2   2   2   0   2   2   2   2   0   2   0   2   0   0   0   0   0   0   0   0   0   0   0   2   2   0   0   2   0   0   0   2   0   0   2   0   0   2   2   2   0   2   0   0   0   2   2   2   2   0   2   0   0   0   2   2   0   0   2   0   2   2   2   0   0   0   2   2   2   2   0   2   2   0   2   0   0   0   0   0   2   2   2   2   2   0   2   2   2   0   0   0   2   0   0   2   0   2   0   2   0   2   2   2   2   2   0   0   0   0   2   2   0   0   0
 MK-2-14                0   2   0   0   2   0   2   0   2   2   2   2   0   0   0   0   2   0   0   0   2   0   2   0   0   0   2   0   2   0   0   0   0   0   0   2   2   2   2   2   0   0   2   0   0   0   0   2   2   0   0   2   0   2   0   2   0   2   2   2   0   2   0   0   2   2   2   2   2   2   2   2   0   2   0   2   0   0   0   2   0   2   0   2   2   0   2   2   0   2   2   2   2   0   2   0   2   0   0   0   0   2   0   0   0   2   0   0   2   2   0   0   0   0   0   0   0   0   0   2   0   0   2   2   2   0   2   0   0   0   2   0   2   2   0   2   0   0   0   2   2   0   0   2   0   2   2   2   0   2   0   2   2   2   2   0   2   2   0   2   0   0   0   0   0   2   2   2   2   0   0   2   2   2   0   0   0   2   0   0   2   0   2   0   2   0   2   2   2   2   0   0   2   0   0   2   2   0   0   0
 MK-2-15                0   2   2   0   2   0   2   0   2   2   2   2   0   0   0   0   2   0   0   0   0   0   2   0   2   0   2   0   0   2   0   0   0   0   0   2   2   2   2   2   0   0   0   0   0   0   2   2   2   0   0   2   0   2   0   2   0   2   2   2   0   2   0   0   0   2   2   2   2   2   2   2   0   2   0   2   0   0   0   0   0   2   0   2   2   0   2   2   0   2   2   2   2   0   2   0   2   0   0   0   0   2   0   0   0   2   0   0   2   2   2   2   0   0   0   0   0   2   0   0   2   2   2   2   2   0   2   0   0   0   2   0   2   2   0   2   0   2   0   2   0   0   0   2   0   2   0   2   0   2   0   2   2   2   2   0   2   2   0   2   0   0   0   2   0   2   2   2   2   0   0   0   2   2   2   0   0   2   2   0   2   0   2   0   2   2   2   2   2   0   0   0   2   0   0   2   2   0   0   0
 MK-2-16                0   2   2   0   2   0   0   0   2   0   2   2   0   0   0   2   2   0   0   0   0   0   0   0   2   0   2   0   0   2   0   0   0   0   0   0   2   2   2   2   2   0   0   0   0   0   2   2   2   0   0   0   0   2   2   2   0   2   2   0   0   2   2   0   0   2   2   2   2   2   0   2   0   0   0   2   0   0   0   0   2   2   0   2   2   0   2   2   0   2   2   2   2   0   2   0   2   0   0   0   0   2   0   0   0   0   0   0   2   0   2   2   0   0   0   0   2   2   0   0   2   2   2   2   0   0   2   0   0   0   2   0   2   0   0   2   0   2   0   2   0   0   0   2   0   2   0   2   0   2   0   2   2   2   2   0   2   2   2   2   0   0   0   2   0   2   2   2   2   0   0   0   2   2   2   0   2   2   2   0   2   0   2   0   2   2   2   2   2   0   0   0   2   2   0   2   2   0   0   0
 MK-3-1                 0   0   2   0   2   2   2   0   2   2   0   2   2   0   2   0   0   0   2   0   2   2   0   2   2   0   0   0   0   0   0   2   2   0   2   2   2   0   2   2   2   0   0   2   0   0   0   2   2   2   2   2   2   0   2   2   0   0   0   2   0   2   0   2   2   2   2   0   2   0   2   0   2   2   2   0   0   2   0   0   2   2   2   0   0   2   2   0   2   2   0   2   2   2   0   2   0   2   0   0   2   2   0   0   0   0   2   2   2   0   2   2   2   0   2   2   0   0   0   0   2   0   0   0   0   2   2   0   0   2   0   0   0   0   0   2   2   2   0   2   0   0   2   2   2   2   0   2   2   0   0   2   0   2   0   2   2   2   2   0   0   2   0   2   2   0   0   2   0   0   2   2   2   0   0   0   2   0   2   2   2   0   0   2   0   0   0   0   2   0   0   0   0   0   2   0   0   0   2   0
 MK-3-2                 2   0   0   0   0   2   2   0   2   2   0   2   2   0   2   0   0   0   2   0   0   2   0   2   2   0   0   0   0   0   0   2   2   0   2   2   2   0   2   2   2   0   0   2   0   0   0   2   2   2   2   2   2   0   2   2   0   0   0   2   0   0   0   2   2   0   2   2   2   0   2   0   2   2   0   0   0   2   0   0   0   2   2   0   0   2   2   0   2   0   0   2   2   0   2   0   0   2   0   0   2   2   0   0   2   0   2   2   2   0   2   2   2   0   2   2   0   0   0   0   2   0   0   0   0   2   2   0   0   0   0   0   0   0   0   0   2   2   0   2   0   0   2   0   2   0   2   2   2   0   0   2   2   2   2   2   2   2   2   0   0   2   0   2   2   0   0   2   0   0   0   2   2   0   0   0   2   0   2   0   2   0   0   2   0   0   0   0   2   0   0   0   0   0   2   0   0   0   0   0
 MK-3-3                 2   0   0   0   0   2   2   0   0   2   0   2   2   0   2   0   0   0   2   0   0   2   0   2   2   0   0   0   0   0   0   2   2   0   0   2   2   0   2   0   2   0   0   2   0   0   0   2   2   2   2   2   2   0   2   2   0   0   0   2   0   0   0   0   2   0   2   2   0   0   2   0   2   2   0   0   0   2   0   0   0   2   2   0   0   2   2   0   0   0   0   2   2   0   2   0   0   2   0   0   2   2   0   0   2   0   0   2   2   0   2   2   2   0   2   2   0   0   0   0   2   0   0   2   0   2   2   0   0   0   0   0   0   0   0   0   2   2   0   2   0   2   0   0   2   0   0   0   2   2   0   2   0   2   2   2   2   2   2   0   0   2   0   2   2   0   0   2   0   0   0   0   2   0   0   0   2   0   2   0   2   0   0   2   0   0   0   0   2   0   0   0   2   0   2   0   0   0   0   0
 MK-3-4                 2   0   0   0   0   2   2   0   0   2   0   2   2   0   2   0   2   0   2   0   0   2   0   2   2   0   0   0   0   0   0   2   2   0   0   2   2   2   2   0   2   0   2   2   2   0   0   2   2   2   2   2   2   0   2   2   0   0   0   2   0   2   0   0   2   0   2   2   0   0   2   0   2   0   0   0   0   2   0   0   0   2   2   0   0   2   2   0   0   0   0   2   2   0   2   0   0   2   0   0   0   0   0   0   2   0   0   2   2   0   2   2   2   0   2   2   0   0   0   0   2   0   0   0   0   2   2   2   0   0   0   0   0   0   0   0   2   2   0   2   2   2   0   0   2   0   0   0   2   2   0   2   0   2   2   2   2   2   2   0   0   2   0   2   2   0   0   2   0   0   2   0   0   0   0   0   2   0   2   0   2   2   0   2   0   0   0   0   2   0   0   0   2   0   2   0   0   0   2   0
 MK-3-5                 2   0   0   0   0   2   2   0   0   2   0   2   2   0   2   0   0   0   0   0   0   2   0   2   2   0   0   0   0   2   0   2   2   0   0   2   2   2   2   0   2   0   2   2   2   0   0   2   2   2   2   2   2   0   2   2   0   0   0   2   0   2   0   0   2   2   2   2   0   0   2   0   2   0   0   0   0   0   0   0   0   2   2   0   0   2   2   0   2   0   0   2   2   0   0   0   2   2   0   2   0   0   0   0   2   0   0   2   2   0   2   2   2   0   2   2   0   0   0   0   2   0   0   0   0   2   0   0   0   0   0   0   0   0   0   0   2   2   0   2   0   2   2   0   2   0   0   0   2   2   0   2   0   2   2   2   0   2   2   0   0   2   0   2   2   0   0   0   0   0   2   0   0   0   0   0   2   0   2   0   2   2   0   2   0   0   0   0   2   0   2   0   2   0   2   0   2   0   2   0
 MK-3-6                 2   2   2   0   0   2   2   0   0   2   0   2   2   0   2   0   0   0   0   0   0   2   0   2   2   0   0   0   0   0   0   2   2   0   0   2   2   2   2   0   2   0   2   0   2   0   0   2   2   2   2   2   2   0   2   2   0   0   0   2   0   2   0   2   2   2   2   2   0   0   2   0   2   0   0   0   0   0   0   0   0   2   2   0   0   2   2   0   2   2   0   2   2   2   0   0   2   2   0   2   0   2   0   2   2   0   2   2   2   0   2   2   2   0   2   0   0   2   2   0   2   0   0   0   0   2   0   0   0   2   0   0   0   0   0   0   2   2   0   2   0   2   2   0   2   0   0   0   2   2   0   2   0   2   2   2   0   2   2   0   0   2   0   2   2   0   0   0   2   0   2   0   0   2   0   0   2   0   2   0   2   2   2   2   0   0   0   0   2   0   2   0   2   0   2   0   0   0   2   0
 MK-3-7                 2   2   2   0   0   2   2   2   0   2   0   2   2   0   2   0   0   2   0   0   0   2   0   2   2   0   2   0   0   0   0   2   2   0   2   2   2   2   2   0   2   0   2   0   0   0   0   2   2   2   2   2   2   0   2   2   0   0   0   2   0   2   0   2   2   2   2   2   0   0   2   2   2   0   2   0   0   2   0   0   0   0   2   0   0   2   2   0   2   2   0   2   2   2   0   0   0   0   0   2   0   2   0   2   2   0   2   2   2   0   2   2   2   0   2   0   0   0   2   0   2   0   0   0   0   2   0   0   0   2   0   0   2   0   0   0   2   2   0   2   0   2   0   0   2   0   2   0   2   2   0   2   0   2   2   2   2   2   2   0   0   2   0   2   2   0   0   0   2   0   2   0   0   0   0   0   2   2   2   0   2   0   2   2   0   0   0   0   2   0   2   0   0   0   2   0   0   0   2   0
 MK-3-8                 2   2   2   0   2   2   2   2   0   2   0   0   0   0   0   0   0   2   0   0   0   2   0   2   2   2   2   0   0   0   0   2   0   0   2   2   2   2   0   0   2   0   2   0   2   0   0   2   2   2   2   2   2   0   2   2   2   0   0   2   0   2   0   2   2   2   2   2   0   0   2   2   2   0   2   0   0   2   0   0   2   0   2   0   0   2   2   0   2   2   0   2   2   2   0   0   0   0   0   2   0   2   0   0   2   0   2   2   2   2   2   2   2   0   2   0   0   0   2   0   2   0   0   0   0   2   0   0   2   2   0   0   2   0   0   0   2   2   2   2   0   2   0   0   2   0   2   0   2   2   2   2   0   2   2   2   0   0   2   0   0   2   0   2   2   0   0   0   0   0   2   0   0   0   0   0   2   2   2   0   2   0   2   2   0   2   0   0   0   0   2   0   0   2   2   0   0   0   0   0
 MK-3-9                 2   2   2   0   2   2   2   0   0   2   0   0   0   0   0   0   0   2   0   0   0   0   0   2   2   2   0   0   0   0   0   2   0   0   2   0   0   0   0   0   2   0   0   0   2   0   0   2   2   2   2   2   2   0   2   2   2   0   0   2   0   2   0   2   2   2   2   2   0   0   2   2   2   0   2   0   0   2   0   0   2   0   2   0   0   2   2   0   2   2   0   0   2   2   0   0   0   0   0   2   0   2   0   0   2   0   2   0   2   0   2   2   2   0   2   0   0   0   2   0   2   0   0   0   0   2   0   0   2   2   0   2   2   0   0   2   2   2   2   2   0   2   0   0   2   0   2   0   2   2   2   2   0   2   2   2   0   0   2   0   0   2   0   0   2   2   0   0   0   0   2   0   0   0   0   0   2   2   2   0   2   0   2   2   0   2   0   0   0   0   2   0   0   2   2   0   0   0   2   0
 MK-3-10                2   2   2   2   2   2   2   0   0   2   0   0   0   0   0   0   0   2   0   0   0   2   0   2   2   2   0   0   0   0   0   2   0   2   2   0   0   0   2   0   2   0   0   0   2   0   0   2   2   2   0   0   2   0   2   2   2   0   0   2   0   2   0   2   0   2   2   2   2   0   2   2   2   0   2   0   0   2   2   0   2   0   2   0   0   0   2   0   2   2   2   0   2   2   2   0   0   0   0   2   0   2   0   0   2   2   2   0   2   0   2   2   2   0   2   0   0   0   2   0   2   0   0   0   0   2   0   0   2   2   0   2   2   0   2   2   2   2   2   2   0   2   0   0   2   0   2   0   2   2   2   2   0   2   2   2   0   0   2   0   0   2   0   0   0   2   2   0   0   0   0   0   0   0   0   0   2   2   0   0   2   0   2   2   0   2   2   0   0   0   2   0   2   2   2   0   0   2   2   0
 MK-3-11                2   2   2   2   2   2   2   0   0   2   0   0   0   2   0   0   0   2   0   0   2   2   0   2   2   2   0   0   0   0   0   2   0   2   2   0   0   0   2   0   2   0   0   0   0   0   0   2   2   2   0   0   0   0   2   2   2   0   0   2   0   0   0   2   2   2   2   0   0   0   2   0   2   2   2   0   0   2   2   0   2   2   2   0   0   0   2   0   2   2   2   0   0   2   2   0   0   0   0   0   0   2   0   0   2   2   2   0   2   0   2   2   2   0   2   0   2   0   2   0   2   0   0   0   0   2   0   0   2   2   0   2   2   0   2   2   2   2   2   2   0   2   0   0   2   0   2   0   2   2   2   2   0   2   2   2   0   0   2   0   0   2   0   0   0   2   2   0   0   0   0   0   0   0   0   0   2   2   0   0   2   0   2   2   0   2   2   0   0   0   2   2   2   2   0   0   2   2   0   0
 MK-3-12                2   2   2   2   2   2   2   0   0   2   0   0   0   2   0   0   0   2   0   0   2   2   2   2   2   2   0   0   0   0   0   2   0   2   2   0   0   0   2   0   2   0   0   0   0   0   0   2   2   2   0   0   0   0   2   2   2   0   0   2   0   0   0   2   2   2   2   0   0   0   2   0   2   2   2   0   0   2   0   0   2   2   2   0   0   0   2   0   2   2   0   0   0   2   2   0   0   0   0   0   0   2   0   0   0   2   2   0   2   0   2   2   2   0   2   0   2   0   2   0   2   0   0   0   0   2   0   2   2   2   0   2   2   0   2   2   2   2   2   2   0   2   0   0   2   0   2   2   2   2   0   2   0   2   2   0   0   2   2   0   0   0   0   0   0   2   2   0   0   0   0   0   0   0   0   0   2   0   0   2   2   0   2   2   0   2   2   0   2   0   0   2   2   2   0   0   2   2   2   0
 MK-3-13                2   2   2   2   2   2   2   2   0   2   0   0   0   2   0   0   0   2   0   0   2   2   2   2   2   2   0   0   0   0   0   2   0   2   2   0   2   0   2   0   2   0   0   0   0   0   2   2   2   2   0   0   0   0   2   2   2   0   0   2   0   0   0   2   2   0   2   0   0   0   0   0   2   2   2   2   0   2   0   0   2   2   2   0   0   0   2   0   2   2   0   0   0   2   2   0   0   0   2   0   2   2   0   2   0   2   2   0   2   0   2   2   2   0   2   0   2   0   2   0   2   0   0   0   0   2   0   0   2   2   0   2   2   0   2   2   2   2   2   2   0   2   0   2   2   0   2   2   2   2   0   2   0   2   2   0   0   2   2   0   0   0   0   0   0   2   2   0   0   0   0   0   0   0   0   0   2   0   0   0   2   0   2   2   0   2   2   2   2   0   0   2   2   2   0   2   2   2   2   0
 MK-3-14                2   0   2   2   2   2   2   2   0   0   0   0   0   2   0   2   0   2   0   0   2   2   2   2   2   2   0   0   0   0   0   2   0   0   2   0   2   0   2   0   2   0   0   0   0   0   0   2   2   2   0   0   0   0   2   2   0   0   0   2   0   0   0   2   0   2   2   0   0   0   0   0   2   2   2   2   0   2   0   0   2   2   2   0   0   0   2   0   2   2   0   0   0   2   2   0   0   0   2   2   0   2   0   2   0   2   2   2   2   0   2   2   2   0   2   0   0   0   2   0   2   0   0   0   0   2   0   0   0   2   0   2   2   0   2   2   2   2   2   2   0   2   0   2   2   0   0   2   2   2   0   2   0   2   2   0   0   2   2   0   0   0   0   0   2   2   2   0   2   0   0   0   0   0   2   0   2   0   2   0   2   0   2   2   0   2   2   2   2   0   0   2   2   2   2   2   2   2   2   0
 MK-3-15                0   0   2   2   2   2   2   2   0   0   0   0   0   2   0   2   2   2   0   2   2   2   0   2   2   2   0   0   0   0   0   2   0   0   2   0   2   0   2   0   2   0   0   0   0   0   2   2   2   2   0   0   0   0   2   2   0   0   0   2   0   0   0   2   0   2   2   0   0   0   0   2   2   2   0   2   0   2   0   0   2   2   2   0   0   0   2   0   0   2   0   0   0   2   2   0   0   0   2   2   2   2   2   2   0   2   2   0   2   0   2   2   2   0   0   0   0   0   2   0   2   0   2   0   0   2   0   0   0   2   0   2   2   0   2   2   2   2   2   2   0   2   2   2   2   0   0   2   2   0   0   2   2   2   2   0   2   2   2   0   0   0   0   0   2   2   2   0   2   0   0   0   0   0   2   2   2   0   2   0   2   0   2   2   0   2   2   2   2   0   0   2   2   2   2   0   2   2   2   0
 MK-3-16                0   0   2   2   2   2   2   2   2   0   0   0   0   2   0   2   2   2   0   2   2   2   0   2   2   2   0   0   0   0   2   2   0   0   2   0   2   2   2   2   0   0   0   0   0   0   2   2   2   2   0   0   0   0   2   2   0   0   0   2   2   0   2   2   0   2   0   0   0   0   0   2   2   2   0   2   0   2   0   0   0   2   2   0   2   0   2   0   0   2   0   0   2   2   2   0   0   0   2   2   2   2   2   2   0   0   2   0   2   0   2   2   2   2   0   0   0   0   2   0   2   0   2   0   0   2   0   0   0   2   0   2   2   0   2   2   0   0   2   2   0   2   2   2   2   0   2   0   2   0   0   2   2   2   2   0   2   2   2   0   0   0   0   0   2   2   2   0   2   0   0   0   0   0   2   2   2   0   0   0   2   0   2   2   0   2   2   2   2   0   0   2   2   2   2   0   2   2   2   0
 MK-4-1                 0   2   0   0   0   2   2   2   2   2   0   2   2   0   0   0   2   2   0   2   0   0   2   0   2   0   0   0   2   2   2   0   2   0   0   2   0   0   0   0   2   0   0   0   0   2   2   0   2   0   0   0   2   0   0   2   0   0   2   2   2   2   0   2   0   0   0   2   2   0   0   0   0   2   2   2   0   2   2   2   0   2   2   0   2   2   2   0   0   2   0   0   0   2   0   0   2   0   0   2   2   2   2   2   0   2   2   0   2   0   2   2   2   2   0   2   2   0   0   0   0   2   2   2   2   2   0   0   2   2   0   0   2   2   2   0   2   2   2   0   2   0   2   0   2   0   0   0   2   2   0   0   2   2   2   0   0   0   0   0   2   0   0   2   2   0   0   0   0   0   2   0   0   0   2   0   2   0   0   0   2   0   0   2   0   2   0   2   2   2   0   2   0   2   0   0   2   0   0   0
 MK-4-2                 0   0   0   0   2   2   2   0   2   2   0   2   2   0   0   0   2   2   0   2   0   0   2   0   2   2   0   0   2   2   2   0   2   0   0   2   0   0   0   0   2   0   0   2   2   2   2   0   0   0   0   0   2   2   0   2   0   0   2   2   2   2   0   2   0   2   0   2   2   2   0   0   0   2   2   2   0   2   2   2   0   2   2   0   2   2   2   0   0   2   0   0   0   2   0   0   2   0   0   2   2   2   0   0   0   0   2   0   2   0   2   2   0   2   0   2   2   0   0   0   0   2   2   0   2   2   0   0   0   0   0   0   0   2   2   0   2   2   2   0   2   0   2   0   2   0   2   0   2   2   0   0   2   2   2   0   0   0   0   0   2   0   0   2   2   0   0   0   0   0   2   0   0   2   2   0   2   2   0   0   2   0   0   2   0   0   0   2   2   2   0   2   0   2   0   0   2   0   0   2
 MK-4-3                 0   0   0   0   2   2   2   0   2   2   0   2   2   0   0   0   2   2   2   2   0   0   2   0   2   2   0   0   0   2   2   0   2   2   0   2   0   0   0   0   2   0   0   2   2   2   2   0   0   2   0   0   2   2   0   2   0   0   2   2   2   2   0   2   0   2   0   2   0   2   2   0   0   2   2   2   0   2   2   0   0   2   2   0   2   0   2   2   0   2   0   0   0   2   2   0   2   0   0   2   2   2   0   2   0   0   0   0   2   0   2   2   0   2   0   2   2   0   0   0   0   2   2   2   2   0   0   0   0   0   0   0   0   2   2   0   2   2   2   0   2   0   2   0   2   0   0   0   0   2   0   0   2   2   2   0   0   0   0   0   2   0   0   2   2   0   0   0   0   0   2   0   0   2   2   2   2   2   0   0   2   0   0   2   0   0   0   0   2   2   2   2   0   2   0   2   2   0   0   2
 MK-4-4                 0   0   0   0   2   2   2   0   2   2   0   2   2   0   0   0   2   2   2   2   0   0   2   0   2   0   0   0   2   2   0   0   2   2   0   2   0   0   0   0   2   0   0   2   2   2   2   0   0   2   2   0   2   2   0   2   0   0   2   2   0   2   0   2   0   2   0   2   0   2   2   2   0   2   2   2   0   2   2   0   0   2   2   0   2   0   2   2   0   2   0   0   0   2   0   0   0   0   0   2   2   2   2   2   0   0   0   0   2   0   2   2   0   2   2   2   2   0   0   0   0   2   2   0   2   0   2   0   0   0   0   0   0   2   2   0   2   2   2   0   0   0   2   0   2   0   2   0   0   2   2   0   2   2   2   0   0   0   0   0   0   0   0   2   2   0   0   0   0   0   2   0   2   2   2   2   2   2   0   0   2   0   0   0   0   0   0   0   2   0   2   2   0   2   0   2   2   0   0   2
 MK-4-5                 0   0   2   0   2   2   2   0   2   2   0   2   2   0   0   0   2   2   2   2   0   0   2   0   2   0   0   0   2   2   0   0   2   2   0   2   2   0   2   0   2   0   0   2   2   2   0   0   0   2   2   0   2   2   0   2   0   2   2   2   0   2   0   2   0   2   0   2   2   2   2   2   0   2   2   2   0   2   2   0   0   2   0   0   2   0   2   2   0   2   0   0   0   2   0   0   0   0   0   0   2   2   2   2   0   0   0   2   2   0   2   2   2   2   2   2   2   0   0   0   0   2   2   0   2   0   2   0   0   0   2   0   0   2   2   2   2   2   2   0   2   0   2   0   2   0   2   0   0   2   2   0   2   2   2   0   2   0   2   0   0   0   0   2   2   0   0   0   2   0   2   0   2   2   2   0   2   2   0   0   0   0   0   0   0   0   0   0   2   0   2   0   0   2   0   2   2   0   0   0
 MK-4-6                 2   0   2   0   2   0   2   0   2   2   0   2   2   0   0   2   2   2   0   0   0   2   2   0   2   0   0   0   2   2   0   0   2   0   0   2   2   0   0   0   0   0   0   2   2   2   0   2   0   2   2   0   2   2   0   2   0   2   2   2   2   2   0   2   2   2   0   2   2   2   2   2   0   2   2   2   0   2   2   0   0   2   2   0   2   0   2   2   2   2   2   0   0   2   0   0   0   0   0   0   2   2   0   2   0   0   2   2   2   0   2   2   2   2   0   2   2   0   0   0   0   2   2   0   2   0   2   0   0   0   2   0   2   2   2   2   2   2   2   2   2   0   2   0   0   0   2   0   0   2   2   0   0   2   2   0   2   0   2   0   0   2   0   2   2   0   0   0   2   2   2   0   2   2   2   0   2   2   0   0   0   0   0   0   0   0   0   0   2   0   2   0   0   2   2   2   2   2   0   0
 MK-4-7                 2   0   2   0   2   2   2   0   0   2   0   2   2   0   0   2   0   2   0   0   0   2   0   0   2   0   0   0   2   2   0   0   2   0   0   2   2   0   0   2   0   0   0   2   2   2   0   2   0   2   2   0   2   2   2   2   0   2   2   2   2   2   0   2   2   2   0   2   2   2   2   2   0   2   2   0   0   2   2   0   0   2   2   0   2   0   0   0   2   2   0   0   0   2   0   0   0   0   0   0   2   2   2   2   0   0   2   2   2   0   2   2   2   2   0   2   2   0   0   2   0   2   2   0   2   0   2   0   0   0   2   0   2   2   2   2   2   2   2   2   2   0   2   0   2   0   2   0   0   2   2   0   0   2   2   0   2   0   2   2   0   2   0   2   2   0   0   0   0   2   2   2   2   2   2   0   2   2   0   0   0   0   0   0   0   0   0   0   2   0   2   0   0   2   0   2   2   0   0   0
 MK-4-8                 2   0   2   0   2   2   2   0   0   2   0   0   2   0   0   2   0   2   0   0   0   2   0   0   0   0   0   0   2   2   0   0   2   2   0   2   2   0   0   2   0   0   0   2   0   2   0   2   0   2   2   0   2   2   2   2   2   2   2   2   2   2   0   2   2   2   0   2   2   2   2   2   0   2   2   0   0   2   0   0   0   2   2   0   2   0   0   2   2   2   0   0   0   2   0   0   0   0   0   2   2   2   2   2   0   0   2   2   2   0   2   2   2   2   0   2   0   0   0   2   0   2   2   0   2   0   2   0   0   0   2   0   2   2   2   2   0   2   2   2   2   0   0   0   2   0   2   0   0   0   2   0   0   0   2   0   2   0   2   2   0   2   0   2   2   0   0   0   0   0   2   2   2   2   0   0   2   2   0   0   0   0   0   0   0   0   0   0   2   0   2   0   2   2   0   2   2   0   0   0
 MK-4-9                 2   0   2   0   2   2   2   0   2   0   0   0   2   0   0   2   0   2   0   0   0   2   0   0   0   0   0   0   2   2   0   0   2   2   0   2   2   0   0   2   0   0   0   2   2   2   0   2   0   2   2   0   2   2   2   2   2   2   2   2   2   2   0   2   2   0   0   2   2   2   2   2   0   2   2   0   0   2   0   2   2   2   0   0   2   0   0   2   2   2   0   0   0   0   0   2   0   0   0   2   2   2   2   2   0   2   2   2   2   0   2   2   2   2   0   2   2   0   0   0   0   2   0   0   2   0   2   0   0   0   2   0   2   2   0   2   0   2   2   2   2   0   0   0   2   0   2   0   0   0   2   0   0   0   2   0   2   0   2   2   0   2   0   2   2   0   2   0   0   0   2   0   2   2   0   0   2   2   0   0   2   0   0   2   0   0   0   0   2   0   2   2   2   2   0   2   2   0   0   0
 MK-4-10                2   0   2   0   2   2   2   0   2   0   0   0   2   0   0   2   0   2   0   0   0   2   0   2   0   2   0   0   2   2   0   2   2   2   0   0   2   0   0   2   0   0   0   2   2   2   0   2   0   2   2   0   2   2   2   0   2   2   2   2   2   2   0   2   0   0   0   2   2   2   2   2   0   2   0   0   2   0   0   0   2   0   0   0   2   0   2   2   2   2   0   0   0   0   0   2   0   0   0   2   2   2   2   2   0   2   2   2   2   0   0   2   2   2   0   2   2   0   0   2   2   2   0   0   2   0   2   0   2   0   2   0   2   0   0   2   0   2   2   2   2   2   0   0   2   0   2   0   0   2   0   2   0   0   2   0   0   0   2   2   0   0   2   2   2   0   2   2   0   0   2   2   2   2   0   0   2   2   0   0   2   0   0   2   0   0   0   0   2   0   2   2   2   2   0   2   0   0   0   0
 MK-4-11                2   0   2   2   2   2   2   0   2   0   0   0   0   0   0   2   0   2   0   0   0   2   0   2   0   2   0   0   2   0   0   2   2   2   0   0   0   0   0   2   0   0   0   2   2   2   0   2   0   2   2   0   0   2   2   0   2   2   2   2   0   2   0   0   0   2   0   2   2   2   2   2   0   2   0   0   2   0   0   0   2   0   0   2   2   0   0   2   0   2   0   2   0   0   0   2   0   0   2   2   2   2   2   2   0   2   2   2   2   0   0   2   2   2   0   2   2   0   0   2   2   2   2   0   2   0   0   0   2   0   2   0   2   2   0   2   0   2   2   2   2   0   0   0   2   0   2   0   0   2   0   2   0   0   0   0   0   0   2   2   0   0   2   2   2   0   2   2   0   0   2   2   2   2   0   0   2   2   0   0   2   0   0   2   0   0   2   0   2   0   2   2   2   2   0   2   0   0   0   0
 MK-4-12                2   0   2   2   2   2   2   0   2   0   0   0   0   0   0   2   0   2   0   0   2   2   0   2   0   2   0   0   0   0   0   0   2   2   0   0   0   0   0   2   0   0   0   2   2   2   0   0   0   2   2   0   0   2   2   2   2   2   2   2   2   2   0   2   0   2   0   2   0   2   2   2   0   2   0   0   2   0   0   0   2   0   0   2   0   0   0   2   0   2   0   2   0   0   0   2   0   2   2   2   2   2   2   2   0   2   2   2   2   0   0   0   2   2   0   2   2   0   2   2   2   2   2   0   2   0   0   2   2   2   2   0   2   2   0   2   0   2   2   2   2   0   0   0   2   0   2   0   0   2   0   0   0   0   0   0   0   0   2   2   2   0   2   2   2   0   2   2   0   0   2   2   2   2   0   0   2   2   0   0   2   0   0   2   0   0   2   0   2   0   2   2   2   2   0   2   0   0   0   0
 MK-4-13                2   0   2   2   2   0   2   0   2   0   0   0   0   0   0   2   0   2   0   0   2   2   0   2   0   2   0   0   0   0   0   0   2   2   0   0   2   0   0   2   2   0   0   2   2   2   0   0   0   2   2   0   0   2   2   2   2   2   2   0   2   2   2   2   0   2   2   2   0   2   2   2   0   2   0   0   2   0   0   0   0   0   0   2   0   0   0   2   0   2   0   2   0   0   0   0   0   2   2   2   2   2   0   2   0   2   2   2   2   0   0   0   2   2   0   2   2   0   2   0   2   2   2   0   2   0   0   2   2   2   2   0   0   2   0   2   2   2   2   2   2   0   0   0   2   0   2   0   0   2   0   0   0   0   0   0   2   0   2   2   2   0   2   2   2   0   2   2   0   0   2   2   2   2   0   0   2   0   0   0   2   0   0   2   0   0   2   0   2   0   2   2   0   2   2   2   0   0   0   2
 MK-4-14                2   0   2   2   2   0   2   0   2   0   0   2   0   0   0   2   0   2   0   0   2   2   0   2   0   2   0   0   0   0   0   0   2   2   0   0   2   0   0   2   2   2   2   2   2   2   0   0   0   2   2   0   0   2   2   2   2   2   2   0   2   0   2   2   0   2   2   2   0   2   2   2   2   2   0   0   2   0   0   0   0   0   0   2   0   0   0   2   0   2   0   2   0   0   0   2   0   2   2   2   2   2   0   2   0   2   2   2   2   0   2   0   2   2   0   2   2   0   2   2   2   2   2   2   2   0   0   0   2   2   2   0   2   2   0   2   2   2   2   2   2   0   0   0   2   0   2   2   0   0   2   0   2   0   2   0   2   0   2   0   2   0   0   2   2   2   2   0   0   0   2   2   2   2   0   2   0   0   0   2   2   0   0   2   0   0   2   0   0   0   2   2   0   2   2   0   0   0   2   2
 MK-4-15                2   0   2   2   2   2   2   0   2   0   0   2   2   0   0   2   0   2   0   0   2   2   0   2   0   2   0   0   0   0   0   0   2   2   0   0   2   0   0   2   2   2   2   2   2   2   0   0   2   2   2   0   0   2   2   2   2   2   2   0   2   0   0   2   0   2   2   2   0   2   0   0   2   2   0   0   2   2   0   2   0   2   0   2   0   0   0   2   0   0   0   2   0   0   0   2   2   0   2   0   2   2   2   2   0   2   2   2   2   0   2   0   0   2   2   2   2   0   2   2   2   2   2   2   2   0   0   0   2   2   2   0   2   2   0   2   2   2   2   2   2   0   0   0   2   0   2   2   0   0   0   0   0   2   2   0   2   0   2   0   2   0   0   2   2   2   2   0   0   0   2   2   2   0   2   2   0   0   0   0   2   0   0   2   0   0   2   0   0   0   2   2   0   2   2   0   0   0   2   2
 MK-4-16                2   0   2   2   2   2   2   2   2   0   0   2   2   0   0   2   0   2   0   0   2   2   0   2   0   2   0   0   0   0   0   0   2   2   0   0   2   2   0   2   2   2   2   2   0   2   0   0   2   2   2   0   0   2   2   2   0   2   2   0   2   0   0   2   0   2   0   2   0   2   0   2   2   2   0   0   2   2   2   2   0   2   0   0   0   0   0   2   0   0   0   2   0   2   0   2   2   0   2   0   2   2   2   2   0   2   2   2   2   0   2   0   0   2   2   2   2   2   2   2   2   2   2   2   2   0   0   0   2   2   2   0   2   2   0   2   2   2   2   2   2   0   0   0   2   0   2   2   0   0   0   0   0   2   2   2   0   0   0   0   2   0   0   2   2   2   2   0   0   0   2   2   2   0   2   2   2   0   0   0   2   0   0   2   0   0   2   0   0   0   2   2   0   2   2   0   0   0   2   2
 MK-5-1                 2   0   2   2   2   2   0   2   0   2   2   2   0   0   0   0   0   0   2   0   2   0   0   2   2   0   0   2   2   2   2   2   2   2   0   2   2   0   2   2   2   0   2   0   0   2   0   2   2   0   2   2   2   0   2   2   0   0   0   0   2   0   0   0   0   2   2   2   0   0   0   0   0   0   0   2   2   0   2   2   0   2   2   0   0   2   2   2   0   2   0   2   0   2   0   2   2   0   0   2   0   2   0   2   2   2   0   2   2   0   0   0   2   2   0   2   2   0   2   2   0   0   2   2   2   2   2   0   2   0   0   2   2   0   2   2   2   0   2   0   0   0   2   0   0   0   0   2   2   0   2   0   0   0   0   2   2   2   0   0   0   2   0   0   2   0   0   2   0   2   0   2   0   0   0   2   2   2   2   2   2   0   0   2   0   0   2   2   0   0   0   0   2   0   0   2   0   2   0   0
 MK-5-2                 2   0   2   2   2   2   0   2   0   2   2   2   0   2   0   0   0   2   2   0   2   0   0   2   2   0   0   2   2   2   2   2   2   2   0   2   2   2   2   2   2   0   2   0   2   2   0   2   2   0   0   2   2   0   2   2   0   0   0   2   2   0   0   0   0   2   2   2   0   0   0   0   0   0   0   2   2   0   2   0   0   2   2   0   0   2   2   2   0   2   0   2   0   2   0   0   2   0   0   2   0   2   0   2   2   2   0   0   2   0   0   0   2   2   0   2   2   0   2   2   0   0   2   2   2   2   2   0   2   0   0   2   2   0   2   0   2   0   2   0   0   2   2   2   0   0   0   0   2   0   2   0   2   0   0   2   2   2   0   0   0   2   0   0   2   0   2   2   0   2   0   2   2   0   0   2   2   2   2   2   2   0   0   2   0   0   2   2   0   0   0   0   2   0   0   2   2   2   0   0
 MK-5-3                 2   0   2   2   2   2   0   2   0   2   2   2   2   2   2   0   0   2   2   0   2   0   0   2   2   0   0   2   2   2   2   2   2   2   0   2   2   2   2   2   2   0   0   0   2   2   0   2   2   0   0   2   2   0   2   2   0   0   0   2   2   0   0   0   0   2   2   2   0   0   0   0   2   0   0   2   2   0   2   0   2   0   2   0   2   2   2   2   0   2   0   2   0   0   0   0   2   0   0   2   0   2   0   2   2   2   2   0   2   0   0   0   2   2   0   2   2   0   2   2   0   0   2   2   2   2   2   0   2   0   0   2   0   0   2   0   2   0   2   0   0   2   2   0   0   0   0   0   2   0   2   0   2   0   0   2   2   2   0   0   0   2   0   2   2   0   2   2   0   2   0   0   2   0   2   2   2   2   0   2   2   0   2   2   0   0   2   2   0   2   0   0   2   0   0   2   2   2   0   0
 MK-5-4                 2   0   0   2   2   2   0   2   0   2   2   0   2   2   2   0   0   2   2   0   2   0   0   2   2   0   0   2   2   2   0   2   2   2   0   2   2   2   2   2   2   0   0   0   2   2   0   2   2   0   0   2   2   0   2   2   0   0   0   2   2   0   0   0   0   2   2   2   0   0   0   0   2   0   2   2   2   0   2   0   2   0   2   0   2   2   2   2   0   2   0   2   0   0   0   0   2   0   2   2   0   2   0   0   2   2   2   0   0   0   0   0   2   2   2   2   2   0   2   2   0   0   2   2   2   2   2   0   2   0   0   2   0   0   2   0   2   0   2   0   0   2   2   0   0   0   0   0   2   2   2   0   2   0   0   2   2   2   0   0   0   2   0   2   2   0   2   2   0   2   0   0   0   0   0   2   2   2   0   2   0   0   2   2   0   0   2   2   0   2   0   0   2   0   0   2   2   2   0   0
 MK-5-5                 2   0   0   2   2   2   0   2   0   2   2   0   2   2   0   0   0   2   2   0   2   0   0   2   2   0   2   2   2   2   0   2   2   2   0   2   2   2   2   2   2   0   0   0   2   2   0   2   2   0   0   2   2   0   2   2   0   0   0   2   2   0   0   0   0   0   2   2   0   0   0   0   2   0   2   2   2   0   2   0   2   0   2   0   2   2   2   2   0   2   0   2   0   2   2   0   2   0   2   2   0   2   2   0   2   2   2   0   0   0   0   0   2   2   2   2   2   0   2   2   2   0   2   0   2   2   2   0   2   0   0   2   0   0   2   0   2   0   2   0   2   0   2   0   0   0   0   0   2   2   2   0   2   0   0   2   2   2   0   0   0   2   0   2   2   0   2   2   0   2   0   0   0   0   0   2   2   2   2   2   0   0   2   2   0   0   2   2   0   2   0   0   2   0   0   2   2   0   0   2
 MK-5-6                 2   0   0   2   2   2   0   2   0   2   2   0   2   2   2   0   0   2   2   0   2   0   0   2   2   0   2   2   2   2   0   2   0   2   0   2   2   2   2   2   2   0   0   0   2   2   0   2   2   0   0   2   2   0   2   2   0   0   0   2   2   0   0   0   0   0   2   2   0   0   0   0   2   0   2   2   2   0   2   0   2   0   2   2   2   2   2   2   0   2   0   2   0   2   2   0   2   0   2   2   0   2   2   0   0   2   2   0   0   0   0   0   2   2   2   2   2   0   2   2   2   0   2   0   2   2   2   2   0   0   0   2   0   0   2   0   2   0   2   0   2   0   2   0   0   0   0   0   2   2   2   0   2   0   0   2   2   2   0   0   0   2   0   2   2   2   2   2   0   2   0   0   0   0   0   0   0   2   2   0   0   0   2   2   0   0   0   2   0   2   0   0   2   0   0   2   2   2   2   2
 MK-5-7                 0   0   0   2   2   2   0   2   0   2   2   0   2   0   2   0   0   2   2   2   2   2   0   2   2   2   2   2   2   2   0   2   0   2   0   2   2   2   2   2   2   0   2   0   2   2   0   2   2   0   0   2   0   0   2   2   0   0   0   2   2   0   2   0   0   0   2   2   0   0   0   0   2   0   2   2   2   0   2   0   2   0   2   2   2   2   2   2   2   2   0   2   0   2   2   0   2   0   2   2   0   2   2   0   0   2   2   0   0   2   0   0   2   2   2   2   2   0   0   2   2   0   2   0   2   2   2   2   0   0   0   2   0   0   2   0   2   0   2   0   2   0   2   0   0   0   0   2   2   2   2   0   2   0   0   2   2   2   0   0   2   2   0   2   2   2   2   2   0   2   0   0   0   0   0   0   2   2   2   2   0   0   2   0   0   0   0   0   0   2   0   0   2   2   0   2   0   2   2   2
 MK-5-8                 0   0   0   2   2   2   0   2   0   2   2   0   2   0   2   0   0   2   2   0   2   2   2   2   2   2   2   2   2   2   0   2   0   2   0   2   2   2   2   2   2   0   2   0   2   2   0   2   2   0   0   2   0   0   2   2   2   0   0   2   2   2   2   0   0   0   2   2   0   0   0   0   2   0   2   2   2   0   0   0   2   0   2   2   2   2   2   2   2   2   0   2   0   2   2   0   2   0   2   2   0   2   2   0   0   2   2   0   0   2   0   0   2   0   2   2   2   0   0   2   2   2   2   0   2   2   2   2   0   0   0   2   0   0   2   0   0   0   2   0   2   0   2   0   0   0   0   2   2   2   2   0   2   0   0   2   2   2   0   2   0   2   0   2   2   2   2   2   0   2   0   0   0   0   0   0   2   2   2   2   0   0   2   0   0   2   0   0   0   2   0   0   0   2   0   2   0   2   2   2
 MK-5-9                 0   0   2   2   2   2   0   2   2   2   0   0   2   0   2   0   0   2   2   0   2   2   2   2   2   2   2   2   0   2   0   0   0   2   0   2   2   2   2   2   2   0   0   0   2   0   0   2   2   2   0   2   0   0   0   2   2   0   0   2   2   2   2   0   0   0   2   2   0   0   0   0   2   0   2   2   2   0   0   0   2   0   2   2   2   2   2   2   2   2   0   0   0   2   2   0   2   0   0   2   0   2   2   0   0   2   2   0   0   2   0   0   2   0   2   2   2   0   0   2   2   2   0   2   2   2   2   2   0   0   0   2   0   0   2   0   0   0   2   0   0   0   0   0   0   0   0   2   2   2   2   0   2   0   0   2   2   2   0   2   2   2   0   2   2   2   2   2   0   2   0   0   2   0   0   0   2   0   0   2   0   0   2   0   0   0   0   0   0   2   0   0   0   2   0   0   0   0   2   2
 MK-5-10                0   0   2   2   2   2   0   2   2   2   0   0   2   0   2   0   0   2   2   0   2   2   2   2   2   0   2   2   0   2   0   0   0   2   0   2   2   2   2   2   2   0   0   0   2   2   0   2   2   2   0   2   0   0   0   2   2   0   0   2   2   2   2   0   0   0   2   2   0   0   0   0   2   0   0   2   2   0   2   0   0   0   2   2   0   2   2   2   0   2   0   0   0   2   2   0   2   0   0   2   0   2   2   0   0   2   2   0   2   2   0   0   0   0   2   2   2   0   2   2   2   0   0   2   2   2   0   2   0   0   2   2   0   0   2   0   0   0   2   0   0   0   2   0   0   0   0   2   2   2   2   0   2   2   0   2   0   2   0   2   2   2   0   2   2   2   2   2   0   2   0   0   2   0   0   0   2   0   0   2   0   0   2   0   0   0   0   0   0   2   0   0   0   2   0   0   2   0   2   2
 MK-5-11                0   0   2   2   2   2   0   2   2   2   0   0   2   0   2   0   0   2   2   0   2   2   2   2   2   0   2   2   0   2   0   0   0   2   0   2   2   2   2   2   2   0   0   2   2   2   0   0   2   2   2   0   0   0   0   2   2   0   0   2   2   2   2   0   0   0   2   2   0   0   0   0   2   0   0   2   2   0   2   2   0   0   2   2   0   2   2   2   0   2   0   2   0   2   2   0   2   0   2   2   2   2   2   2   0   2   0   0   2   2   0   0   0   0   2   2   2   0   2   2   2   0   0   2   2   2   0   2   0   0   2   2   0   0   2   0   0   0   2   2   0   0   2   0   0   0   0   2   2   2   2   0   0   2   0   2   0   2   0   2   2   2   0   2   2   0   2   2   0   2   0   0   0   0   0   0   2   0   0   0   2   0   2   0   0   0   0   0   0   0   0   0   0   2   0   0   2   0   2   2
 MK-5-12                0   0   2   2   2   2   2   2   2   2   0   0   2   0   2   0   0   2   2   0   2   2   2   2   2   0   2   2   0   2   2   0   0   2   2   2   0   2   2   2   2   0   0   2   0   2   0   0   2   2   2   0   0   0   0   2   2   0   0   2   2   2   2   0   0   0   2   2   0   0   0   0   2   0   0   2   0   2   2   2   0   0   2   2   2   2   2   2   0   0   0   2   0   2   2   0   0   0   2   2   2   2   2   2   0   2   2   0   2   2   0   0   0   0   2   2   2   0   2   2   0   0   0   2   2   2   0   2   0   0   2   2   2   0   2   0   0   0   2   2   0   0   0   0   0   0   0   2   2   2   2   0   0   2   0   2   0   2   2   2   2   2   0   2   0   0   2   2   0   2   0   0   0   0   0   0   2   0   0   0   2   0   2   0   0   0   0   0   0   2   0   0   0   2   0   2   2   0   2   2
 MK-5-13                0   0   2   2   2   2   2   2   2   2   0   0   2   0   2   0   0   2   2   0   2   2   2   2   2   2   0   2   0   2   2   0   0   2   2   2   0   2   2   2   0   0   0   2   0   2   0   0   2   2   2   0   0   0   0   2   0   0   0   2   0   2   2   0   0   0   2   2   0   0   0   0   0   0   0   2   0   0   2   2   0   0   2   2   2   2   2   0   0   2   0   2   0   2   2   0   2   0   2   2   2   2   0   2   0   2   2   0   0   2   0   0   0   0   2   2   0   0   2   2   0   0   0   2   2   2   0   2   2   0   2   2   2   0   0   0   2   2   2   2   0   0   0   0   0   0   0   2   2   2   2   0   0   2   0   2   0   2   2   2   2   2   0   2   0   2   2   2   0   2   0   0   0   2   2   0   2   0   0   0   2   2   2   0   0   0   0   2   0   2   0   0   0   2   0   2   2   2   2   2
 MK-5-14                2   0   2   2   2   2   2   2   2   2   0   2   2   0   2   0   0   0   2   0   2   2   2   2   2   2   0   2   0   2   2   0   0   2   0   2   0   2   2   2   0   0   0   2   0   2   0   0   2   2   0   0   0   0   0   2   0   0   0   2   0   2   2   0   0   0   2   2   0   0   0   0   0   0   0   2   0   0   2   2   0   2   2   2   2   2   2   0   0   2   0   2   0   2   2   0   2   0   2   2   2   2   0   2   0   2   0   0   0   2   0   0   0   0   2   2   0   0   2   2   0   0   0   2   2   2   0   2   2   2   2   2   2   0   0   0   2   2   0   2   0   0   0   0   0   0   0   0   2   2   2   0   0   2   0   2   0   2   2   0   2   2   0   0   0   2   2   2   0   2   0   0   0   2   2   0   2   0   0   0   2   2   2   0   0   0   0   2   2   2   2   0   0   2   0   2   2   2   2   2
 MK-5-15                2   0   2   2   2   0   2   2   2   2   0   0   2   0   2   0   0   0   2   2   2   2   2   2   2   2   0   0   0   2   2   0   0   2   0   2   0   2   2   0   0   2   0   0   0   2   0   0   2   0   0   0   0   0   0   2   0   0   0   2   0   2   2   0   0   0   2   2   0   2   0   0   0   0   0   2   0   0   2   2   0   2   2   2   2   2   0   0   0   2   2   2   0   2   0   2   2   0   2   2   2   2   0   2   0   2   0   2   0   2   0   0   0   0   2   2   0   0   2   0   2   2   0   0   2   2   0   2   2   2   2   2   2   0   0   0   2   2   0   2   2   0   0   0   0   0   0   0   0   2   2   0   0   2   0   2   2   2   2   0   2   2   2   0   0   2   2   2   0   2   0   0   0   2   2   0   2   0   0   0   2   2   2   0   0   0   0   2   2   2   2   0   0   2   0   2   2   2   2   2
 MK-5-16                2   0   2   2   2   0   2   2   2   2   0   0   0   0   2   0   0   0   2   2   0   2   2   2   2   2   0   0   0   2   2   0   0   2   0   2   0   2   2   2   0   2   0   2   0   2   2   0   2   0   0   0   2   0   0   2   0   0   0   2   0   2   2   0   0   0   2   0   0   2   0   0   0   0   2   2   0   0   2   2   0   2   2   2   2   2   0   2   0   2   2   2   0   2   0   0   2   0   2   2   2   2   0   2   0   2   0   0   0   2   0   0   0   2   2   0   0   0   2   0   2   0   0   0   2   2   0   0   2   2   0   2   2   0   0   0   2   2   0   2   2   0   0   0   0   0   0   0   0   2   2   0   0   2   0   2   2   2   2   0   2   0   2   0   0   2   2   2   0   0   0   0   0   2   2   0   2   0   0   0   2   2   0   0   0   0   0   2   2   2   2   0   2   2   0   2   2   2   2   2
 MK-6-1                 0   0   2   0   0   0   0   2   2   0   0   2   0   2   0   2   2   0   2   0   0   0   2   2   0   2   2   2   0   0   0   2   0   2   2   2   0   2   2   0   2   0   2   2   0   2   0   0   0   2   2   2   0   0   0   0   0   0   0   0   2   2   0   0   2   0   0   2   2   2   2   0   0   0   2   2   0   0   2   2   0   2   0   2   0   0   2   0   0   0   2   2   0   2   2   0   0   0   0   2   2   0   0   2   0   0   2   2   2   0   2   0   2   0   2   2   0   0   0   2   0   2   0   2   2   2   0   2   2   0   0   0   0   0   0   2   0   0   2   2   2   0   0   0   2   2   2   0   2   2   0   2   2   2   0   0   0   0   2   0   2   2   0   0   0   0   0   0   2   0   2   2   2   0   0   0   2   2   2   2   2   0   0   0   2   2   2   0   0   0   0   2   0   0   0   0   0   2   0   0
 MK-6-2                 0   0   2   2   0   0   0   2   2   0   0   2   0   2   2   2   2   0   0   0   0   0   2   0   0   2   2   2   0   0   0   2   0   2   2   2   0   2   0   0   2   0   2   2   0   2   0   0   0   0   2   2   0   0   0   0   0   0   0   2   2   2   2   0   2   0   0   0   2   2   2   2   0   0   2   2   0   0   2   2   0   0   0   2   0   0   2   0   0   0   2   0   0   2   2   0   0   0   0   2   2   0   0   2   0   0   2   2   2   0   2   0   2   0   2   2   0   0   0   2   0   2   0   2   2   2   0   2   2   0   0   0   0   0   0   2   0   2   2   2   0   0   0   0   2   2   2   2   2   2   0   2   0   2   2   0   2   0   2   0   2   2   0   0   2   0   0   0   2   0   2   2   2   0   0   2   2   2   2   2   2   0   0   0   2   2   2   0   0   0   0   2   0   0   0   0   0   2   0   0
 MK-6-3                 2   2   0   2   0   0   0   2   2   0   0   2   0   2   2   2   0   0   0   0   0   0   2   0   0   2   2   2   0   0   2   2   0   2   2   2   0   2   0   0   0   0   2   2   2   2   0   0   0   0   2   2   0   0   2   0   0   2   0   2   2   2   2   0   2   0   0   0   2   2   2   2   0   0   2   2   2   0   2   2   0   0   0   0   0   0   2   0   0   0   2   0   0   2   2   0   0   0   0   2   2   0   0   2   0   0   0   2   2   0   2   2   2   0   2   2   0   0   0   2   0   2   0   2   2   2   2   2   2   0   0   0   0   0   0   2   0   2   2   0   0   0   0   0   2   2   2   2   2   2   0   2   0   2   2   0   2   2   0   0   2   2   0   0   2   2   0   0   2   0   2   0   2   2   0   2   2   2   2   2   2   0   2   2   2   2   2   0   2   0   0   2   0   0   0   0   0   2   2   0
 MK-6-4                 2   2   0   2   0   0   0   2   0   0   0   2   0   2   2   2   0   0   2   0   0   0   2   0   0   2   0   0   2   0   2   2   0   2   2   2   0   0   0   0   0   0   2   2   0   2   0   0   0   0   0   0   0   0   2   0   0   2   0   2   0   2   2   0   2   0   0   0   2   2   2   0   0   0   2   2   2   0   2   2   0   0   0   2   0   0   2   2   0   0   2   0   0   2   2   0   0   0   0   2   2   0   0   2   0   2   2   2   2   2   2   2   2   0   2   0   0   0   0   2   0   2   0   2   2   2   2   2   2   0   0   0   0   0   0   2   0   0   2   0   0   0   0   0   2   2   2   2   2   2   0   2   0   2   2   0   2   2   0   0   2   2   0   0   2   2   0   0   2   0   2   0   2   2   0   2   2   2   2   2   2   0   2   2   2   2   2   2   0   0   0   2   2   0   2   0   0   2   2   0
 MK-6-5                 2   2   0   2   0   0   0   2   0   0   0   0   0   0   2   2   0   0   2   0   0   0   2   0   0   2   0   0   2   2   2   0   0   2   2   0   0   0   0   0   0   0   2   2   0   2   0   0   0   0   0   0   0   0   2   0   0   2   0   2   0   2   2   0   2   0   0   2   2   2   2   0   0   0   0   2   2   0   0   2   0   2   0   2   0   2   2   2   0   0   0   2   0   2   2   0   0   0   0   2   2   2   0   2   0   2   2   2   2   2   2   2   2   0   2   0   0   0   0   2   0   2   2   2   2   2   2   0   2   0   2   0   0   0   0   2   2   0   2   0   0   0   0   0   2   2   2   2   2   2   0   2   0   2   2   0   2   2   0   0   2   2   0   0   2   2   0   0   2   2   0   0   2   2   0   2   2   2   2   2   2   0   0   2   2   2   2   2   2   0   0   2   2   0   2   0   0   2   2   0
 MK-6-6                 2   2   0   2   0   0   0   2   0   0   0   0   0   0   2   2   0   0   2   0   0   0   2   0   0   2   2   0   2   2   2   2   0   2   2   0   0   0   0   0   0   0   2   0   0   2   0   0   0   0   0   0   0   0   2   0   0   2   0   2   0   2   2   0   2   0   0   2   2   2   0   0   2   2   0   2   2   0   0   2   0   2   0   2   0   2   2   2   0   0   2   2   0   2   2   0   0   0   2   2   2   2   2   2   0   2   0   2   2   2   2   2   2   0   2   0   0   0   0   2   0   2   2   2   2   2   2   0   2   0   2   0   0   0   0   2   2   0   2   0   0   0   0   0   2   0   2   2   2   2   0   2   0   2   2   0   2   2   0   0   2   2   0   0   2   2   0   0   2   2   2   0   2   0   2   2   2   2   2   2   2   0   0   2   2   2   2   2   2   0   0   2   2   0   2   0   0   0   2   0
 MK-6-7                 2   2   0   2   0   0   0   0   2   0   0   0   0   0   2   2   2   0   2   0   0   0   2   0   0   2   2   0   2   2   2   2   0   2   2   0   0   0   0   0   0   2   2   0   0   2   0   0   2   0   0   0   0   0   2   0   0   0   0   2   0   0   2   0   2   0   0   2   2   2   0   0   2   2   0   2   2   0   0   2   0   2   0   2   0   0   2   2   0   2   2   0   0   2   2   0   0   0   0   2   0   2   0   2   0   2   0   2   2   0   2   2   2   0   2   0   0   0   0   2   0   0   2   2   2   2   2   0   0   0   2   0   0   0   0   0   2   0   2   0   2   0   2   0   0   0   2   2   2   2   2   0   2   0   2   0   2   2   0   0   2   0   0   2   2   0   0   0   2   2   2   0   2   0   2   2   2   2   2   2   2   0   0   2   2   0   0   2   2   0   0   2   2   0   2   0   0   0   0   0
 MK-6-8                 0   2   0   2   2   0   0   0   2   0   0   0   0   0   0   2   2   0   2   0   0   0   2   0   0   2   2   0   2   2   2   2   0   2   2   0   0   0   0   0   0   2   2   0   0   2   0   0   2   0   0   0   0   0   0   0   0   0   0   2   0   0   2   0   2   2   0   2   2   2   0   0   2   2   0   2   2   0   0   2   0   2   0   2   0   0   2   2   0   2   2   0   0   2   2   0   0   0   0   2   0   2   0   2   0   2   0   2   2   0   2   2   2   0   2   0   0   0   0   2   0   0   2   2   2   2   2   0   0   2   2   0   0   0   0   0   2   0   2   0   2   0   2   0   0   0   2   2   2   0   2   0   2   0   2   0   2   2   0   0   2   2   0   2   2   0   0   0   2   2   0   0   2   0   2   2   2   2   2   2   2   0   0   2   2   0   0   2   2   0   0   2   2   0   2   0   0   0   0   0
 MK-6-9                 0   2   0   2   2   0   0   0   2   0   0   0   0   0   0   2   2   0   2   2   0   0   2   0   0   2   2   0   2   2   2   2   0   0   2   0   0   0   0   0   0   2   2   0   0   2   0   0   0   0   0   0   0   0   0   2   0   0   0   2   0   0   2   0   2   2   0   2   2   2   0   0   2   2   0   2   2   0   0   2   0   2   0   2   0   0   2   2   0   2   2   0   0   2   2   0   0   0   0   2   0   2   0   2   0   2   0   2   2   0   2   2   2   0   0   0   0   0   0   2   0   0   2   2   2   2   2   0   0   2   2   0   0   0   0   2   2   0   2   0   2   0   2   0   0   0   2   2   0   0   2   0   2   0   2   2   2   2   0   2   2   2   0   2   2   0   0   0   2   2   0   0   2   0   2   2   2   2   2   2   2   0   0   2   2   0   0   2   2   0   0   2   2   0   2   0   0   0   2   0
 MK-6-10                2   2   0   0   2   0   0   0   2   0   0   0   0   0   0   2   2   0   2   2   0   0   2   0   0   2   2   0   2   2   2   2   0   0   0   0   0   0   0   0   0   2   2   0   0   2   0   0   0   0   0   0   0   2   0   2   2   2   0   0   0   0   2   0   0   2   0   2   0   2   0   0   2   2   0   2   2   0   0   0   2   2   0   2   2   0   2   2   0   2   2   0   0   2   2   0   0   0   0   2   0   2   0   2   0   0   0   2   2   0   2   2   2   0   0   0   0   0   0   2   0   0   2   2   2   0   2   0   0   2   2   0   0   0   0   2   2   0   2   0   0   0   0   0   0   0   0   2   0   0   2   0   2   0   2   0   2   2   0   2   2   2   0   2   0   0   0   0   2   2   0   0   2   2   2   2   2   2   0   0   2   0   0   2   2   0   0   2   0   0   2   2   2   0   2   0   0   0   2   0
 MK-6-11                2   2   0   0   2   0   0   2   2   0   0   0   0   0   0   2   0   0   2   2   0   0   2   0   0   2   2   2   2   2   2   2   0   0   0   0   0   0   0   0   0   2   2   0   0   2   0   0   0   0   0   0   0   2   0   0   2   2   0   0   0   0   2   2   0   2   0   0   0   2   0   0   2   2   0   2   2   0   0   0   2   2   0   2   2   0   2   2   0   2   2   0   0   2   2   0   0   0   0   2   0   2   0   2   0   0   0   2   2   0   2   2   2   0   2   0   0   0   0   2   0   0   2   2   2   0   2   2   0   2   2   0   0   0   2   2   2   0   2   0   2   0   0   0   0   0   0   0   0   2   2   2   2   0   2   0   2   2   0   2   2   2   0   0   2   2   0   0   2   2   0   0   2   2   2   2   0   2   0   0   2   0   0   0   2   0   0   0   0   0   2   2   0   0   2   2   0   0   2   0
 MK-6-12                2   2   0   0   2   0   0   2   2   0   0   0   0   0   0   2   0   0   2   2   0   0   2   2   0   2   2   2   2   2   2   2   0   0   0   0   0   0   0   2   0   0   2   0   2   2   0   2   0   0   0   0   0   2   0   0   2   2   0   0   0   0   2   2   0   0   2   0   0   2   0   0   2   2   0   2   2   0   0   0   2   2   0   0   2   0   2   2   0   0   2   0   0   2   2   0   0   2   0   2   0   2   0   2   0   0   2   2   2   0   2   2   2   0   2   0   0   0   0   2   0   0   2   2   2   0   0   2   0   2   2   0   0   0   0   2   0   0   2   0   2   0   0   0   0   0   0   0   0   2   2   2   2   0   2   0   0   2   0   2   2   2   0   0   2   2   0   0   2   2   0   0   2   2   2   2   0   2   0   0   2   0   0   0   2   0   0   0   0   0   2   2   0   0   2   2   0   2   2   0
 MK-6-13                2   0   0   0   2   0   0   2   2   0   0   0   0   0   0   2   0   0   2   2   2   0   2   0   0   2   2   2   0   2   2   2   0   0   0   0   0   2   0   2   0   0   2   0   2   2   2   2   0   0   0   0   0   2   0   2   2   2   0   0   0   0   2   2   0   0   2   2   0   2   2   0   2   2   0   2   2   0   0   0   2   2   0   0   2   0   2   2   0   0   2   0   0   2   2   0   0   2   0   2   0   2   0   2   0   2   2   2   2   0   2   2   2   2   0   0   0   0   0   2   0   0   2   2   2   0   0   2   0   2   2   0   0   0   0   2   0   0   2   0   2   0   0   0   0   0   0   0   0   2   2   2   2   0   2   0   0   2   0   0   2   2   0   0   2   2   0   0   2   2   0   0   2   2   2   2   0   2   0   0   2   0   0   0   2   0   0   0   0   0   2   2   0   0   0   2   0   2   2   2
 MK-6-14                2   0   2   0   2   0   2   2   0   0   0   0   0   2   0   2   0   0   2   2   2   0   2   0   0   2   2   2   0   2   2   2   0   0   0   0   0   2   0   2   0   0   0   0   2   2   2   2   0   0   0   0   0   2   0   2   2   2   0   0   0   0   2   2   2   0   2   2   0   2   0   0   2   2   0   2   2   0   0   0   0   2   0   2   2   0   2   2   0   0   2   0   0   2   2   0   0   2   0   2   0   2   0   2   0   2   2   2   2   0   2   2   2   2   0   0   0   0   0   2   0   0   2   2   2   0   0   0   2   2   2   2   0   0   0   2   0   0   0   0   2   0   0   0   2   2   0   2   0   2   2   2   2   0   2   0   0   2   0   0   2   2   0   0   2   2   0   0   2   2   0   0   2   2   2   0   0   2   0   0   2   0   0   0   2   0   0   0   0   0   2   2   0   0   0   2   0   2   2   0
 MK-6-15                2   0   2   0   2   0   2   2   2   0   0   0   0   2   0   2   0   0   2   2   2   0   2   0   0   2   2   2   0   2   0   2   0   0   0   0   0   2   0   2   0   0   0   0   2   2   2   2   0   0   0   2   0   2   2   2   2   2   0   0   2   0   2   2   2   0   2   2   0   2   0   0   2   2   0   2   2   0   0   0   0   2   0   2   2   0   2   0   0   0   2   0   0   2   2   0   0   2   0   2   0   2   0   2   0   2   2   2   2   0   2   2   2   2   0   0   0   0   0   2   0   0   2   2   2   0   0   0   2   2   2   2   0   0   0   2   0   0   0   0   0   0   2   0   2   2   0   2   0   2   2   2   2   0   2   0   0   2   0   0   2   2   0   0   2   2   0   0   2   2   0   0   2   2   2   2   0   2   0   0   2   0   0   0   2   0   0   0   0   0   2   2   2   0   0   2   0   2   2   0
 MK-6-16                2   0   2   0   2   0   2   2   2   0   0   0   0   2   0   2   0   0   2   2   2   0   2   0   0   2   2   2   0   2   2   2   0   0   0   0   2   2   0   2   0   0   0   0   2   2   2   2   0   0   0   2   0   2   2   2   2   2   0   0   2   0   2   2   2   2   2   2   0   2   0   0   0   2   0   2   2   0   0   0   0   2   0   2   2   0   2   0   0   0   2   0   0   2   2   0   0   2   0   2   0   2   0   2   0   2   2   2   2   0   2   2   2   2   0   2   0   0   0   0   0   0   2   2   2   0   0   0   2   2   2   0   0   0   0   2   0   0   0   0   0   0   2   0   2   2   0   2   0   2   0   2   2   0   2   0   0   2   0   0   2   2   0   0   2   2   0   0   0   2   0   0   2   2   2   2   0   2   0   0   2   2   0   0   2   0   0   0   0   0   2   2   2   0   0   2   0   2   2   0
 
!****************************************** Phenotypic Data **********************************************************
!-100.0 is resevred for missing phenotype
SimulatedTrait1        13.1472   15.6765   14.4863   14.1523   15.0069   15.6795   16.1113   15.4230   15.8270   15.8340   14.1867   14.9449   14.3763   14.8838   13.6983   15.5302   14.8366   13.6110   14.7696   15.5433   15.7303   16.5095   15.9774   13.6706   14.0387   16.0038   15.0941   14.2391   15.0514   15.8066   15.4623   15.4453   13.8214   14.0783   16.6765   13.4901   14.5890   15.8817   16.4651   16.2435   14.5206   13.7888   16.3382   15.9538   14.9942   16.1899   13.8666   15.7851   14.6926   15.0062   13.4594   14.3863   13.9633   13.3265   15.8132   14.9974   13.4199   15.7416   14.9862   13.6313   13.6029   15.9907   14.5307   13.5776   13.4906   16.3751   14.5614   16.0782   14.4094   16.8708   13.9614   15.3352   15.0092   15.7111   15.9011   13.7587   16.4308   16.0899   13.4830   14.0081   15.7800   15.2114   15.6899   13.5360   15.2645   15.8039   15.8043   14.8139   15.4502   15.7008   13.4000   15.0354   15.9387   15.5280   16.3485   13.9418   13.8942   15.1728   14.4928   13.9087   15.0091   16.0396   16.0930   14.5609   15.3697   13.6217   15.3853   15.7757   13.7947   16.1127   13.4329   15.4520   12.9125   14.0868   14.1333   13.9827   13.9967   14.6934   15.8790   13.7276   15.2360   14.9723   14.6418   13.3716   15.7516   14.9549   15.6242   16.4425   14.9132   14.8473   15.7908   14.2519   16.1602   15.2347   16.3538   13.6305   16.2471   15.0860   15.3190   13.8697   15.4976   16.3520   15.9920   15.5038   14.6655   12.9587   16.0715   14.1989   13.9782   16.4385   15.0962   13.9306   15.8943   13.9772   13.6948   16.1503   16.4203   14.1275   14.3855   13.5647   15.9948   14.4941   16.2261   13.0913   16.6018   15.8932   16.3323   14.6013   14.7800   14.4772   14.4588   15.1411   14.6873   15.7316   15.5965   14.6030   14.9306   15.4757   13.8424   14.2191   13.6000   15.6566   15.5387   16.5040   16.6807   16.0052   16.7017   16.2865   16.3028   16.0352   14.5197   14.1567   13.6483   15.6566   16.3667   14.0699   13.5181   16.1794   13.2865   16.3037
SimulatedTrait2        10.5583    9.3748   10.2525   10.0610   10.5274    9.5248    9.0595   10.0872    9.6239   10.2522   10.4734    9.6258   10.1842   10.8077   10.7804   10.0616   10.6895   10.3395    9.0814   10.5439    9.5058    9.4458    9.7947   10.7039   10.5996    9.4010    9.6736   10.3009   10.5416    9.3691   10.3214    9.4844   10.6680   10.1490    9.6385   10.6576   10.4303    9.2706    9.6753    9.4541   10.7261   10.3101    9.4358    9.8096   10.8373    9.5470   10.5397    9.4742    9.6658   10.8108   10.5224   10.3570   10.0900   10.6404    9.6180    9.8892   10.3510    9.4321   10.8082   10.7019   10.5385    9.4886   10.5453   10.4448   10.6522    9.2280   11.1190    9.5902   10.1617    9.7655   10.6396   10.2211    9.2178    9.6152    9.0942   10.1944    9.3871    9.4398   10.4833   10.2803    9.9581    9.2841    9.4056   10.3887    9.5083    9.4497    8.9921   10.4574   10.6578    9.7329   10.1406    9.4204    9.8079    9.1880    9.3049   10.7497   10.3047   10.3833    9.7284   10.2711   10.6353    9.4666    9.7551   10.3203    9.7431   10.5655    9.5998    9.2041   10.8353    9.8171   10.6511    9.6750   10.4718   10.5417   10.2791   10.1787   10.2046   10.5355    9.6685   10.8937   10.0330    9.2687   10.4578   10.7537    9.6953    9.7463   10.6801    9.5137   10.2064   10.5139    9.3452   10.6605    9.3469    9.2707    9.3520   10.6150    9.6053   10.7561    9.2897   10.7484    9.7013    9.1115    9.1949    9.5617    9.4857   10.7566    9.2761   10.4047   10.1291    9.4986   10.5956   10.5189    9.3872   10.8400   10.2409    9.8609    9.6166   10.7514   10.6352   10.6816    9.6257    9.2730   10.0805   10.1988    9.3671    9.5755    9.1819    9.8672   10.2594   10.4092   10.1922   10.5219    9.6019    9.3163    9.3636   10.4915   10.6530   10.7503   10.3164   10.6436   10.3272    9.7998   10.7648    9.4371    9.5863    9.3606    9.5576    9.3884    9.5927    9.3705   10.6561   10.3437   10.4888    9.1403    9.6075   10.7065   10.6177    9.6086   10.3765    9.2764
 
