# Supplementary material for: Inclusive Composite Interval Mapping of QTL by Environment Interactions in Biparental Populations
Source: PLoS One. 2015 Jul 10;10(7):e0132414. doi: 10.1371/journal.pone.0132414 (PMC4498613; doi:10.1371/journal.pone.0132414)
Supplement: S6 File — (ZIP) [file pone.0132414.s006.zip › H=0.8/L1/run_00171.met]

!**********************Note: lines staring with "!" are remarks and will be ignored in the program********************
!*********************************General Information**********************************
!Assuming F1 = P1 x P2, populations available in QTL IciMapping are: 
!  1, P1BC1F1 = P1 x F1, the first backcrossing where P1 is used as the recurrent parent;
!  2, P2BC1F1 = P2 x F1, the first backcrossing where P2 is used as the recurrent parent;
!  3, F1DH, F1-derived doubled haploids; 
!  4, RIL or F1RIL, recombination inbred lines through the repeated selfing of F1;
!  5, P1BC1RIL, recombination inbred lines through the repeated selfing of P1BC1F1;
!  6, P2BC1RIL, recombination inbred lines through the repeated selfing of P2BC1F1;
!  7, F2, the selfing generation of F1;
!  8, F3, the selfing generation of F2;
!  9, P1BC2F1, the second backcrossing where P1 is used as the recurrent parent; 
! 10, P2BC2F1, the second backcrossing where P2 is used as the recurrent parent;
! 11, P1BC2RIL, recombination inred lines through the repeated selfing of P1BC2F1; 
! 12, P2BC2RIL, recombination inred lines through the repeated selfing of P2BC2F1; 
! 13, P1BC1F2, the selfing generation of P1BC1F1; 
! 14, P2BC1F2, the selfing generation of P2BC1F1; 
! 15, P1BC2F2, the selfing generation of P1BC2F1; 
! 16, P2BC2F2, the selfing generation of P2BC2F1; 
! 17, P1BC1DH, P1BC1F1-derived doubled haploids; 
! 18, P2BC1DH, P2BC1F1-derived doubled haploids; 
! 19, P1BC2DH, P1BC2F1-derived doubled haploids; 
! 20, P2BC2DH, P2BC2F1-derived doubled haploids; 
   3      !Mapping Population (see remarks above)
   2      !Mapping Function (1 for Kosambi; 2 for Haldane; 3 for Morgan)
   2      !Marker Space Type (1 for intervals; 2 for positions)
   1      !Marker Space Unit(1 for centiMorgans; 2 for Morgan)
   6      !Number of Chromosomes (or Linkage Groups)
 200      !Size of the mapping population
   2      !Number of environments
 
!***************************************** Chromosomes and Linkage Maps **********************************************
!Chromosome                 NumMarkers
-CH1                        16
-CH2                        16
-CH3                        16
-CH4                        16
-CH5                        16
-CH6                        16
!Linkage map (Marker name followed by position or the interval length)
 MK-1-1                1     0.000
 MK-1-2                1    10.000
 MK-1-3                1    20.000
 MK-1-4                1    30.000
 MK-1-5                1    40.000
 MK-1-6                1    50.000
 MK-1-7                1    60.000
 MK-1-8                1    70.000
 MK-1-9                1    80.000
 MK-1-10               1    90.000
 MK-1-11               1   100.000
 MK-1-12               1   110.000
 MK-1-13               1   120.000
 MK-1-14               1   130.000
 MK-1-15               1   140.000
 MK-1-16               1   150.000
 MK-2-1                2     0.000
 MK-2-2                2    10.000
 MK-2-3                2    20.000
 MK-2-4                2    30.000
 MK-2-5                2    40.000
 MK-2-6                2    50.000
 MK-2-7                2    60.000
 MK-2-8                2    70.000
 MK-2-9                2    80.000
 MK-2-10               2    90.000
 MK-2-11               2   100.000
 MK-2-12               2   110.000
 MK-2-13               2   120.000
 MK-2-14               2   130.000
 MK-2-15               2   140.000
 MK-2-16               2   150.000
 MK-3-1                3     0.000
 MK-3-2                3    10.000
 MK-3-3                3    20.000
 MK-3-4                3    30.000
 MK-3-5                3    40.000
 MK-3-6                3    50.000
 MK-3-7                3    60.000
 MK-3-8                3    70.000
 MK-3-9                3    80.000
 MK-3-10               3    90.000
 MK-3-11               3   100.000
 MK-3-12               3   110.000
 MK-3-13               3   120.000
 MK-3-14               3   130.000
 MK-3-15               3   140.000
 MK-3-16               3   150.000
 MK-4-1                4     0.000
 MK-4-2                4    10.000
 MK-4-3                4    20.000
 MK-4-4                4    30.000
 MK-4-5                4    40.000
 MK-4-6                4    50.000
 MK-4-7                4    60.000
 MK-4-8                4    70.000
 MK-4-9                4    80.000
 MK-4-10               4    90.000
 MK-4-11               4   100.000
 MK-4-12               4   110.000
 MK-4-13               4   120.000
 MK-4-14               4   130.000
 MK-4-15               4   140.000
 MK-4-16               4   150.000
 MK-5-1                5     0.000
 MK-5-2                5    10.000
 MK-5-3                5    20.000
 MK-5-4                5    30.000
 MK-5-5                5    40.000
 MK-5-6                5    50.000
 MK-5-7                5    60.000
 MK-5-8                5    70.000
 MK-5-9                5    80.000
 MK-5-10               5    90.000
 MK-5-11               5   100.000
 MK-5-12               5   110.000
 MK-5-13               5   120.000
 MK-5-14               5   130.000
 MK-5-15               5   140.000
 MK-5-16               5   150.000
 MK-6-1                6     0.000
 MK-6-2                6    10.000
 MK-6-3                6    20.000
 MK-6-4                6    30.000
 MK-6-5                6    40.000
 MK-6-6                6    50.000
 MK-6-7                6    60.000
 MK-6-8                6    70.000
 MK-6-9                6    80.000
 MK-6-10               6    90.000
 MK-6-11               6   100.000
 MK-6-12               6   110.000
 MK-6-13               6   120.000
 MK-6-14               6   130.000
 MK-6-15               6   140.000
 MK-6-16               6   150.000
!*********************************** Marker Types ********************************************************************
!Co-dominant marker: When heterozygote F1 is present, P1 is coded as 2, F1 is coded as 1, and P2 is coded as 0; Otherwise, P1 is coded as 2, and P2 is coded as 0. 
!Dominant marker: When heterozygote F1 is present, P1 and F1 are coded as 12, and P2 is coded as 0; Otherwise, P1 is coded as 2, and P2 is coded as 0.  
!Recessive markers: When heterozygote F1 is present, P1 is coded as 2, and F1 and P2 are coded as 10; Otherwise, P1 is coded as 2, and P2 is coded as 0. 
!Missing marker is coded as -1. 
 MK-1-1                 2   0   0   0   2   2   2   0   2   0   2   0   0   2   2   0   2   2   2   2   2   2   0   0   0   0   2   0   0   0   0   2   2   0   0   2   0   0   2   2   0   0   0   0   2   0   0   2   0   0   0   0   0   2   0   2   0   0   2   0   0   0   2   0   2   0   2   2   2   0   0   0   0   0   0   0   2   2   2   0   0   0   2   2   0   0   0   0   2   2   0   2   0   2   0   2   0   2   0   0   0   0   0   2   2   0   0   0   0   2   2   2   2   0   0   0   2   0   2   0   2   0   0   0   2   0   2   2   0   2   0   0   0   0   0   2   0   0   0   0   0   0   0   2   2   0   0   2   0   2   2   0   0   0   0   2   2   2   0   2   0   2   0   2   0   2   0   0   2   2   2   2   0   2   2   0   0   0   0   0   2   2   2   2   2   0   0   0   2   2   0   2   0   0   2   0   2   0   0   2
 MK-1-2                 2   0   0   0   0   2   2   0   2   0   0   0   0   2   0   0   2   0   2   2   2   0   0   0   0   0   2   0   0   0   0   2   2   0   0   2   0   2   2   2   0   0   0   0   2   0   0   2   0   0   2   0   0   2   0   2   0   0   0   0   0   2   2   0   2   0   2   2   2   0   0   0   0   0   0   0   2   2   2   0   0   0   2   0   2   0   0   0   2   2   0   2   0   2   0   2   0   2   0   0   0   0   0   2   2   0   0   2   0   2   2   0   2   2   0   0   2   0   2   0   2   0   0   0   2   0   2   2   0   2   2   0   2   0   0   2   2   0   0   0   0   0   0   2   2   0   0   0   0   2   2   0   0   0   0   2   2   2   0   2   0   2   0   2   0   2   0   0   2   2   2   2   0   2   2   0   0   0   0   0   2   0   2   2   2   0   0   0   2   2   0   2   0   2   2   0   2   0   0   2
 MK-1-3                 2   0   0   0   0   0   2   0   2   0   0   2   0   2   0   0   2   0   2   2   2   0   2   0   0   0   2   0   0   0   0   0   2   0   0   2   0   2   2   2   0   0   0   0   2   0   0   0   0   0   2   0   0   2   0   2   0   0   0   0   2   2   2   0   2   0   2   2   2   0   2   0   0   2   0   0   2   2   2   0   0   2   2   0   2   0   0   0   2   2   0   2   0   2   0   0   0   2   0   0   0   0   0   2   2   0   0   2   0   2   2   0   2   2   0   0   2   0   2   0   2   0   0   0   2   2   0   0   0   2   2   0   2   0   0   2   2   0   0   0   0   0   2   2   0   0   0   0   0   2   2   0   0   0   0   2   2   2   0   2   0   2   0   2   0   2   0   0   2   2   2   2   0   2   2   0   0   0   0   2   0   0   2   2   2   2   0   0   2   2   0   2   0   2   2   0   2   0   0   2
 MK-1-4                 2   0   0   0   0   0   2   0   2   0   0   2   0   2   0   0   2   0   2   2   0   0   2   0   0   0   2   0   0   0   0   0   2   2   0   2   0   2   2   2   0   0   0   0   2   0   0   0   0   0   2   0   0   2   0   2   0   0   0   0   2   2   2   2   2   0   2   0   2   0   2   0   0   0   0   0   2   2   2   0   0   2   2   0   2   2   2   0   2   0   0   2   0   0   0   0   0   0   0   0   0   2   0   2   2   0   0   2   0   2   2   2   2   2   0   0   2   0   0   0   2   0   0   0   2   2   0   0   0   2   2   0   2   0   2   2   2   0   0   0   2   0   2   2   0   0   0   0   2   2   2   0   0   0   0   2   2   0   0   2   0   2   0   2   0   2   0   0   2   2   2   2   0   0   2   0   0   0   0   2   2   0   2   2   2   0   0   0   2   2   0   2   0   2   2   2   2   0   2   2
 MK-1-5                 2   0   0   0   0   0   0   0   2   0   0   0   0   2   0   0   2   0   2   2   0   2   2   0   0   0   2   0   2   0   2   0   2   2   2   2   0   2   0   2   0   0   0   0   2   0   2   0   0   0   2   0   0   2   0   0   0   0   2   0   2   2   2   2   2   0   2   0   2   0   2   2   0   0   0   0   2   0   2   0   2   2   2   0   2   2   2   0   2   0   0   2   0   0   0   0   0   0   2   0   0   2   0   2   2   0   0   2   0   2   2   2   0   2   0   0   2   0   0   0   2   0   0   0   2   2   0   0   0   2   2   0   2   0   2   2   2   0   0   0   2   0   2   2   0   0   0   0   2   0   2   0   0   0   0   2   2   0   0   2   0   2   0   2   0   2   0   0   2   2   2   2   0   2   2   0   0   0   2   0   2   0   0   2   2   0   0   0   2   2   0   0   0   2   2   2   2   0   2   2
 MK-1-6                 2   2   0   0   0   0   0   2   2   0   0   0   0   2   0   0   2   0   2   2   0   0   2   0   0   0   2   0   2   0   2   0   2   2   2   2   0   2   0   0   0   0   0   0   2   0   2   0   0   0   2   0   0   2   0   2   0   0   2   0   2   2   2   2   0   0   2   0   2   0   2   2   0   0   0   0   2   0   0   0   2   2   2   0   2   2   2   0   2   0   0   2   0   0   0   0   0   0   2   0   0   2   0   2   2   0   2   2   0   2   2   2   0   0   0   0   2   0   0   0   2   0   0   0   2   0   0   0   0   2   2   0   0   0   2   0   2   0   0   0   2   0   2   0   0   0   0   0   2   0   2   0   0   0   0   2   2   0   0   2   0   2   0   2   0   2   0   0   2   2   2   2   0   2   2   0   0   0   2   0   2   0   0   2   2   0   0   0   0   2   0   0   2   2   2   2   2   0   2   0
 MK-1-7                 2   2   2   0   0   0   0   2   2   0   0   0   0   2   0   0   2   0   2   2   0   0   2   0   0   0   2   0   2   0   2   0   2   2   2   2   0   2   0   0   0   0   0   0   2   0   2   0   0   0   2   0   0   2   2   2   0   0   2   0   2   2   2   2   2   0   2   0   2   0   0   2   0   0   0   0   2   0   0   0   2   2   2   0   2   2   2   0   2   0   0   2   0   0   0   0   0   0   2   2   0   2   0   2   2   0   2   2   0   2   2   2   2   0   0   0   2   0   0   0   2   0   0   0   2   0   0   0   0   2   2   0   0   0   2   0   2   0   0   0   2   0   2   0   0   0   0   0   0   0   2   0   0   0   0   2   2   0   0   2   0   2   0   2   0   2   0   0   2   2   2   2   0   2   2   0   0   0   2   0   2   0   0   2   2   0   0   0   2   2   0   2   2   2   2   2   2   0   2   0
 MK-1-8                 2   2   2   0   2   0   0   2   2   0   0   2   0   2   0   0   2   0   2   2   2   0   2   0   0   0   2   0   0   0   2   0   2   2   2   2   0   2   0   0   0   0   0   0   2   0   2   0   0   0   2   0   0   2   2   2   0   0   2   0   2   2   2   2   2   0   2   0   2   0   0   2   0   0   0   0   2   0   0   0   2   2   2   0   2   2   2   2   2   0   0   2   0   2   0   0   0   0   2   2   0   2   0   2   2   0   2   2   0   2   2   2   2   0   0   0   2   0   0   0   2   0   0   0   2   0   0   0   0   2   2   0   0   0   2   0   2   0   2   0   2   0   2   0   0   0   0   0   0   0   0   0   0   0   0   2   2   0   0   2   0   2   0   2   0   2   0   0   2   2   2   2   0   2   2   0   0   0   2   0   2   2   0   2   2   2   0   0   2   2   0   2   2   2   2   2   2   0   2   0
 MK-1-9                 2   2   2   0   2   0   0   2   2   0   0   2   0   0   0   0   2   0   2   2   2   0   0   0   0   0   2   0   0   0   2   0   2   2   2   2   0   2   0   0   0   0   2   2   0   2   2   0   0   0   2   0   0   2   2   2   0   0   2   0   2   2   2   2   2   0   2   0   0   0   2   2   0   0   0   0   2   0   2   0   2   2   2   0   2   2   2   2   2   0   0   2   0   2   2   0   0   0   0   2   0   2   0   2   2   0   2   2   0   0   2   2   2   0   0   0   2   0   0   0   2   0   0   0   2   0   0   0   0   2   2   0   0   0   2   2   2   0   2   0   2   0   2   0   2   0   0   0   0   0   0   0   0   0   0   2   2   2   0   2   0   2   0   2   0   2   0   0   0   2   2   2   2   0   2   0   0   0   2   0   2   2   0   0   2   2   0   0   2   2   2   2   2   2   2   2   2   0   0   0
 MK-1-10                0   2   2   0   2   0   0   2   2   0   0   2   0   0   0   0   2   0   0   2   2   0   0   0   0   0   2   0   0   0   2   0   2   2   0   0   0   0   0   0   0   0   2   2   0   2   2   0   0   0   0   0   2   2   2   2   0   2   2   0   2   2   2   2   2   0   2   0   0   0   2   2   0   0   2   0   0   0   2   0   2   2   2   2   2   2   2   2   2   0   0   2   0   0   0   0   0   0   0   2   2   2   0   2   0   0   2   2   2   0   2   2   2   0   0   0   2   0   0   0   2   0   0   0   2   0   0   2   0   2   2   0   0   0   2   2   2   0   2   0   2   0   2   0   2   0   0   0   0   0   0   0   0   0   0   2   0   2   0   2   0   2   0   2   0   2   0   0   0   2   2   2   2   0   2   0   0   0   2   2   2   2   0   0   2   2   0   0   2   2   2   2   2   2   2   2   2   0   0   0
 MK-1-11                0   2   0   0   2   0   0   2   2   0   0   2   0   0   0   0   2   0   0   2   0   0   0   0   0   0   2   0   0   0   0   0   2   2   0   0   0   0   0   0   0   0   2   2   0   2   2   0   0   0   0   0   2   2   2   2   0   2   2   0   0   2   0   2   2   0   2   0   0   0   2   2   0   0   0   0   0   2   2   0   2   2   2   2   2   2   0   2   2   0   0   2   0   2   0   0   0   0   0   2   2   2   0   2   0   0   0   2   2   0   2   2   2   0   2   0   2   0   0   0   2   0   0   0   2   0   0   2   0   2   2   0   0   0   2   2   2   0   0   0   2   0   2   0   2   0   0   0   0   0   0   0   0   0   0   2   2   0   0   2   0   2   0   2   0   0   0   0   0   2   2   2   2   2   0   0   0   0   2   2   2   2   0   0   2   2   0   0   2   2   2   2   2   2   2   2   2   0   0   0
 MK-1-12                0   2   0   0   2   0   0   2   2   0   0   2   0   0   2   0   2   0   0   2   0   0   0   0   0   0   2   0   0   0   0   0   2   2   0   0   0   0   0   0   0   0   2   2   0   2   0   0   0   0   0   0   2   2   2   2   0   2   2   0   0   2   0   2   2   0   2   0   0   0   2   2   0   0   0   0   2   2   2   0   2   2   2   2   2   2   0   2   2   0   2   2   0   2   0   0   0   0   0   2   2   2   0   2   0   2   2   2   2   0   2   2   2   0   2   0   2   0   0   0   2   2   0   0   2   0   0   2   0   2   2   0   0   0   2   2   2   0   0   2   2   0   2   0   2   0   0   0   0   0   0   0   0   0   0   2   2   0   0   2   0   2   0   2   0   0   0   0   0   2   2   2   0   2   0   0   0   0   0   2   2   2   0   0   2   2   0   0   2   2   2   2   2   2   2   2   2   0   0   0
 MK-1-13                0   2   0   0   2   0   0   2   2   0   0   2   0   0   2   0   2   0   0   2   0   0   0   0   0   0   2   0   0   0   2   0   2   2   0   0   0   0   0   0   0   0   2   0   0   2   0   0   0   0   0   0   2   0   2   2   0   2   0   0   0   2   0   2   2   2   2   2   0   0   2   2   0   0   0   0   2   2   0   0   2   2   2   2   2   2   0   2   2   0   2   2   0   2   2   0   0   0   0   2   2   2   0   2   0   2   2   2   2   0   2   2   2   0   2   0   2   0   0   0   2   2   0   0   2   0   0   2   0   2   2   0   0   0   2   2   2   2   0   2   2   0   2   0   2   0   0   0   0   0   2   0   0   0   2   2   2   0   0   2   0   2   0   2   2   0   0   2   2   2   2   2   0   2   0   0   2   0   0   2   2   2   0   0   2   2   0   0   2   2   2   2   2   0   0   2   0   0   0   0
 MK-1-14                0   0   0   0   2   0   0   2   2   0   0   2   0   0   2   0   2   0   0   2   0   0   0   0   0   0   2   0   0   0   2   0   2   0   0   0   0   0   0   0   0   0   2   0   0   2   0   2   0   0   0   0   2   0   2   2   0   2   0   0   0   2   2   2   2   2   0   2   0   0   2   2   0   0   0   0   2   2   0   0   2   2   2   2   0   2   2   2   2   0   2   2   0   2   2   0   0   0   0   2   2   2   0   2   0   2   2   2   2   0   0   2   2   0   2   0   2   0   0   0   2   2   2   0   2   0   0   2   0   0   2   0   0   0   2   2   2   0   0   0   2   0   2   0   0   0   0   0   0   0   2   0   0   0   2   2   2   0   0   2   0   2   0   2   2   0   0   2   2   2   2   2   0   2   2   2   2   0   0   2   2   2   0   0   0   2   0   0   2   2   2   2   2   0   0   2   2   0   0   0
 MK-1-15                0   0   0   0   2   0   0   2   2   0   0   2   0   0   2   0   2   0   0   2   0   2   2   2   2   0   2   2   0   0   2   0   2   0   0   0   0   0   0   0   0   2   2   0   0   2   2   2   0   0   0   0   2   0   0   0   0   2   0   0   2   2   2   2   2   2   0   2   0   0   0   0   0   0   2   0   2   2   0   0   2   2   2   2   0   2   2   2   2   0   2   2   0   2   2   0   0   0   0   2   2   2   0   2   2   2   2   2   0   0   0   2   2   0   2   0   2   0   0   0   2   2   0   0   2   0   0   2   0   0   2   0   0   0   2   2   2   0   0   0   2   0   2   2   0   0   0   0   0   0   0   0   0   0   2   2   2   0   0   2   0   2   0   2   2   0   0   2   2   2   2   2   0   2   2   2   2   0   0   2   2   2   0   0   0   2   2   0   2   0   2   0   0   0   2   2   2   2   0   0
 MK-1-16                0   0   0   0   2   0   0   2   2   0   0   2   0   0   2   0   0   0   0   0   0   2   2   2   2   2   2   0   0   0   0   0   2   0   0   0   0   0   0   0   0   2   2   0   0   2   2   0   0   0   0   0   2   0   0   0   0   2   0   0   2   2   2   2   2   2   0   2   0   0   0   0   0   0   2   0   2   2   0   0   2   2   2   0   0   2   0   2   2   0   2   2   0   2   2   0   0   0   0   2   2   2   0   2   2   2   2   0   2   0   0   2   2   0   2   0   0   0   0   0   2   2   0   0   2   0   0   2   0   0   2   0   0   0   2   2   2   2   0   0   2   0   2   2   0   0   0   0   0   0   0   0   0   0   0   2   2   0   2   2   0   2   0   2   2   0   0   2   2   2   2   2   0   2   2   2   0   0   2   2   2   2   0   2   0   2   2   0   2   0   2   2   2   0   2   2   2   2   0   0
 MK-2-1                 2   0   2   2   0   2   0   0   2   0   0   0   2   0   0   2   2   2   2   2   2   2   0   0   0   0   2   0   2   2   0   0   0   0   2   2   0   0   2   2   0   0   2   2   2   0   0   0   2   0   0   2   2   2   0   2   2   2   0   0   0   2   0   2   2   2   0   2   0   2   0   0   2   2   2   2   0   0   2   0   2   0   2   0   2   2   0   0   2   2   2   0   0   0   2   0   0   2   2   2   0   0   2   0   2   2   0   0   0   2   0   2   2   0   2   2   2   0   0   0   2   2   0   2   2   2   0   0   2   2   2   0   0   0   0   2   2   0   0   2   0   0   0   0   2   2   2   2   0   2   2   0   0   0   2   0   0   2   0   2   2   2   2   0   0   0   0   0   2   2   2   0   2   0   0   0   2   2   2   0   0   0   2   2   2   0   0   0   0   2   2   0   0   2   2   0   0   2   0   0
 MK-2-2                 0   0   2   2   0   2   2   2   2   0   0   0   2   0   0   2   2   2   2   0   2   2   0   0   2   2   2   0   2   2   0   0   0   0   2   2   0   0   2   2   0   2   2   0   2   0   0   0   2   0   0   2   2   2   0   2   2   2   0   0   0   2   0   2   2   2   0   2   0   2   0   2   2   2   0   2   0   0   2   0   2   0   2   0   2   2   0   0   2   2   2   0   0   0   2   0   0   2   2   0   0   0   2   0   2   2   0   0   2   2   0   2   0   2   2   2   2   0   0   0   2   2   0   2   2   2   0   0   2   2   2   2   0   0   0   2   2   0   0   2   0   0   0   0   2   2   2   2   0   2   2   0   0   0   2   2   2   2   0   2   2   2   2   0   0   0   0   0   2   2   2   0   2   0   0   0   2   2   2   0   2   0   2   2   2   0   0   0   0   2   2   0   0   2   2   0   2   2   0   0
 MK-2-3                 0   0   2   2   0   2   2   2   2   0   0   0   2   0   0   2   2   2   2   0   2   2   0   0   2   2   0   0   2   2   0   0   0   0   2   2   2   0   0   2   0   2   2   0   2   0   0   2   0   0   0   2   2   2   0   2   2   2   0   0   0   2   2   2   2   2   0   2   2   2   0   2   2   2   0   2   2   0   2   0   2   2   2   0   2   2   0   0   2   0   2   0   0   0   2   0   0   0   2   0   0   2   2   0   2   2   0   2   2   2   0   2   0   2   2   2   2   0   2   0   2   2   0   2   2   2   0   0   2   0   2   2   0   0   0   2   2   0   0   0   0   2   0   0   2   2   2   2   2   2   2   0   0   0   2   2   2   2   0   2   2   2   2   0   0   0   2   0   2   2   2   0   2   0   0   0   2   2   0   0   0   2   2   2   2   2   0   0   0   2   2   0   0   2   2   0   2   2   0   0
 MK-2-4                 0   0   2   2   0   2   2   2   2   0   0   0   2   0   0   2   0   2   2   0   0   2   0   0   2   2   0   0   2   0   2   0   0   0   2   2   2   0   0   2   0   2   2   0   2   0   0   2   0   0   0   2   2   2   0   2   2   2   0   0   0   2   2   2   0   2   2   2   2   2   2   2   2   2   0   2   2   0   2   2   2   2   2   0   2   2   0   0   2   0   2   0   0   0   2   0   0   0   2   0   2   2   2   0   2   2   0   2   2   2   0   2   0   2   2   2   2   0   2   0   0   2   0   2   2   2   0   2   2   0   2   2   0   2   0   2   2   0   0   0   0   2   0   0   2   2   2   2   2   2   0   0   0   0   2   2   2   2   0   2   2   2   2   0   2   0   2   0   0   2   2   0   2   0   2   0   2   2   0   0   0   0   2   2   2   2   0   0   0   2   2   0   0   2   2   0   2   2   0   0
 MK-2-5                 0   0   2   2   0   2   2   2   2   2   0   0   2   0   0   2   0   2   2   0   0   2   0   0   2   2   0   0   2   0   2   0   0   0   2   2   2   0   0   2   0   2   2   0   2   0   0   2   0   0   0   2   2   2   0   0   2   0   0   0   0   2   2   2   0   2   2   2   2   2   2   2   2   0   0   0   2   2   2   0   2   2   2   0   2   2   0   0   2   0   2   0   0   0   2   0   0   0   2   0   2   2   0   0   2   2   0   2   2   2   0   2   0   2   2   2   2   0   2   0   2   2   0   2   2   2   0   2   2   0   2   2   0   2   0   2   2   0   0   0   0   2   0   2   2   2   2   0   2   2   0   0   0   0   2   2   2   2   0   0   2   2   0   0   2   0   2   0   2   2   2   0   2   0   2   0   2   2   0   0   0   0   2   2   2   2   2   0   0   0   2   0   0   2   2   0   2   2   0   0
 MK-2-6                 0   0   2   2   0   2   2   2   2   2   0   0   2   0   0   2   0   2   2   0   0   2   0   0   2   2   0   0   2   0   2   0   2   0   2   2   2   0   0   2   0   2   2   0   2   0   0   2   0   0   0   2   2   2   2   0   2   0   0   0   2   0   2   0   0   2   2   2   2   2   2   2   2   0   2   0   2   2   2   0   2   2   2   0   2   2   0   0   2   2   2   0   0   0   2   0   0   0   0   0   2   0   2   2   2   2   0   2   2   0   0   2   0   2   2   0   2   0   2   0   2   2   2   2   2   2   0   2   2   0   2   2   0   2   0   2   2   0   0   0   0   2   0   2   2   2   2   0   2   0   0   0   0   0   2   2   2   2   0   0   2   2   0   0   2   0   2   0   2   2   2   0   0   0   2   0   2   2   0   0   0   0   2   2   2   2   2   0   0   0   2   0   0   2   0   0   2   2   0   0
 MK-2-7                 0   2   0   2   0   2   0   0   2   0   0   0   2   0   0   2   0   2   2   0   2   2   0   0   2   2   0   0   2   0   2   0   2   0   2   2   2   0   0   2   0   2   2   2   2   0   0   2   0   0   0   2   2   2   2   0   2   0   0   0   2   0   2   0   0   2   2   2   2   0   2   2   0   0   2   0   2   2   2   0   2   0   2   0   2   2   2   0   0   2   2   0   0   0   2   0   0   0   0   0   2   0   2   2   2   2   0   2   2   0   0   2   0   2   2   0   2   0   0   0   2   0   2   2   2   2   0   2   2   0   2   2   0   2   0   2   2   0   0   0   0   2   0   2   2   2   2   0   2   0   0   0   0   0   2   2   2   2   0   0   0   2   0   0   2   0   0   0   2   2   2   0   0   0   2   0   2   2   0   0   0   0   2   2   2   2   2   0   0   0   2   0   0   2   2   0   2   2   0   0
 MK-2-8                 0   2   2   2   0   2   0   0   2   0   0   0   2   0   0   2   0   2   2   0   2   2   0   0   2   2   0   0   2   0   2   0   0   0   2   2   2   0   0   2   0   2   2   0   2   0   0   2   0   2   2   0   2   2   2   0   2   0   0   0   2   0   2   0   0   2   2   2   2   0   2   2   0   0   2   0   2   2   2   0   2   0   0   2   2   2   2   0   0   0   2   0   2   0   2   2   0   0   0   2   2   0   2   2   2   2   0   2   2   0   0   2   0   2   0   0   2   0   0   0   2   0   2   2   2   2   0   2   2   0   2   2   2   2   0   2   2   0   0   0   0   2   0   2   0   2   2   0   2   0   0   0   0   2   2   0   2   2   0   0   0   2   0   0   2   0   0   0   0   2   2   0   0   2   2   0   2   2   0   0   0   0   2   2   2   2   2   0   0   0   2   0   0   2   2   0   2   2   0   0
 MK-2-9                 0   2   2   2   0   2   0   2   2   0   0   2   2   0   0   2   0   2   2   0   2   2   0   0   2   2   0   0   2   0   2   0   2   0   2   0   2   0   0   2   0   2   2   0   0   0   0   2   0   2   2   2   2   2   2   0   2   0   0   2   2   0   2   0   2   2   2   2   0   0   2   2   0   0   2   0   2   2   2   2   2   0   0   2   2   2   2   0   0   0   2   2   2   0   0   2   0   0   0   2   0   0   2   2   2   2   2   0   2   0   0   2   0   2   0   0   2   0   0   0   2   0   0   2   2   2   2   2   2   0   2   2   2   2   0   2   2   0   0   0   0   2   0   2   0   2   2   0   0   2   0   0   0   2   2   0   2   2   0   0   0   2   0   0   2   0   2   0   0   2   2   0   0   2   2   0   2   2   0   0   0   0   2   2   2   2   2   0   0   0   2   0   0   2   2   0   2   2   2   2
 MK-2-10                0   2   2   2   0   2   2   2   2   2   2   2   0   0   0   2   0   2   2   0   2   2   0   0   2   2   0   2   2   0   2   0   2   0   2   0   2   0   0   2   2   2   0   0   0   0   2   0   0   2   2   2   2   2   2   0   2   0   0   2   2   0   2   0   2   2   2   0   0   0   2   2   0   0   2   0   2   2   2   2   2   2   0   2   2   2   2   0   0   0   2   2   2   2   0   2   0   0   0   2   0   0   2   2   2   2   2   0   2   0   0   2   0   2   0   0   2   0   0   0   2   0   0   2   2   2   2   2   2   0   2   2   2   0   2   2   2   0   0   0   0   2   0   2   2   2   2   0   0   2   0   0   0   2   2   0   2   2   0   0   0   2   0   0   2   0   2   0   0   2   2   0   0   2   2   0   2   2   0   2   0   0   2   2   2   2   2   0   0   2   2   0   0   2   2   0   2   2   2   2
 MK-2-11                0   2   2   2   0   2   2   2   2   2   2   2   0   2   0   2   0   2   2   0   2   2   0   0   2   2   0   2   2   0   2   0   2   2   2   0   0   0   0   0   2   2   0   0   0   0   2   0   0   2   2   2   2   2   2   0   2   0   0   2   2   0   2   0   2   2   2   0   0   0   2   2   0   0   2   0   2   2   2   2   2   2   0   0   2   2   2   0   0   0   2   2   2   2   0   2   2   0   0   2   0   0   2   2   2   2   0   0   2   2   0   2   2   2   0   0   2   0   0   2   2   0   0   2   0   2   2   2   2   0   2   2   2   0   2   2   2   0   0   2   0   2   0   0   2   2   2   0   0   2   0   0   0   2   2   0   0   2   0   0   0   2   0   0   2   0   2   0   0   2   2   0   0   2   2   0   2   2   2   2   0   0   2   2   2   2   2   0   0   2   0   0   0   2   2   0   2   2   2   2
 MK-2-12                0   2   2   2   0   2   2   2   2   2   2   2   0   2   0   2   0   2   2   0   2   2   0   0   2   2   0   2   2   0   2   0   2   2   2   0   0   2   0   0   0   2   0   0   0   2   2   2   0   2   0   2   2   2   2   0   2   0   0   2   2   0   2   2   2   2   2   0   0   0   2   2   0   0   2   0   2   2   2   2   2   2   0   0   2   0   2   0   0   0   2   2   2   2   0   2   2   2   0   2   2   0   2   2   2   2   2   0   2   2   0   2   2   2   0   0   2   0   0   2   2   0   0   2   0   2   2   2   2   0   0   2   2   0   2   2   2   0   0   2   0   2   0   0   2   2   2   0   0   2   0   0   0   2   0   2   0   2   0   0   0   2   0   0   2   0   2   0   0   2   2   0   0   2   2   0   2   2   2   0   0   2   2   2   2   0   2   0   0   2   0   0   2   2   2   0   2   2   2   0
 MK-2-13                0   2   2   2   0   2   2   2   0   2   2   0   0   2   0   0   2   2   2   0   2   2   0   0   2   2   0   2   2   0   2   0   2   2   2   0   0   2   0   0   2   2   0   0   0   0   2   0   0   2   0   2   2   2   2   0   2   2   0   2   2   0   2   2   2   0   2   0   0   0   2   2   0   0   2   0   2   2   2   2   2   2   0   0   2   0   2   0   2   0   2   2   2   2   0   2   2   2   0   2   2   0   2   2   2   2   2   0   2   2   0   2   2   2   0   0   2   0   0   2   2   0   2   2   2   2   2   2   2   2   0   2   2   0   2   2   2   0   2   2   0   2   0   0   2   2   2   0   0   0   0   0   0   0   0   2   0   2   0   0   0   2   0   2   2   0   2   0   0   2   2   0   0   2   2   0   0   2   2   0   2   2   0   0   2   2   2   0   2   0   0   0   2   2   2   0   2   2   2   0
 MK-2-14                0   2   2   2   0   0   2   2   0   2   2   0   0   2   2   0   0   2   2   0   2   0   0   0   2   2   0   0   2   0   0   0   2   2   2   0   0   2   2   0   2   2   0   0   0   0   2   0   0   2   0   2   2   2   2   0   2   0   0   2   2   0   2   2   2   0   2   0   0   0   2   2   0   0   2   0   2   2   2   2   2   2   0   0   2   0   2   0   2   0   2   2   2   2   0   2   2   2   0   2   0   0   2   2   2   2   0   0   2   2   2   2   2   2   0   2   0   0   0   2   2   0   2   2   2   2   2   0   2   2   0   2   2   0   2   2   2   0   2   2   0   2   0   0   2   2   2   0   0   0   0   0   0   0   2   2   0   2   0   0   0   2   0   2   0   0   2   2   0   2   2   0   0   2   2   0   2   2   0   0   2   2   0   0   2   2   2   0   2   0   0   2   2   2   2   0   2   2   2   0
 MK-2-15                0   2   2   2   0   0   2   0   2   0   0   0   0   2   2   0   0   2   2   0   2   0   0   0   2   2   2   0   2   0   0   0   2   2   2   0   2   2   2   0   2   2   2   0   0   0   2   2   0   2   0   2   2   2   2   0   2   0   0   2   2   0   2   0   2   0   2   0   0   0   2   2   0   0   2   0   2   2   2   2   2   2   0   0   2   0   2   0   2   0   2   2   2   2   2   2   2   2   0   2   0   0   2   0   2   2   0   0   2   2   0   2   2   2   0   2   0   0   0   2   2   0   2   2   2   2   2   0   2   2   0   2   2   0   2   2   2   0   2   2   0   2   0   0   2   2   2   0   0   0   0   0   0   0   2   2   0   2   2   0   0   2   0   2   0   0   2   2   0   0   2   0   0   2   2   0   2   2   0   0   2   2   0   2   2   2   2   0   2   0   0   2   2   2   2   2   2   2   2   0
 MK-2-16                0   2   2   2   0   0   2   0   2   0   0   0   0   2   2   0   0   2   0   0   2   0   0   0   2   2   2   0   0   0   0   0   2   2   2   0   2   2   2   0   2   2   2   0   0   0   2   2   0   2   0   2   2   2   2   0   0   2   0   2   2   0   2   0   2   0   2   0   0   0   0   2   0   0   2   0   2   2   0   2   2   2   0   0   2   0   2   0   2   0   2   2   2   2   2   2   2   0   0   2   0   0   0   0   2   2   0   2   2   2   0   0   2   2   0   2   0   0   0   2   2   0   2   0   0   2   2   0   2   2   0   2   2   0   2   2   2   2   2   2   0   2   0   0   2   2   2   0   0   0   0   0   0   0   2   2   0   2   2   0   0   2   0   2   0   0   2   2   2   0   2   0   0   2   0   0   2   2   0   0   2   2   0   2   2   2   2   0   2   0   2   2   2   2   2   2   2   2   2   0
 MK-3-1                 2   2   2   2   2   2   2   0   2   2   2   2   0   2   2   0   0   0   2   0   2   0   0   2   2   2   0   2   2   2   0   0   0   2   0   0   2   2   0   2   0   0   0   2   0   0   0   2   2   0   0   0   0   0   0   0   2   0   2   2   2   0   2   2   2   2   0   0   2   0   0   0   0   0   2   0   2   2   0   2   2   2   2   2   2   0   2   0   0   0   2   0   0   0   2   2   2   2   2   0   0   2   2   0   0   0   0   0   2   2   0   0   0   2   2   2   0   2   2   2   2   2   2   2   2   0   2   0   0   0   0   0   2   2   2   2   2   0   2   2   0   0   0   0   2   0   2   2   0   2   0   0   0   0   2   0   2   0   2   0   0   2   2   2   2   0   0   2   0   2   2   0   2   2   0   2   2   2   2   2   2   2   0   0   0   2   0   0   0   0   0   2   0   2   2   2   2   2   0   2
 MK-3-2                 2   2   2   2   2   2   2   0   2   2   2   2   0   2   2   0   0   0   2   0   2   0   0   0   2   2   0   2   0   2   0   0   0   0   0   0   2   2   0   2   0   0   0   2   0   0   0   2   2   0   0   0   0   0   0   0   2   0   2   2   2   0   2   2   2   2   0   0   2   0   0   0   0   0   2   0   2   2   0   0   2   2   2   2   2   0   2   0   2   0   2   0   0   2   2   2   0   2   0   0   0   2   2   0   0   0   2   0   2   2   0   0   0   0   2   2   0   0   2   2   0   0   2   2   2   0   2   0   0   0   0   0   2   2   0   2   2   2   2   2   2   0   0   0   2   0   2   2   0   2   0   0   0   0   2   0   2   0   2   0   0   2   2   2   2   0   0   2   0   2   2   0   2   2   0   2   2   2   2   2   2   2   0   2   0   0   0   2   0   0   0   2   0   2   2   2   2   2   0   2
 MK-3-3                 2   2   2   2   2   2   2   0   2   2   2   2   0   2   2   2   0   2   0   2   2   0   0   0   2   2   0   2   0   2   0   0   0   0   0   0   2   2   0   2   0   0   0   2   2   0   0   2   2   0   0   0   0   0   0   0   0   0   2   2   0   0   2   2   2   2   2   0   0   0   0   0   0   0   2   0   2   2   0   0   2   2   2   2   2   0   2   0   2   0   2   2   0   2   2   2   0   2   0   0   0   2   2   0   0   0   0   0   2   2   0   0   0   0   2   2   0   0   2   2   2   0   2   2   2   0   2   0   2   0   0   0   2   2   0   2   2   2   2   2   2   0   0   0   2   0   2   2   0   2   0   0   0   0   2   0   2   0   2   0   2   0   2   2   2   2   0   0   0   2   2   0   2   2   0   2   2   2   2   2   2   2   0   2   0   0   0   2   0   0   0   2   0   2   2   0   2   2   0   2
 MK-3-4                 2   0   2   2   2   2   0   2   2   2   2   2   0   2   2   2   2   2   0   2   2   0   0   0   2   2   0   2   0   2   0   0   0   0   0   2   2   0   0   2   0   0   0   2   2   0   0   2   2   0   0   0   0   0   0   0   0   0   2   2   0   0   2   0   2   2   0   0   0   0   0   0   0   0   2   0   2   2   2   0   2   2   2   2   2   0   2   0   0   0   2   2   0   2   2   2   0   2   0   0   0   2   2   0   0   0   0   0   2   2   0   0   0   0   2   2   0   0   2   2   2   0   2   2   2   0   2   0   2   0   0   2   2   2   0   2   2   2   2   2   2   2   0   0   2   0   2   2   0   2   0   0   0   0   2   0   2   0   2   0   2   0   2   2   0   2   0   0   0   2   2   0   2   2   0   2   2   2   2   2   2   0   0   2   0   0   0   2   0   2   0   2   0   2   2   0   2   2   0   2
 MK-3-5                 0   0   2   2   2   2   0   2   2   2   2   2   0   2   2   2   2   2   0   2   2   0   0   0   2   2   0   2   0   2   2   0   0   0   0   2   2   0   2   2   0   0   2   2   2   0   0   2   2   2   0   0   0   0   0   0   0   0   2   2   0   0   2   0   2   2   0   0   2   0   0   0   0   0   2   0   2   2   2   0   0   2   2   2   2   0   2   0   0   0   2   2   0   2   2   2   0   0   0   0   0   2   2   0   0   0   0   0   2   2   0   0   0   0   2   2   0   0   2   2   0   0   2   2   2   0   2   0   2   0   0   0   2   2   0   2   2   2   2   0   2   2   0   0   2   0   2   2   0   2   0   0   0   0   2   0   2   0   0   0   2   0   2   2   0   2   0   0   0   2   0   0   2   2   0   2   2   2   2   2   2   0   0   2   0   0   0   2   0   2   2   2   0   2   2   2   2   2   0   2
 MK-3-6                 2   0   0   2   0   2   0   2   2   2   2   2   0   0   2   2   2   2   0   2   2   0   2   0   2   2   0   2   0   2   2   0   2   0   0   2   2   0   2   2   0   0   2   2   2   0   0   2   2   2   0   0   0   0   0   0   0   2   2   2   0   0   2   0   0   2   0   0   2   0   0   0   0   0   2   0   2   2   2   0   0   2   0   2   2   0   0   0   0   0   0   2   0   2   2   2   0   2   0   0   0   2   2   0   0   0   0   0   2   0   0   0   0   0   0   2   0   0   2   2   0   0   2   2   2   0   2   0   2   0   0   0   0   0   0   2   2   2   2   0   2   2   0   0   2   0   2   0   0   2   0   0   0   0   2   0   2   0   0   0   2   2   2   2   0   2   0   0   0   2   0   0   2   2   0   2   2   2   2   2   2   0   0   2   0   0   0   2   0   2   2   2   0   2   2   2   2   2   0   2
 MK-3-7                 2   0   0   2   0   2   2   2   0   2   2   2   0   0   2   2   2   2   2   2   2   0   2   0   2   2   0   2   0   2   2   0   2   0   0   2   2   2   2   2   0   2   0   2   2   0   2   2   2   0   0   0   0   2   0   0   0   2   2   2   0   0   2   0   0   2   0   0   2   0   2   0   0   0   2   0   2   2   2   0   0   2   0   2   2   0   0   0   0   0   0   2   0   2   2   2   0   2   2   0   0   0   2   0   0   0   0   0   0   0   0   0   0   0   0   2   0   0   2   2   0   0   2   2   2   0   2   0   2   0   2   0   0   0   0   2   2   2   0   2   2   2   0   0   2   0   2   0   0   2   0   2   0   0   2   0   2   0   0   0   2   2   2   2   0   0   0   0   0   2   0   0   2   2   2   2   2   2   2   2   2   0   0   2   0   0   0   2   0   2   2   2   0   2   2   2   2   2   0   2
 MK-3-8                 2   0   0   2   0   2   2   2   2   2   2   2   2   0   0   0   2   0   2   2   2   0   2   0   2   2   0   2   0   2   2   0   2   0   0   2   0   2   2   0   0   2   0   2   2   0   2   2   2   0   0   0   0   2   0   2   0   2   2   2   0   0   2   0   0   2   0   0   2   0   2   0   0   0   2   0   0   2   2   0   0   2   0   2   2   0   0   0   0   0   0   2   0   2   2   2   0   2   2   0   0   0   2   0   0   0   0   0   0   0   0   0   0   0   0   2   0   0   2   0   0   0   2   2   2   0   2   0   2   0   2   0   0   2   0   2   2   2   0   2   2   2   0   0   0   0   0   0   0   0   0   2   0   0   2   0   2   0   0   0   2   2   2   2   0   0   0   0   0   2   0   0   2   2   2   2   2   2   2   2   2   0   0   2   0   0   0   2   0   2   2   2   0   2   2   2   2   2   0   2
 MK-3-9                 2   0   0   2   0   2   2   2   2   2   2   2   2   0   0   0   2   0   2   2   2   2   2   0   2   2   0   2   0   2   0   0   2   0   0   0   0   2   2   0   0   2   0   2   2   0   2   2   2   0   0   0   0   2   0   2   2   2   2   2   0   0   2   0   0   2   0   0   2   0   2   0   0   0   2   0   0   2   2   0   0   2   0   2   2   0   0   0   0   0   0   2   0   2   2   2   2   2   2   0   0   0   2   0   0   0   0   0   2   0   0   0   0   0   0   2   0   0   2   0   0   0   0   2   0   0   2   0   2   0   2   0   0   2   0   2   2   0   0   2   2   2   2   0   2   0   0   2   2   2   0   2   2   0   2   0   0   2   0   0   2   2   2   2   0   0   0   0   0   2   0   0   0   2   2   2   0   2   2   2   2   0   0   2   0   0   0   2   0   2   2   0   0   2   2   2   2   2   0   2
 MK-3-10                2   0   0   2   0   2   2   2   2   2   2   2   2   0   0   2   2   0   2   2   0   2   2   0   2   2   0   2   0   2   0   0   2   0   0   0   0   2   2   0   0   2   0   2   0   0   2   2   2   0   0   0   0   2   0   2   2   2   2   2   0   0   2   0   0   2   0   0   2   0   2   0   0   0   2   0   0   2   0   0   0   2   0   2   2   0   0   0   0   0   0   2   0   2   2   2   2   2   2   0   0   2   2   0   0   0   0   0   2   0   0   0   2   0   0   2   0   0   0   0   0   0   2   2   0   0   2   0   2   0   0   0   0   2   0   2   2   0   0   2   2   2   2   0   2   0   0   2   2   2   0   2   2   0   2   0   0   2   0   0   2   2   2   2   0   0   0   0   0   2   0   2   0   0   0   2   2   2   0   0   2   0   2   2   0   0   2   2   0   2   2   0   0   2   2   2   2   2   0   2
 MK-3-11                2   0   0   2   0   2   2   2   2   2   2   2   2   0   0   2   2   2   2   2   0   2   2   0   2   2   0   2   0   2   0   0   2   0   0   0   0   0   2   0   2   2   0   2   2   0   2   2   2   0   0   0   0   0   0   2   2   2   2   2   0   0   2   0   0   2   0   0   2   0   2   0   0   0   2   0   0   2   0   0   0   2   0   0   2   0   0   0   0   0   0   2   0   2   2   2   2   2   0   0   0   2   2   0   0   0   0   0   2   0   0   0   2   0   0   2   0   0   0   0   0   2   2   0   0   2   2   0   0   0   0   0   0   2   0   2   2   0   0   2   2   2   2   0   2   0   2   2   2   2   0   2   0   0   2   0   0   2   0   0   2   2   2   2   0   0   0   0   0   2   0   2   0   0   0   2   2   2   0   0   2   0   2   2   0   0   2   2   0   2   2   0   0   2   2   2   2   2   0   2
 MK-3-12                0   0   0   2   0   0   2   2   2   0   2   2   2   0   0   2   2   0   2   2   0   2   2   0   2   2   0   2   2   2   0   0   2   0   0   0   0   0   2   0   2   2   0   2   2   0   2   2   2   0   0   0   0   0   0   2   2   2   0   2   0   0   2   0   0   2   0   0   2   0   0   0   0   0   2   0   0   2   0   0   0   2   0   0   2   2   0   0   0   0   0   2   0   2   2   2   2   2   0   2   0   2   2   0   0   0   0   2   2   0   0   0   2   0   0   2   0   0   0   0   0   2   2   0   0   2   2   0   2   0   0   0   0   2   2   2   2   0   0   0   2   2   0   2   2   0   2   2   2   2   0   2   0   0   2   0   0   2   0   0   2   2   2   2   0   0   0   0   0   2   0   2   0   0   0   2   2   2   0   0   2   0   2   2   0   0   2   2   2   2   2   0   0   2   2   2   2   2   2   2
 MK-3-13                0   0   0   2   0   0   2   2   2   0   2   2   2   2   0   2   2   0   2   2   0   2   2   0   2   2   0   2   2   2   0   0   2   0   2   0   0   0   2   0   0   2   0   0   2   0   2   2   2   0   2   0   0   0   0   2   2   2   0   2   0   0   2   0   0   2   0   0   2   0   0   0   0   0   2   2   0   0   0   0   0   2   2   0   2   2   0   2   0   0   0   2   0   2   2   2   2   0   0   2   0   2   2   0   0   0   0   2   2   0   0   2   2   0   0   2   0   0   0   0   0   2   2   0   0   2   2   2   2   0   0   0   2   2   2   2   2   0   0   0   2   2   0   2   2   0   2   2   2   0   0   2   0   0   2   0   0   2   0   0   2   2   2   2   0   0   0   0   0   2   0   2   0   0   0   2   0   2   0   0   2   0   2   2   2   0   0   2   2   2   2   0   2   2   0   2   2   2   2   2
 MK-3-14                0   0   0   2   0   0   2   2   2   0   2   2   2   2   0   2   2   0   2   2   0   2   2   0   2   2   0   2   2   2   0   0   0   0   2   0   0   0   2   0   0   2   0   0   2   0   2   2   2   0   0   0   0   0   0   2   0   0   0   2   0   0   0   0   0   2   0   0   2   0   0   0   2   0   2   2   0   0   0   2   0   2   2   0   2   2   0   2   0   0   2   2   0   2   2   2   2   0   0   2   0   2   2   0   0   0   0   2   2   0   0   2   2   0   0   2   0   0   0   2   0   2   2   0   2   2   2   2   0   0   0   0   2   2   2   2   2   0   0   0   2   0   2   0   2   0   2   2   2   0   0   2   0   0   2   0   0   2   0   2   2   2   2   2   0   0   0   0   0   2   0   2   0   0   0   0   0   2   0   0   2   2   0   2   2   0   0   2   2   2   0   0   2   2   0   0   0   2   2   2
 MK-3-15                0   0   0   2   0   0   2   2   2   0   2   2   2   2   0   2   2   0   2   0   0   2   2   0   0   2   0   2   2   2   0   0   0   0   2   0   0   0   2   0   0   2   0   0   2   0   2   2   2   0   0   0   2   0   0   2   0   0   0   2   0   0   0   0   0   2   0   0   2   0   0   0   2   0   2   0   0   0   0   2   0   2   2   0   2   2   0   2   0   0   2   2   0   2   2   2   2   0   0   2   0   2   2   0   0   0   0   2   2   0   2   2   2   0   2   2   0   0   0   2   0   2   2   0   2   2   2   2   0   0   0   0   2   2   2   2   2   0   0   0   0   2   2   0   2   0   2   2   2   0   0   2   0   0   2   0   0   2   0   2   2   2   2   0   0   0   0   0   0   2   0   2   2   0   2   0   0   2   0   0   2   2   0   0   2   0   0   2   2   2   0   0   0   2   0   0   0   2   2   0
 MK-3-16                0   0   0   2   0   0   2   2   2   2   2   2   2   2   0   2   2   0   2   0   0   2   2   0   0   2   0   2   2   2   0   0   0   0   2   0   0   0   2   0   0   2   0   0   2   0   2   2   0   0   2   0   2   0   0   2   0   0   0   2   0   0   2   0   2   2   0   0   2   0   0   0   2   0   2   0   0   0   0   2   0   0   2   0   2   2   0   2   0   0   2   2   0   2   0   2   2   0   0   2   0   2   2   0   0   0   0   2   2   0   0   2   2   0   2   2   0   0   0   2   0   2   2   0   2   2   2   2   0   0   0   2   2   2   2   2   2   0   0   0   0   0   2   0   2   0   2   2   2   0   0   2   0   0   2   0   0   2   2   2   2   0   2   0   2   2   0   0   0   2   0   2   2   0   2   0   0   2   2   0   2   2   2   0   2   2   2   2   0   2   0   0   0   0   2   0   0   2   2   0
 MK-4-1                 0   2   2   2   2   2   0   2   2   2   0   0   2   0   2   0   0   2   2   2   2   2   2   2   2   2   2   0   2   2   0   0   2   0   2   2   2   0   2   2   2   2   2   2   0   2   2   2   0   0   2   0   0   0   2   0   2   2   0   2   0   2   2   0   0   0   0   2   2   2   2   0   0   0   0   0   2   0   2   0   0   2   2   0   0   0   0   2   0   0   0   2   0   0   2   0   0   2   0   2   2   2   2   0   0   2   0   0   2   2   0   2   0   0   0   2   2   2   0   2   0   2   0   0   2   2   2   2   2   2   2   0   2   0   0   2   2   2   2   2   2   2   0   0   2   2   2   0   0   2   2   0   2   2   0   2   0   2   2   2   0   0   0   0   0   0   2   0   2   2   2   2   2   0   2   0   0   2   0   0   0   0   2   2   2   0   2   2   0   2   2   0   2   2   2   2   0   2   0   2
 MK-4-2                 0   2   2   2   2   2   0   2   2   2   0   0   2   0   2   0   0   2   2   2   2   2   2   2   2   2   2   2   2   2   0   0   2   0   2   2   2   2   2   2   2   2   2   2   0   2   2   2   0   0   2   0   0   0   2   0   2   2   0   2   0   2   2   0   0   0   0   0   2   2   2   0   0   0   2   0   2   0   0   0   0   2   2   0   2   2   0   0   2   0   0   2   0   0   2   0   0   2   0   2   2   2   0   0   0   2   0   0   2   2   0   0   0   2   2   2   2   2   0   2   0   0   0   0   2   2   2   2   2   2   0   0   2   0   0   2   2   2   2   2   2   2   0   0   2   0   2   0   2   2   2   0   2   2   2   2   0   2   2   2   0   0   0   0   2   0   2   0   2   2   2   2   2   0   2   0   0   2   0   0   0   0   2   2   2   2   2   2   0   2   2   0   2   2   2   2   0   2   0   2
 MK-4-3                 0   2   2   2   2   2   0   2   2   2   0   0   2   2   2   0   0   2   2   2   2   2   2   2   2   2   2   2   2   2   0   0   2   0   2   2   2   2   2   0   2   2   2   0   0   2   2   2   0   0   2   0   0   0   2   0   2   2   0   2   0   2   2   0   0   2   0   0   2   2   2   0   0   0   2   0   0   0   2   0   0   2   2   0   2   2   0   2   2   0   0   0   0   0   2   0   0   2   0   2   2   2   0   0   0   2   0   2   2   2   0   0   0   0   2   2   2   2   0   2   0   2   2   0   0   2   2   2   2   0   0   0   2   0   0   2   2   2   2   2   2   2   0   0   2   0   0   0   2   2   2   0   2   2   2   2   0   2   0   0   0   0   0   0   2   0   2   0   2   2   2   2   2   0   2   2   0   2   0   2   2   0   2   2   2   2   2   2   2   2   2   0   0   2   2   2   0   2   2   2
 MK-4-4                 0   2   2   2   2   2   0   2   2   2   0   2   2   2   2   0   0   2   2   2   2   2   2   2   0   2   2   2   2   2   0   0   2   2   2   2   2   2   2   0   2   0   2   0   2   2   2   2   0   0   2   0   0   0   2   2   2   2   0   2   0   2   2   0   0   2   0   0   2   2   2   0   2   0   2   0   0   0   2   0   0   2   2   0   2   2   0   2   2   0   0   0   0   0   2   0   0   2   0   0   2   2   0   0   0   2   0   2   2   2   0   0   0   0   2   2   2   2   0   2   2   2   2   0   0   2   2   2   2   0   0   0   2   0   0   2   2   0   2   0   2   2   0   0   0   2   0   0   0   2   2   0   2   2   2   2   0   2   0   0   0   0   0   0   2   0   2   0   0   2   2   2   2   0   2   2   0   2   0   2   2   0   2   2   2   2   2   0   2   2   0   0   0   2   2   2   0   2   2   2
 MK-4-5                 0   2   2   2   0   2   0   2   0   2   0   2   2   2   0   2   0   2   2   2   2   2   2   0   0   2   2   2   2   2   0   2   2   2   2   2   2   0   2   0   2   0   2   0   2   2   2   2   0   0   2   0   0   0   2   2   2   2   0   2   0   2   2   0   0   2   0   0   2   2   2   0   2   0   2   0   0   0   2   0   0   2   2   0   2   2   0   2   2   0   0   0   0   0   2   0   0   2   0   2   0   2   0   0   0   2   0   2   2   0   0   0   0   0   2   2   2   2   0   2   2   2   2   0   0   2   2   2   2   2   0   0   2   0   0   2   0   0   2   0   0   2   0   0   0   2   0   0   0   2   2   0   0   2   2   2   0   2   0   2   0   0   0   0   2   0   2   0   0   2   2   2   2   0   2   2   0   2   0   2   2   0   2   2   2   2   2   0   2   0   0   0   0   2   2   2   0   2   2   2
 MK-4-6                 0   2   2   2   0   2   0   2   0   2   0   2   2   2   0   2   0   2   0   0   2   2   2   0   0   2   2   2   2   2   0   2   2   2   2   2   2   0   2   0   2   0   2   0   0   2   2   2   0   0   0   0   0   0   2   2   2   2   0   2   0   2   2   0   0   2   0   0   2   2   2   0   2   2   2   0   0   0   2   0   0   2   2   2   2   2   0   2   2   0   0   0   0   0   2   0   0   0   0   2   0   2   0   0   0   0   0   2   2   0   0   0   2   0   2   2   2   2   0   2   0   2   2   0   0   2   2   2   2   2   0   0   0   0   0   0   0   0   2   0   2   2   0   0   0   2   0   0   2   0   2   0   0   2   2   2   0   2   2   0   0   0   0   0   2   2   2   0   0   2   2   2   2   0   2   2   0   2   0   2   0   0   2   2   2   2   2   0   2   0   2   0   0   0   2   2   0   2   2   2
 MK-4-7                 0   2   2   2   0   2   0   2   0   2   0   2   2   2   0   2   0   2   0   0   2   2   2   0   0   2   2   2   2   2   2   2   2   2   2   2   0   0   2   0   2   2   2   0   0   2   2   2   0   0   0   0   0   0   2   2   2   2   0   2   0   2   2   0   0   2   0   2   2   2   0   0   2   2   2   0   0   0   2   0   0   2   0   2   2   2   0   2   2   0   0   0   0   0   2   0   0   0   0   2   0   2   0   0   0   0   0   2   2   0   0   2   0   0   2   2   2   2   0   0   2   0   2   0   0   2   2   2   2   2   0   0   0   0   0   0   0   0   2   0   2   0   0   0   0   2   0   0   2   0   2   0   2   2   2   2   0   2   2   0   0   0   0   0   2   0   2   0   0   2   2   2   0   2   2   2   2   2   0   2   0   2   2   2   2   2   2   0   2   0   2   0   0   2   2   2   0   0   2   2
 MK-4-8                 0   2   2   2   2   2   0   2   0   2   0   2   2   2   0   2   2   2   0   0   2   2   2   0   0   2   2   2   2   2   2   2   2   2   2   2   0   0   2   2   0   2   2   0   0   2   2   2   0   0   0   0   0   0   0   2   2   0   0   2   0   2   2   0   0   2   0   2   2   2   0   0   2   2   2   0   0   0   2   0   0   2   2   2   2   2   0   2   2   0   0   0   0   0   0   0   0   0   0   2   0   2   0   0   0   0   0   2   0   0   0   2   0   0   2   2   2   2   0   0   2   0   2   0   2   2   2   2   2   2   0   2   0   0   0   0   0   0   2   0   2   0   0   0   0   2   0   0   2   0   2   0   2   2   2   2   0   2   2   2   0   0   0   0   2   0   2   0   0   2   2   2   0   2   2   2   2   2   0   2   0   2   2   2   2   2   2   0   0   0   2   0   0   2   0   2   0   0   2   2
 MK-4-9                 0   2   0   2   0   2   0   2   0   2   0   2   2   2   0   2   2   0   0   0   2   2   2   0   0   2   2   2   2   2   2   2   0   2   2   2   0   0   2   2   0   2   2   0   0   2   2   2   0   0   0   0   0   0   0   2   2   0   0   2   0   2   2   0   0   0   0   2   2   2   0   0   0   2   2   0   0   0   2   0   2   2   2   2   2   2   0   2   2   0   0   2   0   0   0   0   0   0   0   2   0   2   0   0   0   0   0   2   0   0   0   2   0   0   2   2   2   2   0   0   2   0   2   0   2   2   2   2   2   0   0   2   0   0   0   0   0   0   2   0   2   0   0   0   0   2   0   0   2   2   2   0   2   2   2   2   0   0   2   2   0   0   0   0   2   0   2   0   0   2   2   2   2   2   2   2   0   2   0   2   0   2   2   2   2   0   2   0   0   0   2   0   0   2   2   2   0   0   2   2
 MK-4-10                0   2   0   2   0   2   0   2   0   2   0   2   2   2   0   2   2   2   0   0   2   2   2   0   0   2   2   2   2   2   2   2   0   2   2   2   0   0   2   2   0   2   2   0   0   2   2   0   0   0   0   0   0   0   0   2   2   2   0   2   0   2   2   0   0   0   0   2   2   2   0   0   0   2   2   0   0   0   2   0   2   2   0   2   2   2   0   0   2   0   0   2   0   2   0   2   0   0   0   0   0   2   0   2   2   0   0   2   0   0   0   0   0   0   0   2   2   2   0   0   2   0   2   0   2   2   2   2   2   0   0   0   0   0   0   0   0   0   2   0   2   0   0   2   0   2   0   0   2   2   2   0   2   2   2   2   0   2   2   2   0   0   0   0   2   0   0   0   0   2   2   2   2   2   2   2   0   2   2   2   0   0   2   2   2   0   2   0   0   0   2   0   0   2   2   2   0   0   2   2
 MK-4-11                2   2   0   2   0   2   0   2   2   2   0   2   2   0   0   2   2   2   0   0   2   2   2   2   0   2   2   2   2   2   2   2   0   2   2   2   0   0   2   2   0   0   2   0   0   2   2   0   0   0   0   0   2   0   0   2   2   2   0   2   0   2   2   0   0   0   0   2   2   2   0   0   0   2   2   0   0   0   2   0   2   2   0   2   2   2   0   0   2   0   0   2   0   2   0   2   0   0   0   2   0   2   2   2   2   0   0   2   0   0   0   0   0   0   0   2   2   2   0   0   2   0   2   0   2   2   2   2   2   0   0   0   0   0   0   0   0   0   2   0   2   0   0   2   0   2   0   2   2   2   2   0   0   2   2   2   0   2   2   2   2   0   0   0   2   0   0   0   2   2   2   2   2   2   0   2   0   2   0   2   2   0   2   2   2   0   2   0   0   0   2   0   0   2   2   2   0   0   2   2
 MK-4-12                2   2   0   2   0   2   0   2   2   2   0   2   2   0   0   2   2   2   0   0   2   2   2   2   0   2   2   0   2   2   2   2   0   2   2   2   0   0   2   2   2   0   2   0   0   2   0   0   0   0   0   0   0   0   0   2   2   2   0   2   0   2   0   0   0   0   2   2   2   2   0   0   0   2   2   0   0   0   2   0   2   2   0   2   2   2   0   0   2   0   0   2   0   2   0   2   0   0   0   2   0   2   2   0   2   0   0   2   0   0   0   0   0   0   0   0   0   2   0   0   2   0   2   0   2   2   2   2   2   0   0   0   0   0   0   0   0   0   2   0   0   0   0   2   0   2   0   2   2   2   2   2   0   2   2   2   0   2   2   2   2   0   0   0   0   0   0   0   2   0   2   2   2   2   0   2   0   2   0   2   2   0   0   2   2   0   2   0   0   0   2   0   0   2   2   2   0   2   2   2
 MK-4-13                2   0   0   2   0   2   0   2   2   2   0   2   2   0   2   2   0   2   0   0   2   2   2   2   0   2   0   0   0   2   2   0   0   2   2   2   0   0   2   2   2   0   2   0   0   2   2   0   0   0   0   0   2   0   0   2   2   2   2   0   0   2   2   0   0   0   2   2   2   2   0   0   0   2   2   0   0   0   0   0   2   2   0   2   2   2   0   0   2   0   0   2   0   2   0   2   0   0   0   2   0   2   2   0   2   0   2   2   0   0   2   0   0   0   0   0   0   2   0   0   2   0   2   0   2   2   2   2   2   0   0   0   0   0   0   0   0   0   2   0   0   0   0   2   2   2   0   2   2   2   2   2   0   2   2   2   0   2   2   2   2   0   0   2   0   0   0   0   2   0   2   2   0   0   0   2   0   2   0   2   2   0   0   2   2   0   2   0   0   0   2   0   0   2   2   2   0   2   2   2
 MK-4-14                2   0   0   2   0   2   0   2   2   2   0   2   0   0   2   2   0   2   0   0   2   2   2   2   0   2   0   0   0   0   2   0   0   2   2   2   0   0   2   2   2   0   2   0   0   2   2   0   0   0   0   0   2   0   0   2   2   2   2   0   0   2   2   0   0   0   2   2   2   2   0   2   0   0   2   0   0   0   0   0   2   2   0   0   2   2   0   0   2   0   0   2   0   2   2   2   0   0   0   2   0   2   2   0   2   0   2   0   0   0   2   0   0   0   0   0   0   2   0   0   2   2   2   0   2   2   2   2   2   0   0   0   0   0   0   0   0   0   2   0   0   0   0   2   2   2   0   2   2   2   2   2   0   2   0   2   0   2   2   2   2   0   0   2   0   0   0   0   2   0   2   2   0   2   0   2   0   2   0   2   2   0   0   2   2   0   2   0   0   0   2   0   0   2   2   2   0   2   2   0
 MK-4-15                2   0   0   2   0   2   0   2   2   2   0   2   0   0   2   2   0   2   0   0   0   2   2   2   0   2   0   0   0   0   2   0   0   2   2   2   0   0   2   0   2   0   2   0   0   2   2   0   0   0   0   0   2   0   0   2   0   2   2   0   0   0   0   0   0   0   2   2   2   2   0   2   0   0   2   0   0   0   0   0   2   2   0   0   2   2   0   0   2   0   0   2   0   2   2   2   0   0   0   2   0   2   2   0   0   0   2   0   0   2   2   0   0   0   0   0   0   2   0   0   2   2   2   0   2   2   2   2   2   0   0   0   0   0   0   0   0   0   2   0   0   0   0   2   2   0   0   2   0   2   2   2   0   2   0   2   0   2   2   2   2   0   0   2   0   0   0   0   2   0   2   0   0   2   0   2   0   2   0   2   2   0   0   2   2   0   2   0   0   0   2   0   0   2   2   2   0   2   2   0
 MK-4-16                2   0   0   0   0   2   0   2   0   2   0   2   0   0   2   0   0   2   0   2   0   2   2   2   0   2   0   0   0   0   2   0   0   2   2   2   0   0   2   0   2   0   2   0   0   2   2   0   2   2   0   0   2   0   0   2   2   2   2   0   0   0   0   0   0   0   2   2   2   2   0   2   0   0   2   2   0   0   0   0   2   2   0   0   2   2   0   0   2   0   0   2   0   2   2   2   0   2   0   2   2   2   2   0   0   0   2   0   0   2   2   2   0   0   0   0   0   2   0   0   2   2   2   0   2   2   0   0   2   0   0   0   0   0   0   0   0   0   2   0   2   0   0   2   2   0   0   2   0   2   2   2   0   2   0   0   0   2   2   2   2   0   0   0   0   0   0   0   2   0   2   2   0   2   0   2   0   2   0   2   2   0   0   2   2   0   2   0   0   0   2   0   0   2   2   2   0   0   2   0
 MK-5-1                 2   2   0   0   0   2   0   2   2   2   2   0   0   2   0   0   0   0   2   0   0   2   0   0   2   0   0   0   0   2   0   2   0   0   0   0   0   2   0   2   0   0   2   0   2   2   2   0   0   2   0   0   0   0   2   0   0   2   0   0   0   0   0   0   2   2   2   2   0   0   2   0   2   2   0   0   0   2   2   2   2   0   2   2   2   2   0   0   0   0   0   0   2   0   0   0   2   2   2   0   2   0   0   0   0   0   2   0   2   0   0   2   0   2   2   2   2   2   2   0   2   0   2   2   0   0   0   0   0   0   0   0   2   2   0   2   0   0   0   2   0   0   2   0   0   0   2   2   2   2   0   2   0   2   0   0   2   2   2   2   2   0   0   0   2   0   2   2   2   0   2   0   0   2   0   2   2   0   0   2   2   2   0   2   2   0   0   0   0   2   0   0   2   0   2   2   2   0   0   2
 MK-5-2                 2   2   0   0   0   0   0   2   2   2   2   0   0   2   0   0   0   0   2   2   0   0   0   0   2   0   0   2   2   2   0   2   0   0   0   0   0   2   0   2   2   0   2   0   2   2   2   0   0   2   0   0   0   0   2   0   0   2   0   0   0   2   0   2   2   2   2   2   0   0   2   0   2   2   0   0   0   2   2   2   2   0   2   2   2   2   0   0   0   0   0   0   2   2   0   0   2   2   2   0   2   0   0   0   0   0   2   0   2   2   0   2   0   2   2   2   2   2   0   0   2   0   2   0   0   0   0   2   2   0   0   0   0   2   0   2   0   0   0   2   0   0   2   0   0   0   2   2   2   2   0   0   0   2   0   0   2   2   0   2   2   0   0   0   2   0   2   2   2   0   2   0   2   2   2   2   2   0   0   2   2   2   0   2   2   0   0   0   0   2   0   0   2   0   2   2   2   2   0   2
 MK-5-3                 2   2   0   0   0   0   0   2   2   2   2   0   0   2   0   0   0   0   2   2   0   0   0   0   2   0   0   2   2   2   2   2   2   0   0   0   0   2   0   2   0   0   2   0   2   0   2   0   0   2   0   0   0   0   2   0   0   2   0   0   0   0   0   2   2   2   2   2   0   0   2   0   2   2   0   0   0   0   2   0   2   2   2   2   2   2   0   0   0   0   0   0   2   2   0   0   2   2   2   0   2   0   0   0   0   0   2   0   2   0   0   2   0   2   2   2   0   2   0   0   2   2   2   0   0   0   0   2   2   0   0   0   0   2   0   2   0   0   0   2   0   0   2   0   0   0   0   2   2   2   0   0   0   2   2   0   2   2   0   2   2   0   0   0   2   0   2   2   2   0   2   0   2   2   2   2   2   0   0   2   2   2   0   2   2   0   0   0   0   2   2   0   2   0   2   2   2   2   0   2
 MK-5-4                 2   2   0   0   0   0   0   2   2   2   2   0   0   2   0   0   0   0   2   2   2   0   0   0   2   0   2   2   2   2   2   2   2   0   0   0   0   0   0   2   0   0   2   0   2   0   2   0   0   2   0   0   0   0   2   0   0   2   0   0   0   0   0   2   0   2   2   2   0   2   2   0   2   0   0   0   0   0   2   0   2   2   2   2   2   2   0   0   0   0   0   0   2   2   0   0   0   2   2   0   2   0   0   0   0   0   2   0   2   0   0   2   0   2   2   2   0   0   0   2   2   2   2   2   0   0   0   0   2   0   0   0   0   2   0   2   0   0   2   2   0   0   2   0   0   0   0   2   2   2   0   0   0   2   0   0   2   2   0   2   2   0   0   0   2   2   2   2   2   0   2   0   2   2   2   2   2   0   0   2   2   2   0   2   2   0   0   0   0   2   2   0   2   0   2   2   2   2   0   0
 MK-5-5                 2   2   0   0   0   0   0   2   2   2   2   0   0   2   0   0   0   0   2   2   2   0   0   0   2   0   0   2   0   2   2   2   2   0   0   0   0   0   0   2   0   0   2   0   2   0   2   0   2   2   0   0   0   0   2   0   2   2   0   0   2   0   2   2   0   0   0   2   0   2   2   0   2   0   0   0   0   0   2   2   2   2   2   2   2   2   0   0   0   0   0   0   2   2   0   0   0   2   2   0   2   0   0   0   0   0   0   0   2   0   0   2   0   2   2   2   0   0   0   2   2   2   2   2   0   0   0   0   2   0   0   0   0   2   0   2   0   0   2   0   0   2   2   0   0   0   0   2   2   2   0   0   0   2   2   2   2   2   0   2   2   0   0   0   2   2   2   2   2   0   2   0   2   2   0   2   2   0   0   2   2   2   0   2   2   0   0   0   0   2   2   0   2   0   2   2   2   2   0   0
 MK-5-6                 2   2   0   0   0   0   0   2   0   2   2   0   2   2   0   0   0   0   2   2   2   0   0   0   2   0   0   2   0   0   2   2   2   0   0   0   0   0   0   2   0   0   2   0   2   0   2   0   0   2   0   0   0   0   2   0   2   2   0   0   2   0   2   2   0   0   0   2   0   2   2   2   2   0   0   2   0   0   0   0   2   2   2   2   2   2   0   0   0   0   0   0   2   2   0   0   0   2   0   0   2   0   0   0   0   0   0   0   2   0   0   2   0   2   2   2   0   2   0   2   2   2   2   0   0   0   0   0   2   0   0   0   0   2   0   2   0   0   2   0   0   2   2   0   0   0   0   2   2   2   0   0   0   2   2   2   0   2   0   2   2   0   0   0   2   2   2   2   2   0   2   0   0   2   2   2   2   2   0   2   2   2   0   2   2   0   0   2   0   2   2   0   2   0   2   2   2   2   0   0
 MK-5-7                 2   2   0   0   0   0   0   2   0   2   2   0   2   2   0   0   0   0   2   0   2   0   0   0   2   0   0   2   0   0   2   2   2   0   0   0   0   0   2   2   0   0   2   2   2   0   2   2   0   0   0   0   0   0   0   0   0   2   0   0   2   0   0   2   0   2   0   2   0   2   2   0   2   0   0   2   0   0   0   2   2   2   2   2   2   0   0   0   0   0   0   0   2   2   2   0   0   2   0   0   2   0   0   0   0   0   0   0   2   0   0   2   0   2   2   2   0   2   0   2   2   2   2   0   0   0   0   0   2   0   0   0   0   2   0   2   0   0   2   0   0   2   2   0   2   0   0   2   2   2   2   0   2   2   2   2   0   2   2   2   2   0   0   0   2   2   2   2   2   0   2   2   0   2   2   2   2   0   0   2   2   2   0   0   2   0   0   2   0   2   2   0   2   0   2   2   2   2   2   0
 MK-5-8                 2   2   0   0   0   0   0   2   0   2   2   0   2   2   2   0   0   0   2   0   2   0   0   0   2   0   0   2   0   0   2   0   2   0   0   0   0   0   2   2   0   0   2   2   2   0   2   2   0   0   0   0   0   0   0   0   0   2   0   0   2   0   0   0   0   2   0   2   0   2   2   0   2   0   0   2   0   0   0   2   2   2   2   2   0   0   0   0   0   0   0   0   2   2   0   0   0   2   0   0   2   0   0   0   2   0   0   2   2   2   2   2   0   2   2   2   0   2   0   2   2   0   0   2   0   0   0   0   2   0   0   2   0   2   0   2   0   0   0   0   0   2   2   0   2   0   0   2   2   2   2   0   2   2   2   2   0   0   2   2   2   0   0   0   2   2   2   2   2   0   2   0   2   2   2   2   2   0   0   2   2   2   0   2   2   0   0   2   0   2   2   0   2   2   2   2   2   2   2   0
 MK-5-9                 2   2   0   0   0   0   0   2   0   2   2   0   2   0   2   0   0   2   2   0   2   2   0   0   2   0   2   0   0   0   2   0   2   0   0   0   0   2   2   2   0   0   2   2   2   0   2   2   0   0   0   0   0   0   2   0   0   0   0   0   2   0   0   0   0   2   0   2   0   2   2   2   2   0   0   2   0   0   0   2   2   0   2   2   0   0   0   0   0   0   0   0   2   2   0   2   0   2   0   0   2   0   0   0   2   0   0   0   2   2   2   2   0   2   2   2   0   2   0   2   2   0   0   2   0   2   2   0   2   2   0   0   2   2   0   2   0   0   0   2   0   2   2   0   2   0   0   0   2   2   2   0   2   2   2   2   2   0   2   2   2   0   0   0   2   2   2   2   2   0   2   0   2   2   2   2   2   0   0   2   2   2   0   2   2   0   2   2   0   2   2   0   2   2   2   2   2   2   2   0
 MK-5-10                2   2   0   0   2   0   0   2   0   2   2   0   2   2   2   0   0   2   2   0   2   2   0   0   2   2   2   0   0   0   2   0   2   0   0   0   0   2   0   2   0   0   2   2   2   2   2   2   0   0   0   0   0   0   2   0   0   0   0   0   2   2   0   0   0   2   0   2   0   2   2   2   2   0   0   2   0   0   0   2   2   0   2   2   0   0   0   0   0   0   0   0   2   2   0   2   0   2   0   0   2   0   2   2   2   0   0   0   2   2   2   2   0   2   0   2   0   2   0   2   2   0   2   2   0   2   2   0   2   2   0   0   2   2   0   2   2   0   0   2   0   2   2   0   2   0   0   0   2   2   2   0   2   0   2   2   2   0   2   2   2   0   0   0   2   2   2   2   2   0   2   0   2   2   2   2   2   0   0   2   2   2   2   2   2   0   0   2   0   2   2   0   2   2   2   2   2   0   0   0
 MK-5-11                2   2   0   0   2   0   0   2   0   2   2   0   2   2   2   0   0   2   2   2   2   2   2   0   2   2   2   0   0   0   0   0   2   0   0   0   0   0   0   2   0   0   2   2   2   2   2   2   0   0   0   0   0   0   2   0   2   0   0   0   2   2   0   0   0   2   0   2   0   2   2   2   2   0   0   2   0   2   0   2   2   0   2   0   0   0   2   0   0   0   0   0   2   2   2   2   0   2   0   0   2   0   2   2   2   0   0   0   2   2   2   2   0   0   0   2   0   2   0   2   2   0   2   2   0   2   2   0   2   2   0   0   2   2   0   2   0   0   0   2   0   2   0   0   2   0   0   0   2   2   2   2   2   0   2   2   2   0   2   2   2   0   0   0   2   0   2   0   2   0   0   0   2   0   2   2   2   0   0   0   2   0   2   2   2   0   0   2   0   2   2   0   2   2   2   2   2   0   0   0
 MK-5-12                2   2   0   0   0   0   0   2   0   2   2   0   2   2   2   0   0   2   2   2   2   0   0   2   2   2   0   0   0   0   0   0   2   0   0   0   0   0   0   2   0   0   2   2   2   2   2   2   0   2   2   0   0   0   2   0   2   0   0   0   2   2   0   0   0   2   0   2   0   0   0   2   2   0   0   2   0   2   0   2   2   0   2   0   2   0   2   2   0   0   0   0   2   0   2   0   0   0   0   0   2   0   2   2   2   0   2   0   2   2   2   2   0   0   0   2   2   2   0   2   2   0   2   2   0   2   2   0   2   2   0   0   2   2   0   2   0   0   0   2   2   2   0   0   2   0   0   0   2   2   2   2   2   0   2   2   2   0   2   2   2   0   2   0   0   0   2   0   2   0   0   0   2   0   2   2   2   0   0   0   2   0   0   0   2   0   0   2   0   2   2   0   2   2   2   2   2   0   0   0
 MK-5-13                2   2   0   0   0   2   0   2   0   2   2   0   2   2   2   0   0   0   2   2   2   0   0   2   2   2   0   0   0   2   0   0   2   0   0   2   0   0   0   2   2   0   2   2   2   2   2   2   0   2   2   0   0   0   2   0   2   0   0   0   2   2   0   0   0   2   0   2   0   0   0   2   2   0   0   2   0   2   2   2   2   0   2   0   2   0   2   2   0   0   0   0   2   0   2   0   0   0   0   0   2   0   2   2   2   0   2   0   2   2   2   2   0   0   2   0   2   2   0   2   2   0   2   2   0   2   2   0   0   2   0   0   2   2   0   2   0   2   0   2   2   2   0   0   2   0   0   0   2   0   2   2   2   0   2   2   2   0   2   2   2   0   2   0   0   0   2   0   2   0   2   0   2   0   2   2   2   0   0   0   2   0   0   0   2   0   0   2   0   2   0   0   2   2   2   2   2   0   0   0
 MK-5-14                0   2   2   0   0   2   0   2   0   2   2   2   2   2   2   0   0   0   2   2   2   0   0   2   2   2   0   0   0   2   0   0   2   0   0   2   0   0   0   2   2   2   0   2   2   2   0   2   0   2   2   0   0   0   2   0   2   0   0   2   2   2   0   0   0   2   0   2   0   0   0   2   2   0   0   2   0   2   2   0   2   0   2   0   2   0   0   2   0   0   0   0   2   0   2   0   0   0   0   0   2   0   2   2   2   2   0   0   2   2   2   2   0   0   2   0   0   2   0   2   2   0   2   2   0   0   2   0   0   2   0   0   2   2   0   2   0   2   0   0   2   2   0   0   2   0   2   0   2   2   2   2   2   0   2   2   2   0   2   2   2   0   2   0   0   0   2   0   2   0   2   0   2   0   2   0   2   0   0   0   2   0   0   0   2   0   0   2   0   2   2   0   2   2   2   0   2   0   0   0
 MK-5-15                0   2   2   0   0   2   0   2   0   2   2   2   2   2   2   0   0   0   2   2   2   0   0   2   2   2   0   0   0   2   2   0   2   0   0   2   2   2   2   2   0   2   0   2   2   2   0   2   0   2   2   0   0   0   2   0   2   0   0   2   0   2   0   0   0   2   2   2   0   0   2   2   2   0   0   2   0   2   2   0   2   0   2   0   2   0   0   2   0   0   0   0   2   0   2   0   0   0   0   0   2   0   2   2   2   2   0   0   2   0   2   2   2   0   2   0   0   2   0   2   2   0   0   2   0   0   0   0   0   2   0   0   2   2   0   2   0   2   0   0   2   2   0   0   2   0   2   0   0   2   2   2   2   0   2   2   2   0   2   2   2   0   2   0   0   0   2   2   2   0   2   0   2   0   2   0   2   0   0   2   2   2   0   0   2   0   0   2   0   2   2   0   2   2   2   0   2   0   0   0
 MK-5-16                0   2   2   0   0   2   0   2   2   2   2   2   2   2   2   0   0   0   2   2   2   0   0   2   2   2   0   0   0   2   2   0   2   0   0   2   2   2   2   0   0   2   0   2   2   2   0   2   0   2   2   0   0   0   2   0   2   0   0   0   0   2   0   0   2   2   2   2   0   0   2   2   2   0   0   2   0   2   0   0   2   0   0   0   2   0   0   2   0   0   0   0   2   0   2   0   0   0   0   0   2   0   0   2   2   2   0   0   2   0   2   2   0   0   2   0   0   2   0   2   2   2   0   2   0   0   0   0   0   0   0   0   2   0   0   0   0   2   0   0   2   0   0   2   2   0   2   0   0   2   2   2   2   0   2   0   2   2   2   2   2   0   2   0   0   0   2   0   2   0   2   0   2   0   2   0   2   0   0   2   2   2   0   0   2   0   0   2   0   2   2   0   2   2   2   0   2   0   0   0
 MK-6-1                 0   2   0   2   0   0   0   0   0   0   0   2   0   0   0   2   2   0   2   2   2   0   0   2   2   2   0   0   2   0   2   2   0   0   2   2   0   0   0   0   2   2   0   0   2   2   0   2   0   2   0   0   0   2   0   0   0   2   2   0   2   2   0   2   0   0   2   0   2   2   0   0   0   0   2   2   2   2   2   2   2   0   2   0   2   0   0   2   2   2   2   2   0   0   2   2   0   2   0   2   2   2   0   2   2   2   0   0   2   0   2   2   0   0   2   2   0   2   0   0   0   0   2   2   0   2   0   0   0   0   0   0   0   2   2   0   2   0   2   0   0   0   2   2   0   2   2   0   0   0   0   0   2   2   0   0   0   0   2   2   2   0   2   0   2   0   2   0   2   2   2   2   2   0   2   2   0   2   0   0   0   2   0   0   0   0   2   0   0   0   0   2   0   2   0   0   0   2   0   2
 MK-6-2                 0   2   0   2   0   0   0   0   0   0   2   2   0   0   0   2   2   0   2   2   2   0   0   2   2   2   0   0   2   0   2   2   0   0   2   2   0   0   0   0   0   2   0   0   2   2   0   2   0   2   0   0   0   2   0   0   0   2   2   0   2   2   0   2   0   0   2   0   2   2   0   0   0   0   0   2   2   2   2   2   2   0   0   0   2   0   0   2   2   2   2   2   0   0   2   2   0   2   0   0   0   2   0   2   2   2   0   0   2   0   2   0   0   0   2   2   0   2   0   0   0   0   2   2   0   2   0   0   2   2   0   0   0   2   0   0   2   0   2   0   0   0   2   2   0   2   2   0   0   0   0   0   2   2   0   0   0   0   2   0   2   2   2   0   2   0   2   0   2   2   2   2   2   0   2   2   0   2   0   0   0   2   0   0   0   0   2   0   0   0   0   2   0   2   2   0   0   2   0   0
 MK-6-3                 0   2   0   2   0   2   0   0   0   0   2   2   0   2   0   2   2   0   0   2   2   0   0   2   2   2   0   0   2   0   2   2   0   0   2   2   0   0   0   0   0   2   0   0   2   2   0   2   0   2   0   2   0   2   0   0   0   0   0   0   2   2   2   2   0   0   2   0   0   0   0   2   0   2   0   0   2   2   2   2   2   0   0   0   2   0   0   2   2   2   2   2   0   0   2   2   0   2   0   0   0   2   0   2   2   2   0   0   2   0   2   0   0   0   2   2   0   2   0   0   0   0   2   2   0   2   0   0   2   2   0   2   0   2   0   0   2   0   2   0   0   0   2   2   0   2   2   0   0   0   0   0   0   2   0   0   0   0   2   0   2   2   2   0   2   2   2   0   2   2   2   2   2   0   2   2   0   2   0   0   0   2   0   0   2   0   2   0   0   0   0   2   0   0   2   0   2   2   0   0
 MK-6-4                 0   0   0   2   0   2   0   0   0   0   2   2   0   2   0   2   2   0   0   2   2   0   0   2   2   2   0   0   2   0   2   2   0   2   2   2   0   2   0   0   0   2   0   0   2   2   0   2   0   2   0   2   0   2   0   0   0   0   0   0   2   0   2   2   0   0   2   0   0   0   0   2   0   2   0   0   2   2   2   2   2   0   0   0   2   0   0   2   2   2   2   2   2   2   2   2   0   2   0   0   0   2   0   2   2   2   0   2   2   0   2   0   0   0   2   2   0   2   0   0   0   0   2   2   0   2   2   2   2   0   0   2   0   2   0   0   2   0   2   0   0   0   2   0   0   2   2   0   2   0   0   0   2   2   0   0   0   0   2   0   2   2   2   0   2   2   2   0   2   2   2   2   2   0   2   2   0   2   0   2   0   2   0   0   2   0   2   2   0   0   0   2   0   0   2   0   2   2   0   0
 MK-6-5                 0   0   0   2   0   0   0   0   0   0   2   2   0   2   0   2   2   0   0   2   2   0   0   2   2   2   0   0   2   0   0   2   0   2   2   2   0   0   2   0   0   2   0   0   2   2   0   2   0   0   2   2   0   2   0   0   0   2   0   0   2   0   2   2   0   2   2   0   0   0   0   2   0   2   0   0   2   2   0   2   0   0   0   0   2   0   2   2   2   2   2   2   2   2   2   2   0   2   0   0   0   2   2   2   2   2   0   2   2   0   2   0   0   0   2   2   0   2   0   0   0   0   2   2   0   2   0   2   0   0   0   2   0   2   0   0   2   0   2   0   2   0   0   0   0   2   2   0   2   0   0   0   2   2   0   0   0   0   2   0   2   2   2   0   2   2   2   0   2   2   2   0   2   0   2   2   0   2   0   2   0   2   0   0   2   0   2   2   0   0   0   2   0   0   2   0   2   2   2   0
 MK-6-6                 0   0   0   2   0   0   0   0   0   0   2   2   0   0   0   2   2   0   2   2   2   0   0   2   2   2   0   0   2   2   0   0   0   0   0   2   0   0   2   0   0   2   0   0   2   0   0   2   0   0   2   2   0   2   2   0   2   2   2   0   2   2   2   2   0   2   2   0   0   0   0   2   0   2   0   0   2   2   0   2   0   0   0   0   2   0   2   2   2   2   2   2   2   2   2   2   0   2   0   2   0   2   2   2   0   2   0   2   2   2   2   0   0   0   2   2   0   2   0   0   0   0   2   2   0   0   0   2   2   0   0   2   0   2   0   0   2   0   2   0   2   0   0   0   0   2   2   0   2   0   0   0   2   2   0   0   0   0   2   0   0   2   2   2   2   2   2   0   2   2   2   0   2   0   2   2   0   2   2   2   0   2   0   0   2   0   2   2   0   2   0   2   2   0   2   0   2   2   2   0
 MK-6-7                 0   0   0   2   0   0   2   0   0   0   2   2   0   0   0   2   2   0   2   2   2   0   0   2   2   0   0   0   0   0   0   2   0   0   0   2   0   0   2   0   0   2   0   0   2   0   0   2   0   0   2   2   0   2   2   0   2   2   2   0   2   2   2   2   0   2   2   0   0   0   2   2   0   2   0   0   2   2   0   0   0   0   0   0   2   2   0   2   0   2   2   2   2   2   2   2   0   2   0   2   0   2   2   2   0   2   2   2   2   2   2   0   0   0   2   2   0   2   0   0   0   0   2   2   0   0   0   2   2   0   0   2   0   2   0   2   2   0   2   0   2   2   0   0   0   2   2   0   2   0   0   0   2   0   0   0   0   0   2   0   0   2   0   2   2   2   2   0   2   2   2   0   2   0   0   2   0   2   2   0   0   2   0   0   2   0   2   2   0   2   0   2   2   0   2   0   2   2   2   0
 MK-6-8                 0   0   0   2   0   0   0   0   0   0   2   2   0   0   0   2   0   0   2   2   0   0   0   2   2   0   0   0   0   0   0   2   0   0   0   2   0   0   0   0   0   2   0   0   2   0   0   2   0   0   2   2   0   2   2   0   2   2   2   0   2   2   0   2   0   2   2   0   2   0   2   2   0   2   2   0   2   2   0   0   0   0   0   2   2   2   0   2   0   2   2   2   2   2   2   2   0   2   0   2   0   2   2   2   0   2   2   2   2   2   0   0   0   0   2   2   0   2   0   0   0   2   2   2   0   0   0   0   2   0   0   0   2   2   2   2   2   0   2   0   2   0   0   0   0   2   2   0   2   0   0   0   2   0   0   0   0   0   2   0   2   2   0   2   2   2   0   0   2   2   2   0   0   0   0   2   2   2   2   0   0   2   0   0   2   0   2   2   0   2   0   2   2   0   0   0   2   0   2   0
 MK-6-9                 0   0   2   2   0   0   0   0   2   0   2   2   0   0   0   2   0   0   2   2   0   0   0   2   2   0   0   0   0   0   0   2   0   0   0   2   2   0   0   0   0   2   0   0   2   2   0   2   2   0   2   0   0   0   2   0   2   2   2   0   2   2   0   2   0   2   0   0   0   2   2   2   0   2   2   0   2   2   0   0   0   0   0   2   2   2   2   2   0   0   2   2   0   2   2   2   0   0   0   2   0   2   2   2   0   2   2   2   0   2   0   0   0   0   2   2   0   2   0   0   0   2   2   2   0   2   0   0   2   0   0   0   2   2   2   2   2   0   2   0   2   0   0   0   0   2   0   0   2   0   0   0   2   0   0   0   0   0   2   2   2   2   0   2   2   2   0   0   0   2   2   0   0   0   0   2   2   0   2   0   0   2   0   0   2   0   2   2   0   0   0   2   2   0   0   0   2   0   2   2
 MK-6-10                0   0   2   2   0   0   0   0   0   0   0   2   0   0   0   2   0   0   2   2   0   0   0   0   2   0   0   0   0   0   0   2   0   0   0   2   2   0   0   0   0   2   0   0   2   2   2   2   2   0   2   0   0   0   2   0   2   2   2   0   2   2   0   2   0   0   2   0   0   2   2   2   0   2   2   0   2   2   0   0   0   0   2   2   2   2   2   2   0   2   0   2   2   2   2   2   0   0   0   2   0   2   2   2   0   2   2   0   0   2   0   0   0   0   2   0   0   2   0   0   2   2   2   2   0   2   0   0   2   0   0   0   2   2   2   2   2   0   2   0   2   0   0   2   0   2   0   0   2   0   0   0   2   0   0   0   0   0   2   0   2   2   0   2   2   2   0   0   2   2   2   0   0   0   0   2   2   0   2   0   2   2   2   0   2   0   2   2   0   0   0   2   2   0   0   0   2   2   2   2
 MK-6-11                0   0   2   2   0   0   0   0   0   0   0   2   0   0   0   2   0   0   2   2   0   0   0   0   2   0   0   0   0   0   0   2   0   0   0   2   2   0   0   2   0   2   2   0   2   2   2   2   2   0   2   0   2   0   2   0   2   2   2   0   2   2   0   2   0   0   2   0   0   2   2   2   0   2   2   0   0   2   2   2   0   0   2   2   2   2   2   2   0   2   0   2   2   2   2   2   0   0   0   2   2   2   2   0   0   2   2   2   0   2   0   0   0   0   2   0   0   2   0   0   2   0   2   2   2   2   0   2   2   0   0   0   2   2   2   2   2   2   2   0   2   0   0   2   0   2   0   0   2   0   0   0   2   0   2   0   0   2   2   0   2   2   0   0   2   2   0   0   0   0   2   0   0   0   0   2   2   0   2   0   2   2   2   0   2   0   2   2   2   0   0   2   0   0   0   0   2   2   2   2
 MK-6-12                0   0   2   2   0   0   0   0   0   0   0   2   0   0   2   2   0   0   0   2   0   0   0   0   2   0   0   0   0   0   0   2   0   0   0   2   2   0   0   2   0   2   2   0   2   2   2   2   2   0   2   0   2   0   2   0   2   2   0   0   2   2   0   2   2   0   2   0   0   2   2   2   0   2   2   0   0   2   2   2   0   0   2   2   2   2   2   2   0   2   0   0   2   2   2   2   0   0   0   2   2   2   2   0   0   2   2   2   0   2   0   0   0   0   2   0   0   2   0   0   2   0   2   2   2   2   0   2   2   0   0   2   2   2   2   2   2   2   0   0   2   0   0   2   0   2   0   0   0   0   2   0   2   0   2   0   0   2   0   0   2   2   0   0   2   2   0   0   0   0   0   2   0   0   0   2   2   0   2   0   2   2   2   0   2   0   2   2   0   0   0   2   2   0   0   0   0   2   2   2
 MK-6-13                0   0   2   2   0   0   0   0   0   0   0   2   0   0   2   2   0   0   0   2   0   0   0   0   2   0   0   0   0   0   0   2   0   0   0   2   2   0   0   2   0   2   2   0   2   2   2   0   2   0   2   0   2   0   2   0   0   2   0   2   2   2   0   2   2   2   2   0   0   2   2   2   0   2   0   0   0   2   2   2   0   0   2   2   2   2   2   2   0   0   0   0   2   2   2   2   0   0   0   2   2   0   2   0   0   2   2   2   0   2   0   0   0   0   2   0   0   2   0   0   2   0   2   2   2   2   0   2   2   0   0   2   0   2   2   2   2   2   0   0   2   0   2   2   0   2   0   0   0   0   2   0   2   0   0   0   0   2   0   0   2   2   0   0   2   2   0   0   0   0   0   0   0   0   0   2   2   0   2   0   2   2   2   0   2   0   2   2   0   2   0   0   2   0   0   0   0   2   2   2
 MK-6-14                0   0   2   0   0   0   0   0   2   0   0   2   0   0   2   2   0   0   2   2   0   0   0   0   2   0   0   0   0   0   0   2   0   0   0   2   2   0   0   2   0   2   2   0   2   2   0   0   0   0   2   0   2   0   2   0   0   2   0   2   2   2   2   2   2   0   2   0   0   2   2   0   0   2   0   0   0   2   2   2   0   0   2   2   2   2   2   2   0   0   0   0   2   2   2   2   0   0   0   2   2   2   2   0   0   2   0   2   0   0   0   0   2   0   2   0   0   2   2   0   2   0   2   2   2   0   0   2   2   0   0   2   0   2   2   2   2   2   0   0   2   0   2   2   0   2   2   2   0   0   2   0   0   2   0   0   0   2   0   0   2   2   0   0   2   2   0   0   0   0   0   0   0   0   0   2   2   0   2   0   2   2   2   0   2   0   2   2   0   2   0   0   2   0   0   0   0   2   2   2
 MK-6-15                0   0   2   0   0   0   0   0   2   0   0   2   0   0   2   2   0   0   2   2   0   0   0   0   2   0   0   2   0   0   0   2   0   2   0   2   2   0   0   2   0   2   2   0   2   2   0   0   0   0   2   0   2   0   2   0   0   0   0   2   0   2   2   2   0   0   2   0   0   2   2   0   0   2   0   0   0   2   2   0   0   0   2   2   2   2   2   2   0   0   0   0   2   0   2   2   0   0   0   2   2   2   2   0   0   2   0   2   0   0   0   0   2   2   2   0   0   2   2   0   2   0   2   2   2   0   0   2   2   0   0   2   2   0   0   2   2   2   0   0   2   2   2   2   0   0   2   2   0   0   2   0   0   2   0   0   0   2   0   2   2   2   0   0   2   2   0   0   0   0   0   0   0   0   0   0   2   0   2   0   2   2   2   0   2   2   2   2   2   2   0   0   2   0   0   0   0   2   0   2
 MK-6-16                0   0   2   0   2   0   0   2   2   0   0   2   0   0   0   2   0   0   2   2   0   0   0   0   2   0   0   2   0   0   0   2   0   2   0   0   0   0   0   2   0   2   2   0   2   2   0   0   0   0   2   0   2   0   0   0   0   0   0   2   0   2   0   2   0   0   2   0   0   2   0   0   0   2   0   0   0   0   2   0   0   0   2   2   2   2   2   2   0   0   0   0   2   0   2   2   0   0   0   2   2   2   2   2   0   2   0   2   2   0   0   0   2   2   2   0   0   2   2   0   2   0   2   2   2   0   0   2   0   0   0   2   0   0   0   0   0   2   0   0   2   2   2   2   0   0   2   2   0   0   2   0   2   2   0   0   0   2   0   2   2   2   0   0   2   2   0   0   0   0   0   0   0   0   0   0   2   0   2   0   2   2   2   0   2   2   2   2   2   2   0   0   2   0   0   0   0   2   2   2
 
!****************************************** Phenotypic Data **********************************************************
!-100.0 is resevred for missing phenotype
SimulatedTrait1        16.3247   14.5421   14.0064   14.0879   13.4638   14.9739   14.7488   14.6285   15.7755   14.5187   14.4553   15.3357   13.6972   15.6190   14.3936   14.4622   15.9437   14.3659   16.4487   17.1581   13.5706   14.8062   15.9160   13.8989   13.3343   14.0322   16.6801   14.3421   14.4574   14.1666   15.4182   13.9814   15.6710   15.3666   14.7481   16.0183   13.7077   15.1733   14.1209   15.0724   14.4491   14.1596   14.2148   14.4494   15.2861   14.5266   14.9019   14.1331   13.5496   14.4116   16.3986   14.4951   13.7333   16.1212   14.8209   16.0213   13.6655   13.2957   14.2027   14.1829   16.0812   15.2215   15.8709   15.2195   14.7613   14.7676   15.9059   15.3400   15.9905   13.5201   16.3325   15.8117   13.5573   14.3918   14.1517   14.1234   15.6934   14.9579   15.0099   14.2820   14.4606   16.3104   15.6608   13.2601   16.1756   15.0246   16.4650   13.9322   15.9047   13.7679   14.0326   15.6000   14.1504   15.4263   13.9930   13.5089   14.3296   14.1397   15.0371   14.4714   13.1626   15.4651   13.6673   16.5819   15.6528   14.1406   15.1669   16.1278   13.8890   16.0116   16.8950   15.1150   16.4267   15.3713   14.1601   14.0651   16.0190   13.8008   15.5800   13.4375   15.6533   13.7956   13.5991   13.4835   16.1996   14.9835   14.6459   13.5686   14.0748   16.5951   15.4644   13.5984   14.6927   14.0634   15.2233   15.0426   17.0547   13.8531   13.1185   14.0280   15.3333   13.4782   15.8523   14.5262   13.4354   13.4621   14.1542   14.0145   15.2624   14.3948   15.8847   13.0622   14.3346   14.4302   13.6194   16.2390   15.9988   15.4312   13.9129   16.4497   14.4799   15.9044   13.9853   17.2613   13.6472   16.4335   13.2601   13.8381   16.5664   15.6755   16.3300   15.8196   13.4195   15.7756   15.8855   14.6791   13.9494   13.5371   15.1948   15.4077   15.1987   13.9994   14.9164   15.7439   16.3238   14.9903   14.0132   13.5487   14.9172   15.6055   14.8861   16.2977   14.8189   15.5763   15.2159   15.8882   15.9623   13.6630   15.7358   14.2158
SimulatedTrait2         9.3468   10.4135   10.2901   10.4620   10.6401   10.5063    9.4363   10.5078    9.3620   10.4202   10.2120    9.1273   10.4791    9.3110   10.4551   10.4185    8.8693   10.2823    9.6130    9.6124   11.0010   10.8608    9.5950   10.7158   10.7462   10.2505    9.4056   10.2386   10.4865   10.3504   10.3066   10.2107    9.6239   10.1494   10.2928    9.5269   10.6183    9.2782    9.8289    8.9522   10.5524    9.9769   10.3711   10.9899    9.0504   10.7989   11.0222   10.2944   10.6681   10.3489    9.6378   10.5850    9.8908    9.1581   10.5574    9.4457   10.2715   10.5103   10.8237   10.4585    9.5516    9.1827    9.0150   10.3213    9.3419   10.0544    9.1640    9.1906    9.6317   10.6310    9.6612   10.6805   10.5841   10.7363   10.7222   10.6921   10.0754    9.4751    9.4089   10.3327   10.8662    9.7511    9.3184   10.5018    9.7482   10.3851    9.5168   10.5572    9.1347   10.3295   10.2234    9.3929   10.4511    9.7083   10.2785   10.3407   10.6421   10.7100   10.7892   10.5800   10.6354    9.4888   10.4495   10.0713    9.0101   10.3557   10.1812    9.4032   11.0003    9.4048    9.7148    9.4261    9.3455    9.3044   10.5871   10.1340    9.3780   10.2453    9.3575   10.9953    9.4190   10.4512   10.6216   10.7844    9.7215    9.1524   10.6193   10.6724   10.0093    9.6612    9.6459   10.7763    9.6752   10.2280   10.1898    9.5344    9.4769   10.8177   10.2516   10.3953    9.3885   10.3815    9.7156    9.1435   10.5506   10.1895   10.5354   10.7874   10.2966    9.4785    9.4708   10.3537   10.8971   10.0675   10.1198    9.1956    9.6883    9.6168   10.8688    9.5927   10.4495    9.3914   10.4580    9.6198   10.3969    9.4324   10.5713   10.6566    9.7089    9.8850    9.5243    9.7220   10.4133   10.7368    9.6579   10.2806   10.7726   10.4402   10.7787    9.4404   10.3476   10.2134    9.6915    9.5423    9.8219    9.3631   10.3083   10.7271    9.5264    9.5040   10.9774    9.7047   10.8729    9.4940    9.4694   10.4239    9.6127   10.6445    9.1717    9.5456
 
