# Supplementary material for: Inclusive Composite Interval Mapping of QTL by Environment Interactions in Biparental Populations
Source: PLoS One. 2015 Jul 10;10(7):e0132414. doi: 10.1371/journal.pone.0132414 (PMC4498613; doi:10.1371/journal.pone.0132414)
Supplement: S6 File — (ZIP) [file pone.0132414.s006.zip › H=0.8/L1/run_00172.met]

!**********************Note: lines staring with "!" are remarks and will be ignored in the program********************
!*********************************General Information**********************************
!Assuming F1 = P1 x P2, populations available in QTL IciMapping are: 
!  1, P1BC1F1 = P1 x F1, the first backcrossing where P1 is used as the recurrent parent;
!  2, P2BC1F1 = P2 x F1, the first backcrossing where P2 is used as the recurrent parent;
!  3, F1DH, F1-derived doubled haploids; 
!  4, RIL or F1RIL, recombination inbred lines through the repeated selfing of F1;
!  5, P1BC1RIL, recombination inbred lines through the repeated selfing of P1BC1F1;
!  6, P2BC1RIL, recombination inbred lines through the repeated selfing of P2BC1F1;
!  7, F2, the selfing generation of F1;
!  8, F3, the selfing generation of F2;
!  9, P1BC2F1, the second backcrossing where P1 is used as the recurrent parent; 
! 10, P2BC2F1, the second backcrossing where P2 is used as the recurrent parent;
! 11, P1BC2RIL, recombination inred lines through the repeated selfing of P1BC2F1; 
! 12, P2BC2RIL, recombination inred lines through the repeated selfing of P2BC2F1; 
! 13, P1BC1F2, the selfing generation of P1BC1F1; 
! 14, P2BC1F2, the selfing generation of P2BC1F1; 
! 15, P1BC2F2, the selfing generation of P1BC2F1; 
! 16, P2BC2F2, the selfing generation of P2BC2F1; 
! 17, P1BC1DH, P1BC1F1-derived doubled haploids; 
! 18, P2BC1DH, P2BC1F1-derived doubled haploids; 
! 19, P1BC2DH, P1BC2F1-derived doubled haploids; 
! 20, P2BC2DH, P2BC2F1-derived doubled haploids; 
   3      !Mapping Population (see remarks above)
   2      !Mapping Function (1 for Kosambi; 2 for Haldane; 3 for Morgan)
   2      !Marker Space Type (1 for intervals; 2 for positions)
   1      !Marker Space Unit(1 for centiMorgans; 2 for Morgan)
   6      !Number of Chromosomes (or Linkage Groups)
 200      !Size of the mapping population
   2      !Number of environments
 
!***************************************** Chromosomes and Linkage Maps **********************************************
!Chromosome                 NumMarkers
-CH1                        16
-CH2                        16
-CH3                        16
-CH4                        16
-CH5                        16
-CH6                        16
!Linkage map (Marker name followed by position or the interval length)
 MK-1-1                1     0.000
 MK-1-2                1    10.000
 MK-1-3                1    20.000
 MK-1-4                1    30.000
 MK-1-5                1    40.000
 MK-1-6                1    50.000
 MK-1-7                1    60.000
 MK-1-8                1    70.000
 MK-1-9                1    80.000
 MK-1-10               1    90.000
 MK-1-11               1   100.000
 MK-1-12               1   110.000
 MK-1-13               1   120.000
 MK-1-14               1   130.000
 MK-1-15               1   140.000
 MK-1-16               1   150.000
 MK-2-1                2     0.000
 MK-2-2                2    10.000
 MK-2-3                2    20.000
 MK-2-4                2    30.000
 MK-2-5                2    40.000
 MK-2-6                2    50.000
 MK-2-7                2    60.000
 MK-2-8                2    70.000
 MK-2-9                2    80.000
 MK-2-10               2    90.000
 MK-2-11               2   100.000
 MK-2-12               2   110.000
 MK-2-13               2   120.000
 MK-2-14               2   130.000
 MK-2-15               2   140.000
 MK-2-16               2   150.000
 MK-3-1                3     0.000
 MK-3-2                3    10.000
 MK-3-3                3    20.000
 MK-3-4                3    30.000
 MK-3-5                3    40.000
 MK-3-6                3    50.000
 MK-3-7                3    60.000
 MK-3-8                3    70.000
 MK-3-9                3    80.000
 MK-3-10               3    90.000
 MK-3-11               3   100.000
 MK-3-12               3   110.000
 MK-3-13               3   120.000
 MK-3-14               3   130.000
 MK-3-15               3   140.000
 MK-3-16               3   150.000
 MK-4-1                4     0.000
 MK-4-2                4    10.000
 MK-4-3                4    20.000
 MK-4-4                4    30.000
 MK-4-5                4    40.000
 MK-4-6                4    50.000
 MK-4-7                4    60.000
 MK-4-8                4    70.000
 MK-4-9                4    80.000
 MK-4-10               4    90.000
 MK-4-11               4   100.000
 MK-4-12               4   110.000
 MK-4-13               4   120.000
 MK-4-14               4   130.000
 MK-4-15               4   140.000
 MK-4-16               4   150.000
 MK-5-1                5     0.000
 MK-5-2                5    10.000
 MK-5-3                5    20.000
 MK-5-4                5    30.000
 MK-5-5                5    40.000
 MK-5-6                5    50.000
 MK-5-7                5    60.000
 MK-5-8                5    70.000
 MK-5-9                5    80.000
 MK-5-10               5    90.000
 MK-5-11               5   100.000
 MK-5-12               5   110.000
 MK-5-13               5   120.000
 MK-5-14               5   130.000
 MK-5-15               5   140.000
 MK-5-16               5   150.000
 MK-6-1                6     0.000
 MK-6-2                6    10.000
 MK-6-3                6    20.000
 MK-6-4                6    30.000
 MK-6-5                6    40.000
 MK-6-6                6    50.000
 MK-6-7                6    60.000
 MK-6-8                6    70.000
 MK-6-9                6    80.000
 MK-6-10               6    90.000
 MK-6-11               6   100.000
 MK-6-12               6   110.000
 MK-6-13               6   120.000
 MK-6-14               6   130.000
 MK-6-15               6   140.000
 MK-6-16               6   150.000
!*********************************** Marker Types ********************************************************************
!Co-dominant marker: When heterozygote F1 is present, P1 is coded as 2, F1 is coded as 1, and P2 is coded as 0; Otherwise, P1 is coded as 2, and P2 is coded as 0. 
!Dominant marker: When heterozygote F1 is present, P1 and F1 are coded as 12, and P2 is coded as 0; Otherwise, P1 is coded as 2, and P2 is coded as 0.  
!Recessive markers: When heterozygote F1 is present, P1 is coded as 2, and F1 and P2 are coded as 10; Otherwise, P1 is coded as 2, and P2 is coded as 0. 
!Missing marker is coded as -1. 
 MK-1-1                 0   0   0   0   0   0   2   2   0   2   0   0   0   2   0   0   2   0   2   2   2   0   0   2   0   2   0   2   2   2   2   0   2   2   0   0   0   0   2   2   0   2   0   2   2   2   0   0   0   0   0   0   2   2   0   2   0   2   0   0   2   2   0   0   0   2   0   2   0   0   0   2   0   0   2   2   2   2   0   0   0   2   0   2   2   2   2   2   2   0   2   2   0   0   0   0   2   2   0   0   0   2   2   0   0   2   0   0   0   0   2   2   2   2   0   0   0   2   0   0   0   0   2   2   0   2   0   0   2   0   2   2   2   0   0   2   2   0   2   0   2   0   0   2   2   0   0   0   2   2   0   0   2   2   2   2   0   2   2   2   0   0   2   0   2   2   2   2   0   2   0   0   2   0   2   0   0   2   2   0   2   2   0   0   0   0   0   2   2   2   0   0   0   2   0   2   2   0   2   2
 MK-1-2                 0   0   0   0   0   0   2   2   0   2   0   0   0   2   0   2   2   0   2   2   2   0   2   2   0   0   0   2   2   2   2   0   2   2   0   2   0   0   2   2   0   2   0   0   2   2   0   0   0   0   0   2   2   2   0   2   2   2   0   0   2   2   0   0   0   0   0   2   0   0   0   2   0   0   2   2   2   2   0   2   0   2   0   2   2   2   2   0   2   0   2   2   0   0   0   0   2   2   0   0   0   2   2   0   0   2   0   0   0   0   2   2   2   2   0   0   0   2   0   0   0   2   2   2   0   2   0   0   2   0   0   2   2   0   0   2   2   0   2   2   0   0   0   2   2   0   0   2   2   2   0   0   2   2   2   2   0   2   2   2   0   0   2   0   0   2   2   2   0   2   0   0   2   0   2   0   0   2   2   2   2   2   0   0   0   0   0   2   2   2   0   0   2   2   0   0   2   0   2   2
 MK-1-3                 2   0   0   0   0   0   2   2   0   2   0   0   0   2   0   0   2   0   2   2   2   0   2   2   2   0   0   2   2   2   2   0   2   2   0   2   0   0   2   2   0   2   0   0   2   2   0   0   2   2   2   2   0   2   0   2   2   2   0   0   2   2   0   0   0   0   0   2   2   0   0   2   0   0   2   2   2   2   2   2   0   2   2   2   2   2   2   0   2   0   2   2   0   0   0   0   2   2   2   0   2   0   2   0   0   2   2   0   0   0   2   2   2   2   0   0   0   2   0   0   0   2   2   2   0   0   0   0   2   0   0   2   0   0   0   2   2   0   0   2   0   0   0   2   2   0   2   2   2   2   0   0   2   2   2   0   0   0   2   2   0   0   2   0   0   2   2   2   0   2   0   0   2   0   2   0   0   2   2   2   2   0   0   2   0   0   0   2   2   2   0   0   2   0   2   0   2   0   2   2
 MK-1-4                 2   0   0   0   0   0   2   2   2   2   0   0   0   2   0   0   2   0   2   2   2   0   2   2   2   0   0   2   2   2   2   0   2   2   0   2   0   0   2   0   0   2   0   2   2   2   0   0   2   0   2   0   0   2   0   0   2   0   0   0   2   2   0   0   0   0   0   2   2   0   0   0   2   0   2   2   2   2   2   2   2   2   2   2   0   2   2   0   2   0   2   2   0   2   0   0   2   2   2   0   2   0   2   0   2   2   2   0   0   0   2   2   2   0   0   0   0   0   0   0   0   2   2   2   0   0   0   0   2   0   0   0   0   0   0   2   2   0   0   2   0   2   0   2   2   0   2   2   2   2   0   0   2   0   0   0   0   0   2   2   0   0   2   0   0   2   2   2   0   2   0   0   2   0   2   0   0   2   2   2   2   0   0   2   0   0   0   2   2   2   2   0   2   0   2   2   2   0   2   2
 MK-1-5                 2   0   0   0   0   0   2   2   2   2   0   0   0   2   0   0   2   0   2   2   2   2   2   2   2   0   0   2   2   2   2   0   2   2   0   2   0   0   2   0   0   2   0   2   2   2   0   0   2   0   2   0   0   2   0   0   2   0   0   2   2   2   2   0   0   0   0   2   2   0   0   0   2   0   0   2   2   2   2   2   2   2   0   2   0   2   2   0   2   0   2   2   0   2   0   0   2   2   0   0   0   2   2   0   2   2   0   0   0   0   2   2   2   0   0   0   0   0   0   0   0   2   0   2   2   0   0   0   2   0   0   0   0   0   0   2   2   0   0   2   0   2   0   2   2   0   2   0   2   2   0   0   2   0   0   0   0   0   2   2   0   0   2   0   0   2   2   2   0   2   2   0   2   0   0   0   0   0   2   2   2   0   0   2   0   0   0   2   2   2   2   0   2   0   2   2   2   0   2   2
 MK-1-6                 2   0   0   0   0   0   2   2   2   2   2   0   0   2   0   0   2   0   2   2   2   2   2   2   2   2   0   2   2   2   2   0   2   2   0   2   0   0   2   0   2   0   2   2   2   2   0   0   2   2   2   0   0   2   0   0   2   0   0   2   0   2   2   0   0   0   0   2   2   0   0   0   2   0   0   2   2   0   2   2   2   2   0   2   0   2   2   0   2   0   2   2   0   2   0   0   2   2   0   0   0   2   0   0   2   2   0   2   0   0   2   2   2   0   0   0   0   0   0   0   0   2   0   2   2   0   2   0   2   0   0   2   0   0   0   0   2   0   0   2   0   2   2   2   2   0   2   0   2   2   0   0   2   0   0   0   0   0   2   2   0   2   2   0   0   2   2   2   0   2   2   0   2   0   0   0   0   0   2   2   2   2   0   2   0   0   0   2   2   2   2   0   2   0   2   2   2   0   2   2
 MK-1-7                 2   0   0   0   0   0   2   2   2   2   2   0   0   2   0   0   2   0   2   0   2   2   2   0   2   2   0   2   0   2   2   0   2   2   0   0   0   0   2   0   2   0   2   2   0   0   0   0   2   2   2   0   0   2   0   0   2   0   0   2   0   2   2   0   2   0   0   2   2   0   0   0   2   0   0   2   2   0   2   2   2   2   0   0   0   2   2   0   2   0   2   2   0   2   0   0   2   2   0   0   2   2   0   2   2   2   0   2   0   2   2   2   2   0   0   0   0   0   0   0   0   2   2   2   2   0   2   0   0   0   0   2   0   0   0   0   2   0   0   0   0   2   2   2   2   2   0   0   2   2   0   0   0   2   0   0   0   0   2   2   0   2   2   0   0   2   2   2   2   2   2   0   2   0   0   0   0   0   0   2   2   2   2   2   0   0   2   2   2   2   2   2   2   0   2   2   2   2   2   2
 MK-1-8                 2   0   0   0   0   0   2   2   2   2   2   0   0   2   2   0   2   0   2   0   2   2   2   0   2   2   0   0   0   2   2   0   2   0   0   0   0   0   2   0   2   0   2   2   0   0   0   0   2   2   2   0   0   2   0   0   2   0   0   2   0   2   2   0   2   0   0   2   2   0   0   0   2   0   0   2   2   0   0   2   2   2   0   0   2   2   2   0   2   2   2   0   0   2   0   0   2   2   0   0   2   2   0   2   2   2   0   2   0   2   0   0   2   0   0   0   0   2   0   0   0   2   2   2   2   2   0   0   0   0   0   2   0   0   2   0   2   0   0   0   0   2   2   2   2   2   0   0   2   2   0   0   2   2   0   0   0   0   2   2   0   2   2   0   0   2   2   0   2   2   2   0   0   0   0   0   0   0   0   2   2   2   2   2   0   0   2   2   2   2   2   2   2   0   2   2   2   2   2   2
 MK-1-9                 2   0   2   0   0   0   2   2   2   2   2   0   0   2   2   0   2   0   2   0   2   2   2   0   2   2   0   0   0   0   2   0   2   0   0   0   2   0   2   0   2   0   2   2   0   2   2   2   2   2   0   0   0   2   0   0   2   0   0   2   0   2   2   0   2   0   0   2   2   0   0   0   2   0   0   2   2   0   0   2   2   2   0   0   2   2   0   2   2   2   0   0   0   2   0   0   0   2   0   0   2   2   0   2   2   2   0   2   0   2   0   0   2   0   0   2   0   2   0   0   0   2   0   0   2   2   0   0   0   0   0   2   0   0   2   0   2   0   0   0   0   2   2   2   2   2   0   0   2   2   0   0   2   2   0   2   0   0   2   0   2   2   2   0   0   2   2   2   0   2   2   0   0   2   0   2   0   0   0   2   2   2   2   2   0   0   2   2   2   2   2   2   2   0   2   2   2   0   2   0
 MK-1-10                2   0   2   0   0   0   0   2   0   2   2   2   0   2   2   2   2   0   2   0   2   0   2   0   2   2   0   0   0   0   2   0   2   0   0   0   2   0   2   0   2   0   2   2   0   2   0   2   0   2   0   0   0   2   0   0   2   0   0   2   0   2   2   0   0   2   0   2   2   0   0   0   2   2   0   2   2   0   0   2   2   2   0   0   0   0   0   2   2   2   0   2   0   2   0   0   2   2   0   0   2   2   0   2   2   2   0   2   0   2   0   0   2   0   0   2   0   2   0   0   0   2   0   2   2   2   0   0   0   2   2   2   0   0   2   0   2   0   0   0   0   2   2   2   2   2   0   0   0   2   0   0   2   2   0   2   2   0   2   0   2   2   2   0   2   2   2   2   0   2   2   0   0   2   0   2   0   0   0   2   2   2   0   2   0   0   2   2   2   2   2   0   2   0   2   2   2   0   2   0
 MK-1-11                2   0   2   0   0   0   0   2   2   2   2   2   0   2   2   2   2   0   2   0   2   0   2   0   2   2   2   0   0   0   2   0   2   0   0   0   2   0   2   0   2   0   2   2   0   2   0   2   0   2   0   0   0   2   0   0   2   0   0   2   0   2   2   0   0   2   0   2   2   0   0   0   2   2   0   2   2   2   0   2   2   2   0   0   0   0   2   2   2   2   0   2   2   2   0   0   2   2   0   0   2   0   0   2   2   2   0   2   0   2   0   0   2   0   0   2   0   2   0   0   0   0   2   2   2   0   2   0   0   2   2   2   2   0   2   0   2   0   0   0   0   2   0   2   2   0   0   0   0   2   0   0   2   0   0   2   2   0   2   0   2   2   2   0   2   2   2   2   0   2   2   0   0   2   0   2   2   0   0   2   2   2   2   2   0   0   2   2   2   2   2   0   2   0   2   2   2   0   2   0
 MK-1-12                0   0   2   0   0   0   0   2   2   2   2   2   0   0   2   2   2   0   2   0   2   0   2   0   2   2   0   0   0   0   2   0   2   0   0   0   2   0   2   0   2   0   2   2   2   2   0   0   0   0   0   0   0   2   0   0   0   0   0   2   0   2   2   0   0   2   0   2   2   0   0   2   2   2   0   2   2   2   0   2   2   2   0   0   2   0   2   2   2   2   0   2   2   2   0   0   2   2   0   0   2   0   0   2   2   0   0   2   0   2   0   0   0   0   0   2   2   2   0   2   0   0   2   0   2   0   2   0   0   2   0   2   2   0   2   0   2   0   0   0   0   2   0   2   2   0   0   0   2   2   0   0   2   0   0   2   2   0   2   2   2   2   2   0   2   2   2   2   2   2   2   0   2   2   0   2   2   0   0   0   2   2   2   2   0   0   2   2   2   2   2   0   2   0   0   2   2   0   2   0
 MK-1-13                0   0   2   2   0   0   2   2   2   2   2   2   0   0   2   2   2   0   2   0   2   0   2   0   2   2   0   0   0   0   2   0   2   0   0   0   2   0   2   0   2   0   2   2   2   0   0   0   0   0   0   0   0   2   0   0   0   0   0   2   0   2   2   0   2   2   0   2   2   0   2   0   2   2   0   2   2   2   0   2   2   2   0   0   2   0   2   2   2   2   0   2   0   2   0   0   2   2   0   0   2   0   0   2   2   0   0   2   0   2   0   0   0   0   0   2   2   2   0   2   0   0   2   0   2   0   2   0   0   2   0   0   2   0   2   0   2   0   0   0   0   2   0   2   2   0   0   0   2   2   0   0   2   0   0   2   2   0   2   2   2   2   2   0   2   2   2   2   2   2   2   0   2   2   0   2   2   0   0   0   2   2   2   2   0   0   2   2   0   0   2   0   2   0   0   2   2   0   2   0
 MK-1-14                0   0   2   2   0   0   2   2   2   2   2   2   0   0   2   2   2   2   2   0   2   0   2   0   2   2   0   0   0   0   2   0   2   2   0   0   2   0   2   0   2   0   2   2   2   0   0   0   0   0   0   0   2   0   2   2   0   0   0   2   0   2   2   0   2   2   0   2   2   0   2   0   2   2   0   2   2   2   0   0   2   2   0   0   2   0   2   0   2   2   0   2   0   2   0   0   0   2   0   0   2   0   0   2   2   0   0   2   0   2   0   0   0   0   0   2   2   2   2   2   0   0   2   0   2   0   2   2   2   2   0   0   2   0   2   0   2   0   0   0   0   2   2   2   2   0   0   2   2   0   0   0   2   0   0   2   2   0   2   2   2   2   2   0   2   2   2   2   2   2   0   2   2   2   0   2   2   0   0   0   2   2   0   2   0   0   2   2   0   0   2   0   2   0   0   2   2   0   2   0
 MK-1-15                0   0   2   2   0   0   2   2   2   2   2   2   0   0   2   2   2   2   2   0   2   0   2   0   2   2   0   0   0   0   0   0   2   2   0   0   2   0   2   0   2   0   0   2   2   2   0   0   0   0   0   0   2   2   2   2   0   0   2   2   0   2   2   0   2   2   0   2   2   0   2   0   2   2   0   2   2   2   0   0   2   2   0   0   2   0   2   2   2   2   0   2   0   2   0   0   0   2   0   2   2   2   0   2   0   0   0   0   0   2   0   0   0   0   0   2   2   2   2   2   0   0   2   0   2   0   0   2   2   2   0   0   2   0   2   0   0   2   0   0   0   2   2   2   2   0   0   2   2   0   0   0   2   0   0   2   2   0   2   2   2   2   0   0   2   2   2   2   2   2   0   2   2   2   0   2   2   0   0   2   2   2   0   2   0   0   0   2   0   2   2   0   2   0   0   2   2   0   2   0
 MK-1-16                0   0   2   2   0   2   2   2   0   2   0   2   0   0   2   2   2   2   2   0   2   0   2   0   2   2   0   0   0   2   0   0   2   2   0   0   2   0   2   0   2   0   0   2   0   2   0   0   0   0   0   0   2   2   2   2   0   0   2   2   0   2   2   0   2   2   0   2   2   0   2   2   2   2   0   2   2   2   0   0   2   2   0   2   2   0   2   2   2   2   0   2   0   2   0   0   0   2   0   2   2   2   0   2   0   0   0   0   0   2   0   0   0   0   0   2   0   2   2   2   0   0   2   0   2   0   0   0   2   2   0   0   2   0   0   0   0   2   0   0   2   2   2   2   2   0   0   2   2   0   0   0   2   0   0   0   2   0   0   2   2   2   0   0   2   2   2   0   2   2   0   2   2   2   0   2   0   0   0   2   2   2   0   2   0   2   0   2   0   2   2   0   2   0   0   2   2   0   2   0
 MK-2-1                 0   2   2   0   0   0   2   2   0   2   2   0   2   2   2   0   0   2   2   2   0   0   2   2   2   0   2   2   2   0   2   0   0   0   2   0   0   2   2   0   0   2   2   0   2   2   2   0   2   2   0   2   2   2   2   2   0   0   2   2   0   0   2   0   0   0   0   0   2   2   0   2   0   0   0   0   2   0   2   2   0   0   0   2   0   2   0   0   0   0   0   2   2   0   0   0   0   2   2   0   2   0   2   0   0   0   2   0   0   0   0   2   0   2   0   0   2   0   0   0   2   0   2   0   2   0   2   2   0   2   2   2   2   0   2   2   0   2   0   0   0   2   2   0   2   2   2   0   2   0   0   0   2   2   0   2   2   2   0   2   0   2   2   0   0   0   0   2   0   0   0   2   0   2   0   2   0   0   2   0   2   2   2   0   0   2   2   0   0   2   0   2   0   2   2   0   0   0   2   0
 MK-2-2                 0   2   2   0   0   0   2   2   0   2   2   0   2   2   2   0   0   2   2   2   0   0   2   2   2   0   2   2   2   0   2   0   0   0   2   2   0   2   2   0   0   2   2   0   2   2   2   0   2   2   0   0   2   2   2   2   0   0   2   2   2   2   2   0   0   0   0   0   2   2   0   2   0   0   0   0   2   0   2   2   2   0   0   2   0   2   0   0   0   0   0   0   2   0   0   0   0   2   2   0   2   0   2   0   0   0   2   0   0   2   0   2   0   2   0   0   2   2   0   2   2   0   2   0   2   0   2   0   0   2   0   0   2   0   2   2   0   2   0   0   2   2   2   0   2   2   2   0   2   0   0   0   0   0   0   2   2   0   0   2   0   2   2   0   0   0   0   2   2   0   0   2   0   2   0   2   0   2   2   0   2   2   2   0   0   2   2   0   0   2   0   2   0   2   0   0   0   0   2   0
 MK-2-3                 0   2   2   0   2   0   2   2   0   2   0   0   2   2   2   0   0   0   2   2   2   0   2   2   2   0   2   2   2   0   0   0   0   0   2   2   0   2   0   0   0   2   2   0   2   2   2   0   2   2   2   0   2   2   2   0   0   0   2   2   2   2   0   0   0   0   0   0   0   2   0   2   0   0   0   0   2   0   2   0   2   0   0   2   0   0   0   2   0   0   0   0   2   0   0   0   0   2   2   0   2   2   2   0   0   0   2   0   0   2   0   2   0   2   0   0   2   2   0   0   2   0   2   0   2   0   2   0   0   2   0   0   2   0   2   0   0   2   0   0   2   2   2   0   2   2   2   0   0   0   0   0   0   0   0   0   2   0   0   2   0   2   2   0   0   0   0   2   2   0   0   2   0   2   0   2   0   2   0   0   2   2   0   2   0   0   2   0   0   0   0   2   0   2   0   0   0   0   2   0
 MK-2-4                 0   2   2   0   0   0   2   2   0   2   0   0   0   2   2   2   0   0   2   2   2   0   2   2   2   0   0   2   2   0   0   0   0   0   2   2   0   2   0   0   0   2   2   2   2   2   2   0   2   2   2   0   2   2   2   0   0   0   2   2   2   2   0   2   0   0   2   0   0   2   0   2   0   0   2   0   2   0   2   0   2   0   0   0   0   0   0   0   0   0   2   0   0   0   0   0   0   0   2   0   2   2   2   0   0   0   2   0   0   2   0   2   0   2   0   0   2   2   0   0   2   0   0   0   2   0   2   0   0   2   0   0   2   0   2   0   0   2   0   0   2   2   0   0   2   2   0   0   0   0   0   0   0   0   0   0   2   0   0   2   0   2   2   0   0   0   0   2   2   0   0   0   0   2   0   2   2   2   0   0   2   0   2   2   0   0   2   0   0   0   0   2   2   2   0   0   0   0   2   0
 MK-2-5                 0   2   2   0   0   0   2   2   0   2   0   0   0   2   2   2   0   0   2   2   2   0   2   2   2   0   0   2   2   0   2   0   0   0   0   0   0   2   0   0   0   2   0   2   2   2   2   0   2   2   2   0   2   2   2   0   0   0   2   2   2   2   0   2   0   0   2   0   2   2   0   2   0   2   0   0   2   0   2   0   2   0   0   0   0   0   0   2   0   2   2   0   2   0   0   0   0   0   2   0   2   2   2   0   0   0   2   0   0   2   0   2   0   2   0   0   2   2   0   0   2   2   0   0   2   0   2   0   2   2   0   0   2   0   2   0   0   2   2   0   2   2   2   0   2   2   0   0   0   0   0   0   0   0   0   2   2   0   0   2   0   2   2   0   0   0   0   0   0   0   0   2   0   2   0   2   2   2   0   0   2   0   2   2   0   0   2   0   0   0   0   2   2   2   0   0   0   0   2   0
 MK-2-6                 0   2   2   0   0   0   2   2   0   2   0   0   0   2   2   2   0   0   2   2   2   2   2   2   2   0   0   2   2   0   2   2   0   0   0   0   2   2   0   0   2   0   0   2   0   2   2   0   2   2   2   0   2   2   2   0   0   2   2   2   2   2   0   2   0   0   2   0   2   2   0   2   0   0   0   0   2   0   2   0   2   2   0   0   0   0   0   2   0   2   2   0   2   0   0   0   0   0   2   0   2   0   2   0   0   0   2   0   0   2   0   2   0   2   0   0   2   2   0   0   2   2   0   0   2   0   2   0   2   2   0   0   2   0   2   0   0   0   2   0   2   2   2   0   0   0   0   0   2   0   0   2   0   0   0   2   2   0   0   2   0   2   2   0   0   0   0   2   0   0   0   2   0   2   0   2   2   2   0   0   2   0   2   2   0   0   2   0   0   0   0   2   2   2   0   0   0   0   2   0
 MK-2-7                 0   2   2   0   0   2   2   2   0   0   0   0   0   2   2   2   0   0   2   2   2   2   2   2   2   0   0   2   2   2   2   2   0   0   0   0   2   2   0   0   2   0   0   2   0   2   0   0   2   2   2   2   2   2   2   0   0   2   2   0   2   2   0   2   0   0   2   0   2   2   0   0   0   0   0   0   0   0   2   0   2   2   2   0   0   0   0   2   0   2   2   0   2   0   2   0   0   0   2   0   2   0   2   0   2   0   2   0   0   2   0   2   0   2   0   0   2   2   0   0   2   0   0   0   2   0   2   0   2   2   0   0   2   0   2   0   2   0   2   0   2   2   2   0   0   0   0   0   2   0   0   2   0   0   0   2   0   0   0   2   0   2   2   0   2   0   0   2   0   0   0   2   0   2   0   2   2   2   0   0   2   0   2   2   0   0   2   0   0   0   0   2   2   2   0   2   0   0   2   0
 MK-2-8                 0   2   2   0   0   2   2   2   0   0   0   0   0   2   2   2   0   0   0   2   2   2   2   2   0   0   0   2   2   2   2   0   0   0   0   0   2   2   0   0   2   0   0   2   0   2   0   0   2   2   2   2   2   2   2   2   0   0   2   0   2   2   0   2   0   2   2   0   2   2   0   0   0   0   0   0   0   0   2   0   2   2   2   0   0   0   0   2   0   2   2   0   2   0   2   0   0   0   2   0   2   0   2   0   2   0   0   0   0   2   0   0   0   2   0   0   2   2   0   0   2   0   0   0   2   2   2   0   2   2   0   0   2   0   2   2   2   0   2   0   2   2   2   0   0   0   0   0   2   0   0   2   0   0   0   2   0   0   0   2   2   2   2   0   2   2   0   2   0   0   0   2   0   2   0   2   2   2   0   0   2   2   0   2   0   0   2   0   0   0   0   2   2   2   0   2   0   0   0   0
 MK-2-9                 2   2   2   0   0   2   2   2   0   0   0   0   0   2   2   2   0   0   0   2   2   2   2   2   0   0   0   2   2   2   2   0   0   0   0   0   2   0   0   0   0   0   0   2   0   2   0   0   2   2   2   2   2   2   2   0   0   0   2   0   2   2   0   2   0   2   2   0   2   2   0   0   0   0   2   0   0   0   2   0   2   2   2   2   0   0   0   2   0   2   2   0   2   0   2   0   0   0   2   0   2   0   2   0   2   0   0   0   2   2   0   2   2   2   0   0   2   2   0   0   2   0   0   0   2   2   0   0   2   2   0   0   2   0   2   2   2   0   2   0   0   0   2   0   0   0   0   0   2   0   0   0   0   0   0   2   2   0   2   2   2   2   2   0   2   2   0   2   0   0   0   0   0   2   2   2   2   2   0   0   2   2   0   2   0   0   2   0   0   0   0   0   2   2   0   2   0   0   0   0
 MK-2-10                2   2   2   0   0   2   2   2   0   0   0   0   0   2   0   2   0   0   2   2   2   2   2   2   2   0   0   2   2   2   2   2   0   0   0   0   2   0   0   0   0   0   0   2   0   2   0   0   2   2   2   2   2   2   2   0   0   0   0   0   2   2   0   2   2   2   2   0   2   2   0   0   0   0   0   0   2   0   2   0   2   0   2   2   0   0   0   2   0   2   2   2   2   0   2   2   0   0   2   0   0   0   2   0   2   0   0   0   2   2   0   2   0   2   0   2   2   2   0   0   2   0   0   0   2   2   0   0   2   2   0   0   0   0   2   2   2   0   2   0   0   2   2   0   0   0   2   0   2   0   0   2   0   0   0   2   2   0   2   2   2   2   2   0   2   2   0   0   0   2   0   0   0   0   2   2   2   0   0   0   2   2   0   2   0   0   2   0   0   2   0   0   2   2   0   2   0   2   0   0
 MK-2-11                2   0   0   0   0   2   2   2   0   0   0   0   0   2   0   0   0   2   2   2   0   2   2   2   2   0   0   2   2   2   0   2   0   0   2   0   2   0   0   0   0   0   2   2   0   2   0   0   2   2   2   2   2   2   2   0   0   0   0   2   2   2   0   2   2   0   2   2   2   2   0   0   0   2   0   2   0   0   2   0   2   0   2   2   0   0   0   2   0   2   2   2   2   0   2   2   0   0   2   0   0   0   2   0   2   0   0   0   2   2   0   2   0   2   0   2   2   2   2   0   2   0   0   0   2   2   0   0   2   0   0   0   0   0   2   2   2   0   2   0   0   2   2   0   0   2   2   0   2   0   0   2   0   2   0   2   2   0   2   2   2   2   2   0   2   2   0   0   0   0   0   2   0   2   2   2   2   0   0   0   2   0   0   2   0   0   2   0   0   2   0   0   2   2   0   2   0   2   0   2
 MK-2-12                2   0   0   0   0   2   2   2   2   0   0   0   0   0   0   0   0   2   2   2   0   2   2   2   2   0   0   2   2   2   0   2   0   0   2   0   2   0   0   0   0   0   2   0   0   2   0   0   2   0   2   2   2   2   0   0   0   0   0   2   2   2   0   2   2   0   2   2   2   2   0   0   0   0   0   0   0   0   2   0   2   0   2   2   0   0   0   0   0   2   0   2   2   0   2   2   0   0   2   0   0   0   2   0   2   0   0   0   2   2   0   2   0   2   0   2   2   2   2   0   2   0   2   0   2   2   0   0   2   0   0   0   0   0   2   2   2   0   0   0   0   2   2   0   0   2   2   0   0   0   0   2   0   2   0   2   2   0   2   2   2   2   2   0   0   2   0   0   0   0   0   2   0   0   2   2   2   2   0   0   2   0   2   2   0   0   2   0   0   2   0   0   2   2   0   2   0   2   0   2
 MK-2-13                2   0   2   0   0   2   2   2   2   0   0   0   0   0   0   0   0   2   2   2   0   2   2   2   2   0   0   2   2   2   0   2   0   2   2   2   2   0   0   0   0   0   2   0   0   2   0   0   2   0   2   2   2   2   0   0   0   0   2   2   0   2   0   2   2   2   2   2   2   2   0   0   0   0   0   0   0   2   2   0   2   0   2   2   0   0   0   0   0   2   0   2   2   0   2   2   0   0   2   0   0   0   2   0   2   0   0   0   2   2   0   2   0   2   0   2   2   2   2   0   2   0   2   0   0   2   0   0   2   0   0   0   0   0   2   2   0   0   0   0   0   2   2   2   0   2   2   0   2   0   0   2   0   2   2   2   2   0   0   2   2   2   2   0   2   2   0   2   0   0   0   2   0   0   2   2   2   2   0   0   2   0   2   2   0   0   2   0   0   2   0   0   2   2   0   2   0   2   0   2
 MK-2-14                2   0   2   0   0   2   2   2   2   0   0   0   0   2   0   0   0   2   2   2   0   2   2   2   2   0   0   2   2   2   0   2   0   2   2   2   2   0   0   0   0   0   2   0   0   2   0   0   2   0   2   0   2   2   2   0   0   2   2   2   0   2   0   2   2   2   2   2   2   2   0   0   0   0   0   0   0   2   2   2   2   0   2   2   0   0   0   0   0   2   0   2   0   0   2   2   0   0   2   0   0   0   2   0   2   0   0   0   2   2   0   2   0   2   0   2   2   2   0   0   2   0   0   0   0   2   0   0   2   0   0   0   0   2   2   2   2   0   0   0   2   2   2   2   0   2   2   0   2   0   2   2   0   2   2   2   2   0   0   2   2   2   2   0   2   2   0   2   0   0   0   2   0   0   2   2   2   2   0   0   2   0   2   0   0   0   0   0   2   2   0   0   2   2   0   2   0   2   0   2
 MK-2-15                2   0   2   0   2   2   2   2   2   0   0   0   0   2   0   0   0   2   0   2   0   2   2   2   2   0   0   2   2   0   0   2   0   2   2   2   2   0   0   0   0   0   2   0   0   2   2   0   2   0   2   0   2   2   2   0   0   2   2   2   0   2   0   0   2   2   2   2   2   2   0   0   0   0   2   0   0   2   2   2   2   0   2   2   0   0   0   0   0   2   0   2   0   0   2   2   0   0   2   2   0   0   2   0   2   2   0   0   2   2   0   2   0   2   0   2   2   2   2   0   2   0   2   0   0   2   0   0   0   0   0   0   0   2   2   2   2   0   0   0   2   2   2   2   0   0   2   0   2   2   2   2   0   2   2   2   2   0   0   2   2   2   2   0   2   2   0   2   0   0   0   2   0   0   2   0   2   2   0   0   2   0   0   0   0   0   0   0   2   2   0   0   2   2   0   2   0   2   2   2
 MK-2-16                0   0   2   0   2   2   2   2   2   0   0   0   0   0   0   0   0   2   0   2   0   2   2   0   2   0   0   2   2   0   0   2   0   2   0   2   2   0   0   0   0   0   2   0   0   2   2   0   2   0   2   0   2   2   2   0   0   2   2   2   2   2   0   0   0   2   2   2   2   2   2   2   2   0   2   0   0   2   2   2   2   0   2   2   0   0   0   0   0   2   0   2   0   0   2   2   0   0   2   0   0   0   2   0   2   2   0   0   0   2   0   2   0   2   0   2   2   2   2   0   2   0   2   0   0   2   0   0   0   0   2   0   2   2   2   0   2   0   0   0   2   2   2   2   0   0   2   0   2   2   2   2   0   2   2   2   0   0   0   0   0   2   2   0   2   2   0   2   2   0   0   0   2   0   2   0   2   2   0   0   2   0   0   0   0   0   0   0   0   2   0   0   2   2   2   2   0   2   2   2
 MK-3-1                 0   2   0   2   0   0   0   2   0   0   0   0   2   0   2   0   2   0   2   0   2   2   0   0   0   0   0   0   2   2   0   0   2   2   2   0   0   2   2   2   0   0   2   2   0   0   0   2   0   2   2   2   2   0   2   0   2   2   0   2   0   0   0   0   2   0   0   0   2   0   2   2   2   2   0   0   0   2   2   2   0   0   2   2   0   2   2   0   2   2   2   2   2   2   0   2   0   2   0   2   2   0   0   2   0   0   0   2   0   0   2   0   2   0   2   0   2   2   0   0   2   2   0   2   0   2   2   0   2   2   2   2   2   0   2   2   2   2   0   2   0   2   0   2   0   0   2   2   2   2   2   0   0   0   0   2   0   0   0   0   2   2   0   2   0   0   0   2   2   2   0   0   2   0   0   0   2   2   0   2   0   2   0   2   2   0   0   0   0   2   2   0   0   2   2   2   2   0   2   2
 MK-3-2                 0   2   0   2   2   0   0   2   0   0   0   0   2   0   2   2   2   2   2   0   2   2   0   0   0   0   0   2   2   2   0   0   2   2   2   0   0   2   2   2   0   0   2   2   0   0   2   2   0   2   2   2   2   0   2   0   2   2   0   2   0   0   0   0   2   0   0   0   2   0   2   2   2   2   0   0   2   2   2   2   2   0   2   2   0   2   2   2   2   2   2   0   2   0   0   2   0   2   0   2   2   0   0   2   0   0   2   2   0   2   2   0   2   0   2   0   2   2   0   0   2   2   0   2   0   2   2   0   2   2   0   0   0   0   2   2   2   2   0   2   0   2   0   2   0   0   2   2   2   0   0   0   0   0   0   2   0   0   0   0   2   2   0   2   0   0   0   2   2   2   0   0   2   0   0   0   2   0   0   2   0   2   0   2   0   0   0   0   0   2   2   0   0   2   2   2   2   0   2   2
 MK-3-3                 0   2   2   2   2   0   0   2   0   0   0   0   2   0   2   2   0   2   2   0   2   2   0   0   2   0   0   2   2   2   0   0   2   2   2   0   0   2   2   2   0   0   2   2   2   0   2   2   0   2   2   0   2   0   0   0   2   2   0   2   0   0   0   0   2   0   0   0   0   0   2   2   2   2   0   0   2   2   2   2   2   0   2   2   0   0   2   2   2   2   2   0   2   0   0   2   0   2   0   2   2   0   0   0   0   0   2   2   0   2   2   0   2   0   2   0   2   2   2   0   2   2   0   2   0   2   2   0   2   2   0   0   0   0   0   2   2   2   0   2   0   2   0   2   0   0   2   2   2   0   0   0   0   0   0   2   0   0   0   0   0   2   0   2   0   0   0   2   0   2   0   0   2   0   0   0   2   0   0   0   2   0   0   2   0   0   0   0   0   2   2   0   0   2   2   2   2   0   2   2
 MK-3-4                 0   2   2   2   2   0   0   2   0   0   0   0   2   0   0   2   0   2   0   0   2   2   2   0   2   0   0   2   0   2   0   0   2   2   2   0   0   2   2   2   0   0   0   2   2   2   2   2   2   2   0   0   2   0   0   0   2   2   2   2   0   0   0   2   2   0   0   0   0   0   2   2   2   2   0   0   2   2   2   2   2   0   2   2   0   0   2   2   2   2   2   0   2   0   0   0   0   2   0   2   2   0   0   0   0   0   2   2   0   2   2   0   2   0   2   0   2   2   2   0   2   0   0   2   0   2   2   0   2   2   0   0   0   0   0   2   2   2   0   2   0   0   0   2   0   0   2   2   2   0   0   0   0   0   0   2   0   2   0   0   0   2   0   2   0   0   0   2   0   2   2   0   2   0   0   0   0   0   0   0   2   0   0   0   0   2   0   2   0   2   2   0   0   2   2   2   2   0   2   2
 MK-3-5                 0   2   2   2   0   0   0   2   0   0   0   0   2   0   0   2   2   2   0   0   0   2   2   0   2   0   0   2   0   2   0   0   2   2   2   0   0   2   0   2   2   0   0   2   0   2   2   2   2   2   0   0   0   0   0   0   2   2   0   2   0   0   0   2   2   0   0   0   0   0   2   2   2   2   0   0   2   2   0   2   0   0   2   2   0   0   2   2   2   2   2   0   2   0   0   2   0   2   0   2   2   2   0   0   0   0   2   2   0   2   2   0   2   0   2   2   2   2   2   0   2   0   0   2   0   2   2   0   2   2   0   0   0   0   0   0   2   2   0   2   0   0   0   2   0   0   2   2   2   0   0   0   0   2   0   2   0   2   0   0   0   2   0   2   0   0   0   2   0   0   2   0   2   2   0   0   0   0   2   0   2   0   0   0   0   0   0   2   0   2   2   0   0   2   2   2   2   0   2   2
 MK-3-6                 0   2   2   2   0   0   0   2   0   0   0   0   2   0   2   2   2   2   0   0   0   2   0   0   2   0   0   2   0   2   0   0   2   2   2   2   0   2   0   2   2   0   0   2   0   2   2   2   2   2   0   0   0   0   0   0   2   2   0   2   0   0   0   2   2   0   0   0   0   0   2   2   2   2   0   0   2   2   0   2   0   0   2   0   0   2   2   2   2   2   2   0   2   0   0   0   0   2   0   2   2   2   0   0   0   0   0   0   0   2   0   0   2   0   0   2   2   2   2   0   2   0   0   2   0   2   2   0   2   2   0   0   0   0   0   0   2   2   0   2   0   0   2   2   0   0   2   2   2   0   0   0   0   2   0   2   2   2   0   0   0   2   0   2   0   0   0   2   0   0   2   0   2   2   0   0   0   0   0   0   2   0   0   0   2   0   0   2   0   2   2   0   0   2   2   2   2   0   2   2
 MK-3-7                 0   2   2   2   0   0   0   2   0   0   0   0   2   0   2   2   2   2   0   0   0   2   0   0   2   0   2   2   0   2   0   0   2   2   2   2   0   2   0   2   2   0   0   2   0   2   2   2   2   0   0   0   0   0   0   0   2   2   0   2   0   0   0   2   2   0   0   0   0   0   2   2   2   2   0   0   2   2   0   2   0   0   2   0   0   2   2   2   2   2   2   0   2   0   0   0   2   2   0   2   2   2   0   0   0   0   0   0   0   2   0   2   2   0   0   2   2   2   2   0   2   0   0   2   0   2   0   0   2   2   0   0   0   0   0   0   2   2   0   2   0   0   2   2   0   0   0   2   2   0   0   0   0   2   0   0   2   2   0   2   2   2   0   0   0   2   0   2   0   0   2   0   2   2   0   0   0   0   0   0   2   0   0   0   0   0   0   2   2   2   2   0   0   2   2   2   2   0   2   2
 MK-3-8                 0   2   2   2   0   2   0   0   0   2   0   0   2   0   0   2   2   2   0   0   0   2   0   0   2   0   2   2   0   0   0   0   2   0   2   2   0   2   0   2   2   0   0   2   0   2   2   2   2   0   0   0   0   0   2   0   2   2   0   2   0   0   0   2   2   0   0   0   0   0   2   2   2   2   0   0   2   2   0   2   0   0   2   0   0   2   2   2   2   2   0   2   2   2   0   0   2   0   0   2   2   2   0   0   0   0   0   0   2   2   0   0   2   0   0   2   2   2   2   0   2   0   2   2   0   2   2   0   2   2   0   0   2   0   0   0   2   2   0   2   0   0   2   2   0   0   2   2   2   0   0   0   2   2   2   0   2   2   0   0   2   2   0   0   0   2   0   2   0   0   0   0   2   2   0   0   2   0   0   2   0   2   0   2   0   0   0   2   2   2   2   0   2   2   2   2   2   0   2   2
 MK-3-9                 0   0   2   2   0   2   0   0   0   2   0   0   2   0   0   2   2   2   0   0   0   2   2   0   2   2   0   2   0   2   2   0   2   0   2   2   0   2   0   2   2   0   0   2   0   2   2   2   2   0   0   2   0   0   2   0   2   2   0   2   0   0   0   2   2   0   0   0   0   0   2   2   0   2   0   0   2   2   0   2   0   0   2   0   0   2   2   2   2   2   0   2   2   2   0   0   2   0   0   2   2   2   0   0   0   0   0   0   2   2   0   0   2   0   0   2   2   2   2   0   0   0   2   2   0   0   2   2   2   2   0   0   2   0   2   0   2   0   0   0   0   2   2   2   0   0   2   2   2   0   0   0   2   2   2   0   2   2   0   0   2   0   0   0   0   0   0   2   0   0   2   0   2   2   2   0   2   0   0   2   0   0   0   2   0   0   0   2   2   2   2   0   0   2   0   2   2   0   2   2
 MK-3-10                2   0   2   2   0   2   2   0   0   2   0   0   2   0   0   2   2   2   0   0   0   2   2   0   2   2   0   2   0   2   2   2   2   0   2   2   0   2   0   2   2   0   0   2   2   2   2   2   2   0   0   2   0   0   2   0   2   2   0   2   0   0   0   2   2   0   0   0   0   0   0   2   0   2   0   0   2   2   0   2   0   0   2   0   0   2   2   2   2   2   0   2   2   2   0   0   2   0   0   2   2   2   0   0   0   0   0   0   2   2   0   0   2   0   0   2   2   0   2   0   0   2   0   2   0   0   2   2   0   2   0   0   2   0   2   0   2   0   0   0   0   2   2   2   0   0   2   2   2   2   2   0   2   2   2   0   2   2   0   0   2   0   0   0   0   0   0   2   0   0   2   0   0   2   2   0   2   0   0   0   0   0   0   2   0   0   0   2   2   2   2   0   0   0   0   2   2   0   2   2
 MK-3-11                2   0   2   2   0   2   2   0   0   2   0   0   2   0   0   2   2   2   0   0   0   0   2   0   2   2   0   2   0   2   2   2   0   0   2   2   0   2   0   2   2   0   0   2   2   2   2   0   2   0   0   2   0   0   2   0   2   2   0   2   0   0   0   2   2   0   0   0   0   0   0   2   0   2   0   0   2   2   0   2   0   0   2   0   0   2   2   2   2   0   2   2   2   0   0   0   0   0   0   2   2   2   0   0   0   0   0   0   2   2   0   0   2   0   0   2   2   2   2   0   0   2   0   0   0   0   2   2   0   2   0   0   2   0   0   0   2   0   0   0   0   2   2   2   0   2   2   2   2   2   2   0   2   2   2   0   2   2   2   0   2   0   0   0   0   0   0   2   0   0   2   0   0   2   2   0   2   0   0   0   0   0   0   2   2   0   0   0   0   2   2   0   0   0   0   2   2   0   2   2
 MK-3-12                2   0   2   2   0   2   2   0   0   2   0   0   2   0   0   2   2   2   0   0   0   0   2   2   2   2   0   2   0   2   2   2   0   0   2   2   0   2   0   2   2   2   2   2   2   2   2   0   2   0   0   2   0   0   2   0   2   0   2   2   0   0   0   2   0   0   0   0   0   0   0   0   0   2   0   0   2   2   0   2   0   0   2   0   0   2   0   2   2   0   0   2   2   0   2   0   0   2   0   2   0   0   0   0   0   0   0   0   2   2   0   0   2   0   0   2   2   2   2   0   0   2   0   0   0   0   2   2   0   2   0   0   2   0   0   2   2   0   0   0   0   2   2   2   0   2   2   2   2   2   2   0   0   2   0   2   2   2   2   0   0   0   0   0   0   0   0   2   0   2   2   0   0   2   0   0   2   0   0   0   0   0   0   2   2   0   0   0   0   2   2   0   0   0   0   2   2   0   2   2
 MK-3-13                2   0   2   2   0   2   2   0   0   2   0   0   2   0   0   2   0   2   0   0   0   0   0   2   2   2   0   0   0   2   2   2   0   0   2   2   0   2   0   0   2   2   2   2   2   2   2   0   0   0   0   2   0   0   2   0   2   0   2   2   0   0   0   2   0   0   0   0   0   0   0   0   0   2   2   0   2   2   0   2   0   0   2   0   0   2   0   2   2   0   0   0   0   0   2   0   0   2   2   2   0   0   0   0   2   0   0   2   2   2   0   0   2   0   0   2   2   2   2   0   0   2   0   0   0   0   2   2   0   0   0   0   2   0   0   2   0   0   0   0   0   2   2   2   0   0   2   2   2   2   2   0   0   2   0   2   2   0   2   0   0   0   0   0   0   0   0   2   0   2   2   0   0   2   0   0   2   0   0   0   0   0   0   2   2   0   0   0   0   2   2   0   0   0   0   2   0   0   2   2
 MK-3-14                2   0   2   2   0   0   2   0   0   2   0   0   2   0   0   0   0   2   0   0   0   0   0   2   2   2   0   0   0   2   2   2   0   0   2   2   0   2   0   0   2   2   2   2   2   2   2   0   0   0   0   2   0   0   2   0   0   0   2   2   0   0   0   2   0   0   0   0   0   0   0   0   0   2   2   0   2   2   0   2   0   0   2   0   0   2   0   0   2   0   0   0   0   0   2   0   0   2   2   2   0   0   0   0   0   0   0   2   2   0   0   2   2   0   0   2   2   2   2   0   0   2   0   0   0   2   2   2   0   0   0   0   0   0   2   2   0   0   0   2   0   2   2   2   2   0   2   0   2   2   2   0   0   2   0   2   2   0   2   0   0   0   0   0   0   0   0   2   0   2   2   0   0   2   0   0   2   0   0   0   0   0   0   2   0   0   0   0   0   2   2   2   0   2   0   2   0   0   2   2
 MK-3-15                2   0   2   2   0   0   2   0   0   2   0   0   2   0   0   2   0   0   0   0   0   0   0   2   2   2   0   0   2   2   0   2   0   0   2   2   0   2   0   0   2   2   2   2   2   2   2   0   0   0   0   2   0   2   2   2   0   0   2   2   2   0   0   2   0   0   0   0   0   0   2   2   0   2   2   0   2   0   0   2   0   0   2   0   0   2   0   0   2   0   0   0   0   0   2   0   0   2   2   2   0   0   0   0   0   0   0   2   2   0   2   0   2   0   0   2   2   2   2   2   0   2   0   2   0   2   0   2   0   2   0   0   0   0   0   2   0   0   0   0   0   2   2   2   2   2   2   0   2   2   2   0   0   2   0   2   2   0   2   0   0   0   0   0   0   2   0   2   2   2   2   0   2   2   0   0   2   0   0   0   0   0   0   2   0   0   0   0   0   2   2   2   0   2   0   2   0   0   2   2
 MK-3-16                2   0   2   2   0   0   2   0   0   2   0   0   2   0   0   2   0   0   0   0   0   0   0   2   2   2   0   0   2   2   0   2   0   0   2   0   0   2   0   0   2   2   2   2   2   2   2   2   0   0   0   2   0   2   2   2   0   0   0   0   0   0   0   2   0   0   0   0   0   0   2   2   2   2   2   0   2   0   0   2   0   0   2   0   0   2   0   0   2   0   0   0   0   0   2   0   0   2   2   0   0   0   0   0   0   0   0   2   2   0   2   0   2   0   0   2   2   2   2   2   0   2   0   2   0   2   0   2   0   2   0   0   0   0   0   2   0   0   0   0   0   0   0   2   2   2   2   0   2   2   0   0   0   2   0   2   2   0   0   0   0   0   0   0   0   2   0   2   2   2   2   0   2   0   0   0   2   2   0   0   0   0   2   2   0   0   0   0   0   2   2   2   0   2   0   2   0   0   2   2
 MK-4-1                 0   0   0   0   2   2   0   2   0   0   0   2   0   0   2   2   0   2   2   0   2   2   2   2   2   0   2   2   2   2   0   2   0   0   0   2   2   2   2   2   2   2   0   0   2   0   2   0   2   2   0   2   2   2   2   0   0   0   0   0   0   0   2   0   2   0   0   0   2   2   0   0   2   2   0   2   2   2   0   0   0   0   2   2   2   0   2   0   2   0   2   0   2   0   2   0   0   2   2   0   2   2   0   2   0   2   0   2   0   0   2   2   2   0   2   2   2   2   0   0   2   0   2   0   0   0   0   0   2   0   0   0   2   0   2   0   2   0   2   0   0   0   2   2   2   0   2   2   0   2   2   0   2   0   2   2   2   0   0   2   0   2   0   2   0   0   2   2   2   0   2   2   2   0   0   2   2   2   0   2   0   2   2   2   0   0   2   0   0   0   2   2   0   0   2   2   0   2   0   2
 MK-4-2                 0   0   0   0   2   2   2   2   0   0   0   0   0   0   2   2   0   2   2   0   2   2   0   2   2   0   2   2   2   2   0   2   0   0   0   2   2   2   2   2   2   2   0   0   2   0   2   0   2   2   0   2   2   2   2   0   0   0   0   0   0   0   2   0   2   0   2   0   2   2   0   0   2   2   0   2   2   2   0   0   0   0   2   2   2   0   0   0   2   0   2   0   2   0   2   0   0   2   2   2   2   2   0   2   0   2   0   2   0   0   2   0   0   0   2   2   0   2   0   0   0   0   0   0   0   0   0   0   2   0   0   0   0   0   2   0   2   0   2   0   0   0   2   2   2   0   2   2   0   2   0   0   2   0   2   2   2   0   0   2   0   0   0   2   0   0   2   0   2   0   2   2   2   0   0   2   2   2   0   2   0   2   2   2   0   0   2   0   2   0   2   2   0   0   2   0   0   2   0   0
 MK-4-3                 0   0   0   0   2   2   2   2   0   0   0   0   0   0   2   2   0   0   2   0   2   2   0   2   2   0   2   2   2   2   0   2   2   0   0   2   2   2   2   2   2   2   0   0   0   0   2   0   2   2   0   2   2   2   2   0   0   0   0   2   0   0   2   0   2   0   2   0   2   2   0   0   2   2   0   2   2   2   0   0   0   0   0   2   2   0   0   0   2   0   2   0   2   0   2   2   0   2   2   2   0   2   0   2   0   0   0   2   0   0   2   0   0   0   2   2   0   0   0   0   0   0   0   0   0   0   0   0   2   0   0   0   0   0   2   0   2   0   2   0   0   0   2   2   2   0   2   2   0   0   0   0   0   2   2   2   2   0   0   2   0   0   2   2   0   0   2   0   2   0   2   2   2   0   2   2   2   2   0   2   0   2   0   2   0   0   2   0   2   0   2   2   0   0   2   0   2   2   0   0
 MK-4-4                 2   0   2   0   2   2   2   2   0   0   0   0   0   0   2   2   0   0   2   0   0   2   0   2   2   0   2   0   2   0   0   2   2   0   0   2   2   2   2   2   2   2   0   0   0   0   2   0   2   2   0   2   2   2   2   0   0   0   0   2   0   0   0   0   2   0   0   0   2   2   0   0   2   2   0   2   2   2   0   0   0   0   0   2   2   0   0   0   0   0   2   0   2   0   2   2   0   2   2   2   0   2   0   2   0   0   0   2   0   0   2   0   0   0   2   2   0   0   2   0   0   0   0   0   0   0   0   0   2   2   0   0   0   2   2   0   2   0   2   0   0   0   2   2   2   0   2   2   0   0   0   0   0   2   2   0   2   0   2   2   2   0   2   2   0   0   2   0   2   0   2   0   2   0   2   2   2   2   0   2   0   2   0   2   0   0   2   0   2   0   2   2   2   0   2   0   2   2   0   0
 MK-4-5                 2   2   2   0   2   2   2   2   0   0   0   0   0   0   2   2   0   0   2   0   0   2   0   0   2   2   2   0   0   0   0   2   2   0   0   2   2   2   2   2   2   2   0   0   0   0   2   0   2   2   0   2   2   2   2   0   0   0   0   2   0   0   0   2   2   0   0   0   2   2   0   0   2   2   0   2   2   2   0   0   0   0   0   2   0   0   0   0   0   0   2   0   2   0   2   2   0   2   2   2   0   0   0   2   0   2   0   2   0   0   0   0   0   0   2   2   0   0   0   2   0   0   0   0   0   0   0   0   2   2   0   0   0   2   2   0   2   0   0   0   0   0   2   2   2   2   2   2   0   0   2   0   0   2   2   0   2   0   2   2   2   0   2   2   0   0   2   0   2   0   0   0   2   0   2   2   2   2   0   2   0   2   0   2   0   0   2   0   2   0   0   0   0   0   2   0   2   2   0   0
 MK-4-6                 2   2   2   0   2   2   2   2   0   0   0   0   0   0   2   2   0   2   2   0   0   2   0   0   2   2   2   0   0   0   2   2   2   0   0   2   2   2   0   2   2   2   0   0   0   0   2   0   2   2   2   2   0   2   2   0   0   0   2   2   0   0   0   2   2   0   0   0   2   2   0   0   2   2   0   2   2   2   0   0   0   0   0   2   0   0   0   0   2   0   2   0   2   0   2   2   0   2   2   2   0   0   0   2   0   2   0   2   0   0   0   0   0   0   2   2   0   0   0   2   0   0   0   0   0   0   0   2   2   2   0   0   0   2   2   0   2   0   0   0   0   0   2   2   2   2   2   2   0   0   2   0   0   2   2   0   2   0   2   2   2   0   2   2   0   0   2   0   2   0   0   0   2   0   2   2   2   2   0   2   0   2   0   0   0   2   2   2   2   0   0   0   0   0   2   0   2   2   0   0
 MK-4-7                 2   2   0   0   2   2   2   2   0   0   0   2   0   0   2   2   0   2   2   0   0   2   0   0   2   2   2   0   0   0   2   2   2   0   0   2   2   2   0   2   0   2   0   2   0   0   2   0   2   2   2   2   0   2   2   0   0   0   2   2   0   0   0   0   2   0   0   0   2   2   0   0   2   2   0   2   2   2   0   0   0   0   0   2   0   0   0   0   2   2   2   0   2   2   2   2   0   2   0   2   0   0   0   2   0   2   0   2   0   2   0   0   2   0   2   2   0   2   0   2   0   0   0   0   0   0   0   2   2   2   0   2   0   2   2   0   2   0   0   0   0   0   2   2   2   2   2   2   0   0   2   0   0   2   2   0   2   0   2   2   2   0   2   2   0   0   2   0   2   0   0   0   2   2   2   2   2   2   0   2   0   2   0   0   0   2   2   2   2   0   0   0   0   0   2   0   2   2   0   0
 MK-4-8                 2   2   0   0   2   2   2   2   0   0   0   2   0   0   2   2   2   2   0   0   0   2   0   0   2   2   2   0   0   0   0   2   2   2   2   2   2   2   0   0   0   0   0   2   0   0   2   0   2   2   2   2   2   2   2   0   0   0   2   2   0   0   0   0   2   0   0   0   2   2   0   0   2   2   0   2   2   2   0   0   0   0   0   2   0   0   0   2   2   2   2   0   2   2   2   0   0   2   0   2   0   0   0   2   0   2   0   2   0   0   0   2   2   2   2   2   0   2   0   2   0   0   0   0   0   0   0   2   2   2   0   2   0   2   2   0   2   0   0   0   0   0   0   0   2   0   2   2   0   0   2   2   0   2   2   0   0   0   2   2   2   0   2   2   0   0   2   0   0   0   0   0   2   2   2   2   2   0   0   2   0   2   0   0   0   2   2   2   2   0   0   0   0   0   2   0   2   2   0   0
 MK-4-9                 2   2   0   0   2   2   2   2   0   0   0   2   0   0   2   2   2   2   0   0   0   2   0   2   2   2   2   0   0   0   0   2   2   0   2   2   2   2   0   0   0   0   0   2   0   0   2   0   2   2   2   2   2   2   2   0   0   0   2   2   0   0   0   0   2   0   2   0   2   2   0   0   2   2   2   0   2   2   0   0   0   0   0   2   0   0   0   2   0   2   0   0   2   2   2   0   0   2   0   2   0   0   0   2   0   2   0   0   0   2   0   2   2   2   2   2   0   2   0   2   0   0   2   0   2   0   0   0   2   0   0   2   2   2   2   0   2   0   0   0   0   0   0   0   0   0   2   2   0   0   2   2   0   2   2   0   0   0   2   2   2   0   2   2   0   0   2   0   0   0   0   0   2   2   2   2   2   0   0   2   0   2   0   0   0   2   2   2   2   0   0   0   0   0   2   0   2   2   0   0
 MK-4-10                2   2   0   0   2   2   2   2   0   0   0   2   0   2   2   2   2   2   0   0   0   2   0   2   2   2   2   0   0   0   0   2   2   0   2   2   2   2   0   2   0   0   0   2   0   0   2   0   2   0   2   2   2   2   2   0   0   2   2   2   0   0   0   0   2   0   2   0   2   2   0   0   2   2   2   2   2   2   0   0   0   0   0   2   0   0   0   2   0   0   0   0   2   2   2   0   0   2   2   2   0   0   0   2   0   2   2   0   0   2   0   2   2   2   2   2   2   0   0   2   0   0   2   0   2   0   0   0   2   0   0   2   2   2   0   0   0   0   2   0   0   0   0   0   0   0   2   2   0   0   2   2   2   2   2   0   0   0   2   2   2   0   2   2   0   0   2   0   0   0   0   0   2   2   2   2   2   0   0   2   0   2   0   0   0   2   2   0   2   0   0   0   0   0   2   0   2   2   2   0
 MK-4-11                2   2   0   0   2   2   2   2   0   0   0   0   2   2   2   2   2   2   0   2   0   2   0   2   0   2   0   0   0   0   0   2   2   0   2   2   2   2   0   2   0   0   0   2   0   0   2   0   0   0   0   2   2   2   2   0   0   2   2   2   0   0   0   0   2   0   2   0   2   2   0   0   2   2   2   2   2   2   0   0   0   0   0   2   0   0   0   2   0   0   0   0   2   2   2   0   0   2   2   2   0   0   0   2   2   2   2   0   0   2   0   2   2   2   2   2   0   0   0   0   0   0   2   0   2   0   0   0   2   0   0   2   2   2   0   0   0   0   2   0   2   0   0   2   0   0   2   2   0   0   2   2   2   2   2   0   0   0   2   2   2   0   2   2   0   0   2   0   0   0   0   0   2   2   2   2   2   0   2   2   0   2   0   0   0   2   2   0   2   0   0   0   0   0   2   0   2   2   2   0
 MK-4-12                2   2   0   0   2   2   0   2   0   0   0   0   2   2   2   2   2   2   2   2   0   2   0   2   2   2   2   0   0   0   0   2   0   0   2   2   2   0   0   2   0   0   0   2   0   0   2   0   2   0   0   2   2   2   2   0   0   2   2   2   0   0   0   0   0   0   2   2   2   2   0   0   2   2   2   2   2   0   0   0   0   0   0   2   0   0   0   2   0   0   0   0   2   2   2   0   0   2   2   2   0   0   0   2   2   2   0   0   0   2   0   2   2   2   2   2   0   2   0   0   0   0   2   0   2   0   2   2   2   2   0   2   2   2   0   0   0   0   2   2   2   0   0   2   0   0   2   2   2   0   2   2   2   2   2   0   2   0   0   2   2   0   0   2   0   0   2   0   0   0   0   0   2   2   2   2   2   0   2   2   0   2   0   0   0   2   2   0   2   0   0   0   0   2   2   0   2   2   2   0
 MK-4-13                2   2   0   0   2   2   0   2   0   0   0   0   2   2   0   2   2   2   2   2   2   2   0   2   2   2   2   0   0   0   2   2   0   0   2   2   2   0   0   2   0   0   0   2   0   0   0   0   2   0   2   2   2   2   2   0   0   2   2   2   0   0   0   0   0   0   2   2   2   2   0   0   2   2   2   2   2   0   0   0   0   0   0   2   0   0   0   2   2   0   0   0   2   2   2   0   0   2   2   2   0   2   0   2   2   2   0   0   0   0   0   2   2   0   2   2   0   2   0   0   0   0   0   0   2   0   2   2   2   2   0   2   2   2   0   0   0   0   2   2   2   0   0   2   0   0   2   2   2   0   2   2   2   2   2   0   2   0   0   2   2   2   0   2   2   0   2   0   0   0   0   2   2   2   2   0   2   0   2   2   0   2   2   0   0   2   2   0   2   0   0   0   0   2   2   0   2   2   2   0
 MK-4-14                2   2   0   0   2   0   0   2   0   0   0   0   2   2   2   2   2   2   2   2   2   2   0   2   2   0   2   0   0   0   2   2   0   0   2   0   0   0   0   2   0   0   0   0   0   2   0   0   2   2   2   2   2   2   0   0   0   2   2   2   0   0   0   0   0   0   2   2   2   2   0   0   2   2   2   2   2   0   0   2   0   0   0   2   0   0   0   2   2   0   2   0   2   2   2   0   0   2   2   2   0   2   0   0   0   2   0   0   0   2   0   2   2   0   2   2   2   2   0   0   0   2   0   0   2   0   2   0   2   0   0   2   0   0   0   0   0   0   2   2   2   2   0   2   0   0   2   2   2   0   2   2   2   0   2   0   2   0   2   2   2   0   0   2   2   0   2   0   0   0   2   2   2   2   2   0   2   0   2   2   0   2   2   0   0   2   2   0   2   0   0   0   0   2   2   0   0   0   2   0
 MK-4-15                2   2   0   0   2   0   2   2   0   0   0   0   2   2   0   2   2   2   2   2   2   2   0   2   2   0   2   0   0   0   2   2   0   0   0   0   0   0   0   2   0   0   0   0   0   2   0   0   2   2   0   2   2   2   0   0   0   2   2   2   0   0   0   0   0   0   2   2   2   2   0   0   2   2   2   2   0   0   0   2   0   0   0   2   2   0   0   2   2   0   2   0   2   2   2   0   0   2   2   2   0   2   0   0   0   2   0   0   0   2   0   2   2   0   0   2   2   0   0   2   0   2   0   0   2   2   2   0   0   0   0   2   0   2   0   0   0   0   2   2   2   2   0   2   0   0   2   2   2   0   2   2   2   0   2   2   2   0   2   2   2   0   0   2   2   0   2   2   0   0   2   2   2   2   2   0   2   0   2   2   0   2   2   0   0   2   2   0   2   0   0   0   0   2   2   0   0   2   0   0
 MK-4-16                2   2   0   0   2   0   2   2   0   0   0   0   2   2   0   0   2   2   0   2   2   2   0   2   2   0   2   0   0   0   2   0   0   0   0   0   0   0   0   2   0   0   0   0   0   2   0   0   2   2   0   2   2   2   0   0   0   2   2   2   2   0   0   0   0   0   2   2   2   2   0   0   2   2   2   2   0   0   0   2   0   0   0   2   2   0   2   2   2   2   0   0   2   2   2   0   0   2   2   2   0   2   0   0   0   2   0   0   2   2   0   2   2   0   0   2   2   0   0   2   0   2   0   0   0   2   2   0   0   0   0   2   0   2   0   0   0   0   2   0   2   2   0   0   0   0   2   2   2   0   0   2   2   0   2   2   2   2   2   2   2   0   0   2   2   0   2   2   0   0   2   2   2   2   0   0   2   0   2   2   2   2   2   0   0   2   0   0   2   0   0   0   0   2   0   0   0   2   0   0
 MK-5-1                 2   0   2   0   0   0   2   2   2   2   2   2   2   0   2   0   2   0   0   2   2   0   2   0   0   0   0   0   2   2   2   2   0   0   0   0   2   0   0   0   0   2   0   0   2   0   0   0   0   0   0   0   0   0   2   2   0   0   0   2   0   0   2   0   2   2   2   0   0   2   2   2   0   2   2   0   2   0   2   2   2   2   2   2   2   0   2   0   0   0   2   2   2   2   0   0   2   0   2   2   2   0   2   0   2   2   2   0   2   2   2   2   0   2   0   0   0   0   0   0   0   2   0   2   0   0   2   0   2   2   2   2   2   0   2   0   2   2   2   0   0   2   2   2   0   2   2   2   2   0   2   2   2   2   2   2   0   0   2   2   0   2   0   2   0   0   0   2   2   2   2   0   0   2   0   0   0   0   0   0   0   0   0   2   2   2   2   0   0   0   0   0   2   2   0   0   2   0   2   0
 MK-5-2                 2   0   2   2   0   0   2   2   2   2   2   2   2   0   2   0   2   0   0   2   2   0   2   0   0   0   0   0   2   2   2   2   0   0   0   0   2   0   0   0   2   2   0   2   2   2   0   0   2   0   0   0   0   0   2   2   0   0   0   2   0   0   2   2   2   2   2   0   0   2   2   2   0   2   2   0   2   0   2   2   2   0   2   2   2   0   2   0   2   0   2   2   2   2   0   0   0   0   0   2   2   0   2   0   2   2   2   0   2   2   2   0   0   2   0   0   0   0   0   0   0   2   0   2   0   0   2   0   2   2   0   2   2   0   2   0   2   0   2   0   0   0   2   2   0   2   2   2   2   0   2   2   0   2   2   2   0   0   2   2   2   2   0   2   0   0   0   2   2   2   2   0   0   2   0   0   0   0   0   0   0   0   0   2   2   2   2   0   0   0   0   0   0   2   0   0   2   0   2   0
 MK-5-3                 2   0   2   2   0   0   2   2   2   2   2   2   2   0   2   0   2   0   0   2   2   0   2   0   0   0   0   0   2   2   2   2   0   0   0   0   2   0   0   0   2   2   0   0   2   2   0   0   2   0   0   0   0   0   2   2   2   0   0   2   0   0   2   2   2   2   0   0   2   2   2   2   2   2   2   0   2   0   2   0   2   0   2   2   2   0   2   0   2   0   2   0   2   2   0   0   2   0   0   2   2   0   2   0   2   2   0   0   2   2   2   0   0   2   0   0   0   0   0   0   0   2   0   2   0   0   2   0   2   2   0   2   2   0   2   0   2   0   2   0   0   0   2   2   0   2   0   2   2   0   2   2   0   2   2   2   0   0   2   2   2   2   0   2   0   0   0   2   2   2   2   0   0   2   0   0   2   0   0   2   0   0   0   2   2   2   2   0   0   0   0   0   2   2   0   2   2   0   2   0
 MK-5-4                 2   0   2   2   0   0   0   2   0   2   2   2   2   0   2   0   2   0   0   2   2   0   2   0   0   0   0   0   2   2   2   2   0   0   0   0   2   0   0   0   2   2   0   0   2   0   0   0   0   0   0   2   0   0   2   2   2   0   0   0   2   0   2   2   0   2   0   0   2   2   2   2   2   2   2   0   2   0   2   0   2   0   2   0   2   2   2   0   2   0   2   0   2   2   0   0   2   2   2   0   2   0   2   0   2   2   0   0   2   2   0   0   0   2   0   0   0   0   0   0   0   2   0   2   0   0   0   0   0   2   0   0   2   2   2   0   0   2   2   0   0   0   2   0   0   0   0   0   2   0   2   2   0   2   2   2   0   0   2   0   2   2   0   2   0   0   0   2   2   2   2   0   0   2   0   0   2   0   0   2   0   0   0   2   2   2   2   0   0   0   0   0   2   2   2   0   2   0   2   0
 MK-5-5                 2   2   2   2   0   0   0   0   0   2   2   2   2   0   2   0   2   0   0   2   2   0   0   0   0   0   0   0   2   2   2   2   0   0   0   0   2   2   0   0   0   0   0   0   0   0   0   0   0   0   0   2   0   0   2   2   2   0   0   0   2   0   2   2   0   2   2   0   2   2   2   2   2   2   2   0   2   0   0   2   2   0   2   0   2   2   2   0   2   0   0   0   2   2   0   0   2   2   2   0   2   0   2   0   2   2   0   0   2   2   0   0   0   2   0   2   0   0   0   0   0   2   0   2   0   0   0   0   0   2   0   0   2   0   2   0   0   2   2   0   0   0   0   0   0   0   2   0   2   0   2   2   0   2   2   2   0   0   2   0   2   2   0   2   0   0   0   2   2   2   2   0   0   2   0   0   0   0   0   2   0   0   0   2   2   2   2   0   0   0   0   0   2   2   2   0   2   0   2   0
 MK-5-6                 2   2   2   2   2   0   0   0   0   2   2   2   2   0   2   0   2   0   0   2   2   0   0   0   0   0   0   0   2   2   2   2   0   0   0   0   2   0   0   2   0   2   0   2   0   0   2   0   0   0   0   2   0   0   2   2   2   2   0   0   2   0   2   2   0   2   2   2   2   2   2   2   2   2   2   0   2   0   0   0   2   0   2   0   2   2   2   0   2   2   0   0   2   2   0   0   2   2   2   0   2   0   2   0   2   2   2   0   2   2   2   0   0   2   0   2   0   0   0   0   0   2   0   2   0   0   0   0   0   2   0   0   2   0   2   0   0   2   0   0   0   0   0   0   0   0   2   0   2   0   2   2   0   2   2   0   0   2   0   0   2   2   0   2   0   0   0   0   2   2   2   2   0   2   0   0   0   0   0   2   0   2   0   2   2   2   2   0   0   0   2   0   2   2   2   0   2   0   2   0
 MK-5-7                 2   2   2   2   2   0   0   0   0   2   2   2   0   0   2   0   2   0   0   2   2   0   0   0   0   0   0   0   2   0   2   2   0   0   0   0   2   0   2   2   0   2   0   2   0   0   0   0   0   0   2   2   0   0   2   2   2   2   0   0   2   2   2   2   0   2   2   2   2   2   2   2   2   2   2   0   2   2   0   0   2   0   2   0   2   2   2   0   2   2   0   0   2   2   0   0   2   2   2   0   0   0   2   0   0   2   2   0   0   2   2   0   0   2   0   2   0   0   0   0   2   2   2   2   0   0   0   0   0   2   0   0   2   0   2   0   0   2   0   0   0   0   0   0   0   0   2   0   2   0   0   2   0   2   2   0   0   2   0   0   2   2   0   2   0   0   0   0   2   2   2   2   0   2   0   0   0   0   0   2   0   2   0   2   2   2   2   0   0   0   2   0   0   2   2   0   2   0   0   0
 MK-5-8                 2   0   2   2   2   2   0   0   0   0   2   0   0   0   2   0   2   0   0   2   2   0   0   0   0   0   0   0   2   0   2   2   0   0   0   2   2   0   2   2   2   0   0   2   0   2   0   0   0   0   2   2   0   0   2   2   2   2   0   0   2   2   2   2   0   2   2   2   2   2   2   2   2   2   2   0   2   0   0   0   0   0   0   0   2   2   2   0   0   2   0   0   2   2   0   0   2   2   2   0   0   0   2   0   0   2   2   0   0   2   2   0   0   2   0   2   0   0   0   0   0   2   2   2   0   0   0   0   0   2   0   0   2   0   2   0   0   2   0   0   0   0   0   0   0   0   2   0   2   0   0   2   0   2   2   0   2   2   0   0   2   2   0   2   0   0   0   0   2   2   2   2   0   2   0   0   0   0   0   2   0   2   0   2   2   2   2   0   0   0   0   0   0   2   2   0   2   0   0   0
 MK-5-9                 2   0   2   2   2   2   0   0   0   0   2   0   0   0   2   0   2   0   0   2   2   2   0   0   2   0   0   0   2   0   2   0   0   0   0   0   2   2   2   2   2   0   0   2   0   2   0   0   2   0   2   2   0   0   2   2   2   2   0   0   2   2   2   2   0   2   2   2   2   2   2   2   2   2   2   0   2   0   0   0   0   0   2   0   2   2   2   0   0   2   2   0   2   2   0   0   2   2   2   0   0   0   2   0   0   2   0   0   0   2   2   0   0   2   0   2   0   0   0   0   0   2   2   2   0   0   0   0   0   2   0   0   2   0   2   0   0   2   0   0   0   0   0   0   0   0   2   0   2   2   0   2   0   2   2   0   0   2   2   0   2   2   0   2   2   0   2   0   2   2   2   2   0   2   0   0   0   0   2   2   0   2   0   2   2   2   2   0   0   0   0   0   0   2   2   0   0   0   0   0
 MK-5-10                2   0   2   2   2   2   0   0   0   2   2   2   0   0   2   0   2   0   0   2   2   2   0   0   2   0   0   0   2   0   2   0   0   0   0   0   2   2   2   2   2   0   0   2   0   2   0   0   2   0   2   2   2   0   2   2   0   2   0   0   2   2   2   2   0   2   0   2   2   2   2   2   2   2   2   0   2   0   0   0   0   0   2   0   2   2   0   0   0   2   2   0   2   2   0   2   2   2   2   0   2   0   2   0   0   2   0   0   0   0   2   2   0   2   0   2   0   0   0   0   0   2   2   2   0   0   0   0   0   2   0   0   2   0   2   0   0   2   0   0   0   2   0   2   0   0   2   0   2   2   0   2   0   0   2   0   0   2   2   0   2   2   0   2   2   0   2   0   2   2   2   2   0   0   0   0   0   0   2   2   0   2   0   2   2   2   2   0   0   0   0   2   0   2   2   0   0   0   0   0
 MK-5-11                2   0   2   2   2   2   0   2   0   2   2   2   0   0   2   0   2   0   0   2   2   2   0   0   2   0   0   2   2   0   2   0   0   0   0   0   2   2   2   2   2   0   0   2   0   2   0   0   2   0   2   2   2   0   2   2   0   2   0   0   2   2   2   2   0   2   0   2   2   2   2   2   2   2   2   0   2   0   0   0   0   0   2   0   2   2   0   2   0   2   2   0   2   2   0   2   2   2   2   0   2   0   2   0   0   2   2   0   0   0   2   2   0   2   0   2   2   0   0   0   0   2   2   2   0   2   0   0   0   2   0   0   2   0   2   0   0   0   0   0   0   2   0   2   0   0   2   0   0   2   0   2   0   0   2   0   0   2   2   0   0   0   0   2   2   0   0   0   2   2   2   2   0   0   0   2   0   0   2   0   0   2   0   2   2   2   2   0   0   0   0   2   0   2   2   0   0   0   0   0
 MK-5-12                2   0   2   2   0   2   0   2   0   2   2   2   0   0   2   0   2   0   0   2   2   2   0   0   2   0   0   2   2   0   2   0   0   0   0   0   2   2   2   0   2   0   0   2   2   2   0   0   2   2   2   2   2   0   2   2   0   2   0   0   2   0   2   2   0   2   0   2   2   2   0   2   0   2   2   0   2   2   0   0   0   0   0   0   2   0   0   2   0   2   2   0   2   2   0   0   2   2   2   0   2   0   2   0   0   2   0   0   0   0   2   0   0   2   0   2   2   2   0   0   0   2   0   2   0   2   0   0   0   2   0   0   2   0   2   0   0   0   2   0   0   0   0   0   2   0   2   0   2   2   0   2   0   0   2   0   0   2   2   0   0   0   0   0   2   0   0   0   2   2   2   0   0   0   0   2   0   0   0   0   0   2   2   2   2   2   2   0   0   0   0   2   0   2   2   0   2   2   2   0
 MK-5-13                2   0   2   2   0   2   0   2   0   2   2   2   0   2   2   0   0   0   0   2   2   2   0   0   2   0   0   2   2   0   2   0   0   0   0   0   2   2   2   0   2   0   0   2   2   2   0   0   2   2   2   2   2   0   2   2   0   2   0   0   2   0   2   2   0   2   0   2   0   2   0   2   0   2   0   0   2   0   0   0   0   0   0   0   2   0   0   2   0   2   2   0   2   2   0   0   2   2   2   0   0   0   2   0   2   2   0   2   0   0   2   2   0   2   0   2   0   2   0   0   0   2   0   2   0   2   0   0   0   2   0   0   2   0   2   0   0   0   2   0   0   0   0   0   2   0   2   0   2   2   0   2   0   0   0   0   0   2   2   0   0   0   0   0   0   0   0   0   2   2   2   0   0   0   0   2   0   0   0   0   0   2   2   2   2   2   2   2   0   0   0   0   0   0   2   0   2   0   2   0
 MK-5-14                2   0   2   2   0   2   2   2   0   2   2   2   0   2   2   0   2   0   0   2   2   2   0   0   2   0   0   2   2   0   2   0   0   0   0   0   2   2   2   2   2   0   0   2   2   2   0   0   0   2   2   2   2   0   2   2   0   0   0   0   2   2   2   2   0   2   0   2   0   2   0   2   0   2   0   0   2   0   0   0   0   0   0   0   2   0   0   2   0   2   2   0   2   2   2   0   2   2   2   0   0   0   2   0   2   2   0   2   0   0   2   2   0   2   0   2   0   2   0   0   0   2   0   2   0   2   0   0   0   2   0   0   2   0   2   0   0   0   2   0   0   0   0   0   2   0   2   2   2   2   0   2   0   0   0   0   0   2   2   0   0   0   0   0   0   2   0   0   2   2   2   0   2   0   0   2   0   0   0   0   0   2   2   2   2   2   2   2   0   0   2   0   0   0   0   0   0   0   2   0
 MK-5-15                2   0   0   2   0   2   2   2   0   2   2   2   0   2   2   0   0   0   0   2   2   2   0   0   0   0   0   2   0   0   2   2   0   2   0   0   2   2   2   2   2   0   0   2   2   2   0   2   0   2   2   2   2   0   2   2   0   0   0   0   2   2   2   2   0   0   2   2   0   2   0   2   0   2   0   0   2   0   0   0   0   0   0   2   2   0   0   2   2   2   2   0   2   2   2   0   2   2   0   0   0   0   2   0   2   0   0   2   0   0   2   2   0   2   2   2   0   0   0   0   0   2   0   2   0   0   0   0   0   2   0   0   2   0   2   0   0   0   2   0   0   0   0   0   2   0   2   2   2   2   0   2   0   0   0   0   0   0   2   0   0   0   0   0   2   0   0   0   2   2   2   0   2   0   0   2   0   0   0   0   0   2   0   2   2   0   2   2   0   0   2   0   0   0   0   0   0   0   2   0
 MK-5-16                2   0   0   2   0   2   0   2   0   2   0   2   2   2   2   0   0   0   0   2   2   2   0   0   2   0   2   2   0   0   2   2   0   2   0   0   2   2   2   2   2   0   0   2   2   2   0   2   2   2   2   2   2   0   2   2   0   0   0   0   2   2   2   2   2   0   0   2   0   2   0   2   0   2   0   0   0   0   0   2   0   0   0   2   2   0   2   2   2   2   2   0   2   2   2   0   2   2   0   0   0   0   2   0   0   2   0   2   0   0   2   2   0   2   2   2   0   0   0   0   0   2   0   2   0   0   0   0   0   2   0   2   2   0   0   0   0   0   2   0   0   0   0   0   2   0   2   2   2   0   0   2   0   0   0   0   0   0   2   0   2   0   0   2   0   0   0   0   2   2   2   0   2   0   0   2   2   0   0   0   0   2   0   2   2   0   2   2   0   0   0   0   0   0   0   0   0   0   2   0
 MK-6-1                 0   2   2   2   2   2   0   0   2   2   2   2   0   2   0   0   0   0   0   0   2   2   0   0   2   2   2   0   0   2   0   0   2   0   2   2   0   0   2   0   2   0   0   0   0   2   2   2   0   2   0   0   2   0   0   0   0   0   2   0   0   2   2   0   0   0   2   0   0   2   0   0   0   0   2   2   2   0   0   2   0   2   0   2   0   0   2   2   0   2   0   0   2   0   0   2   2   2   2   2   0   2   2   2   0   2   0   0   0   2   2   0   0   0   0   0   2   2   2   0   2   2   2   0   2   2   0   2   2   0   0   2   2   2   0   2   2   2   2   2   2   2   2   2   0   2   0   2   0   2   2   2   2   0   0   2   2   0   2   0   2   0   0   2   0   2   2   2   2   2   2   0   2   2   2   0   0   2   2   2   0   0   2   0   2   0   2   0   2   2   0   0   0   2   2   2   2   0   2   0
 MK-6-2                 0   2   2   2   0   2   0   0   2   2   2   2   0   2   0   0   0   0   0   0   2   2   0   0   2   2   2   0   0   2   2   2   2   0   2   2   2   0   2   2   2   0   0   0   0   2   2   2   0   2   2   0   2   0   0   0   0   0   2   0   0   2   2   0   0   0   2   0   0   2   0   0   0   2   0   2   0   0   0   2   0   2   0   2   0   0   2   2   0   2   0   0   2   0   0   2   2   2   2   2   0   2   2   2   0   2   0   0   0   2   0   0   0   0   2   0   2   0   2   0   2   2   0   0   2   2   0   2   2   0   0   2   2   2   0   2   2   2   2   2   2   2   2   2   0   2   0   2   2   2   2   2   0   0   0   2   2   0   2   0   2   0   2   2   0   0   2   2   2   2   2   0   2   2   2   0   0   2   2   0   0   0   2   0   2   0   2   0   2   2   0   0   0   2   2   2   2   0   2   0
 MK-6-3                 0   2   2   2   2   2   0   0   2   2   2   2   0   2   0   0   0   0   0   0   2   2   0   0   2   2   2   0   0   2   2   2   2   0   2   2   2   0   2   2   2   0   0   0   0   2   2   2   0   2   2   0   2   0   0   0   0   0   0   0   0   2   2   0   2   0   2   2   0   2   0   2   0   2   0   0   2   0   0   2   0   2   0   0   0   0   2   2   0   2   0   0   2   0   2   2   2   2   2   2   2   2   2   2   0   2   0   0   0   2   0   0   0   0   2   0   2   2   0   2   2   2   0   0   2   2   0   0   2   0   0   2   2   2   0   2   2   2   2   0   2   0   2   2   0   2   0   2   2   2   2   2   0   0   0   2   2   0   2   0   2   0   2   2   0   0   0   2   2   2   2   2   2   2   0   0   0   2   2   0   0   2   2   0   2   0   2   0   2   2   0   0   0   2   2   2   2   0   2   0
 MK-6-4                 0   2   2   2   2   2   0   0   2   2   2   2   2   2   0   0   0   0   0   0   2   2   0   0   2   2   2   0   0   2   2   2   2   0   2   0   2   0   2   2   2   0   0   0   0   2   2   2   2   2   2   0   2   0   0   0   0   0   0   0   0   2   0   0   2   2   2   2   0   2   0   2   0   2   0   2   2   0   0   2   0   2   0   0   0   0   0   2   0   2   2   2   2   0   2   0   2   2   2   2   2   2   2   2   0   2   2   0   0   0   0   0   0   0   2   0   2   2   0   2   2   2   0   0   2   2   0   0   2   0   0   2   2   2   0   2   2   2   2   0   2   2   2   2   0   2   2   2   0   2   2   2   0   2   0   2   2   0   2   0   2   0   2   2   0   0   0   2   2   2   2   2   0   2   0   0   0   2   2   0   0   2   2   2   0   0   2   0   2   2   0   2   0   2   2   2   2   0   2   0
 MK-6-5                 2   2   2   2   2   2   0   2   2   0   0   2   2   2   0   0   0   0   0   0   2   2   0   0   0   2   2   0   0   2   2   0   2   0   2   0   2   0   2   2   0   0   0   0   0   2   2   2   2   2   0   0   2   0   0   0   2   0   0   0   0   2   2   0   2   2   2   2   2   2   0   2   0   2   0   2   2   0   0   2   0   2   0   0   0   0   0   2   0   2   2   2   2   2   2   0   2   2   2   2   2   2   2   2   2   2   0   0   2   0   0   0   0   0   2   0   2   2   0   2   2   2   0   0   2   2   0   0   2   0   0   2   2   2   0   2   2   2   2   0   2   2   2   2   0   0   2   2   0   2   2   2   0   0   2   2   0   0   2   0   2   0   2   2   0   0   0   2   2   0   2   2   0   2   0   0   0   2   2   0   0   2   2   2   0   0   2   0   2   2   0   2   0   2   2   2   2   0   2   0
 MK-6-6                 2   2   2   2   2   2   0   2   2   0   0   2   0   2   2   0   0   0   0   0   2   2   0   0   0   2   2   0   0   2   2   0   2   0   2   0   2   0   2   2   0   0   0   0   0   2   2   2   2   2   0   0   2   2   0   0   2   0   0   2   0   0   2   0   2   2   2   2   2   2   0   0   0   2   0   2   2   2   0   2   2   2   0   0   0   2   0   2   0   2   2   2   2   2   2   0   2   2   0   2   0   2   2   2   2   2   0   0   2   0   0   0   0   0   2   0   2   2   0   2   2   2   0   0   2   2   0   0   2   0   0   2   2   2   0   2   2   2   2   0   0   2   2   2   0   0   2   2   0   2   2   2   0   0   2   2   0   0   2   0   2   0   2   2   0   0   0   2   2   2   2   2   0   2   2   0   0   2   2   0   0   2   2   2   0   0   2   0   0   2   0   2   0   2   2   2   2   0   2   0
 MK-6-7                 2   2   2   2   2   2   0   2   2   0   0   2   0   2   2   0   0   0   0   0   2   2   0   0   0   2   2   0   0   2   2   0   2   0   2   2   2   0   2   2   0   0   0   0   0   2   2   2   2   2   0   0   2   2   0   0   2   0   0   2   0   0   2   0   2   2   2   2   2   2   0   0   0   2   0   0   2   2   0   2   0   2   0   0   0   2   2   2   0   2   2   2   2   0   2   2   2   2   0   2   0   2   2   2   2   2   0   0   2   0   0   0   0   0   2   0   2   0   0   2   0   2   0   0   2   2   0   0   2   2   0   2   2   2   0   2   2   2   2   0   0   2   2   2   0   0   2   2   0   2   2   2   0   0   2   2   0   0   2   0   2   0   2   2   0   0   0   0   2   0   2   0   0   2   2   0   2   2   2   0   0   2   2   2   0   0   2   0   0   2   0   2   0   2   0   0   2   2   2   0
 MK-6-8                 2   0   2   2   2   2   0   2   2   0   0   2   0   2   2   0   0   0   0   0   2   2   0   0   0   2   2   0   0   2   2   0   2   2   2   2   2   0   2   2   0   0   2   0   0   2   2   2   2   2   0   0   2   2   0   0   2   0   0   2   0   0   2   0   2   0   2   2   2   2   0   0   0   2   0   0   2   0   0   2   0   0   0   0   0   2   2   2   0   2   2   2   2   0   2   2   2   2   2   2   0   2   2   2   2   2   0   0   2   0   0   0   0   0   2   0   2   0   0   2   2   0   0   0   2   2   0   0   2   2   0   2   2   0   0   2   2   2   2   0   0   2   0   2   0   0   2   2   0   2   2   2   2   2   2   2   0   0   2   0   2   0   0   2   0   0   0   0   2   0   2   0   2   2   2   0   2   0   2   0   0   2   2   2   0   0   2   0   0   2   0   2   0   2   0   0   2   2   2   0
 MK-6-9                 2   0   2   2   2   2   0   2   2   2   0   2   0   2   2   0   0   0   0   0   2   0   0   0   0   0   2   0   0   2   2   0   2   2   2   2   0   0   2   2   0   0   2   0   0   2   2   2   2   2   0   0   2   2   0   0   2   0   0   2   0   0   2   0   2   0   2   2   2   2   0   0   0   2   0   0   0   0   0   2   0   0   0   0   2   2   2   2   2   2   2   2   2   0   2   2   2   2   2   2   2   2   2   2   2   2   0   0   2   0   0   0   0   0   2   2   2   0   0   0   2   0   2   0   0   2   0   0   2   2   0   0   2   0   0   2   0   2   2   0   0   2   0   2   2   0   2   2   0   2   2   2   2   2   2   2   0   0   2   0   2   0   0   2   0   0   0   0   2   0   2   0   2   2   2   0   2   0   2   0   0   2   0   2   0   0   2   0   2   2   0   2   0   0   0   2   2   0   2   0
 MK-6-10                2   2   2   2   2   0   0   2   2   0   0   2   0   2   2   0   0   0   0   0   2   0   0   0   2   0   2   2   0   2   2   0   2   2   2   2   0   0   2   0   0   0   2   0   0   2   2   2   2   0   0   0   2   2   0   0   0   2   0   2   0   0   2   0   2   0   2   2   2   0   0   0   2   2   2   2   0   0   0   2   0   0   0   0   2   2   2   2   2   2   2   2   2   0   2   2   2   2   2   2   2   2   2   2   2   2   0   0   2   0   2   0   0   0   2   2   0   0   0   0   2   0   2   0   0   2   2   0   2   2   0   0   2   2   0   2   0   2   2   2   0   2   2   2   2   2   2   2   0   2   0   2   2   2   0   2   0   0   2   0   2   2   0   2   0   0   0   0   2   0   0   0   2   2   2   2   2   0   2   2   0   2   0   0   0   0   2   0   2   2   0   2   0   0   0   2   2   0   2   0
 MK-6-11                2   2   2   2   2   0   0   2   2   2   0   2   0   2   2   0   0   0   0   0   2   0   0   0   2   0   2   2   0   0   2   0   2   2   2   2   0   0   2   0   0   0   2   0   0   2   2   2   2   0   0   0   2   2   0   0   0   2   0   2   0   0   2   0   2   2   2   2   2   0   0   0   2   2   2   2   0   0   0   0   0   0   0   0   2   2   2   2   2   2   2   2   2   0   2   2   2   2   2   2   2   2   2   2   2   2   0   0   0   2   2   0   0   0   2   2   0   0   0   0   2   0   2   2   0   2   2   0   2   2   2   0   2   2   0   0   0   2   2   2   0   2   2   0   2   2   2   2   0   2   0   2   2   2   0   2   0   0   2   0   2   2   0   2   0   2   0   0   2   0   0   0   2   2   2   2   2   0   2   2   0   2   0   0   0   0   2   0   2   2   0   2   0   0   0   2   2   0   2   0
 MK-6-12                2   2   2   2   2   0   0   2   2   2   0   2   0   2   2   0   0   0   0   0   2   0   0   0   2   0   2   0   0   2   2   0   2   2   0   2   0   2   2   0   0   0   2   0   0   2   2   0   2   0   0   0   2   2   0   0   0   2   0   2   0   0   2   0   2   2   2   2   2   0   0   0   2   2   2   2   0   0   0   0   2   0   0   0   2   2   2   2   2   2   2   2   2   0   2   2   2   2   2   2   2   2   2   2   2   2   0   0   0   2   2   2   0   2   2   2   0   0   0   0   2   0   2   2   0   2   2   0   2   2   2   0   2   2   0   0   0   2   2   2   0   2   0   0   2   2   2   2   0   2   0   2   2   0   2   2   0   0   2   0   2   2   0   2   0   2   0   0   2   0   0   0   2   2   2   2   0   0   0   2   0   2   0   0   0   0   2   0   2   2   0   2   2   0   0   2   2   0   2   0
 MK-6-13                2   2   2   2   2   0   0   2   2   2   0   2   0   2   0   0   0   0   0   0   2   0   2   0   2   0   2   0   0   2   2   2   2   2   2   2   2   2   2   0   0   0   2   0   2   2   2   0   2   0   0   0   2   2   0   0   2   2   0   2   0   0   2   0   2   2   2   2   2   0   0   2   2   2   2   0   0   0   0   0   2   0   2   2   2   2   2   2   0   2   2   2   2   0   2   2   2   2   2   2   2   2   2   2   2   2   0   0   0   2   2   2   0   2   2   2   0   0   0   0   2   0   2   2   0   2   0   0   2   2   2   0   2   2   0   0   0   2   0   2   0   2   2   0   2   2   2   2   0   2   0   2   2   0   2   2   0   0   2   0   2   2   0   2   0   2   0   0   2   0   0   0   0   2   2   2   0   0   0   2   0   2   0   0   0   0   2   0   2   2   2   2   2   0   0   2   2   0   2   0
 MK-6-14                2   2   2   2   2   0   0   2   2   2   0   0   0   2   0   0   0   0   0   0   2   0   2   0   2   0   2   0   0   2   2   2   2   0   2   2   2   2   2   0   2   0   2   0   2   2   2   0   2   0   0   0   2   2   0   0   2   2   0   2   0   0   2   0   2   2   2   2   2   0   0   2   2   2   2   0   0   2   0   0   0   0   2   2   2   2   2   2   0   2   2   2   2   0   2   2   2   2   0   2   2   2   2   2   2   2   0   0   0   2   2   2   0   2   2   2   0   0   0   0   2   2   2   2   0   2   2   0   2   2   2   0   2   2   0   2   2   0   0   2   0   2   2   0   2   2   0   2   0   2   0   2   2   0   2   2   0   0   2   0   2   2   0   2   2   2   0   0   2   0   0   0   0   2   2   2   0   0   0   2   0   2   0   0   0   0   2   0   2   0   2   2   2   0   0   2   2   0   2   0
 MK-6-15                2   2   2   2   2   0   0   0   0   2   0   0   0   2   0   0   0   2   0   0   2   0   2   0   0   0   2   0   0   2   2   2   2   0   2   2   2   2   2   2   2   0   2   0   2   2   2   0   2   0   2   0   2   2   0   0   2   2   0   2   0   0   2   0   2   2   2   2   2   0   0   2   0   2   2   0   0   2   0   0   0   2   2   2   2   2   2   2   0   2   2   2   2   0   2   2   0   2   0   2   2   2   2   2   2   2   0   0   0   2   2   2   0   0   0   2   0   0   0   0   2   2   2   2   0   2   2   0   2   0   2   0   2   2   0   2   2   0   2   2   2   2   2   0   0   2   0   2   0   2   0   2   2   0   2   2   0   0   2   0   2   2   0   2   2   2   0   0   2   0   0   0   0   0   2   0   0   0   2   2   0   0   0   0   0   0   2   0   0   0   2   2   2   0   0   2   2   0   2   0
 MK-6-16                2   0   0   2   2   0   0   2   0   2   0   0   0   2   0   0   0   2   0   0   2   0   0   0   0   0   2   0   0   2   2   2   2   0   2   2   2   2   2   0   2   0   2   0   2   2   2   0   2   0   2   0   0   2   0   0   2   2   0   2   0   0   2   0   2   2   2   0   2   0   0   2   2   2   2   0   0   2   0   0   2   2   2   2   2   0   2   0   0   2   2   2   2   0   2   2   0   2   0   2   2   2   2   2   2   2   0   0   0   2   2   2   0   0   0   0   0   0   0   0   0   0   2   2   0   2   2   0   2   0   2   0   0   2   0   2   2   0   2   2   2   2   2   0   0   2   0   2   0   2   2   2   2   0   2   2   0   0   2   0   2   2   0   2   0   2   0   0   2   0   0   0   0   0   0   0   0   0   2   2   0   0   0   0   0   0   2   0   0   0   2   0   2   0   0   2   2   0   0   0
 
!****************************************** Phenotypic Data **********************************************************
!-100.0 is resevred for missing phenotype
SimulatedTrait1        16.1773   14.1032   13.1735   13.9263   14.0557   14.0852   15.7916   16.1878   16.2719   15.4712   15.1837   13.3649   13.7166   16.0936   14.4010   13.3101   16.7181   14.0428   16.0100   15.1278   15.6767   14.8836   16.7210   14.9509   15.2286   14.2763   13.9714   16.3771   15.6409   15.6141   16.1313   14.5888   15.4062   15.5371   14.3266   14.5713   14.3680   14.4986   16.6123   14.2548   14.6733   15.1255   15.2030   15.6750   14.2204   15.4848   13.6085   14.1385   15.4155   16.0546   16.1160   13.8414   13.6822   16.2446   14.2481   14.3978   16.0512   14.4013   14.1392   14.9146   14.9863   16.7676   14.6781   14.3415   13.1128   14.7882   13.9035   16.2832   15.7125   13.6952   14.7845   13.8729   15.5299   13.9305   15.3340   16.4218   15.9924   15.1496   17.0356   16.6704   16.6098   16.5441   15.1127   16.3283   14.4612   15.7887   16.0663   14.0007   16.7259   14.2527   15.6218   15.8872   14.5007   15.4381   14.6535   13.9898   15.8661   16.4981   14.9339   14.1463   15.3717   14.9902   14.1655   15.5651   16.0448   16.0224   15.1438   15.6859   13.8678   13.6592   16.3869   16.3699   15.7740   15.1739   14.7682   13.6474   14.6939   15.0563   14.2587   14.1245   14.3632   16.4660   15.0311   15.5494   15.7192   14.6160   14.4755   13.9390   15.6942   13.7606   13.8602   14.5154   14.1387   13.5556   13.3003   14.7678   16.0766   13.9439   14.6367   16.3668   13.7173   15.6049   15.0931   15.5356   14.5781   13.8304   16.1127   15.0040   15.8640   15.6005   14.4087   13.8886   16.5175   14.1574   15.8254   14.6911   13.7508   13.9036   16.1954   16.4510   14.3799   14.9348   15.9864   14.1997   14.6319   16.3294   15.3970   15.8296   13.6856   16.3505   14.2866   13.5976   16.1250   13.5144   15.1202   13.8574   13.5133   15.7493   15.0216   15.7549   15.7376   15.1541   13.7412   15.3584   13.9651   13.6676   13.9577   16.0722   15.0531   15.8276   15.3271   14.1384   15.9968   14.4896   16.2106   14.8245   15.3995   13.3233   15.9353   16.3549
SimulatedTrait2         9.7152   10.5470   10.8951   10.5367   10.4844   10.4615    9.4523    9.2308    9.0230    9.5630   10.8515   10.5354   10.6002    9.2981   10.4272   10.3653    9.3647   10.0809    9.5634    9.7444    9.5728   10.1659    9.6303    9.6061    9.4167   10.5066   10.6724    9.4025    9.8269    9.2203    9.3535   10.4494    9.6537    9.3573   10.8196    9.8120   10.8318   10.8812    9.3541   10.6316   10.2024    9.6286   10.6886    9.8317    9.8825    9.5611    9.8611   10.3857    9.2407    9.3119    9.1225   10.7156   10.6230    9.4555   10.6755   10.2968    9.5115   10.9717   10.3111   10.6714    9.5352    9.5043   10.2608   10.0133   10.4649   10.3694   10.5675    9.4321    9.4410   10.2988   10.4521   10.7041    9.6985   10.8496    9.4094    9.4154    9.2450    9.5029    9.2392    9.0724    9.6970    9.1974    9.5140    9.2688   10.9339    9.6581    9.5424   10.5664    9.7959   10.3990    9.0376    9.3905   10.5225   10.6062   10.0556   10.3800    9.6126    9.3735    9.6171   10.4545    9.5592   10.5948    9.3665   10.0237    9.2029    9.3300    9.2852   10.7592   10.4062   10.3163    9.6102    9.5201    9.3820    9.6137   10.5213   10.5531   10.4287    9.6950   10.4069    9.9976   10.8792    9.8564    9.2861    9.6735    9.8449   10.8177   10.5612   10.2805    9.3922   10.0118   10.4996   11.0404   10.3969   10.7045   10.5973    9.9514    8.8985   10.8859   10.7507    9.5795   10.5188    9.3229   10.1195   10.1768    9.5706   10.4617    9.4789    9.2250    9.4267    9.5996   10.7893   10.5456    9.2565   10.7583    9.2156   10.7113   10.3253   10.9984    9.5255    9.1983   10.8742   10.3626    9.2937   10.4793   10.4397    9.4265    9.3699    9.6362   10.4185    9.3339   10.4264   10.7783    9.5013   10.2204    9.8099   10.8774   10.6060    9.6651    9.5942    9.1068    9.7075   10.2388   10.4193    9.5980   10.4681   10.5097   10.5564    9.5371    9.3775    9.1955   10.5737   10.4535    9.6762   10.1728    9.5083   10.3018    9.4986   10.1647    9.1377    9.7092
 
