# Supplementary material for: Inclusive Composite Interval Mapping of QTL by Environment Interactions in Biparental Populations
Source: PLoS One. 2015 Jul 10;10(7):e0132414. doi: 10.1371/journal.pone.0132414 (PMC4498613; doi:10.1371/journal.pone.0132414)
Supplement: S6 File — (ZIP) [file pone.0132414.s006.zip › H=0.8/L1/run_00173.met]

!**********************Note: lines staring with "!" are remarks and will be ignored in the program********************
!*********************************General Information**********************************
!Assuming F1 = P1 x P2, populations available in QTL IciMapping are: 
!  1, P1BC1F1 = P1 x F1, the first backcrossing where P1 is used as the recurrent parent;
!  2, P2BC1F1 = P2 x F1, the first backcrossing where P2 is used as the recurrent parent;
!  3, F1DH, F1-derived doubled haploids; 
!  4, RIL or F1RIL, recombination inbred lines through the repeated selfing of F1;
!  5, P1BC1RIL, recombination inbred lines through the repeated selfing of P1BC1F1;
!  6, P2BC1RIL, recombination inbred lines through the repeated selfing of P2BC1F1;
!  7, F2, the selfing generation of F1;
!  8, F3, the selfing generation of F2;
!  9, P1BC2F1, the second backcrossing where P1 is used as the recurrent parent; 
! 10, P2BC2F1, the second backcrossing where P2 is used as the recurrent parent;
! 11, P1BC2RIL, recombination inred lines through the repeated selfing of P1BC2F1; 
! 12, P2BC2RIL, recombination inred lines through the repeated selfing of P2BC2F1; 
! 13, P1BC1F2, the selfing generation of P1BC1F1; 
! 14, P2BC1F2, the selfing generation of P2BC1F1; 
! 15, P1BC2F2, the selfing generation of P1BC2F1; 
! 16, P2BC2F2, the selfing generation of P2BC2F1; 
! 17, P1BC1DH, P1BC1F1-derived doubled haploids; 
! 18, P2BC1DH, P2BC1F1-derived doubled haploids; 
! 19, P1BC2DH, P1BC2F1-derived doubled haploids; 
! 20, P2BC2DH, P2BC2F1-derived doubled haploids; 
   3      !Mapping Population (see remarks above)
   2      !Mapping Function (1 for Kosambi; 2 for Haldane; 3 for Morgan)
   2      !Marker Space Type (1 for intervals; 2 for positions)
   1      !Marker Space Unit(1 for centiMorgans; 2 for Morgan)
   6      !Number of Chromosomes (or Linkage Groups)
 200      !Size of the mapping population
   2      !Number of environments
 
!***************************************** Chromosomes and Linkage Maps **********************************************
!Chromosome                 NumMarkers
-CH1                        16
-CH2                        16
-CH3                        16
-CH4                        16
-CH5                        16
-CH6                        16
!Linkage map (Marker name followed by position or the interval length)
 MK-1-1                1     0.000
 MK-1-2                1    10.000
 MK-1-3                1    20.000
 MK-1-4                1    30.000
 MK-1-5                1    40.000
 MK-1-6                1    50.000
 MK-1-7                1    60.000
 MK-1-8                1    70.000
 MK-1-9                1    80.000
 MK-1-10               1    90.000
 MK-1-11               1   100.000
 MK-1-12               1   110.000
 MK-1-13               1   120.000
 MK-1-14               1   130.000
 MK-1-15               1   140.000
 MK-1-16               1   150.000
 MK-2-1                2     0.000
 MK-2-2                2    10.000
 MK-2-3                2    20.000
 MK-2-4                2    30.000
 MK-2-5                2    40.000
 MK-2-6                2    50.000
 MK-2-7                2    60.000
 MK-2-8                2    70.000
 MK-2-9                2    80.000
 MK-2-10               2    90.000
 MK-2-11               2   100.000
 MK-2-12               2   110.000
 MK-2-13               2   120.000
 MK-2-14               2   130.000
 MK-2-15               2   140.000
 MK-2-16               2   150.000
 MK-3-1                3     0.000
 MK-3-2                3    10.000
 MK-3-3                3    20.000
 MK-3-4                3    30.000
 MK-3-5                3    40.000
 MK-3-6                3    50.000
 MK-3-7                3    60.000
 MK-3-8                3    70.000
 MK-3-9                3    80.000
 MK-3-10               3    90.000
 MK-3-11               3   100.000
 MK-3-12               3   110.000
 MK-3-13               3   120.000
 MK-3-14               3   130.000
 MK-3-15               3   140.000
 MK-3-16               3   150.000
 MK-4-1                4     0.000
 MK-4-2                4    10.000
 MK-4-3                4    20.000
 MK-4-4                4    30.000
 MK-4-5                4    40.000
 MK-4-6                4    50.000
 MK-4-7                4    60.000
 MK-4-8                4    70.000
 MK-4-9                4    80.000
 MK-4-10               4    90.000
 MK-4-11               4   100.000
 MK-4-12               4   110.000
 MK-4-13               4   120.000
 MK-4-14               4   130.000
 MK-4-15               4   140.000
 MK-4-16               4   150.000
 MK-5-1                5     0.000
 MK-5-2                5    10.000
 MK-5-3                5    20.000
 MK-5-4                5    30.000
 MK-5-5                5    40.000
 MK-5-6                5    50.000
 MK-5-7                5    60.000
 MK-5-8                5    70.000
 MK-5-9                5    80.000
 MK-5-10               5    90.000
 MK-5-11               5   100.000
 MK-5-12               5   110.000
 MK-5-13               5   120.000
 MK-5-14               5   130.000
 MK-5-15               5   140.000
 MK-5-16               5   150.000
 MK-6-1                6     0.000
 MK-6-2                6    10.000
 MK-6-3                6    20.000
 MK-6-4                6    30.000
 MK-6-5                6    40.000
 MK-6-6                6    50.000
 MK-6-7                6    60.000
 MK-6-8                6    70.000
 MK-6-9                6    80.000
 MK-6-10               6    90.000
 MK-6-11               6   100.000
 MK-6-12               6   110.000
 MK-6-13               6   120.000
 MK-6-14               6   130.000
 MK-6-15               6   140.000
 MK-6-16               6   150.000
!*********************************** Marker Types ********************************************************************
!Co-dominant marker: When heterozygote F1 is present, P1 is coded as 2, F1 is coded as 1, and P2 is coded as 0; Otherwise, P1 is coded as 2, and P2 is coded as 0. 
!Dominant marker: When heterozygote F1 is present, P1 and F1 are coded as 12, and P2 is coded as 0; Otherwise, P1 is coded as 2, and P2 is coded as 0.  
!Recessive markers: When heterozygote F1 is present, P1 is coded as 2, and F1 and P2 are coded as 10; Otherwise, P1 is coded as 2, and P2 is coded as 0. 
!Missing marker is coded as -1. 
 MK-1-1                 2   0   0   2   2   2   2   2   2   0   2   2   2   2   0   2   2   2   2   0   2   0   0   2   0   2   2   0   2   2   0   0   0   2   0   2   0   0   0   2   0   2   0   0   2   0   2   2   2   2   2   0   0   0   2   0   2   0   2   2   0   0   0   2   0   2   0   2   2   2   0   2   2   0   2   0   0   0   0   0   2   0   2   0   0   0   0   0   2   0   2   2   2   2   0   0   0   0   0   2   0   2   0   0   2   2   0   0   2   2   2   2   2   2   0   0   0   0   2   2   2   2   0   2   0   2   0   0   2   2   0   0   2   2   2   2   0   0   2   2   2   2   0   0   2   0   2   0   2   0   0   0   0   0   2   2   0   2   0   2   2   0   2   0   0   0   2   0   2   2   2   0   2   0   2   2   0   2   2   0   0   2   2   0   2   0   2   2   0   2   2   0   2   0   0   2   0   2   0   2
 MK-1-2                 2   2   0   2   2   2   0   2   2   0   2   2   2   2   0   2   2   2   2   0   2   0   2   0   0   2   2   0   2   2   0   0   0   2   0   0   0   0   0   2   0   2   0   0   2   0   2   2   2   2   2   0   0   2   0   0   2   0   2   2   0   0   0   2   0   2   0   2   2   2   0   2   2   0   2   0   2   0   0   0   2   0   2   0   0   0   0   0   2   0   2   2   2   2   0   0   0   0   2   2   2   2   0   0   2   2   0   0   2   2   2   0   2   2   0   0   0   0   2   2   2   2   0   2   0   2   0   0   2   2   0   0   2   2   2   2   0   0   2   2   2   2   0   2   2   0   2   0   2   0   0   0   0   0   0   2   0   2   2   2   2   0   2   0   0   0   0   0   2   2   2   0   2   2   2   2   0   2   2   0   0   2   2   0   2   0   2   2   0   2   2   0   0   0   0   2   0   2   0   2
 MK-1-3                 2   2   0   2   0   2   0   2   2   2   2   2   0   2   0   2   2   2   2   0   2   0   2   0   0   2   2   0   2   2   0   0   2   2   0   0   0   0   0   2   0   2   0   0   2   2   2   2   2   2   2   0   0   2   0   0   2   0   2   2   0   0   0   2   0   2   0   2   0   2   0   2   2   0   2   0   2   0   0   0   2   2   2   0   0   2   0   0   2   2   2   2   2   2   0   2   0   0   2   2   2   2   0   0   2   2   2   0   2   2   2   0   2   0   0   0   2   0   2   0   2   2   0   2   0   2   0   0   2   2   0   0   2   2   2   2   0   0   2   2   2   2   0   2   2   0   2   0   0   0   0   0   0   0   0   2   0   2   2   2   2   0   2   0   0   0   0   0   2   2   2   0   2   2   0   2   0   2   2   0   0   2   2   2   2   0   2   2   0   2   2   0   0   0   0   0   0   2   0   2
 MK-1-4                 2   2   0   0   0   2   0   0   2   2   2   2   0   2   0   2   2   0   2   0   2   0   2   0   0   2   2   0   2   2   0   0   2   2   0   0   0   0   0   2   0   2   0   0   2   2   0   2   2   2   2   0   0   2   0   0   2   0   2   2   0   0   0   0   0   2   0   0   0   2   0   0   2   0   2   0   2   0   0   0   2   2   2   0   0   2   0   0   2   2   2   2   2   0   0   2   0   0   2   2   2   2   0   0   0   2   2   0   2   2   2   0   2   0   0   0   2   0   2   0   2   2   0   0   0   2   0   0   2   2   0   0   2   2   2   2   0   0   2   2   2   2   0   2   2   0   2   0   0   0   0   0   0   0   0   2   2   2   0   2   0   0   2   0   0   0   0   0   2   2   2   0   2   2   0   2   0   2   2   0   0   2   2   2   2   0   2   2   0   2   2   0   0   0   0   0   0   2   2   2
 MK-1-5                 2   2   0   0   0   2   0   0   2   2   2   2   0   2   0   0   2   0   2   2   2   0   2   0   2   2   2   0   0   2   0   0   2   2   0   0   0   0   0   2   0   2   2   0   2   2   0   2   2   2   2   2   0   2   0   0   2   0   2   2   0   0   0   0   0   2   0   0   0   2   0   0   2   0   2   0   2   0   0   0   2   2   2   0   0   2   0   2   2   2   2   2   2   0   0   2   0   0   2   2   2   2   0   0   0   2   2   0   2   2   2   0   2   0   2   0   2   0   2   0   2   2   0   0   0   2   0   0   2   2   0   0   2   2   2   2   2   0   0   2   2   2   0   2   2   0   2   0   0   0   0   0   0   0   0   0   2   2   0   2   0   0   2   0   0   0   0   0   2   2   2   0   2   2   0   2   2   2   2   0   0   2   2   2   2   0   2   0   0   2   2   0   0   0   0   2   0   2   2   2
 MK-1-6                 2   2   0   2   0   2   0   0   2   2   0   2   0   2   0   0   2   0   2   2   2   0   2   0   0   2   0   0   0   2   0   0   2   2   0   0   0   0   2   2   0   2   2   0   2   2   0   2   2   2   2   2   2   2   0   0   0   2   0   2   0   0   0   0   0   2   0   0   0   0   0   0   2   2   2   0   2   0   0   0   2   2   2   0   2   2   0   2   2   2   2   2   2   0   0   2   0   0   2   2   2   2   0   0   0   0   2   0   2   2   2   0   2   0   2   0   2   2   2   0   2   2   0   0   0   2   0   0   2   2   0   0   2   2   2   2   2   0   0   2   0   2   2   2   2   0   2   0   0   0   0   0   0   0   0   0   2   0   0   2   0   0   2   0   0   0   0   0   2   2   2   0   2   2   0   2   2   2   0   0   2   2   2   2   2   0   2   0   0   2   2   2   0   0   0   2   0   2   0   2
 MK-1-7                 2   2   0   2   0   2   0   2   2   0   2   2   0   2   0   2   0   2   0   2   2   0   2   0   0   2   0   0   0   2   2   0   2   2   0   0   0   0   2   2   0   2   2   0   2   2   0   2   2   2   2   2   2   2   0   0   2   2   0   2   2   0   2   0   0   2   2   0   0   0   0   0   2   2   2   0   2   0   0   2   2   2   2   0   2   2   0   2   2   2   2   0   2   0   0   2   0   0   2   2   2   2   0   0   0   0   2   0   2   2   2   0   2   0   2   0   2   2   0   0   2   2   0   2   0   2   0   0   2   0   0   2   2   2   0   2   2   2   0   2   0   2   2   2   2   0   2   0   0   0   0   0   0   0   0   0   2   0   0   2   0   0   2   0   0   0   0   0   0   2   2   0   2   2   0   2   2   2   0   0   2   2   2   2   2   0   2   0   0   2   2   2   0   2   0   0   0   2   0   2
 MK-1-8                 2   2   0   2   0   2   0   2   2   2   2   2   0   2   0   2   0   2   0   2   2   0   2   0   0   2   0   0   0   2   2   0   2   2   0   0   0   0   2   0   0   2   2   0   2   2   0   2   0   2   2   2   2   2   2   0   2   2   0   2   2   2   2   0   2   2   2   0   0   0   0   2   2   2   2   0   2   0   0   2   2   2   2   0   2   2   0   2   2   2   2   2   2   0   0   2   0   0   2   2   2   2   0   0   0   2   2   0   2   2   2   0   0   0   2   0   2   0   0   0   2   2   0   2   0   2   0   0   2   0   0   2   2   2   2   2   2   2   2   2   0   2   2   0   2   0   2   0   0   0   0   0   2   0   0   2   2   0   0   2   0   0   2   2   2   0   0   0   0   2   2   0   2   2   0   2   2   2   0   0   2   2   2   2   0   2   2   0   0   0   2   2   0   2   0   0   0   2   0   0
 MK-1-9                 2   2   0   2   0   2   0   0   2   2   0   2   0   2   2   2   0   2   0   2   2   0   2   0   0   2   2   0   0   2   2   2   2   2   0   0   0   0   2   2   2   2   2   0   2   2   0   2   0   2   2   2   2   2   0   0   2   2   0   2   2   2   0   0   2   2   2   0   0   0   0   2   2   2   2   0   2   0   0   2   2   2   2   2   2   2   0   2   2   2   2   2   2   0   2   2   0   0   2   2   2   2   2   0   0   0   2   0   2   2   2   0   0   0   2   0   0   2   0   0   2   2   0   0   0   2   0   0   2   0   0   0   2   2   2   2   2   2   2   2   0   2   2   0   0   0   2   0   0   0   0   0   2   0   0   2   2   0   0   2   0   0   2   2   2   0   0   0   0   2   2   0   2   0   0   0   2   2   0   0   2   2   2   2   0   2   2   0   0   0   2   0   0   2   0   0   0   2   0   0
 MK-1-10                2   2   0   2   0   2   0   0   2   2   0   2   0   2   2   2   0   2   0   2   0   2   2   0   2   2   2   0   0   0   2   0   2   2   0   0   2   0   2   2   2   2   2   0   2   2   0   2   0   2   2   2   2   2   0   0   0   2   0   2   2   2   0   0   2   2   0   2   0   0   0   2   2   2   2   0   2   0   0   0   0   2   2   2   2   2   0   2   2   2   2   2   2   0   2   2   0   0   2   2   2   2   2   0   0   0   2   2   2   2   2   0   0   0   2   0   0   2   0   0   2   2   0   0   0   2   0   0   2   0   0   0   0   2   2   2   2   2   2   2   0   2   2   0   0   0   2   0   0   0   0   0   2   0   0   2   2   0   0   0   0   0   2   2   2   0   0   0   0   2   2   0   2   0   0   0   2   2   0   0   2   2   2   2   0   2   2   0   0   2   2   0   0   2   2   0   0   2   0   0
 MK-1-11                2   2   0   2   2   0   0   0   2   2   2   2   0   0   2   2   0   2   0   2   0   2   2   0   2   0   2   0   0   0   2   0   2   2   0   0   2   0   2   2   2   2   2   0   2   2   0   2   0   2   2   2   2   2   0   0   0   2   2   0   2   2   0   0   2   2   0   2   0   0   0   0   2   2   2   0   2   0   0   0   0   2   2   2   2   2   0   2   2   2   2   2   2   0   2   2   0   0   2   2   0   2   2   0   0   0   2   0   2   2   2   0   0   0   2   0   0   2   0   2   2   2   0   0   0   2   0   0   2   0   0   0   0   2   2   2   2   2   2   2   0   2   2   0   0   0   2   0   0   0   0   0   2   0   0   2   2   0   0   0   0   0   2   2   2   0   0   0   0   2   2   0   2   0   0   0   2   0   0   0   2   2   2   2   2   2   2   0   0   2   2   0   0   2   2   0   0   2   0   0
 MK-1-12                0   0   0   2   2   2   0   0   2   2   2   2   0   0   2   0   0   2   0   2   0   2   0   0   2   0   2   0   0   0   2   0   2   2   0   0   2   0   2   2   2   2   2   0   2   2   0   2   0   2   2   2   2   2   0   0   2   2   2   2   2   2   0   0   2   2   0   2   0   0   0   0   2   2   2   0   2   0   0   0   0   0   2   2   2   2   0   2   2   2   2   2   2   0   0   2   2   0   2   2   2   2   2   0   0   0   2   0   2   0   2   0   0   0   2   2   0   0   0   2   2   2   0   0   0   2   0   0   2   0   0   0   0   2   2   2   2   2   2   2   0   2   2   0   2   0   2   0   0   0   0   2   2   0   0   2   2   0   0   0   0   0   2   2   2   0   0   0   0   2   2   0   0   0   0   0   2   0   0   0   2   2   2   2   2   2   2   2   0   2   2   0   0   2   2   0   0   2   0   0
 MK-1-13                0   0   2   2   2   2   0   0   2   0   2   2   0   2   2   0   0   0   0   2   0   2   0   0   2   0   2   0   0   0   2   0   2   2   0   0   2   0   2   2   2   2   2   0   2   2   2   2   0   2   2   2   0   2   0   0   2   2   2   2   2   2   0   0   2   2   0   2   0   0   2   0   2   2   2   0   2   2   0   0   0   2   2   2   2   2   0   2   0   2   2   2   0   0   0   2   0   0   2   2   2   2   2   0   0   0   2   0   2   0   2   0   0   0   2   2   2   0   0   2   2   2   2   0   0   2   0   0   2   0   2   0   0   2   2   0   2   2   2   2   0   2   2   0   2   0   2   0   2   0   0   2   2   0   0   2   2   0   0   0   0   2   2   2   2   0   0   0   0   2   2   0   0   0   0   0   2   2   0   2   2   2   2   2   2   2   2   2   2   2   2   0   0   2   2   0   2   2   0   0
 MK-1-14                0   0   2   2   2   2   0   0   2   0   2   2   0   0   2   0   0   0   0   2   0   2   0   0   2   0   2   0   0   0   2   0   2   2   0   0   2   2   2   2   2   2   2   0   0   2   2   0   0   2   2   2   0   2   0   0   2   2   2   2   2   2   0   0   2   2   0   2   0   0   2   0   2   2   2   0   2   2   0   0   0   2   2   2   2   2   0   2   0   2   2   2   0   0   0   2   0   0   2   0   2   2   2   0   0   0   2   2   2   0   2   0   0   0   2   2   2   0   2   2   2   2   2   0   0   2   0   0   2   0   2   0   0   2   2   2   2   2   2   2   0   2   2   0   2   0   2   0   2   0   0   0   2   0   0   2   2   0   0   0   0   2   2   2   2   0   0   2   0   2   2   0   0   0   0   0   2   2   0   2   2   2   0   2   2   2   2   2   2   2   2   0   0   2   2   0   0   2   0   0
 MK-1-15                0   0   2   2   2   2   0   0   2   0   2   2   0   0   2   0   0   0   0   2   0   2   0   0   2   0   2   0   0   0   2   0   2   2   2   0   2   2   2   2   0   2   2   0   0   2   2   0   0   0   2   2   0   2   0   0   2   2   2   2   2   2   0   0   2   2   0   2   0   0   0   0   2   0   0   0   2   2   0   0   0   2   2   2   2   2   0   2   0   2   2   2   0   0   0   0   0   0   2   0   2   2   2   0   0   0   2   2   2   0   2   0   0   0   2   2   2   0   2   2   2   2   2   2   0   2   0   0   2   0   2   0   0   2   2   2   2   2   2   2   0   2   2   0   2   0   2   0   2   0   2   2   2   0   0   2   2   0   0   0   0   2   0   0   2   0   0   2   2   2   2   0   0   0   0   2   2   2   0   2   2   2   0   2   2   2   2   2   2   2   2   0   0   2   2   0   0   2   0   0
 MK-1-16                0   0   2   2   2   2   0   0   2   0   2   0   0   2   2   0   0   0   0   2   0   0   0   0   2   0   2   0   0   0   2   0   2   2   2   0   2   0   2   2   0   2   2   0   0   2   2   0   0   0   2   2   0   2   0   0   2   2   2   2   0   2   0   0   2   2   0   2   0   0   0   2   2   0   0   2   2   2   0   0   0   2   2   2   2   2   2   2   0   2   2   2   0   0   0   0   0   0   2   0   2   2   2   0   0   0   2   2   2   0   2   0   0   0   2   2   2   0   2   2   2   2   2   2   0   2   0   2   2   0   2   0   0   2   0   2   2   2   2   2   0   0   2   0   2   0   2   0   2   0   2   0   2   0   0   2   2   0   0   0   0   0   0   0   2   0   0   2   2   2   2   2   0   0   0   2   2   2   0   2   0   2   2   2   2   2   2   2   2   2   2   0   0   2   2   0   0   2   0   0
 MK-2-1                 2   2   0   2   0   0   2   2   2   0   2   2   2   0   2   2   0   0   0   2   0   2   0   2   0   2   0   0   0   0   0   0   0   2   2   2   0   0   0   0   0   0   2   2   2   2   0   0   2   2   0   2   0   2   0   0   2   0   2   0   0   0   2   2   0   0   2   0   0   0   0   2   2   2   0   2   2   0   0   0   0   2   2   0   0   0   2   0   2   0   0   2   2   0   2   0   0   2   2   0   0   2   0   0   0   2   0   0   2   0   2   2   0   2   2   2   2   2   0   0   0   0   2   0   0   0   2   2   0   2   0   2   0   0   2   2   0   0   2   2   2   2   2   2   0   2   2   0   2   2   0   2   0   0   2   0   0   0   0   0   0   2   0   2   0   2   2   0   2   2   2   2   0   2   0   2   0   2   0   2   2   2   0   0   2   0   0   0   0   2   2   0   2   2   2   0   0   0   2   2
 MK-2-2                 2   0   0   2   0   0   2   2   2   0   2   2   2   0   2   2   0   2   0   2   0   2   0   2   0   2   0   0   0   0   0   0   0   2   2   2   0   0   0   0   0   0   2   2   2   2   0   0   2   2   0   2   0   2   0   0   2   0   2   0   0   0   2   2   0   0   2   0   0   2   0   2   2   2   0   2   0   0   0   0   0   2   2   0   0   0   2   0   2   0   2   2   2   0   0   0   0   2   2   0   0   2   0   0   0   2   0   0   2   0   2   0   0   0   2   2   2   2   0   0   0   0   0   0   0   0   2   2   0   2   0   0   0   0   2   0   0   0   2   2   2   2   0   2   0   0   2   0   2   2   0   2   0   2   0   0   0   0   0   0   0   2   0   0   0   2   2   0   2   2   2   2   0   2   2   0   0   2   2   2   0   2   0   0   2   0   0   0   0   0   2   0   2   0   2   0   0   0   2   2
 MK-2-3                 0   0   0   2   0   0   2   2   2   0   2   2   2   0   2   2   0   2   0   2   0   2   0   2   0   2   0   0   0   2   0   0   0   2   2   2   0   0   2   0   0   0   2   2   2   2   0   0   2   2   0   2   2   2   0   0   2   0   2   0   0   0   2   2   0   0   2   0   0   2   0   2   2   2   2   2   0   0   0   0   0   0   2   0   0   0   2   0   2   0   2   2   2   0   0   0   0   2   2   0   0   2   0   0   0   2   2   0   2   0   2   0   0   0   2   2   2   2   0   0   0   0   0   0   0   2   2   2   0   2   0   0   0   0   2   0   0   0   2   2   0   2   0   2   2   0   2   0   2   2   0   2   0   2   2   0   0   0   0   2   0   2   0   0   2   2   2   0   2   2   2   2   0   2   2   0   0   2   2   2   0   2   0   0   2   0   0   0   0   0   2   0   2   0   2   0   0   0   2   2
 MK-2-4                 0   0   0   2   0   0   2   2   2   0   2   2   2   0   2   2   0   2   0   2   0   2   0   2   0   2   0   0   0   0   0   2   0   2   2   2   0   0   2   0   0   0   2   2   2   2   0   0   2   2   0   2   2   2   0   0   2   0   0   0   0   2   2   2   0   2   2   0   0   2   0   2   2   2   2   2   0   0   0   0   0   2   2   0   0   0   2   0   2   0   2   2   2   0   2   0   0   2   2   0   0   2   0   0   0   2   2   0   0   0   2   0   0   0   0   2   2   2   0   0   0   2   0   0   0   2   2   2   0   2   0   0   0   0   2   0   0   0   2   2   0   2   0   2   2   0   2   0   2   2   0   2   0   2   2   0   0   0   0   2   0   2   0   0   2   2   2   0   2   2   2   2   0   2   2   0   0   2   2   2   0   2   0   0   2   0   0   2   0   0   2   0   2   0   2   0   2   0   2   2
 MK-2-5                 0   0   0   2   0   0   2   2   2   0   2   2   2   0   2   2   0   2   0   2   0   2   0   2   0   2   0   0   0   0   0   2   0   0   2   2   0   0   2   0   0   0   2   2   0   2   0   0   0   2   0   2   2   2   0   0   2   0   0   0   0   2   2   2   0   2   2   0   0   2   0   2   2   2   2   2   0   0   0   0   0   2   0   0   0   0   2   0   2   0   2   2   2   0   2   0   0   2   2   0   2   0   0   0   0   2   2   0   0   0   2   2   2   0   0   0   0   2   0   0   0   2   0   0   0   2   2   2   0   2   0   0   0   2   2   0   0   2   2   2   0   2   0   2   2   0   0   0   2   2   0   2   2   2   0   0   0   0   0   2   0   2   0   2   2   2   2   0   2   2   2   2   0   2   2   0   0   2   2   2   0   2   0   0   2   0   0   2   0   0   2   0   2   0   2   0   2   0   2   0
 MK-2-6                 2   0   0   2   0   0   2   2   2   0   2   2   2   0   2   2   0   2   0   2   0   0   0   2   0   2   0   0   0   0   2   2   0   0   2   2   0   0   2   0   0   0   2   2   0   0   0   0   0   2   0   2   2   2   0   0   0   0   0   0   0   2   2   0   0   2   2   0   0   0   0   2   2   2   2   2   0   0   0   0   0   2   0   0   0   0   2   0   2   0   0   2   2   0   2   0   0   2   2   0   2   0   0   0   0   0   2   0   0   0   2   2   2   0   0   0   0   0   2   0   0   0   0   0   0   0   2   2   0   2   0   0   0   2   0   0   0   2   2   2   0   2   0   2   2   0   0   0   2   2   0   2   2   2   2   0   0   0   0   2   2   2   0   0   2   2   2   0   2   2   2   2   0   2   2   2   0   2   2   2   0   2   0   0   2   0   0   2   0   0   2   0   2   0   2   0   2   0   2   0
 MK-2-7                 2   0   0   2   0   0   2   2   2   0   2   0   2   0   2   2   0   2   2   2   0   0   0   2   0   2   2   0   2   0   2   0   0   0   2   2   0   2   2   0   0   2   2   2   0   0   0   0   0   2   0   2   2   2   0   0   0   0   0   2   0   2   2   0   0   2   2   2   0   0   0   2   2   2   2   2   0   0   0   0   0   2   0   0   0   0   0   0   2   0   0   2   2   0   2   0   0   0   2   0   2   0   0   0   0   0   2   0   0   0   2   2   2   0   0   0   2   0   2   2   0   0   0   0   0   0   2   2   0   2   0   0   0   2   0   2   0   2   2   2   0   0   0   2   2   0   0   0   2   2   0   2   2   2   2   0   0   0   0   2   2   2   0   0   2   2   2   0   2   2   2   2   0   2   2   2   0   0   0   2   0   2   0   0   2   2   0   2   0   0   2   0   2   0   2   0   2   0   2   0
 MK-2-8                 2   0   0   2   0   0   2   2   0   0   2   0   2   0   2   2   0   2   2   2   0   0   2   2   0   2   2   0   2   0   2   0   0   0   2   0   0   2   2   0   0   2   2   2   0   2   2   2   0   2   0   2   2   2   0   0   0   0   0   2   0   2   2   0   0   2   2   2   0   0   0   2   2   2   2   0   0   0   0   0   0   2   0   0   0   0   0   0   2   0   0   2   2   0   2   0   2   0   2   0   2   0   0   0   0   0   2   2   0   0   2   0   2   0   0   0   2   0   2   2   2   0   0   0   0   0   2   2   0   2   0   0   0   2   0   0   0   2   0   2   0   0   0   2   2   0   0   0   0   0   0   2   2   2   2   0   0   0   0   2   2   2   0   0   2   2   2   2   2   2   2   2   0   2   0   2   0   0   0   2   0   2   0   2   2   2   0   2   0   0   2   0   2   0   2   0   2   0   2   0
 MK-2-9                 2   0   0   2   0   0   2   2   2   0   2   0   2   0   0   0   0   2   2   2   0   0   0   2   0   2   2   0   2   0   2   0   0   0   2   0   0   2   2   0   0   2   2   0   0   0   2   2   0   2   0   2   0   2   0   0   0   0   0   2   2   2   2   0   0   2   2   2   0   0   0   0   2   0   2   0   0   0   2   0   0   2   0   0   0   0   0   0   2   0   0   2   2   0   2   0   2   0   2   0   2   0   2   0   0   0   0   2   0   0   2   0   2   0   0   0   2   0   0   2   2   0   0   0   0   0   0   2   0   2   0   0   0   2   0   0   0   2   0   2   0   0   0   0   2   0   0   0   0   0   0   2   2   0   2   0   0   2   2   2   2   2   2   0   2   2   2   2   2   2   0   2   0   2   0   0   0   0   0   2   0   2   0   2   2   2   0   2   0   0   2   0   2   0   2   0   2   0   2   0
 MK-2-10                2   0   0   2   0   0   2   2   2   0   2   0   0   0   0   0   2   2   2   2   0   0   0   2   0   2   2   0   2   0   2   0   0   0   2   0   0   2   2   0   0   2   2   0   0   0   2   2   0   2   0   2   2   2   0   0   0   0   2   2   2   2   2   0   0   2   2   2   0   0   0   0   2   0   2   0   0   0   2   2   0   2   0   0   0   0   0   0   2   0   0   2   2   0   2   0   2   0   2   0   2   0   0   0   0   0   0   2   2   0   2   2   2   2   0   0   0   0   0   2   2   0   0   2   0   0   0   0   0   2   2   0   0   2   0   0   0   2   0   2   0   0   0   0   2   0   0   0   0   0   0   2   2   0   2   0   0   2   2   2   2   2   2   0   2   2   2   2   2   0   0   0   0   2   0   0   0   0   0   2   2   2   2   2   2   0   0   2   0   0   2   0   2   0   2   0   2   0   2   0
 MK-2-11                2   0   0   2   0   0   2   2   2   0   0   0   0   0   0   0   2   2   2   2   0   0   0   2   0   2   2   0   2   0   2   0   0   0   2   0   0   0   2   0   0   2   2   2   0   0   0   2   0   2   0   2   2   2   0   0   0   0   2   2   2   2   2   2   0   2   2   2   0   0   0   0   0   2   0   0   0   0   2   2   0   2   0   0   0   0   2   0   2   0   0   2   2   0   2   0   2   0   2   0   2   0   0   0   0   0   0   2   2   0   2   2   2   2   0   0   0   0   0   2   2   0   0   2   0   0   0   0   0   2   2   0   0   2   0   0   0   2   0   2   0   2   0   0   0   0   0   0   0   0   0   2   2   0   2   0   0   2   2   0   2   2   2   0   2   2   2   2   2   0   0   0   0   2   0   0   0   0   0   2   2   2   2   2   2   0   0   2   0   0   2   0   2   0   2   0   2   0   2   0
 MK-2-12                2   0   0   2   0   0   2   2   0   0   0   2   0   0   2   2   2   0   2   0   0   0   0   2   0   2   2   0   2   0   2   0   0   0   2   0   0   0   2   0   0   2   2   2   0   0   0   2   0   2   0   2   2   2   0   0   0   0   2   2   2   2   2   2   0   2   2   2   0   0   0   0   0   2   0   0   0   0   2   2   2   2   0   0   0   0   2   0   2   0   0   2   2   0   2   2   2   2   2   0   2   0   0   0   0   0   0   2   2   0   2   2   2   2   2   0   0   0   0   2   2   0   0   2   0   0   0   0   0   2   2   0   0   0   0   0   0   2   0   2   0   2   0   2   0   0   2   0   0   0   0   0   2   0   0   2   0   2   2   0   2   2   2   0   2   2   2   2   2   0   2   0   0   0   0   0   0   0   0   2   2   2   2   2   2   0   0   2   0   0   2   0   2   0   2   0   2   0   2   0
 MK-2-13                2   0   0   2   0   0   2   2   0   0   0   2   0   0   2   2   2   2   2   0   0   0   0   2   0   2   2   0   2   0   2   2   0   0   2   0   0   0   2   0   0   2   2   2   0   2   0   2   0   2   0   2   2   2   0   0   0   0   2   2   2   2   2   2   0   0   2   2   0   0   0   0   0   2   2   2   0   0   0   2   2   2   0   0   0   0   2   0   2   0   0   2   2   0   0   0   2   2   2   0   2   0   0   0   0   0   0   2   2   0   2   2   2   2   2   0   0   0   0   2   2   0   2   2   0   0   0   0   0   2   2   0   0   0   0   0   0   2   0   2   0   0   0   0   0   0   2   0   0   2   0   0   2   0   0   2   0   2   0   0   2   2   2   0   2   2   2   2   0   0   2   0   0   0   0   0   2   0   0   2   0   2   2   2   2   0   2   2   0   0   2   0   2   2   2   2   2   0   0   0
 MK-2-14                2   0   0   2   0   2   2   2   0   0   0   2   0   0   2   2   2   2   2   0   0   0   2   2   2   2   2   0   2   0   2   2   0   0   2   0   2   0   2   0   0   2   2   2   0   2   0   2   0   2   2   2   2   2   0   0   0   0   2   2   2   2   2   2   0   0   2   2   0   0   2   0   0   2   2   2   0   0   0   2   2   2   0   0   2   0   0   0   0   0   0   2   2   2   0   0   2   2   2   0   2   0   0   0   0   0   0   2   2   0   2   2   2   2   2   0   0   0   0   2   2   0   2   2   0   0   2   0   0   2   0   0   0   0   0   0   0   2   0   2   0   0   0   0   0   2   2   0   0   2   0   2   2   0   0   2   0   2   0   0   2   2   2   0   2   0   2   0   0   0   2   0   0   0   0   0   2   0   0   2   0   2   2   2   2   0   2   2   0   0   2   0   2   0   0   2   2   0   2   0
 MK-2-15                2   0   2   2   0   2   2   2   0   0   0   2   0   2   2   2   2   2   2   0   0   0   2   0   2   2   2   0   2   0   2   2   0   2   0   0   2   0   2   0   0   2   2   2   0   2   0   2   0   2   2   2   2   2   0   0   0   0   2   2   2   2   2   2   0   0   2   2   0   0   2   0   0   2   0   2   0   0   0   2   2   2   0   0   2   2   0   0   0   0   2   2   2   0   0   0   2   2   2   0   2   0   0   0   0   2   0   2   2   0   2   2   2   2   2   0   0   0   0   2   2   0   2   2   0   0   2   0   0   2   0   0   0   0   0   2   0   2   0   2   0   0   0   0   0   2   2   0   0   0   0   2   2   2   0   2   0   2   0   0   2   2   2   0   0   0   2   0   0   0   2   0   2   0   0   0   2   0   0   2   0   0   2   2   2   0   2   2   0   0   2   0   2   0   0   2   2   2   2   0
 MK-2-16                2   0   2   0   0   2   2   0   0   0   0   2   0   2   2   2   2   2   2   0   0   0   2   0   2   2   2   0   0   0   2   2   0   2   0   0   0   0   2   2   0   0   2   2   0   2   0   2   0   2   0   2   2   2   0   0   0   0   2   2   0   2   2   2   0   0   2   2   0   0   0   0   0   2   0   2   0   0   0   2   2   2   0   0   2   2   0   0   0   0   2   2   2   0   0   0   2   2   2   0   2   0   2   0   0   2   2   2   2   0   2   0   2   2   2   0   0   0   0   2   2   0   2   0   0   2   2   0   0   2   0   0   2   0   0   2   0   0   0   2   0   0   0   2   0   2   2   0   0   0   0   2   2   2   0   2   0   2   0   0   2   2   0   0   0   2   2   0   0   0   2   0   2   0   0   0   2   0   0   2   0   0   2   2   2   0   0   2   0   0   2   0   2   0   0   2   2   2   2   0
 MK-3-1                 2   2   2   2   0   2   0   2   2   0   2   2   0   0   2   0   0   0   0   2   0   2   2   2   2   0   0   2   0   2   2   2   0   2   2   2   2   0   2   0   0   0   2   0   0   0   2   2   0   0   0   0   0   0   2   0   0   2   2   2   0   0   0   0   0   0   0   0   2   2   2   0   2   0   2   0   2   0   0   2   2   2   0   0   0   2   0   2   2   0   0   0   0   2   2   0   0   0   2   0   0   2   0   2   0   0   2   0   2   0   2   0   0   0   0   0   0   0   0   0   0   0   2   2   0   0   2   2   2   2   2   2   0   2   2   2   2   0   0   2   0   2   0   0   0   2   2   0   0   0   2   0   2   2   2   0   2   2   0   0   2   0   0   0   0   0   0   0   0   0   0   2   0   0   0   2   0   0   0   2   0   2   0   0   0   0   0   0   0   2   2   0   0   0   2   2   0   2   2   2
 MK-3-2                 2   2   2   2   0   2   0   2   0   0   2   2   0   2   2   0   0   0   0   2   0   2   2   2   2   0   0   2   0   2   2   2   0   2   2   2   2   0   2   0   0   0   2   2   0   0   2   2   0   0   0   0   0   0   2   0   0   2   2   2   0   0   0   2   0   0   2   0   2   0   0   0   2   0   2   2   0   0   0   2   0   2   0   2   0   2   0   2   2   0   0   0   0   0   2   0   0   0   2   0   0   2   0   0   0   0   2   0   2   2   2   0   0   0   2   0   0   0   0   0   0   0   2   2   2   0   2   2   2   2   2   2   0   2   2   2   2   0   0   2   0   2   0   0   0   2   2   0   0   0   2   0   0   2   2   0   2   2   2   0   2   0   0   0   0   0   2   0   0   2   0   2   0   0   0   2   2   0   0   0   0   2   0   0   0   0   0   0   0   2   2   0   0   0   2   2   0   2   2   2
 MK-3-3                 2   2   2   2   0   2   0   2   0   2   2   2   0   2   2   0   0   0   0   2   0   2   2   2   2   0   0   2   0   2   2   2   0   2   2   2   2   0   2   0   0   0   2   2   0   2   2   2   2   0   0   0   0   0   2   0   0   2   2   2   0   0   2   2   2   0   2   0   2   0   0   0   2   0   2   2   0   0   2   2   0   2   0   2   0   2   0   2   2   0   0   2   0   0   0   0   0   0   2   0   0   0   0   0   2   0   2   0   0   2   2   2   0   0   2   0   0   0   0   0   0   2   2   2   2   0   2   2   2   0   0   2   0   2   2   0   2   0   0   2   0   2   0   0   2   0   2   0   0   0   2   0   0   2   2   0   0   2   2   0   2   0   2   0   0   0   2   0   2   2   0   2   0   0   0   2   2   0   0   0   0   2   0   0   0   0   2   0   0   2   2   0   0   0   2   2   0   2   2   2
 MK-3-4                 2   2   2   2   0   2   0   2   0   2   2   2   0   2   2   0   0   0   0   2   0   2   0   2   2   0   2   2   0   2   2   2   0   2   2   2   2   0   2   0   2   0   2   2   0   2   2   2   2   2   0   0   0   0   2   0   0   2   2   2   0   2   2   2   2   0   2   0   2   0   0   0   0   0   0   2   0   0   2   2   0   2   0   2   0   2   0   2   2   0   0   2   0   0   0   0   0   0   2   0   2   0   0   0   2   0   2   0   0   2   2   2   0   0   0   0   0   0   0   0   0   2   2   2   2   0   2   2   2   0   0   2   0   2   2   0   0   0   0   2   0   2   0   0   2   0   2   0   2   0   2   0   0   2   2   2   0   2   2   0   2   0   2   0   0   0   0   0   2   2   0   2   0   0   0   2   2   2   0   2   0   0   0   0   0   0   2   0   0   2   0   0   0   0   2   2   0   2   2   2
 MK-3-5                 2   2   2   2   0   2   0   2   0   2   2   2   0   2   2   0   0   0   0   2   0   2   0   2   2   0   2   2   0   2   2   2   0   2   2   2   2   0   2   2   2   0   2   2   0   2   2   2   2   2   0   0   0   0   2   0   0   2   2   2   0   2   2   2   2   0   0   0   2   0   0   0   0   0   0   2   0   0   2   2   0   2   0   2   0   2   0   2   2   0   0   2   0   0   0   2   0   0   2   0   2   0   0   0   2   0   2   0   2   2   2   2   0   0   0   0   0   2   0   0   0   2   2   2   2   0   2   2   2   0   0   2   0   2   2   0   0   0   0   2   0   2   0   0   0   2   2   0   2   0   2   0   0   0   2   2   0   2   0   0   2   0   0   0   0   2   0   0   2   2   0   2   0   2   0   0   2   2   0   0   2   0   0   0   2   0   2   0   0   2   0   0   0   0   2   2   0   2   2   2
 MK-3-6                 2   2   2   2   0   2   0   2   0   2   2   2   0   2   2   0   0   0   0   2   0   2   0   2   2   0   2   2   0   2   2   2   0   2   2   2   2   0   2   2   2   0   2   2   0   2   2   2   2   2   0   0   0   0   2   0   0   2   2   2   0   2   2   0   0   0   0   0   2   0   0   0   0   0   0   2   0   0   2   2   0   0   0   2   2   2   0   2   2   0   0   0   0   0   0   0   2   0   0   0   2   2   0   0   0   0   2   0   2   2   2   0   0   0   0   0   0   2   0   0   0   2   2   0   2   0   2   2   2   0   0   2   0   2   2   0   0   0   0   2   0   2   0   0   0   0   2   0   2   0   2   2   2   0   0   2   0   2   2   0   2   0   0   0   0   2   0   0   2   2   0   2   0   2   0   0   2   0   0   0   2   0   0   0   0   0   2   0   0   2   0   0   0   0   2   2   0   2   2   2
 MK-3-7                 2   2   2   2   0   2   0   2   0   2   2   2   0   2   2   0   0   0   0   2   0   2   0   2   2   0   2   2   0   2   2   2   0   0   2   2   2   0   2   2   2   0   2   2   0   2   2   2   2   2   0   2   0   0   2   0   0   2   2   2   0   2   0   0   2   0   2   0   2   0   0   0   0   0   0   2   0   2   2   2   0   0   0   2   2   2   0   2   2   0   0   0   0   0   0   0   2   2   0   0   2   2   0   0   0   0   2   0   0   2   2   0   0   0   2   0   0   2   0   0   0   2   2   0   2   0   2   2   2   2   0   2   0   2   2   0   0   0   0   2   0   0   0   0   0   0   2   0   2   0   2   2   2   0   0   2   2   2   0   0   2   0   0   0   0   2   0   0   2   2   2   0   2   2   0   0   2   0   0   2   2   0   0   0   0   0   2   0   2   2   2   0   0   0   2   2   0   2   2   2
 MK-3-8                 2   2   2   2   0   2   0   2   0   2   2   2   0   2   0   0   0   0   0   2   0   2   0   2   2   0   2   2   0   2   2   2   0   0   2   2   2   0   2   2   2   0   2   2   0   2   2   0   2   2   2   2   0   0   2   0   2   2   2   2   0   2   0   0   2   0   2   0   2   0   0   0   0   0   0   2   0   0   2   2   0   0   0   2   2   2   0   2   2   0   0   0   0   0   0   2   2   2   0   0   0   2   0   0   0   0   2   0   0   2   2   0   0   0   2   0   0   2   0   0   2   2   2   0   2   0   2   2   2   2   0   0   0   2   2   0   0   0   0   2   2   0   0   0   2   0   2   0   2   0   2   2   0   0   0   2   0   2   0   0   2   0   0   0   2   2   0   0   2   2   2   2   2   2   0   2   2   0   0   2   2   0   0   0   0   0   2   0   2   2   2   0   0   0   2   2   0   2   2   2
 MK-3-9                 2   2   2   2   2   2   0   2   0   0   2   2   0   2   2   0   0   0   0   2   0   2   0   2   2   0   2   2   0   2   2   2   2   0   2   2   2   0   2   0   2   2   2   2   2   2   2   0   2   2   2   2   0   0   2   0   2   2   0   2   0   2   0   2   2   0   2   0   2   0   0   0   0   0   0   2   0   0   2   0   0   0   0   2   2   2   0   2   2   0   0   0   0   0   0   2   2   2   0   0   0   2   0   0   0   0   2   0   0   2   2   0   0   0   2   0   0   2   0   0   2   2   2   0   2   0   0   2   2   2   0   0   0   2   0   0   0   0   2   2   2   0   0   0   2   0   2   0   2   0   0   2   0   0   0   2   0   2   0   0   2   0   0   0   2   2   0   0   2   2   2   2   2   0   0   2   2   0   0   2   2   0   0   0   0   0   2   2   2   2   2   0   0   0   2   2   0   2   2   2
 MK-3-10                2   2   2   2   2   2   0   2   0   0   2   2   0   2   2   0   2   0   0   2   0   0   2   2   2   0   2   2   0   2   2   2   2   0   0   2   2   0   2   0   2   2   2   2   2   2   2   0   2   2   0   2   0   0   0   0   2   2   0   2   0   2   0   0   0   0   0   0   0   0   0   0   0   0   0   2   0   0   2   0   2   0   0   2   2   2   0   0   2   2   0   0   0   0   0   2   2   2   0   0   0   2   0   0   0   0   2   0   0   2   2   0   0   0   2   0   0   2   0   0   2   2   2   0   0   0   0   2   0   2   0   0   0   2   0   0   0   0   2   2   2   0   2   0   2   0   2   0   2   0   0   2   0   0   0   2   2   2   0   0   2   0   0   0   2   2   0   0   2   2   2   2   2   0   0   2   2   0   0   2   2   0   0   2   0   0   2   2   2   2   2   0   0   0   2   2   0   2   0   2
 MK-3-11                2   2   2   2   2   2   0   2   0   2   2   2   0   2   2   2   2   0   0   0   0   0   2   2   2   0   2   2   0   2   2   2   2   0   0   2   2   0   2   0   2   2   2   2   2   2   2   0   2   0   0   2   0   0   2   0   2   2   0   2   0   2   0   0   0   0   0   2   2   2   0   0   0   0   0   2   0   0   2   0   2   0   0   2   2   2   0   0   0   2   0   0   0   0   0   2   2   2   0   0   0   0   0   0   0   0   2   0   0   2   2   0   0   0   2   0   2   2   0   0   2   2   2   0   0   0   0   2   0   2   0   0   0   2   0   0   0   0   2   2   2   0   2   2   2   0   2   0   2   0   0   2   0   0   0   2   2   2   0   0   2   0   0   0   2   2   0   0   0   2   2   2   0   0   0   2   2   2   0   2   2   0   0   2   0   0   2   2   2   2   2   0   0   0   2   2   0   2   0   2
 MK-3-12                2   2   2   2   2   2   0   2   0   0   2   2   0   2   2   2   2   0   0   0   0   0   2   2   2   2   2   2   0   2   2   2   2   0   0   2   2   0   2   0   2   2   2   2   2   2   2   0   2   0   0   2   0   0   2   0   2   2   0   2   0   2   0   0   0   0   0   2   2   0   0   0   0   0   0   2   2   0   2   0   2   0   0   2   2   2   0   0   0   2   0   0   0   0   2   2   2   2   0   0   2   0   0   0   0   0   2   0   0   2   2   0   0   0   2   0   2   0   0   0   2   2   2   0   0   2   0   2   0   2   0   0   0   2   0   2   0   0   2   2   0   0   0   2   2   0   2   0   2   0   0   2   0   0   0   2   2   2   0   0   2   0   0   0   0   2   0   0   0   2   2   2   0   0   0   2   2   2   2   2   2   0   2   2   0   0   2   2   2   2   2   0   2   0   2   2   0   2   0   2
 MK-3-13                2   2   2   2   0   2   0   2   2   0   2   2   0   2   2   2   2   2   2   0   2   0   2   2   2   2   2   2   0   2   2   2   2   2   0   2   2   0   2   0   0   2   2   2   2   2   2   0   2   0   0   2   0   0   2   0   2   0   0   2   0   2   0   0   2   0   0   2   2   0   0   0   0   0   0   2   2   0   2   2   2   0   0   2   2   0   0   0   0   2   0   0   0   0   2   2   2   2   0   0   2   0   0   0   0   0   2   0   2   0   2   0   0   0   2   2   2   0   0   0   2   2   2   2   0   2   2   2   0   2   0   2   0   2   2   2   0   0   2   2   2   0   0   2   0   0   2   2   2   2   0   2   0   0   0   2   2   2   0   0   2   0   0   0   0   2   0   0   0   0   2   2   0   0   0   2   2   0   2   2   2   2   2   2   0   2   2   2   2   2   2   0   2   0   2   0   0   2   0   2
 MK-3-14                2   2   2   2   0   2   2   2   2   0   2   2   0   2   2   2   2   2   2   0   2   0   2   2   2   2   2   2   0   2   2   2   2   2   0   2   2   0   2   0   0   2   2   2   2   0   2   0   2   0   0   2   0   0   0   2   2   0   0   2   0   2   0   0   2   0   0   2   2   0   0   0   0   0   0   2   2   2   2   2   2   0   0   2   2   0   0   0   0   2   0   0   0   0   2   2   2   2   0   0   2   0   0   0   0   0   2   0   2   0   2   0   0   0   2   0   2   0   0   0   2   2   0   2   0   2   2   2   0   2   0   2   0   2   0   2   0   0   2   2   0   0   0   2   0   0   2   2   2   2   0   2   2   0   0   0   2   0   0   0   2   0   0   0   0   2   0   0   0   0   2   2   2   0   0   2   2   0   2   2   2   2   2   2   0   2   2   2   0   2   2   0   2   2   2   0   0   2   0   2
 MK-3-15                2   2   2   2   0   2   2   2   2   0   2   2   0   0   2   2   2   2   2   0   2   2   0   2   2   2   2   2   0   2   2   2   2   2   0   2   0   2   2   2   0   2   2   2   2   0   2   0   2   0   0   2   0   0   0   2   0   0   0   2   2   2   0   0   2   0   0   2   2   0   0   0   0   0   0   2   0   2   0   2   2   0   0   2   2   0   0   0   0   2   2   0   0   2   0   2   2   2   0   0   2   2   0   0   0   0   2   0   2   0   2   0   0   0   2   0   2   2   2   0   2   2   0   2   0   2   2   0   0   2   0   2   0   2   0   2   0   0   2   0   0   0   0   2   0   2   2   2   2   2   0   2   2   0   0   0   2   0   0   0   2   0   0   0   0   2   0   0   0   0   2   2   2   0   0   2   2   0   2   0   2   2   2   2   0   2   2   2   0   2   2   0   2   2   2   0   0   0   0   2
 MK-3-16                2   2   2   2   2   2   2   2   0   0   2   2   2   0   0   2   2   2   2   0   2   2   0   2   2   2   0   2   2   0   2   2   2   2   0   2   0   2   2   2   2   0   2   2   2   0   2   0   2   0   0   2   0   0   0   2   0   0   0   2   2   2   0   0   2   0   2   2   2   0   0   2   0   0   0   2   0   2   0   2   2   0   0   2   2   0   0   0   0   0   0   2   0   2   0   2   2   2   0   0   2   2   0   0   0   0   0   0   2   0   0   0   0   0   2   0   2   2   2   0   2   2   0   2   2   2   0   0   0   2   0   2   0   2   0   2   0   0   2   0   0   0   0   2   0   2   2   2   2   0   0   2   2   0   0   0   2   0   0   0   2   0   0   0   0   2   2   0   2   0   2   2   2   0   0   2   2   0   2   0   0   2   2   2   0   2   2   0   0   2   2   0   2   2   2   2   0   0   0   2
 MK-4-1                 2   0   0   2   0   2   0   0   2   2   0   2   0   2   2   2   0   2   0   0   0   0   0   0   0   2   0   2   0   0   0   2   0   2   0   2   2   0   0   0   0   2   2   0   0   0   0   2   2   2   0   0   0   0   2   0   0   0   2   2   0   2   0   0   0   2   2   2   2   0   2   0   0   0   2   0   0   2   0   0   0   2   2   0   0   2   0   2   0   2   0   0   2   2   0   0   0   0   2   0   0   0   0   2   2   2   0   0   2   0   2   2   0   0   2   0   0   2   0   2   2   0   2   2   0   0   0   2   0   0   2   2   0   0   0   0   0   0   2   0   2   2   0   0   2   2   2   0   2   0   0   2   0   0   2   2   2   0   2   0   0   0   2   0   2   0   0   0   2   0   0   2   2   2   2   2   2   0   0   0   0   2   0   2   2   2   2   0   2   0   2   0   2   2   2   2   2   2   2   2
 MK-4-2                 0   0   0   2   0   2   0   0   2   2   0   2   0   2   2   2   0   2   0   0   0   0   0   0   0   2   0   2   2   0   0   2   0   2   0   2   2   0   2   0   0   2   2   0   0   0   0   2   0   2   0   0   0   0   2   0   0   0   2   2   0   2   0   0   2   2   2   2   2   0   2   0   0   0   2   0   0   2   2   0   0   2   2   0   0   2   0   2   0   2   0   0   2   2   0   0   0   0   2   0   0   0   0   2   2   2   0   2   2   2   2   2   0   0   2   0   0   0   0   2   2   0   0   2   2   0   0   2   0   0   2   2   0   2   0   0   0   0   0   0   2   2   0   0   2   0   2   0   2   0   0   2   0   0   2   2   2   0   2   0   2   2   2   0   2   0   0   0   2   0   0   2   2   0   2   2   2   0   0   2   0   2   0   2   2   2   2   2   2   0   0   0   2   2   2   0   0   2   2   2
 MK-4-3                 0   0   0   2   0   2   0   0   2   2   0   2   0   2   2   2   0   2   2   0   0   0   0   0   0   2   0   2   2   0   2   0   0   2   0   2   2   0   2   0   0   2   2   0   0   0   0   2   2   2   0   0   2   0   2   2   0   0   2   2   2   2   0   0   0   2   2   2   2   0   2   0   2   2   2   2   0   2   2   0   0   2   2   0   0   2   0   2   0   2   2   2   2   2   0   0   0   0   2   0   0   0   0   2   2   2   0   2   2   2   2   2   0   0   2   0   0   0   0   2   2   0   0   2   2   0   0   2   0   0   2   2   0   2   0   0   0   0   0   2   2   2   0   0   2   0   2   0   0   0   0   2   0   0   2   0   2   0   2   0   2   2   2   0   2   0   0   0   2   0   0   0   2   0   2   2   2   2   0   2   0   2   2   0   2   2   0   2   2   0   0   0   2   2   2   0   0   0   2   2
 MK-4-4                 0   0   0   2   0   0   0   0   2   2   0   2   0   2   2   2   0   2   2   0   0   0   0   0   0   2   0   2   2   0   2   0   0   2   0   2   2   0   0   0   0   2   0   0   0   2   0   2   2   2   0   0   2   2   2   2   0   0   2   2   2   2   2   0   2   2   2   2   2   0   2   0   2   0   2   2   0   2   2   0   2   2   2   0   0   2   0   2   0   0   2   0   2   0   0   0   0   0   2   0   0   0   2   2   2   2   0   2   2   2   2   2   0   0   2   0   0   0   0   2   2   0   0   2   2   0   0   2   0   0   2   2   0   2   0   0   0   0   0   2   2   2   0   0   2   0   2   0   0   0   0   2   0   0   2   0   2   0   2   0   2   2   2   0   2   0   0   0   2   0   0   0   2   2   2   2   2   2   0   2   0   2   2   0   2   2   0   2   2   0   0   0   0   2   2   0   2   0   2   2
 MK-4-5                 2   0   0   0   0   0   0   0   2   2   0   2   0   2   2   2   0   2   0   0   0   0   0   0   2   2   0   2   2   0   2   0   2   2   0   2   0   0   0   0   0   2   2   0   0   2   0   2   2   2   0   0   2   2   0   2   0   0   2   2   0   2   2   0   2   2   2   2   2   2   2   0   2   0   0   2   0   2   2   0   2   2   2   0   0   2   0   2   0   0   2   2   2   0   0   0   0   0   2   0   0   0   2   2   0   2   0   2   2   2   0   2   0   0   2   0   2   0   2   0   2   0   0   2   2   0   0   0   0   0   2   2   0   2   2   0   0   0   0   2   2   2   2   0   2   0   2   0   0   0   0   0   0   0   2   0   2   0   2   0   2   0   2   0   2   2   0   0   2   2   0   2   2   2   2   2   2   2   0   2   0   2   2   0   2   2   0   2   2   0   0   0   0   2   2   0   2   0   2   2
 MK-4-6                 2   0   0   0   0   0   0   0   2   2   0   0   0   2   2   2   0   2   0   0   0   0   0   0   2   2   0   2   2   2   2   0   2   2   0   2   0   0   0   2   0   2   0   0   0   2   0   2   2   2   0   0   2   0   0   2   2   2   2   2   0   2   2   2   2   2   2   2   2   2   2   0   2   0   0   2   0   2   2   0   2   2   2   2   0   0   0   2   0   0   2   2   2   0   0   0   0   0   2   0   2   0   2   2   0   2   0   2   2   0   0   2   0   0   2   0   2   0   2   0   2   0   0   2   2   0   0   0   0   0   2   0   0   2   2   0   0   0   2   2   2   2   2   0   2   0   2   0   0   0   0   2   0   0   2   2   2   0   2   0   2   0   2   0   2   2   0   0   2   2   0   2   2   2   2   2   2   2   0   2   0   2   2   0   2   0   0   2   2   0   0   0   2   2   2   0   2   0   2   2
 MK-4-7                 0   0   0   0   0   0   0   0   2   2   0   2   0   2   2   2   2   2   0   0   2   0   0   0   2   2   0   2   2   2   2   0   2   2   0   2   0   0   0   2   0   2   0   0   0   2   0   2   2   2   2   0   2   0   0   2   2   2   2   2   0   2   2   2   2   2   0   2   2   2   2   0   2   0   0   2   2   2   2   0   2   0   2   2   0   0   0   2   0   0   0   2   2   0   0   2   0   0   2   0   2   0   2   2   0   2   0   2   2   0   0   2   0   0   2   0   2   0   2   2   2   0   2   0   2   0   0   0   0   0   2   0   0   2   2   0   0   0   2   2   2   0   2   0   2   0   2   0   0   0   0   2   2   0   2   2   2   0   2   0   2   0   2   0   2   2   0   0   2   2   0   2   2   2   2   2   2   2   0   0   0   2   2   0   2   0   0   2   2   0   0   0   2   2   2   0   2   0   2   2
 MK-4-8                 2   0   0   0   0   0   0   2   2   2   2   2   0   2   2   2   2   2   0   0   0   0   0   0   2   2   0   2   2   2   2   0   2   2   0   2   0   0   0   2   0   2   0   0   0   2   0   2   2   0   2   0   2   0   0   0   0   2   2   0   0   0   2   2   2   2   0   2   2   2   2   0   2   0   0   2   2   0   2   2   2   0   2   2   0   0   2   2   0   0   0   2   2   0   0   2   0   0   2   0   2   0   2   2   0   2   0   2   2   0   0   2   0   0   2   0   0   0   2   2   2   0   0   0   2   0   0   0   0   0   0   0   0   2   2   0   0   0   2   2   2   0   2   0   2   0   2   0   0   0   0   2   2   0   2   2   2   0   2   0   2   0   2   0   2   2   0   0   2   2   0   2   2   2   2   2   2   2   0   2   0   2   2   0   0   0   0   2   2   0   0   0   2   2   2   0   2   2   2   2
 MK-4-9                 2   2   0   0   0   0   0   0   2   2   2   2   0   2   2   2   2   0   0   0   0   0   0   0   2   2   0   2   2   2   2   0   2   0   0   2   2   0   0   2   0   0   0   0   0   2   0   2   2   0   2   0   2   0   0   0   0   2   2   0   0   2   2   2   2   2   0   2   2   2   2   0   0   0   0   2   2   0   0   2   2   0   2   2   0   0   2   2   0   0   0   2   2   0   0   2   0   0   2   0   2   0   2   0   0   0   0   2   2   0   0   2   0   0   2   0   0   0   2   2   2   0   0   0   2   0   2   2   0   0   0   0   2   2   0   0   0   0   0   2   2   0   2   0   2   0   2   0   0   0   2   2   2   0   2   2   2   0   2   0   2   0   2   0   2   2   0   0   0   2   0   2   2   2   2   2   2   2   0   2   0   2   2   0   0   0   0   2   2   0   0   0   2   2   2   0   2   2   2   2
 MK-4-10                2   0   0   2   0   0   2   0   2   2   2   2   0   2   0   2   2   0   0   0   0   0   0   0   2   0   0   2   2   0   2   0   2   0   0   0   2   0   0   2   0   0   0   0   0   2   0   2   2   0   2   0   2   0   0   0   0   2   2   0   0   2   2   0   2   2   0   2   2   2   2   0   0   0   2   2   2   0   0   2   0   0   2   2   0   0   0   2   0   0   0   2   2   0   0   0   0   0   2   0   2   0   2   0   0   0   0   2   2   0   0   2   0   0   2   0   0   0   2   2   2   0   0   0   2   0   2   2   0   0   0   0   2   2   0   0   2   0   0   2   2   0   2   0   2   0   2   0   0   0   2   2   2   0   2   2   2   0   2   0   2   0   2   0   2   2   0   0   0   2   0   2   0   2   2   2   2   2   0   2   0   2   2   0   0   0   0   2   0   0   0   0   2   2   2   0   2   2   2   2
 MK-4-11                2   0   0   2   2   0   2   0   2   2   2   2   0   2   2   2   2   0   0   0   0   2   0   0   2   0   0   0   2   0   2   0   2   0   0   0   2   0   0   2   0   0   0   0   0   2   0   2   2   0   2   0   2   0   0   0   0   2   2   0   2   0   2   0   2   2   0   2   2   2   2   0   0   0   2   2   2   0   0   2   0   0   2   2   0   2   0   2   0   0   0   2   2   2   0   0   0   0   2   0   2   0   2   0   2   2   0   2   0   0   0   2   0   0   2   0   0   0   0   2   2   2   0   0   2   2   2   2   0   0   0   2   2   2   0   0   2   0   0   2   2   0   2   0   2   0   0   0   0   0   2   2   2   0   2   2   2   2   2   0   2   2   2   0   2   2   0   0   0   2   0   2   2   2   2   2   2   2   0   2   0   2   2   0   0   0   0   2   0   0   0   2   0   2   2   0   2   0   2   2
 MK-4-12                0   0   2   0   2   0   2   0   2   2   2   2   0   2   2   2   2   0   0   0   0   2   0   0   2   0   0   2   0   0   2   0   2   0   0   0   2   0   0   2   0   0   0   2   0   2   2   2   2   2   2   0   2   0   0   0   0   2   2   0   2   0   2   0   2   2   0   2   2   2   2   0   2   0   2   2   2   0   0   2   0   0   2   2   0   2   0   2   0   0   0   2   2   2   0   2   0   0   2   0   2   0   2   0   2   2   0   2   0   0   2   2   0   0   2   0   0   2   0   2   2   2   0   0   2   2   2   2   0   0   0   2   2   2   0   0   2   0   0   0   2   2   2   0   2   0   0   0   0   0   2   2   2   0   2   2   0   2   2   0   2   2   2   0   2   2   0   0   2   2   0   2   2   2   2   2   2   0   0   2   0   2   2   2   0   0   0   2   0   0   0   2   0   2   0   2   2   0   2   2
 MK-4-13                0   0   2   0   2   0   2   0   2   2   2   2   0   2   2   2   2   0   0   0   0   0   0   0   2   0   0   2   0   0   2   0   2   0   0   0   2   0   0   2   0   0   0   2   0   2   2   2   2   2   2   0   2   0   0   0   0   2   2   0   2   0   2   0   2   2   0   2   2   2   2   0   2   0   2   2   2   0   0   2   0   0   2   2   0   0   0   2   0   0   2   2   2   2   2   2   2   0   2   0   2   2   2   0   2   2   0   2   0   0   2   2   0   0   2   0   0   2   0   0   2   2   0   0   2   2   2   2   2   0   2   0   2   0   0   0   2   2   0   0   2   2   2   0   2   0   0   0   0   0   2   2   2   0   2   2   2   2   2   0   2   2   2   0   2   2   0   0   0   2   0   2   2   2   0   0   2   0   0   2   0   2   2   2   0   0   0   2   0   0   0   2   0   2   0   2   2   0   2   2
 MK-4-14                0   2   0   0   2   0   2   0   2   2   2   2   2   2   2   2   2   0   0   0   0   0   0   0   2   0   0   2   0   0   2   0   2   2   0   0   2   0   0   2   0   0   0   0   0   2   2   2   2   2   0   0   0   0   2   0   0   2   2   0   0   0   2   0   0   2   0   0   2   2   2   2   2   0   0   2   2   0   0   2   0   0   2   2   0   0   0   2   0   0   2   2   2   2   2   0   2   0   2   0   2   2   2   0   2   2   0   2   0   0   2   0   0   0   2   0   0   2   0   0   2   2   0   0   2   2   0   2   2   0   2   2   2   0   0   0   2   2   0   0   2   0   0   0   2   0   0   0   0   0   2   2   2   0   2   0   0   0   0   0   2   2   2   0   2   2   0   0   0   2   2   2   2   2   0   2   2   0   0   0   0   2   2   2   0   0   0   2   0   0   0   2   0   2   0   2   2   2   0   2
 MK-4-15                0   2   0   0   2   0   2   0   2   2   2   2   2   0   2   2   2   0   0   0   0   0   0   0   2   0   0   2   0   0   2   0   2   2   0   0   2   0   2   2   0   2   2   0   0   2   2   2   2   2   0   0   0   0   2   0   0   2   2   2   0   0   2   0   0   2   0   0   2   2   2   2   2   0   0   2   2   0   0   2   0   0   0   2   0   0   0   2   0   0   2   0   2   2   2   0   2   0   2   0   2   2   2   0   2   2   2   2   0   0   2   0   0   0   2   0   0   0   0   0   2   2   0   0   2   2   0   2   2   0   0   2   2   0   0   0   2   0   0   0   2   0   2   0   2   0   0   0   0   0   2   2   2   0   2   0   0   0   0   0   2   2   2   0   2   2   2   0   0   2   2   2   2   2   0   2   2   0   2   0   0   2   2   2   0   0   0   0   0   2   0   2   0   2   0   2   2   2   0   2
 MK-4-16                0   2   0   0   2   0   2   0   2   2   2   2   2   0   2   2   2   0   2   0   0   0   0   2   2   0   0   2   0   0   0   0   2   2   0   0   2   0   2   2   0   0   0   0   0   2   2   2   2   0   0   0   0   0   2   0   0   2   2   0   2   0   2   0   0   2   0   0   2   0   2   2   2   0   0   2   2   0   2   2   0   0   0   2   0   0   0   2   0   0   2   0   2   2   2   0   2   0   2   0   2   2   2   0   2   2   0   2   0   0   2   0   0   0   2   0   0   0   0   0   2   0   0   0   2   2   0   2   2   0   0   2   2   0   0   0   2   0   0   0   2   0   2   0   2   0   0   0   0   0   2   2   2   0   2   0   0   0   0   0   0   2   0   0   2   2   2   0   0   2   2   2   2   2   0   0   2   0   2   2   0   0   2   2   0   0   0   0   0   2   0   2   0   0   0   2   2   2   0   2
 MK-5-1                 2   2   2   0   0   0   2   0   2   2   0   2   2   0   0   0   0   2   0   0   0   0   2   0   2   2   0   2   0   2   2   0   0   0   2   0   2   2   2   2   0   0   2   2   0   0   2   0   2   2   2   0   0   0   2   0   2   0   2   2   0   2   0   0   2   2   0   0   2   0   2   0   0   0   0   2   0   0   2   0   2   0   0   0   2   0   2   0   2   0   2   2   2   0   0   0   2   2   0   2   0   0   0   0   2   2   0   0   2   0   2   2   2   0   2   2   0   0   2   0   0   2   2   2   2   0   0   0   2   0   0   2   0   0   0   0   2   2   0   2   2   0   0   0   0   2   0   2   2   0   0   0   2   0   2   0   2   0   0   2   2   2   2   2   0   0   0   2   0   2   0   2   0   0   0   2   2   0   2   2   0   2   2   0   0   0   0   0   2   0   0   0   0   2   0   0   2   0   0   0
 MK-5-2                 2   2   2   0   2   0   2   0   2   2   0   2   2   0   0   0   0   2   0   0   0   2   2   0   0   2   0   0   2   2   2   0   0   0   0   0   2   2   2   2   0   0   2   2   0   0   2   0   2   2   2   0   0   0   2   0   2   0   2   2   0   2   0   0   2   2   0   0   2   0   2   0   0   0   0   2   0   0   2   0   2   0   0   0   2   0   2   0   2   0   0   2   0   0   0   0   2   2   0   2   0   0   0   0   2   2   0   0   2   0   2   2   2   0   2   2   0   0   2   0   0   2   0   2   2   0   0   0   2   0   0   2   0   0   0   0   2   2   0   2   2   0   0   2   0   2   0   2   2   0   0   0   2   0   2   0   2   0   0   2   0   2   2   2   2   0   0   2   0   2   2   2   0   0   0   2   2   2   2   2   0   2   2   0   0   0   0   0   2   2   0   2   0   2   2   0   2   0   0   0
 MK-5-3                 2   2   2   0   0   0   2   2   2   2   0   0   2   0   2   0   0   2   0   0   0   2   2   0   0   2   0   0   2   2   2   0   0   0   0   0   2   2   2   2   0   0   2   2   0   0   2   0   2   2   2   0   0   0   2   0   2   0   2   2   0   0   0   0   2   2   0   0   2   0   0   0   0   0   0   2   0   0   2   0   2   2   2   0   2   0   2   0   2   0   0   2   0   0   0   0   2   2   0   2   0   0   0   0   2   2   0   0   2   0   2   2   2   0   0   2   0   0   2   0   0   2   0   2   2   0   0   0   2   2   0   2   0   0   0   0   2   0   0   2   2   0   0   2   0   2   0   2   2   0   2   0   2   0   2   0   2   2   0   0   0   2   2   2   0   0   0   2   0   2   2   2   0   0   0   2   2   2   2   2   0   2   2   0   0   0   0   0   2   2   0   2   0   2   2   0   2   0   2   0
 MK-5-4                 2   2   2   0   2   0   0   2   2   2   0   0   0   0   2   0   0   2   0   0   0   2   2   0   0   2   0   0   2   2   2   0   0   0   0   0   2   2   2   2   0   0   2   2   0   0   2   0   2   2   2   0   0   0   2   0   2   0   2   2   0   0   0   0   2   0   0   0   2   0   0   0   2   0   0   2   0   0   2   2   2   2   2   0   2   0   2   0   2   0   0   2   0   0   0   0   2   2   2   2   0   2   0   0   2   2   0   2   2   0   2   2   0   0   0   2   0   0   2   0   0   2   0   2   2   0   0   0   2   2   0   2   0   0   0   0   2   0   0   2   2   0   0   2   0   2   0   2   2   0   2   0   2   0   0   0   2   2   0   0   0   2   2   2   0   0   0   2   0   2   2   2   0   0   0   2   2   2   2   2   0   2   2   0   2   2   0   0   0   2   0   2   0   2   0   0   2   0   2   0
 MK-5-5                 2   2   2   0   2   2   0   2   2   2   0   0   2   0   2   0   0   2   0   0   0   2   2   0   0   2   0   0   2   2   2   0   0   0   2   0   2   2   2   2   0   0   2   2   0   0   2   0   2   2   2   2   0   0   2   0   2   0   2   2   2   0   0   2   2   2   0   2   2   0   0   0   2   0   0   2   0   0   2   2   2   2   0   0   2   0   2   0   2   2   0   2   0   0   0   0   0   2   2   2   0   2   0   0   2   2   0   0   2   0   2   0   0   0   0   2   0   2   2   0   0   2   0   2   2   0   0   2   2   2   0   2   0   0   2   0   2   0   0   2   2   0   0   2   0   2   0   2   2   0   2   0   2   0   0   0   0   0   0   0   0   2   2   2   0   2   0   2   0   2   2   2   0   0   0   2   2   0   2   2   0   2   0   0   0   2   0   0   0   2   0   2   0   2   0   2   2   0   2   0
 MK-5-6                 2   2   2   0   2   2   2   2   2   2   0   0   2   0   2   0   0   2   0   0   2   2   2   0   0   2   0   0   0   2   2   0   2   0   2   0   2   2   2   2   0   0   2   2   0   0   2   0   2   2   2   2   0   0   2   0   2   2   2   2   2   0   0   0   2   2   0   2   2   0   0   0   2   0   2   2   0   0   2   2   0   2   0   2   0   0   2   0   2   2   0   2   2   0   0   0   0   2   2   0   0   2   0   0   2   2   2   0   2   0   2   0   0   0   2   2   0   2   2   0   0   2   0   2   2   0   0   2   2   2   0   2   0   0   2   0   2   0   0   2   2   0   0   2   2   2   0   2   2   0   2   0   2   0   0   2   0   2   0   0   0   2   2   2   2   2   0   2   0   2   2   2   0   2   0   2   2   0   2   2   0   2   0   0   0   2   0   0   0   2   0   2   0   2   0   0   2   0   2   0
 MK-5-7                 2   0   2   0   2   2   2   2   2   2   0   0   2   0   2   0   0   2   0   0   2   2   2   2   0   2   0   0   0   2   2   0   2   0   2   0   2   2   2   2   0   0   2   2   0   2   2   0   2   2   2   2   0   0   2   0   2   2   2   2   2   0   0   0   2   0   0   2   0   2   0   0   2   0   2   2   0   0   2   2   0   2   0   2   0   0   2   0   2   2   0   2   0   0   0   0   0   2   2   0   0   2   0   0   2   2   0   0   2   0   2   0   0   0   2   2   0   0   2   0   0   2   0   2   2   0   0   2   2   2   0   2   0   0   2   0   0   0   0   2   2   0   0   2   0   2   0   2   2   0   2   2   2   0   0   2   0   2   0   0   0   2   2   2   2   2   0   2   0   2   2   2   0   2   0   2   2   0   2   2   0   2   0   2   0   2   0   0   0   2   0   2   0   2   0   0   2   2   2   2
 MK-5-8                 2   2   2   0   2   2   2   2   2   2   0   0   2   0   2   0   0   2   0   0   2   2   2   2   0   2   0   0   0   2   2   0   2   0   2   0   2   2   2   2   0   0   2   2   0   2   0   0   2   2   2   2   0   0   2   0   0   2   2   2   2   0   0   0   2   2   0   2   0   2   0   2   2   0   2   2   0   0   2   2   0   2   0   2   0   0   0   0   2   2   2   2   0   0   0   0   0   2   2   0   0   2   0   0   2   2   0   2   2   0   2   0   0   2   2   2   0   0   2   0   0   2   0   2   2   0   0   2   0   2   0   2   0   2   2   0   0   0   0   2   2   0   0   2   0   2   0   2   2   0   0   2   2   0   0   2   0   2   0   0   0   2   2   2   2   2   0   2   0   2   2   2   0   2   0   2   2   2   2   2   0   2   0   2   0   2   0   0   0   2   0   2   0   2   0   0   2   2   2   2
 MK-5-9                 2   2   2   0   2   2   2   2   2   2   0   0   2   2   2   0   0   2   0   0   2   2   2   2   0   2   0   2   0   2   0   0   2   0   2   0   2   2   2   2   0   0   2   2   0   0   0   0   2   2   2   2   0   0   2   0   2   2   2   2   2   0   0   0   2   2   0   2   0   2   0   2   2   0   2   2   0   0   2   0   0   2   0   2   0   2   0   0   2   0   2   2   0   0   0   0   0   2   2   0   0   2   2   0   2   2   0   2   2   0   2   0   0   2   2   2   0   0   2   0   0   2   0   2   2   2   0   2   0   2   0   2   0   0   2   0   0   0   0   2   2   0   0   2   0   2   0   2   0   0   0   2   0   0   0   2   0   2   0   0   0   2   2   2   2   2   0   2   0   2   2   2   2   2   2   2   2   2   0   2   2   2   0   2   0   2   0   0   0   2   0   2   0   2   0   2   2   0   2   2
 MK-5-10                2   2   2   0   2   2   2   2   2   2   0   0   2   2   2   0   0   2   0   0   2   2   2   2   0   2   2   2   0   2   0   0   2   0   2   0   2   2   2   2   0   0   2   2   0   0   0   0   2   2   2   2   0   0   2   0   2   2   2   2   0   0   0   0   2   2   0   2   0   2   0   2   2   0   2   2   0   0   2   0   0   2   0   2   0   2   0   0   2   0   2   2   0   0   0   0   0   2   2   0   0   2   2   0   2   0   0   2   2   0   0   0   0   2   0   2   0   0   2   0   0   2   0   2   2   2   0   2   0   2   0   2   0   0   2   0   0   0   0   2   2   0   0   2   0   0   0   2   0   2   2   2   2   0   0   2   0   2   0   0   2   2   2   2   2   0   0   0   0   2   2   2   2   0   0   0   2   2   0   2   2   2   0   2   0   2   0   2   0   0   2   0   0   2   0   2   2   0   2   0
 MK-5-11                2   2   2   0   2   2   2   2   2   2   0   2   0   2   2   0   0   2   0   0   2   2   2   2   2   2   2   2   2   2   0   0   2   0   2   0   2   2   2   2   0   0   2   2   0   0   0   0   2   2   2   2   0   0   2   0   2   2   2   2   0   0   0   0   2   2   2   2   2   2   0   2   2   0   2   2   0   0   2   0   0   2   0   2   0   2   0   0   2   0   2   2   0   2   0   0   0   2   2   0   0   2   2   0   2   0   0   2   2   0   0   0   0   2   0   2   0   0   2   0   0   2   0   2   2   2   0   2   0   2   0   2   0   0   2   2   0   0   2   2   2   0   0   2   0   0   2   2   0   2   2   2   2   0   0   2   0   2   0   0   2   2   0   2   2   0   0   0   0   2   2   2   2   0   0   0   2   2   0   2   2   2   0   2   0   0   0   2   0   0   2   0   0   2   0   2   2   0   2   0
 MK-5-12                2   2   2   0   2   2   0   2   2   2   0   2   0   2   2   0   0   0   0   0   2   2   2   2   0   2   2   2   2   2   0   0   2   0   2   0   2   2   2   2   0   0   2   2   2   0   0   0   2   0   2   2   0   0   2   0   2   2   0   2   0   0   0   0   2   0   2   2   2   0   0   2   2   0   2   2   0   2   2   0   0   2   0   2   0   2   0   0   0   0   2   2   0   2   0   0   0   0   2   0   2   2   2   0   2   0   0   2   2   2   0   0   0   0   0   2   2   0   2   0   0   2   0   2   2   0   0   2   2   2   0   2   0   0   2   2   0   0   2   2   2   0   0   2   0   0   2   2   0   2   2   2   2   0   0   0   0   2   0   0   2   2   0   2   2   0   0   0   0   0   2   2   2   0   0   0   2   2   0   2   2   2   0   2   0   0   0   2   0   0   2   0   0   2   0   2   2   2   2   0
 MK-5-13                2   2   2   2   0   0   0   2   2   2   2   2   0   2   2   0   0   0   0   0   2   0   2   2   0   2   2   2   2   2   0   0   2   0   2   0   2   2   2   2   0   0   2   2   2   0   0   0   2   0   2   2   0   2   2   0   2   2   0   2   0   0   0   0   2   0   2   2   0   0   0   2   2   0   2   2   0   2   2   0   0   2   0   0   0   2   0   0   0   0   2   2   0   2   0   0   2   0   2   0   2   2   2   0   2   0   0   2   2   0   0   0   0   0   0   2   2   0   2   0   0   2   0   2   0   0   0   2   2   2   0   2   0   0   2   2   0   0   2   2   2   0   0   2   0   0   2   2   0   2   2   2   2   0   0   0   0   2   0   0   2   2   2   2   0   0   0   0   0   0   2   2   2   0   0   0   2   2   0   2   2   2   0   2   2   0   0   2   0   0   2   0   0   0   0   2   2   2   2   0
 MK-5-14                2   0   2   2   0   0   0   2   2   2   2   2   2   0   2   0   0   0   0   0   2   0   2   2   0   2   2   2   2   2   0   0   2   0   2   0   2   0   0   2   0   0   2   2   2   0   0   0   2   0   2   2   0   2   2   0   2   2   0   2   0   0   0   0   2   0   2   2   2   0   0   2   0   2   2   0   0   2   0   2   0   2   0   0   2   2   2   0   0   0   2   2   0   2   0   0   2   0   0   0   2   2   2   0   2   0   0   2   2   0   0   0   0   2   2   2   2   0   2   0   0   2   0   2   0   0   0   2   2   2   0   2   0   0   2   2   0   0   0   2   2   0   0   2   0   0   2   2   2   2   2   2   2   0   0   0   2   2   0   0   2   2   2   2   0   0   0   0   0   0   2   2   2   0   0   0   2   2   2   2   2   2   0   0   2   0   0   2   0   0   2   0   0   0   0   2   2   2   2   0
 MK-5-15                2   0   2   2   0   0   0   2   2   2   2   2   2   0   2   0   0   0   0   0   0   0   2   2   0   2   2   2   2   2   0   0   2   0   0   0   0   0   0   2   0   0   2   2   2   0   0   0   2   0   2   0   0   2   2   0   2   2   0   0   2   2   0   0   2   0   2   2   2   2   0   2   2   2   2   0   0   2   0   2   0   2   0   0   2   2   2   0   0   0   2   2   0   2   0   0   2   0   0   0   2   2   2   0   2   0   2   0   2   0   0   0   0   2   2   2   2   0   2   0   0   2   0   2   0   0   0   2   2   2   0   2   0   0   2   2   0   0   0   2   2   0   0   2   0   0   2   2   2   2   2   2   2   0   0   0   2   2   0   2   0   2   2   2   0   0   0   0   0   0   2   2   2   0   0   0   2   2   2   2   2   2   0   0   2   0   0   2   0   2   2   0   2   0   0   2   2   2   2   0
 MK-5-16                0   2   2   2   0   0   0   2   2   2   2   2   0   0   2   0   0   0   0   0   2   0   2   2   0   0   2   2   2   2   0   0   2   0   0   0   0   0   0   2   0   0   2   2   2   0   0   0   2   2   2   0   2   2   2   0   2   2   0   0   2   2   0   0   2   0   0   0   2   2   2   2   2   2   2   0   0   2   0   2   0   0   0   0   2   2   2   0   0   0   2   2   0   2   0   2   2   0   0   0   2   0   2   0   2   0   2   0   2   0   0   0   0   2   2   2   2   0   2   0   0   2   0   2   0   0   0   2   2   2   0   2   2   0   2   2   0   0   0   2   0   0   0   2   0   2   2   2   2   2   2   2   2   0   0   2   2   2   0   2   2   2   2   2   2   0   0   0   0   0   2   2   2   0   0   0   2   2   0   2   2   2   0   0   2   0   0   2   0   2   2   0   2   0   0   2   0   2   2   2
 MK-6-1                 2   0   2   2   0   2   0   2   0   2   2   0   2   0   0   0   2   2   0   0   2   0   2   2   2   2   0   2   2   0   0   0   2   0   0   0   2   2   2   2   0   0   2   0   0   2   2   0   2   2   2   2   0   0   0   2   0   2   0   0   2   0   2   0   0   2   0   0   0   2   2   2   2   0   2   0   2   2   0   2   0   2   0   2   2   2   0   0   2   0   2   0   0   0   2   2   0   0   0   2   2   0   2   2   2   2   0   0   0   2   2   0   0   0   0   0   2   0   2   0   0   0   2   2   2   0   2   0   2   2   2   2   2   2   0   2   2   0   0   0   2   0   2   0   0   2   0   0   2   2   0   0   2   2   0   0   0   2   0   2   0   0   2   2   0   0   0   2   0   2   0   2   2   2   2   2   0   0   0   0   2   0   2   0   0   2   2   2   2   0   0   2   2   0   2   2   0   2   2   2
 MK-6-2                 2   0   2   2   0   2   0   2   0   2   2   0   2   0   0   0   2   2   0   0   2   0   2   2   2   2   0   2   2   0   0   0   2   0   0   0   2   2   2   2   0   0   2   0   0   2   2   0   2   0   2   0   0   0   0   2   0   2   0   0   2   0   2   0   0   2   2   0   0   0   2   2   2   0   2   0   2   2   0   2   0   2   0   2   2   2   2   0   0   0   2   0   0   0   2   2   0   0   0   2   2   0   2   2   2   0   0   0   0   2   2   0   2   0   0   0   2   0   2   0   0   0   2   2   2   0   2   0   2   2   2   2   2   2   0   2   2   0   0   0   2   0   2   0   0   2   0   0   2   2   0   0   2   0   2   0   0   2   0   0   0   0   2   2   0   0   0   2   0   2   0   2   2   2   2   2   0   0   0   0   2   0   2   0   2   2   2   2   2   0   0   2   2   0   2   2   2   2   0   2
 MK-6-3                 2   0   0   2   0   2   0   2   0   2   2   0   2   0   2   0   2   2   0   0   2   0   2   2   2   2   0   2   2   2   0   0   2   0   0   0   2   2   2   2   0   0   2   0   0   0   2   2   2   0   2   0   2   0   0   2   0   2   0   0   2   0   0   0   2   2   2   0   0   0   2   2   2   2   2   0   2   2   0   2   0   2   0   0   2   2   2   0   0   0   2   0   2   0   2   2   0   0   0   0   2   0   2   2   2   0   0   0   0   2   2   0   2   0   0   0   2   0   2   2   0   0   2   2   2   0   2   0   2   2   2   2   0   2   0   2   2   0   0   0   2   0   2   0   0   2   0   0   0   2   0   0   2   0   2   0   0   2   0   0   0   0   2   2   0   0   0   2   0   2   0   2   2   2   0   2   0   0   0   0   2   0   2   0   2   2   2   2   2   0   0   2   2   0   2   2   2   0   0   2
 MK-6-4                 0   0   0   2   0   2   0   0   0   2   2   0   2   0   2   0   2   2   0   0   0   0   2   2   2   2   0   2   0   2   0   0   2   0   0   2   2   2   2   0   0   0   2   0   0   0   2   2   2   0   2   0   2   0   0   0   0   2   0   0   2   0   2   0   2   0   2   0   0   0   2   2   2   2   2   0   2   2   0   2   0   0   0   0   2   2   2   0   0   0   2   0   2   0   2   2   0   0   0   0   0   0   2   2   2   0   0   0   0   2   2   0   2   0   0   2   2   0   2   2   0   0   2   2   2   0   0   0   2   2   2   2   0   2   0   0   2   0   0   0   2   0   2   0   0   2   0   0   0   2   0   0   0   0   2   0   0   2   0   0   0   0   2   2   0   0   0   0   0   0   0   2   2   2   0   2   0   0   0   0   2   0   2   0   2   2   2   0   2   2   0   2   2   0   2   2   2   2   0   2
 MK-6-5                 0   0   0   2   0   2   0   0   0   2   2   0   2   0   2   0   0   2   0   0   0   0   2   2   2   2   0   2   0   2   0   2   2   2   0   2   2   0   2   0   0   0   2   0   0   0   2   2   2   0   2   0   2   0   0   0   0   2   0   0   0   0   2   0   2   0   2   2   0   0   2   2   2   2   2   0   2   2   0   2   0   0   0   0   2   2   2   0   0   0   0   0   2   0   2   2   0   0   0   0   0   0   2   2   2   0   0   0   2   2   2   0   2   0   2   2   0   0   2   2   0   0   2   2   2   2   0   2   2   2   2   2   0   2   0   2   2   0   0   0   2   0   2   0   0   2   0   0   0   2   0   0   0   0   2   0   0   2   0   0   0   0   2   2   2   0   0   2   0   0   0   2   2   2   2   2   0   0   0   0   2   0   2   0   2   2   2   0   2   2   0   2   2   0   2   2   2   2   0   2
 MK-6-6                 0   0   0   2   0   2   0   0   0   2   2   0   2   2   2   0   0   2   0   2   2   0   2   2   2   2   0   2   0   2   0   2   2   0   0   2   2   0   2   0   2   0   2   0   0   0   2   2   2   2   2   0   2   0   0   0   0   2   2   0   0   0   2   0   2   0   2   0   0   0   2   2   2   0   2   0   2   2   0   2   0   0   0   2   2   2   0   0   2   0   0   2   0   0   2   2   0   0   0   0   0   0   2   2   2   0   0   0   2   2   2   0   2   0   2   2   0   0   2   2   0   0   2   2   2   2   0   2   2   2   2   2   0   2   0   0   2   0   0   0   2   0   2   0   0   2   0   0   0   2   0   0   0   0   2   0   0   2   0   0   0   0   2   2   0   2   2   2   0   0   0   2   2   2   2   2   0   0   0   0   2   0   2   0   2   2   2   0   2   2   0   2   2   0   0   2   2   2   0   2
 MK-6-7                 0   0   0   2   0   0   2   0   0   2   2   0   2   2   2   0   0   2   0   2   2   2   2   0   2   2   0   2   0   2   0   2   2   2   0   2   2   0   2   0   2   0   2   0   0   0   2   2   2   2   2   0   2   0   0   0   0   2   2   0   0   0   2   0   2   0   2   0   0   0   2   2   2   0   2   0   2   2   2   2   0   2   0   2   0   2   0   0   0   0   0   2   0   0   2   2   0   0   0   0   0   0   2   2   2   0   0   2   2   2   0   0   2   0   2   2   0   0   2   2   0   0   2   2   2   2   0   2   2   2   2   2   0   2   0   0   2   0   0   0   2   0   2   0   0   2   0   0   0   2   0   0   0   0   2   0   0   2   0   0   0   0   2   2   0   2   2   2   0   0   0   2   2   2   2   2   0   0   0   0   2   0   2   0   2   2   2   0   2   2   0   2   2   0   0   2   2   2   0   2
 MK-6-8                 2   0   0   2   0   0   2   0   0   2   2   2   2   2   2   0   0   2   0   2   2   0   0   0   2   2   2   2   0   2   0   2   2   0   0   2   2   0   2   2   2   0   2   0   0   0   2   2   2   2   2   0   2   0   2   0   0   2   0   0   0   0   2   0   2   0   2   0   0   0   2   2   2   0   2   0   2   2   0   2   2   2   2   2   0   2   2   0   0   2   0   2   0   0   2   2   0   2   0   0   0   0   2   2   2   0   0   2   2   2   0   0   2   0   2   2   0   0   2   2   0   0   2   2   2   2   2   2   0   2   2   2   0   2   0   0   0   0   0   0   0   0   2   0   0   2   0   2   0   2   2   0   0   0   2   0   0   0   0   0   0   0   2   2   0   2   2   0   0   0   0   2   2   2   2   2   2   0   0   0   2   0   2   0   2   2   2   0   2   2   0   2   2   0   0   0   2   2   0   2
 MK-6-9                 2   0   0   2   2   0   2   0   0   2   2   2   0   2   2   0   0   2   0   2   2   0   0   0   2   2   2   2   0   2   0   0   2   2   0   2   2   0   2   2   2   0   2   0   0   0   2   2   2   2   0   2   2   0   2   0   0   2   0   0   0   0   0   0   2   0   2   2   0   0   0   2   2   0   2   0   2   2   0   2   2   2   2   2   0   2   2   2   0   2   0   0   2   0   2   2   0   2   0   0   0   0   2   2   2   0   0   2   2   0   0   0   2   0   2   2   0   0   2   2   0   0   2   2   2   2   2   2   0   2   2   0   0   2   0   0   0   0   0   0   0   0   2   0   0   2   0   2   0   2   2   0   2   0   2   2   0   0   0   0   0   0   2   0   0   2   2   0   0   0   0   2   2   2   2   2   2   0   0   0   2   0   2   2   2   2   2   0   0   2   0   2   2   0   0   0   2   0   0   2
 MK-6-10                2   0   0   2   2   0   2   0   0   2   2   2   0   2   2   0   0   2   2   2   2   0   0   0   0   2   2   2   0   2   0   0   2   2   0   0   2   0   2   2   2   0   2   0   0   0   2   2   2   2   0   2   2   0   0   0   0   2   0   0   0   0   0   0   2   2   2   2   0   0   0   2   2   0   2   0   2   2   0   2   2   2   2   2   0   2   2   2   0   2   0   0   2   0   2   2   0   2   0   2   0   0   2   2   2   0   0   2   2   0   0   0   2   0   2   2   2   0   0   2   0   0   0   2   2   2   2   2   0   2   2   0   0   2   0   0   0   0   0   0   0   0   2   0   0   2   0   2   0   2   2   0   2   0   2   2   0   0   2   0   0   0   2   0   0   2   2   0   0   2   0   0   2   2   2   2   2   2   0   0   2   0   2   2   2   2   2   0   0   2   0   2   2   0   2   0   2   0   2   2
 MK-6-11                2   0   0   0   2   0   2   0   0   2   2   2   0   2   2   0   0   0   2   2   2   0   0   0   0   2   2   2   0   0   0   0   2   2   0   0   2   0   2   2   2   0   2   0   0   0   2   2   2   2   2   2   2   0   2   0   0   2   0   0   0   0   0   2   0   2   2   2   0   0   0   2   2   2   2   0   2   2   0   2   2   2   2   2   0   2   2   2   0   2   0   2   0   0   2   2   0   2   0   2   0   0   2   2   2   0   0   2   2   0   0   0   2   0   0   2   0   0   0   2   0   0   0   2   2   2   2   2   0   2   2   0   0   2   0   0   0   0   0   0   0   0   2   0   0   0   0   2   0   2   2   0   2   0   2   2   0   0   2   2   0   0   0   0   0   0   2   0   0   2   0   0   2   2   2   2   2   2   0   2   2   0   2   2   2   2   2   0   2   2   0   2   2   0   2   0   2   0   2   2
 MK-6-12                2   0   0   2   2   0   2   2   0   2   2   2   0   2   2   0   0   0   2   2   2   0   2   0   0   2   2   2   0   0   0   0   2   2   0   2   2   0   2   2   2   2   2   0   0   0   2   2   2   2   2   2   2   0   2   0   0   2   0   0   0   2   0   2   0   0   2   2   0   0   0   0   2   2   0   0   2   2   0   2   0   0   2   2   0   2   2   2   0   2   0   2   0   0   2   2   0   0   0   2   0   0   2   2   2   0   0   2   2   0   0   0   2   0   0   2   0   0   0   0   0   2   0   2   2   2   2   2   0   2   2   0   0   2   0   0   0   0   0   0   0   0   2   0   0   0   0   2   0   2   2   0   2   0   2   2   0   2   2   2   0   0   0   0   0   2   2   0   0   0   0   0   2   2   0   2   2   2   0   2   2   2   2   2   2   2   2   0   2   2   0   2   2   0   2   2   0   0   2   2
 MK-6-13                0   0   0   2   2   2   2   2   0   2   2   2   0   2   0   0   0   0   2   2   2   0   2   0   0   2   2   2   0   0   0   0   2   2   0   2   2   0   2   2   2   2   2   0   0   0   2   0   2   2   0   2   2   0   0   0   0   2   0   0   0   2   0   2   0   0   2   2   0   0   0   0   2   2   0   2   0   2   0   2   0   0   2   2   2   2   2   2   0   2   0   2   2   0   2   0   0   2   0   2   0   0   2   2   2   0   0   2   2   0   0   0   2   0   0   2   0   0   0   0   0   2   0   2   2   2   2   2   0   2   2   0   0   2   0   0   0   0   0   0   0   0   2   0   0   0   0   2   0   2   2   0   2   0   2   2   0   2   2   2   0   0   0   0   0   2   2   0   2   0   0   0   2   2   0   2   2   0   0   2   2   2   2   2   2   2   0   0   2   2   0   2   2   2   2   2   0   0   2   2
 MK-6-14                0   0   0   2   2   0   2   2   0   2   2   2   0   2   0   0   0   0   2   2   2   0   0   0   0   2   2   2   0   0   0   0   2   2   0   2   2   0   2   2   2   2   2   0   0   0   2   0   2   2   0   2   2   0   0   2   0   2   0   0   0   2   0   2   0   0   2   2   0   0   0   0   2   2   0   2   0   2   0   2   0   0   2   2   2   2   2   2   0   2   0   2   2   0   2   2   2   2   0   2   0   0   2   2   2   0   0   2   2   0   2   0   2   0   0   2   0   0   2   0   0   2   2   2   2   2   2   2   0   2   2   0   0   2   0   0   0   0   0   0   2   0   2   0   0   0   0   2   0   2   2   0   2   0   2   2   0   2   2   2   0   0   0   0   0   2   2   0   2   0   0   0   0   2   0   2   2   0   2   2   2   2   0   2   2   2   0   0   2   2   0   2   2   2   2   2   0   0   2   2
 MK-6-15                0   0   0   2   2   2   2   2   0   2   2   2   0   2   0   2   0   0   2   2   2   0   2   0   0   2   2   2   0   0   0   0   2   2   0   2   2   0   2   2   2   2   2   0   0   0   2   0   2   2   0   2   2   0   0   2   2   2   0   0   0   2   0   0   2   0   2   2   0   0   0   0   2   2   0   2   0   2   0   2   2   0   2   2   2   2   2   2   0   2   0   2   2   0   2   2   2   2   0   2   0   0   0   2   2   0   0   2   2   2   2   2   0   0   0   2   0   2   2   0   0   0   2   2   2   2   2   2   0   2   0   0   0   2   0   2   0   0   0   0   2   0   0   0   0   0   0   2   0   2   2   0   2   0   2   2   0   2   2   2   0   0   0   0   0   2   2   2   0   0   2   0   0   2   0   2   2   0   2   2   2   2   0   2   2   2   0   0   2   2   0   2   2   2   0   2   0   0   2   0
 MK-6-16                0   0   0   2   0   2   0   2   0   2   2   2   0   2   0   2   0   0   2   2   2   0   2   0   2   0   0   2   2   2   0   0   2   2   0   0   2   2   2   2   2   0   2   0   0   0   2   0   2   2   0   2   2   0   0   2   2   2   0   0   0   2   0   0   2   0   2   2   0   0   0   0   2   2   0   2   0   2   0   2   2   0   0   2   2   2   2   2   0   2   0   2   2   0   2   2   2   2   0   2   0   0   0   2   2   0   0   2   2   2   2   2   0   0   0   2   0   0   0   2   2   0   2   2   2   2   2   2   0   2   2   0   0   2   0   2   0   0   0   0   2   0   0   0   0   0   0   2   0   2   2   2   2   0   2   2   0   2   2   2   0   0   0   0   0   2   2   2   2   0   2   0   0   2   0   2   2   2   2   2   2   2   0   2   2   2   0   0   2   2   0   0   2   2   2   2   0   0   2   0
 
!****************************************** Phenotypic Data **********************************************************
!-100.0 is resevred for missing phenotype
SimulatedTrait1        15.6680   16.3141   14.4075   14.8099   13.6914   16.6723   13.9754   14.2290   16.5104   15.4561   15.7839   16.6525   13.6110   15.9184   13.8873   14.7686   16.5227   15.2848   15.3723   15.2024   16.5697   13.9576   16.1470   14.3685   13.8979   15.8524   15.5854   14.1714   15.5641   15.6023   14.5045   14.0835   15.7309   16.4153   13.2514   13.8688   14.0026   13.5888   14.6031   15.8303   13.8402   15.0808   15.1596   13.6913   15.1191   15.1821   14.9846   16.1788   15.7933   15.3656   16.5347   15.6965   14.7931   15.3643   14.4688   13.7466   15.0799   14.2086   15.4102   16.1297   14.7189   13.1830   14.5625   15.2226   13.3140   16.1997   14.8634   15.1445   14.5941   14.4944   14.3745   14.4418   16.1066   15.2280   15.6729   14.5773   16.2065   14.4898   14.5035   14.0918   15.4420   15.9088   15.3125   13.4959   15.3356   15.9913   14.5119   16.2006   15.3013   16.9244   16.1927   16.0028   16.6140   14.2274   13.9352   16.1537   14.0571   13.9058   15.9206   15.4834   15.7084   16.4137   14.0059   14.0309   13.7960   14.7173   16.2223   13.7377   15.8734   15.9550   16.1282   14.2026   15.1957   14.1569   14.4277   13.3856   15.9959   14.9813   14.8314   14.9418   15.7024   15.7705   14.1099   14.3837   12.8133   15.5859   13.7226   13.9947   16.5865   14.5974   14.1950   13.9239   15.6515   15.8996   15.5416   14.8861   14.4792   15.2694   15.4594   16.7481   15.3942   15.9412   15.2518   15.5741   15.9165   13.2851   16.2602   13.3345   13.7536   14.7087   14.3766   14.4735   13.6587   14.1690   14.0438   14.8950   15.7885   14.3292   14.0890   16.5624   14.0193   14.1180   14.9898   13.9156   14.8299   13.5779   14.4236   13.8458   14.4681   15.8478   15.8297   14.5913   16.2493   15.9076   14.1432   16.1125   14.0437   15.0528   14.7846   14.0063   15.0924   16.0664   17.0040   15.7400   15.6401   14.4340   15.8972   14.8379   14.4296   16.9527   16.2976   15.6475   14.4764   14.3734   14.2846   15.0215   13.8719   16.6097   14.8830   16.3151
SimulatedTrait2         9.3966    9.0245   10.3064   10.4986   10.3067    9.7477   10.9249   10.2803    9.4721    9.4631    9.7533    9.6747   10.3714    9.4714   11.0885    9.9935    9.4497    9.9118    9.8410   10.4372    9.2763   10.4893    9.6014   10.6093   10.5669    9.4538    9.3181   10.4146    9.7597    9.5699    9.9284   10.3954    9.2820    9.9468   10.5435   10.3637   10.9623   10.3870   10.7231    9.1572   10.7671    9.7320   10.2566   10.4415    9.0876    9.1697    9.4381    9.5228    9.2565    9.2927    9.7377   10.3467   10.8038    9.3176   10.8591   10.1015    9.2499   10.1385    9.5963    9.4185   10.5810   10.3794   10.4543    9.4144   10.8802    9.5889   10.9252   10.3792   10.8202    9.7941   10.4189    9.7286    9.5913   10.6847    9.4130   10.2213    9.2145   10.5231   10.4258   10.6229    9.6204    9.7290    9.5557   10.0007   10.2616    9.7697   10.2382   10.1006    9.2265    9.0378    9.9194    9.4185    9.7354   10.4783   10.5036    9.4652   10.1842   10.5340    9.1603    9.3390    9.2105    9.4415   10.2959   10.6847   10.8785    9.8943    9.9506   10.5001    9.6692    9.5832    9.2775   10.6139    9.5886   10.5208   10.5280   10.7921    9.0286   10.4913    9.3704   10.2776    9.2628    9.8646   10.6216   10.1861   11.0707    9.5111   10.4328   10.0615    9.7773    9.3413   10.4750   10.3218    9.4363    9.6005    9.6959    9.0603   10.5577   10.4821    9.5172    9.7528    9.5817    9.5198   10.3227    9.4379    9.4795   10.6999    9.2830   10.9873   10.7681   10.5232   10.0333   10.6546   10.6095   10.0221   10.2469    9.3201    9.7160    9.4695   10.6662    9.3462   10.6812   10.7470    9.1347   10.2853   10.3023   10.5865   10.8549   10.8937    9.3251    9.6291    9.4451   10.6224    9.2868    9.3929   10.6003    9.8722   10.9176    9.8826    9.2290   10.3645   10.7557    9.2008    9.2773    9.1118    9.7714   10.2994    9.3125    9.1861   10.6294    9.6038    9.5714   10.7337   10.7648   10.5504   10.2864   10.5250   10.3302    9.2934   10.2537    9.5082
 
