# Supplementary material for: Inclusive Composite Interval Mapping of QTL by Environment Interactions in Biparental Populations
Source: PLoS One. 2015 Jul 10;10(7):e0132414. doi: 10.1371/journal.pone.0132414 (PMC4498613; doi:10.1371/journal.pone.0132414)
Supplement: S6 File — (ZIP) [file pone.0132414.s006.zip › H=0.8/L1/run_00174.met]

!**********************Note: lines staring with "!" are remarks and will be ignored in the program********************
!*********************************General Information**********************************
!Assuming F1 = P1 x P2, populations available in QTL IciMapping are: 
!  1, P1BC1F1 = P1 x F1, the first backcrossing where P1 is used as the recurrent parent;
!  2, P2BC1F1 = P2 x F1, the first backcrossing where P2 is used as the recurrent parent;
!  3, F1DH, F1-derived doubled haploids; 
!  4, RIL or F1RIL, recombination inbred lines through the repeated selfing of F1;
!  5, P1BC1RIL, recombination inbred lines through the repeated selfing of P1BC1F1;
!  6, P2BC1RIL, recombination inbred lines through the repeated selfing of P2BC1F1;
!  7, F2, the selfing generation of F1;
!  8, F3, the selfing generation of F2;
!  9, P1BC2F1, the second backcrossing where P1 is used as the recurrent parent; 
! 10, P2BC2F1, the second backcrossing where P2 is used as the recurrent parent;
! 11, P1BC2RIL, recombination inred lines through the repeated selfing of P1BC2F1; 
! 12, P2BC2RIL, recombination inred lines through the repeated selfing of P2BC2F1; 
! 13, P1BC1F2, the selfing generation of P1BC1F1; 
! 14, P2BC1F2, the selfing generation of P2BC1F1; 
! 15, P1BC2F2, the selfing generation of P1BC2F1; 
! 16, P2BC2F2, the selfing generation of P2BC2F1; 
! 17, P1BC1DH, P1BC1F1-derived doubled haploids; 
! 18, P2BC1DH, P2BC1F1-derived doubled haploids; 
! 19, P1BC2DH, P1BC2F1-derived doubled haploids; 
! 20, P2BC2DH, P2BC2F1-derived doubled haploids; 
   3      !Mapping Population (see remarks above)
   2      !Mapping Function (1 for Kosambi; 2 for Haldane; 3 for Morgan)
   2      !Marker Space Type (1 for intervals; 2 for positions)
   1      !Marker Space Unit(1 for centiMorgans; 2 for Morgan)
   6      !Number of Chromosomes (or Linkage Groups)
 200      !Size of the mapping population
   2      !Number of environments
 
!***************************************** Chromosomes and Linkage Maps **********************************************
!Chromosome                 NumMarkers
-CH1                        16
-CH2                        16
-CH3                        16
-CH4                        16
-CH5                        16
-CH6                        16
!Linkage map (Marker name followed by position or the interval length)
 MK-1-1                1     0.000
 MK-1-2                1    10.000
 MK-1-3                1    20.000
 MK-1-4                1    30.000
 MK-1-5                1    40.000
 MK-1-6                1    50.000
 MK-1-7                1    60.000
 MK-1-8                1    70.000
 MK-1-9                1    80.000
 MK-1-10               1    90.000
 MK-1-11               1   100.000
 MK-1-12               1   110.000
 MK-1-13               1   120.000
 MK-1-14               1   130.000
 MK-1-15               1   140.000
 MK-1-16               1   150.000
 MK-2-1                2     0.000
 MK-2-2                2    10.000
 MK-2-3                2    20.000
 MK-2-4                2    30.000
 MK-2-5                2    40.000
 MK-2-6                2    50.000
 MK-2-7                2    60.000
 MK-2-8                2    70.000
 MK-2-9                2    80.000
 MK-2-10               2    90.000
 MK-2-11               2   100.000
 MK-2-12               2   110.000
 MK-2-13               2   120.000
 MK-2-14               2   130.000
 MK-2-15               2   140.000
 MK-2-16               2   150.000
 MK-3-1                3     0.000
 MK-3-2                3    10.000
 MK-3-3                3    20.000
 MK-3-4                3    30.000
 MK-3-5                3    40.000
 MK-3-6                3    50.000
 MK-3-7                3    60.000
 MK-3-8                3    70.000
 MK-3-9                3    80.000
 MK-3-10               3    90.000
 MK-3-11               3   100.000
 MK-3-12               3   110.000
 MK-3-13               3   120.000
 MK-3-14               3   130.000
 MK-3-15               3   140.000
 MK-3-16               3   150.000
 MK-4-1                4     0.000
 MK-4-2                4    10.000
 MK-4-3                4    20.000
 MK-4-4                4    30.000
 MK-4-5                4    40.000
 MK-4-6                4    50.000
 MK-4-7                4    60.000
 MK-4-8                4    70.000
 MK-4-9                4    80.000
 MK-4-10               4    90.000
 MK-4-11               4   100.000
 MK-4-12               4   110.000
 MK-4-13               4   120.000
 MK-4-14               4   130.000
 MK-4-15               4   140.000
 MK-4-16               4   150.000
 MK-5-1                5     0.000
 MK-5-2                5    10.000
 MK-5-3                5    20.000
 MK-5-4                5    30.000
 MK-5-5                5    40.000
 MK-5-6                5    50.000
 MK-5-7                5    60.000
 MK-5-8                5    70.000
 MK-5-9                5    80.000
 MK-5-10               5    90.000
 MK-5-11               5   100.000
 MK-5-12               5   110.000
 MK-5-13               5   120.000
 MK-5-14               5   130.000
 MK-5-15               5   140.000
 MK-5-16               5   150.000
 MK-6-1                6     0.000
 MK-6-2                6    10.000
 MK-6-3                6    20.000
 MK-6-4                6    30.000
 MK-6-5                6    40.000
 MK-6-6                6    50.000
 MK-6-7                6    60.000
 MK-6-8                6    70.000
 MK-6-9                6    80.000
 MK-6-10               6    90.000
 MK-6-11               6   100.000
 MK-6-12               6   110.000
 MK-6-13               6   120.000
 MK-6-14               6   130.000
 MK-6-15               6   140.000
 MK-6-16               6   150.000
!*********************************** Marker Types ********************************************************************
!Co-dominant marker: When heterozygote F1 is present, P1 is coded as 2, F1 is coded as 1, and P2 is coded as 0; Otherwise, P1 is coded as 2, and P2 is coded as 0. 
!Dominant marker: When heterozygote F1 is present, P1 and F1 are coded as 12, and P2 is coded as 0; Otherwise, P1 is coded as 2, and P2 is coded as 0.  
!Recessive markers: When heterozygote F1 is present, P1 is coded as 2, and F1 and P2 are coded as 10; Otherwise, P1 is coded as 2, and P2 is coded as 0. 
!Missing marker is coded as -1. 
 MK-1-1                 0   2   0   0   2   0   2   0   0   2   0   2   2   0   2   2   0   2   0   2   2   0   2   0   2   0   2   0   2   0   0   0   2   2   2   0   0   2   0   2   0   0   2   2   0   0   0   2   2   0   2   2   2   2   0   0   0   0   2   2   2   2   0   0   2   2   2   2   0   2   0   2   0   2   0   0   0   0   0   2   0   2   2   2   0   2   0   2   2   0   2   0   2   2   0   0   0   2   0   2   2   2   0   0   2   0   2   0   2   0   2   0   2   2   2   2   2   2   2   2   2   0   2   0   0   2   0   0   0   2   2   2   2   0   2   0   0   2   0   0   2   0   0   0   0   0   2   0   0   2   2   2   0   2   0   0   0   2   0   2   2   2   0   2   0   2   2   0   0   0   0   0   0   0   2   0   2   0   0   0   0   2   2   0   0   2   0   0   0   2   2   0   2   0   0   2   2   0   2   0
 MK-1-2                 0   0   0   0   2   0   2   0   0   2   0   2   2   0   0   2   0   2   0   2   2   0   2   0   2   0   2   0   2   0   0   0   2   2   2   0   0   2   0   2   0   0   2   2   0   0   0   2   2   0   2   2   2   2   0   0   0   0   2   2   2   2   0   0   2   2   2   2   0   2   0   2   0   2   0   0   0   0   0   2   0   2   2   2   0   2   0   2   2   0   2   0   2   2   0   0   0   2   0   2   2   2   0   0   2   0   2   0   2   0   2   0   2   2   2   2   2   2   2   2   0   0   2   0   0   2   0   0   0   2   0   2   2   2   0   0   0   2   0   0   2   0   0   0   0   0   2   0   0   2   2   2   2   2   0   0   0   2   0   2   2   0   2   2   0   2   2   0   0   0   0   0   0   0   2   2   2   0   0   0   0   2   2   0   0   2   0   0   0   2   2   0   2   0   0   2   2   0   2   0
 MK-1-3                 0   0   0   0   2   0   2   0   0   2   0   2   2   0   0   2   0   2   0   2   2   2   2   0   2   0   2   0   2   0   0   0   2   2   2   0   0   2   2   2   0   0   2   2   0   0   2   0   2   0   2   2   2   2   0   0   0   2   2   2   2   2   0   0   2   2   2   0   0   2   0   0   0   2   2   0   0   0   0   2   0   0   2   2   2   2   0   2   2   0   2   2   2   2   0   0   2   2   2   0   2   2   0   0   2   0   2   0   2   0   2   0   2   2   2   2   2   2   0   2   0   0   2   0   0   0   0   0   0   2   0   2   2   2   0   0   0   2   0   0   0   0   0   0   0   0   2   0   0   2   2   2   2   2   0   0   0   2   0   2   2   2   2   2   2   2   2   0   0   0   0   0   0   0   0   2   2   2   0   0   0   2   2   2   2   2   2   2   0   2   2   0   2   0   0   2   2   0   0   0
 MK-1-4                 0   0   0   0   2   2   0   0   0   2   0   2   0   0   0   2   0   2   0   2   2   2   2   0   2   0   2   0   2   0   0   0   2   2   2   0   0   2   2   2   0   0   2   2   2   0   2   0   0   0   2   2   2   2   0   0   0   2   2   2   2   2   0   0   2   2   2   0   0   2   0   0   0   2   2   0   2   0   0   2   0   0   2   2   2   2   0   2   2   0   2   0   2   2   0   0   2   2   2   0   2   2   0   0   2   0   2   0   0   0   2   0   2   2   2   2   2   0   0   2   2   0   2   0   0   0   0   0   0   2   0   2   2   0   0   0   0   2   0   0   2   0   0   0   0   0   2   0   0   2   2   0   2   2   0   2   0   2   0   2   2   0   2   2   2   2   2   0   0   2   0   2   2   0   0   2   2   2   0   0   0   2   0   2   2   2   0   2   0   2   2   0   0   0   0   2   2   0   0   0
 MK-1-5                 0   0   0   0   2   2   0   0   0   2   0   2   0   2   0   2   2   2   0   0   0   2   2   2   2   0   0   0   2   0   0   0   2   2   2   0   0   2   2   2   2   0   2   2   2   0   2   0   0   0   2   2   2   2   0   2   0   2   2   2   2   2   0   2   2   2   2   0   0   2   0   0   0   2   2   0   2   0   0   2   0   0   2   2   2   2   0   2   2   0   2   0   2   0   0   0   2   2   2   0   2   2   0   0   0   0   2   0   0   0   2   0   2   2   2   2   2   0   0   2   2   0   2   0   2   0   0   0   0   2   0   2   2   0   0   0   0   2   0   0   0   0   0   0   0   0   2   0   0   0   2   0   2   2   0   2   0   2   0   2   2   0   2   0   2   0   2   0   0   0   0   2   0   0   0   2   0   2   0   0   0   2   0   2   2   2   0   2   0   2   2   0   0   0   0   2   2   0   0   0
 MK-1-6                 0   0   0   2   2   2   0   2   0   2   0   2   0   2   0   2   2   2   0   0   0   2   2   2   2   2   0   0   2   0   0   0   2   2   2   2   0   2   2   2   2   0   2   2   0   0   2   0   0   0   2   2   2   2   0   2   0   2   2   2   2   2   0   2   2   2   2   0   0   2   0   0   0   2   2   0   2   0   0   2   2   0   2   2   2   2   0   2   2   0   2   0   2   0   0   0   2   2   2   0   2   2   0   0   0   0   2   0   0   0   2   2   2   2   2   2   2   0   0   2   2   0   2   0   2   0   0   0   0   2   0   2   2   0   0   0   0   2   0   0   0   0   2   0   0   0   2   0   0   0   2   2   2   2   0   2   0   2   2   2   2   0   2   0   2   0   2   0   2   0   0   2   0   0   0   2   0   0   2   0   0   2   2   0   2   2   0   2   0   2   2   0   0   0   0   2   2   0   0   0
 MK-1-7                 0   0   0   2   2   2   0   2   0   2   0   2   0   2   0   2   2   2   0   0   2   2   2   2   0   2   0   0   2   0   0   0   2   0   0   2   0   2   2   2   2   0   2   2   0   0   2   0   0   0   2   2   2   2   0   2   0   2   2   2   2   2   0   2   2   2   2   0   0   2   0   0   0   0   2   0   0   0   0   2   2   0   2   2   2   2   0   2   2   0   2   0   2   0   0   0   2   2   2   0   2   2   0   0   0   0   2   0   0   0   2   0   2   2   2   2   2   2   2   2   2   0   2   0   2   0   0   2   0   2   0   2   2   0   0   0   0   2   2   0   0   2   2   0   0   0   2   0   0   0   2   2   2   2   0   2   0   2   2   2   2   0   2   0   2   0   2   0   2   0   0   2   0   2   0   2   0   0   2   2   0   2   2   0   2   2   0   2   0   2   2   0   0   0   0   2   2   2   0   0
 MK-1-8                 0   0   0   2   0   2   0   2   0   2   0   2   0   2   0   2   0   2   0   0   2   2   2   0   0   2   0   0   2   0   2   0   2   0   0   0   0   2   2   2   2   0   2   2   2   0   2   0   0   0   2   2   0   2   0   2   0   2   2   2   2   2   0   2   2   2   2   0   0   2   0   0   0   0   2   0   0   0   2   2   2   0   2   2   0   2   0   2   2   0   0   0   2   0   0   0   2   2   2   0   2   2   0   0   0   0   2   0   0   0   2   0   2   2   2   2   2   0   2   2   2   0   2   0   2   0   0   2   0   2   0   2   2   0   0   0   2   2   0   0   0   2   2   0   2   0   2   0   0   0   2   2   2   2   0   2   0   2   2   2   0   0   2   2   2   0   2   0   2   0   0   2   0   2   0   2   0   0   2   0   0   2   2   0   2   2   0   2   2   2   2   0   0   0   0   0   2   2   0   0
 MK-1-9                 0   0   0   2   0   2   0   2   0   2   0   2   0   2   0   2   0   2   0   2   2   2   2   0   0   2   2   0   2   0   2   0   2   0   0   0   0   2   2   2   2   0   0   2   2   0   2   0   0   0   2   2   0   2   0   2   0   2   2   2   2   2   0   2   2   0   2   0   0   0   0   0   0   0   0   0   0   0   0   2   2   0   2   2   0   2   0   2   2   0   0   0   2   2   0   0   2   2   2   0   2   2   0   0   0   0   2   0   0   0   2   0   2   2   2   2   2   0   2   2   2   0   2   0   2   0   0   2   0   2   0   2   2   0   0   0   2   2   0   0   0   2   2   0   2   0   2   0   0   2   2   2   2   2   0   2   0   2   2   2   0   0   2   2   2   0   2   0   2   0   0   2   0   2   0   2   0   0   2   2   0   2   2   0   2   0   0   2   2   2   2   0   0   0   0   0   2   2   0   2
 MK-1-10                0   0   0   2   0   2   0   2   0   0   0   2   0   2   0   0   0   2   0   2   2   2   2   0   0   2   2   0   2   0   2   0   2   0   0   0   2   2   2   2   2   0   2   2   2   0   2   0   0   0   2   2   0   2   0   2   0   2   0   2   2   2   0   2   2   0   2   0   0   0   0   2   0   0   2   0   0   0   0   0   2   0   2   2   0   2   0   0   2   2   0   0   2   2   0   0   2   2   2   0   2   2   0   0   0   0   0   0   0   0   2   0   2   2   2   2   2   0   2   2   2   0   2   0   2   0   0   0   0   2   0   2   2   0   0   0   2   2   0   0   0   2   2   0   2   0   2   0   0   2   2   2   2   2   0   2   0   2   2   2   2   0   2   2   2   0   2   0   2   0   0   2   0   2   0   2   0   0   2   2   0   2   2   0   2   0   0   2   2   2   0   0   0   0   0   0   0   2   0   2
 MK-1-11                0   0   0   2   0   2   2   2   0   0   0   2   0   2   2   0   0   2   2   2   2   2   2   0   0   2   2   0   2   2   0   0   2   0   0   0   2   2   2   0   2   0   2   2   2   0   2   0   2   0   2   2   0   2   0   0   0   2   0   2   2   2   0   2   2   0   2   0   0   0   0   2   0   0   2   2   0   0   0   0   2   0   2   2   0   2   0   0   2   2   0   0   2   2   0   0   0   2   2   0   2   0   0   0   0   0   0   0   0   0   2   0   2   2   2   0   2   0   2   2   0   0   2   0   2   0   2   0   0   2   0   2   2   0   0   0   2   2   0   0   0   2   2   0   2   0   2   0   0   2   2   2   2   2   0   2   0   2   2   2   2   0   2   2   2   0   2   0   0   0   0   2   0   2   0   2   0   0   2   2   2   2   2   0   2   0   0   2   2   2   0   2   0   0   0   0   0   2   0   2
 MK-1-12                0   0   2   2   0   2   2   2   0   0   0   2   0   2   2   0   0   2   2   2   2   2   2   0   0   0   2   0   2   2   0   0   2   0   0   0   2   2   2   2   2   0   2   2   2   0   2   0   2   0   2   2   0   2   0   0   0   0   0   2   2   0   0   2   2   0   2   0   0   0   0   2   0   2   2   0   0   2   0   0   2   0   2   2   0   2   0   0   2   2   0   2   2   2   0   0   0   2   0   0   2   0   0   0   0   0   0   0   0   0   2   0   2   2   2   0   2   0   2   2   2   0   2   0   2   0   2   0   0   2   0   2   2   0   0   0   2   2   0   0   0   2   2   0   2   0   2   2   0   2   2   2   2   2   0   2   0   2   2   2   2   0   2   2   2   0   2   0   0   0   0   2   2   2   0   2   2   0   2   2   0   2   2   0   2   0   0   2   2   2   0   2   0   0   0   2   0   2   0   2
 MK-1-13                0   0   2   2   0   2   2   2   0   0   0   2   0   2   2   0   2   2   2   2   2   2   2   0   2   0   2   0   2   2   0   0   2   0   0   0   2   0   2   2   2   0   2   2   2   0   2   0   2   0   2   0   0   2   0   2   0   2   0   2   2   2   0   2   2   0   2   0   0   0   0   2   0   2   2   0   0   2   0   0   2   0   2   2   0   2   0   0   2   2   0   2   2   2   0   0   0   2   0   0   2   0   0   2   0   0   0   0   0   0   2   0   2   2   0   2   2   0   2   2   2   0   0   0   2   2   2   0   0   2   0   2   2   0   0   0   2   0   0   0   0   2   2   2   2   0   2   2   0   2   2   0   2   2   0   2   0   2   2   2   2   0   2   2   2   0   2   0   0   0   0   2   2   2   0   2   2   0   2   2   0   2   2   0   2   0   0   2   2   2   0   2   0   0   0   0   0   2   0   2
 MK-1-14                0   2   0   2   0   2   2   2   0   0   0   2   0   2   2   0   2   2   2   2   2   2   2   0   2   0   2   0   0   2   0   2   2   0   0   2   2   0   2   2   2   2   2   2   2   0   2   0   2   0   2   0   0   2   0   2   0   2   0   2   2   2   0   0   2   0   2   0   0   0   0   2   0   2   2   0   0   2   0   0   2   0   2   2   0   2   2   0   2   2   0   2   2   2   0   0   0   2   0   0   2   0   0   2   0   0   0   0   0   0   2   0   2   2   2   0   2   0   2   2   2   0   0   0   2   2   2   0   2   2   0   2   2   0   0   0   2   0   0   0   2   2   2   2   2   0   2   2   0   2   2   2   0   2   0   2   0   2   2   2   2   0   2   2   2   0   0   0   0   0   0   2   2   2   2   2   2   2   2   2   0   2   2   0   2   0   0   2   2   2   0   2   0   0   0   0   0   2   0   2
 MK-1-15                2   2   0   2   0   2   2   2   0   0   0   2   0   0   2   0   2   2   2   2   2   2   2   0   2   0   2   0   0   2   0   2   2   0   0   2   2   0   2   0   2   2   0   2   2   2   2   0   2   0   2   0   0   2   0   2   0   2   0   2   2   0   0   0   2   0   2   0   2   0   0   2   0   2   2   0   0   0   0   0   2   0   0   2   0   2   2   2   2   0   0   2   2   2   0   0   0   2   0   2   2   0   0   2   0   0   0   0   2   0   2   0   2   2   2   0   2   0   0   2   2   0   0   0   2   2   2   0   2   2   0   2   2   0   0   0   2   0   0   0   2   2   2   2   2   0   2   2   0   2   2   2   0   0   0   2   0   2   2   2   2   0   0   2   2   0   0   0   0   0   0   2   2   2   2   2   2   2   2   2   0   2   2   0   2   0   0   0   2   2   0   2   0   0   0   0   0   2   0   2
 MK-1-16                2   2   0   2   0   2   2   2   0   0   0   2   2   0   2   0   2   2   2   2   2   2   2   0   2   0   2   0   0   2   2   2   2   0   0   2   2   0   2   0   2   2   0   2   2   2   2   0   2   0   2   0   0   2   0   0   2   2   0   2   2   0   0   2   0   0   0   0   2   0   0   0   2   2   2   0   0   0   0   0   0   0   0   2   0   2   2   2   2   0   0   2   2   2   0   0   0   2   0   2   2   0   0   0   0   0   0   0   2   0   2   0   2   2   2   0   2   0   0   2   2   0   0   2   0   2   2   0   2   0   2   2   0   0   0   0   2   2   0   0   2   2   0   2   2   0   2   2   0   2   2   2   0   2   0   2   0   2   2   2   2   0   0   2   2   0   0   0   0   0   2   2   2   2   2   2   2   2   2   2   0   2   2   0   2   0   0   0   2   0   0   2   0   0   0   0   0   2   0   2
 MK-2-1                 0   2   2   0   0   2   2   2   2   0   0   2   2   0   0   2   2   2   2   2   2   2   0   0   2   2   2   2   0   0   0   0   0   2   2   0   0   2   0   2   2   0   0   2   2   0   0   0   0   2   2   0   0   0   0   0   2   0   2   0   2   2   2   0   2   2   2   2   2   0   0   2   2   0   2   0   2   2   2   0   2   2   2   0   0   2   2   0   2   2   0   0   0   0   2   2   2   2   0   2   2   2   2   0   2   2   0   2   0   2   2   2   0   2   2   2   0   2   0   0   0   2   2   2   2   0   0   2   2   2   0   2   2   0   0   2   2   0   2   0   2   0   2   2   2   2   2   2   2   2   0   0   0   2   0   0   0   0   0   2   2   0   0   0   2   0   2   0   2   0   2   0   2   2   0   2   2   2   0   2   2   0   0   0   2   0   0   2   2   0   0   2   2   0   2   2   0   2   0   2
 MK-2-2                 0   2   2   0   0   2   2   2   2   2   2   2   2   0   0   2   2   2   2   2   2   2   0   0   2   2   2   0   0   0   0   0   0   0   2   0   0   2   0   2   0   0   0   2   2   0   0   0   2   2   2   2   0   0   0   0   0   0   2   2   2   2   2   2   2   2   2   2   2   0   0   2   2   0   2   0   2   2   2   0   0   2   2   0   0   0   2   0   2   2   2   0   0   0   2   2   2   2   0   2   2   2   2   0   2   2   0   2   0   2   2   2   0   2   2   2   0   2   2   0   0   2   2   2   2   0   0   2   2   2   0   2   2   0   0   0   0   0   2   0   2   0   2   2   2   2   2   2   2   2   2   0   0   2   0   0   0   2   0   2   2   0   0   0   2   0   2   0   2   0   2   0   2   2   0   2   2   2   0   2   2   0   0   0   2   0   0   2   0   0   0   2   2   0   2   2   0   2   0   2
 MK-2-3                 0   2   2   0   0   2   2   2   2   2   2   2   2   0   0   2   2   2   2   2   2   2   0   0   2   2   2   0   0   0   2   0   0   0   2   0   0   2   0   2   0   0   0   2   2   0   0   0   2   0   2   2   0   0   0   0   0   0   2   2   2   2   2   2   0   2   2   2   0   0   0   2   2   0   2   0   2   2   2   0   0   2   2   0   0   0   2   0   2   2   2   0   0   0   2   2   2   2   0   2   2   2   2   0   2   2   0   2   0   2   2   2   0   0   2   2   0   2   2   0   0   2   2   2   2   0   0   2   2   2   0   2   2   0   0   0   0   0   2   0   2   0   2   2   2   0   2   2   2   2   2   0   0   2   0   0   0   2   0   2   2   0   0   0   2   0   2   0   2   2   2   0   2   2   0   2   0   2   0   2   2   0   0   0   2   0   0   2   0   0   0   2   2   0   2   2   0   2   0   2
 MK-2-4                 2   2   2   0   0   0   2   2   0   2   2   2   2   0   0   2   2   2   2   2   2   2   0   0   2   2   2   0   0   0   0   0   0   0   2   0   0   2   2   0   0   0   0   2   2   0   0   0   0   0   2   0   0   0   0   2   0   0   2   2   2   2   2   2   0   2   2   2   0   0   0   2   2   0   2   0   0   2   2   0   0   0   2   0   0   0   2   0   2   2   2   0   0   0   2   2   2   2   0   2   2   2   2   0   2   2   0   2   0   2   2   2   0   0   2   2   0   2   2   0   0   2   2   2   2   0   0   2   2   2   0   2   2   0   0   0   0   2   2   0   2   0   2   2   2   2   0   2   2   2   2   0   0   2   0   0   0   0   0   2   2   0   0   0   2   0   2   0   2   2   2   0   2   2   0   0   2   2   0   2   2   0   0   0   0   0   2   0   0   0   0   2   2   2   2   2   0   2   0   2
 MK-2-5                 2   2   2   0   0   0   2   2   0   2   0   0   2   0   0   2   2   2   2   2   2   2   2   0   2   0   2   0   0   0   0   0   0   0   2   0   0   2   2   0   0   0   0   2   2   0   0   0   0   0   2   0   0   0   0   2   0   0   2   2   2   2   2   0   0   2   2   2   0   0   0   2   2   0   2   0   0   2   2   0   0   0   2   0   0   0   2   0   2   2   2   0   0   0   2   2   2   0   0   2   2   2   2   0   2   2   0   2   2   2   2   2   0   0   2   2   0   2   2   0   0   2   0   2   2   0   0   2   2   0   0   2   2   0   0   0   0   2   2   0   2   2   2   2   0   2   0   2   2   2   2   0   0   2   0   0   0   0   0   2   2   2   0   0   2   0   2   0   2   2   2   0   2   2   2   0   0   2   0   2   2   0   0   0   0   0   2   0   0   0   0   2   2   2   2   2   0   2   0   2
 MK-2-6                 2   2   2   2   0   0   2   2   0   0   0   0   2   0   0   2   2   2   0   2   2   2   2   0   2   0   2   0   0   0   0   0   0   0   2   0   0   2   2   0   2   0   0   2   0   0   0   0   0   0   0   0   0   0   0   2   0   0   2   2   0   0   2   2   0   2   2   2   0   0   0   2   2   0   2   0   2   2   2   0   0   0   2   0   0   0   2   0   2   2   2   0   0   0   2   2   2   0   0   2   2   2   2   0   2   2   0   2   2   2   2   2   0   0   2   2   0   2   2   0   0   2   2   2   2   0   0   2   2   2   0   2   2   0   0   0   0   2   2   0   2   2   2   2   0   2   0   2   0   2   2   0   0   2   0   0   0   0   0   2   2   2   0   0   2   0   2   0   2   2   2   0   2   2   2   0   0   2   0   2   2   0   0   0   0   0   2   0   0   2   0   2   2   2   2   2   0   2   2   2
 MK-2-7                 2   2   2   2   0   0   2   2   0   0   0   0   2   0   0   2   0   2   0   0   2   2   2   0   2   0   2   0   0   0   0   0   0   0   2   0   0   2   2   0   2   0   0   2   0   0   0   0   0   0   0   0   0   0   0   0   0   0   2   2   0   0   2   2   0   2   2   2   0   0   0   2   2   0   2   0   2   2   2   0   0   0   2   0   0   2   2   0   2   2   2   0   0   0   2   2   2   0   0   2   0   2   2   0   2   0   0   2   2   0   2   2   0   0   2   2   0   2   2   0   0   2   2   2   2   0   2   2   2   2   0   2   2   2   0   0   2   2   2   0   2   2   2   2   0   2   0   2   0   2   2   0   0   2   0   2   0   0   0   0   2   2   0   0   2   0   2   2   2   2   2   0   0   2   2   0   0   2   2   2   2   0   0   0   0   0   2   0   0   2   0   2   2   2   2   2   2   2   2   2
 MK-2-8                 2   2   2   0   0   0   0   2   0   2   0   0   2   2   0   2   0   0   0   0   2   2   2   0   2   0   2   0   0   2   0   0   2   0   2   0   0   2   2   0   0   0   0   2   0   0   0   0   0   0   0   0   0   0   0   2   0   0   2   2   0   0   2   2   2   0   2   2   0   0   0   0   2   0   2   0   2   2   2   0   0   0   2   0   0   2   2   0   2   2   2   0   0   0   2   0   2   0   0   2   0   2   0   0   2   0   0   2   2   0   2   2   0   0   2   2   0   2   2   0   0   0   2   2   2   0   2   2   2   2   0   2   2   2   0   0   0   0   2   0   2   2   2   2   0   2   0   2   0   2   2   0   0   2   0   2   0   0   0   0   2   2   0   0   2   0   2   2   0   2   2   0   0   2   2   0   0   2   2   2   2   0   0   0   0   0   2   0   0   2   0   2   2   0   2   2   2   0   2   2
 MK-2-9                 0   2   2   0   0   2   0   2   0   2   0   0   2   2   0   2   0   0   0   0   2   2   2   0   2   0   2   0   0   2   0   0   2   0   2   0   0   0   2   0   0   0   0   0   0   0   0   0   0   2   2   0   0   0   0   2   0   0   2   2   0   0   2   2   2   0   2   2   0   0   0   0   2   0   2   0   2   2   2   0   0   0   2   0   0   2   2   2   2   2   2   0   2   0   2   2   2   0   0   2   0   2   2   2   2   0   0   2   2   2   2   2   0   0   2   2   0   0   2   0   0   0   2   2   2   0   2   2   2   2   0   2   2   0   0   0   0   0   2   0   2   2   2   2   0   0   0   2   0   2   2   0   0   2   0   2   0   0   0   0   2   0   0   0   2   0   2   2   0   0   2   0   0   2   2   0   2   2   2   2   2   0   0   0   0   0   2   0   0   2   0   2   0   0   2   2   2   0   2   2
 MK-2-10                0   2   2   0   0   2   0   2   0   2   0   0   2   2   0   2   0   0   0   0   2   2   2   0   2   0   2   0   0   2   0   0   2   0   2   0   0   0   2   0   0   0   0   0   2   2   0   0   0   2   2   0   2   0   0   2   0   2   2   2   0   0   2   2   2   2   2   2   0   0   0   0   2   2   2   0   2   2   2   0   0   0   2   0   0   2   2   2   2   0   2   0   2   0   2   2   2   0   0   2   0   2   2   0   2   0   0   2   2   0   0   2   0   0   2   2   0   2   2   0   0   0   2   2   2   0   2   2   2   2   0   2   2   0   0   0   0   0   2   0   2   2   2   2   0   0   2   2   0   2   2   2   0   2   0   2   0   0   0   0   2   0   0   0   2   0   2   2   0   0   2   0   0   0   2   0   2   0   2   2   2   0   2   0   0   0   2   0   2   2   0   2   0   0   2   2   2   0   2   2
 MK-2-11                0   2   2   0   0   2   0   2   0   2   0   0   0   2   0   2   0   0   0   0   2   2   2   0   2   0   2   0   0   2   0   0   2   0   2   0   0   0   2   0   0   2   0   2   2   2   0   0   0   2   2   2   2   0   0   2   0   2   2   0   2   0   2   2   2   2   2   2   0   0   0   0   2   0   2   0   2   2   0   0   0   0   2   0   0   2   2   2   2   0   2   0   2   0   2   2   2   0   0   2   0   2   2   0   2   0   0   2   2   0   0   2   0   2   2   2   0   0   2   2   0   0   2   2   2   0   0   2   2   0   0   2   2   0   0   0   0   0   2   0   2   2   2   2   0   0   2   2   0   2   2   2   0   2   0   2   0   2   0   0   2   0   0   0   2   0   2   2   0   0   2   0   0   0   2   0   2   0   2   2   2   2   0   0   2   0   2   0   2   0   0   2   0   0   2   0   2   0   2   0
 MK-2-12                2   2   2   0   0   2   0   0   0   0   2   2   2   2   0   2   0   0   0   0   2   2   2   0   2   0   0   0   0   2   0   0   2   0   2   0   0   0   2   0   0   2   0   2   2   2   2   0   0   0   2   2   2   0   0   2   0   2   0   0   2   2   2   2   2   2   2   2   0   0   0   2   2   0   2   0   2   0   2   0   0   0   2   0   0   2   2   2   2   0   2   0   2   0   2   2   2   0   0   2   0   2   2   2   2   0   0   2   2   0   0   2   0   2   0   2   0   0   0   2   0   0   2   2   0   2   0   2   2   0   0   2   2   0   2   0   0   0   2   0   2   2   2   2   2   0   2   2   0   2   2   2   0   2   0   0   0   2   0   2   2   0   2   0   2   0   2   2   0   0   2   0   0   0   2   0   2   0   2   2   2   2   0   0   0   0   2   0   2   0   0   2   0   0   2   0   2   0   2   0
 MK-2-13                2   0   2   0   0   2   0   0   0   0   2   2   2   2   0   2   0   0   0   0   2   2   2   0   2   0   0   2   2   2   0   0   2   0   2   0   0   0   2   0   0   2   0   2   2   2   2   0   0   0   2   2   2   0   0   2   0   2   0   0   2   2   2   2   0   2   0   2   0   0   2   2   2   0   0   0   0   0   2   0   0   0   2   0   0   2   2   2   2   0   2   0   2   0   2   2   2   0   0   2   0   2   2   2   2   0   0   2   2   0   0   2   0   2   0   2   0   0   0   2   0   2   2   2   0   2   0   0   2   0   0   0   2   0   2   0   0   0   0   0   2   2   2   2   2   0   2   2   2   2   2   2   0   2   0   0   0   2   2   0   2   0   0   0   2   0   0   2   0   0   2   0   0   0   0   0   2   0   2   2   2   2   0   0   0   0   2   0   2   0   0   2   0   0   2   0   0   2   2   0
 MK-2-14                0   0   2   0   0   2   0   0   2   0   0   2   2   2   0   2   0   0   0   0   2   2   2   0   0   0   0   2   2   2   0   0   2   0   2   0   0   0   2   0   0   2   2   2   2   0   2   0   0   0   2   2   0   0   0   0   0   2   0   0   2   2   2   2   0   2   2   2   0   0   2   2   0   0   0   0   0   0   0   0   0   0   2   0   0   2   2   2   2   0   2   0   2   0   2   2   2   0   0   2   0   2   2   2   2   0   0   2   2   0   2   0   2   2   0   2   0   0   0   2   0   2   2   2   0   2   0   0   2   0   0   0   2   0   2   0   0   0   0   0   2   2   2   2   2   0   2   2   2   2   2   2   0   2   0   0   0   2   2   0   2   0   0   0   2   0   0   0   0   0   2   0   0   0   0   0   2   0   2   2   2   2   0   0   0   0   2   0   2   0   0   2   0   0   2   0   0   2   2   0
 MK-2-15                0   0   2   0   2   2   0   0   2   0   0   2   2   2   0   2   0   0   0   0   2   2   2   0   0   0   0   2   2   2   0   0   2   0   2   0   0   0   2   0   0   2   2   2   2   0   0   0   0   0   2   2   0   0   0   0   0   2   0   0   2   2   2   2   0   2   2   2   0   0   0   2   2   0   0   0   2   0   0   2   0   0   2   0   0   2   2   2   2   0   2   0   2   0   2   2   2   0   0   2   0   2   2   2   2   0   0   2   2   0   2   0   2   2   0   2   0   0   0   0   0   2   2   2   0   2   0   0   2   0   0   0   2   0   2   0   0   0   0   0   2   2   2   2   2   0   2   0   2   2   2   2   0   2   0   0   2   2   2   0   2   0   0   0   2   2   0   2   0   0   2   0   0   0   0   0   2   0   2   2   2   2   0   0   0   0   2   0   2   0   0   2   0   0   2   2   0   2   2   2
 MK-2-16                0   0   2   0   2   2   0   0   0   0   0   2   2   2   0   2   0   0   2   0   2   2   2   0   0   0   0   2   2   2   0   0   2   0   0   0   0   0   2   0   0   2   2   2   2   0   0   0   0   0   2   2   0   0   0   0   0   2   0   0   2   2   2   2   0   2   2   2   0   0   0   2   2   0   0   0   2   0   0   2   0   0   2   0   0   2   0   2   0   0   2   0   2   0   2   2   2   0   0   2   0   2   2   2   2   0   0   2   2   0   0   0   2   2   0   2   0   0   0   0   0   0   2   2   0   2   0   0   2   0   2   0   2   0   2   0   0   0   2   2   0   2   2   2   2   0   0   0   2   2   2   2   0   2   0   0   0   2   2   0   2   0   0   0   2   2   0   2   0   0   0   0   0   0   0   0   2   0   2   2   0   2   0   0   0   0   2   0   2   0   0   2   0   0   2   2   0   2   2   2
 MK-3-1                 0   0   0   0   2   2   0   0   0   2   2   0   2   2   2   0   2   2   0   2   2   0   0   0   2   2   0   0   2   0   0   2   2   2   2   2   2   2   2   0   2   2   0   0   2   0   0   2   0   0   2   0   2   0   2   0   0   0   2   2   2   2   2   2   0   0   2   0   0   0   2   0   2   2   2   0   2   0   0   2   0   2   2   2   0   0   0   2   2   0   0   0   2   2   2   2   2   0   2   2   2   0   0   2   2   0   0   2   0   0   2   0   2   2   2   2   2   2   2   0   0   2   0   0   0   2   0   0   0   0   2   2   0   2   0   2   0   0   2   0   0   0   0   2   2   0   0   2   0   2   0   2   0   0   0   0   0   0   0   2   2   0   0   2   0   0   0   0   0   2   0   0   0   0   2   0   0   2   0   0   2   0   0   2   0   0   0   2   2   2   0   0   2   2   2   0   0   0   0   0
 MK-3-2                 0   0   0   0   2   2   0   0   0   2   2   0   2   2   2   0   0   2   0   0   2   0   0   0   2   2   0   0   2   0   0   2   2   2   2   0   2   2   2   0   2   2   0   0   2   2   0   2   0   0   2   0   2   0   2   2   0   0   2   2   2   2   2   2   0   0   2   0   0   0   2   0   2   2   2   0   2   0   0   2   0   2   2   2   0   0   0   2   2   0   0   0   2   2   2   2   2   0   2   2   2   0   0   2   2   0   0   2   0   0   0   0   2   2   2   2   0   2   2   0   0   0   0   0   0   2   0   0   0   0   2   2   0   2   0   0   0   0   2   0   0   0   0   0   2   0   0   2   0   2   0   2   0   0   2   0   0   2   0   0   2   0   0   0   2   2   0   0   0   2   0   0   0   0   2   2   0   2   0   0   2   0   0   2   0   2   0   2   2   2   0   0   2   2   2   0   0   2   0   0
 MK-3-3                 0   0   0   0   2   2   2   0   0   2   2   0   2   2   0   0   0   2   0   0   2   0   0   0   0   2   0   0   2   0   0   2   2   2   2   0   2   2   2   0   2   2   0   0   2   2   0   2   0   0   2   0   2   0   2   2   0   0   0   2   2   2   2   2   0   0   2   0   0   0   2   0   2   2   2   0   2   0   0   2   0   2   2   2   0   0   0   2   2   0   0   0   2   2   2   2   2   0   2   2   2   0   0   2   2   0   0   2   2   0   2   0   2   2   2   2   0   2   2   0   0   0   0   0   0   2   0   0   0   0   2   2   0   2   0   0   0   0   2   0   0   0   0   2   2   0   0   2   0   2   0   2   0   0   2   0   0   2   0   2   2   0   0   0   2   2   0   0   0   2   0   2   0   0   2   2   0   2   0   0   2   0   2   2   0   2   0   0   2   2   0   0   2   2   2   0   2   2   0   0
 MK-3-4                 2   0   0   0   2   2   2   0   0   2   2   0   2   0   0   0   0   2   0   0   2   0   0   0   0   2   2   0   2   0   0   2   2   0   2   0   2   2   2   0   2   2   0   0   2   2   2   2   0   0   2   0   2   0   2   2   0   0   0   2   2   0   2   2   0   0   2   0   0   2   2   0   2   2   0   0   2   0   0   2   0   0   2   2   0   0   0   2   2   0   2   0   2   2   2   2   2   2   2   2   2   0   0   0   2   0   0   2   2   0   2   0   2   2   2   2   2   0   2   0   0   0   0   0   0   2   0   0   0   0   2   0   0   2   0   0   0   2   2   0   0   0   0   0   2   0   0   2   0   2   0   2   0   0   2   0   0   2   0   2   2   0   0   0   0   2   0   0   0   2   0   2   0   0   2   2   2   2   0   0   2   0   2   2   0   2   0   0   2   2   0   0   2   2   2   2   2   2   0   2
 MK-3-5                 2   0   0   0   0   2   2   2   0   2   2   0   2   0   0   0   0   2   0   0   2   0   0   0   0   2   2   0   2   0   0   2   2   0   0   0   2   2   2   0   2   2   0   0   2   2   2   2   0   0   2   0   2   0   2   2   0   0   0   2   2   0   2   2   0   0   0   0   0   2   2   0   2   2   0   0   2   0   0   2   2   0   2   2   0   0   0   2   2   0   2   0   2   2   2   2   2   2   0   2   2   0   0   0   2   0   0   2   2   2   2   0   2   0   2   2   2   0   2   0   2   0   0   0   0   2   0   2   0   0   2   0   0   2   0   0   0   2   2   0   0   0   0   0   2   2   0   0   0   2   0   2   0   0   2   0   0   2   0   2   2   0   0   0   0   2   2   0   0   2   0   2   0   2   2   2   2   2   0   0   2   0   2   2   0   2   0   0   2   2   0   0   0   2   2   2   2   2   0   2
 MK-3-6                 0   0   0   0   0   2   2   2   0   2   2   0   2   0   0   0   0   2   0   0   2   0   0   0   0   2   2   0   2   0   0   2   2   0   0   0   2   2   2   2   2   2   0   0   2   2   2   2   0   0   2   0   2   0   0   0   0   2   0   2   2   0   2   2   0   0   0   0   0   2   2   0   2   2   0   2   2   0   0   2   0   2   2   2   0   0   0   2   2   2   0   0   2   2   2   2   2   0   0   2   2   2   0   0   2   0   0   2   2   2   2   0   0   0   0   2   2   0   2   0   2   0   0   0   0   2   0   2   0   0   2   0   0   2   0   0   2   2   2   0   0   0   0   2   2   2   0   0   0   2   0   2   0   0   2   2   0   2   0   2   2   2   2   0   0   2   2   0   0   2   0   2   0   0   2   2   2   2   0   0   2   0   2   2   0   2   0   0   0   2   0   0   0   2   2   2   0   2   0   2
 MK-3-7                 0   0   0   0   0   0   2   2   0   2   2   0   2   0   0   0   0   2   0   0   2   0   0   0   0   2   2   0   2   0   0   2   2   2   0   0   2   2   2   2   2   2   0   0   2   2   2   2   0   0   0   0   2   0   0   0   0   2   0   2   2   0   2   2   0   0   0   0   0   2   2   0   2   2   0   2   2   2   0   2   0   2   2   2   0   0   0   2   2   2   0   0   2   2   0   2   0   0   0   2   2   2   0   0   2   0   0   0   0   2   2   0   0   2   0   2   2   0   2   0   2   0   0   0   0   2   0   2   2   0   2   0   0   2   0   2   2   0   2   0   2   2   0   0   2   2   0   0   0   2   0   2   2   0   2   2   0   2   2   2   2   2   2   2   0   2   2   0   0   2   0   0   0   0   2   2   0   0   2   0   2   0   2   2   0   0   0   0   0   2   0   0   0   2   2   2   0   2   0   2
 MK-3-8                 0   0   0   0   0   0   2   0   0   2   2   0   2   0   2   0   0   2   2   0   2   0   0   2   0   2   2   0   2   0   0   2   2   2   0   0   0   2   2   2   2   2   2   0   2   0   2   2   0   0   0   0   2   0   0   2   0   2   0   2   2   0   2   2   0   0   0   0   0   2   2   0   2   2   0   2   2   2   0   2   2   2   2   2   0   0   0   2   2   2   2   2   2   2   0   2   0   0   0   2   2   2   2   2   2   0   0   0   0   0   2   0   0   2   0   2   0   0   2   0   2   0   0   0   0   2   0   2   2   0   2   0   2   2   0   2   2   0   2   0   2   2   0   2   2   2   0   0   0   2   0   2   2   0   2   2   0   2   2   2   2   2   2   2   0   0   2   0   0   0   0   0   0   0   2   2   0   2   2   0   2   2   2   2   0   0   0   0   0   2   0   0   0   2   2   2   0   0   0   0
 MK-3-9                 0   0   2   0   0   0   2   0   0   2   2   0   2   0   2   2   0   2   2   0   2   0   0   2   0   0   2   0   2   0   0   2   2   2   0   0   0   2   2   2   2   2   0   0   2   0   2   2   0   0   0   0   2   0   0   2   0   2   0   2   2   0   2   2   2   0   0   2   0   2   2   0   2   2   0   2   2   2   0   2   2   2   2   2   0   0   0   2   2   2   2   2   2   2   0   0   0   0   0   2   2   2   2   2   2   0   0   2   0   0   2   0   0   2   0   2   0   0   2   0   2   0   0   2   0   2   0   2   2   0   0   0   2   2   0   2   2   0   2   2   2   2   0   2   2   2   0   0   0   0   0   0   2   0   2   2   0   2   2   2   2   2   2   2   0   0   2   0   0   0   0   2   2   0   2   2   0   2   2   0   2   2   2   2   0   0   0   0   0   2   0   0   0   2   2   2   0   0   0   0
 MK-3-10                0   0   2   0   2   0   2   0   0   2   2   0   2   0   2   2   0   2   2   0   2   2   0   2   0   0   2   2   2   0   0   2   2   2   0   0   0   2   2   2   2   2   0   0   2   0   2   2   2   0   0   0   2   0   0   2   0   2   0   2   2   0   2   2   2   0   0   0   0   2   2   0   2   2   0   2   2   2   0   2   2   2   2   2   0   0   0   2   2   2   2   2   2   2   0   0   0   0   0   2   2   2   2   2   2   0   0   2   2   0   2   2   0   2   0   2   0   0   2   0   2   0   0   2   0   2   0   2   2   0   0   0   2   2   0   2   2   2   2   2   2   2   2   2   0   2   0   0   0   0   2   0   0   0   2   2   0   2   2   2   2   2   2   2   0   2   2   0   2   0   2   2   2   0   0   2   0   2   2   0   2   2   0   2   0   0   0   0   2   2   0   0   0   2   2   2   0   0   0   0
 MK-3-11                0   0   2   0   2   0   2   0   0   0   2   0   2   0   2   2   2   2   2   0   2   0   0   2   0   0   2   2   2   0   0   2   0   2   0   0   0   2   2   2   2   2   2   2   2   0   2   2   2   0   0   0   2   0   0   2   0   2   0   2   2   0   2   2   2   0   0   0   0   2   2   0   2   2   0   2   2   2   0   2   2   2   2   0   0   0   0   2   2   2   2   2   2   2   0   0   0   0   0   2   2   2   2   2   2   0   0   2   2   0   2   0   0   2   0   0   0   0   2   0   2   0   0   0   0   2   2   2   2   0   0   0   2   2   0   2   2   2   2   2   2   2   2   2   0   2   0   0   0   0   2   0   0   0   2   2   0   2   2   2   2   2   2   2   0   2   2   0   2   0   2   2   2   0   0   2   0   0   2   0   0   2   0   2   0   0   0   0   2   2   0   0   0   2   2   2   2   0   0   0
 MK-3-12                0   0   0   0   2   0   0   0   0   0   2   0   2   0   2   2   2   0   2   0   2   0   2   2   0   0   2   2   2   0   0   2   0   2   0   0   0   2   2   2   0   2   2   2   2   0   2   2   2   0   0   0   2   0   0   2   0   0   0   2   2   0   2   2   2   0   0   0   0   2   2   0   2   2   0   2   2   2   0   2   0   2   0   0   0   0   0   2   2   2   2   2   2   2   0   0   2   0   0   2   2   2   2   0   2   0   0   2   2   0   2   0   0   2   0   0   0   0   2   0   2   0   2   0   2   2   2   2   2   2   0   0   2   2   0   2   2   2   2   2   2   2   2   2   0   2   0   0   0   2   2   0   0   0   2   2   0   2   2   2   2   2   2   2   0   2   2   0   2   0   2   2   2   0   2   2   2   0   2   0   0   2   0   2   0   0   0   0   2   2   0   0   0   0   2   2   2   0   0   0
 MK-3-13                0   0   0   0   2   0   0   0   0   0   2   0   2   2   2   2   2   2   2   0   2   0   2   2   0   2   2   2   2   0   0   2   0   2   0   0   0   2   0   0   0   2   2   2   2   0   0   2   2   0   0   0   2   0   0   2   0   0   0   2   2   0   2   2   2   0   0   0   0   2   2   0   2   2   0   0   2   2   2   2   2   0   2   0   0   0   0   2   2   2   2   2   2   2   0   0   2   0   0   2   2   2   0   0   2   0   0   2   0   0   2   0   0   2   0   0   0   0   2   0   2   0   2   0   2   2   2   2   2   2   0   0   2   2   0   2   2   0   2   2   2   0   2   0   0   2   0   2   0   2   2   0   0   0   2   2   2   2   2   2   2   2   2   2   0   2   2   0   0   0   2   2   2   0   2   2   2   0   2   0   0   2   0   2   0   0   0   0   2   2   2   0   0   0   2   2   2   0   0   0
 MK-3-14                0   0   0   0   2   0   0   0   2   0   2   0   2   2   2   2   2   2   2   0   2   0   2   2   0   2   2   2   2   0   0   0   0   2   0   0   0   2   0   0   0   2   2   0   2   0   0   2   2   0   0   0   2   0   2   2   0   0   0   2   2   2   2   2   2   0   0   2   0   2   2   0   2   2   0   0   2   2   2   2   2   0   2   0   0   0   0   2   2   2   2   2   2   2   0   0   2   0   0   2   2   0   0   0   2   0   0   2   0   0   2   2   0   2   0   0   2   0   0   0   2   0   2   2   2   2   2   2   2   2   0   0   2   2   0   2   2   0   2   2   2   0   2   2   0   2   0   2   0   0   2   0   0   0   2   2   2   2   2   2   2   2   2   2   0   2   2   0   0   2   2   2   0   2   2   2   2   2   2   0   0   2   0   2   0   0   0   0   2   2   2   0   0   0   2   2   2   0   0   0
 MK-3-15                0   2   2   0   2   2   0   0   2   0   2   0   2   2   2   2   2   2   2   0   2   0   2   2   0   0   2   2   0   0   2   0   0   2   2   0   0   2   0   0   0   2   2   0   2   0   0   2   2   0   0   0   2   0   0   2   0   0   0   2   2   2   2   2   0   0   0   2   0   0   2   0   2   2   0   0   2   2   2   2   2   0   2   0   0   0   0   2   2   2   2   2   0   0   0   0   2   0   0   2   2   0   2   0   2   0   0   2   0   0   2   2   0   2   0   0   2   0   0   0   0   0   2   2   2   2   2   2   2   0   0   0   2   2   0   2   2   0   2   2   2   0   2   2   0   2   0   2   2   0   0   0   0   0   0   2   2   2   0   2   2   2   2   2   0   2   2   0   2   2   2   2   0   2   2   2   2   2   2   0   0   0   0   2   0   0   0   2   2   2   2   0   0   0   2   2   2   0   0   0
 MK-3-16                0   2   2   0   2   2   0   0   2   0   2   0   2   2   2   2   2   2   2   0   2   0   2   2   0   0   2   2   0   0   2   0   0   0   2   0   0   2   0   0   0   2   2   0   2   0   0   2   2   0   0   0   2   0   0   2   2   0   0   2   2   2   2   0   2   0   2   2   0   0   2   0   2   2   2   0   2   2   2   2   2   2   2   0   0   0   0   2   2   2   0   2   0   0   0   0   2   0   0   2   2   0   2   0   2   0   0   2   0   0   2   2   0   2   0   0   2   0   0   0   0   0   2   2   2   0   2   2   2   0   2   0   2   0   0   2   2   0   2   2   2   0   2   2   0   2   0   2   2   0   0   0   0   0   0   0   2   2   0   2   2   2   2   2   0   2   2   0   0   2   2   2   0   2   2   2   2   2   2   0   0   0   0   2   0   0   0   2   0   2   2   0   0   0   2   2   2   0   0   0
 MK-4-1                 0   0   2   0   0   0   2   0   0   0   0   2   2   0   0   2   2   2   2   2   0   2   2   0   0   0   2   0   2   0   2   0   0   0   2   0   2   0   0   0   0   0   2   2   2   2   2   2   2   2   0   0   2   0   2   0   2   0   0   2   0   2   2   0   0   0   2   2   2   0   2   2   2   2   0   2   0   2   0   0   2   2   0   2   0   0   2   2   2   0   0   2   2   0   2   0   2   2   2   0   0   2   2   2   0   0   2   0   0   2   0   0   0   0   0   0   2   0   2   2   2   2   0   0   2   2   2   2   2   0   2   0   0   0   0   0   2   2   2   2   0   2   2   0   0   0   2   0   2   0   0   0   2   2   0   0   0   2   2   0   2   0   2   0   0   2   2   0   2   0   0   2   2   0   2   2   0   0   0   0   0   2   2   2   2   2   0   2   2   2   0   0   2   0   0   2   0   0   2   0
 MK-4-2                 0   0   2   0   0   0   2   0   2   2   0   2   2   0   0   2   2   2   2   2   0   2   0   0   0   0   2   0   2   2   0   2   0   2   2   0   0   2   0   0   2   0   0   2   2   2   2   2   2   2   0   0   2   2   2   0   2   0   0   2   0   2   2   2   0   0   2   2   2   0   2   2   2   2   0   2   0   0   2   0   2   2   0   2   0   0   2   2   2   0   0   2   2   0   2   0   2   2   0   0   0   2   0   0   0   0   2   0   0   2   0   0   0   0   0   0   0   0   2   2   2   2   2   0   0   2   2   2   2   0   2   0   0   0   0   0   2   2   0   2   2   2   2   0   0   0   2   0   2   0   0   0   2   2   0   2   0   2   2   0   2   0   2   0   0   2   2   0   2   2   0   2   2   0   0   2   2   0   0   0   0   2   2   2   2   2   0   2   2   2   2   0   2   0   2   0   2   0   2   2
 MK-4-3                 0   0   0   0   0   0   2   0   2   2   2   0   2   0   2   2   2   2   2   0   2   2   0   0   0   0   2   0   0   2   0   2   0   2   0   0   0   2   0   0   2   0   0   2   2   2   2   2   2   2   0   2   2   0   0   0   2   0   2   2   0   2   2   2   0   0   2   2   2   0   0   2   2   2   0   2   0   0   2   0   2   0   0   2   2   0   2   2   2   0   0   2   2   2   2   0   2   2   2   0   0   2   0   0   0   0   2   0   0   2   0   0   0   0   0   0   0   0   2   2   2   2   2   0   2   2   2   2   2   0   2   0   2   0   0   0   2   2   0   2   2   2   2   0   0   0   0   0   2   0   0   0   2   2   0   2   0   2   2   0   2   0   2   0   0   2   2   0   2   2   0   2   0   0   0   2   2   0   0   0   0   2   2   2   0   2   2   2   0   2   2   0   2   0   2   0   2   0   2   2
 MK-4-4                 0   0   0   0   0   0   0   0   2   2   2   0   2   0   2   0   2   2   0   0   2   2   0   0   0   0   2   0   0   2   0   2   0   0   0   0   0   2   0   0   2   0   0   2   2   2   2   2   0   2   0   2   2   0   0   0   2   0   2   2   0   2   2   2   2   0   2   2   2   0   2   2   2   2   0   2   0   0   2   0   2   2   0   2   2   0   2   0   2   0   0   0   2   2   2   0   2   2   0   0   0   2   0   0   0   0   2   0   0   2   0   0   0   0   0   0   0   0   2   2   0   2   2   0   2   2   2   2   2   2   2   0   2   0   0   0   2   2   0   0   2   2   2   0   0   0   0   0   2   0   0   0   2   2   0   2   0   2   0   0   2   2   2   0   0   2   2   0   2   2   0   2   0   0   0   2   2   0   0   0   0   2   0   0   0   2   2   2   0   2   2   0   2   0   2   0   0   0   2   2
 MK-4-5                 0   0   0   0   0   0   0   0   2   2   2   0   2   0   2   0   2   2   0   0   0   2   2   0   2   2   2   2   0   2   0   2   0   0   0   0   0   2   0   0   2   0   0   2   2   2   2   2   0   2   0   2   0   0   0   0   2   0   2   2   2   2   2   2   2   0   2   2   2   0   2   2   2   2   0   2   0   0   2   0   2   2   0   2   2   0   2   0   2   2   0   0   2   2   2   0   2   2   0   0   0   2   0   0   0   0   2   0   2   2   0   0   0   2   0   0   0   0   2   2   0   2   2   0   2   2   2   2   2   2   2   0   0   0   0   0   2   2   0   0   2   2   0   0   0   0   2   0   2   0   0   0   2   2   0   2   0   2   0   0   2   2   2   0   0   0   0   0   2   2   0   2   0   0   0   2   2   0   0   0   0   2   0   0   0   2   2   2   0   2   2   0   0   0   2   0   2   0   2   2
 MK-4-6                 0   0   0   0   0   0   0   0   2   2   2   0   2   0   2   0   0   2   0   0   0   2   2   0   2   2   2   2   0   2   2   2   0   0   0   0   0   2   0   0   2   0   0   0   2   2   2   2   0   2   0   2   0   0   0   0   2   0   2   2   2   2   2   2   0   0   2   2   2   0   2   2   2   0   0   0   0   0   2   0   2   2   2   2   2   0   2   0   2   2   0   0   2   2   2   0   2   2   0   0   0   2   0   0   0   0   2   0   2   2   0   0   0   2   0   2   0   0   2   2   2   2   2   0   2   2   2   2   2   2   0   0   0   0   0   0   2   2   0   0   2   2   0   0   2   0   2   0   2   0   0   0   2   2   0   2   2   2   0   2   2   2   2   0   0   0   0   0   2   2   0   2   0   0   0   2   2   2   0   0   0   2   0   0   0   2   2   2   0   2   2   0   0   0   2   0   2   0   2   2
 MK-4-7                 0   0   0   2   0   0   0   0   2   2   2   0   2   0   2   0   0   2   0   0   0   2   2   0   2   2   2   2   2   0   2   2   0   0   0   0   0   2   0   0   2   0   0   2   2   2   2   2   0   2   0   0   0   0   0   0   2   0   2   2   0   2   2   2   0   0   2   2   0   0   2   2   2   0   0   0   0   0   2   2   2   2   2   2   2   0   2   0   2   2   0   0   2   2   2   0   2   2   0   0   0   2   2   0   0   0   2   0   2   2   0   0   0   0   2   2   0   0   2   2   2   2   2   0   2   2   2   2   2   2   0   0   0   0   0   0   2   2   0   2   2   2   0   0   2   0   2   0   2   0   0   2   2   2   2   2   0   2   0   0   2   2   2   2   0   0   0   0   2   2   0   2   0   0   0   2   2   2   0   0   0   2   0   2   0   2   2   2   0   2   2   0   2   0   2   0   2   0   2   2
 MK-4-8                 0   0   0   2   0   0   0   0   2   2   2   0   2   0   2   0   0   2   0   0   0   2   2   0   0   2   2   2   2   0   2   2   0   2   0   0   0   2   0   0   2   0   0   2   0   2   2   2   0   2   0   0   0   0   0   0   2   0   2   2   0   2   2   2   0   0   2   2   0   0   2   0   0   0   2   0   0   0   2   2   2   2   2   2   2   0   0   0   2   2   0   0   2   2   2   0   2   2   0   0   2   2   2   0   0   0   2   0   2   2   2   0   0   0   2   2   2   0   2   2   2   2   2   0   2   2   2   2   0   2   0   0   0   0   0   0   2   2   0   2   2   2   0   0   2   0   2   0   2   0   0   2   2   2   2   2   0   2   0   0   2   2   2   2   0   2   0   0   2   2   0   2   0   0   0   2   2   0   0   0   0   2   0   2   0   2   2   2   0   2   2   0   2   0   2   0   0   0   2   2
 MK-4-9                 2   0   0   2   0   0   0   0   2   2   0   0   2   0   2   2   0   2   0   0   0   2   2   0   2   0   2   2   2   0   2   2   0   2   0   0   0   2   0   0   0   0   0   2   0   2   2   2   0   2   0   0   0   0   0   0   2   0   2   2   0   2   2   2   0   0   2   2   2   0   2   0   0   0   2   0   2   0   2   2   2   0   2   2   2   0   0   0   2   2   0   0   2   2   2   0   2   2   0   0   0   2   2   0   0   0   2   2   2   0   2   0   0   0   2   2   2   0   2   2   0   2   2   0   2   2   2   2   0   2   0   2   2   0   2   0   2   2   0   2   2   2   0   0   2   0   2   0   2   0   0   2   2   2   2   2   0   2   0   0   2   2   2   2   0   2   0   0   2   2   0   2   0   0   0   2   2   0   0   0   0   2   0   2   0   2   2   2   0   2   2   0   2   0   2   0   0   0   2   0
 MK-4-10                2   0   0   2   0   0   0   0   2   2   0   0   2   0   2   2   0   2   0   0   0   2   2   0   2   0   2   2   2   0   2   2   0   2   0   0   0   2   0   0   0   0   0   2   0   2   2   2   0   2   0   0   0   0   0   0   2   2   2   2   0   2   0   2   0   0   2   0   2   0   2   0   0   0   2   0   2   0   2   2   2   0   2   2   2   0   0   0   2   2   0   0   2   2   0   2   2   2   0   0   0   2   2   0   2   0   2   0   2   0   2   0   0   0   2   2   2   0   2   2   0   2   2   0   2   2   2   0   0   2   0   2   2   0   2   0   2   2   2   2   2   2   2   2   2   0   2   0   2   2   0   2   0   2   2   2   0   2   0   0   2   2   2   0   0   2   0   0   2   2   0   2   0   0   0   2   2   0   0   0   0   2   0   2   0   2   2   2   0   2   2   0   2   2   2   0   0   0   0   0
 MK-4-11                2   2   0   2   0   0   0   0   2   2   0   0   2   0   2   2   0   2   0   0   0   2   2   0   2   0   2   2   2   0   2   2   0   0   0   2   0   2   0   0   0   0   0   2   0   2   2   2   0   2   2   0   0   0   2   0   2   2   2   2   2   2   0   2   0   0   2   0   0   0   2   0   0   0   2   2   2   0   2   2   2   0   2   2   2   2   0   2   2   2   0   0   2   2   0   2   0   2   0   0   0   2   2   0   2   0   2   0   2   0   2   0   0   0   0   2   2   0   2   2   0   2   0   0   2   2   2   0   0   2   0   2   2   0   2   0   2   2   2   2   2   0   2   2   2   0   0   0   2   2   0   2   0   0   2   2   0   2   0   0   2   2   2   0   0   2   0   0   2   2   0   2   0   0   2   2   2   0   0   0   0   2   0   2   0   2   2   2   0   2   2   0   2   2   2   0   0   0   0   0
 MK-4-12                2   0   0   2   0   0   2   2   2   2   0   0   2   0   2   2   0   2   0   0   0   2   2   2   0   0   2   2   2   0   2   0   0   0   0   2   0   2   0   0   0   0   0   0   0   2   0   2   0   2   2   0   0   2   2   0   2   2   2   2   2   2   2   2   0   0   2   0   0   0   2   2   0   0   2   2   2   0   2   2   2   0   2   2   2   2   0   2   2   2   0   0   2   2   2   2   2   2   0   0   0   2   2   0   2   0   2   0   2   0   2   0   0   0   0   2   2   0   0   2   0   2   0   0   2   2   2   0   0   2   0   2   2   2   2   0   2   2   2   0   2   0   2   2   2   0   0   0   2   2   0   0   0   0   2   2   0   2   0   0   2   2   2   0   0   2   0   0   2   2   0   2   0   0   0   2   2   2   0   0   0   2   0   2   0   2   2   2   0   2   0   0   2   2   2   0   0   0   0   0
 MK-4-13                2   0   0   2   0   0   0   2   0   2   0   0   2   0   2   2   0   2   0   0   0   2   2   0   0   2   2   2   2   0   2   0   0   0   0   2   0   2   0   0   0   0   0   0   0   2   0   2   0   2   2   0   2   2   2   0   2   2   2   2   2   2   2   2   0   0   2   0   0   0   2   2   0   0   2   2   2   0   2   2   2   0   2   2   2   2   0   0   2   0   0   0   2   2   0   2   2   2   2   0   0   2   2   0   2   0   2   0   2   0   2   0   0   0   0   2   2   0   0   2   0   2   0   2   2   2   2   0   0   2   2   2   2   2   2   0   2   2   2   0   2   0   2   2   2   0   0   2   2   2   0   2   0   0   2   2   0   2   0   0   2   2   2   0   0   2   0   0   2   2   0   2   0   0   0   2   2   2   0   0   0   2   0   2   0   2   2   2   0   2   0   0   2   2   2   0   0   0   0   0
 MK-4-14                2   0   0   2   2   0   2   2   0   2   2   0   2   0   2   2   0   2   0   0   0   2   2   0   0   2   2   2   2   0   2   0   0   0   0   2   0   0   0   2   0   0   0   0   0   2   0   2   0   2   2   0   2   2   2   0   2   0   2   2   2   2   2   2   0   0   2   2   0   0   2   2   0   2   2   2   2   0   2   2   2   0   0   2   2   2   0   0   2   0   0   0   2   2   0   2   2   2   2   0   0   2   2   0   0   0   2   0   2   0   2   0   0   2   0   2   2   0   0   2   0   2   0   2   2   2   2   0   0   2   2   2   2   2   2   0   2   2   2   0   2   2   2   2   2   0   0   2   2   2   0   2   0   0   0   2   2   2   0   0   2   2   2   2   0   2   0   0   2   2   2   2   0   0   0   2   2   0   0   2   0   2   0   2   0   2   2   2   2   2   0   0   0   2   2   0   0   0   0   0
 MK-4-15                2   0   0   2   2   0   2   2   0   2   2   0   2   0   2   2   0   2   0   0   0   0   2   2   0   2   2   2   2   0   0   0   0   0   0   2   0   0   2   2   0   0   0   0   0   2   0   2   0   2   2   2   2   2   2   0   2   0   2   2   2   2   2   2   0   0   2   2   2   0   2   0   0   2   2   2   2   0   2   0   2   0   0   2   2   2   0   0   2   0   0   0   2   2   0   2   2   2   2   0   0   2   2   0   0   0   2   0   2   0   2   0   0   2   0   2   2   0   0   2   0   2   0   0   2   2   2   0   0   2   2   2   0   2   2   0   2   2   2   0   2   2   2   0   2   0   0   2   2   2   0   2   0   2   0   2   2   2   0   0   2   2   2   2   0   2   0   0   2   2   2   2   0   0   0   2   2   2   0   2   0   2   0   2   0   2   2   0   2   2   0   2   0   2   2   0   0   0   0   0
 MK-4-16                2   0   0   2   2   0   2   2   0   2   2   0   2   0   2   2   0   2   0   0   0   0   2   2   0   2   2   2   2   0   0   0   2   0   0   0   0   0   2   2   0   0   0   0   0   2   0   2   2   2   2   2   2   2   2   0   0   0   2   2   0   0   2   2   0   0   2   2   2   0   2   0   0   2   2   2   2   0   2   0   2   0   0   2   2   2   0   0   0   0   0   0   2   2   2   2   2   2   2   0   0   2   2   0   0   2   0   2   2   0   2   0   0   2   2   2   0   0   0   2   2   2   0   0   2   2   2   0   0   2   2   2   0   2   2   0   2   2   2   0   2   2   2   0   2   2   0   2   2   2   0   2   0   2   0   2   2   2   2   0   2   2   2   2   2   0   0   0   2   2   2   2   0   2   0   2   2   2   0   2   0   2   0   2   0   2   2   0   2   2   0   2   0   2   2   0   0   0   0   0
 MK-5-1                 0   0   0   2   2   0   0   2   0   0   2   2   2   0   2   0   0   0   0   2   2   2   2   0   0   0   0   0   2   0   2   2   0   2   2   0   0   0   2   2   0   0   2   0   2   0   2   2   2   2   0   0   2   0   2   2   0   2   2   0   2   0   0   2   0   0   0   2   2   2   0   2   0   2   0   2   0   0   2   0   2   2   0   0   2   2   0   2   2   0   0   2   2   0   0   0   0   0   0   0   2   0   2   2   2   0   2   0   2   0   2   2   0   0   2   2   0   2   2   2   0   0   0   2   0   0   0   2   0   2   0   2   0   2   2   2   2   2   0   0   0   0   2   2   2   2   2   0   0   2   2   0   2   0   2   2   2   0   0   0   0   2   2   2   0   0   2   0   0   0   2   0   0   0   0   2   2   2   0   2   2   2   0   2   2   0   0   2   0   2   2   2   2   0   2   2   0   2   2   0
 MK-5-2                 0   0   0   0   2   2   0   2   0   0   2   2   2   0   2   0   0   0   0   0   2   2   2   0   0   0   0   0   2   0   0   2   0   2   2   0   0   0   2   2   0   2   2   0   2   2   2   2   2   2   0   2   2   0   2   2   0   2   2   0   2   0   0   2   0   0   2   2   2   2   2   0   0   2   0   2   0   2   2   0   2   0   0   0   2   2   0   2   2   0   0   2   2   0   0   0   0   0   0   0   2   0   2   2   2   0   2   0   2   0   2   2   0   2   2   2   0   0   2   2   0   0   0   2   0   0   0   2   0   2   0   2   0   2   2   2   0   2   0   0   0   0   2   2   2   2   2   0   0   2   0   0   2   0   2   2   2   0   0   0   0   2   2   2   2   0   2   0   0   0   2   0   2   0   0   2   2   0   2   2   2   2   0   2   2   0   0   2   0   2   2   2   2   0   2   2   0   2   0   0
 MK-5-3                 0   0   0   0   2   2   0   2   0   0   2   2   2   0   2   0   0   0   0   0   2   2   0   2   0   2   0   2   2   0   0   2   0   0   2   0   0   0   2   2   0   2   2   0   2   2   2   2   0   2   0   2   2   0   2   2   0   2   2   0   2   0   0   2   0   0   2   2   2   2   2   0   0   0   0   2   0   0   2   0   2   0   0   0   2   2   0   2   2   0   0   2   0   0   0   2   0   0   0   0   2   0   2   2   2   0   2   0   2   0   2   2   0   2   0   2   0   0   2   2   2   0   0   2   2   0   0   2   0   2   0   2   0   2   2   2   0   2   0   0   2   0   2   2   2   2   2   0   0   2   2   0   0   0   2   2   2   2   0   0   2   2   2   0   2   0   0   0   0   0   2   0   0   0   0   2   2   0   2   2   2   2   0   2   2   0   0   2   0   2   2   0   0   0   2   2   0   2   2   0
 MK-5-4                 0   0   0   0   2   2   0   2   0   0   2   2   2   0   2   0   2   0   0   0   2   0   0   2   0   2   0   2   2   0   0   2   0   0   2   0   0   0   0   2   0   2   2   0   2   2   2   2   0   2   0   2   2   0   0   2   0   2   2   0   2   0   0   2   0   0   0   2   2   2   2   0   0   0   0   2   0   0   2   0   2   0   0   0   2   2   0   2   2   0   0   2   0   0   0   2   0   0   0   0   2   0   2   2   2   0   0   0   2   0   2   2   0   2   0   2   0   0   2   0   2   0   0   2   2   0   0   2   0   2   2   2   0   2   2   2   0   2   0   2   2   0   2   2   2   2   2   0   0   2   2   0   0   0   2   2   2   2   0   0   2   0   2   0   2   0   0   0   0   0   2   0   0   0   2   2   2   0   2   2   2   2   2   2   2   0   0   2   0   0   2   0   0   0   2   2   2   2   2   0
 MK-5-5                 2   0   0   0   2   2   0   2   0   0   2   0   2   0   2   0   2   0   0   0   2   0   0   2   0   2   0   2   0   0   0   2   0   0   2   0   0   0   0   2   0   2   2   0   2   2   2   2   0   2   0   2   2   0   2   2   0   2   2   0   2   0   0   2   0   0   0   2   2   2   2   0   0   0   0   2   0   0   0   0   2   0   0   0   2   2   0   2   2   0   0   2   0   0   2   2   0   0   0   0   0   0   2   0   2   0   0   0   2   0   2   0   0   2   0   2   0   0   2   2   2   0   0   2   2   0   2   2   0   2   2   2   0   2   2   2   0   2   0   2   2   0   0   0   2   2   2   2   0   2   0   0   0   0   2   2   2   2   0   0   2   0   2   0   2   0   0   0   0   0   2   0   0   0   2   2   2   0   2   0   2   2   2   2   2   0   0   2   0   0   2   0   0   0   2   2   2   2   2   0
 MK-5-6                 2   0   0   0   2   2   0   2   0   0   2   0   2   0   2   0   2   2   0   0   2   0   0   2   0   2   2   2   0   0   0   2   0   2   2   0   0   2   0   2   0   2   2   0   2   0   2   2   0   2   0   2   0   0   2   2   0   2   2   0   0   0   0   0   0   0   0   2   2   2   2   2   0   0   0   2   0   0   0   0   2   0   0   0   2   2   0   0   2   0   0   2   0   0   2   2   0   0   0   0   0   0   2   0   0   0   0   0   0   0   2   0   0   2   0   2   0   2   2   2   2   0   0   2   2   0   2   2   0   2   2   2   2   2   2   2   0   2   0   2   2   0   0   0   2   2   2   2   0   2   0   0   0   0   2   2   2   2   0   0   0   0   2   0   2   2   0   0   0   0   2   2   0   2   2   2   0   0   2   0   2   2   2   2   0   0   0   2   2   0   2   0   2   0   2   2   2   2   2   0
 MK-5-7                 2   0   0   0   0   2   0   2   0   0   2   0   0   0   2   0   2   2   0   2   2   2   2   2   0   2   0   2   0   0   0   2   0   2   2   0   0   2   0   2   0   2   2   0   2   0   0   2   0   2   0   2   0   0   2   2   0   0   0   0   0   0   0   0   0   0   0   2   2   2   2   2   0   0   0   2   0   0   0   0   2   0   0   2   2   2   0   0   2   0   0   2   0   0   2   2   0   0   0   0   0   2   2   2   0   0   0   0   0   0   2   0   0   2   0   2   0   2   2   0   2   0   0   2   2   0   2   2   0   2   0   2   2   2   2   2   0   2   0   2   2   0   0   0   2   0   2   2   0   2   0   0   0   0   2   2   2   2   0   2   0   0   2   0   2   2   0   0   0   0   2   2   2   2   2   2   0   0   2   0   2   2   2   2   0   0   0   2   2   0   2   0   2   0   2   2   2   2   2   0
 MK-5-8                 2   0   0   0   0   2   0   2   0   0   2   0   0   0   2   0   2   2   0   2   2   2   0   2   0   2   2   2   0   0   0   2   0   2   2   0   0   2   0   2   0   2   2   0   2   0   0   2   0   2   0   2   0   0   2   2   0   0   0   0   0   0   0   0   0   0   0   2   2   2   2   2   0   0   0   2   0   0   0   0   2   0   0   2   2   2   0   0   2   0   0   2   0   0   2   2   0   0   0   0   0   2   2   2   0   0   0   0   0   0   2   0   0   2   0   2   0   2   2   0   2   0   0   2   2   0   2   2   0   2   2   2   2   2   2   2   0   2   0   2   2   0   0   2   0   0   2   2   2   2   0   0   0   0   2   2   0   2   0   2   2   0   0   0   2   2   0   2   0   0   2   2   2   2   2   2   0   0   2   2   2   2   2   2   0   2   2   2   2   0   2   0   2   0   2   2   2   2   2   0
 MK-5-9                 2   0   0   0   0   0   0   2   0   0   2   0   0   0   0   0   0   2   0   2   2   2   0   2   2   2   2   2   0   0   0   2   2   2   2   0   0   2   0   2   0   2   2   0   2   0   0   2   0   2   0   2   0   0   2   0   0   0   0   0   0   0   0   0   0   0   0   2   2   2   2   2   0   0   2   2   0   0   2   0   2   0   0   2   2   2   0   0   2   0   0   2   2   0   2   2   0   0   0   2   0   0   2   2   0   0   0   0   0   0   2   0   0   2   0   2   0   2   2   2   2   0   0   2   2   0   2   2   0   2   2   0   2   2   2   2   2   2   0   2   2   0   0   0   0   0   2   0   0   2   0   2   0   0   2   2   0   2   0   0   2   0   2   0   2   2   0   2   0   0   2   2   0   2   2   2   0   0   2   2   2   2   2   2   0   2   2   2   2   2   0   2   2   0   2   2   2   2   2   0
 MK-5-10                2   0   0   0   0   0   0   2   0   0   2   0   0   0   0   0   0   2   2   2   2   2   0   2   2   2   2   2   0   0   0   2   2   2   2   0   0   2   0   2   0   2   2   0   2   0   0   2   0   2   2   2   0   0   2   0   0   0   0   0   0   0   0   0   0   0   0   2   2   2   2   2   0   0   2   2   0   0   2   0   2   0   0   2   2   2   0   0   2   0   0   2   0   0   2   2   0   2   0   2   0   0   2   2   0   0   0   0   0   0   2   0   0   2   0   2   0   2   0   2   2   0   0   2   0   0   2   2   0   2   2   0   2   2   2   2   2   2   0   2   2   0   0   0   0   0   2   0   0   2   0   2   0   2   2   2   0   2   0   0   0   0   2   0   2   0   0   2   0   0   2   2   0   2   2   2   0   0   2   2   2   2   2   2   0   2   2   2   2   2   0   2   2   0   2   2   0   2   2   2
 MK-5-11                2   0   0   2   0   0   0   2   0   2   2   0   0   2   0   0   0   2   2   2   2   2   0   2   2   2   2   2   0   0   0   2   2   2   2   2   0   2   0   2   0   0   2   0   2   0   0   2   0   2   2   2   2   0   2   0   0   0   0   0   0   2   0   0   2   0   0   2   2   2   2   2   0   0   2   2   2   0   2   0   2   0   0   2   2   2   0   0   2   0   0   2   0   0   2   2   0   2   0   2   0   0   2   2   0   0   0   0   2   0   0   0   0   2   0   2   0   2   0   2   2   2   0   2   0   0   2   2   0   2   2   0   0   2   2   2   2   2   2   2   2   2   0   0   0   0   2   2   0   2   0   2   0   2   2   2   0   2   0   0   0   0   2   2   2   0   0   2   0   0   2   0   0   0   2   2   0   0   2   2   2   2   2   2   0   2   2   2   2   2   0   2   2   0   2   2   0   2   0   2
 MK-5-12                2   0   2   2   0   0   0   2   0   2   2   2   0   2   0   0   0   2   2   2   2   2   0   2   2   2   2   2   0   0   0   2   0   2   2   2   0   2   0   2   0   0   2   0   2   0   0   2   2   2   2   2   0   0   0   0   0   0   2   2   0   2   0   0   2   0   0   2   2   2   2   2   0   0   2   2   2   2   2   0   2   0   0   2   2   2   0   0   2   0   0   2   0   0   2   2   0   2   2   2   0   0   2   2   0   0   2   0   2   0   0   0   0   2   0   2   2   2   0   2   2   2   0   2   2   0   2   2   0   2   2   0   0   2   2   2   2   2   2   2   2   2   0   0   0   0   2   2   0   2   0   2   0   2   0   2   0   2   0   0   2   0   2   2   2   0   2   2   0   0   2   0   0   0   2   2   0   0   2   0   2   2   2   2   2   0   2   0   2   2   0   2   0   0   2   2   0   2   0   2
 MK-5-13                2   2   2   2   0   0   0   2   0   0   2   2   0   2   0   2   0   2   2   2   2   2   0   2   2   2   2   2   0   0   0   2   0   2   2   2   0   0   0   2   0   0   2   0   2   0   0   2   0   2   0   2   0   0   0   0   0   0   2   2   0   2   0   0   2   0   0   2   2   2   2   2   0   0   2   2   2   2   0   0   2   0   0   2   2   2   0   0   2   0   0   0   0   0   2   2   0   2   2   2   0   2   2   2   0   0   2   0   2   0   0   0   2   2   0   2   2   2   0   2   0   2   0   2   2   0   0   2   0   2   2   0   2   2   2   2   2   2   2   2   2   0   0   0   0   0   2   2   0   2   0   2   0   2   0   2   0   2   0   0   0   0   2   2   2   2   2   2   0   0   2   2   0   0   2   0   0   0   2   2   2   2   2   2   2   0   2   0   2   2   0   2   0   0   0   2   0   2   0   2
 MK-5-14                2   2   2   2   0   0   0   2   0   0   2   2   0   0   0   2   0   2   2   2   2   0   0   2   2   2   2   2   0   0   0   2   0   2   2   2   0   0   0   2   0   0   2   0   2   0   0   2   0   2   0   2   2   0   0   0   0   0   2   2   0   2   0   0   2   0   0   2   2   2   2   2   0   0   2   0   2   2   0   0   2   0   0   2   2   2   0   0   2   0   0   2   0   2   2   0   0   0   2   2   0   2   2   2   0   0   2   0   2   0   0   0   2   2   0   2   0   2   0   2   0   2   0   2   2   0   0   0   0   2   2   0   2   2   2   2   2   2   2   2   2   0   0   0   0   0   2   2   0   2   0   2   0   2   0   2   0   2   0   0   0   0   2   2   2   2   2   2   0   0   2   2   0   0   2   0   0   0   2   2   2   2   2   0   2   2   2   2   2   2   0   2   0   0   0   2   0   2   0   2
 MK-5-15                2   2   2   2   0   0   0   2   2   0   0   2   0   0   0   2   0   2   2   2   0   0   2   2   2   2   2   2   0   0   0   2   0   2   2   2   2   0   0   2   0   0   2   0   2   0   0   2   0   2   0   2   2   0   0   0   2   0   2   2   0   2   0   0   2   0   0   0   2   2   2   2   0   0   2   0   2   2   0   0   2   0   0   2   2   2   2   2   2   0   0   0   0   2   2   0   0   0   0   2   0   2   2   2   2   0   2   0   2   0   2   0   2   2   0   2   0   2   2   2   2   2   0   2   2   0   0   0   0   2   2   0   2   2   2   2   2   2   2   2   2   0   0   0   0   0   2   2   0   2   0   2   2   2   0   2   0   2   0   0   0   0   2   2   2   2   2   2   0   0   2   2   0   0   2   2   0   0   2   2   2   0   2   0   2   2   2   2   2   2   0   2   0   0   0   2   0   2   0   2
 MK-5-16                2   2   2   2   2   0   0   2   2   0   0   2   0   0   0   2   0   2   2   2   0   0   2   2   2   2   2   2   0   0   0   2   2   2   2   2   2   0   0   2   2   0   2   0   2   0   0   2   0   2   0   2   2   2   0   0   2   0   2   2   0   2   0   0   2   0   0   2   0   2   2   2   0   0   2   0   2   2   0   0   2   0   0   2   2   2   2   2   0   0   0   0   2   2   2   2   0   0   0   2   0   0   2   0   2   0   2   0   2   0   2   0   0   2   0   2   2   2   2   2   0   2   0   2   2   0   0   0   0   2   2   0   2   2   2   2   2   2   2   2   2   0   2   0   0   0   2   2   2   2   0   2   2   2   2   2   0   2   0   0   0   0   2   2   2   2   2   2   0   0   2   2   0   0   2   2   0   0   2   2   2   0   2   0   2   0   2   2   2   2   0   2   0   0   0   2   0   2   0   2
 MK-6-1                 0   0   0   2   0   2   0   0   0   2   0   2   0   0   2   0   0   0   0   0   0   2   0   2   2   0   0   0   0   2   2   2   2   0   2   0   2   0   0   0   2   0   0   2   0   2   0   0   2   0   2   2   0   2   0   2   0   0   0   0   0   0   0   2   2   2   2   0   0   2   2   2   2   2   2   0   0   2   2   2   0   2   0   2   0   0   2   0   2   2   0   2   2   2   0   2   0   2   0   0   2   0   0   0   0   0   0   2   2   2   2   2   2   2   0   2   2   0   0   2   2   2   0   2   2   0   2   2   2   2   2   0   0   0   2   2   0   2   0   0   2   2   2   2   0   2   0   2   0   0   0   0   2   2   0   2   0   2   2   2   0   2   0   0   2   2   2   2   0   0   2   2   2   2   2   0   2   2   2   2   2   0   2   2   0   2   2   0   0   0   0   2   2   2   2   0   2   2   2   0
 MK-6-2                 0   0   0   2   0   0   0   0   0   2   0   2   0   0   2   0   0   0   0   0   0   2   0   2   2   0   2   0   0   2   2   2   2   0   2   0   2   0   0   0   2   2   0   2   2   2   0   0   2   0   2   2   0   2   0   2   0   2   0   0   0   0   0   2   2   0   2   0   0   2   2   2   2   2   2   0   0   2   2   2   0   2   0   2   0   0   2   0   2   2   0   2   2   2   0   2   0   2   0   0   2   0   0   0   2   0   0   2   2   2   2   2   2   2   0   2   2   0   0   2   2   2   0   2   2   0   2   2   2   2   2   2   0   0   2   2   2   0   0   0   2   2   2   2   0   2   0   0   0   0   0   0   2   2   2   2   0   2   2   2   0   2   0   0   2   2   2   2   2   0   2   2   2   2   2   0   2   2   2   2   2   0   2   2   0   0   2   0   0   0   0   2   2   2   2   0   2   2   2   0
 MK-6-3                 0   0   0   2   0   0   0   0   2   2   2   2   0   0   2   0   0   0   0   0   0   2   0   2   2   0   0   0   0   2   2   2   2   2   2   0   2   0   0   0   2   2   0   2   2   2   0   0   2   0   2   0   0   2   0   2   2   2   0   0   0   0   0   2   2   0   2   0   0   2   2   2   2   2   2   0   0   2   2   2   0   2   0   2   0   2   2   0   2   2   0   2   2   2   2   2   0   2   0   0   2   0   0   0   0   0   0   2   2   2   2   2   2   2   0   2   2   0   0   0   2   2   0   2   2   0   2   2   0   2   2   2   2   0   2   2   2   0   0   0   2   2   2   0   0   2   0   0   0   0   0   0   2   2   2   0   0   2   2   0   0   2   0   0   2   2   2   2   2   0   2   2   2   2   2   0   2   2   2   2   2   0   2   2   0   0   2   0   0   0   0   2   2   2   2   0   2   2   2   0
 MK-6-4                 0   0   0   2   0   0   0   0   2   2   2   2   0   0   2   0   2   0   0   0   0   2   0   2   2   0   0   0   0   2   2   2   2   2   2   0   0   0   0   0   2   2   0   2   2   0   0   0   2   0   2   0   2   2   0   2   2   2   0   0   0   0   0   2   0   0   2   0   0   2   2   2   2   2   2   0   0   2   2   2   2   0   0   2   0   2   2   0   2   2   0   2   2   2   2   2   0   2   0   0   2   0   0   0   0   0   0   2   2   0   2   2   2   2   0   2   2   2   0   0   2   2   0   2   2   0   2   2   0   2   2   2   2   0   2   2   0   0   0   0   2   2   0   0   0   2   0   0   0   0   0   0   2   2   2   0   0   2   2   0   0   2   0   0   2   2   2   2   2   0   2   2   2   0   2   0   2   2   2   2   2   0   2   2   0   0   2   0   0   0   0   2   0   2   2   0   2   2   2   0
 MK-6-5                 0   0   0   0   0   0   0   0   0   2   2   2   0   0   2   0   2   0   0   0   0   2   0   2   2   0   0   0   0   2   2   2   2   2   2   0   0   0   0   2   2   0   0   2   2   0   0   0   2   0   2   0   2   2   0   2   2   2   0   0   0   0   0   2   0   0   2   0   0   2   2   2   2   2   2   0   0   2   2   2   2   0   0   2   0   2   2   0   2   0   0   2   2   0   2   2   2   2   0   0   2   0   0   0   0   2   0   2   2   2   2   2   2   2   0   2   0   2   0   2   2   2   0   2   2   2   2   2   0   2   2   2   2   2   2   2   2   0   0   2   2   2   0   0   0   0   0   0   0   2   0   0   2   2   2   0   0   2   2   0   0   2   0   0   2   2   2   2   2   0   2   2   2   0   2   0   2   2   2   2   2   0   2   2   0   0   2   0   0   0   0   2   0   2   2   0   2   2   2   0
 MK-6-6                 0   0   0   0   2   0   0   0   0   2   2   2   0   0   2   2   2   0   0   0   0   2   0   2   2   0   0   0   0   2   2   2   2   2   2   0   0   0   0   2   2   0   2   2   2   0   0   0   2   0   2   0   2   2   0   2   2   2   0   0   2   2   0   2   0   0   2   0   0   2   2   2   2   2   2   0   2   2   2   2   0   0   0   2   0   2   0   0   2   0   0   2   0   0   2   2   2   2   0   0   2   0   0   0   0   2   2   2   2   2   2   2   2   2   0   2   0   2   0   0   2   2   0   2   2   2   2   2   0   2   2   2   2   2   2   2   2   0   0   2   2   2   0   0   0   0   2   0   0   2   0   2   2   2   2   0   0   2   2   0   0   2   0   0   2   2   2   2   2   0   2   2   2   0   2   0   2   2   2   2   2   0   2   2   0   0   2   0   0   0   0   2   0   2   2   0   2   2   2   0
 MK-6-7                 2   0   0   0   2   0   0   0   0   2   2   2   0   0   2   2   2   0   0   0   0   0   0   2   0   0   0   0   0   2   2   2   2   2   2   0   2   0   0   2   0   0   2   2   2   0   0   0   2   0   0   0   2   2   0   2   2   2   2   0   2   2   0   2   0   0   2   0   0   2   2   2   2   2   2   2   2   2   2   2   0   0   0   2   0   2   0   0   2   0   0   2   0   0   0   2   0   2   0   0   2   0   0   0   0   2   2   2   2   2   2   2   2   2   0   2   0   2   0   0   2   2   0   2   2   0   2   2   0   2   0   2   2   2   2   2   2   0   0   2   2   2   0   0   0   0   2   0   0   2   2   2   2   2   2   0   0   2   2   2   0   2   0   0   2   2   2   2   2   0   2   2   2   0   0   0   2   2   2   2   2   0   2   2   0   0   2   0   0   0   0   2   0   0   2   0   2   2   2   0
 MK-6-8                 0   0   0   0   2   0   0   0   0   2   2   2   0   0   2   2   2   0   0   0   0   0   2   2   0   2   0   0   0   2   2   2   2   0   2   0   2   0   0   2   0   0   2   2   2   0   0   0   2   0   0   0   2   2   0   2   0   2   0   0   2   2   0   0   2   0   2   0   0   2   2   2   2   2   2   2   2   2   2   0   0   0   0   2   0   2   2   0   0   0   0   2   0   0   0   2   0   2   0   0   2   0   2   0   0   2   2   2   2   2   2   2   2   2   2   2   0   2   0   0   2   2   0   2   0   0   2   2   0   2   0   2   2   2   2   2   2   0   0   2   2   2   0   0   0   0   2   0   0   2   2   2   2   2   2   0   0   2   2   2   0   2   0   0   0   2   2   2   2   0   2   2   2   0   0   0   2   2   2   2   2   0   2   2   0   0   2   2   0   0   0   2   0   0   0   0   2   2   2   2
 MK-6-9                 0   0   0   0   2   0   0   0   0   2   2   2   0   0   2   2   2   0   0   0   0   0   2   2   0   2   0   0   0   2   2   0   2   0   2   2   0   0   2   2   0   0   2   2   2   0   0   0   2   0   0   0   2   2   0   2   0   2   0   0   2   2   0   0   2   0   2   0   2   2   2   2   2   2   2   2   2   2   2   0   0   0   0   2   0   2   0   0   2   0   0   2   2   0   0   2   0   2   0   0   2   0   2   0   0   2   2   2   0   2   2   2   2   2   2   2   0   2   0   0   2   2   0   2   0   0   2   2   0   2   0   2   2   2   2   2   2   0   0   2   0   2   0   0   0   0   2   0   0   2   2   0   2   2   2   0   0   2   2   2   0   0   0   0   0   2   2   2   2   0   2   2   2   0   2   0   2   2   2   2   2   0   2   2   0   0   2   2   0   0   0   2   0   0   0   0   2   2   2   2
 MK-6-10                0   0   0   0   2   0   0   0   0   2   2   2   0   0   2   2   2   0   0   0   0   0   0   2   0   0   0   0   0   2   2   0   2   2   2   2   2   0   2   2   0   0   2   2   2   0   0   0   2   0   0   0   2   2   0   2   2   0   2   2   2   2   0   0   2   0   2   0   0   2   2   2   2   0   2   2   2   2   2   0   0   0   2   2   0   2   0   0   2   0   0   2   2   0   0   2   0   2   0   0   2   0   2   2   0   2   2   2   0   2   2   2   0   2   2   0   0   2   0   0   2   2   0   2   0   0   2   2   0   2   0   2   2   2   2   2   2   0   0   2   0   2   2   0   0   0   2   0   0   0   2   0   2   0   2   0   0   2   2   2   0   0   0   0   0   2   2   2   2   0   2   0   2   0   2   0   2   2   0   2   2   0   0   2   0   0   2   2   0   0   0   2   0   0   0   0   0   2   2   2
 MK-6-11                0   0   0   0   2   0   0   0   0   2   2   2   0   0   2   2   0   0   0   0   2   0   2   2   0   0   0   2   0   2   2   0   2   2   2   2   2   0   2   0   0   2   2   2   2   0   0   0   2   0   0   0   2   2   0   2   2   0   2   0   2   2   0   2   2   0   2   0   0   2   0   2   2   0   2   2   2   2   2   0   0   2   2   2   0   2   0   0   0   0   0   2   2   0   0   2   0   2   0   0   2   0   2   2   0   2   2   2   0   2   2   2   0   2   2   0   0   2   0   0   2   2   0   2   0   2   2   2   0   0   0   2   0   2   2   2   2   0   0   2   0   2   2   0   0   0   0   0   0   0   2   0   2   0   2   0   0   2   2   2   0   0   0   0   0   0   2   2   2   0   2   0   2   0   2   0   2   2   0   2   2   0   0   2   0   0   2   2   0   0   0   2   0   0   0   0   2   0   2   2
 MK-6-12                0   0   0   0   2   0   0   0   0   2   2   2   0   0   2   2   0   0   2   0   2   0   2   2   0   0   2   2   0   2   2   0   2   2   2   2   2   0   2   0   0   0   2   0   2   0   0   0   2   2   0   0   2   2   0   0   0   0   2   0   2   2   0   2   0   2   2   0   2   2   0   0   2   0   2   2   2   2   2   0   0   2   2   2   0   2   0   0   0   0   0   2   2   0   0   2   0   2   0   0   2   0   2   2   0   2   2   2   0   2   0   2   0   2   2   0   0   2   0   0   2   2   0   2   0   2   2   2   0   0   0   2   0   2   2   2   2   0   0   2   0   0   2   0   0   0   0   0   0   0   2   0   0   0   2   2   0   2   0   2   0   0   0   0   0   0   0   2   2   0   0   0   2   0   2   0   2   2   0   2   2   0   0   2   0   0   2   2   0   2   0   2   0   0   0   0   2   0   2   2
 MK-6-13                0   0   2   0   2   0   2   0   0   2   0   2   0   2   2   2   0   0   0   0   0   0   2   0   0   0   2   2   0   0   2   2   2   2   0   2   2   0   2   0   0   0   2   0   2   0   0   2   2   2   0   0   2   0   0   2   0   0   2   0   2   0   0   0   0   2   2   0   2   2   0   0   2   0   2   2   2   2   2   0   0   2   2   2   0   0   0   2   0   0   0   2   2   0   0   2   0   2   0   2   2   0   0   2   0   2   2   2   0   2   0   2   0   2   2   0   0   2   0   0   2   2   0   2   0   2   2   2   0   0   2   2   0   2   2   2   2   0   0   2   0   0   2   0   0   0   0   0   0   0   2   0   0   0   2   2   0   0   0   2   0   0   2   0   0   0   2   2   2   0   0   0   2   0   2   2   2   2   0   2   2   0   0   2   0   0   2   2   0   2   0   2   2   0   0   2   2   0   0   0
 MK-6-14                0   0   2   0   2   0   2   0   0   2   0   2   0   2   2   2   0   0   0   0   0   0   2   0   2   0   2   2   0   0   2   2   2   2   0   0   2   0   2   0   2   0   2   0   2   0   2   2   2   2   0   0   2   0   0   2   0   0   0   0   2   0   0   0   0   2   2   0   2   2   0   2   2   2   2   2   2   2   2   2   0   2   2   2   0   0   0   2   2   0   0   2   2   0   0   2   0   2   0   2   2   0   0   0   2   2   2   2   0   2   0   2   0   2   2   0   0   2   0   0   2   0   0   2   2   2   2   2   0   0   2   2   0   2   2   2   2   0   0   2   0   2   2   0   2   0   0   0   0   0   2   0   0   0   2   2   0   0   2   2   0   0   2   0   2   0   2   2   2   0   0   0   2   0   2   2   2   2   0   2   0   0   0   2   0   0   2   2   2   2   0   2   2   0   0   2   2   0   0   0
 MK-6-15                0   0   2   0   2   2   2   0   0   0   0   2   0   2   2   2   0   0   0   0   0   0   2   0   2   0   2   2   0   0   2   2   2   2   2   0   2   0   2   0   2   0   2   0   2   0   2   2   0   2   2   0   2   0   0   2   0   0   0   0   2   0   0   0   0   2   2   0   2   2   0   2   2   2   0   2   2   2   2   2   0   2   2   2   0   0   0   2   2   0   0   2   2   0   0   0   0   2   0   2   2   0   0   0   2   0   2   2   0   2   0   2   0   2   0   0   0   2   0   0   2   0   0   2   2   2   2   2   0   0   2   2   0   2   0   2   2   0   2   2   0   2   2   0   2   0   0   0   0   0   2   0   0   0   2   2   0   0   2   0   0   0   0   0   2   0   2   2   2   0   0   0   0   0   2   2   2   2   0   2   0   0   0   2   0   0   2   2   2   2   0   2   2   2   0   2   2   0   0   0
 MK-6-16                0   0   0   0   2   2   2   0   0   0   0   2   0   2   2   2   0   0   0   0   0   0   2   2   2   0   2   2   0   0   2   2   2   2   2   0   2   0   2   0   0   0   2   0   2   0   2   2   2   0   2   0   2   0   0   2   0   2   0   0   2   0   0   0   0   2   2   0   2   2   0   0   2   2   0   2   2   2   2   0   0   0   2   2   0   0   0   2   2   0   0   2   2   0   0   0   0   2   0   2   2   0   0   0   2   0   2   0   0   2   0   0   0   2   0   0   2   2   0   0   2   0   0   2   2   2   2   2   0   0   2   0   2   2   0   2   2   0   2   2   0   2   2   0   2   0   2   0   0   0   2   0   0   0   2   2   0   0   2   0   0   0   0   0   2   0   2   2   2   2   0   0   0   0   2   2   2   2   0   2   0   0   0   2   0   0   0   2   2   2   0   2   2   2   0   2   2   0   0   0
 
!****************************************** Phenotypic Data **********************************************************
!-100.0 is resevred for missing phenotype
SimulatedTrait1        14.0316   13.8844   14.3369   15.0141   15.4930   15.5542   14.5794   14.9096   13.7289   16.2588   14.3773   16.1724   14.2428   14.7251   14.3282   15.7110   15.7589   15.7597   13.9492   15.5256   14.8666   15.6814   16.1083   14.7530   15.6190   14.9699   14.9894   14.0076   16.5398   14.1695   14.5121   14.2619   16.4095   14.5371   15.5945   15.2516   14.1390   16.5809   15.7355   15.7465   15.2453   13.9647   16.1217   15.6735   14.5241   14.0241   15.5389   14.2835   15.1161   14.4564   16.1438   15.6268   16.1393   15.5019   14.4843   14.2754   13.9527   15.2887   15.3156   16.7644   15.1966   16.0607   13.9643   15.5914   16.1675   16.2775   15.9125   13.5734   14.2420   15.6470   13.4417   13.7044   14.4140   14.7098   16.0731   13.4256   15.1315   14.0480   14.5340   16.3659   15.6424   14.2452   15.4978   15.6436   16.4252   15.7355   13.7150   16.0803   16.0246   14.3838   16.2603   15.3500   16.4227   14.8370   13.4082   14.2128   15.6882   16.2010   17.3300   14.3343   15.9563   16.1002   14.2258   13.9315   14.7415   13.8229   14.2321   14.1645   14.0447   14.5411   15.5962   14.4534   15.5895   15.1191   16.2723   16.0352   16.0398   14.1485   13.8546   15.7961   16.4591   14.5844   15.2063   13.8545   14.1954   14.2500   13.8905   14.2608   14.0931   16.7192   14.0763   16.4960   16.0256   14.3052   14.3595   14.2653   14.0646   16.6486   14.7457   13.6798   15.6349   15.2163   14.9161   13.5945   13.6732   14.3214   16.1884   14.4028   14.5307   15.3072   15.6601   14.3127   15.6489   15.7548   14.3398   15.9565   15.0439   15.1997   16.1762   15.5109   16.7633   13.5163   15.7121   14.5872   16.2407   15.2803   16.2947   14.5717   13.9349   14.9764   14.3228   15.5028   14.5121   14.8475   13.6732   16.7566   14.7919   15.7537   14.8011   13.4645   14.4105   16.3276   15.8689   14.8883   16.4209   15.7500   15.2654   16.7532   14.2795   16.1888   15.9694   13.9756   15.4934   12.8830   13.9909   15.6645   15.8306   15.3031   14.4763   13.5282
SimulatedTrait2        11.0259   10.6225   10.6072   10.4896    9.5563   10.4420    9.3708   10.8395   10.8205    9.5704    9.9581    9.3546   10.2191   10.5482   10.2280    9.2198   10.3622    9.8872   10.0939    9.3904    9.5322    9.6164    9.7502   10.5200    9.8180   10.2495    9.5845   10.9571    9.2993    9.9980   10.4645   10.3436    9.4535    9.4769    9.5385   10.6757   10.6661    9.7982    9.5527    9.3144   11.0396   10.4287    9.7479    9.3908    9.4800   10.2831    9.4025   10.2729    9.3355   10.7666    9.5455    9.8103    9.8518    9.5299   10.2108   10.8143   10.4171    9.8557    9.0273    9.6904    9.5224    9.2647   10.7028   10.3582    9.3858    9.9193    9.3235   10.2142   10.6795    9.3506   10.5419   10.6132   10.3452    9.4588    9.2367   10.6575   10.0976   10.0014   10.2919    9.2947   10.2617   10.7864    9.4300    9.7994    9.5847    9.2114   10.5338   10.0407    9.5276   10.7120    9.3785    9.5749    9.5403    9.7309   10.6794   10.3680    9.4816    9.2893    9.3393   10.8233    9.5017    9.9094   10.3400   10.7043    9.0958   10.7129    9.7372   10.3694    9.9681   10.5939    9.8259    9.9466    9.4397    9.6396    9.5853    9.6757    9.4517    9.5869   10.5855    9.4103    8.8680   10.6125    9.5292   10.5851   10.6331   10.8085   10.4303   10.6105   10.9705    9.2347   10.2662    9.8015    9.4810    8.9993   10.6347   10.3908   10.2794    9.3425   10.3233   10.3214    9.5069   10.7330   10.1663   10.7991   10.6394   10.4330    9.7519   10.3653   11.2410    9.1567    9.2021   10.4352    9.3889    9.8868   10.2640    9.4496   10.6512    9.4975   11.0132    9.6360    9.0177   10.7597    9.3189   10.0575    9.9947    9.5261    9.8777   10.1363   10.3799    9.2657   10.0487    9.9035    9.4246   10.4991   10.7504    9.8204    9.5205    9.7472   10.1997   10.6566    9.9645    9.5587    9.6391    9.4930    9.9071    9.1766    9.4830    9.2384   10.1460    9.4752    9.3128   10.6164    9.9827   10.4044   10.4649   10.1432    9.8421   10.4187   10.2431   10.1645
 
