# Supplementary material for: Inclusive Composite Interval Mapping of QTL by Environment Interactions in Biparental Populations
Source: PLoS One. 2015 Jul 10;10(7):e0132414. doi: 10.1371/journal.pone.0132414 (PMC4498613; doi:10.1371/journal.pone.0132414)
Supplement: S6 File — (ZIP) [file pone.0132414.s006.zip › H=0.8/L1/run_00175.met]

!**********************Note: lines staring with "!" are remarks and will be ignored in the program********************
!*********************************General Information**********************************
!Assuming F1 = P1 x P2, populations available in QTL IciMapping are: 
!  1, P1BC1F1 = P1 x F1, the first backcrossing where P1 is used as the recurrent parent;
!  2, P2BC1F1 = P2 x F1, the first backcrossing where P2 is used as the recurrent parent;
!  3, F1DH, F1-derived doubled haploids; 
!  4, RIL or F1RIL, recombination inbred lines through the repeated selfing of F1;
!  5, P1BC1RIL, recombination inbred lines through the repeated selfing of P1BC1F1;
!  6, P2BC1RIL, recombination inbred lines through the repeated selfing of P2BC1F1;
!  7, F2, the selfing generation of F1;
!  8, F3, the selfing generation of F2;
!  9, P1BC2F1, the second backcrossing where P1 is used as the recurrent parent; 
! 10, P2BC2F1, the second backcrossing where P2 is used as the recurrent parent;
! 11, P1BC2RIL, recombination inred lines through the repeated selfing of P1BC2F1; 
! 12, P2BC2RIL, recombination inred lines through the repeated selfing of P2BC2F1; 
! 13, P1BC1F2, the selfing generation of P1BC1F1; 
! 14, P2BC1F2, the selfing generation of P2BC1F1; 
! 15, P1BC2F2, the selfing generation of P1BC2F1; 
! 16, P2BC2F2, the selfing generation of P2BC2F1; 
! 17, P1BC1DH, P1BC1F1-derived doubled haploids; 
! 18, P2BC1DH, P2BC1F1-derived doubled haploids; 
! 19, P1BC2DH, P1BC2F1-derived doubled haploids; 
! 20, P2BC2DH, P2BC2F1-derived doubled haploids; 
   3      !Mapping Population (see remarks above)
   2      !Mapping Function (1 for Kosambi; 2 for Haldane; 3 for Morgan)
   2      !Marker Space Type (1 for intervals; 2 for positions)
   1      !Marker Space Unit(1 for centiMorgans; 2 for Morgan)
   6      !Number of Chromosomes (or Linkage Groups)
 200      !Size of the mapping population
   2      !Number of environments
 
!***************************************** Chromosomes and Linkage Maps **********************************************
!Chromosome                 NumMarkers
-CH1                        16
-CH2                        16
-CH3                        16
-CH4                        16
-CH5                        16
-CH6                        16
!Linkage map (Marker name followed by position or the interval length)
 MK-1-1                1     0.000
 MK-1-2                1    10.000
 MK-1-3                1    20.000
 MK-1-4                1    30.000
 MK-1-5                1    40.000
 MK-1-6                1    50.000
 MK-1-7                1    60.000
 MK-1-8                1    70.000
 MK-1-9                1    80.000
 MK-1-10               1    90.000
 MK-1-11               1   100.000
 MK-1-12               1   110.000
 MK-1-13               1   120.000
 MK-1-14               1   130.000
 MK-1-15               1   140.000
 MK-1-16               1   150.000
 MK-2-1                2     0.000
 MK-2-2                2    10.000
 MK-2-3                2    20.000
 MK-2-4                2    30.000
 MK-2-5                2    40.000
 MK-2-6                2    50.000
 MK-2-7                2    60.000
 MK-2-8                2    70.000
 MK-2-9                2    80.000
 MK-2-10               2    90.000
 MK-2-11               2   100.000
 MK-2-12               2   110.000
 MK-2-13               2   120.000
 MK-2-14               2   130.000
 MK-2-15               2   140.000
 MK-2-16               2   150.000
 MK-3-1                3     0.000
 MK-3-2                3    10.000
 MK-3-3                3    20.000
 MK-3-4                3    30.000
 MK-3-5                3    40.000
 MK-3-6                3    50.000
 MK-3-7                3    60.000
 MK-3-8                3    70.000
 MK-3-9                3    80.000
 MK-3-10               3    90.000
 MK-3-11               3   100.000
 MK-3-12               3   110.000
 MK-3-13               3   120.000
 MK-3-14               3   130.000
 MK-3-15               3   140.000
 MK-3-16               3   150.000
 MK-4-1                4     0.000
 MK-4-2                4    10.000
 MK-4-3                4    20.000
 MK-4-4                4    30.000
 MK-4-5                4    40.000
 MK-4-6                4    50.000
 MK-4-7                4    60.000
 MK-4-8                4    70.000
 MK-4-9                4    80.000
 MK-4-10               4    90.000
 MK-4-11               4   100.000
 MK-4-12               4   110.000
 MK-4-13               4   120.000
 MK-4-14               4   130.000
 MK-4-15               4   140.000
 MK-4-16               4   150.000
 MK-5-1                5     0.000
 MK-5-2                5    10.000
 MK-5-3                5    20.000
 MK-5-4                5    30.000
 MK-5-5                5    40.000
 MK-5-6                5    50.000
 MK-5-7                5    60.000
 MK-5-8                5    70.000
 MK-5-9                5    80.000
 MK-5-10               5    90.000
 MK-5-11               5   100.000
 MK-5-12               5   110.000
 MK-5-13               5   120.000
 MK-5-14               5   130.000
 MK-5-15               5   140.000
 MK-5-16               5   150.000
 MK-6-1                6     0.000
 MK-6-2                6    10.000
 MK-6-3                6    20.000
 MK-6-4                6    30.000
 MK-6-5                6    40.000
 MK-6-6                6    50.000
 MK-6-7                6    60.000
 MK-6-8                6    70.000
 MK-6-9                6    80.000
 MK-6-10               6    90.000
 MK-6-11               6   100.000
 MK-6-12               6   110.000
 MK-6-13               6   120.000
 MK-6-14               6   130.000
 MK-6-15               6   140.000
 MK-6-16               6   150.000
!*********************************** Marker Types ********************************************************************
!Co-dominant marker: When heterozygote F1 is present, P1 is coded as 2, F1 is coded as 1, and P2 is coded as 0; Otherwise, P1 is coded as 2, and P2 is coded as 0. 
!Dominant marker: When heterozygote F1 is present, P1 and F1 are coded as 12, and P2 is coded as 0; Otherwise, P1 is coded as 2, and P2 is coded as 0.  
!Recessive markers: When heterozygote F1 is present, P1 is coded as 2, and F1 and P2 are coded as 10; Otherwise, P1 is coded as 2, and P2 is coded as 0. 
!Missing marker is coded as -1. 
 MK-1-1                 2   2   2   2   0   2   0   2   2   0   2   2   2   2   2   0   2   2   0   2   2   2   0   2   0   0   2   0   0   0   2   0   0   2   2   0   2   0   2   2   2   2   2   0   2   2   2   0   2   2   0   0   0   2   2   0   0   2   0   2   2   2   0   0   0   2   2   0   0   0   2   0   0   0   0   0   2   2   0   0   0   2   2   0   0   0   2   2   2   0   2   0   0   0   2   0   0   0   0   2   2   2   0   0   0   2   2   0   2   0   2   0   0   0   2   0   0   0   2   0   2   0   0   0   2   2   0   0   2   2   2   0   0   0   2   2   2   0   0   0   2   2   0   2   0   2   2   0   2   2   0   2   0   0   0   0   0   0   2   0   2   2   2   2   0   0   0   0   2   2   0   2   0   0   0   2   0   2   0   2   2   2   0   2   0   0   0   2   0   2   2   0   2   0   2   0   0   2   2   2
 MK-1-2                 2   2   2   2   0   2   0   2   2   0   2   2   2   2   2   0   2   2   0   2   2   2   0   2   0   0   2   0   0   0   0   0   0   2   2   0   2   0   2   2   2   2   2   0   2   2   2   0   0   2   2   0   0   2   2   0   0   2   0   2   2   2   0   0   0   2   2   0   0   0   2   0   0   0   0   0   2   2   0   0   0   0   2   0   0   0   2   2   2   0   2   0   0   0   2   0   0   0   0   0   2   2   0   0   2   2   2   0   2   0   0   0   0   0   2   0   0   0   2   0   2   0   0   0   2   2   0   2   2   2   2   0   0   0   2   2   0   0   0   0   2   2   0   2   0   2   2   0   2   2   0   2   0   0   0   0   0   0   2   0   2   2   2   2   0   0   0   0   2   2   0   2   0   0   0   2   0   2   0   2   2   2   0   2   0   0   0   2   0   2   2   2   2   0   2   0   0   2   2   2
 MK-1-3                 2   2   2   2   0   2   0   2   2   0   2   2   2   2   2   0   2   2   0   0   2   2   2   0   0   2   2   2   0   0   0   0   0   2   2   0   0   0   2   2   2   2   2   0   2   2   2   0   2   2   2   0   0   0   2   0   0   2   0   2   2   2   0   0   0   2   2   0   0   2   2   0   0   0   0   0   2   2   0   0   0   0   2   0   0   0   0   2   2   0   2   0   0   0   2   0   0   0   0   0   2   2   0   0   2   2   2   0   2   0   0   0   0   0   2   0   0   0   2   0   2   0   0   0   2   2   0   2   2   2   2   0   0   0   2   2   0   0   0   0   2   2   0   2   0   2   2   2   0   2   0   2   0   0   0   2   0   0   2   0   2   0   2   2   0   0   0   2   2   2   2   2   0   0   0   2   0   0   0   2   2   2   0   2   0   2   0   2   2   2   2   2   2   0   2   0   0   2   2   2
 MK-1-4                 2   2   2   2   0   2   0   2   2   0   2   2   2   2   2   0   2   0   2   2   2   2   2   0   0   2   2   2   0   0   0   0   0   0   2   0   0   0   2   0   2   2   2   0   2   2   0   0   0   2   2   0   0   0   2   2   0   2   0   2   2   2   2   0   0   2   2   0   0   2   0   0   0   0   0   0   2   2   0   0   0   0   2   0   2   0   0   2   2   0   0   2   0   0   2   0   0   0   0   0   2   2   2   0   2   2   2   0   2   0   0   0   0   0   2   0   0   0   2   2   2   0   2   0   2   2   0   2   2   2   2   0   0   0   2   2   0   0   0   0   2   2   0   2   0   2   2   2   0   2   0   0   0   0   0   2   0   0   2   0   2   0   2   0   0   0   0   2   2   2   2   2   0   0   0   2   0   0   0   2   2   2   2   2   0   2   0   2   2   2   2   2   2   0   2   0   0   2   2   2
 MK-1-5                 2   0   2   2   0   2   0   2   2   0   2   0   2   2   2   0   2   2   2   2   0   2   2   0   0   2   2   2   0   0   0   0   0   0   2   2   0   0   0   0   2   2   2   2   2   2   0   0   0   2   2   0   0   0   2   0   0   2   0   0   2   2   2   0   2   2   2   0   0   2   2   0   0   0   0   0   2   2   0   0   0   0   2   0   2   0   0   2   2   0   0   2   0   0   2   0   0   0   0   0   2   2   2   0   2   2   2   0   2   0   0   0   2   0   2   0   0   0   2   2   2   0   2   0   2   2   0   2   2   0   2   0   0   0   2   0   0   0   0   0   2   2   0   2   2   2   2   2   0   2   0   0   0   2   2   2   2   0   2   0   2   0   2   0   0   0   0   2   2   2   2   2   0   0   0   2   0   0   0   2   0   2   2   2   0   2   0   2   2   2   2   2   2   0   0   0   0   2   2   2
 MK-1-6                 2   0   2   2   0   2   0   2   2   0   2   2   2   2   2   0   2   2   2   2   0   2   2   0   0   2   2   0   0   0   0   0   0   0   2   2   0   0   0   0   2   2   2   2   2   2   0   0   0   2   2   0   0   0   2   0   0   2   0   0   2   2   2   0   2   2   2   0   0   2   2   0   0   0   0   0   2   2   0   0   2   0   2   0   2   0   0   2   2   0   0   0   0   0   2   0   0   0   0   2   2   2   2   0   2   2   2   2   2   0   0   0   2   0   0   0   0   0   2   2   2   0   0   0   0   2   2   2   2   0   2   0   0   2   2   0   0   0   0   0   2   2   0   2   2   2   2   2   0   2   0   0   0   2   2   2   2   0   2   0   2   0   2   0   0   0   0   2   2   2   0   2   0   0   0   2   0   0   0   2   0   2   2   2   0   2   0   2   2   2   2   2   2   0   0   0   0   2   2   2
 MK-1-7                 2   0   2   2   0   2   0   2   2   0   2   2   2   2   2   0   2   2   2   0   0   2   0   2   0   2   2   0   0   0   0   0   2   0   2   2   2   2   2   0   0   2   2   2   2   2   0   0   0   2   2   0   0   2   2   0   0   2   0   0   2   2   2   0   2   2   2   2   0   2   2   0   2   0   0   0   2   0   0   0   2   0   2   0   2   0   0   2   2   0   0   0   0   0   2   0   0   2   0   2   2   2   2   0   2   2   0   2   2   0   0   0   2   0   0   0   0   0   2   2   2   0   0   0   0   2   0   2   2   0   2   0   0   2   2   0   0   0   0   0   2   2   0   0   2   2   2   0   2   2   0   0   0   2   2   2   2   2   2   0   0   0   2   0   0   0   0   2   2   2   0   2   2   2   0   0   2   0   0   2   0   2   2   2   0   2   0   2   2   2   2   2   0   2   0   0   0   2   2   2
 MK-1-8                 2   0   2   2   0   0   0   2   0   0   2   2   2   2   2   0   2   2   2   0   0   2   0   2   0   2   2   0   0   0   0   0   2   2   2   2   2   2   2   0   0   2   0   2   2   2   2   0   0   2   2   0   0   2   2   0   2   2   0   0   2   2   2   0   2   2   2   2   0   2   2   0   2   0   0   0   2   0   2   0   0   0   2   0   2   0   0   2   2   0   0   0   0   0   2   0   0   0   0   2   2   2   2   0   2   2   0   2   2   0   0   0   2   0   0   0   0   2   2   2   2   0   0   0   0   0   0   2   0   0   2   0   0   2   2   0   0   0   0   0   2   2   0   0   2   2   2   0   2   2   0   0   2   2   2   2   0   2   0   0   0   0   2   0   0   0   2   0   2   2   0   2   0   2   0   0   2   0   0   2   0   2   2   2   2   2   0   2   2   2   2   2   0   2   0   0   0   2   2   2
 MK-1-9                 2   0   0   2   0   0   0   2   0   0   0   2   2   2   2   0   2   2   2   0   0   2   2   2   0   2   2   0   0   2   0   0   2   2   2   2   2   2   0   0   0   2   0   2   0   2   2   0   0   2   2   0   0   2   0   0   2   2   0   0   2   2   0   0   2   2   2   2   0   2   2   0   2   0   0   0   2   0   2   0   0   0   2   0   2   0   0   2   2   0   0   0   0   2   2   0   0   0   0   2   2   2   2   0   2   2   0   0   2   2   0   2   2   0   2   0   0   2   2   2   0   0   2   0   0   0   0   2   0   0   2   0   0   2   2   0   0   0   0   0   2   2   0   2   2   2   2   0   2   2   0   0   2   2   2   2   2   2   0   2   0   0   2   0   0   0   2   2   2   2   0   2   0   2   2   0   2   0   0   2   0   2   0   2   2   2   0   2   2   2   0   2   0   2   0   0   0   2   2   2
 MK-1-10                2   0   0   2   2   0   0   0   0   0   2   2   2   2   2   0   2   2   2   0   0   2   2   0   0   2   0   0   0   2   0   0   2   2   2   0   0   2   0   0   0   2   0   2   0   0   2   0   0   2   2   0   0   2   0   0   2   2   0   0   2   2   0   0   0   0   2   2   0   2   2   0   2   0   2   0   2   0   2   0   2   0   2   0   2   0   0   2   2   2   0   0   0   2   2   0   0   0   0   0   2   2   2   0   2   2   0   0   2   2   0   2   0   0   2   0   0   2   2   2   0   2   2   2   0   0   0   2   0   2   2   0   0   2   2   0   0   0   0   0   2   0   0   2   0   2   2   0   2   2   0   0   2   0   2   2   2   2   0   2   0   0   2   0   0   2   2   2   2   2   0   2   0   2   2   0   2   0   0   2   0   0   0   2   2   2   0   2   2   2   2   0   0   2   0   0   0   2   2   2
 MK-1-11                2   0   2   2   2   0   0   0   2   0   0   2   2   2   2   0   2   2   2   2   0   2   2   0   0   2   2   0   0   2   0   2   2   2   2   0   0   2   0   0   0   2   0   2   0   0   2   0   0   2   2   0   0   2   0   0   2   2   0   0   2   2   0   0   0   0   2   2   0   2   2   0   0   0   2   0   2   0   2   0   2   0   2   0   2   0   0   2   0   2   0   0   0   2   2   0   0   0   0   2   0   2   2   0   2   2   0   0   2   2   0   2   0   0   2   0   0   2   2   2   0   2   2   2   0   0   0   2   0   2   2   0   0   0   2   0   0   0   0   0   2   0   0   2   0   2   2   0   2   2   0   0   2   0   2   2   2   2   0   2   2   0   2   0   0   2   2   2   0   2   0   2   0   2   2   2   2   0   0   2   0   0   0   2   2   2   0   2   2   2   2   0   0   2   0   0   0   2   2   2
 MK-1-12                2   0   2   2   2   0   0   0   2   0   0   2   2   2   2   0   2   2   2   2   0   2   2   0   2   2   2   0   0   2   0   2   2   0   2   0   0   2   0   0   0   0   0   2   0   0   0   0   0   2   2   0   0   2   0   0   2   0   0   0   2   2   0   0   0   0   2   2   0   2   2   0   0   0   2   0   2   0   2   0   2   0   2   0   2   0   0   0   0   2   0   0   0   2   2   0   0   2   0   2   0   2   2   0   2   2   0   2   0   2   0   0   2   0   2   0   0   2   2   2   0   2   2   2   0   0   2   2   0   2   2   0   0   0   2   2   0   0   0   0   0   0   2   2   0   2   2   0   2   2   0   0   2   0   2   2   2   2   0   0   2   0   2   0   0   2   2   2   0   2   0   2   0   2   2   2   2   0   0   0   0   0   0   2   2   2   0   2   2   2   2   0   0   2   0   0   0   2   0   0
 MK-1-13                2   2   2   2   2   0   0   0   2   0   0   2   2   2   2   0   2   2   2   2   0   2   2   2   2   2   2   0   2   2   0   2   2   0   2   0   0   2   0   0   0   0   0   0   2   0   0   0   0   2   2   2   0   2   0   0   2   0   0   0   2   2   0   0   0   0   2   2   0   2   2   0   0   2   2   0   2   0   2   0   2   0   2   0   2   0   0   0   0   2   0   0   0   2   2   0   0   2   0   2   0   2   2   2   2   2   0   2   0   2   0   0   2   0   2   0   2   2   2   2   0   2   2   2   0   0   2   2   2   2   2   0   0   0   2   2   0   0   0   0   0   0   2   2   0   2   2   0   2   2   0   0   0   0   2   2   2   2   0   0   2   0   0   0   0   2   2   0   0   2   2   2   0   2   2   2   2   0   0   0   0   0   0   2   2   2   0   2   2   2   2   0   0   2   0   0   0   2   0   0
 MK-1-14                2   2   2   2   2   2   0   0   2   0   0   2   2   0   2   0   2   2   2   0   0   2   2   2   2   2   2   0   2   2   2   2   0   0   2   0   0   2   0   0   0   0   0   0   2   0   0   0   0   2   2   2   0   2   0   0   2   0   0   0   2   2   0   0   0   0   2   2   0   2   0   0   0   2   2   0   2   0   2   0   2   0   2   0   2   0   0   0   0   2   0   2   0   0   2   0   0   2   0   0   0   2   2   2   2   2   0   2   0   0   0   2   2   0   2   2   2   2   2   2   0   2   2   2   0   0   2   2   2   2   2   0   0   0   0   2   0   0   0   0   0   0   2   2   0   2   2   0   2   2   0   0   0   0   2   2   0   2   0   2   2   0   0   0   0   2   2   0   0   0   2   0   0   2   2   2   2   2   0   0   0   0   0   0   2   0   2   2   0   2   2   0   0   2   0   0   2   0   0   0
 MK-1-15                2   2   2   2   2   2   2   2   2   0   0   2   2   0   2   0   2   2   2   0   0   2   2   2   2   2   2   0   2   2   2   2   0   0   2   0   0   2   0   2   0   0   0   2   2   0   0   0   0   2   2   2   0   2   0   0   2   0   0   0   2   2   0   0   0   0   2   2   2   2   0   0   0   2   2   2   2   0   2   0   2   0   2   0   2   0   0   2   0   2   2   2   0   0   2   0   0   2   0   0   0   2   2   2   2   2   0   2   0   0   0   2   2   0   2   2   2   2   0   2   0   2   2   2   0   2   2   2   2   2   2   0   0   0   0   2   0   0   2   0   0   0   2   2   0   2   2   0   2   2   0   0   0   0   2   2   0   0   0   2   2   2   0   0   0   2   2   0   2   2   2   0   2   2   2   2   0   2   0   0   0   2   0   0   0   0   2   2   0   2   2   0   0   2   0   0   2   0   0   0
 MK-1-16                2   2   2   2   2   2   2   2   2   2   0   0   2   0   2   0   2   2   2   0   0   2   2   2   2   2   2   0   2   2   2   2   0   0   2   0   0   2   0   2   0   0   0   2   2   0   0   0   0   2   2   2   0   2   0   0   2   0   0   0   2   2   0   0   0   0   2   2   2   2   0   0   0   0   2   2   2   0   2   2   2   0   2   0   2   0   0   2   0   2   2   2   2   0   2   0   0   2   0   0   0   2   2   2   2   0   0   2   2   0   0   0   2   0   2   2   2   2   0   2   0   0   2   0   0   0   2   2   2   2   2   0   2   0   0   2   0   0   2   0   0   0   2   2   0   2   2   0   2   2   0   0   0   0   2   2   2   0   2   2   0   2   0   0   2   2   2   0   2   2   2   0   2   2   2   2   0   2   0   0   0   2   0   0   0   0   2   0   0   2   2   0   0   2   0   0   2   0   0   0
 MK-2-1                 2   0   0   2   2   0   0   0   0   2   2   0   2   0   0   0   0   0   0   0   2   2   2   2   0   0   0   2   0   0   2   0   0   2   0   2   0   0   0   0   2   0   0   0   2   0   0   0   0   0   2   2   0   2   2   0   0   2   0   2   2   0   0   2   0   2   0   0   2   0   0   2   0   2   2   0   0   0   2   0   2   2   2   2   0   2   2   0   0   2   2   0   2   2   2   2   2   2   2   2   0   0   2   2   2   0   2   2   0   0   0   2   0   2   2   0   2   0   0   2   2   2   2   2   0   2   2   0   2   0   2   2   2   0   2   2   0   0   0   0   0   2   0   0   0   0   0   0   0   0   0   0   2   0   2   0   2   0   0   2   0   0   0   0   0   0   2   2   0   2   0   0   0   0   2   2   0   0   0   0   0   0   0   2   2   0   0   0   2   0   0   2   0   0   0   0   2   2   2   2
 MK-2-2                 2   0   0   2   2   0   0   0   0   2   2   0   2   0   0   0   2   0   0   0   2   0   0   2   0   2   0   2   0   0   2   0   0   0   0   2   0   0   0   2   2   2   0   0   0   0   0   0   0   0   2   2   0   2   2   0   0   2   0   2   2   0   0   2   0   2   0   0   2   0   0   2   0   2   2   0   0   0   2   0   2   2   2   2   0   2   2   2   0   2   2   0   0   2   2   2   2   2   2   2   2   0   2   2   2   0   2   2   0   0   0   2   2   2   2   2   2   2   0   2   2   2   2   2   0   2   2   0   2   0   2   0   2   0   2   2   0   0   0   0   2   2   0   0   0   0   0   0   0   0   0   0   2   0   2   0   2   0   0   2   0   0   0   0   0   0   2   2   0   2   2   0   0   0   2   2   0   0   0   2   2   0   0   2   2   0   0   0   2   0   0   2   0   0   0   0   2   2   2   0
 MK-2-3                 2   0   0   2   2   0   0   0   0   2   2   0   0   0   0   0   2   0   0   0   2   0   0   0   0   2   0   2   0   0   2   0   0   0   0   2   0   0   2   2   2   2   0   0   0   0   2   0   0   0   2   0   0   2   2   0   0   2   0   2   0   0   0   2   0   2   0   0   2   0   0   2   0   2   2   0   0   0   2   0   2   2   2   2   0   2   2   2   0   2   2   0   0   2   2   2   2   2   2   0   2   0   2   2   2   0   0   2   0   0   0   0   2   2   2   2   0   2   2   0   2   2   2   2   0   2   2   0   2   0   2   0   2   0   2   2   0   0   0   0   2   2   0   0   0   0   0   0   0   0   0   0   2   0   0   0   0   0   0   0   2   0   0   0   0   0   2   2   2   2   2   0   2   0   2   2   0   0   0   2   2   0   0   2   2   0   0   0   2   0   0   0   2   2   0   0   0   2   2   0
 MK-2-4                 2   0   0   2   2   0   0   0   0   2   2   0   0   0   2   0   2   0   0   0   2   2   0   2   0   2   0   2   0   0   2   2   0   0   0   2   0   0   2   2   0   2   0   0   0   0   2   0   2   0   2   0   0   2   2   0   0   2   0   2   0   0   0   2   0   2   0   0   2   0   0   0   0   2   2   0   0   0   2   0   2   2   2   2   0   2   2   2   0   0   2   0   0   2   2   2   2   2   2   0   2   0   2   2   2   2   0   2   0   0   0   0   2   2   2   2   0   2   2   0   0   0   2   2   0   2   0   0   2   0   2   2   2   0   2   2   0   0   0   0   2   2   0   0   0   0   0   0   2   0   0   0   2   0   0   0   0   0   0   0   2   0   0   0   0   2   2   2   2   2   2   0   2   0   2   2   0   0   0   2   2   0   0   0   2   0   0   0   2   2   0   0   2   2   2   0   0   2   2   0
 MK-2-5                 2   0   0   2   2   0   0   0   0   2   2   0   0   0   2   0   2   0   2   0   2   2   0   0   0   2   2   0   0   0   2   2   0   0   0   2   0   2   0   2   0   0   0   0   2   0   0   0   2   0   2   0   0   2   2   0   0   2   0   2   0   0   0   2   0   2   0   0   0   0   0   0   0   2   0   0   0   0   2   0   2   2   2   2   0   2   2   2   2   0   0   0   0   2   0   2   2   2   2   0   2   0   2   2   0   2   0   2   0   0   0   0   2   2   2   2   0   2   2   0   2   0   2   2   2   2   0   0   2   0   2   2   2   0   2   2   0   0   0   0   2   0   0   0   0   0   0   0   2   0   0   0   2   2   0   0   0   0   0   0   2   0   0   0   0   2   2   2   2   2   2   0   2   0   2   2   0   0   0   2   2   0   0   0   2   2   0   0   2   2   2   0   2   2   2   0   0   2   2   0
 MK-2-6                 2   0   2   2   2   0   0   0   0   2   0   0   0   0   2   0   2   2   2   0   2   2   0   0   0   2   2   0   0   0   2   2   0   0   2   2   0   2   0   2   0   0   0   0   2   0   0   0   2   0   2   0   0   2   2   0   0   2   2   2   0   2   0   2   0   2   0   0   0   0   0   0   0   2   0   0   0   0   2   0   0   2   2   2   0   2   2   2   2   0   0   0   0   2   0   2   2   2   2   2   2   0   2   2   0   2   0   2   0   2   0   0   2   0   2   2   0   0   2   0   0   0   2   2   2   2   0   0   2   0   0   2   2   0   2   2   0   0   0   0   2   0   0   0   0   0   2   0   2   0   0   0   2   2   0   0   0   2   2   0   2   0   0   0   0   2   2   2   2   2   2   0   0   0   2   2   0   0   0   2   2   0   0   0   2   2   0   0   2   2   2   0   2   2   0   0   0   2   2   0
 MK-2-7                 2   2   2   2   2   0   0   2   0   2   0   0   0   0   2   0   2   2   2   0   0   0   0   0   0   2   2   0   2   0   2   2   0   0   2   2   0   2   2   2   0   0   0   0   2   0   0   0   2   0   2   0   0   2   2   2   0   2   2   2   0   0   0   2   0   2   0   0   0   0   0   0   0   2   0   0   0   0   2   0   0   2   2   2   0   2   2   2   2   2   0   0   0   2   0   0   2   2   2   2   2   0   2   2   0   2   2   2   0   2   0   0   2   0   2   2   0   0   2   0   0   0   2   2   2   2   0   0   2   0   0   2   2   0   2   2   0   0   0   2   2   0   0   0   0   0   2   0   2   0   0   0   2   2   0   0   0   2   2   0   0   0   0   0   0   2   2   2   0   2   0   0   0   0   2   2   0   2   0   2   2   0   0   0   0   0   0   0   2   2   2   2   0   2   0   0   0   2   2   0
 MK-2-8                 2   2   2   2   0   0   2   2   0   2   2   0   0   0   2   0   0   2   2   0   0   0   0   0   0   2   2   0   2   0   2   2   2   0   2   2   0   2   2   2   0   0   0   0   2   0   0   0   2   0   2   0   0   2   2   2   0   2   0   2   0   0   0   2   0   2   0   0   0   0   0   2   0   2   0   0   0   0   2   0   0   2   2   2   0   0   2   2   2   0   0   0   0   2   0   0   0   2   2   2   2   0   2   2   0   2   2   2   0   2   0   0   2   0   2   2   0   0   2   0   0   0   2   2   2   2   0   0   2   0   0   2   2   0   0   2   0   2   0   2   2   0   0   0   0   0   2   0   2   0   0   0   2   0   0   0   0   2   0   0   0   2   0   0   2   2   2   2   0   2   0   0   0   0   2   2   0   2   0   2   2   0   0   0   0   0   0   0   0   2   2   2   0   0   0   0   2   2   2   0
 MK-2-9                 2   2   2   2   0   0   2   2   0   2   2   0   0   0   0   2   0   2   2   0   0   0   2   0   0   2   2   0   0   0   2   2   2   0   2   2   0   0   2   2   0   0   0   0   2   0   0   0   2   0   2   0   2   2   2   2   0   2   0   2   0   0   0   2   0   2   0   0   0   0   0   2   0   2   0   0   0   0   0   0   0   2   2   2   0   0   2   2   2   0   0   0   0   2   0   0   0   2   2   2   2   2   2   2   0   0   2   2   0   2   0   0   2   0   2   2   0   0   2   2   0   0   2   2   0   2   0   0   2   0   0   2   2   0   0   2   0   2   0   2   2   0   0   0   0   0   2   2   2   2   0   0   2   0   0   0   0   2   0   0   0   0   0   0   2   2   2   2   0   2   0   0   0   0   2   2   0   2   0   2   2   0   0   2   0   0   0   0   0   2   2   2   0   0   0   0   2   2   2   0
 MK-2-10                2   2   2   2   0   2   2   2   0   2   2   2   0   0   0   2   0   0   2   0   2   0   2   0   0   2   2   0   0   0   2   2   2   0   2   2   0   2   2   2   0   0   0   0   2   0   0   0   2   0   2   2   2   2   2   2   0   2   0   2   0   0   0   2   0   2   0   0   0   0   0   0   0   2   0   0   0   0   0   0   0   2   2   2   0   0   2   2   2   0   0   0   0   2   0   0   2   2   2   2   2   2   2   0   0   0   0   2   0   2   0   0   0   2   2   2   0   0   2   2   0   0   0   2   0   2   0   0   2   0   0   2   2   0   0   2   0   2   2   2   2   2   0   0   0   0   2   2   2   2   0   0   2   0   0   0   0   2   0   0   2   0   0   0   2   2   2   2   0   0   0   0   0   0   2   2   0   2   0   2   2   0   0   2   0   0   0   0   0   2   2   2   0   0   0   2   2   2   2   0
 MK-2-11                2   0   0   2   0   2   2   2   0   2   2   2   0   0   0   2   0   0   2   0   2   0   2   0   0   2   2   0   2   0   2   2   2   0   2   2   2   2   2   2   0   0   0   2   2   0   0   0   0   0   2   2   2   2   2   2   0   0   0   2   0   2   2   2   0   2   0   0   0   0   0   0   0   2   0   2   0   0   0   0   0   2   2   2   0   0   2   2   0   0   0   0   0   2   0   0   2   2   2   2   2   2   2   0   0   0   0   2   2   2   0   2   2   2   2   2   0   0   2   2   0   0   0   2   0   2   0   0   2   0   0   2   2   0   0   2   0   2   2   2   2   2   0   0   0   0   2   2   2   2   0   0   2   0   0   0   0   2   2   0   2   0   0   2   2   2   2   0   0   0   0   0   2   0   2   2   0   2   2   2   0   0   0   2   0   0   0   2   0   2   2   2   0   0   0   2   0   2   2   0
 MK-2-12                0   0   0   2   0   2   2   2   0   2   2   2   0   0   0   2   0   0   2   0   2   0   2   0   0   2   2   0   2   0   2   2   2   0   2   2   2   2   2   2   0   0   0   2   2   0   0   0   0   0   2   2   2   2   2   0   2   0   0   2   0   2   2   2   0   2   0   0   0   0   0   2   0   2   0   0   0   0   0   0   0   2   2   2   0   0   2   2   0   0   0   0   0   2   0   0   2   2   2   2   0   2   0   0   2   0   0   0   2   2   2   2   2   2   2   2   0   2   2   0   0   0   0   2   2   2   0   0   2   0   0   2   2   0   0   0   0   2   2   2   2   2   0   0   0   0   2   2   2   2   0   0   2   0   0   0   0   2   2   0   2   0   0   2   2   2   2   0   0   0   0   0   2   0   2   0   0   2   2   2   0   0   0   2   0   0   0   2   0   0   2   2   0   0   0   2   0   2   2   0
 MK-2-13                0   0   2   0   0   2   2   2   0   2   2   2   0   0   0   2   0   0   2   0   2   0   2   0   0   0   2   0   2   0   2   2   2   0   2   2   2   2   2   2   0   0   0   2   2   0   0   0   0   0   2   2   2   0   2   0   2   0   0   2   0   2   2   2   2   2   0   0   0   0   0   2   0   2   0   0   0   0   0   0   0   2   2   2   0   0   2   2   0   0   0   2   0   2   0   0   2   2   0   2   0   2   0   0   2   2   0   0   2   2   2   2   2   2   2   2   0   2   2   0   0   0   0   2   2   2   0   2   2   0   0   2   2   0   0   0   0   0   2   0   2   0   0   2   0   0   2   2   2   2   0   0   2   0   0   0   0   2   2   0   2   0   0   2   2   2   2   0   0   0   0   0   2   0   2   0   0   2   2   2   0   0   0   2   0   2   0   2   0   0   2   0   0   0   0   2   0   2   2   2
 MK-2-14                2   0   2   0   0   2   2   2   2   2   2   2   0   0   0   2   0   0   0   0   2   0   2   0   2   0   2   0   2   0   2   2   2   0   2   2   2   2   2   2   0   0   0   2   2   0   0   0   0   0   2   2   2   0   2   0   2   0   0   2   0   2   2   0   2   2   0   0   0   0   0   2   0   2   2   0   0   0   0   0   0   2   2   2   0   0   2   2   0   0   0   2   0   2   0   0   2   2   0   2   0   2   2   0   2   0   0   0   2   2   2   2   2   2   2   0   0   2   2   0   0   0   0   2   0   2   0   2   0   0   0   2   0   0   0   0   0   2   2   0   2   0   0   2   0   0   2   2   2   0   0   0   2   0   0   0   0   2   2   0   2   0   0   0   2   2   2   0   0   0   0   0   2   0   2   0   0   2   2   2   0   0   0   2   2   2   0   2   0   0   2   0   0   0   0   2   0   2   2   2
 MK-2-15                2   0   2   0   0   2   2   2   2   2   0   2   0   0   0   2   0   0   0   0   2   0   2   2   2   0   2   0   2   0   2   2   2   0   0   2   2   2   2   2   0   0   0   2   2   0   0   0   0   0   2   2   2   0   2   2   2   0   0   2   0   2   0   0   2   2   0   0   0   0   0   2   0   2   2   0   0   2   0   0   0   2   2   2   0   0   2   2   0   0   0   0   0   2   0   0   2   0   0   2   2   2   2   0   2   0   0   0   2   2   2   2   2   2   2   2   0   0   0   0   0   0   0   2   0   2   0   2   0   2   0   2   0   0   0   0   0   2   0   2   2   0   0   2   0   0   2   2   2   0   0   0   2   0   0   0   0   2   2   0   2   0   0   0   2   2   2   0   0   0   0   0   2   0   2   2   0   0   2   2   0   0   0   2   2   2   0   0   0   0   2   0   0   0   0   2   0   0   2   2
 MK-2-16                2   0   0   0   0   2   2   2   2   2   0   2   0   0   0   2   0   2   0   0   2   0   2   2   2   0   2   0   2   0   2   2   2   0   0   2   2   2   0   2   0   2   0   2   2   0   2   0   0   0   2   2   2   0   0   2   2   0   0   2   0   2   0   0   2   0   0   0   0   0   0   2   0   2   2   0   0   0   0   0   0   2   2   2   0   0   2   2   0   0   0   0   2   2   0   0   2   0   0   2   2   2   2   0   2   0   0   0   2   2   2   2   2   2   2   2   0   0   0   0   0   0   0   2   0   2   0   2   2   2   0   2   0   0   0   0   0   2   0   2   2   0   0   2   0   0   2   2   2   0   0   0   2   0   0   0   0   2   2   0   2   0   0   0   2   2   2   0   0   0   0   2   2   2   2   2   0   0   2   2   0   0   0   2   2   0   0   0   0   2   2   0   0   2   0   2   0   0   2   2
 MK-3-1                 2   2   2   2   2   2   2   0   0   0   0   2   0   0   2   2   2   2   2   2   2   0   2   0   2   0   0   0   2   0   0   2   2   2   0   0   2   0   2   2   0   0   2   2   0   0   2   2   0   0   2   2   2   2   2   0   0   0   0   2   2   2   2   0   2   0   2   2   2   0   2   0   2   2   2   0   2   2   2   0   0   2   0   0   2   2   2   2   2   2   2   2   2   0   2   2   2   0   2   0   0   2   2   0   2   2   0   2   2   0   2   0   2   0   0   0   0   2   0   0   0   0   0   2   0   2   2   2   2   2   2   0   0   2   0   0   2   0   0   0   2   2   2   0   2   2   2   0   0   2   0   0   2   2   2   2   0   0   2   0   2   2   0   0   2   2   2   0   2   0   0   2   2   0   0   2   2   0   0   2   0   0   2   2   2   2   2   0   0   0   2   2   0   0   0   0   2   0   0   2
 MK-3-2                 2   2   2   2   2   2   2   0   0   0   0   2   2   0   2   2   2   2   2   2   2   0   2   0   2   0   2   0   2   0   0   2   2   0   0   2   2   0   2   2   0   0   2   2   0   0   2   2   0   0   2   2   2   2   0   2   0   0   0   2   2   2   2   2   2   0   2   2   2   0   2   0   2   2   2   2   2   2   2   2   0   0   0   2   2   0   2   2   2   2   2   2   2   0   2   2   2   0   2   0   0   2   2   0   2   2   0   0   2   0   2   0   0   0   0   0   0   2   0   0   2   0   0   2   0   2   2   2   2   2   2   0   0   2   2   0   0   0   0   0   0   2   2   0   2   2   2   0   0   2   0   0   2   2   2   2   2   2   2   0   2   2   0   2   2   2   2   0   2   0   0   2   2   0   0   2   2   0   2   2   0   0   2   2   2   2   2   2   0   0   2   2   0   0   0   0   2   0   0   2
 MK-3-3                 2   2   2   2   2   2   2   0   0   0   0   2   2   0   2   0   2   2   2   2   2   0   2   0   0   0   2   0   2   0   0   2   2   0   2   2   2   0   2   2   0   0   0   2   2   0   2   2   0   0   2   0   2   0   0   2   0   2   0   2   2   0   2   0   2   0   2   2   2   0   2   0   0   2   2   2   2   2   2   0   0   0   0   0   2   0   2   2   2   2   2   2   2   0   2   2   2   0   2   0   0   0   2   0   2   2   0   2   0   0   2   0   0   0   0   2   0   2   0   0   2   0   0   0   0   2   2   2   2   2   2   2   0   2   2   0   0   0   0   0   2   2   0   0   2   0   0   0   0   0   0   0   2   0   2   2   2   2   2   0   2   2   0   2   2   2   2   0   2   0   2   2   2   0   2   2   2   0   2   2   0   0   2   2   2   2   2   2   0   0   2   2   0   0   0   0   2   0   0   2
 MK-3-4                 2   2   2   2   2   2   2   2   0   0   0   2   2   0   2   0   2   2   2   2   2   0   2   0   0   0   2   0   2   0   0   0   2   0   2   2   2   0   0   2   0   0   0   2   2   0   2   2   0   0   2   0   2   0   0   2   0   2   0   2   2   0   2   2   2   0   2   2   0   0   2   0   0   2   2   2   2   2   2   0   0   0   0   0   2   0   0   2   0   2   0   0   2   0   2   0   2   0   2   0   0   0   2   0   2   2   0   2   0   0   2   2   0   0   0   2   0   2   0   0   2   0   0   0   0   2   2   2   2   2   2   2   0   2   2   0   0   0   0   0   2   2   0   2   2   0   0   2   0   0   2   0   0   0   2   2   2   2   2   0   2   2   0   2   2   0   2   0   2   0   2   2   2   0   2   2   2   0   2   2   2   0   2   2   2   2   2   2   0   0   2   2   0   0   0   0   2   0   0   2
 MK-3-5                 2   2   2   2   2   2   2   2   0   0   0   2   2   2   2   0   2   2   2   2   2   0   2   0   0   0   0   0   2   0   0   0   0   0   2   2   2   0   0   2   0   0   0   0   2   0   2   2   0   0   2   0   2   0   0   2   0   2   0   2   2   0   2   0   2   0   2   2   0   0   2   0   0   2   2   2   2   0   2   0   0   2   0   0   2   2   0   2   0   2   0   2   2   0   2   0   2   2   2   0   0   0   2   0   2   2   0   2   0   0   2   2   0   0   0   2   0   0   2   2   2   0   2   0   0   2   2   2   2   2   2   2   0   2   2   0   0   2   0   0   2   2   0   2   2   0   0   2   0   0   2   2   0   0   2   0   2   2   2   0   2   2   0   2   2   0   2   0   2   0   2   2   2   0   2   2   2   0   0   2   2   0   2   2   2   2   2   2   0   0   2   2   0   0   0   0   2   0   0   2
 MK-3-6                 0   2   2   0   2   2   2   2   2   0   0   0   2   2   2   0   2   2   2   2   2   0   2   0   2   0   0   0   2   0   0   2   0   2   2   2   2   2   0   2   0   0   0   2   2   0   0   2   0   0   2   0   2   0   0   2   0   2   0   2   2   0   0   0   2   0   2   2   0   0   2   0   0   2   2   2   2   0   2   0   0   0   0   0   2   2   0   2   0   2   0   0   0   0   2   0   2   2   2   0   0   0   2   2   0   2   0   2   0   0   2   2   0   0   0   0   0   0   2   2   2   0   2   0   0   2   2   2   2   2   2   2   0   2   2   0   0   2   0   0   2   2   2   2   2   0   0   0   0   0   2   2   2   0   2   0   2   2   2   0   2   2   0   2   2   0   2   0   2   0   2   2   2   0   2   0   2   2   0   2   2   0   2   0   2   2   2   2   0   0   2   2   0   0   0   0   2   0   0   2
 MK-3-7                 0   2   2   0   2   2   0   2   2   0   2   0   2   2   2   0   2   2   2   0   2   0   2   0   2   0   0   0   0   0   0   2   0   2   0   2   2   2   0   2   0   0   0   2   2   0   2   2   0   0   2   0   2   0   0   2   0   2   0   2   2   0   0   0   2   0   2   2   0   0   0   0   0   2   2   2   2   0   2   2   0   0   0   0   2   2   0   2   0   2   0   0   0   0   2   0   2   2   2   0   0   2   2   2   0   2   0   2   0   0   2   2   0   0   0   0   0   0   2   2   2   0   2   0   0   2   2   2   0   2   2   2   2   2   2   0   0   2   0   0   2   2   2   2   2   0   2   0   0   0   2   2   0   0   2   0   0   2   2   0   2   2   0   2   2   0   2   0   2   0   2   2   2   0   2   0   2   2   0   2   2   0   2   0   2   2   0   2   0   0   2   2   0   0   0   0   0   0   0   2
 MK-3-8                 0   2   2   0   2   2   0   2   0   0   2   0   2   2   2   0   2   2   2   0   2   0   2   0   0   2   0   0   0   0   0   2   2   2   0   2   2   0   0   2   2   0   2   2   2   0   2   2   0   0   2   0   2   2   0   2   0   0   0   0   0   0   2   2   2   0   2   2   0   0   0   0   0   0   0   2   2   0   2   2   0   0   0   0   2   2   0   2   0   2   0   0   0   0   2   0   2   2   2   0   0   0   2   2   0   2   0   2   2   0   2   2   0   0   0   0   0   0   2   2   2   0   2   0   0   2   2   2   0   2   2   2   2   2   2   0   0   2   0   0   2   2   2   2   2   0   2   0   0   2   2   2   0   0   2   0   0   2   0   0   2   2   0   0   2   0   2   0   2   0   2   2   2   0   2   0   2   2   0   2   2   0   2   0   2   2   0   2   0   2   2   2   0   0   0   0   2   0   0   2
 MK-3-9                 0   2   2   0   0   2   0   2   0   0   0   0   0   0   2   0   2   2   2   0   2   0   0   0   0   2   0   0   0   0   0   2   2   2   0   2   2   0   0   2   2   0   2   2   2   0   2   2   2   2   2   0   2   2   0   2   0   0   0   0   0   0   2   2   2   0   2   0   0   0   0   0   0   0   0   2   2   0   0   2   0   0   0   0   2   2   0   2   2   2   2   0   0   2   2   0   2   2   2   0   0   0   2   2   0   2   0   2   0   0   2   2   0   0   0   0   0   2   2   2   2   0   2   0   0   2   2   2   2   2   2   2   2   0   2   0   0   2   0   0   2   2   2   2   2   0   2   0   0   2   2   2   0   0   2   2   0   2   0   0   2   2   0   0   2   0   2   0   2   0   2   2   2   0   2   0   2   2   0   2   2   0   0   0   2   2   0   2   0   2   2   0   0   0   0   0   2   0   0   2
 MK-3-10                0   2   2   0   0   2   0   2   0   0   0   0   2   0   2   2   2   2   2   0   2   0   2   0   0   2   0   0   0   0   0   2   2   0   0   2   2   0   2   2   2   0   2   2   2   0   2   2   2   2   2   2   2   2   0   0   0   0   0   0   0   0   2   0   2   0   2   0   0   0   2   0   0   2   0   2   2   0   0   2   0   0   2   2   2   2   0   2   2   2   2   0   0   2   2   0   2   2   2   0   0   0   2   2   0   2   0   0   0   0   2   2   0   0   0   0   0   2   2   2   2   0   2   0   0   2   2   0   2   2   2   2   2   0   2   0   0   2   0   0   0   2   2   2   2   0   2   0   0   2   2   0   0   0   2   0   0   2   0   0   2   2   0   0   2   0   2   0   2   0   2   2   2   0   2   0   0   2   0   2   2   0   0   0   2   2   0   2   0   2   2   0   0   0   2   0   2   0   0   2
 MK-3-11                0   2   2   0   0   2   0   2   0   0   0   0   2   0   2   2   2   2   2   0   2   0   0   2   0   2   0   0   0   0   0   0   2   2   2   2   2   0   2   2   2   0   2   2   0   2   2   0   0   2   2   2   2   2   0   2   0   2   0   0   2   0   2   0   2   0   2   0   0   0   2   0   0   2   0   2   2   0   0   2   0   0   2   2   2   2   0   2   2   2   2   0   0   2   2   0   2   2   2   0   0   0   2   2   2   2   0   0   2   0   2   2   2   0   0   0   0   2   2   2   2   2   2   0   0   2   2   0   2   2   2   2   2   0   2   0   0   2   0   0   0   2   0   2   2   0   2   0   0   0   2   2   0   0   2   0   0   2   0   0   2   2   0   2   2   0   2   0   2   0   2   2   2   0   2   0   0   2   2   2   2   0   2   0   2   2   0   2   0   2   2   2   0   0   2   2   2   0   0   2
 MK-3-12                0   2   2   0   2   2   0   2   0   0   0   0   2   0   0   0   2   2   2   2   2   0   0   2   0   2   0   0   0   0   0   0   2   2   0   2   2   0   2   2   2   0   2   2   0   2   2   2   0   2   2   2   2   2   0   0   0   2   0   0   2   0   2   0   0   0   2   0   2   2   2   0   0   2   0   2   0   0   0   2   0   0   2   2   2   2   0   0   0   2   2   0   0   2   2   0   2   2   0   0   0   2   0   0   2   2   2   0   2   0   2   2   2   0   0   0   0   2   2   2   2   2   2   0   0   2   2   2   2   2   2   2   2   0   2   0   0   2   0   0   0   2   0   2   2   0   2   0   0   0   2   2   0   0   2   0   0   2   0   0   0   2   0   2   2   0   2   0   2   0   2   2   2   0   2   0   0   2   2   0   2   0   2   0   2   2   0   2   2   2   2   2   0   0   2   2   2   0   2   2
 MK-3-13                0   2   2   0   2   2   0   0   2   0   0   0   2   0   0   0   2   2   2   2   2   0   0   0   0   2   0   0   0   0   0   0   2   2   0   2   2   0   2   2   2   0   2   2   0   2   2   2   0   2   2   2   2   2   0   0   2   2   0   0   2   0   2   0   0   0   2   0   2   0   2   2   0   2   0   2   0   0   0   2   0   0   2   0   2   2   0   0   0   2   2   0   0   2   2   0   2   2   0   0   0   2   0   2   2   2   2   0   2   0   2   2   2   0   0   0   0   0   2   2   0   2   2   0   0   2   2   2   2   2   2   2   2   0   2   0   0   2   0   0   0   2   0   2   2   0   2   0   0   2   2   2   0   0   0   0   0   0   0   0   2   2   0   2   2   0   2   0   2   0   2   2   2   0   2   0   0   2   2   0   2   0   2   0   2   2   0   2   2   2   2   2   0   0   0   2   2   0   2   2
 MK-3-14                0   2   2   0   0   2   0   0   2   0   0   0   2   0   0   0   2   2   2   2   2   0   0   0   0   2   0   0   0   0   0   0   2   2   0   2   2   0   2   2   2   0   2   2   0   2   2   2   0   2   2   2   2   2   0   0   2   2   0   0   2   0   2   0   0   0   2   0   0   0   2   2   0   2   0   0   0   0   0   2   0   0   2   0   2   2   0   0   0   2   2   0   0   2   2   0   2   2   0   0   0   2   0   2   0   2   2   0   2   0   2   2   2   0   0   0   0   0   2   2   0   2   2   2   2   2   2   2   2   2   2   2   2   2   2   0   0   0   0   0   0   2   0   2   2   0   2   0   0   2   2   2   0   0   0   2   0   0   0   0   2   0   2   0   2   0   2   0   2   0   2   2   0   0   2   0   0   2   2   0   0   0   2   0   2   2   0   2   2   2   2   2   0   0   0   2   2   0   2   2
 MK-3-15                0   2   2   0   0   2   0   0   2   0   0   0   0   0   0   0   2   2   0   2   2   0   2   0   2   2   0   0   0   0   0   0   2   2   0   2   2   0   2   2   2   0   2   2   0   2   2   2   2   2   2   2   2   2   0   0   2   2   0   0   2   0   2   0   0   0   2   0   0   0   2   2   0   2   0   0   0   0   0   2   0   0   2   0   2   2   0   0   0   2   2   0   0   2   2   0   2   2   0   0   0   2   0   2   2   2   2   0   2   0   2   2   2   2   0   0   2   0   2   2   0   2   2   2   0   2   2   2   2   0   2   2   2   2   2   0   0   0   0   0   0   2   2   2   2   0   2   2   0   2   2   2   0   0   0   2   0   0   0   0   0   0   2   0   2   0   2   0   2   0   2   2   0   0   2   2   0   2   2   0   0   0   2   0   2   2   0   2   2   2   2   2   2   0   0   2   2   0   2   2
 MK-3-16                0   2   2   0   0   0   0   0   0   2   0   0   0   0   0   0   2   2   0   2   2   0   2   0   2   2   0   0   2   0   0   0   2   2   0   2   2   0   2   2   2   0   2   2   0   2   2   2   2   2   2   2   2   2   0   0   2   2   0   2   2   0   0   2   0   0   2   0   0   2   2   2   0   2   0   0   0   0   0   2   0   0   2   0   2   0   0   0   0   2   2   0   0   2   2   2   2   2   0   0   0   2   0   2   2   2   2   0   2   2   2   2   2   2   2   0   2   0   2   2   0   2   0   2   0   2   2   2   2   0   2   2   2   2   2   0   0   0   0   0   0   2   2   2   2   0   2   2   0   2   2   2   0   0   0   2   0   0   0   2   0   0   2   2   2   0   2   0   2   0   2   2   0   0   2   2   0   2   2   0   2   0   2   0   2   2   2   2   2   2   2   2   2   0   0   2   2   0   2   2
 MK-4-1                 2   0   2   0   2   2   2   0   2   2   2   2   2   2   2   0   2   2   0   2   0   2   2   2   0   0   2   0   0   2   2   2   0   0   0   0   0   0   2   2   2   2   0   0   2   0   2   0   0   2   2   2   2   2   2   0   0   0   2   2   2   2   2   2   2   0   0   0   2   2   2   2   0   0   0   2   0   2   0   2   2   0   2   0   0   0   2   0   0   2   2   2   0   0   2   2   2   2   2   2   2   0   2   0   0   0   2   0   0   0   0   0   0   0   2   2   2   0   0   0   2   2   2   2   2   0   2   0   0   2   2   2   2   0   2   0   0   0   0   2   2   0   2   0   2   0   2   2   2   2   2   2   0   2   2   0   2   0   2   2   0   2   0   0   2   2   2   2   0   0   0   2   2   2   2   0   2   2   0   2   0   0   0   0   2   0   2   2   0   0   2   0   2   2   0   2   2   2   0   2
 MK-4-2                 2   0   2   0   2   2   2   0   2   2   2   0   2   2   2   0   2   2   0   2   0   2   2   2   0   0   2   0   0   2   2   2   0   0   0   0   0   0   0   2   2   2   0   0   0   0   2   2   0   2   2   2   2   2   2   0   0   0   2   2   2   2   2   2   2   0   0   0   2   2   2   2   0   0   0   2   0   2   0   2   2   0   2   0   0   0   2   0   0   2   0   2   0   2   2   2   2   2   2   2   2   0   2   0   0   0   2   0   0   2   0   0   2   0   0   2   2   0   0   2   0   2   2   2   2   2   2   0   0   2   2   2   2   0   2   0   0   0   0   2   2   0   2   0   2   0   2   2   2   2   2   2   0   2   2   0   2   0   2   2   0   2   0   0   0   2   2   2   0   2   0   2   0   2   2   0   2   2   0   2   0   2   2   2   2   0   2   0   0   0   2   2   2   2   0   2   2   2   0   0
 MK-4-3                 2   0   2   0   2   2   2   0   2   2   2   0   2   2   2   0   2   2   0   2   0   2   2   2   0   0   0   0   0   2   2   2   0   0   0   0   2   0   0   2   2   2   2   0   0   0   0   2   0   2   2   0   2   2   2   0   0   2   0   2   2   2   2   0   2   0   0   0   2   0   2   2   0   0   0   2   0   2   0   2   2   0   0   0   0   0   2   0   2   2   2   2   2   2   2   0   2   2   2   2   2   0   2   0   0   0   2   0   0   2   2   0   2   2   2   2   2   2   0   2   0   0   2   2   2   2   2   0   0   2   2   2   2   0   2   0   0   0   2   2   2   0   2   0   0   0   2   2   2   2   2   2   0   2   2   0   2   0   2   2   2   2   0   0   0   2   2   0   0   2   0   2   0   2   2   0   2   2   0   2   0   2   2   2   2   0   2   0   2   0   2   2   2   2   0   2   2   2   0   0
 MK-4-4                 2   0   2   0   2   2   2   0   2   2   2   0   2   0   2   0   2   0   2   2   0   2   0   2   0   0   0   0   0   2   2   2   0   0   0   0   2   0   0   2   0   2   2   0   0   0   0   2   0   2   2   0   2   2   2   0   0   2   0   2   2   2   2   0   2   0   0   0   2   0   2   2   0   0   0   2   0   2   0   2   2   0   0   0   0   2   2   0   2   2   2   2   2   2   2   0   2   2   2   0   2   0   2   0   2   0   0   0   0   2   2   0   2   2   2   2   2   2   0   2   0   2   2   2   2   2   2   0   0   2   2   2   2   0   2   0   0   0   2   2   2   0   2   0   0   0   2   2   2   2   2   2   2   2   2   0   2   0   2   2   2   2   0   0   0   2   0   0   0   2   0   2   0   2   2   2   0   2   0   2   0   2   0   2   2   0   2   0   2   0   0   2   2   2   2   2   2   2   0   2
 MK-4-5                 2   0   2   0   2   2   2   0   2   2   2   0   2   0   2   0   2   0   2   2   0   2   0   2   0   0   0   0   0   2   2   2   0   0   0   0   2   2   0   2   0   2   0   0   0   0   2   2   0   2   2   0   2   0   2   0   0   2   0   2   2   2   2   0   2   0   0   2   2   0   2   2   0   2   0   2   0   0   0   2   2   0   0   0   2   2   2   0   0   2   2   0   2   0   2   0   2   2   2   0   2   0   2   0   2   0   0   0   0   2   2   0   2   2   2   2   2   2   0   2   0   2   0   2   2   2   2   0   0   2   2   2   2   0   2   2   0   0   2   2   2   0   2   0   0   0   2   2   2   2   2   2   2   2   2   0   0   0   2   0   2   2   0   0   0   2   0   0   0   2   0   2   0   2   2   2   0   2   0   2   0   2   0   2   2   0   2   0   2   0   0   2   2   2   2   0   2   2   0   2
 MK-4-6                 2   0   0   2   2   2   2   0   2   2   2   0   2   0   0   0   2   0   2   2   0   2   2   2   2   0   0   0   0   2   2   2   0   2   0   0   2   2   0   2   0   2   0   0   0   0   2   2   0   2   2   0   2   0   2   0   0   2   0   2   2   2   2   2   2   0   0   2   2   2   2   2   0   2   0   2   0   0   0   2   2   0   0   0   0   2   0   0   0   2   2   0   2   0   0   0   2   2   2   0   2   0   2   0   2   0   0   0   2   2   0   0   0   2   0   2   2   2   0   2   0   2   0   2   2   2   2   0   0   0   2   2   2   0   2   2   0   0   2   2   2   0   2   0   0   0   2   2   2   2   2   2   0   2   2   0   0   0   2   0   2   2   0   0   0   2   0   0   0   2   0   2   0   2   2   2   0   2   0   2   0   2   2   2   2   0   2   0   0   0   2   2   0   2   2   0   2   2   0   2
 MK-4-7                 0   0   0   2   2   2   0   0   2   2   2   0   2   0   0   0   2   0   2   2   0   2   2   2   2   0   0   0   0   2   2   2   2   2   0   0   2   2   0   2   0   2   0   0   0   0   2   2   2   0   2   0   2   0   2   0   0   2   0   2   2   2   2   2   2   0   0   2   2   2   2   2   0   2   2   2   0   0   0   2   2   0   0   0   0   2   0   0   0   2   2   0   2   0   0   0   2   2   0   0   2   0   2   0   2   0   0   0   2   2   0   0   0   2   0   2   2   2   0   2   0   2   0   2   2   2   2   0   0   0   2   2   2   0   2   2   0   0   2   0   2   0   2   0   0   0   2   2   2   2   0   0   0   2   2   0   0   0   2   0   2   2   2   0   0   2   0   0   0   2   2   2   0   2   2   0   0   2   0   2   2   2   2   2   2   0   2   0   0   0   2   2   0   2   0   0   2   2   0   2
 MK-4-8                 0   0   0   0   2   2   0   0   2   2   2   0   0   0   0   0   0   0   2   2   0   2   2   2   2   0   0   0   0   2   2   2   2   2   0   0   2   2   2   0   0   2   0   0   0   0   0   2   2   0   2   0   2   0   2   0   0   2   2   2   2   2   2   2   2   0   0   2   0   2   2   2   0   2   2   2   0   0   0   2   2   0   0   0   0   0   0   0   2   0   2   0   2   2   0   0   2   2   0   0   2   0   2   0   0   0   0   0   2   2   0   0   0   2   2   2   2   2   2   0   0   0   0   2   2   0   2   0   0   0   2   2   2   0   2   2   0   2   2   0   2   0   2   0   0   0   2   2   2   0   0   0   0   2   2   0   0   0   0   0   2   2   2   0   0   2   0   0   0   2   2   2   0   2   2   0   0   2   0   2   2   2   2   2   2   0   2   0   0   0   2   2   0   2   0   0   2   2   0   2
 MK-4-9                 0   0   0   0   2   2   0   0   2   2   2   0   0   2   0   0   0   0   2   0   2   2   2   2   2   0   0   0   2   2   2   0   2   2   0   0   2   2   2   0   0   2   2   0   2   0   0   2   0   0   2   0   2   2   2   0   0   2   2   2   2   2   2   2   2   0   0   2   0   2   0   0   2   0   2   2   0   0   0   2   2   0   0   0   0   0   0   2   2   0   2   0   0   2   0   0   2   2   0   0   2   0   2   0   0   0   0   0   2   2   0   0   0   2   2   2   2   2   2   0   0   0   0   2   2   2   2   0   0   0   2   2   2   0   2   2   0   2   2   0   2   0   2   0   0   0   2   2   2   0   0   0   0   2   2   0   0   0   0   0   2   0   2   0   0   2   0   0   0   0   0   2   0   2   0   0   0   2   0   2   2   0   2   2   2   0   2   0   0   2   2   2   0   2   0   0   2   2   0   0
 MK-4-10                0   0   0   2   2   2   0   0   2   2   2   0   2   0   0   0   2   0   0   0   2   2   0   2   2   0   2   2   2   2   2   2   2   2   0   0   2   2   2   2   0   2   2   0   2   0   0   0   0   0   2   0   2   2   2   0   0   2   2   0   2   2   2   2   2   0   0   2   0   2   0   0   2   0   0   2   0   0   0   2   2   0   0   0   0   0   0   2   2   0   2   0   0   2   0   2   0   2   0   0   2   0   0   0   0   0   0   0   2   2   0   0   2   0   2   0   2   2   2   2   0   0   0   2   2   2   0   0   2   0   2   2   0   0   2   0   0   2   2   0   2   0   2   0   0   0   0   2   2   2   0   0   0   2   2   0   0   0   0   0   2   0   2   2   2   2   0   0   0   0   0   2   0   2   0   0   0   2   0   2   2   0   2   2   2   0   2   0   0   2   0   2   0   2   0   0   2   2   0   0
 MK-4-11                0   0   0   2   2   2   0   0   2   2   0   0   2   0   0   0   2   0   0   0   2   2   0   2   2   0   2   2   2   2   2   2   0   2   0   0   2   2   2   2   0   2   2   0   2   0   0   0   0   2   2   0   2   2   2   0   0   2   2   0   2   2   2   2   0   0   0   2   0   2   0   0   2   0   0   0   0   2   0   2   2   0   0   0   0   0   0   2   2   0   0   0   0   2   0   2   2   2   0   0   2   0   0   2   0   0   0   0   2   2   0   0   2   0   2   0   2   2   2   2   0   0   0   2   2   2   0   0   0   0   2   2   0   0   2   0   0   2   2   0   2   0   2   0   0   0   0   2   0   2   0   0   2   0   2   0   0   0   0   0   2   0   2   2   2   2   2   0   0   2   0   0   2   2   0   0   0   2   0   2   2   0   2   2   2   0   2   0   0   2   0   2   2   2   0   0   2   0   0   0
 MK-4-12                0   0   0   2   2   2   0   2   2   2   0   0   2   0   0   0   2   0   0   0   2   2   0   2   2   0   2   2   2   2   2   2   0   2   0   0   2   2   2   2   0   2   2   0   2   0   0   0   0   2   2   0   2   2   2   0   2   2   2   0   2   2   2   2   0   0   0   2   0   2   0   0   2   0   0   0   0   2   0   2   2   0   0   2   0   0   2   2   2   0   0   2   0   2   0   2   2   2   2   0   2   0   0   2   0   0   0   0   2   2   2   0   2   0   2   0   2   2   2   2   0   0   0   2   2   2   0   0   0   0   2   2   0   0   2   0   0   2   2   2   2   0   2   0   0   2   2   2   0   2   0   0   0   2   2   0   0   0   0   0   0   2   0   2   2   2   2   0   0   2   0   2   2   2   0   0   0   2   0   2   2   0   2   2   2   0   2   0   0   2   0   2   2   2   2   0   2   0   0   2
 MK-4-13                0   0   0   2   2   2   0   2   0   2   0   0   2   0   0   0   2   0   0   0   2   2   0   2   2   0   2   2   2   2   2   2   0   2   0   0   2   2   2   2   0   2   2   0   2   0   0   0   0   2   0   2   2   2   2   0   2   0   2   2   2   2   2   2   0   2   0   2   0   2   0   0   2   0   0   0   0   2   0   2   0   2   0   2   0   0   2   2   2   0   0   0   0   2   0   2   2   2   2   0   0   0   0   2   0   2   0   0   2   2   2   2   2   0   2   0   2   2   2   2   2   0   0   2   2   2   0   0   0   0   2   2   0   0   2   0   0   2   2   2   2   0   2   0   0   2   2   2   0   2   0   0   0   2   2   0   0   0   0   0   0   2   0   2   2   0   2   0   0   2   0   2   2   2   0   2   0   2   2   2   2   0   2   2   2   0   2   0   0   2   0   2   0   2   2   0   2   0   0   0
 MK-4-14                0   0   0   0   0   2   0   2   0   2   0   0   2   0   0   0   2   0   0   0   2   0   0   2   2   0   0   2   2   2   2   2   0   2   0   0   2   2   2   2   0   2   2   0   2   0   0   0   0   2   0   2   2   2   2   0   2   0   2   2   2   2   2   2   0   2   0   2   0   2   0   0   2   0   0   0   0   2   0   2   0   2   0   2   0   0   2   2   2   0   0   0   0   2   0   2   2   2   2   0   0   0   0   2   0   0   0   0   2   2   0   2   2   0   2   0   2   2   0   2   2   2   0   2   2   2   0   0   0   0   2   0   0   0   2   0   0   0   2   2   0   0   2   0   0   2   2   2   0   0   0   0   0   2   2   0   0   0   0   2   0   2   0   2   2   0   2   0   0   2   0   2   0   2   0   2   0   2   2   0   2   0   2   0   2   0   2   0   0   0   0   2   0   2   2   0   0   0   0   0
 MK-4-15                0   0   0   0   0   2   0   2   0   2   0   0   2   0   0   0   0   0   2   0   2   0   0   2   2   0   0   2   0   2   2   2   0   2   0   0   2   2   2   2   0   2   2   0   2   0   2   0   0   2   0   2   2   2   2   0   2   0   2   2   2   2   2   0   0   2   0   0   0   2   0   0   2   0   0   0   0   2   0   2   0   2   0   2   0   2   2   2   2   0   0   0   0   2   0   2   2   2   2   0   2   0   0   2   0   0   0   0   2   2   0   2   2   0   2   0   2   2   0   2   2   2   0   2   2   2   0   0   0   0   2   0   0   0   0   0   0   0   2   2   0   0   2   0   2   2   2   2   0   0   0   0   0   0   2   0   0   0   0   2   0   2   0   0   2   0   2   0   0   2   0   2   0   2   0   2   0   0   2   0   0   0   2   0   2   0   2   0   0   0   0   2   0   2   2   0   0   0   0   0
 MK-4-16                0   0   0   0   2   2   0   2   0   2   0   2   0   0   0   0   0   0   2   0   2   0   0   2   2   0   0   0   0   2   2   2   0   2   0   2   2   2   2   0   0   2   2   0   2   0   2   0   0   2   0   2   2   2   2   0   2   0   2   2   2   0   0   0   0   0   2   0   0   0   0   0   2   0   0   0   0   2   0   2   0   2   0   2   0   2   2   2   2   0   0   0   0   2   0   2   2   2   2   0   2   0   0   2   0   0   0   0   2   2   0   0   2   0   2   0   2   2   0   2   2   2   0   2   2   2   0   0   0   2   2   0   2   0   0   0   0   0   2   2   0   0   2   0   2   2   2   2   0   0   0   0   0   0   0   2   0   2   0   0   0   2   2   0   2   0   2   0   0   0   0   2   0   2   0   2   2   0   0   0   0   2   2   0   2   0   2   0   0   0   0   2   0   2   2   0   0   0   0   0
 MK-5-1                 2   0   2   0   2   2   0   0   0   2   2   2   0   2   2   2   0   2   2   2   0   0   2   0   2   2   2   2   2   0   0   2   2   2   2   0   2   0   0   0   0   0   2   0   0   0   0   2   0   2   2   2   0   2   2   0   2   0   0   0   2   0   0   2   0   2   0   2   0   0   2   0   2   2   2   0   0   0   2   0   0   0   2   0   0   0   2   0   2   0   0   2   0   2   2   0   0   0   2   2   2   0   0   2   2   0   0   2   0   0   0   2   0   0   2   0   0   0   2   0   0   0   0   0   2   0   0   2   0   0   2   2   0   0   2   2   0   2   2   0   0   2   2   0   2   0   0   2   2   2   0   2   2   0   0   2   0   2   2   2   0   0   2   2   0   2   0   0   2   2   2   2   2   2   2   0   0   0   2   0   0   0   0   2   2   2   0   2   2   0   2   2   2   0   2   2   2   2   2   0
 MK-5-2                 2   0   2   0   2   2   2   0   0   2   2   2   0   0   2   2   2   2   2   2   0   0   2   0   2   2   2   0   0   0   2   0   2   2   0   0   2   0   0   0   0   2   2   2   0   0   0   2   0   2   2   2   0   2   2   0   2   0   0   0   2   0   0   2   0   2   0   2   0   0   2   0   2   2   2   2   0   0   0   0   0   0   2   0   0   0   2   0   2   0   0   2   0   2   0   0   0   0   2   2   2   0   0   2   2   0   0   2   0   0   0   2   0   0   2   0   0   0   2   0   0   0   0   0   2   0   0   2   0   0   2   2   0   0   2   2   0   2   2   0   0   2   2   0   2   0   0   2   0   2   0   2   2   0   0   2   0   2   0   2   0   0   2   2   0   2   0   0   2   2   2   2   2   0   2   0   0   0   2   0   0   0   2   2   2   2   0   2   2   0   2   2   2   0   2   2   0   2   0   0
 MK-5-3                 2   0   2   0   2   2   2   0   2   2   2   2   0   0   2   2   2   2   2   0   0   0   2   0   2   2   2   0   0   0   2   0   2   0   2   0   2   0   0   0   0   2   2   2   0   0   0   2   2   2   2   2   0   2   2   0   2   0   0   0   2   0   0   0   2   2   0   2   0   0   2   0   2   2   2   2   0   0   2   0   0   0   2   0   0   0   2   0   2   0   2   0   0   0   0   0   2   0   2   2   2   0   0   0   2   0   0   2   0   0   0   2   0   0   2   0   0   0   0   0   2   0   0   0   2   0   0   2   0   0   0   2   0   0   2   2   0   2   2   0   0   2   2   0   2   0   0   2   0   2   0   2   2   0   0   2   2   2   0   2   0   0   2   2   0   2   0   2   2   2   2   2   2   0   2   2   0   0   2   0   0   0   2   2   2   2   2   2   2   0   0   2   0   0   2   2   0   2   0   0
 MK-5-4                 2   0   2   0   2   2   2   0   2   2   2   2   0   0   2   2   2   0   2   0   0   0   2   0   2   2   2   0   0   2   2   0   2   0   2   0   2   0   0   0   0   2   2   0   0   0   0   2   2   2   2   2   0   2   2   0   2   0   0   0   2   0   0   0   0   2   0   2   0   0   2   2   2   0   2   2   0   0   2   0   0   2   2   0   0   0   2   0   2   0   2   0   0   0   0   0   2   0   0   2   2   0   0   0   2   0   2   2   0   0   0   2   0   2   2   0   2   0   0   0   2   2   0   0   2   0   2   2   0   0   2   2   0   0   2   2   0   2   2   0   0   2   2   2   2   0   0   2   0   2   2   2   2   0   0   2   0   2   0   2   0   0   2   2   2   2   0   0   2   2   2   2   2   0   2   2   0   0   2   0   0   0   2   2   2   2   2   2   2   2   0   2   0   0   0   2   0   2   0   0
 MK-5-5                 2   2   2   0   2   2   2   0   2   2   2   2   0   0   2   2   2   0   2   0   0   0   2   0   2   2   2   0   0   2   2   0   2   2   2   0   2   0   0   0   0   2   2   0   0   0   0   2   2   2   2   0   0   2   2   0   2   2   0   2   2   0   0   0   0   2   0   0   0   0   2   2   2   0   2   2   2   0   2   0   0   2   2   0   2   0   2   0   2   0   2   0   0   2   0   0   2   0   0   2   2   0   0   2   2   0   2   0   0   0   0   2   0   2   2   2   2   0   0   0   0   2   0   0   2   0   2   2   0   0   2   2   2   0   2   2   0   2   2   0   0   0   2   2   0   0   0   2   0   2   2   2   2   0   0   2   0   2   0   2   0   0   2   0   2   2   0   0   2   2   2   2   2   0   2   2   0   0   2   0   0   0   0   2   2   2   2   2   2   2   2   2   0   2   0   2   0   2   0   0
 MK-5-6                 2   2   2   2   2   0   2   0   2   2   2   2   0   0   2   2   2   0   2   0   0   0   2   2   2   2   2   0   0   2   2   0   2   2   2   2   2   0   0   0   0   2   2   2   0   0   0   2   2   2   2   0   0   2   2   2   2   0   0   2   2   0   0   0   0   2   0   0   0   0   0   2   2   0   2   2   2   0   2   0   0   2   2   0   2   0   2   0   2   2   2   2   0   2   0   0   2   0   0   0   0   0   0   0   2   0   2   0   0   2   0   2   0   2   2   2   2   2   2   0   2   2   0   0   2   0   2   2   0   0   2   2   2   0   2   2   0   2   2   0   2   0   0   2   0   0   0   2   0   2   2   2   0   0   0   2   0   2   0   2   2   0   0   0   2   2   0   0   2   2   2   2   2   0   2   2   0   0   2   0   0   0   0   2   2   2   2   2   2   2   2   2   0   2   0   2   0   2   0   0
 MK-5-7                 2   2   2   2   2   0   0   0   2   2   2   2   0   0   2   2   2   0   2   0   0   0   2   2   2   2   2   0   0   2   2   0   2   2   2   2   2   0   0   2   0   2   2   2   0   0   0   2   2   0   2   2   0   2   2   2   2   0   0   2   2   0   2   0   0   2   0   0   0   0   0   2   0   0   2   2   0   0   2   0   0   2   2   0   2   0   0   0   0   2   2   2   2   2   0   0   2   0   0   0   0   0   0   0   2   0   2   0   0   2   0   2   0   2   2   0   2   2   2   0   2   2   0   0   2   0   2   2   2   0   2   2   2   0   2   2   0   2   2   0   2   0   0   2   0   0   0   0   0   2   2   2   0   0   0   2   0   0   0   2   2   0   0   0   2   2   0   0   2   2   2   2   2   0   2   2   0   2   2   0   0   0   0   2   2   2   2   0   2   2   2   2   0   2   0   2   0   2   0   0
 MK-5-8                 2   2   2   2   2   0   0   0   2   2   2   2   2   0   2   2   2   0   2   0   0   0   2   2   0   2   2   0   0   2   2   0   0   2   2   0   2   0   0   2   0   2   2   2   0   0   0   0   0   2   2   2   0   2   2   2   0   0   0   2   2   2   2   0   0   2   0   0   0   0   0   2   0   0   0   2   0   0   2   0   0   2   2   0   2   0   0   0   0   2   2   2   0   0   0   0   2   0   2   0   2   0   0   0   0   0   2   0   0   2   0   2   0   2   2   0   2   0   2   0   2   2   0   0   2   0   2   0   2   0   2   2   0   0   2   2   0   2   0   0   2   0   0   2   0   0   0   0   0   2   2   2   0   0   0   2   0   0   0   2   2   0   0   0   2   2   0   0   2   2   2   2   0   0   2   2   0   2   2   0   0   0   0   2   0   2   0   0   2   2   2   2   0   2   0   2   2   2   0   0
 MK-5-9                 2   2   2   0   2   0   0   0   2   2   2   2   2   0   0   2   2   0   2   0   0   0   2   2   2   2   2   0   0   2   2   0   0   2   2   0   0   0   0   2   0   2   2   2   0   0   2   0   0   2   2   2   0   2   2   2   0   0   0   2   2   2   2   2   0   2   2   0   0   0   0   2   0   0   0   2   0   0   2   0   2   2   2   0   0   0   0   0   0   0   2   2   0   0   0   0   2   0   2   0   2   0   0   0   0   0   2   0   0   2   2   2   0   2   2   0   2   0   2   0   2   2   0   0   2   0   0   0   2   0   2   2   0   0   2   2   0   2   0   2   0   0   0   2   0   0   0   0   0   2   2   2   0   0   0   2   0   0   0   2   2   0   0   0   2   2   0   0   0   2   2   2   0   0   2   2   2   0   2   0   2   0   0   2   0   2   2   0   2   2   2   2   0   2   0   2   2   2   0   0
 MK-5-10                2   2   2   0   2   0   0   0   2   2   2   2   2   0   0   2   2   2   2   0   0   0   2   2   2   2   2   0   0   2   2   0   0   2   0   0   0   0   0   0   0   2   2   2   0   0   2   0   0   2   2   2   0   2   2   2   0   0   0   2   2   2   2   2   0   2   2   0   0   2   0   2   0   0   0   2   0   0   2   0   2   2   2   0   0   2   0   0   0   0   2   0   0   0   0   0   2   0   2   0   2   0   0   0   0   0   2   0   0   2   2   2   0   2   2   0   2   0   2   0   2   2   0   0   2   0   0   0   2   2   2   0   0   2   2   2   0   2   0   2   0   0   2   2   0   0   0   0   0   2   2   2   0   0   0   2   0   0   0   2   2   0   0   2   2   2   0   0   0   2   2   0   0   0   2   2   2   0   2   0   2   0   0   2   0   2   2   0   2   2   2   2   2   2   0   2   2   2   2   0
 MK-5-11                0   2   2   0   2   0   2   2   2   2   0   2   2   0   0   2   2   2   2   0   0   0   2   2   2   2   2   0   0   2   2   0   0   2   0   0   0   0   0   0   0   0   2   2   0   0   2   0   0   2   2   2   0   0   2   2   0   0   0   2   0   2   0   2   0   2   2   0   0   2   0   2   0   0   0   2   0   0   2   2   2   2   2   0   2   2   0   0   0   0   2   0   2   0   0   0   2   0   2   0   2   0   0   0   0   0   2   0   0   2   2   2   0   2   2   0   0   0   0   2   2   2   0   0   2   0   0   0   2   2   2   0   2   2   2   2   0   2   2   2   0   0   0   2   0   0   0   0   0   2   2   2   0   0   0   2   0   0   0   2   2   0   0   2   0   2   0   0   0   2   2   0   0   0   2   2   2   0   2   0   2   0   0   2   0   2   2   0   0   2   2   2   2   2   0   2   0   2   2   0
 MK-5-12                0   2   2   0   2   0   2   2   2   2   0   2   2   0   0   2   2   2   2   0   2   2   2   2   2   2   2   0   2   2   2   0   0   2   0   2   0   0   0   0   0   0   2   2   0   0   2   0   2   2   2   2   0   0   2   2   0   0   0   2   0   2   0   0   0   2   2   0   0   2   0   2   0   0   0   2   0   0   2   2   2   2   2   0   2   2   0   0   0   0   2   0   2   0   0   0   2   2   2   0   0   0   0   0   0   0   0   0   0   2   2   0   0   0   2   0   0   0   0   2   2   2   0   0   2   0   0   0   2   2   2   0   2   2   2   2   0   2   2   2   0   0   0   2   0   0   0   0   0   2   0   2   0   0   0   0   0   0   0   2   2   0   2   0   0   2   0   0   0   0   2   0   0   0   0   2   2   0   2   0   2   0   2   2   0   2   2   0   0   2   2   2   2   2   0   2   0   2   2   0
 MK-5-13                0   2   0   0   0   0   0   2   2   2   0   2   2   0   0   2   2   2   2   0   2   2   2   2   2   2   2   0   2   2   2   0   0   2   0   2   2   0   0   0   0   0   2   2   0   0   2   0   2   2   2   2   2   0   2   2   0   0   0   2   0   2   0   0   0   2   2   2   0   2   0   2   0   0   0   2   2   0   2   2   2   2   2   0   2   2   0   0   0   0   2   0   2   0   0   0   0   2   2   0   0   2   0   0   0   2   0   0   0   2   2   0   0   0   2   0   0   0   0   0   2   0   0   0   2   0   2   0   2   2   2   2   2   2   0   2   0   2   2   2   0   0   0   2   0   0   0   0   0   2   0   2   0   0   0   0   2   0   0   2   2   0   2   0   0   2   0   0   0   0   2   0   0   0   2   2   2   0   0   0   2   2   2   0   0   0   2   0   0   2   2   0   2   2   0   2   0   2   2   0
 MK-5-14                0   2   0   0   0   0   0   2   2   2   0   2   2   0   0   0   2   2   2   0   2   2   2   2   2   0   2   0   0   2   2   0   0   0   0   2   2   2   0   2   0   0   2   0   0   0   2   0   2   2   2   2   2   0   2   2   0   0   0   2   0   2   0   0   2   2   0   2   0   2   0   2   0   0   0   2   2   0   2   2   2   2   2   0   2   2   0   0   0   2   2   0   2   0   2   0   0   2   2   0   0   2   0   0   0   2   0   0   0   2   2   0   2   0   2   0   0   0   0   0   2   0   0   0   2   0   0   2   2   2   2   0   2   2   0   2   0   2   2   2   0   0   0   2   0   0   0   0   0   2   0   2   0   0   0   2   2   0   2   2   2   0   2   2   0   2   0   2   0   0   2   0   0   0   2   2   2   0   0   0   2   2   2   0   0   0   2   0   0   2   2   0   2   0   0   2   0   2   2   0
 MK-5-15                0   2   0   0   0   0   0   2   2   2   0   2   2   0   0   0   2   2   2   0   2   2   2   0   2   0   2   0   0   0   2   0   0   0   0   2   2   2   0   2   0   2   0   0   0   0   2   0   2   2   2   2   2   0   2   2   0   2   0   2   0   2   0   0   2   2   0   2   2   2   0   2   0   0   0   2   2   0   2   2   2   2   2   0   0   2   0   0   0   2   2   0   2   0   0   0   0   2   2   0   0   2   0   2   0   2   0   0   0   2   2   0   2   0   0   2   0   0   2   0   2   0   0   0   2   2   0   2   2   2   2   0   2   2   2   2   0   2   2   2   2   0   0   2   0   0   2   0   0   2   0   2   0   0   0   2   2   2   2   2   2   0   2   2   0   2   0   0   0   0   2   0   0   0   0   2   0   0   0   2   2   2   2   0   0   0   2   0   0   2   2   0   2   0   2   2   0   2   2   0
 MK-5-16                0   0   0   0   0   0   0   2   0   2   0   2   2   0   2   0   2   2   2   2   0   2   2   0   2   0   2   0   0   0   2   0   0   0   0   2   2   2   0   2   0   2   0   0   0   2   2   0   2   2   2   2   2   0   2   2   0   2   0   2   0   2   0   2   2   2   0   2   2   0   0   2   0   0   0   2   2   0   2   2   2   0   2   0   0   2   0   0   0   2   2   0   2   0   0   0   0   2   2   0   0   2   0   2   0   2   0   0   0   2   2   0   2   0   0   2   0   0   2   0   0   0   0   0   2   2   0   2   2   2   2   0   2   2   2   2   0   2   2   2   2   0   0   0   0   2   2   2   0   0   0   2   0   0   0   2   2   2   2   2   2   0   2   2   0   2   2   0   0   2   2   0   0   0   0   2   0   0   0   2   0   2   2   0   0   0   2   0   2   0   2   0   2   0   2   2   0   2   2   0
 MK-6-1                 2   0   2   0   2   2   2   0   2   0   0   2   2   2   0   2   2   0   0   2   2   2   2   2   0   2   0   0   2   2   2   2   2   0   2   2   2   0   0   2   0   2   2   2   0   0   2   2   2   0   2   2   0   2   2   2   2   0   0   2   0   2   2   2   2   2   2   0   2   0   2   0   2   2   0   2   0   0   2   0   2   2   0   0   2   2   2   2   0   2   2   0   2   0   0   2   0   0   0   2   0   0   2   2   2   0   0   2   0   0   2   2   0   2   2   2   2   2   0   2   0   2   0   2   2   2   2   2   0   0   2   0   2   2   2   2   0   2   0   2   2   2   2   2   2   0   2   2   0   2   2   2   2   2   0   2   0   0   0   0   0   0   2   0   2   2   0   0   0   0   2   0   0   0   2   0   2   0   2   0   2   0   2   0   0   2   2   2   0   0   2   2   2   2   0   2   2   2   2   2
 MK-6-2                 2   0   2   0   0   2   2   0   2   0   0   2   2   2   0   2   2   0   0   2   2   2   2   2   0   2   0   0   2   2   2   2   2   2   2   2   2   0   0   2   0   2   0   2   0   0   2   2   2   0   2   0   0   2   2   2   2   0   0   0   0   2   2   2   2   2   2   0   2   0   0   0   2   2   0   2   0   0   0   2   2   2   0   0   0   0   2   0   0   2   2   0   2   0   0   2   0   0   0   2   0   2   2   2   2   0   0   0   2   0   2   2   0   0   2   2   2   2   0   2   0   2   0   2   0   0   2   2   0   0   2   0   2   2   2   2   0   2   0   0   2   2   2   2   2   0   2   2   0   2   2   2   2   2   0   2   0   0   0   0   0   0   2   0   2   2   0   0   0   0   2   0   0   0   2   2   2   0   2   2   2   0   2   2   0   2   2   0   0   0   2   2   2   2   0   2   2   2   2   2
 MK-6-3                 2   0   0   0   0   2   2   0   2   0   0   2   2   2   0   0   2   0   0   2   2   2   2   2   0   2   0   0   2   2   2   0   2   2   0   2   2   0   0   2   0   2   0   2   0   0   2   2   2   0   2   0   0   2   2   2   2   0   2   0   2   2   2   2   2   2   2   0   2   0   0   0   2   2   0   2   0   0   0   2   2   2   0   0   0   0   2   2   0   2   2   0   2   0   0   2   0   0   0   2   0   2   2   2   2   0   2   0   2   0   2   2   0   0   2   2   2   0   0   0   0   2   0   2   0   0   2   2   0   0   2   0   2   2   0   2   0   2   0   2   0   2   2   2   2   0   0   2   0   2   2   2   2   2   0   0   0   0   0   2   0   0   2   2   2   2   2   0   0   2   2   0   0   0   2   2   2   0   2   2   2   0   2   0   0   2   2   0   0   0   2   2   2   2   0   2   2   2   2   2
 MK-6-4                 2   0   0   0   0   2   2   0   0   0   2   2   2   2   2   0   2   0   0   2   2   2   2   2   0   2   0   0   2   2   2   0   2   2   0   2   0   2   0   0   0   2   0   2   0   0   2   2   0   0   2   0   0   2   2   2   2   0   2   0   2   2   2   2   2   2   0   2   2   0   0   0   2   2   0   2   0   2   2   2   2   2   0   0   0   0   2   2   0   2   2   0   2   2   0   2   0   0   0   2   0   2   2   2   2   0   2   0   2   2   2   2   0   0   2   2   2   0   0   0   0   2   0   2   0   0   2   2   2   2   2   0   2   2   0   2   0   2   0   2   0   2   2   2   2   0   0   0   0   2   0   2   2   2   0   0   0   0   0   2   0   0   2   2   2   2   0   0   0   2   2   0   0   0   2   2   2   0   2   0   2   0   2   0   0   2   2   0   0   0   2   2   2   2   0   2   2   0   2   0
 MK-6-5                 2   0   0   0   0   2   2   0   0   2   2   2   2   2   2   0   2   0   0   2   0   2   2   2   0   2   0   0   2   2   2   0   2   0   0   2   0   0   0   0   0   2   0   2   0   0   2   2   0   0   2   0   0   2   2   2   2   0   2   0   2   2   2   2   2   2   0   2   2   0   0   0   2   2   0   2   0   2   2   2   2   0   2   0   0   0   2   2   0   2   0   0   2   2   0   2   0   0   0   2   0   2   2   2   2   0   2   0   2   2   2   2   0   0   2   2   2   0   0   0   0   2   0   2   0   0   2   2   2   2   2   0   2   2   0   2   0   2   0   2   0   2   2   2   2   0   0   0   0   2   0   2   0   2   0   0   0   0   0   2   0   0   2   2   2   0   0   2   0   0   2   0   0   2   2   2   2   0   2   0   2   2   2   0   0   2   2   0   0   0   2   2   2   2   0   2   2   0   2   2
 MK-6-6                 2   0   0   0   0   2   2   0   0   2   2   2   2   2   2   2   2   0   0   2   0   2   0   2   0   2   0   0   2   2   2   0   2   0   0   2   0   0   0   0   0   2   0   2   0   2   2   2   2   2   2   0   0   2   2   2   0   0   2   2   0   2   2   2   2   2   0   2   2   0   0   0   2   2   2   2   0   2   2   0   0   0   2   0   0   0   2   2   0   2   0   0   2   2   0   2   0   0   0   0   0   2   2   0   2   0   2   0   2   2   2   2   0   0   2   2   2   0   0   0   2   2   0   2   0   0   2   2   2   2   2   0   2   2   0   2   0   2   0   2   0   2   2   2   2   0   0   0   0   2   2   2   0   0   0   0   0   0   2   2   0   2   2   2   2   0   0   2   0   0   2   0   2   2   2   2   2   0   2   0   2   2   2   0   0   2   0   0   0   0   2   2   2   2   0   2   2   0   2   2
 MK-6-7                 2   0   0   0   0   2   2   2   0   2   2   0   0   0   2   2   2   0   0   2   0   0   0   2   0   2   0   0   2   2   2   0   2   0   0   2   0   0   0   0   0   0   0   2   0   2   0   2   2   2   2   0   2   2   2   2   2   2   2   2   2   2   2   2   0   2   0   2   2   0   0   0   2   2   2   2   0   2   2   0   0   0   0   0   0   0   2   2   0   2   0   0   2   2   2   2   0   0   0   0   0   2   2   0   2   0   2   0   2   2   0   2   0   0   2   2   2   0   0   0   2   2   0   2   0   2   2   2   2   2   2   0   2   2   0   2   0   2   0   2   0   0   2   2   2   0   0   0   2   2   2   2   0   0   0   0   0   0   2   0   0   2   2   2   2   0   0   2   0   0   2   0   2   2   2   2   2   0   2   0   2   2   2   0   0   2   0   2   0   0   2   2   2   2   0   2   0   0   2   2
 MK-6-8                 2   0   0   0   0   2   2   2   0   2   2   0   0   0   0   2   2   0   0   0   0   0   0   2   0   2   0   2   2   2   2   0   2   0   0   2   0   0   0   0   0   0   0   2   0   2   0   2   2   2   2   0   2   2   2   2   0   2   2   2   0   2   2   2   0   2   0   2   2   0   0   0   2   2   2   2   2   2   2   0   0   0   0   0   0   0   2   2   0   2   0   0   2   2   2   2   0   0   0   0   0   2   2   0   2   0   2   2   2   2   0   2   0   0   2   2   2   0   0   0   2   2   0   0   0   2   2   2   2   0   2   0   2   2   2   0   0   2   0   2   0   0   2   2   2   0   0   0   2   0   2   2   0   0   0   0   0   0   2   0   0   2   2   0   2   0   0   2   0   0   2   0   2   2   0   2   2   0   0   0   2   2   2   0   0   2   0   2   0   0   2   2   2   2   0   2   0   0   2   2
 MK-6-9                 2   0   2   0   0   2   2   2   0   2   2   0   0   2   0   2   2   0   0   0   0   0   0   0   2   2   0   2   2   2   2   0   2   0   2   0   0   0   0   0   0   0   0   2   0   2   0   2   2   2   2   0   2   2   2   2   0   0   2   2   2   2   2   2   0   2   0   2   2   0   0   0   0   2   2   2   2   2   2   0   0   0   0   0   0   0   2   2   0   2   0   0   2   2   2   2   0   0   0   0   0   2   2   0   2   0   2   2   2   2   0   2   0   0   2   2   2   0   0   2   0   2   0   0   0   2   2   2   2   0   2   0   2   2   2   0   0   2   0   2   0   0   2   2   2   0   0   0   2   0   0   2   0   0   0   0   0   0   2   0   0   2   2   0   2   0   0   2   0   2   2   0   2   2   0   2   2   0   0   0   2   2   2   0   0   2   0   0   0   0   2   2   2   2   0   2   0   0   2   2
 MK-6-10                2   0   2   0   0   2   2   2   0   2   2   0   0   2   0   2   2   2   0   0   0   0   0   0   2   2   0   2   2   2   2   0   2   0   2   0   0   0   0   0   0   0   0   0   0   2   0   0   0   2   2   0   0   2   2   2   0   0   2   2   2   2   2   2   2   2   0   2   2   0   0   0   0   2   2   2   2   2   2   0   0   0   0   0   0   0   2   2   0   2   0   0   2   2   2   2   0   0   0   0   0   2   2   0   2   0   2   2   2   2   0   0   2   0   2   2   2   0   0   2   0   2   0   0   0   2   2   2   2   0   2   0   2   2   2   0   0   2   0   2   0   0   2   2   2   0   0   0   2   0   0   2   0   0   0   0   0   0   2   0   0   2   2   2   2   0   0   2   0   2   2   0   2   2   0   2   2   2   0   0   2   2   2   0   2   2   0   0   2   0   2   2   2   2   0   0   0   0   2   2
 MK-6-11                2   0   2   0   0   2   2   2   0   2   2   0   0   2   0   2   2   2   0   0   0   0   0   0   2   2   0   2   2   2   2   0   2   0   2   0   0   0   0   0   0   0   0   0   0   2   0   0   0   2   2   0   0   2   2   2   0   0   2   2   2   2   2   2   2   2   0   2   2   2   0   0   0   2   2   2   2   2   2   0   0   0   0   0   0   2   2   2   0   2   0   0   2   2   2   2   0   0   0   0   2   2   2   0   2   0   0   2   2   2   2   0   2   0   2   2   2   0   0   2   0   2   0   0   0   2   0   2   2   0   2   0   2   2   2   0   0   0   0   2   0   0   2   0   2   0   0   0   2   0   0   2   0   0   0   0   0   0   2   0   0   2   2   2   2   0   0   2   0   2   2   0   2   2   0   2   2   2   0   0   2   2   2   0   2   2   0   0   2   0   2   2   2   2   0   0   0   0   0   2
 MK-6-12                2   0   2   0   0   2   2   2   0   2   2   2   0   2   0   2   2   2   0   0   0   0   0   0   2   2   0   2   0   2   2   0   2   0   2   0   0   0   0   0   0   0   2   0   0   2   0   0   0   2   2   0   0   2   0   2   0   0   2   2   2   2   2   2   2   2   0   2   2   2   0   0   0   2   2   0   2   2   2   0   0   0   0   0   0   2   2   2   0   2   0   2   2   2   2   2   0   0   0   0   2   2   2   0   2   0   0   2   2   2   2   0   2   0   2   2   2   0   0   0   0   2   0   0   0   2   0   2   0   0   2   0   2   2   2   0   0   0   0   2   0   2   2   0   2   0   0   0   2   0   0   0   0   0   0   2   0   0   2   0   0   2   2   2   2   0   2   2   0   2   2   0   2   2   0   2   0   2   0   0   2   2   2   0   2   2   0   0   2   0   2   2   2   2   0   0   0   0   0   2
 MK-6-13                2   0   2   0   0   2   2   2   0   2   2   2   0   2   0   2   2   2   0   0   0   0   0   0   2   2   0   2   0   2   2   0   2   0   2   0   0   0   0   0   0   0   2   0   0   0   0   0   0   2   2   2   0   2   0   2   2   2   2   2   0   2   2   2   0   2   0   2   2   2   0   0   2   2   2   0   2   2   2   0   0   0   0   2   0   2   2   2   0   2   0   2   2   2   2   2   0   0   0   0   2   2   2   0   2   0   0   2   2   2   2   0   2   0   2   2   2   0   0   0   2   2   0   0   0   2   0   2   0   0   2   0   2   2   2   0   0   0   0   2   0   2   2   0   0   0   2   0   2   0   2   0   0   0   0   2   0   0   2   0   0   2   2   2   2   0   2   2   2   2   2   0   2   2   0   2   2   2   0   0   2   2   2   0   2   2   0   0   2   0   2   2   2   2   0   0   0   0   0   2
 MK-6-14                0   0   2   0   0   2   2   2   0   2   2   2   0   2   0   0   2   0   0   0   0   0   0   0   2   2   0   2   0   0   2   0   2   2   2   0   0   0   0   0   0   0   2   0   0   0   0   0   0   2   2   2   0   2   0   0   2   2   2   2   0   0   2   2   0   2   0   2   2   2   0   0   2   2   2   0   2   2   2   0   0   0   0   2   0   2   2   2   0   0   0   0   2   2   2   0   0   0   0   2   2   2   2   0   2   2   0   2   2   2   2   0   2   0   2   0   2   0   0   0   2   2   0   0   0   2   0   2   0   0   2   0   2   2   2   0   0   2   2   2   0   2   2   2   0   0   2   0   2   0   2   0   0   2   0   2   0   0   2   0   0   2   2   2   2   0   0   2   0   2   2   0   2   2   0   2   2   2   0   0   2   2   2   0   2   2   0   0   2   0   0   2   2   2   0   0   2   0   0   0
 MK-6-15                0   0   0   0   0   2   2   2   0   2   2   2   0   2   0   0   2   0   0   2   0   2   0   0   2   2   2   2   0   0   2   0   0   2   2   0   0   2   0   0   0   0   2   0   0   0   0   0   0   2   2   0   0   2   0   0   2   2   2   2   0   0   2   2   0   2   0   2   2   0   0   2   0   2   2   0   2   2   2   0   0   0   0   2   0   2   0   2   0   0   0   0   2   0   2   0   0   0   0   2   2   2   0   0   2   2   2   2   2   2   2   0   2   0   2   0   2   0   0   0   0   2   0   0   0   2   0   0   0   0   2   0   2   2   2   0   0   0   2   2   0   2   2   2   0   0   2   2   2   0   2   0   0   2   2   2   0   0   2   0   0   0   2   2   2   0   0   2   0   2   2   0   2   2   0   2   2   2   0   2   2   2   2   0   2   2   0   0   2   0   2   2   0   2   0   2   2   0   0   0
 MK-6-16                0   0   0   0   0   2   2   0   0   2   2   2   0   2   0   0   2   0   2   2   0   2   0   0   2   2   2   0   0   0   2   0   0   2   2   0   0   2   0   0   0   0   2   0   2   2   0   0   0   2   2   0   0   2   0   0   2   2   2   2   0   0   2   2   2   2   0   2   2   0   0   2   0   2   2   0   2   2   2   0   0   0   0   2   0   2   0   0   0   0   0   0   2   0   2   0   0   0   0   2   2   2   0   0   2   2   2   2   2   2   2   0   2   0   2   0   0   0   0   0   0   2   0   2   0   2   0   0   0   0   2   0   2   0   2   0   0   0   2   2   0   2   2   2   0   0   2   2   2   2   2   0   2   2   2   2   0   0   2   0   0   0   2   2   2   0   0   2   0   0   2   0   2   2   0   2   2   2   0   2   2   2   2   0   2   2   0   0   2   0   2   2   2   2   0   2   0   0   0   0
 
!****************************************** Phenotypic Data **********************************************************
!-100.0 is resevred for missing phenotype
SimulatedTrait1        16.3204   15.2427   16.8437   16.6178   14.1777   16.5218   13.9417   17.0468   15.8655   13.4202   16.6162   16.3490   15.2920   15.8477   15.6508   14.3458   15.7365   17.3283   16.7272   16.1328   14.9688   15.8872   15.4693   15.0698   13.8547   16.3896   15.4244   13.6063   13.8182   14.0949   13.3272   14.4588   13.9453   15.1344   16.3754   15.5638   13.0468   13.1627   15.0630   14.5749   15.3392   15.3923   16.3667   14.6416   16.3625   15.9104   13.6306   14.1622   14.8389   15.9384   16.1049   13.7450   13.6322   14.3173   15.5484   14.8334   14.4279   15.4655   13.9405   14.6845   16.1417   15.4923   15.6749   14.8046   15.0730   15.5619   16.5363   14.4967   14.3383   16.0685   16.6499   13.9922   13.8590   13.3232   14.1547   13.8688   16.0427   15.4771   13.7734   14.1804   15.4866   13.8260   16.4511   13.4403   15.1993   14.4367   13.8727   15.7764   16.0055   13.8061   14.2291   15.2782   13.9780   13.9654   16.0531   13.9409   13.9911   15.5013   13.5150   14.4358   16.5663   16.4594   16.4536   13.4172   15.9007   16.0087   17.0301   15.4878   16.9967   13.9013   14.3869   13.8568   15.5236   14.9283   14.0758   13.8703   13.7397   13.9338   15.5030   14.8940   16.4176   13.6365   13.3825   14.5046   15.2972   16.5166   14.8656   16.2239   15.5583   14.8150   15.9873   13.8820   13.9492   15.2837   16.4117   15.4404   13.9282   13.3472   13.5852   14.0394   15.6760   15.3397   14.5501   14.4629   15.0507   15.6349   16.3850   16.1068   14.9674   15.7610   14.7285   15.0086   13.7919   15.2722   15.2479   16.3995   14.7332   14.3328   16.4903   14.0389   16.0061   13.8220   16.1311   14.3779   14.5753   13.6694   14.3328   16.1662   15.4882   16.2130   14.7190   16.5750   14.6197   14.4263   13.6547   15.1184   14.2381   13.4673   12.8257   16.5327   15.8360   15.8366   14.8648   16.4210   13.7040   15.6660   14.1296   16.2301   16.0452   16.2622   16.3386   16.0213   14.9958   14.3143   15.1289   14.5276   13.8617   15.4032   15.7096   15.7929
SimulatedTrait2         9.3930    9.7156    9.5078    9.8829   10.6689    9.8134   10.2891    9.8425    9.2862   10.9764    9.9661    9.7764    9.5616    9.7592    9.8041   10.2719    9.6321    9.3801    9.1672    9.7763    9.5739    9.7017   10.0493   10.6749    9.8086    9.4790    9.2357   10.9063   10.8006   10.1629   10.5119   10.7604   10.5090    9.5152    9.5288   10.6335   10.4876   11.0448    9.8157   10.4024    9.6228    9.9698    9.3110   10.3453    9.4904    9.3184   10.3505   10.4409    9.4819    9.6008    9.6238   10.5353   10.3409   10.6539    9.4158   10.9168   10.3983    9.1497   10.4068    9.3842    9.1618    9.0537    9.8044   10.4969   10.2795    9.4454    9.3531   10.6356   10.2182    9.9178    9.7646   10.2870   10.3734   10.5802   10.6203   10.5685    9.5910    9.6181   10.5574   10.4132   10.5407   10.5162    9.0109   10.5520   10.3969   10.3404   10.6352    9.5435    9.5205   10.2893   10.5452    8.9308   10.3258   10.3206    9.5338   11.0374   10.0614   10.5134   10.7478   10.5117    9.5004    9.2068    9.3884   10.2597    9.7736    9.3885    9.4778   10.7726    9.3503   10.5404   10.5891   10.9002   10.4771   10.4378    9.2397   10.4622   10.4206    9.9933    9.3320   10.4613    9.7602   10.4221   10.9099   10.6141    9.4094    9.4021   10.0241    9.4695    9.3330    9.4857    9.3381   10.3845   10.8596   10.5353    9.2254    9.6971   10.3314   10.5034   10.8832   10.7470    9.5014    9.6193   10.3050    9.3159   10.4864    9.5457    9.5571    9.7057   10.4032    9.6876   11.0450    9.7239   10.9147   10.3741   10.6578    9.3918   10.7190   10.6234    9.6059   10.4750    9.0792   10.1696    9.7389   10.7715   10.8189   10.6096   10.8678    9.7262    9.7319    9.1918    9.5868    9.5322   10.4163   10.5255   11.0050    9.1957   10.3096   10.5037   11.1858    9.2640    9.7554    9.7762   10.9234    9.1560   10.0050    9.6222   10.4626    9.5070    9.4678    9.2254    9.4499    9.5308    9.3468   10.4736    9.3193   10.4929   10.6418    9.3595    9.3835    9.5554
 
