# Supplementary material for: Inclusive Composite Interval Mapping of QTL by Environment Interactions in Biparental Populations
Source: PLoS One. 2015 Jul 10;10(7):e0132414. doi: 10.1371/journal.pone.0132414 (PMC4498613; doi:10.1371/journal.pone.0132414)
Supplement: S6 File — (ZIP) [file pone.0132414.s006.zip › H=0.8/L1/run_00176.met]

!**********************Note: lines staring with "!" are remarks and will be ignored in the program********************
!*********************************General Information**********************************
!Assuming F1 = P1 x P2, populations available in QTL IciMapping are: 
!  1, P1BC1F1 = P1 x F1, the first backcrossing where P1 is used as the recurrent parent;
!  2, P2BC1F1 = P2 x F1, the first backcrossing where P2 is used as the recurrent parent;
!  3, F1DH, F1-derived doubled haploids; 
!  4, RIL or F1RIL, recombination inbred lines through the repeated selfing of F1;
!  5, P1BC1RIL, recombination inbred lines through the repeated selfing of P1BC1F1;
!  6, P2BC1RIL, recombination inbred lines through the repeated selfing of P2BC1F1;
!  7, F2, the selfing generation of F1;
!  8, F3, the selfing generation of F2;
!  9, P1BC2F1, the second backcrossing where P1 is used as the recurrent parent; 
! 10, P2BC2F1, the second backcrossing where P2 is used as the recurrent parent;
! 11, P1BC2RIL, recombination inred lines through the repeated selfing of P1BC2F1; 
! 12, P2BC2RIL, recombination inred lines through the repeated selfing of P2BC2F1; 
! 13, P1BC1F2, the selfing generation of P1BC1F1; 
! 14, P2BC1F2, the selfing generation of P2BC1F1; 
! 15, P1BC2F2, the selfing generation of P1BC2F1; 
! 16, P2BC2F2, the selfing generation of P2BC2F1; 
! 17, P1BC1DH, P1BC1F1-derived doubled haploids; 
! 18, P2BC1DH, P2BC1F1-derived doubled haploids; 
! 19, P1BC2DH, P1BC2F1-derived doubled haploids; 
! 20, P2BC2DH, P2BC2F1-derived doubled haploids; 
   3      !Mapping Population (see remarks above)
   2      !Mapping Function (1 for Kosambi; 2 for Haldane; 3 for Morgan)
   2      !Marker Space Type (1 for intervals; 2 for positions)
   1      !Marker Space Unit(1 for centiMorgans; 2 for Morgan)
   6      !Number of Chromosomes (or Linkage Groups)
 200      !Size of the mapping population
   2      !Number of environments
 
!***************************************** Chromosomes and Linkage Maps **********************************************
!Chromosome                 NumMarkers
-CH1                        16
-CH2                        16
-CH3                        16
-CH4                        16
-CH5                        16
-CH6                        16
!Linkage map (Marker name followed by position or the interval length)
 MK-1-1                1     0.000
 MK-1-2                1    10.000
 MK-1-3                1    20.000
 MK-1-4                1    30.000
 MK-1-5                1    40.000
 MK-1-6                1    50.000
 MK-1-7                1    60.000
 MK-1-8                1    70.000
 MK-1-9                1    80.000
 MK-1-10               1    90.000
 MK-1-11               1   100.000
 MK-1-12               1   110.000
 MK-1-13               1   120.000
 MK-1-14               1   130.000
 MK-1-15               1   140.000
 MK-1-16               1   150.000
 MK-2-1                2     0.000
 MK-2-2                2    10.000
 MK-2-3                2    20.000
 MK-2-4                2    30.000
 MK-2-5                2    40.000
 MK-2-6                2    50.000
 MK-2-7                2    60.000
 MK-2-8                2    70.000
 MK-2-9                2    80.000
 MK-2-10               2    90.000
 MK-2-11               2   100.000
 MK-2-12               2   110.000
 MK-2-13               2   120.000
 MK-2-14               2   130.000
 MK-2-15               2   140.000
 MK-2-16               2   150.000
 MK-3-1                3     0.000
 MK-3-2                3    10.000
 MK-3-3                3    20.000
 MK-3-4                3    30.000
 MK-3-5                3    40.000
 MK-3-6                3    50.000
 MK-3-7                3    60.000
 MK-3-8                3    70.000
 MK-3-9                3    80.000
 MK-3-10               3    90.000
 MK-3-11               3   100.000
 MK-3-12               3   110.000
 MK-3-13               3   120.000
 MK-3-14               3   130.000
 MK-3-15               3   140.000
 MK-3-16               3   150.000
 MK-4-1                4     0.000
 MK-4-2                4    10.000
 MK-4-3                4    20.000
 MK-4-4                4    30.000
 MK-4-5                4    40.000
 MK-4-6                4    50.000
 MK-4-7                4    60.000
 MK-4-8                4    70.000
 MK-4-9                4    80.000
 MK-4-10               4    90.000
 MK-4-11               4   100.000
 MK-4-12               4   110.000
 MK-4-13               4   120.000
 MK-4-14               4   130.000
 MK-4-15               4   140.000
 MK-4-16               4   150.000
 MK-5-1                5     0.000
 MK-5-2                5    10.000
 MK-5-3                5    20.000
 MK-5-4                5    30.000
 MK-5-5                5    40.000
 MK-5-6                5    50.000
 MK-5-7                5    60.000
 MK-5-8                5    70.000
 MK-5-9                5    80.000
 MK-5-10               5    90.000
 MK-5-11               5   100.000
 MK-5-12               5   110.000
 MK-5-13               5   120.000
 MK-5-14               5   130.000
 MK-5-15               5   140.000
 MK-5-16               5   150.000
 MK-6-1                6     0.000
 MK-6-2                6    10.000
 MK-6-3                6    20.000
 MK-6-4                6    30.000
 MK-6-5                6    40.000
 MK-6-6                6    50.000
 MK-6-7                6    60.000
 MK-6-8                6    70.000
 MK-6-9                6    80.000
 MK-6-10               6    90.000
 MK-6-11               6   100.000
 MK-6-12               6   110.000
 MK-6-13               6   120.000
 MK-6-14               6   130.000
 MK-6-15               6   140.000
 MK-6-16               6   150.000
!*********************************** Marker Types ********************************************************************
!Co-dominant marker: When heterozygote F1 is present, P1 is coded as 2, F1 is coded as 1, and P2 is coded as 0; Otherwise, P1 is coded as 2, and P2 is coded as 0. 
!Dominant marker: When heterozygote F1 is present, P1 and F1 are coded as 12, and P2 is coded as 0; Otherwise, P1 is coded as 2, and P2 is coded as 0.  
!Recessive markers: When heterozygote F1 is present, P1 is coded as 2, and F1 and P2 are coded as 10; Otherwise, P1 is coded as 2, and P2 is coded as 0. 
!Missing marker is coded as -1. 
 MK-1-1                 2   0   0   0   2   0   0   0   0   0   2   2   0   0   2   0   0   0   0   0   2   0   2   2   2   2   2   0   2   2   2   2   0   2   2   0   0   2   2   2   0   0   0   2   0   2   2   0   0   0   0   0   2   0   0   0   2   2   0   0   2   0   0   2   2   2   0   2   2   2   0   0   0   0   2   2   0   0   2   0   0   0   0   0   0   0   0   0   2   0   0   2   2   2   2   2   0   2   0   2   0   0   0   0   0   0   2   2   0   0   2   0   0   2   2   0   2   2   0   2   0   0   0   2   2   0   0   2   0   2   0   2   2   0   0   2   0   0   0   2   2   2   0   0   2   0   2   2   0   2   2   0   0   2   2   2   0   2   0   2   0   2   2   2   0   2   0   2   2   0   2   0   0   2   0   0   0   2   2   2   0   2   2   2   2   2   2   2   0   0   0   0   2   0   0   0   2   2   2   0
 MK-1-2                 0   0   0   0   2   2   0   0   0   2   2   2   0   0   2   0   0   0   0   0   2   0   2   2   2   2   2   0   2   2   0   2   0   2   2   2   0   2   2   2   0   0   0   2   0   2   2   0   0   0   0   0   2   0   0   0   2   2   0   0   2   0   0   2   2   2   0   2   2   2   0   0   2   0   0   2   2   0   2   0   2   0   2   0   0   0   0   0   0   0   0   2   2   2   2   0   0   2   0   2   0   0   0   0   0   0   2   2   0   0   0   0   0   2   2   0   2   2   0   2   0   0   0   2   0   0   0   2   0   2   0   2   2   0   0   2   0   0   0   2   2   2   0   0   2   0   2   2   0   0   2   0   0   2   2   2   0   2   0   2   0   2   2   2   0   2   0   2   2   0   2   0   0   2   0   2   0   2   0   2   0   2   2   0   2   0   2   2   0   0   0   0   2   0   0   2   2   2   2   0
 MK-1-3                 0   0   0   0   2   2   0   0   0   2   2   2   0   0   2   0   0   0   0   0   2   0   2   2   2   2   2   0   2   2   2   2   0   2   2   2   0   0   2   2   0   0   0   2   0   2   2   0   0   0   0   0   2   0   0   0   2   2   0   0   2   0   0   2   2   2   0   2   2   2   0   0   2   0   0   2   2   0   2   2   2   0   2   0   0   0   0   0   0   0   0   0   0   2   2   0   0   2   0   2   0   0   2   0   0   0   2   2   0   0   0   0   0   2   2   0   2   2   0   2   0   0   2   2   0   0   0   2   0   2   0   2   2   0   2   2   0   2   0   2   2   2   0   0   2   0   2   0   0   0   2   0   0   2   2   2   0   2   0   0   0   2   2   2   0   2   0   2   2   0   0   0   0   2   0   0   0   2   0   2   0   2   2   2   0   0   2   2   0   0   0   0   2   0   0   0   2   2   2   0
 MK-1-4                 0   0   0   0   2   2   0   0   0   2   2   2   2   2   2   0   0   0   0   0   2   0   2   2   2   2   0   0   2   2   2   2   0   2   2   2   0   0   2   2   0   0   2   2   0   2   2   0   0   0   0   2   0   0   0   0   2   2   0   0   2   0   0   2   2   2   0   2   2   2   0   0   2   0   0   2   2   0   2   2   2   0   2   0   0   0   0   0   0   0   0   0   0   2   2   0   0   2   0   2   0   0   2   0   0   0   2   2   0   2   0   0   0   2   2   0   2   2   0   2   0   0   2   2   0   0   0   2   0   2   0   0   0   0   2   2   0   2   0   2   2   2   0   0   2   2   2   0   0   2   2   0   0   2   2   2   2   0   0   0   0   2   2   2   0   2   0   2   0   0   0   0   0   2   0   0   0   2   0   2   0   2   2   2   0   0   2   0   0   0   0   0   2   0   0   0   2   0   2   0
 MK-1-5                 0   0   0   0   2   2   0   0   0   2   2   0   2   0   2   0   0   0   0   0   2   0   0   2   2   2   0   2   0   2   2   2   0   2   2   2   0   0   2   0   0   0   2   2   0   2   2   0   0   0   0   2   0   0   0   0   2   2   0   0   2   2   0   2   0   2   0   2   0   2   0   2   2   0   0   2   2   0   2   2   2   0   2   0   0   0   0   0   0   0   0   0   0   2   2   0   0   2   0   2   0   0   2   0   0   0   2   2   0   2   0   0   2   2   2   0   2   2   0   0   0   0   0   2   0   0   0   2   0   0   2   2   0   0   2   2   0   2   0   2   2   2   0   2   2   2   0   0   0   2   2   0   0   2   2   2   2   0   0   0   0   2   2   2   2   2   0   2   0   0   0   0   2   0   2   0   0   2   0   2   0   0   0   2   0   0   2   0   0   0   2   0   0   0   0   0   2   2   2   0
 MK-1-6                 0   0   0   0   2   2   0   0   0   2   2   0   2   0   2   0   2   0   0   0   2   0   2   2   2   2   0   2   0   2   2   2   0   2   2   2   0   0   2   0   0   0   2   2   0   2   0   0   0   0   0   2   0   0   0   0   2   2   0   0   2   2   0   2   0   2   0   2   0   2   0   2   2   0   0   2   2   0   2   2   2   0   2   2   0   0   0   0   0   0   0   0   0   2   2   0   0   2   0   2   0   0   2   0   0   0   2   2   0   2   0   2   2   2   2   0   2   2   0   0   0   0   0   2   0   0   0   2   0   0   0   0   0   0   2   2   0   2   2   2   2   2   0   2   2   0   0   0   0   0   2   0   0   2   2   0   2   0   0   0   0   2   2   2   2   2   0   2   0   0   0   0   2   0   2   0   0   0   0   2   0   0   0   2   2   0   2   0   2   0   2   2   2   0   2   0   0   2   2   0
 MK-1-7                 0   0   0   2   2   2   0   0   0   2   0   0   2   0   2   0   2   0   0   0   2   0   2   2   2   2   0   2   0   2   2   2   0   2   2   2   0   0   2   0   0   0   2   2   0   0   2   0   0   0   0   2   0   0   0   0   2   2   0   0   2   2   0   2   0   2   0   2   0   2   0   2   2   0   0   2   2   2   2   2   2   0   2   2   0   0   2   0   0   0   0   0   2   2   2   0   0   2   0   2   0   0   2   0   2   0   2   0   0   2   0   0   0   2   2   0   2   0   0   0   0   0   0   0   0   0   0   0   0   0   0   0   0   0   0   2   0   0   0   2   2   2   0   2   2   0   0   0   0   0   2   0   0   2   2   0   2   0   0   0   0   2   2   2   2   0   0   2   0   0   0   0   2   0   0   2   0   0   0   0   0   0   0   2   0   0   2   0   2   0   2   2   2   0   2   0   0   2   2   0
 MK-1-8                 0   0   0   2   2   2   0   0   0   2   0   0   2   0   2   0   2   0   0   0   2   0   2   2   2   2   0   2   0   2   2   2   0   2   2   2   0   0   2   0   0   0   2   2   0   0   2   0   0   0   0   2   2   0   0   0   2   2   0   0   2   2   0   2   0   2   0   2   0   2   0   2   2   0   0   2   0   2   2   2   2   0   2   2   0   0   2   0   0   0   0   2   2   2   2   0   0   2   2   2   0   0   2   0   2   0   2   0   0   2   0   0   0   2   2   0   2   0   0   0   0   0   2   0   0   0   0   0   0   0   0   0   2   0   0   2   0   0   0   2   2   2   0   2   2   0   0   0   0   0   2   0   0   2   2   2   2   0   0   0   0   2   2   2   2   0   0   2   0   0   0   0   2   0   0   2   0   0   0   0   0   0   0   0   0   0   2   0   2   0   2   2   0   0   2   0   0   2   0   0
 MK-1-9                 0   0   0   2   2   2   0   0   0   2   2   0   2   2   2   0   2   0   0   0   2   0   2   2   2   2   0   2   0   2   2   2   0   2   2   0   0   0   2   0   2   0   2   2   2   0   2   0   0   0   0   2   2   0   0   0   2   2   0   0   2   2   0   2   0   2   2   0   0   2   0   2   2   0   0   2   0   2   2   2   2   0   0   2   0   0   2   0   0   0   0   0   2   2   2   0   0   0   2   2   0   2   2   0   2   0   2   0   0   2   0   0   0   2   2   2   2   0   0   0   0   0   0   0   0   0   0   0   0   0   0   0   2   2   0   2   0   0   2   2   2   2   0   2   2   0   0   0   0   0   2   0   0   2   2   2   2   0   0   0   0   2   2   2   2   0   0   2   0   0   0   0   2   0   0   2   0   0   0   0   0   0   0   2   0   0   2   0   2   0   2   2   0   0   2   0   0   0   0   0
 MK-1-10                0   0   0   2   2   2   2   0   0   2   2   0   2   2   2   2   0   0   0   0   2   0   2   2   2   2   0   2   2   2   2   2   0   2   2   0   0   0   2   0   2   0   2   2   2   0   2   0   0   0   0   2   0   0   0   0   2   2   0   0   2   2   0   2   0   2   0   0   0   2   0   2   2   0   0   2   0   2   2   2   2   0   0   2   0   0   2   0   0   0   0   0   2   2   2   0   0   0   2   2   0   2   2   0   2   0   2   0   0   2   2   0   0   2   2   2   2   0   0   2   0   0   0   0   2   2   0   2   0   0   0   2   2   2   0   2   2   0   2   2   2   2   0   2   2   0   0   0   0   0   0   0   0   0   2   2   0   0   0   0   2   2   2   2   2   0   0   2   0   0   0   0   2   0   0   2   0   0   0   2   0   0   0   2   0   0   2   0   2   0   2   2   0   0   2   0   0   0   0   0
 MK-1-11                0   0   0   2   0   0   2   0   0   2   2   0   2   2   2   2   0   0   2   0   2   0   2   2   2   2   0   2   2   2   2   2   0   2   2   0   0   0   2   0   0   0   2   2   2   0   2   2   0   0   0   2   0   2   0   0   2   2   0   0   2   2   0   2   0   2   0   0   0   2   0   0   0   0   2   2   0   2   2   2   0   0   0   2   0   0   2   0   0   0   0   0   2   2   2   0   0   0   2   2   0   2   2   0   2   0   2   0   0   2   0   2   0   2   2   2   2   0   0   2   0   0   0   0   2   2   0   2   0   0   0   2   2   2   0   2   2   0   2   2   2   2   0   2   0   0   0   0   0   0   0   0   0   0   2   2   0   0   0   2   2   0   2   2   2   0   0   2   0   0   0   0   2   0   0   2   0   0   0   2   0   0   2   2   0   0   2   0   2   0   2   2   0   0   2   2   0   0   0   0
 MK-1-12                2   0   0   2   2   2   2   0   0   0   0   0   2   2   2   2   0   0   2   2   2   0   2   2   2   0   0   2   2   0   2   2   0   2   2   0   0   0   2   0   0   0   2   2   0   0   2   2   0   0   0   2   0   2   0   0   0   2   0   0   2   2   0   2   0   2   0   0   0   2   0   0   0   2   2   2   0   2   2   2   0   2   0   2   0   0   2   0   0   0   0   0   2   2   2   0   0   2   2   0   0   2   2   0   2   0   2   0   0   2   0   2   0   2   2   2   2   0   0   2   0   0   0   0   2   2   0   2   0   0   0   0   2   0   0   2   2   0   2   2   0   2   0   2   0   0   0   0   0   2   0   0   2   2   2   2   0   0   2   2   2   0   2   2   2   0   0   2   0   0   2   0   2   0   0   0   0   0   0   2   0   0   2   2   0   0   0   0   2   0   0   2   0   0   2   2   0   0   0   0
 MK-1-13                2   0   0   2   2   2   2   0   0   0   0   0   0   2   0   2   0   0   2   2   2   2   2   2   2   0   0   2   2   0   2   2   0   2   0   2   2   0   2   0   2   0   2   2   0   0   0   2   0   0   0   2   0   2   0   0   0   2   0   0   2   2   0   2   0   2   0   0   0   2   0   0   0   2   2   2   0   2   2   2   0   2   0   2   2   0   2   2   0   0   0   0   2   0   2   0   2   2   0   0   0   2   2   0   2   0   2   0   0   2   0   2   2   2   2   0   0   0   0   2   0   0   0   0   2   2   0   2   0   0   2   0   2   0   0   0   2   0   2   2   0   2   0   2   0   0   0   0   0   0   0   0   0   2   2   2   0   0   0   2   2   0   2   2   2   0   0   2   0   0   2   0   0   0   0   0   0   0   0   2   0   0   2   2   0   0   0   0   0   0   0   2   0   2   2   2   0   0   0   0
 MK-1-14                2   0   0   2   2   2   2   0   0   2   0   0   0   2   0   2   0   0   2   2   2   2   2   2   2   0   0   0   2   0   2   2   0   2   0   2   2   0   2   0   2   0   2   2   0   0   0   2   0   0   0   2   0   2   0   0   0   2   0   0   2   2   0   2   2   2   0   0   2   2   0   0   0   2   2   2   0   2   2   2   0   2   0   2   2   0   2   0   0   2   0   0   2   0   2   0   2   2   0   0   0   2   2   0   2   0   2   0   0   0   0   2   2   2   2   0   0   0   0   2   0   0   0   0   2   2   0   0   0   0   2   0   2   0   0   0   2   0   2   2   0   2   0   2   0   0   0   0   0   0   0   0   2   2   2   2   0   0   0   2   2   0   2   0   2   0   0   2   0   0   2   0   0   2   0   0   0   0   0   2   0   0   2   2   0   0   0   0   0   0   0   2   0   2   0   2   0   0   0   0
 MK-1-15                2   2   0   0   2   2   2   0   0   2   0   0   0   2   0   2   0   0   2   2   2   2   2   2   2   0   0   0   2   0   2   2   0   2   0   2   0   0   2   0   2   0   2   2   0   0   0   0   0   0   0   0   0   2   2   0   0   2   0   0   2   2   0   2   0   2   0   0   2   2   0   0   0   2   2   0   0   0   2   0   0   2   0   2   2   0   2   0   0   2   0   0   2   2   2   0   2   2   0   0   0   2   2   0   2   0   2   0   0   0   0   0   2   2   2   0   0   0   0   2   0   0   0   0   0   2   0   0   0   0   2   0   2   0   0   0   2   0   2   2   0   2   0   2   0   0   0   2   0   0   0   0   2   2   2   0   0   0   0   2   2   0   2   0   2   0   0   2   0   0   2   0   0   2   0   0   0   0   0   2   0   0   2   2   0   0   0   2   0   0   0   2   0   2   0   2   0   2   0   0
 MK-1-16                2   2   0   0   2   2   2   0   0   2   0   0   0   2   0   2   0   0   2   2   2   2   2   2   2   0   2   0   0   2   2   2   0   0   0   2   0   0   2   0   2   0   2   2   0   0   0   0   0   0   0   2   0   2   2   0   0   2   0   0   2   2   0   0   0   2   0   0   2   2   0   0   2   2   2   0   0   0   0   0   0   2   2   2   2   0   0   0   0   2   0   0   2   2   2   0   2   2   0   2   0   2   2   0   2   0   2   0   2   0   0   0   2   2   2   0   0   0   2   2   0   0   0   0   0   2   0   0   0   2   2   0   0   0   0   0   2   0   2   2   0   2   0   2   0   0   0   2   0   0   0   0   2   2   2   0   0   2   0   0   2   0   2   0   2   0   0   2   0   0   2   0   0   2   0   0   0   0   0   2   0   0   2   2   0   0   0   2   0   0   0   2   0   2   0   2   0   2   0   0
 MK-2-1                 0   2   0   2   0   2   0   2   2   0   2   0   0   0   0   2   2   2   0   2   2   2   0   0   2   2   0   0   2   2   2   2   2   2   0   0   0   2   0   2   0   2   2   0   2   2   0   0   2   2   2   0   0   0   0   0   2   0   2   2   0   2   0   2   0   0   0   0   2   0   2   2   0   0   2   2   0   0   0   2   2   0   0   0   2   0   2   2   2   2   0   0   0   0   2   2   0   2   0   0   0   0   2   2   2   2   2   0   2   2   0   2   2   0   2   2   2   0   2   2   2   2   2   2   0   0   0   2   2   2   2   0   0   0   2   0   2   2   0   2   0   2   2   0   2   2   0   2   0   2   0   2   2   0   2   2   2   2   0   0   2   0   0   0   2   2   0   2   2   2   2   2   2   0   2   0   2   0   0   0   2   2   0   0   0   0   0   2   0   2   0   0   2   0   2   2   0   0   2   0
 MK-2-2                 0   2   2   2   2   2   0   2   2   0   2   0   0   0   0   2   2   2   0   2   2   2   0   0   2   2   0   0   2   2   0   2   2   2   0   0   0   2   0   2   0   2   2   0   2   2   0   0   2   2   2   2   0   0   0   0   0   0   2   2   2   2   0   2   0   0   0   0   2   0   2   2   0   2   2   2   0   0   0   2   0   0   0   0   2   0   2   2   2   2   0   2   0   0   2   2   0   2   0   0   0   2   0   0   2   2   0   0   2   2   0   2   2   0   2   2   2   0   2   2   2   2   0   2   0   0   0   2   2   2   2   0   0   0   2   0   2   2   0   2   0   0   2   0   2   2   0   2   2   2   0   2   2   0   2   2   2   2   0   0   2   0   0   2   2   2   0   2   2   2   2   2   2   2   2   0   2   0   2   0   2   2   0   0   0   0   0   2   0   2   0   0   2   0   2   2   0   0   2   2
 MK-2-3                 2   2   2   2   2   2   0   0   2   0   2   0   0   0   0   2   0   0   0   2   2   2   0   0   2   0   0   0   0   2   0   2   2   2   0   0   0   2   0   2   0   2   2   0   2   2   0   0   2   2   2   2   0   0   0   0   0   0   2   2   2   2   2   2   0   0   2   2   2   0   0   2   0   2   2   2   0   0   0   2   0   0   0   0   2   0   2   2   0   0   0   2   0   0   2   2   0   2   0   0   0   2   0   0   2   2   0   2   2   2   0   2   2   0   2   2   2   0   2   2   2   2   2   2   2   0   2   0   2   2   2   0   0   2   2   0   2   2   0   2   0   0   2   2   2   2   0   2   2   2   0   2   0   0   2   2   2   2   0   0   2   0   0   2   2   0   0   2   2   2   2   2   2   2   2   0   2   0   2   0   2   2   0   0   0   0   0   2   0   2   0   0   2   0   2   0   0   0   2   2
 MK-2-4                 2   2   2   2   2   2   0   0   2   0   2   0   0   0   0   2   0   0   0   2   2   2   0   0   2   0   0   2   0   2   0   2   2   2   2   0   0   2   0   2   0   2   2   0   2   2   0   0   2   2   2   2   0   0   0   0   0   0   2   0   2   2   2   2   2   2   2   2   2   0   0   2   0   0   2   2   0   2   0   2   0   0   0   0   2   0   2   2   0   0   0   2   0   0   2   2   0   2   0   0   0   2   0   0   2   2   0   2   2   2   2   0   0   0   2   2   2   2   2   0   2   2   2   2   2   0   2   0   2   2   2   0   0   2   2   0   2   2   0   2   0   0   2   2   0   2   0   0   2   0   0   2   0   0   2   2   2   2   0   0   2   0   0   2   2   0   0   2   2   2   2   0   2   2   2   0   2   0   2   0   0   2   0   0   0   0   0   2   0   0   0   0   2   0   2   0   0   0   2   2
 MK-2-5                 0   2   2   2   2   2   0   0   2   0   2   0   2   0   0   2   0   0   0   2   2   0   0   0   2   0   0   2   0   2   0   2   2   2   2   0   0   2   2   2   0   2   2   0   2   2   0   0   2   0   2   2   0   0   0   0   0   0   2   0   2   2   2   2   2   2   0   2   2   0   0   2   0   0   0   2   0   2   0   2   0   0   0   0   2   0   2   2   0   0   0   2   0   0   2   2   0   2   0   0   0   2   0   2   2   2   0   2   2   2   2   0   0   0   2   2   2   2   2   0   2   2   2   2   2   0   2   0   2   2   2   0   0   2   0   0   2   2   0   2   0   0   2   2   0   2   0   0   2   0   0   2   0   0   2   2   2   0   0   0   0   0   0   2   2   0   2   2   2   2   2   0   2   2   2   0   0   0   2   2   0   2   2   2   0   0   2   2   0   0   2   0   0   0   2   0   0   0   2   2
 MK-2-6                 0   2   0   2   2   0   0   0   2   0   2   0   2   0   0   2   0   0   0   2   2   0   0   0   2   0   0   2   0   2   0   2   2   0   2   0   0   2   2   2   0   2   2   0   2   2   0   2   2   2   2   2   0   0   0   0   0   0   2   0   2   2   2   2   2   0   0   2   2   0   0   2   0   0   0   2   0   0   0   2   0   0   0   0   2   0   2   2   0   2   0   2   0   0   2   2   0   0   0   0   0   2   0   0   2   2   0   2   0   2   2   0   0   0   2   2   2   2   2   0   2   2   2   0   2   0   2   0   2   2   2   0   0   2   0   0   2   0   0   2   0   0   2   0   0   0   0   2   0   0   0   2   0   0   2   2   2   0   0   2   0   0   0   2   2   2   2   2   2   2   2   2   2   2   2   0   0   0   2   2   0   2   2   2   0   0   0   2   2   2   2   0   0   0   2   0   0   0   2   2
 MK-2-7                 0   2   0   2   2   0   2   0   2   0   2   0   2   0   0   2   0   0   0   2   2   0   0   0   2   0   0   2   0   2   2   2   2   0   2   0   0   2   2   2   0   2   0   0   2   2   0   2   2   2   2   2   0   0   0   0   2   0   2   0   2   2   2   2   2   0   0   2   2   2   0   2   0   2   0   2   0   0   2   2   0   0   0   0   2   0   2   2   0   2   0   2   0   0   2   2   0   2   0   0   2   2   0   0   2   2   0   2   0   2   2   0   0   0   2   2   0   2   2   0   0   2   2   0   2   0   2   0   2   2   2   0   0   2   0   0   2   0   0   2   0   0   2   0   0   0   0   2   0   2   0   2   0   0   2   2   2   0   0   2   0   0   0   0   2   2   2   2   2   2   2   2   2   2   2   0   2   0   2   2   0   2   2   2   0   0   2   2   2   2   2   2   0   0   2   0   0   0   2   2
 MK-2-8                 0   2   0   2   2   0   2   0   2   0   2   2   2   0   0   2   0   0   0   0   0   0   0   0   0   0   0   2   0   0   2   2   2   0   2   0   0   2   0   2   0   2   0   0   2   2   0   2   2   2   0   2   0   0   0   0   0   0   2   0   2   2   2   2   2   0   0   2   2   2   0   2   0   2   0   2   2   0   2   2   2   0   0   0   2   0   2   2   0   2   0   0   0   0   2   2   0   2   2   0   2   2   2   0   2   2   0   2   2   2   2   0   0   2   2   2   0   2   2   0   0   2   2   0   2   2   2   0   2   2   2   0   0   2   0   2   0   0   0   2   0   0   2   0   0   0   0   2   2   2   0   2   0   0   0   2   2   0   0   0   0   0   0   2   0   2   2   2   2   2   2   2   2   2   2   0   2   0   2   2   0   2   2   2   0   0   2   0   2   2   2   2   0   0   2   2   0   0   2   2
 MK-2-9                 0   2   0   2   2   0   2   0   2   0   2   2   2   0   0   2   0   0   0   0   0   0   0   2   0   0   0   2   0   0   2   2   2   0   2   0   0   2   2   2   0   0   0   0   2   2   0   2   2   2   2   0   0   0   0   0   2   0   2   0   2   2   2   2   2   0   0   0   2   2   2   2   0   2   0   2   2   0   2   0   2   0   0   0   2   0   2   2   0   2   2   2   0   0   2   2   0   2   2   0   2   0   2   0   2   2   0   0   2   0   2   0   0   0   2   2   0   2   2   0   0   2   2   0   2   2   2   0   2   2   2   0   0   2   0   2   0   0   0   2   0   2   2   0   0   0   0   2   2   2   0   2   0   0   0   2   2   0   0   0   0   0   0   2   0   2   2   2   2   2   2   2   0   2   2   0   0   0   2   2   0   2   2   2   0   0   2   2   2   2   2   2   0   0   2   2   0   0   2   2
 MK-2-10                0   0   0   2   2   0   0   2   2   2   2   2   2   0   0   2   0   0   0   2   0   0   0   2   0   2   0   2   0   0   2   2   2   0   2   0   0   2   2   2   0   0   0   0   2   2   0   2   2   2   2   0   0   0   0   0   2   0   2   0   2   2   2   2   2   0   0   0   2   2   2   2   2   2   2   2   2   0   2   0   2   0   0   0   2   0   2   2   0   0   2   2   0   0   2   2   0   2   2   0   2   0   2   0   2   2   0   0   2   0   2   0   0   0   2   2   0   2   2   2   0   2   2   0   2   2   0   0   2   2   2   0   0   2   0   2   0   0   0   2   0   2   2   2   0   0   0   2   2   2   0   0   0   0   0   2   2   0   0   0   0   0   0   2   0   2   2   2   2   2   2   2   2   2   2   2   2   0   0   2   0   2   2   2   0   0   2   2   2   2   2   0   0   0   2   2   0   0   0   2
 MK-2-11                0   2   0   2   2   0   0   2   2   2   2   2   2   0   0   2   0   0   0   2   0   0   0   2   0   2   0   0   0   0   2   2   2   0   2   0   2   0   2   2   0   0   0   0   2   0   0   0   2   2   2   0   0   0   0   0   2   0   2   0   2   2   2   2   2   0   0   2   2   2   2   2   2   2   2   2   2   0   2   0   2   0   0   0   2   0   2   2   0   0   2   2   0   0   0   2   0   2   0   0   2   0   2   0   2   2   0   0   2   0   0   2   2   0   2   2   0   2   2   2   0   2   2   0   0   2   0   0   2   2   2   0   0   2   0   2   0   0   0   2   0   2   2   2   0   0   0   2   2   2   0   0   0   2   0   2   2   0   0   2   0   0   0   0   0   2   2   2   0   2   2   2   2   2   2   2   0   0   0   2   0   0   2   2   0   0   2   2   2   2   2   0   0   0   2   2   0   0   0   2
 MK-2-12                0   2   0   2   2   0   2   2   2   2   2   2   2   0   0   2   0   2   0   2   0   2   0   2   0   2   0   0   0   0   2   2   2   0   2   0   2   2   2   2   0   0   0   0   2   0   2   0   2   2   2   0   0   0   0   2   2   0   2   0   2   2   2   2   2   0   2   2   2   2   2   2   2   2   2   2   2   0   2   0   2   0   0   2   2   0   2   2   0   0   2   2   0   0   2   2   0   2   0   0   2   0   2   0   2   2   0   0   2   0   0   2   2   0   0   2   0   0   0   2   0   2   2   0   0   2   0   0   2   2   2   0   0   2   0   2   0   0   0   2   0   0   2   2   0   0   0   2   2   2   0   0   0   0   0   2   2   0   0   2   0   2   0   0   0   2   2   2   0   2   0   2   2   2   2   2   0   0   2   0   0   0   0   2   0   0   2   2   2   2   2   0   0   0   2   2   0   0   0   2
 MK-2-13                2   2   0   2   2   0   2   2   2   2   2   0   2   0   2   0   0   2   0   2   0   2   0   2   0   2   0   0   0   2   0   2   2   0   2   0   2   2   2   2   0   0   0   0   2   0   2   0   2   2   2   0   0   0   0   2   2   0   2   0   2   2   2   0   2   0   2   2   2   2   2   0   2   2   2   2   2   0   0   0   2   0   0   2   2   0   2   2   0   0   0   2   0   0   2   2   0   2   0   0   2   0   2   0   2   2   0   0   2   0   0   2   2   0   0   0   0   2   0   2   0   2   2   0   2   2   0   0   2   2   2   0   0   2   0   2   0   0   0   2   0   0   2   2   0   2   0   2   0   2   0   0   0   0   0   2   2   0   0   2   0   0   0   2   0   2   2   2   0   2   0   2   2   2   2   2   0   0   2   0   0   0   0   2   0   0   0   2   2   2   2   0   0   0   2   0   0   0   2   2
 MK-2-14                0   2   0   2   2   0   2   2   2   2   2   0   2   0   2   0   0   2   0   2   0   2   0   2   0   2   0   0   0   2   0   2   2   0   2   0   2   2   2   2   0   0   0   0   2   2   2   2   2   2   2   0   0   0   0   2   2   0   0   0   0   2   2   0   2   0   2   2   2   2   2   0   2   2   2   2   2   0   0   0   2   0   0   2   2   0   2   2   0   0   0   0   2   2   2   0   2   2   0   0   2   0   2   0   2   0   0   0   2   0   2   2   2   0   0   0   0   2   0   2   0   2   2   0   2   2   0   0   2   2   2   0   0   2   0   2   0   0   0   2   2   0   2   2   0   2   0   0   0   2   0   0   0   0   0   2   2   0   0   2   0   0   0   2   0   2   2   2   0   2   0   0   2   2   2   0   0   0   2   0   0   0   0   2   0   0   0   2   2   2   2   0   0   0   2   0   0   2   2   2
 MK-2-15                0   2   0   2   2   0   2   2   2   2   2   0   2   0   0   0   0   2   0   2   0   2   0   2   0   2   0   0   0   2   0   2   2   0   2   0   0   0   2   2   2   0   0   2   2   2   2   2   0   2   2   0   0   0   0   2   0   0   0   0   0   2   2   2   2   0   2   2   2   2   0   0   2   2   2   2   2   0   0   0   2   0   0   2   2   0   2   2   0   0   0   0   0   2   2   0   2   2   0   0   2   0   2   0   2   0   0   0   2   0   2   2   2   0   0   2   0   2   0   2   0   2   2   0   2   2   0   2   2   0   2   0   0   2   0   2   0   0   0   2   2   0   2   2   0   2   0   2   0   0   0   0   0   0   0   2   2   0   0   2   0   0   0   2   0   2   2   2   0   2   2   0   2   2   2   0   0   0   2   0   0   0   0   2   0   2   0   2   2   2   2   0   0   0   2   0   0   2   2   2
 MK-2-16                2   2   0   2   2   0   2   2   2   2   2   0   2   0   0   0   2   2   0   2   0   2   0   2   0   2   0   2   0   2   0   2   2   0   2   0   0   0   2   0   2   0   0   2   2   2   2   2   0   2   2   0   0   0   0   2   0   0   0   0   0   2   2   2   2   0   2   2   2   2   0   0   2   2   2   2   2   2   0   0   2   0   0   2   2   0   2   2   2   0   0   2   0   2   0   0   2   2   0   0   2   0   2   0   2   0   0   0   2   0   2   2   2   0   0   2   0   2   0   2   0   2   2   0   2   2   0   2   2   0   2   0   0   2   0   2   0   0   0   2   2   0   2   2   0   2   0   2   0   2   0   0   0   2   0   2   2   0   0   2   0   0   0   2   0   2   2   2   2   2   2   0   2   2   2   0   0   0   2   0   0   0   0   2   0   2   0   2   2   2   2   0   0   0   2   0   0   2   0   2
 MK-3-1                 2   0   0   2   2   0   0   2   0   0   2   2   0   2   2   2   2   0   0   2   0   2   0   2   0   2   0   2   0   2   2   2   0   2   0   0   0   0   0   0   0   2   0   0   0   0   2   2   2   0   0   2   2   0   0   2   0   0   0   0   0   0   2   2   0   2   0   2   0   2   2   0   2   2   2   2   0   2   0   0   2   2   2   0   0   0   2   0   0   2   0   2   0   2   2   2   0   2   2   2   2   0   2   0   0   0   0   0   2   2   0   2   2   2   2   2   0   2   2   0   0   2   0   2   0   0   0   0   0   2   0   2   2   0   2   0   0   2   0   2   0   0   0   0   2   2   0   2   0   2   2   0   0   2   0   0   0   0   0   2   2   2   2   0   2   0   0   0   0   0   0   2   2   0   2   0   2   0   2   0   2   2   2   2   2   2   2   0   0   0   0   0   2   0   0   2   2   0   2   0
 MK-3-2                 2   2   0   2   2   0   0   2   0   0   2   2   0   2   2   2   2   0   0   2   0   2   0   2   0   0   2   0   0   2   0   2   0   2   0   0   2   0   0   0   0   0   0   0   2   0   2   2   2   0   0   2   2   0   0   2   0   0   0   0   0   0   2   2   2   2   0   0   0   2   2   0   2   2   2   2   0   2   0   0   2   2   2   0   0   0   2   0   0   2   0   2   0   2   0   2   0   2   2   2   2   0   2   0   0   0   0   0   2   2   0   2   2   2   2   2   0   2   2   0   0   2   0   2   0   0   0   0   0   0   0   2   2   0   2   0   0   2   0   2   0   0   0   0   2   2   0   2   0   2   2   0   0   0   0   0   0   0   0   2   2   2   0   0   2   0   0   0   0   0   0   2   2   0   2   0   2   0   2   0   2   2   2   2   2   2   2   0   0   0   0   0   2   0   0   2   2   2   2   0
 MK-3-3                 2   2   0   2   2   0   0   2   0   0   2   2   0   2   2   2   0   0   0   0   0   2   0   2   0   0   2   0   0   2   0   2   0   2   0   0   2   0   0   0   0   2   0   0   2   2   2   0   2   0   0   2   2   0   0   2   0   0   2   0   0   2   2   2   2   2   2   0   0   2   2   0   2   2   2   2   0   2   0   2   2   2   2   0   2   0   2   0   0   0   0   2   0   2   0   2   2   2   2   2   0   0   2   0   0   0   0   0   2   2   0   2   2   2   2   0   0   2   2   0   0   2   0   2   2   0   0   0   0   0   0   0   2   0   2   0   0   2   2   0   0   0   0   0   2   2   0   2   2   2   2   0   0   0   0   0   0   0   0   0   2   2   0   0   0   0   0   0   0   0   0   2   2   0   2   0   2   0   2   0   2   2   2   2   2   2   2   0   0   0   0   0   2   0   0   0   2   2   2   0
 MK-3-4                 2   0   0   2   2   0   0   2   0   0   2   2   0   2   2   2   0   0   0   0   0   2   0   2   0   0   2   2   0   2   0   2   0   2   0   0   2   0   0   0   0   2   0   0   0   2   2   0   2   0   0   2   0   0   0   2   0   2   2   0   0   2   2   2   2   2   2   2   0   0   2   0   2   2   2   2   0   2   0   2   2   2   2   0   2   0   2   0   2   0   0   2   0   2   0   2   2   2   2   0   0   0   2   0   2   0   2   0   2   2   0   2   2   0   2   0   0   2   2   2   0   2   0   2   2   0   0   2   0   0   0   0   2   0   0   0   0   2   2   0   0   0   0   0   2   2   0   2   2   2   2   0   0   0   0   0   0   0   0   0   2   2   0   0   0   0   0   0   0   0   0   0   2   0   2   0   2   0   2   0   2   2   2   2   2   2   2   0   0   0   0   0   2   0   0   0   2   2   0   0
 MK-3-5                 0   0   2   2   0   0   0   2   0   0   2   2   0   2   2   0   0   0   0   0   0   2   0   2   0   0   2   2   0   2   0   2   0   2   0   0   2   0   0   0   0   2   0   2   0   2   2   0   2   0   0   2   0   2   0   2   0   2   2   0   0   0   2   2   2   2   0   2   0   0   2   0   2   2   2   2   0   2   0   2   2   2   2   0   2   0   2   0   2   0   0   2   0   2   0   2   2   2   2   0   0   0   2   2   2   0   2   0   2   2   0   2   2   2   2   0   0   2   2   0   2   2   0   2   0   0   2   2   0   0   0   2   2   0   0   0   0   2   2   0   0   0   0   0   2   2   0   0   2   2   2   0   0   0   0   0   0   0   0   0   2   2   0   0   0   0   0   0   0   0   0   0   2   0   2   0   2   0   2   0   2   2   2   0   2   2   2   0   0   0   0   0   2   0   0   0   2   2   0   0
 MK-3-6                 2   0   2   2   0   0   0   0   0   0   2   2   0   2   2   0   0   0   0   0   2   0   0   2   0   2   2   2   0   2   0   2   0   0   0   0   2   0   2   2   0   2   0   2   0   2   2   0   2   2   2   2   0   0   0   2   0   2   2   0   0   0   2   2   2   2   0   2   0   0   2   0   2   2   2   2   0   2   0   2   0   2   2   0   2   0   2   2   2   0   0   2   0   2   0   2   2   2   0   0   0   0   2   2   2   0   2   0   0   2   0   2   2   2   2   0   0   2   2   0   2   2   0   2   0   0   2   0   0   0   0   2   2   0   0   0   2   2   2   0   0   0   0   0   2   2   0   0   2   2   2   0   0   2   0   0   0   0   2   0   0   2   0   0   0   0   0   0   2   0   0   0   2   0   0   0   2   0   2   0   2   2   2   0   2   2   2   0   0   0   0   0   0   0   0   0   2   2   0   0
 MK-3-7                 2   2   2   2   0   0   0   0   0   0   2   2   0   2   2   0   0   2   0   0   2   0   0   2   0   2   2   0   0   0   2   2   0   0   0   0   2   0   2   2   0   2   0   2   0   2   2   0   2   2   2   2   0   2   0   2   0   2   2   0   0   0   2   0   2   2   2   2   0   0   2   0   2   2   2   2   0   2   0   2   0   0   2   0   2   0   2   2   2   0   0   2   2   2   0   0   2   2   0   0   0   0   2   2   2   0   2   0   2   2   0   2   2   2   2   0   0   0   2   0   0   2   0   0   0   0   2   0   0   0   0   2   2   0   0   0   2   2   2   0   0   0   0   0   2   2   0   0   0   2   2   0   0   2   0   0   0   0   2   0   0   2   0   0   0   0   0   0   2   0   0   0   2   0   0   0   0   0   2   0   2   2   2   0   2   2   2   0   2   0   0   0   0   0   0   2   2   2   0   0
 MK-3-8                 2   2   2   2   0   0   0   0   0   0   2   0   0   2   2   0   0   2   0   0   2   0   0   2   2   2   2   0   0   0   2   2   0   0   0   0   2   0   2   2   0   2   0   2   0   2   2   0   2   2   2   2   0   2   0   2   0   2   0   0   0   0   2   0   2   2   2   0   0   0   2   2   2   2   2   2   0   0   0   2   0   0   2   0   2   0   2   2   2   0   0   2   2   2   0   2   2   2   0   0   0   0   0   2   2   0   2   0   2   2   0   2   0   2   2   2   0   0   2   0   0   2   0   0   0   0   2   0   0   0   0   2   2   0   0   0   2   2   2   0   0   0   0   0   2   2   0   2   0   2   2   0   0   2   0   0   0   0   2   0   0   2   0   2   0   2   0   0   2   2   0   0   2   0   0   0   0   0   2   0   2   2   0   0   2   2   2   0   2   0   0   2   0   2   0   2   2   2   0   0
 MK-3-9                 2   2   2   2   0   0   0   0   0   0   2   0   0   2   2   0   0   2   0   0   2   0   0   2   2   2   2   0   0   2   0   2   0   0   0   0   2   0   2   2   0   0   0   2   0   2   2   0   2   2   2   0   0   2   2   2   0   2   0   0   0   0   2   0   2   2   2   0   0   0   2   2   2   2   2   2   0   0   0   2   0   0   0   0   2   0   2   2   2   0   0   2   2   2   0   2   0   2   0   0   0   0   0   2   0   0   0   0   0   2   0   2   0   2   2   2   0   0   2   0   2   2   0   0   0   0   2   0   0   0   0   2   2   0   0   0   2   2   2   0   0   0   0   0   0   2   0   2   0   2   0   0   0   2   0   0   0   0   2   0   0   2   0   2   2   2   0   2   2   2   0   2   2   0   0   0   0   0   2   0   2   2   0   0   2   2   2   2   2   0   0   2   0   2   0   2   2   2   0   0
 MK-3-10                0   2   2   2   0   0   0   0   0   0   2   0   0   2   2   0   0   2   0   0   2   0   0   2   2   2   2   0   0   2   2   2   0   0   0   0   2   0   2   2   2   0   0   2   0   2   2   0   2   2   2   0   0   2   2   0   0   2   0   0   0   0   2   0   2   2   2   0   2   0   2   2   2   0   2   0   0   0   0   0   0   0   0   0   2   0   2   2   2   0   0   2   2   2   0   2   0   2   0   0   0   0   2   2   0   0   0   0   0   2   0   2   0   0   2   2   0   0   2   0   2   2   0   0   2   0   0   0   0   0   0   2   2   0   0   0   2   2   2   0   0   0   0   2   0   2   2   2   0   0   2   0   0   0   2   0   2   0   2   0   0   2   0   2   2   2   0   2   2   2   0   2   2   0   0   0   0   0   2   2   2   2   0   0   2   2   0   2   2   0   0   2   0   2   0   2   0   2   0   0
 MK-3-11                0   2   2   2   0   0   0   0   0   0   0   0   0   2   2   0   0   2   0   0   2   0   0   2   2   2   2   0   0   0   2   2   0   0   0   2   2   2   2   2   2   0   0   2   0   2   2   0   2   2   2   0   2   2   2   0   0   2   0   0   0   0   0   0   2   2   2   0   2   0   2   2   2   0   2   0   0   0   0   0   0   2   0   0   2   0   2   2   0   0   0   2   2   2   0   2   0   2   0   0   2   0   2   2   0   0   0   0   0   2   0   2   0   2   2   2   0   0   2   0   2   2   2   0   2   0   0   0   0   0   0   2   2   0   0   0   2   2   2   0   0   0   2   0   0   2   2   2   0   0   2   0   0   2   2   2   2   0   2   0   0   2   2   2   2   2   0   2   2   2   0   2   2   0   0   0   0   0   2   2   2   0   0   0   2   2   0   2   2   0   0   2   0   2   0   2   0   2   0   0
 MK-3-12                0   2   2   2   0   0   0   0   0   0   0   0   2   2   0   0   0   2   0   2   2   0   0   2   2   2   2   0   0   0   2   2   0   0   0   2   2   2   2   2   2   0   0   2   0   2   2   0   2   2   2   0   2   2   0   0   0   2   2   0   0   0   0   0   0   2   2   0   2   2   2   2   2   2   2   0   0   2   0   0   0   0   0   0   2   0   0   2   2   0   0   2   0   2   0   2   2   2   0   0   2   0   2   2   0   0   0   0   0   2   2   2   0   2   2   2   0   0   2   2   2   2   0   0   2   0   0   0   0   0   0   2   2   0   0   0   2   2   2   0   0   0   2   0   0   0   2   2   0   0   2   0   0   2   2   2   2   0   2   0   2   2   2   0   2   2   0   2   2   2   0   2   2   0   0   0   0   0   2   2   0   0   0   0   2   2   0   2   2   0   0   2   0   2   0   2   0   2   0   0
 MK-3-13                0   2   2   2   0   0   2   0   2   0   0   0   2   2   2   0   0   2   0   2   2   0   0   2   2   2   2   0   0   0   2   2   0   0   0   2   2   0   2   2   2   0   0   2   0   2   2   0   2   2   2   0   2   2   0   0   2   2   2   0   0   0   0   0   0   2   0   0   2   2   2   2   2   2   2   0   2   0   0   0   2   0   0   2   2   0   0   2   2   0   0   2   0   2   0   2   2   2   2   2   2   0   2   2   0   0   0   0   0   2   2   2   0   2   2   2   2   0   0   0   2   0   0   0   2   0   0   0   0   0   0   2   2   0   2   0   2   2   2   0   0   0   2   0   0   0   2   2   0   0   2   0   0   2   2   2   2   0   2   0   2   2   2   0   2   2   2   2   2   2   0   2   2   0   0   0   0   0   0   2   0   0   0   0   2   2   2   2   2   0   2   2   0   2   2   2   0   2   0   0
 MK-3-14                0   2   2   2   0   0   2   0   0   2   0   0   2   2   2   0   0   2   0   0   2   0   0   2   2   2   2   0   0   0   2   2   0   0   0   0   2   0   2   2   2   0   0   0   0   2   0   2   2   2   2   0   2   2   0   0   2   2   2   0   0   0   0   0   0   2   0   0   2   2   2   2   2   2   2   0   2   0   0   0   2   0   0   2   2   2   0   2   0   0   0   2   0   2   0   0   2   2   2   2   2   0   2   0   0   0   0   0   0   2   2   2   2   2   2   2   2   0   0   0   2   0   0   0   2   0   0   0   0   0   0   2   2   0   2   0   2   2   2   0   0   0   0   0   0   0   0   2   0   0   2   0   0   2   0   2   0   2   2   0   2   2   2   2   2   2   0   2   2   2   0   0   2   0   0   0   0   0   2   2   2   0   0   0   2   2   2   2   2   0   0   2   0   2   0   2   0   0   0   0
 MK-3-15                2   2   2   2   0   0   2   0   0   2   0   0   2   2   0   2   0   2   2   0   2   0   0   0   2   2   2   0   0   0   2   2   2   0   0   0   2   0   2   2   0   2   0   0   0   2   0   2   2   2   2   0   2   2   0   0   2   2   2   0   0   0   0   0   0   2   0   0   2   2   2   2   2   2   2   0   2   0   0   0   2   0   0   2   2   2   0   2   0   0   0   2   0   2   0   0   2   2   2   2   2   0   2   0   0   0   0   0   0   0   2   2   2   2   2   2   2   0   0   2   2   0   0   0   2   0   0   0   0   0   0   2   2   0   2   0   2   2   2   0   0   0   0   2   0   0   2   2   0   0   2   0   0   2   0   2   0   2   2   0   2   2   2   2   2   2   0   2   0   2   0   0   2   0   0   0   0   0   2   2   2   0   0   0   2   2   2   2   0   0   0   2   0   2   0   2   0   0   2   0
 MK-3-16                0   2   2   2   0   0   0   0   0   2   2   0   2   2   0   2   0   2   2   2   2   0   0   0   2   2   2   0   0   0   2   0   2   0   0   2   2   2   2   2   0   2   0   2   0   2   0   2   2   2   2   0   2   0   0   0   2   2   2   0   0   0   0   0   0   2   0   0   2   2   2   2   2   2   2   0   2   0   0   0   0   0   0   2   0   2   0   2   0   0   0   2   0   2   0   0   2   2   2   2   2   0   2   0   2   0   0   2   0   0   2   2   0   2   0   0   2   0   0   2   2   0   0   2   2   0   0   0   0   0   0   2   2   0   2   2   2   2   2   0   0   0   2   2   0   0   2   2   0   0   0   0   0   2   0   2   0   2   2   0   2   2   2   2   2   2   0   2   0   2   0   0   2   0   0   0   0   2   2   2   2   0   2   0   2   0   2   2   0   0   0   2   0   2   0   0   0   0   2   0
 MK-4-1                 0   0   2   0   0   0   2   0   2   0   2   2   2   2   0   2   2   0   0   2   2   2   2   2   2   2   0   0   2   2   2   0   2   2   0   2   2   2   0   0   2   0   0   0   0   0   2   2   2   2   2   0   0   2   0   2   0   0   2   0   2   0   2   0   0   0   0   0   0   0   2   0   0   2   2   2   0   2   2   0   0   0   0   0   0   0   2   0   0   0   2   0   2   2   2   0   0   0   2   2   0   2   2   2   2   0   0   0   0   2   0   0   2   2   2   0   0   0   2   2   0   2   2   0   2   2   2   2   0   0   2   2   2   0   0   0   0   2   2   0   2   0   0   0   0   0   0   2   2   2   0   0   0   2   0   0   2   0   2   2   0   2   2   0   2   0   0   2   2   2   0   2   2   2   0   2   2   0   2   2   2   2   2   0   2   0   2   0   2   0   2   0   0   2   2   0   2   2   2   0
 MK-4-2                 0   0   2   0   0   0   2   0   2   0   2   2   2   2   0   2   2   2   0   2   2   2   2   2   2   0   0   2   2   0   2   0   2   2   0   2   2   2   0   0   2   0   0   0   2   0   2   2   2   2   2   0   0   2   0   2   0   0   2   0   2   0   2   0   2   0   0   0   0   0   2   0   0   2   2   2   0   2   2   0   0   0   0   0   0   0   2   2   2   0   2   0   2   2   2   0   0   0   2   0   0   2   2   2   2   2   0   0   0   2   0   0   2   2   2   2   0   0   2   2   0   2   2   0   2   2   2   2   2   0   2   2   2   0   0   0   0   2   2   0   2   0   0   0   0   0   0   2   2   2   0   0   0   2   0   0   2   0   2   2   0   2   2   0   2   0   0   2   2   2   0   2   2   2   0   2   2   0   2   2   0   2   2   0   2   0   2   0   2   0   2   0   0   2   2   0   2   2   2   0
 MK-4-3                 0   0   2   2   0   0   2   0   2   0   2   2   2   2   0   2   0   2   0   2   0   2   2   2   2   0   0   2   2   0   2   0   2   2   0   2   2   2   0   0   2   0   0   0   2   0   2   0   2   2   2   0   2   0   0   2   0   2   2   0   2   0   2   0   2   0   0   0   0   0   2   0   0   2   2   2   0   2   0   0   0   0   0   0   0   0   2   2   2   0   2   0   2   2   2   2   0   0   2   0   0   2   2   2   2   2   0   0   0   2   0   0   2   2   2   2   0   0   2   2   2   2   0   0   2   2   2   2   2   0   2   2   2   0   0   0   0   2   0   2   2   0   0   0   0   0   0   2   2   2   0   0   0   2   0   0   2   0   2   2   0   2   2   2   2   0   0   2   2   2   0   2   0   2   0   2   2   0   2   2   0   2   2   2   2   0   2   0   2   0   2   0   0   2   2   0   2   2   2   0
 MK-4-4                 0   0   0   2   0   0   2   0   2   0   2   0   2   2   0   2   0   2   0   2   0   2   2   2   0   0   0   2   2   0   2   0   2   0   0   2   2   2   0   0   2   0   0   0   2   0   0   0   0   2   2   0   2   0   0   0   0   2   2   0   2   0   2   0   2   0   0   0   0   0   2   0   2   2   2   2   0   0   0   0   0   0   0   2   0   0   2   2   2   0   2   0   0   2   2   2   0   0   2   0   0   2   2   2   2   0   0   0   0   2   0   0   2   2   2   2   0   0   0   2   0   2   0   0   2   0   2   2   2   0   2   2   2   0   0   0   0   2   0   2   0   0   0   0   0   0   0   2   2   0   0   0   0   2   0   2   2   0   2   2   0   2   2   2   2   0   0   2   2   2   0   2   0   2   2   2   2   0   2   0   0   2   2   2   2   0   2   0   2   0   2   0   0   2   0   0   2   2   2   0
 MK-4-5                 0   0   0   2   0   0   2   0   2   0   2   0   2   2   0   2   0   0   2   2   0   2   2   2   0   0   0   2   2   0   2   0   2   0   0   2   2   2   0   0   2   0   2   2   2   0   0   0   2   2   0   0   2   0   0   0   0   2   2   0   2   0   2   0   2   0   0   0   0   0   2   0   2   2   2   2   0   0   0   0   0   0   0   2   2   0   2   2   2   2   2   2   0   2   2   0   0   0   2   0   0   2   0   0   2   0   0   0   0   2   0   0   2   2   2   2   0   0   0   2   0   2   0   0   2   0   2   2   2   0   2   2   2   0   0   0   0   2   0   2   0   2   0   0   0   0   0   2   2   0   0   0   0   2   0   0   2   0   2   2   0   2   2   2   2   0   0   2   2   2   0   2   0   2   2   2   2   0   2   2   0   0   2   2   2   0   2   0   2   0   2   2   0   2   0   0   2   2   2   0
 MK-4-6                 0   0   0   2   0   0   2   0   2   0   2   0   2   2   0   2   0   0   2   2   0   2   2   0   0   0   0   2   2   2   2   0   2   0   0   2   2   2   2   0   2   0   2   2   2   0   0   0   2   2   0   0   2   0   0   2   0   2   2   0   2   0   2   0   2   0   0   0   0   0   2   0   2   2   2   2   0   0   0   0   0   0   0   2   2   0   2   2   2   2   2   2   0   2   0   0   0   0   2   0   0   2   0   0   2   2   0   0   0   2   0   0   2   2   2   2   0   0   0   2   2   2   0   0   2   0   2   2   0   0   0   2   2   0   0   0   2   2   0   2   0   2   0   0   0   0   0   2   2   0   0   0   0   2   0   0   2   2   2   2   0   2   2   2   2   0   0   2   2   2   0   2   0   2   2   2   2   0   2   2   0   0   2   2   2   0   2   0   2   0   2   2   0   2   0   0   2   0   2   2
 MK-4-7                 2   0   0   2   0   0   2   0   2   2   2   0   2   2   0   2   0   0   2   2   0   2   2   0   0   0   0   2   2   2   2   0   2   0   0   0   2   2   2   0   2   0   2   2   2   2   0   2   2   2   0   2   2   0   0   2   0   2   2   0   2   0   2   0   2   0   0   0   0   0   2   0   2   2   2   2   0   0   0   2   0   0   0   2   2   0   2   0   2   2   2   2   0   2   0   0   0   2   2   0   0   2   2   2   2   2   0   2   0   2   0   0   2   2   2   2   0   0   0   2   2   2   0   0   2   0   2   2   0   0   0   2   2   0   2   0   2   0   0   2   2   2   0   0   0   0   0   2   2   0   0   0   0   2   0   0   2   2   2   2   0   2   2   2   2   0   0   2   2   2   0   2   0   0   2   2   0   0   2   2   0   0   2   2   2   0   2   0   2   0   2   2   2   2   0   0   2   2   2   2
 MK-4-8                 2   0   0   2   2   0   2   0   0   2   2   0   2   2   0   2   0   0   2   0   0   2   2   0   0   0   0   2   2   2   2   0   2   0   0   0   2   2   2   0   2   0   0   2   2   2   0   2   2   2   0   2   2   0   0   2   0   2   2   0   2   0   2   0   2   0   2   0   0   0   2   0   2   2   2   0   0   0   2   2   0   0   0   2   2   0   2   2   2   2   2   2   0   2   0   0   0   2   2   0   0   2   2   2   0   2   0   2   0   2   0   0   2   2   2   2   0   0   0   2   2   0   0   0   2   0   2   2   0   0   0   2   2   0   2   0   2   0   0   2   2   0   0   0   0   0   0   0   2   2   2   2   0   2   0   0   2   2   2   2   0   2   2   2   2   0   0   0   2   2   0   2   2   0   2   2   0   0   2   2   0   0   2   2   2   0   2   2   2   0   2   2   2   2   0   0   2   2   2   2
 MK-4-9                 2   0   0   2   2   0   0   0   0   2   2   0   2   2   0   2   0   0   2   0   0   2   2   0   0   0   2   2   2   0   2   0   2   0   0   0   2   2   2   0   2   0   0   2   2   2   0   2   2   2   0   2   2   2   0   2   0   2   0   0   2   0   2   0   2   0   2   0   0   0   2   0   2   2   2   0   0   0   2   2   0   0   0   2   2   0   0   2   2   2   2   2   0   2   2   0   0   2   2   0   0   2   2   2   0   2   0   2   0   2   0   2   2   2   2   2   0   0   0   2   2   0   0   0   2   0   2   2   0   2   2   2   2   0   2   2   2   0   0   2   2   2   0   0   0   0   0   0   2   2   2   2   0   2   0   0   2   2   2   2   0   2   2   2   2   0   0   0   2   2   0   2   0   0   0   2   0   0   2   2   0   0   2   2   2   0   2   2   0   2   2   2   2   2   0   0   2   2   2   2
 MK-4-10                2   0   0   2   2   0   0   0   0   2   0   0   2   2   0   0   0   0   2   0   0   2   2   0   0   0   0   2   0   0   2   2   0   0   0   0   2   0   2   0   2   0   0   2   2   2   0   2   2   2   0   2   2   2   0   2   0   2   0   0   2   0   2   0   2   0   2   0   0   0   2   0   2   2   2   0   0   0   2   2   0   0   0   2   2   0   0   2   2   2   2   2   0   2   2   0   0   2   2   0   0   2   2   2   0   2   0   2   0   2   0   2   2   2   2   2   0   0   0   0   2   0   0   0   2   0   2   2   0   2   2   2   2   0   2   2   2   0   2   2   2   2   2   0   0   2   0   0   2   2   2   2   2   2   0   0   2   2   2   2   0   2   2   2   2   0   0   0   2   2   0   2   2   0   0   2   0   0   2   2   0   0   0   2   2   0   2   2   0   2   2   2   2   2   0   0   2   2   2   2
 MK-4-11                2   0   0   2   2   0   0   0   2   2   0   0   2   0   0   0   0   0   2   2   0   2   2   0   0   0   0   2   0   0   2   2   0   2   0   2   2   2   2   0   2   0   0   2   0   2   0   0   2   2   0   2   2   2   0   2   0   2   0   0   2   0   2   2   2   0   2   0   0   0   2   0   2   2   2   0   0   0   2   2   0   2   0   2   2   2   0   2   0   2   2   0   0   2   2   0   0   2   2   0   2   2   2   2   0   2   0   2   0   2   0   2   2   2   2   2   0   0   2   2   2   0   0   2   0   0   2   2   0   2   2   2   2   0   2   2   2   0   2   2   2   2   2   0   0   2   0   0   2   2   0   2   2   2   0   0   2   2   2   2   0   2   2   2   2   0   0   0   2   2   0   2   2   0   0   2   0   2   2   2   0   0   2   2   2   0   2   2   0   2   2   2   2   2   0   0   2   2   2   2
 MK-4-12                2   2   0   2   2   0   0   0   2   2   0   2   2   0   0   0   0   0   0   2   0   2   2   0   0   0   0   2   0   0   2   2   0   2   0   2   2   2   2   0   2   2   0   2   0   2   0   0   2   2   0   2   2   2   0   2   0   2   0   0   2   0   2   2   2   0   2   0   0   0   2   0   2   0   2   0   0   0   2   2   0   2   0   2   2   2   0   2   0   2   2   0   0   2   2   0   0   2   2   0   2   2   2   2   0   2   0   2   0   2   0   2   2   2   2   2   0   0   0   2   2   0   0   2   0   0   2   2   0   2   2   2   0   0   2   0   2   0   2   2   2   2   2   0   0   2   0   0   2   2   2   2   2   2   0   0   2   2   2   2   0   2   0   2   2   0   0   0   2   2   0   2   2   0   0   2   0   2   2   2   0   0   2   2   2   0   2   2   0   2   2   0   2   2   2   0   2   2   2   2
 MK-4-13                2   2   0   2   2   0   0   0   2   2   0   2   2   2   0   0   0   0   0   2   0   2   2   0   0   0   0   2   0   0   2   2   0   0   0   2   2   0   0   2   2   2   0   2   2   2   0   0   0   2   0   0   2   2   0   2   0   2   0   0   0   0   2   2   2   0   2   0   0   0   2   0   2   0   2   0   0   2   2   2   0   0   0   2   2   2   0   2   0   2   2   0   0   2   2   0   0   2   2   0   2   0   2   2   0   2   2   2   0   2   0   2   2   2   2   2   0   0   0   2   2   0   0   2   0   0   2   2   0   2   2   2   0   0   2   0   2   0   2   2   2   2   2   0   2   2   0   0   2   0   0   2   2   2   0   0   2   2   2   2   0   2   0   2   2   0   0   0   2   2   0   2   2   0   0   2   0   2   2   2   0   2   2   2   2   2   2   2   0   2   2   0   0   2   2   0   0   2   2   2
 MK-4-14                2   2   0   2   2   0   2   0   2   2   0   2   2   2   0   0   0   0   0   2   0   2   2   0   0   0   0   0   0   0   2   2   0   0   2   2   2   0   0   2   2   0   0   2   2   2   0   0   0   2   0   0   2   2   0   0   0   2   0   0   0   0   2   2   2   0   2   0   0   0   2   0   2   0   0   0   0   2   2   2   0   0   0   2   2   2   2   2   0   2   2   0   0   2   2   0   0   2   0   0   2   0   2   2   0   2   2   2   2   2   0   2   2   2   2   2   0   0   0   2   2   0   0   2   0   0   2   2   0   2   2   2   0   0   0   0   2   0   2   2   2   2   0   0   2   0   0   0   2   0   0   2   2   2   0   0   2   2   2   2   0   2   0   2   0   2   0   2   2   2   0   2   2   2   0   2   0   2   2   2   0   2   2   2   2   2   2   2   0   2   2   2   0   2   2   0   0   2   0   2
 MK-4-15                2   2   0   2   2   0   2   0   2   2   2   2   2   2   0   0   0   0   0   2   0   2   0   0   0   0   0   2   0   2   2   2   2   0   2   2   2   0   0   2   2   0   0   2   2   2   0   0   0   2   0   0   2   2   2   0   0   2   0   0   0   0   2   2   2   0   2   0   0   0   2   0   2   2   0   0   0   2   2   2   0   0   0   2   2   2   2   2   0   2   0   0   0   2   2   0   0   2   0   0   2   0   2   0   0   2   2   2   2   2   2   2   2   2   2   2   0   0   0   2   2   0   0   2   0   0   2   2   0   2   2   2   0   0   0   0   2   0   2   2   2   2   0   0   2   0   0   0   0   0   0   2   2   2   0   0   2   2   2   2   2   2   0   2   0   0   0   2   0   2   0   2   2   2   0   2   0   2   2   2   0   2   2   2   2   2   2   2   0   2   2   2   0   0   2   2   0   2   0   2
 MK-4-16                2   2   0   2   2   0   2   0   2   2   2   2   2   2   2   0   0   0   0   2   0   2   0   0   0   0   0   2   0   2   2   2   2   0   2   2   2   0   2   2   2   0   0   2   2   2   0   0   0   2   2   0   2   2   2   0   0   2   0   0   0   0   2   0   2   0   2   0   0   0   2   0   2   2   0   2   0   2   0   2   0   0   2   2   2   2   2   2   0   0   0   0   0   2   2   0   0   2   0   0   2   2   2   0   0   0   2   2   2   2   2   2   2   2   2   0   0   0   0   2   2   0   0   2   2   0   2   2   0   2   2   2   2   0   0   0   2   0   2   2   2   2   0   2   2   2   0   0   0   0   0   2   2   2   0   0   2   2   0   2   2   2   0   2   0   0   0   2   0   2   0   2   2   2   0   2   0   0   2   0   0   2   0   0   0   2   2   2   0   2   2   2   0   0   2   2   0   2   0   2
 MK-5-1                 2   2   0   0   0   2   0   2   0   2   2   2   0   2   0   2   0   2   2   0   2   0   2   0   2   2   2   2   2   0   2   2   0   0   0   0   2   2   0   0   0   2   0   2   0   2   2   0   2   2   2   0   0   2   0   0   2   2   0   0   2   2   2   0   0   2   0   0   2   2   2   0   0   0   2   0   2   0   0   2   2   0   2   2   2   2   2   2   0   2   0   0   2   0   2   0   0   0   0   0   2   2   2   2   0   2   2   2   0   0   0   0   0   2   0   2   2   2   2   2   0   2   0   0   2   2   0   2   0   2   2   0   0   2   2   0   2   2   2   0   0   0   2   0   0   0   0   2   2   2   0   2   0   2   2   2   0   2   0   2   0   2   2   2   0   0   2   0   2   0   2   0   0   2   2   0   0   0   0   2   0   0   0   0   2   2   0   2   0   2   2   0   0   2   2   0   2   2   0   0
 MK-5-2                 2   2   0   0   0   2   0   2   0   2   2   2   0   2   2   2   0   2   2   0   2   0   2   0   2   0   2   0   0   0   2   2   0   0   0   0   2   0   0   0   0   2   0   2   0   2   0   0   2   2   2   0   0   2   0   0   2   2   0   0   0   2   2   0   0   2   0   0   2   2   2   0   2   0   2   0   2   0   0   2   0   0   2   2   2   2   2   2   0   2   0   0   2   0   2   0   0   0   0   0   2   2   2   2   0   2   2   2   0   0   0   0   0   2   0   2   2   2   2   2   0   2   0   0   2   2   0   2   0   2   2   0   2   2   2   0   2   2   2   0   0   0   2   0   0   0   0   2   2   2   0   2   0   2   2   2   0   2   0   0   0   2   2   2   0   0   2   0   2   0   2   0   0   2   2   0   0   0   0   2   0   2   2   0   2   2   0   2   0   2   2   0   0   2   2   0   2   2   0   2
 MK-5-3                 2   2   2   0   0   2   0   2   0   2   2   0   0   2   2   0   0   2   2   0   2   0   2   0   2   0   2   0   0   0   2   2   0   0   0   0   2   0   0   0   0   2   0   2   0   2   0   0   2   2   2   0   0   2   0   0   2   0   0   2   0   2   2   0   0   2   2   0   2   2   2   0   2   0   0   0   2   0   0   2   0   0   2   2   2   2   2   2   0   2   0   0   2   0   2   2   0   0   0   0   2   2   2   2   2   2   2   2   0   0   0   0   0   2   2   0   2   2   2   2   0   2   0   0   2   2   0   2   0   2   2   0   2   2   2   0   2   2   2   0   0   0   0   0   0   0   0   2   2   2   0   2   0   2   2   2   0   2   0   0   0   2   2   2   0   0   2   0   2   0   2   0   0   2   2   2   0   0   0   2   0   2   2   0   2   2   0   2   0   2   2   0   0   0   2   0   2   2   0   2
 MK-5-4                 0   2   2   0   0   2   0   2   0   2   2   0   0   2   2   0   0   2   2   0   2   0   2   0   2   0   2   0   0   0   2   2   0   0   0   0   2   0   0   0   0   2   0   2   0   2   0   0   2   2   2   0   2   2   0   2   2   0   0   2   0   2   2   0   0   2   0   0   2   2   2   2   2   0   0   0   2   0   0   2   0   0   2   2   2   2   2   2   0   0   0   0   2   0   2   2   2   0   0   2   2   0   2   2   2   2   2   2   0   0   0   0   0   2   2   0   2   2   2   0   0   2   0   0   2   2   0   2   0   2   2   2   2   2   2   0   2   2   2   2   0   0   0   2   0   0   0   2   2   2   0   2   0   2   0   0   0   0   0   0   0   0   2   2   0   0   2   2   0   0   2   0   0   2   2   2   0   0   0   2   0   2   2   0   2   2   0   2   0   2   2   0   0   0   2   0   2   2   2   2
 MK-5-5                 0   2   2   0   0   2   0   2   0   2   2   0   0   2   2   0   0   0   2   0   2   0   2   0   2   0   2   0   0   0   2   2   0   2   0   0   2   2   0   0   0   0   0   2   0   2   0   0   2   2   2   0   2   2   0   0   2   0   2   2   0   2   2   0   0   2   0   0   2   2   2   2   2   0   0   0   2   0   0   2   0   0   2   2   0   2   2   2   0   0   2   0   2   0   2   2   2   0   2   2   2   0   2   2   2   2   2   2   2   0   0   0   0   2   2   2   2   2   2   0   0   2   0   0   2   2   0   2   0   2   2   2   2   2   2   0   2   2   2   2   0   0   0   2   0   2   0   2   0   2   0   2   0   2   0   0   0   0   0   0   0   0   0   2   0   0   2   2   0   0   2   0   0   2   2   2   0   0   0   2   0   2   2   0   2   2   0   2   0   2   2   0   0   0   2   2   2   2   0   2
 MK-5-6                 0   2   2   0   0   0   0   2   0   2   2   0   0   2   2   0   0   0   2   0   2   0   2   0   0   0   2   2   0   0   2   2   0   2   0   0   2   2   2   0   0   0   0   2   0   2   0   0   2   2   2   0   2   2   2   0   2   0   2   2   0   2   2   2   0   2   0   0   2   2   2   2   2   2   0   0   2   0   0   2   0   0   2   2   0   2   2   2   0   0   2   0   2   0   2   2   2   0   2   2   2   0   2   0   2   2   2   2   2   0   0   0   0   2   2   2   2   2   2   0   0   2   0   0   2   2   0   2   0   2   2   2   2   2   0   0   2   2   2   2   0   0   2   2   0   0   0   2   0   2   0   2   0   2   0   0   0   2   0   0   0   0   0   2   0   0   2   2   0   0   0   0   2   2   2   2   0   0   0   0   0   2   2   0   2   2   0   2   0   2   2   2   0   0   2   2   2   2   0   2
 MK-5-7                 0   2   2   0   2   2   0   2   0   2   2   0   2   2   2   0   0   0   2   0   2   0   2   0   0   0   0   2   0   0   2   0   0   2   0   0   0   2   2   0   0   0   0   2   0   2   0   0   2   0   2   0   0   2   2   0   2   2   0   2   0   2   2   2   0   2   0   0   2   2   2   2   2   2   0   2   2   0   0   2   0   0   2   2   0   2   2   2   0   0   2   0   2   0   2   2   2   0   2   2   0   0   2   0   2   2   2   2   2   0   0   0   0   2   2   2   0   2   2   0   0   2   0   0   2   2   0   2   0   2   2   2   2   2   0   0   2   2   2   2   0   0   2   2   0   2   0   2   2   0   0   2   0   2   0   0   2   2   0   0   0   0   0   2   0   0   2   2   0   0   0   0   2   2   2   2   0   0   0   0   0   2   2   0   2   2   0   2   0   2   2   2   0   0   2   2   2   2   0   2
 MK-5-8                 0   2   0   0   2   2   0   2   0   2   2   0   2   2   2   0   0   2   2   0   2   0   2   0   0   0   0   2   0   0   2   0   0   2   0   0   2   2   2   0   0   0   0   2   0   2   0   0   2   0   2   0   0   2   2   0   2   2   0   2   0   2   2   2   0   2   0   0   2   2   2   2   2   2   0   2   2   0   0   0   0   0   2   2   0   2   2   2   0   0   2   0   2   0   2   2   2   0   2   2   0   0   2   0   2   2   2   2   2   0   0   0   0   2   2   2   0   2   2   0   0   2   0   2   2   2   0   2   0   2   2   2   2   2   2   0   2   2   2   2   2   0   2   0   0   2   0   2   2   0   0   2   0   2   0   0   2   2   0   0   0   0   0   2   0   0   2   2   0   0   0   0   2   2   2   2   0   0   0   0   0   2   2   0   2   2   0   2   0   0   2   2   2   0   2   2   2   2   0   2
 MK-5-9                 0   2   0   0   2   2   0   2   0   2   2   0   2   2   2   0   2   2   2   0   2   2   0   0   0   0   0   2   2   0   2   0   0   2   2   0   2   2   2   0   2   0   0   2   0   0   0   0   0   0   2   0   0   2   2   0   2   2   0   2   0   2   2   2   0   2   0   0   2   2   2   2   2   2   0   2   2   2   0   0   0   0   0   2   0   2   2   2   0   0   2   0   2   0   2   2   2   0   2   2   0   0   2   0   2   2   2   2   2   0   0   2   0   0   2   2   2   2   2   0   2   2   0   2   2   0   0   2   0   2   2   2   2   2   2   0   2   2   0   2   2   0   2   0   0   2   0   0   2   0   0   2   0   2   0   0   2   0   0   0   0   0   0   2   0   0   2   2   0   0   0   0   2   2   0   0   2   0   0   0   0   2   2   0   2   2   0   2   0   0   2   2   2   0   2   2   2   2   0   2
 MK-5-10                2   2   0   0   2   2   0   2   0   2   2   0   2   2   2   2   2   2   2   0   2   2   0   0   0   0   0   2   0   0   2   0   0   2   2   0   2   2   0   2   2   0   0   2   0   0   2   0   0   0   2   0   0   2   2   0   2   2   0   2   0   2   2   2   0   2   0   0   2   2   2   2   2   2   0   2   2   2   0   0   0   0   0   2   0   2   2   2   0   0   2   0   2   0   2   2   2   0   2   2   0   0   2   0   2   2   2   2   2   0   0   2   0   0   2   2   2   2   2   2   2   2   0   2   2   0   0   2   0   2   2   2   2   0   2   2   2   2   0   2   2   0   2   0   0   0   2   0   2   0   0   2   0   2   0   0   2   0   0   0   0   0   0   2   0   0   2   2   0   0   0   0   2   2   0   0   2   0   0   0   2   2   2   0   2   2   0   2   0   0   2   2   2   0   2   2   2   2   2   2
 MK-5-11                2   0   0   0   2   0   0   2   0   2   2   0   2   0   2   2   2   2   2   0   2   2   0   0   0   0   0   2   0   0   2   0   0   2   2   0   2   2   0   2   0   0   0   2   0   0   2   0   0   0   2   0   0   0   2   0   0   2   0   2   0   2   2   2   0   0   2   0   0   2   2   2   2   2   0   2   2   2   2   0   0   0   0   2   0   2   2   2   0   2   2   0   2   2   2   2   0   0   0   2   0   0   2   0   2   2   2   0   2   0   0   2   0   0   2   2   2   2   2   2   2   2   0   2   2   0   0   2   0   0   2   2   2   0   2   2   2   2   0   2   0   0   2   0   0   0   2   0   2   2   0   2   2   2   0   0   2   0   0   2   0   0   0   2   0   0   2   2   0   0   0   0   2   2   0   0   2   0   0   0   0   2   2   0   2   2   0   0   0   0   2   0   2   0   2   2   0   2   2   2
 MK-5-12                2   0   2   0   2   0   0   2   0   2   2   0   2   0   2   2   2   0   2   0   2   2   0   0   0   0   2   2   0   0   0   0   0   2   2   0   2   0   0   2   0   0   0   2   0   0   2   0   0   0   2   0   0   0   2   2   0   2   0   2   0   2   2   0   0   0   0   0   0   2   2   2   2   2   0   2   2   2   2   0   0   2   2   2   0   2   2   2   2   2   0   2   2   2   2   2   0   0   0   2   0   0   2   0   2   0   2   0   2   0   0   2   0   0   2   2   2   2   2   2   2   2   0   2   2   0   0   2   0   0   2   2   2   0   2   2   2   0   0   2   2   2   0   0   0   0   2   0   2   0   0   2   2   2   0   0   2   0   0   2   0   0   0   2   0   0   2   2   0   0   0   0   2   2   0   0   2   0   0   0   0   2   2   0   2   2   0   2   0   0   2   2   2   0   2   2   0   2   2   2
 MK-5-13                2   2   2   2   2   0   0   2   2   2   2   0   2   0   2   2   2   0   2   0   2   2   0   0   0   0   2   2   0   0   0   0   0   2   2   0   0   0   0   2   0   0   0   2   0   0   2   0   0   0   2   0   0   0   2   2   0   2   0   0   0   2   2   0   0   0   0   0   0   2   2   2   2   0   0   2   2   2   2   0   0   2   2   2   0   2   2   2   2   2   0   0   2   2   2   2   0   0   0   2   0   0   2   0   2   2   2   0   2   0   0   2   0   0   2   2   2   2   2   2   2   2   0   2   0   0   0   2   0   0   2   2   2   0   2   2   0   2   0   2   2   2   0   0   0   0   2   0   2   0   0   2   2   2   0   0   2   0   0   2   0   0   0   2   0   0   2   2   0   0   0   0   2   2   0   0   0   0   0   0   0   2   2   0   0   2   0   0   0   0   2   2   2   0   2   2   0   2   2   2
 MK-5-14                2   2   2   2   0   0   0   2   2   2   2   0   2   0   2   2   2   0   0   0   2   2   0   0   2   0   2   2   0   0   0   0   0   2   2   0   0   0   0   2   0   0   0   2   0   0   2   0   0   0   2   0   0   0   2   2   0   2   0   0   0   2   0   0   0   0   0   0   2   2   2   2   2   0   0   2   2   2   2   0   0   2   2   2   0   2   2   2   2   2   0   0   2   2   2   2   0   0   2   2   0   0   2   0   2   2   2   0   0   0   0   2   0   0   2   2   2   2   2   2   2   2   0   2   0   2   0   2   0   0   2   2   2   0   0   0   0   2   0   2   2   2   0   0   0   0   2   0   2   0   0   2   2   2   0   0   2   0   0   2   0   0   0   2   0   0   2   2   0   0   0   0   2   2   0   0   0   0   0   0   0   0   2   0   0   2   0   0   0   0   2   2   0   0   2   2   0   2   2   2
 MK-5-15                2   2   2   2   0   0   0   2   2   2   2   0   2   0   2   2   2   0   2   0   2   2   0   0   2   0   2   2   0   0   0   0   0   2   2   0   0   0   0   2   0   0   0   2   0   0   2   2   0   0   2   0   2   0   2   2   0   2   0   0   0   2   0   0   0   0   0   2   2   2   2   2   2   0   0   2   2   0   2   0   0   2   2   2   0   2   0   2   2   2   0   0   2   2   2   2   2   0   2   2   0   2   2   0   2   2   2   0   0   2   0   2   0   2   2   2   0   2   2   2   2   2   0   2   0   2   0   2   0   2   2   2   2   0   0   0   2   2   0   0   2   2   0   0   0   0   2   0   2   0   0   2   2   2   2   0   0   0   0   2   0   0   0   2   0   0   2   2   0   0   0   0   2   2   2   0   0   0   0   0   0   0   2   0   0   2   0   0   0   0   2   2   0   2   2   2   0   2   2   2
 MK-5-16                2   2   2   0   0   0   0   2   2   2   2   0   2   0   2   2   2   0   2   0   2   2   0   0   2   0   2   2   0   0   0   0   0   2   2   0   0   2   0   2   0   0   0   0   0   0   0   2   0   0   2   0   2   0   0   2   0   0   2   0   0   2   0   0   0   0   0   2   2   2   0   2   2   0   0   2   2   2   2   0   0   2   2   2   2   2   0   2   0   2   0   0   2   2   2   2   0   2   2   2   0   2   2   0   2   2   0   0   0   2   0   0   0   2   2   2   0   2   2   2   2   2   0   2   0   2   0   2   0   2   0   2   2   0   0   0   2   2   0   0   2   2   0   0   2   2   2   0   2   0   2   0   2   2   2   2   0   0   0   2   0   0   0   2   0   0   2   2   0   0   0   0   2   2   2   2   0   0   0   0   0   2   2   0   0   2   0   0   0   0   2   0   0   2   0   2   0   2   2   2
 MK-6-1                 0   2   2   2   0   0   0   2   0   0   2   2   2   0   0   2   0   2   2   2   2   0   2   2   0   2   0   2   2   2   2   2   2   2   2   0   0   0   0   2   2   0   0   0   0   0   2   2   2   2   0   2   2   0   2   2   0   0   2   0   2   2   0   0   2   2   2   0   2   2   2   0   2   2   0   0   0   2   0   2   0   2   0   0   0   0   2   0   0   0   2   2   2   0   2   0   0   2   2   2   2   2   0   2   2   2   2   2   0   2   0   2   0   0   0   0   2   2   2   2   0   0   0   0   2   2   2   0   2   0   2   0   2   2   2   2   0   0   0   2   2   2   2   0   0   2   0   0   2   2   0   2   0   2   0   2   0   0   0   0   2   0   0   2   2   0   2   2   2   2   0   2   0   2   2   2   2   2   2   2   2   0   2   2   0   0   0   2   2   0   0   2   0   2   2   2   0   2   0   2
 MK-6-2                 0   2   2   2   0   2   2   2   0   0   2   2   2   0   0   2   0   2   2   2   2   0   2   2   0   2   0   2   0   2   2   2   2   0   2   0   0   0   0   2   2   2   0   2   0   0   0   2   2   2   0   2   2   0   2   2   0   0   2   0   2   2   0   0   2   2   2   0   2   2   2   0   2   2   0   2   0   2   0   2   0   2   0   0   0   0   2   0   0   0   2   2   0   0   2   0   0   2   2   2   2   2   0   2   2   2   2   2   0   2   0   2   0   0   0   0   2   2   2   2   0   0   0   0   2   2   2   2   2   2   0   0   2   2   0   2   0   0   0   2   2   2   2   0   0   2   0   0   2   0   0   0   0   2   0   2   0   0   0   0   2   0   0   0   2   0   2   2   2   0   0   2   0   2   2   2   2   2   2   2   2   0   2   2   2   0   0   2   2   0   0   0   0   2   2   2   2   2   0   2
 MK-6-3                 0   2   2   2   0   2   2   2   0   0   2   2   2   0   0   0   0   2   2   2   2   0   2   2   0   0   0   2   0   2   2   2   2   0   2   0   2   0   0   2   2   2   2   2   0   0   2   2   2   2   0   2   2   2   2   2   0   0   2   0   2   2   0   0   2   2   0   0   2   2   2   0   2   2   0   2   0   2   2   2   0   2   0   0   0   0   2   2   0   0   0   2   0   0   2   0   0   2   2   2   2   2   0   2   2   2   2   2   0   2   0   2   0   2   0   2   2   2   2   0   0   0   0   0   2   2   0   2   2   2   0   0   2   2   0   2   0   2   2   2   2   2   2   0   0   2   2   0   2   0   0   0   0   2   0   0   0   0   0   0   0   2   0   0   2   0   2   2   0   2   0   0   0   2   2   2   2   2   2   2   2   0   0   2   2   0   0   0   0   0   0   0   0   2   2   2   2   2   0   2
 MK-6-4                 0   2   2   2   0   2   2   2   0   0   2   2   2   0   0   2   0   2   2   2   0   0   2   2   0   0   0   2   0   2   2   2   2   0   2   0   2   0   0   2   2   2   2   2   0   0   2   0   2   2   0   2   2   2   2   2   2   0   2   0   2   2   0   2   2   2   0   0   2   2   2   0   2   2   0   2   0   2   2   2   2   2   0   0   0   2   2   2   0   0   0   2   0   0   2   0   0   2   2   2   2   2   0   2   2   2   2   2   0   2   0   2   0   2   0   2   2   2   2   0   0   0   0   2   2   2   2   2   2   2   0   0   2   2   0   2   0   0   2   2   0   2   2   0   0   2   2   0   2   0   2   0   0   0   0   0   0   0   0   0   0   2   0   0   2   0   2   2   0   2   0   0   0   2   2   2   2   2   2   2   2   0   0   2   2   0   0   2   0   0   0   0   0   0   2   2   2   2   0   2
 MK-6-5                 0   0   2   2   0   2   2   0   0   0   2   2   2   0   0   2   0   2   2   2   0   2   2   0   0   0   0   2   0   2   2   0   2   2   2   2   2   0   0   2   2   2   2   2   0   0   0   0   2   2   0   2   2   2   2   0   2   0   2   0   2   2   0   2   2   2   0   0   2   2   2   0   2   2   0   2   0   0   2   0   2   2   0   0   0   2   2   2   0   0   0   0   0   0   2   0   0   2   2   2   2   2   0   2   2   2   2   2   0   2   0   2   0   2   0   2   2   2   2   2   0   0   0   2   2   2   2   2   2   2   2   0   2   2   0   2   0   0   2   2   0   2   2   0   2   2   2   0   0   0   2   0   0   0   2   0   0   0   0   0   0   2   0   0   2   0   2   2   0   2   0   0   0   2   0   2   2   2   2   2   2   2   0   2   2   2   0   2   0   0   0   0   0   0   2   2   2   2   0   2
 MK-6-6                 0   0   2   0   0   0   2   0   0   0   2   0   2   0   0   2   0   2   2   2   0   2   2   0   0   2   0   0   2   2   2   0   2   2   2   0   2   0   0   0   2   2   2   2   0   0   0   0   2   2   0   2   2   2   0   2   2   0   2   0   2   0   0   2   2   2   0   2   2   2   2   0   0   2   0   0   0   0   2   0   2   2   0   0   0   2   0   0   0   0   0   0   0   0   2   0   0   2   2   2   2   2   0   2   2   2   2   2   0   2   0   2   0   2   0   2   2   0   2   2   0   2   0   2   2   0   2   2   2   2   2   0   0   2   0   2   0   0   2   0   0   0   2   0   2   2   2   0   0   2   2   2   0   0   2   0   0   0   0   0   0   0   0   0   2   0   2   2   0   2   0   0   0   2   0   2   2   2   2   0   2   2   2   2   2   2   0   2   0   0   0   0   0   0   2   2   2   2   0   2
 MK-6-7                 0   0   2   0   0   0   2   0   0   0   2   0   2   2   0   2   0   2   2   2   0   2   2   2   0   2   0   0   2   2   2   0   2   2   2   0   0   2   0   0   2   2   2   2   0   0   0   2   2   2   0   2   2   0   2   2   2   0   2   0   0   0   0   2   2   2   0   2   2   2   2   0   2   2   0   0   0   2   0   0   2   0   0   2   0   2   0   0   0   0   0   0   2   0   2   0   0   2   2   0   2   2   0   2   2   2   0   2   0   2   0   0   0   2   0   2   0   0   2   2   0   2   0   2   2   0   0   2   2   2   0   0   0   2   0   2   0   0   2   0   0   2   2   0   2   2   2   0   0   2   0   2   0   0   0   0   0   0   0   0   0   0   0   0   2   0   2   2   0   2   0   2   0   2   0   2   0   2   2   0   2   2   2   2   2   2   0   2   0   0   0   0   0   0   2   2   2   2   0   2
 MK-6-8                 2   2   2   0   0   0   2   0   0   0   2   0   2   2   0   2   0   2   0   2   2   2   2   2   0   2   0   0   2   2   2   0   2   2   2   0   0   2   0   0   2   2   2   2   0   0   2   2   2   2   0   2   2   2   2   0   2   2   2   0   0   0   0   2   2   2   0   2   2   2   0   0   2   2   0   0   0   2   0   0   2   0   0   2   0   2   0   0   0   0   0   0   2   2   2   0   2   2   2   0   2   2   2   2   2   0   0   2   0   2   2   2   0   2   0   2   0   0   2   2   0   2   0   0   2   0   0   2   2   2   2   0   0   2   0   2   0   0   2   0   0   2   2   0   0   0   2   0   2   2   0   2   0   0   0   0   0   2   0   0   0   0   2   0   0   0   2   2   0   2   0   2   0   2   0   2   0   2   2   0   2   2   2   2   2   2   0   2   0   0   0   2   0   0   2   2   2   2   2   2
 MK-6-9                 2   2   2   0   0   0   2   0   0   0   0   0   2   2   0   2   0   2   0   2   2   2   2   2   0   0   0   0   2   2   2   0   2   2   2   0   2   2   2   0   2   2   2   2   0   2   2   2   2   2   0   2   2   2   0   0   2   2   2   0   0   0   0   2   2   2   0   2   2   2   0   0   2   2   0   0   0   2   0   0   2   0   0   2   0   2   0   0   0   0   0   2   2   0   2   0   2   2   2   0   2   2   2   2   2   0   0   2   0   2   0   2   0   2   0   2   0   0   2   2   0   2   0   0   2   0   2   2   2   2   2   0   0   2   0   2   0   0   2   2   0   2   2   0   0   0   2   0   2   2   2   2   0   0   0   0   0   2   2   0   0   0   2   2   0   0   2   2   2   2   0   2   0   2   0   0   0   2   2   0   2   2   2   2   2   2   0   2   0   0   0   2   0   0   2   2   2   2   2   0
 MK-6-10                2   2   2   0   2   0   2   0   0   0   0   2   2   2   0   2   0   2   0   2   2   2   2   2   0   0   2   0   2   2   2   0   2   0   0   0   2   2   2   0   2   2   2   2   0   2   2   2   2   2   0   2   2   2   0   0   2   2   2   0   2   0   0   2   2   2   0   2   2   2   2   0   2   2   0   0   0   2   0   2   2   0   0   2   0   2   0   0   0   0   2   2   2   0   2   0   2   2   2   0   2   2   2   2   2   0   0   2   0   2   0   2   0   2   0   2   0   0   2   2   0   2   0   0   2   0   2   2   2   2   0   0   0   2   0   2   0   0   2   0   0   2   2   0   0   0   2   0   2   2   2   2   0   0   0   0   0   2   2   0   0   0   0   2   0   0   2   2   2   2   0   2   2   2   0   2   0   2   2   0   2   2   0   0   2   2   0   0   0   0   0   0   0   0   2   2   2   2   2   2
 MK-6-11                2   2   2   0   2   0   2   0   2   0   0   2   2   2   0   2   0   2   0   2   0   2   2   2   0   0   2   0   0   2   2   0   2   0   0   0   2   0   2   0   2   2   2   2   0   2   2   2   2   2   0   2   2   2   0   0   2   0   2   0   2   0   0   2   2   2   0   0   2   2   2   0   2   2   0   0   0   2   2   2   2   0   0   2   0   2   0   0   0   2   2   2   0   0   2   0   2   2   2   0   2   2   2   2   2   0   0   2   0   2   0   2   0   2   0   0   0   0   2   0   0   2   0   0   2   0   2   2   2   2   0   0   0   2   0   2   0   0   2   0   2   2   2   0   0   0   2   0   2   2   2   2   0   0   0   0   0   2   2   0   0   2   0   2   0   0   2   2   0   2   0   0   2   2   0   2   0   2   2   0   2   2   0   0   2   2   0   0   0   0   0   0   0   2   2   2   2   2   2   2
 MK-6-12                2   2   2   0   2   0   2   0   2   0   0   2   2   2   0   2   0   2   0   2   0   2   2   2   0   0   2   0   0   2   2   0   0   0   0   0   2   0   0   0   2   2   2   2   0   2   2   2   2   2   0   2   2   0   0   0   2   2   2   0   2   2   0   2   2   2   0   0   2   2   2   2   2   2   0   2   0   2   2   2   2   0   2   2   0   2   0   2   0   2   2   2   0   0   2   0   2   0   2   0   0   2   2   0   2   0   0   2   2   2   0   2   0   2   0   0   0   0   2   0   0   2   0   2   2   0   2   2   2   2   0   0   0   2   0   0   0   0   2   0   2   2   2   0   0   0   2   0   2   2   2   2   0   0   0   0   0   2   2   0   0   2   0   2   0   0   2   0   0   2   0   0   2   2   2   2   0   2   0   0   2   2   0   0   2   2   0   0   0   0   0   0   0   0   2   2   2   0   2   2
 MK-6-13                2   2   2   0   2   0   2   0   2   0   2   2   2   2   0   2   0   2   0   2   0   2   2   2   0   0   2   2   0   2   2   0   0   0   2   0   2   0   0   0   0   2   2   2   0   2   0   2   2   2   0   2   2   2   0   0   2   2   0   0   2   2   0   2   2   2   2   0   2   2   2   2   2   0   0   2   0   2   2   2   2   0   2   2   0   0   0   2   0   2   2   2   0   2   2   0   2   0   2   0   0   2   2   2   0   2   0   2   2   2   0   2   2   2   0   0   0   0   2   0   0   2   0   2   2   0   2   2   2   2   0   2   2   2   0   0   0   0   2   0   2   2   2   0   0   0   2   2   0   2   0   2   0   2   0   0   0   2   2   0   0   0   0   2   0   0   2   0   2   2   2   0   2   2   2   0   0   0   0   0   2   2   0   0   2   0   0   0   0   2   0   0   0   0   2   2   2   0   2   2
 MK-6-14                2   0   2   0   2   0   2   0   2   0   2   2   2   2   0   2   0   2   0   2   0   2   2   2   0   0   2   0   0   2   2   0   0   2   2   0   2   0   0   0   0   2   2   2   0   2   0   2   2   2   0   2   0   2   0   0   2   2   0   2   2   2   0   2   2   2   2   0   2   2   2   2   2   0   0   2   0   2   0   2   0   0   2   0   0   0   0   2   0   2   2   2   0   2   2   0   2   0   2   2   0   0   2   2   0   2   0   2   2   2   0   2   2   2   0   0   0   0   2   0   2   2   0   2   2   0   2   2   2   0   0   2   2   2   0   0   0   0   2   0   2   2   2   0   0   2   2   2   0   2   0   2   0   2   0   0   0   2   2   0   0   0   0   2   0   2   2   0   2   2   2   0   2   2   2   0   0   0   0   0   2   2   0   0   2   0   0   0   0   2   0   0   0   0   2   2   2   0   2   2
 MK-6-15                0   0   2   0   0   0   2   0   2   2   2   2   0   2   0   2   0   2   2   0   0   2   2   2   0   0   2   0   0   2   2   0   0   2   2   0   0   0   0   0   0   2   2   0   0   2   0   0   2   2   2   0   0   2   0   0   2   0   0   2   2   2   0   2   2   2   2   0   2   2   2   2   2   0   0   0   0   2   2   2   0   0   2   0   0   0   0   2   0   0   2   2   0   2   2   0   2   0   2   2   2   2   2   2   2   2   0   2   2   2   0   0   2   2   0   0   0   0   2   0   2   2   0   2   2   0   2   2   2   0   0   2   2   2   0   0   0   0   2   0   2   2   2   0   0   2   2   2   0   2   0   0   0   2   0   0   0   0   2   0   0   0   0   2   0   2   2   0   2   2   0   0   2   2   2   0   0   0   0   2   2   2   0   0   2   0   0   0   0   2   0   0   0   0   2   2   2   0   0   2
 MK-6-16                0   0   2   0   0   0   2   0   2   2   2   2   0   2   0   2   0   2   2   0   0   2   2   2   0   2   2   0   0   2   0   2   0   2   0   0   0   2   0   0   0   2   2   0   0   2   0   0   2   2   2   0   2   2   0   0   2   0   0   2   2   2   0   2   2   0   2   0   2   2   2   2   2   0   0   0   2   2   2   2   0   2   2   0   0   0   0   2   0   0   2   2   0   2   2   0   2   2   2   0   2   2   2   0   2   2   0   2   2   2   0   0   2   2   2   2   0   0   2   0   2   0   0   2   2   0   0   0   0   0   0   0   2   2   0   0   0   0   2   2   2   2   2   0   0   2   2   2   0   2   0   0   0   2   0   0   0   0   2   0   0   0   0   2   0   2   2   0   2   2   0   0   2   2   2   0   0   0   0   2   2   2   0   0   2   0   0   0   0   2   0   0   0   0   2   2   2   0   0   0
 
!****************************************** Phenotypic Data **********************************************************
!-100.0 is resevred for missing phenotype
SimulatedTrait1        13.0790   13.9192   13.8294   13.6258   15.7703   15.8459   14.4449   14.4346   15.0792   15.1930   16.2447   14.8883   14.7251   15.7339   15.3176   14.6069   14.6096   14.2167   14.4851   13.4136   15.9332   13.7114   15.7623   16.4141   16.2823   16.0084   14.6222   14.2324   14.6866   15.3237   15.6349   15.2575   13.7701   16.4177   15.9196   16.0364   14.1584   13.8709   15.5406   14.7894   13.6628   14.0007   15.6391   15.0902   13.8815   15.6298   15.5820   12.8370   13.3276   13.5585   14.2764   15.5651   15.2923   14.6040   13.7208   13.8284   15.8848   16.7482   13.9941   14.4770   15.1505   14.5752   13.8387   15.9285   14.9665   16.3643   13.8542   16.0937   15.6494   15.3195   14.1956   15.2852   16.2441   15.0132   13.4285   17.0981   16.0650   13.6417   15.4365   16.1408   15.8110   13.5649   16.1288   15.5016   13.9639   14.2590   13.9952   13.8678   14.2442   13.8059   14.5853   13.3154   16.1784   15.4586   15.9450   14.5073   13.4725   16.6423   14.2067   15.8534   13.6572   13.8575   16.3794   14.2485   13.5573   14.8238   15.9055   16.4484   14.4792   15.8755   13.8919   14.8170   15.0510   15.9094   15.6317   13.9949   15.9906   15.0512   14.8959   14.8254   14.0405   13.5139   15.7042   16.8209   13.8193   14.2382   14.4131   16.8287   14.1859   14.8254   14.2016   14.4796   15.2612   13.6375   15.9168   15.8173   14.0851   15.9894   14.0921   15.4806   16.2200   15.7226   13.3163   14.5473   16.0946   14.7587   14.2741   12.9392   14.0235   14.5848   15.9841   14.2278   14.7654   15.6999   16.5684   14.9445   16.1447   14.6623   13.6291   13.7919   14.6938   16.2405   15.6487   16.2456   14.9496   15.4985   14.0805   15.9975   14.6367   14.0504   14.4326   13.6465   14.6998   14.0833   15.6069   14.9531   14.4026   15.1525   13.6826   15.4745   14.0457   14.9262   15.0555   15.5340   13.5625   13.8637   16.3683   14.8313   14.8762   14.5163   15.1601   14.4663   15.5925   13.6500   14.6085   14.1758   15.7609   14.4115   15.1437   13.5904
SimulatedTrait2        10.6714   10.0776   10.2552   10.2890    9.3476    8.9899    9.8579   10.2489   10.4704    9.9521    9.4304    9.6191   10.8524    9.1334    9.3197   10.9190   10.5443    9.9371   10.4251   11.0039    9.5218   10.5810    9.3424    9.9734    9.0360    9.7489   10.6004   10.5239    9.3445    9.5733    9.7966    9.5319   10.7841    9.1146    9.8042    9.5361   10.2698   10.7063    9.8044    9.4635   10.5388   10.4936    9.4266   10.3222   10.4822    9.3431    9.3044   10.4147   10.3288   10.9635   10.8725    9.7874    9.5701   10.5471   10.6879   10.2090    9.6212    9.5274   10.5864   10.6641    9.6370   10.1688   10.2660    9.3991    9.2959    9.9387   10.2049   10.0070   10.0064    9.4391   10.1785   10.5538    9.5247   11.0067   10.8039    9.5301   10.0536   10.8165    9.9245    9.6836    9.6051   10.5138    9.6070   10.2945   10.5594   11.0585   10.6110   10.8423   10.6444   10.6691   10.4442   10.7947    9.6908    9.4215    9.3379   10.4205   10.4265    9.4698   10.1506    9.6664   10.8642   10.5880    9.3647   10.5457   10.2814   10.6419    9.5161    9.6615   10.3597    9.3694   10.3096   10.6736   10.6516    9.3843    9.9266   10.7025    9.5650    9.4441   10.1908    9.3500   10.4118   10.1805    9.3938    9.8633   10.5798   10.5241   10.2901    9.5212   10.2966    9.0655   10.5998    9.5859    9.6451   10.2229    9.3721    9.5147   10.7234    9.2434   10.9952    9.7309    9.9189    9.4876   10.5407   10.4361    9.6162    9.5147    9.4951   10.5981   10.3011    9.8965    9.8172   10.2923   10.5487    9.1046   10.2247   10.0300    9.0726    9.4402   10.9683   11.0613   10.3955    9.3381    9.0951    9.5479   10.4980    9.6370   10.4725    9.7976    9.4343   10.3807   11.1223   10.9031   10.7043    9.4992   10.8090   11.0670   10.7202    9.4897   10.4194    9.0769   10.6518    9.5812    9.4622    9.2440   10.5266   10.3842    9.5118    9.7237   11.0414   10.4717   10.5449   10.2377    9.7708   10.7325   10.5342   10.3367    9.0454   10.8769    9.4667   10.3282
 
