# Supplementary material for: Inclusive Composite Interval Mapping of QTL by Environment Interactions in Biparental Populations
Source: PLoS One. 2015 Jul 10;10(7):e0132414. doi: 10.1371/journal.pone.0132414 (PMC4498613; doi:10.1371/journal.pone.0132414)
Supplement: S6 File — (ZIP) [file pone.0132414.s006.zip › H=0.8/L1/run_00177.met]

!**********************Note: lines staring with "!" are remarks and will be ignored in the program********************
!*********************************General Information**********************************
!Assuming F1 = P1 x P2, populations available in QTL IciMapping are: 
!  1, P1BC1F1 = P1 x F1, the first backcrossing where P1 is used as the recurrent parent;
!  2, P2BC1F1 = P2 x F1, the first backcrossing where P2 is used as the recurrent parent;
!  3, F1DH, F1-derived doubled haploids; 
!  4, RIL or F1RIL, recombination inbred lines through the repeated selfing of F1;
!  5, P1BC1RIL, recombination inbred lines through the repeated selfing of P1BC1F1;
!  6, P2BC1RIL, recombination inbred lines through the repeated selfing of P2BC1F1;
!  7, F2, the selfing generation of F1;
!  8, F3, the selfing generation of F2;
!  9, P1BC2F1, the second backcrossing where P1 is used as the recurrent parent; 
! 10, P2BC2F1, the second backcrossing where P2 is used as the recurrent parent;
! 11, P1BC2RIL, recombination inred lines through the repeated selfing of P1BC2F1; 
! 12, P2BC2RIL, recombination inred lines through the repeated selfing of P2BC2F1; 
! 13, P1BC1F2, the selfing generation of P1BC1F1; 
! 14, P2BC1F2, the selfing generation of P2BC1F1; 
! 15, P1BC2F2, the selfing generation of P1BC2F1; 
! 16, P2BC2F2, the selfing generation of P2BC2F1; 
! 17, P1BC1DH, P1BC1F1-derived doubled haploids; 
! 18, P2BC1DH, P2BC1F1-derived doubled haploids; 
! 19, P1BC2DH, P1BC2F1-derived doubled haploids; 
! 20, P2BC2DH, P2BC2F1-derived doubled haploids; 
   3      !Mapping Population (see remarks above)
   2      !Mapping Function (1 for Kosambi; 2 for Haldane; 3 for Morgan)
   2      !Marker Space Type (1 for intervals; 2 for positions)
   1      !Marker Space Unit(1 for centiMorgans; 2 for Morgan)
   6      !Number of Chromosomes (or Linkage Groups)
 200      !Size of the mapping population
   2      !Number of environments
 
!***************************************** Chromosomes and Linkage Maps **********************************************
!Chromosome                 NumMarkers
-CH1                        16
-CH2                        16
-CH3                        16
-CH4                        16
-CH5                        16
-CH6                        16
!Linkage map (Marker name followed by position or the interval length)
 MK-1-1                1     0.000
 MK-1-2                1    10.000
 MK-1-3                1    20.000
 MK-1-4                1    30.000
 MK-1-5                1    40.000
 MK-1-6                1    50.000
 MK-1-7                1    60.000
 MK-1-8                1    70.000
 MK-1-9                1    80.000
 MK-1-10               1    90.000
 MK-1-11               1   100.000
 MK-1-12               1   110.000
 MK-1-13               1   120.000
 MK-1-14               1   130.000
 MK-1-15               1   140.000
 MK-1-16               1   150.000
 MK-2-1                2     0.000
 MK-2-2                2    10.000
 MK-2-3                2    20.000
 MK-2-4                2    30.000
 MK-2-5                2    40.000
 MK-2-6                2    50.000
 MK-2-7                2    60.000
 MK-2-8                2    70.000
 MK-2-9                2    80.000
 MK-2-10               2    90.000
 MK-2-11               2   100.000
 MK-2-12               2   110.000
 MK-2-13               2   120.000
 MK-2-14               2   130.000
 MK-2-15               2   140.000
 MK-2-16               2   150.000
 MK-3-1                3     0.000
 MK-3-2                3    10.000
 MK-3-3                3    20.000
 MK-3-4                3    30.000
 MK-3-5                3    40.000
 MK-3-6                3    50.000
 MK-3-7                3    60.000
 MK-3-8                3    70.000
 MK-3-9                3    80.000
 MK-3-10               3    90.000
 MK-3-11               3   100.000
 MK-3-12               3   110.000
 MK-3-13               3   120.000
 MK-3-14               3   130.000
 MK-3-15               3   140.000
 MK-3-16               3   150.000
 MK-4-1                4     0.000
 MK-4-2                4    10.000
 MK-4-3                4    20.000
 MK-4-4                4    30.000
 MK-4-5                4    40.000
 MK-4-6                4    50.000
 MK-4-7                4    60.000
 MK-4-8                4    70.000
 MK-4-9                4    80.000
 MK-4-10               4    90.000
 MK-4-11               4   100.000
 MK-4-12               4   110.000
 MK-4-13               4   120.000
 MK-4-14               4   130.000
 MK-4-15               4   140.000
 MK-4-16               4   150.000
 MK-5-1                5     0.000
 MK-5-2                5    10.000
 MK-5-3                5    20.000
 MK-5-4                5    30.000
 MK-5-5                5    40.000
 MK-5-6                5    50.000
 MK-5-7                5    60.000
 MK-5-8                5    70.000
 MK-5-9                5    80.000
 MK-5-10               5    90.000
 MK-5-11               5   100.000
 MK-5-12               5   110.000
 MK-5-13               5   120.000
 MK-5-14               5   130.000
 MK-5-15               5   140.000
 MK-5-16               5   150.000
 MK-6-1                6     0.000
 MK-6-2                6    10.000
 MK-6-3                6    20.000
 MK-6-4                6    30.000
 MK-6-5                6    40.000
 MK-6-6                6    50.000
 MK-6-7                6    60.000
 MK-6-8                6    70.000
 MK-6-9                6    80.000
 MK-6-10               6    90.000
 MK-6-11               6   100.000
 MK-6-12               6   110.000
 MK-6-13               6   120.000
 MK-6-14               6   130.000
 MK-6-15               6   140.000
 MK-6-16               6   150.000
!*********************************** Marker Types ********************************************************************
!Co-dominant marker: When heterozygote F1 is present, P1 is coded as 2, F1 is coded as 1, and P2 is coded as 0; Otherwise, P1 is coded as 2, and P2 is coded as 0. 
!Dominant marker: When heterozygote F1 is present, P1 and F1 are coded as 12, and P2 is coded as 0; Otherwise, P1 is coded as 2, and P2 is coded as 0.  
!Recessive markers: When heterozygote F1 is present, P1 is coded as 2, and F1 and P2 are coded as 10; Otherwise, P1 is coded as 2, and P2 is coded as 0. 
!Missing marker is coded as -1. 
 MK-1-1                 0   0   2   0   0   2   2   2   2   2   0   0   0   0   2   2   2   2   2   2   0   2   0   0   0   2   0   0   2   2   0   0   0   2   0   2   0   0   0   0   2   0   2   0   0   2   2   2   2   0   2   2   2   2   0   2   2   2   0   0   2   0   0   2   2   0   0   0   0   2   0   0   2   2   0   2   0   2   0   2   2   2   0   0   0   2   0   2   0   0   2   2   0   0   2   2   2   0   2   2   0   0   2   0   0   2   2   2   2   2   2   0   0   0   2   2   2   0   2   2   0   0   2   2   0   2   0   0   2   0   0   0   0   0   2   0   0   2   2   2   0   2   2   0   2   2   2   2   2   2   0   0   0   2   2   2   2   0   2   2   0   0   0   2   0   2   0   2   0   0   0   0   0   0   2   0   2   2   2   2   0   0   0   0   2   0   2   0   0   0   2   0   0   2   2   2   0   0   2   0
 MK-1-2                 0   0   2   0   0   2   2   2   2   2   0   0   0   0   2   2   2   2   2   2   0   0   0   0   0   2   0   0   2   0   0   0   0   2   0   0   0   0   0   0   2   0   2   0   0   2   2   2   2   0   2   2   2   2   0   0   2   2   0   0   2   0   0   2   2   0   0   0   0   2   0   2   2   2   0   2   0   2   0   2   0   0   0   0   2   2   0   0   2   2   2   2   0   0   2   2   2   0   2   2   0   0   2   0   0   2   2   0   2   0   2   0   0   0   2   2   2   0   2   2   0   0   2   2   0   2   0   0   2   0   0   0   0   0   2   0   2   2   0   2   0   2   2   0   2   2   2   2   2   2   0   0   0   0   2   2   2   2   2   2   2   0   0   2   0   2   0   2   0   0   0   0   2   0   2   0   0   2   2   2   0   0   0   0   2   0   2   2   0   0   2   0   0   2   2   2   0   0   2   0
 MK-1-3                 0   0   2   0   0   2   2   2   2   2   0   2   0   0   2   2   2   2   2   2   0   0   0   0   0   2   0   0   2   0   0   0   0   2   0   0   0   0   0   0   2   0   2   0   0   2   2   2   2   0   2   2   2   2   0   0   2   2   0   0   2   0   0   2   2   0   0   0   0   2   0   2   2   2   2   2   0   2   2   2   0   0   0   0   2   2   0   2   2   2   2   0   0   0   2   2   2   0   2   2   0   0   2   0   2   0   0   0   2   0   2   0   0   0   0   2   2   0   2   2   0   0   2   2   0   2   0   0   0   0   0   0   0   0   0   0   2   2   0   2   0   2   2   2   2   2   0   2   2   2   0   0   0   0   2   2   0   2   2   0   2   0   0   2   0   2   0   2   2   0   0   0   2   0   2   0   0   2   2   2   0   0   0   0   2   0   2   2   0   2   2   0   0   2   2   2   0   0   2   2
 MK-1-4                 0   0   2   0   0   2   2   2   2   2   0   2   0   0   2   2   2   2   2   2   0   0   0   0   2   2   0   0   2   0   0   0   0   2   2   0   0   0   0   2   2   0   2   2   0   2   2   2   2   0   2   2   0   2   0   2   2   2   0   0   2   0   0   2   2   0   0   0   2   2   0   2   2   2   0   2   0   2   2   2   0   0   0   0   2   2   0   2   2   2   2   0   0   2   2   2   2   0   2   2   0   0   2   0   2   0   0   0   2   0   2   0   0   0   0   0   2   0   2   2   0   0   2   2   0   2   0   0   0   0   0   0   0   0   0   0   2   2   0   2   0   2   2   2   2   2   0   2   0   2   0   0   0   0   2   2   0   2   2   0   2   0   0   2   0   2   0   2   2   0   0   0   0   0   2   0   0   2   2   2   0   0   0   0   2   0   2   2   0   2   2   0   0   2   2   2   0   0   2   2
 MK-1-5                 0   0   2   0   0   2   2   2   2   2   0   2   0   0   2   2   2   2   2   2   0   0   0   0   2   2   0   0   2   0   0   0   0   2   2   0   0   0   0   2   2   0   2   2   0   2   0   2   2   0   2   2   0   2   0   2   2   2   0   0   2   0   2   2   0   2   0   0   2   2   0   2   2   2   0   2   0   2   2   0   0   0   2   0   2   0   2   2   2   0   2   0   0   2   2   2   2   2   2   2   0   2   2   0   2   0   0   0   2   2   2   0   0   0   0   0   0   0   2   2   0   0   2   2   0   2   0   0   0   0   0   0   0   0   0   0   2   2   2   2   0   2   2   2   2   2   0   2   0   2   0   0   0   0   2   2   0   2   2   0   2   2   0   2   0   2   0   2   2   0   0   0   0   0   2   0   0   0   2   2   0   2   0   0   2   0   2   2   2   2   2   0   0   2   2   2   0   0   0   2
 MK-1-6                 0   2   2   0   0   2   2   2   2   2   0   2   0   0   2   2   2   2   2   2   0   0   0   0   2   2   0   0   2   0   0   0   0   2   2   0   0   0   0   2   2   0   2   2   0   2   0   0   2   0   2   2   0   2   0   2   2   2   0   0   0   0   2   2   0   2   0   0   2   2   0   2   2   2   0   2   2   2   2   0   2   0   2   0   2   0   0   0   2   2   2   0   0   2   2   2   2   2   2   2   0   2   0   2   2   0   0   0   2   2   2   2   0   2   0   2   0   0   2   2   0   0   2   2   0   2   0   0   0   0   0   0   0   0   0   0   2   0   2   2   0   2   2   2   2   2   0   2   0   2   0   0   0   0   2   2   0   2   2   0   2   2   0   2   0   2   0   2   2   0   0   0   2   0   0   0   0   0   2   2   0   2   0   0   0   0   2   2   2   2   2   0   0   2   0   2   2   0   0   2
 MK-1-7                 0   2   2   0   0   2   2   2   0   2   0   0   0   0   2   2   2   2   2   2   2   0   0   0   2   2   0   0   2   0   0   0   0   2   2   2   0   0   0   2   2   0   2   2   0   2   0   0   2   0   2   2   0   2   0   0   2   2   0   2   0   0   2   2   0   2   0   0   2   2   0   2   2   2   0   2   2   2   2   0   2   0   2   0   2   2   0   2   2   2   2   0   0   2   2   2   2   2   2   2   0   2   0   2   2   0   0   0   2   2   2   2   0   2   0   2   0   2   2   2   0   2   2   2   0   2   0   0   0   2   0   0   0   0   2   0   2   0   2   0   0   2   2   2   0   2   0   2   0   2   0   0   0   0   2   2   0   2   2   0   2   2   0   2   0   2   0   2   2   0   0   0   0   2   0   0   0   0   2   2   0   2   0   0   0   0   2   2   2   2   0   0   0   2   0   0   2   2   0   2
 MK-1-8                 2   2   2   0   0   2   2   2   0   2   0   0   0   0   2   2   2   2   2   2   2   0   0   0   2   0   0   0   2   0   0   2   0   2   2   2   0   0   0   2   2   2   2   2   0   2   0   0   0   0   2   2   0   2   0   0   2   2   0   2   0   0   2   2   0   2   0   0   2   2   0   2   2   2   0   2   0   2   2   0   2   2   2   0   2   2   0   2   0   2   0   0   0   2   2   2   2   2   0   2   0   2   0   2   2   2   2   0   2   2   2   2   0   2   0   2   0   2   0   2   0   2   2   2   0   2   0   0   0   2   0   0   0   0   0   0   2   0   2   0   0   2   2   2   0   2   0   2   0   2   0   0   0   0   2   2   2   2   2   2   0   2   0   2   0   2   0   2   2   0   0   0   0   2   0   0   0   0   2   2   0   2   0   0   0   0   2   2   2   2   0   0   2   2   0   0   2   2   0   2
 MK-1-9                 2   2   2   0   0   2   2   2   0   2   2   0   0   0   2   2   2   2   2   2   2   0   0   0   2   0   0   0   2   0   0   2   0   2   2   2   0   0   0   2   2   2   2   2   0   2   0   0   0   2   2   2   0   2   0   0   0   2   0   2   0   0   2   2   0   2   0   0   2   2   0   2   2   2   0   2   0   2   0   0   2   2   2   0   2   2   0   2   0   2   0   0   0   2   2   2   0   2   0   2   0   0   0   2   2   2   2   0   2   2   2   2   0   2   0   2   0   2   0   2   0   2   2   2   0   2   0   0   0   2   0   0   0   2   0   0   2   0   2   0   2   2   2   0   0   2   0   2   0   2   2   0   0   0   0   2   2   2   2   0   0   2   0   0   0   2   0   2   2   0   0   0   2   2   0   0   0   0   2   2   0   2   0   0   0   0   2   2   2   2   0   0   2   2   0   0   0   2   0   2
 MK-1-10                2   2   0   0   2   2   2   0   0   2   2   0   0   0   2   2   2   2   2   2   2   2   0   0   2   0   0   0   2   2   0   2   0   2   2   2   0   0   0   2   2   2   2   2   0   2   0   2   0   2   2   2   0   2   0   0   0   2   0   2   0   0   2   2   0   2   0   0   2   2   0   2   2   2   0   2   0   2   0   2   2   2   2   0   2   2   0   2   0   2   0   0   0   2   2   2   0   2   0   2   0   2   0   2   2   2   2   0   2   2   2   2   0   2   0   2   0   2   0   2   0   2   0   2   0   2   0   0   0   2   0   0   0   2   0   0   2   0   2   0   2   2   2   0   0   2   0   2   0   2   2   0   0   0   0   2   2   2   2   0   0   2   0   0   0   2   0   2   2   0   0   0   2   2   2   0   0   0   2   2   0   2   0   0   0   0   2   2   2   0   0   0   2   2   2   0   0   2   0   2
 MK-1-11                2   2   0   2   2   2   2   0   2   2   2   0   0   0   2   0   2   2   2   2   2   2   0   2   0   0   0   0   2   2   0   2   0   2   2   2   0   2   0   2   2   0   2   2   0   2   2   2   0   2   2   2   0   0   0   0   0   2   0   0   0   2   2   0   0   2   0   0   0   2   0   2   2   2   0   2   0   2   0   2   2   2   2   2   0   2   0   2   0   2   0   2   0   0   2   2   0   0   0   2   0   2   0   2   2   2   2   0   2   2   2   2   2   2   0   2   0   2   0   2   0   2   0   2   0   2   0   0   0   2   0   0   0   2   0   0   0   0   2   0   2   2   2   0   0   2   0   2   0   2   2   0   0   0   0   2   2   2   2   0   0   2   0   0   0   2   0   0   2   0   0   0   2   2   2   0   0   0   2   2   0   2   0   0   0   0   2   2   2   0   0   0   2   2   2   0   0   2   0   2
 MK-1-12                2   2   0   2   2   2   2   2   2   0   2   0   0   2   2   0   2   2   2   2   2   2   0   2   2   0   0   0   0   2   0   2   0   2   2   2   0   2   0   2   2   0   2   2   0   2   2   2   0   2   2   2   0   0   0   0   0   2   0   2   0   2   2   0   0   2   0   0   0   2   0   0   2   2   2   2   0   2   0   2   2   2   2   2   0   2   0   2   0   2   2   2   0   0   2   2   0   0   2   2   0   2   0   2   2   2   2   0   2   2   2   2   2   2   0   2   0   2   2   2   0   2   0   2   0   0   0   0   0   2   0   0   0   2   0   0   0   0   2   0   2   2   0   0   0   2   0   2   0   2   2   0   0   0   0   2   2   2   2   0   0   0   0   0   0   2   0   0   2   0   2   0   2   2   2   0   2   0   2   2   0   2   0   0   0   0   2   2   2   0   0   0   2   2   2   0   0   2   0   2
 MK-1-13                0   2   0   2   2   2   0   2   2   2   2   0   0   2   2   0   2   0   2   2   2   2   0   2   0   0   0   0   2   2   0   2   0   2   2   2   0   2   0   2   2   0   2   2   0   0   2   2   0   2   2   2   0   0   0   0   0   2   0   2   0   2   2   0   0   0   0   0   0   2   0   0   0   2   2   2   0   2   0   2   2   2   2   2   0   2   0   2   0   0   2   2   0   0   2   2   0   0   2   2   0   0   0   2   2   2   2   0   2   2   2   2   2   0   0   0   0   2   2   2   0   2   0   2   0   0   0   0   0   2   2   2   0   0   2   0   0   0   2   0   2   2   0   0   0   2   0   2   0   2   2   0   0   0   0   2   2   2   2   0   0   0   0   0   0   2   0   0   2   0   0   2   2   2   2   0   2   0   2   2   0   0   0   0   2   0   2   0   2   0   0   0   2   2   2   0   0   2   0   2
 MK-1-14                0   2   0   2   2   2   0   2   2   2   2   0   0   2   2   0   2   0   2   2   0   2   2   2   0   0   0   0   2   2   0   2   0   2   2   2   0   2   0   0   2   0   0   2   0   0   2   2   0   2   2   2   0   2   0   0   0   2   0   2   0   2   2   0   0   0   0   0   0   2   0   0   0   2   2   2   0   0   0   2   2   2   2   2   0   2   0   2   0   0   2   2   0   0   2   2   0   0   2   2   0   0   0   2   2   2   0   0   2   2   2   2   2   2   0   0   2   2   2   2   0   2   0   2   0   0   0   0   0   2   2   2   0   0   2   0   0   0   2   0   2   2   0   0   0   2   0   2   0   2   2   0   0   0   2   2   2   2   0   0   0   0   0   2   0   2   0   0   2   0   0   2   2   2   2   0   2   0   2   2   0   0   2   0   2   0   2   0   0   0   0   2   2   2   2   0   0   2   0   2
 MK-1-15                0   2   0   2   2   2   0   2   2   0   2   2   0   0   2   0   2   0   2   2   0   0   0   2   0   0   0   0   2   2   0   2   0   2   2   2   0   2   0   0   2   0   0   2   0   0   2   2   0   2   2   2   0   2   0   0   0   0   0   2   0   2   2   0   0   2   0   0   0   2   0   0   0   2   2   2   0   0   0   2   2   2   2   2   0   2   2   2   0   0   2   2   0   0   2   2   2   0   0   2   0   0   2   2   2   2   2   0   2   2   2   2   2   2   2   0   0   0   2   2   0   2   0   2   0   0   0   0   2   2   2   2   0   0   2   0   0   0   2   0   0   2   0   0   0   2   0   2   0   2   2   0   0   0   2   2   2   2   0   0   0   0   0   2   0   2   0   0   2   0   0   2   2   2   2   0   2   0   2   2   0   0   2   0   2   0   2   0   0   0   2   2   2   0   2   2   0   2   0   2
 MK-1-16                0   2   0   2   2   2   0   2   2   0   2   2   0   0   2   0   2   0   2   2   0   0   0   2   0   0   0   0   0   2   2   2   0   2   2   2   0   2   0   0   2   0   0   2   0   0   2   0   0   0   2   2   0   2   2   0   0   0   0   2   0   0   2   0   0   2   0   0   0   2   0   0   0   2   2   2   0   0   2   2   2   2   2   0   0   2   2   2   0   0   2   2   0   0   2   2   2   0   0   2   0   0   2   2   2   2   2   0   2   2   2   2   0   2   2   0   0   0   2   2   0   2   0   2   0   0   0   0   2   2   2   2   0   0   2   0   0   0   2   0   0   2   0   0   0   2   0   2   0   2   2   0   0   0   2   2   2   0   0   0   0   0   2   2   0   2   0   2   2   0   0   2   2   2   0   0   2   0   2   2   0   0   2   2   2   0   0   0   2   0   2   2   2   0   2   2   2   2   0   2
 MK-2-1                 0   0   2   0   2   2   0   0   0   2   2   0   2   0   2   2   2   0   2   0   0   2   2   2   0   2   2   0   2   2   2   0   2   0   2   0   2   2   0   2   0   2   2   2   0   0   0   0   0   0   0   2   2   0   2   0   0   0   0   2   2   2   2   0   2   2   2   2   2   0   0   0   0   0   0   0   0   2   0   0   0   2   2   2   2   0   2   0   0   0   2   2   0   2   0   0   0   0   0   0   0   2   0   0   0   0   2   0   2   2   2   2   2   2   0   2   2   0   2   0   0   2   2   0   2   2   0   0   2   0   0   0   2   0   2   2   0   0   0   0   0   0   2   0   0   0   2   2   2   2   0   2   0   0   2   0   0   0   2   2   0   2   2   0   2   2   2   0   0   0   0   2   2   2   0   0   0   0   0   2   0   2   2   2   2   2   2   0   0   0   2   0   2   0   2   2   0   2   2   0
 MK-2-2                 0   0   2   2   2   2   0   0   0   2   2   0   2   0   2   2   2   0   2   0   0   2   2   2   0   2   2   0   2   2   2   0   0   2   2   0   2   2   0   2   0   2   2   2   0   0   0   0   0   0   0   2   2   0   0   2   0   0   0   0   2   2   2   0   2   2   2   2   2   0   0   0   0   0   2   0   0   2   0   0   0   2   2   2   2   2   2   0   0   0   2   2   0   2   0   0   0   0   2   0   0   2   0   0   0   0   2   0   2   2   2   2   2   2   0   2   2   0   2   0   0   2   2   0   2   2   0   0   2   0   0   0   2   2   2   0   0   0   2   0   0   2   2   0   0   0   2   2   0   2   0   2   0   0   2   0   0   0   2   2   0   0   2   0   2   2   2   0   0   0   0   0   2   2   0   0   0   0   0   2   0   2   2   2   2   2   2   0   2   0   2   0   2   0   2   2   0   2   2   0
 MK-2-3                 0   0   2   2   0   2   0   0   0   2   2   0   2   0   2   2   0   0   2   0   0   0   2   2   2   2   2   0   2   2   2   0   0   2   2   0   2   0   2   0   0   2   2   2   0   2   2   0   2   0   0   2   2   0   0   2   0   0   0   0   2   2   2   0   2   0   2   2   2   0   0   0   0   0   2   0   2   2   0   0   2   2   2   2   2   2   2   0   0   0   2   2   0   2   0   0   2   0   2   0   0   2   0   0   0   2   2   2   2   2   2   2   2   2   0   0   2   0   2   2   0   2   2   0   0   2   0   0   2   0   0   0   2   2   0   0   0   0   2   2   0   2   2   0   0   0   2   2   0   2   0   2   0   0   2   0   0   0   2   2   0   0   2   0   2   2   2   0   0   0   0   0   2   2   0   0   2   2   0   2   0   2   2   0   2   2   2   0   2   2   2   0   2   0   2   2   0   2   2   0
 MK-2-4                 2   0   2   2   0   2   0   0   2   2   2   0   2   2   2   2   0   0   2   0   0   0   0   2   0   2   2   0   2   2   2   0   0   2   2   0   2   2   2   0   0   2   2   2   0   2   2   0   2   0   0   2   0   0   0   2   0   0   0   0   2   0   2   2   2   0   2   2   2   0   0   0   0   0   2   0   2   2   0   2   2   2   0   2   2   2   2   0   0   0   2   2   0   2   0   0   2   0   2   0   2   2   0   0   0   0   2   2   2   2   2   2   2   2   0   0   2   0   2   0   0   2   2   0   0   2   0   2   2   0   0   0   2   2   0   0   0   0   2   0   0   0   2   0   0   0   2   0   0   2   0   2   0   0   2   0   0   0   2   0   0   0   0   0   2   2   0   0   0   0   0   2   2   2   0   0   2   2   0   2   0   2   0   0   2   2   2   0   2   2   2   2   2   2   2   2   0   2   0   0
 MK-2-5                 2   0   2   2   0   2   0   0   0   2   2   2   2   0   2   2   2   0   2   0   0   0   0   2   2   2   2   0   2   0   2   2   0   2   2   0   2   2   2   0   0   2   2   2   0   2   2   0   2   2   2   2   0   0   0   2   0   0   0   0   2   0   2   2   2   0   2   2   2   0   0   0   0   0   2   0   2   2   0   2   2   2   0   0   2   2   2   2   0   0   0   2   0   2   0   0   0   2   2   2   2   2   0   0   0   0   2   2   0   2   2   2   2   2   0   0   2   0   2   0   0   0   2   2   0   2   0   2   2   0   0   0   2   2   0   0   0   0   2   0   0   0   2   2   0   0   2   2   0   2   0   2   0   0   2   0   0   0   2   0   0   0   0   0   2   2   0   0   0   0   0   2   2   2   0   0   2   2   0   2   0   2   0   0   2   2   2   0   2   2   2   2   2   0   2   2   2   2   0   0
 MK-2-6                 2   0   2   2   0   2   0   0   0   2   2   2   2   0   2   0   2   0   2   0   0   0   0   2   2   2   2   0   2   0   0   2   2   2   2   0   2   2   2   0   0   2   2   2   0   0   0   0   2   2   2   2   0   0   0   2   0   0   0   0   0   0   2   2   0   0   2   2   2   0   0   2   0   2   2   0   2   0   2   2   2   2   0   0   2   2   2   2   0   0   0   2   0   2   0   0   0   2   2   2   2   2   0   0   0   0   2   0   2   2   2   0   2   2   0   0   2   0   2   0   0   0   2   2   0   2   0   2   2   0   0   0   2   2   0   0   0   0   2   0   0   0   2   2   0   0   2   2   0   2   0   2   0   0   2   0   0   0   0   0   0   0   0   0   2   2   2   0   0   0   0   2   2   2   0   0   2   2   2   2   0   2   0   0   2   2   2   0   2   2   2   2   2   0   2   2   2   2   2   0
 MK-2-7                 2   0   2   2   0   0   0   0   0   2   2   2   2   0   2   0   2   2   2   0   0   0   0   2   2   2   2   0   2   0   0   2   2   2   2   0   2   2   2   2   0   2   2   2   0   0   0   0   2   2   2   2   0   0   0   2   0   0   0   0   0   0   0   2   0   0   2   2   2   0   0   2   0   2   2   0   2   0   2   0   2   2   0   0   2   2   2   0   0   0   0   2   0   2   0   2   0   2   2   2   2   2   0   0   0   2   2   0   2   2   2   0   2   2   0   0   2   0   2   0   0   0   2   2   0   0   0   2   2   0   0   2   2   2   0   0   0   0   2   2   0   0   2   2   0   0   2   2   0   2   2   2   0   0   2   0   0   0   0   0   0   0   0   0   2   2   2   0   0   0   0   2   2   2   0   0   2   2   2   2   0   2   0   0   2   2   2   0   2   2   2   2   2   0   0   2   2   2   2   0
 MK-2-8                 2   0   2   2   0   0   0   0   0   2   0   2   2   0   0   0   2   2   2   0   2   0   0   2   2   2   2   0   2   0   0   2   2   2   0   0   0   2   2   0   0   2   2   2   0   0   0   0   2   2   2   2   0   0   0   2   0   0   0   0   0   0   0   0   0   0   2   2   2   0   0   2   0   2   2   0   2   0   2   2   0   2   2   0   2   2   2   0   0   0   0   2   0   2   0   2   0   2   2   2   2   2   0   0   0   2   2   0   2   2   2   0   2   0   0   0   2   0   2   0   0   0   2   2   0   0   0   2   2   0   0   2   2   0   0   0   0   0   2   2   0   0   2   2   0   0   2   2   0   2   2   2   0   0   2   0   0   0   0   0   0   0   0   2   0   2   2   2   0   0   0   2   2   2   0   0   2   2   2   2   0   2   0   0   0   2   2   0   2   2   2   2   2   2   0   0   2   2   2   0
 MK-2-9                 2   0   2   0   0   0   0   0   0   2   0   2   2   0   0   0   2   2   2   0   2   0   0   2   2   2   2   0   2   0   0   2   2   0   0   0   0   2   2   0   0   2   2   2   0   0   2   0   2   2   2   2   0   0   0   2   0   2   0   0   2   0   0   0   0   0   2   2   2   0   0   2   0   2   2   0   2   0   2   2   0   2   2   0   2   2   2   0   2   0   0   2   0   2   0   2   2   0   2   2   2   2   0   0   0   2   2   0   2   0   2   0   2   0   0   0   2   0   2   0   0   0   2   2   0   2   0   2   2   0   0   2   2   0   0   0   0   0   2   2   0   0   2   2   0   0   2   2   0   0   2   2   0   0   2   0   0   0   2   0   0   0   0   2   0   0   2   2   0   0   0   2   2   2   0   0   2   2   2   2   0   2   0   0   0   2   2   0   2   2   2   2   2   2   0   0   2   2   2   0
 MK-2-10                2   0   0   0   2   0   0   2   0   2   0   2   2   0   0   0   2   2   2   0   2   0   0   2   2   2   2   0   2   0   0   2   2   0   2   0   0   2   2   0   0   0   2   2   0   0   2   0   2   2   2   2   0   0   0   2   0   2   0   0   2   0   0   0   2   2   2   2   2   0   0   2   0   2   2   0   2   0   2   2   0   0   2   0   2   2   2   0   2   0   0   2   0   2   0   2   2   0   2   2   2   2   0   0   0   2   2   0   2   0   2   0   2   0   0   0   2   0   2   2   0   0   2   2   0   2   0   2   2   0   0   2   2   0   0   0   0   0   2   2   0   0   2   2   2   0   2   2   0   0   2   2   2   0   2   0   0   0   2   0   0   0   0   2   0   0   2   0   0   0   0   2   2   2   0   0   2   2   2   2   0   2   0   0   0   2   0   0   2   2   2   0   2   2   0   2   2   2   2   0
 MK-2-11                2   0   0   0   2   0   0   2   0   2   0   2   0   0   0   0   2   2   2   0   2   0   0   2   2   2   2   0   2   2   0   2   2   0   2   0   0   2   2   0   0   0   0   2   0   0   0   0   2   2   2   2   0   0   0   2   0   2   2   0   2   0   0   0   2   2   0   2   2   0   0   2   0   2   2   0   2   0   2   2   0   0   2   0   0   2   2   0   2   0   0   2   0   2   0   2   2   0   2   2   2   2   0   0   0   2   2   0   2   0   2   0   2   0   0   2   2   0   2   2   0   0   2   2   0   2   0   2   2   2   0   0   2   0   0   0   2   0   2   2   0   0   2   2   2   0   0   2   0   0   2   2   2   0   2   0   0   0   2   0   0   0   0   2   0   0   2   0   0   0   0   2   2   2   0   0   2   2   2   0   0   2   0   0   0   0   2   0   2   2   2   0   2   2   0   2   2   2   0   0
 MK-2-12                0   0   0   0   2   0   0   2   0   2   0   2   0   0   0   0   2   2   2   0   2   0   0   2   2   2   0   0   2   2   0   2   2   0   2   0   0   2   2   0   2   0   0   2   0   0   0   0   2   2   2   2   0   0   0   2   2   2   2   0   2   0   0   0   2   2   2   2   2   0   0   2   0   2   2   0   2   2   2   2   0   0   2   2   2   2   2   0   2   0   0   2   0   2   0   2   2   0   2   2   2   2   0   0   0   2   2   2   2   0   2   0   2   0   0   2   2   0   2   2   0   0   2   0   2   2   0   2   2   2   0   0   2   0   0   0   2   0   2   2   0   0   2   2   2   0   0   2   0   0   2   0   2   0   2   0   0   0   2   0   0   0   0   2   0   0   2   0   0   0   0   2   0   2   0   0   2   2   2   0   0   0   2   0   0   0   2   0   2   2   2   0   2   2   0   2   2   2   0   0
 MK-2-13                0   2   0   0   2   0   0   0   0   2   2   2   0   0   0   0   2   2   0   0   2   0   0   2   2   2   0   0   2   0   0   2   2   0   2   0   0   2   2   0   2   2   0   2   0   0   2   0   2   2   2   2   0   0   0   2   2   2   2   0   2   0   0   0   2   2   2   2   0   2   0   2   0   2   0   0   2   2   2   2   0   0   2   2   0   2   2   0   2   0   0   2   0   2   0   2   2   0   2   2   2   2   0   0   0   2   2   2   2   0   2   2   2   0   0   2   2   0   2   2   0   0   2   2   2   0   0   2   2   2   0   0   2   0   0   0   2   2   2   2   0   2   2   2   2   0   0   2   0   0   2   0   2   0   2   0   0   0   2   0   0   0   0   2   0   0   2   0   2   0   0   2   0   2   0   0   2   2   2   0   0   0   2   0   0   0   2   0   2   2   2   0   0   2   0   0   2   2   0   0
 MK-2-14                0   2   0   0   2   0   0   0   0   2   2   2   0   0   0   0   2   2   2   0   2   0   0   2   0   2   0   0   2   2   2   2   2   0   2   0   0   2   2   0   2   2   0   2   0   0   2   0   2   2   2   2   0   0   0   2   2   0   2   0   2   0   0   0   2   2   2   2   0   2   0   2   2   2   2   0   2   2   2   2   0   2   2   2   2   0   2   2   2   0   0   2   2   2   2   2   2   0   2   2   0   2   0   0   0   2   2   2   0   0   2   2   2   0   0   2   2   0   2   0   0   0   2   2   2   0   0   2   2   2   0   0   2   0   0   2   0   2   2   2   0   2   2   2   2   0   0   2   0   0   0   0   2   0   2   0   2   0   2   0   0   0   0   2   2   0   2   0   2   0   0   2   0   2   0   0   2   2   2   0   0   0   2   0   0   0   2   0   2   2   0   0   2   2   0   0   2   2   0   2
 MK-2-15                0   2   0   0   2   0   0   0   0   0   2   2   0   0   0   0   2   2   2   0   2   0   0   2   2   2   0   0   2   2   0   2   0   0   2   0   0   2   2   0   2   2   0   2   0   0   2   0   0   2   0   2   0   0   0   2   2   0   2   0   2   0   0   0   2   0   2   2   0   2   0   2   2   2   2   0   2   2   0   2   0   2   2   2   2   0   2   2   2   0   0   2   0   2   2   2   2   0   2   2   0   2   0   0   0   2   0   2   0   0   2   2   2   0   0   2   2   0   2   0   2   0   2   2   2   0   0   2   2   0   0   0   2   0   0   2   0   2   2   2   0   2   2   2   2   0   0   2   0   0   0   0   2   2   2   0   2   0   2   0   0   0   0   2   2   0   2   0   2   0   0   2   0   2   0   0   2   2   2   0   0   0   2   0   0   0   2   0   2   0   2   0   0   2   2   0   2   2   0   2
 MK-2-16                0   2   0   2   2   0   0   0   0   0   2   2   0   0   0   0   2   0   2   0   2   2   0   2   2   2   0   0   2   2   0   2   0   0   2   0   0   2   2   0   2   2   0   2   0   0   2   0   0   2   0   2   0   0   0   2   2   0   0   0   2   0   0   0   2   0   0   0   0   2   0   2   2   0   0   0   2   2   0   2   0   2   2   2   2   0   2   2   2   0   0   0   0   2   2   2   2   0   2   2   0   2   0   0   2   0   0   2   0   0   2   2   2   0   0   2   2   0   2   0   2   0   2   2   2   0   0   2   0   0   0   0   2   0   0   2   0   2   2   2   0   2   2   2   2   0   0   2   0   0   0   2   2   2   2   0   2   0   2   0   0   0   0   2   2   0   2   0   2   0   0   2   0   2   0   0   0   2   2   0   0   0   2   0   0   0   2   0   2   0   2   0   2   2   2   0   2   2   2   2
 MK-3-1                 0   2   0   2   0   0   2   2   0   0   0   2   0   0   2   2   2   2   2   2   0   2   0   2   2   0   0   2   2   2   2   0   2   0   2   2   2   0   0   2   0   2   2   0   2   0   2   2   0   0   0   2   2   2   2   2   2   0   0   2   0   2   0   2   2   2   0   0   2   0   2   2   0   2   2   2   0   0   2   2   2   0   0   2   2   0   0   0   2   2   2   2   0   0   2   2   0   2   0   0   2   0   0   2   2   2   0   2   0   2   2   0   2   2   0   2   2   0   0   2   2   0   2   0   2   0   2   0   2   0   0   2   0   2   2   0   2   0   2   2   2   2   0   2   0   2   0   0   0   2   2   2   2   0   2   2   0   2   2   2   2   2   0   0   2   2   2   0   0   2   2   0   0   0   0   0   2   2   0   0   2   2   0   0   0   0   0   0   2   2   0   0   2   2   0   2   0   2   0   2
 MK-3-2                 0   2   0   2   0   0   2   2   0   2   0   2   0   0   2   2   2   2   2   2   0   0   0   2   0   0   0   2   2   2   0   2   2   0   0   2   2   0   0   2   0   2   2   0   2   0   2   2   0   0   0   0   2   2   2   0   2   0   0   2   0   2   0   2   2   2   0   0   2   0   2   2   0   2   0   2   0   2   2   2   2   0   0   2   2   0   0   0   2   2   2   2   0   0   2   2   0   2   0   0   2   0   0   2   2   2   0   2   0   2   2   0   0   2   0   0   2   0   2   2   2   0   2   0   2   0   2   0   2   0   0   2   0   2   2   0   2   0   0   2   2   2   0   2   0   2   0   0   0   2   0   2   0   0   2   2   0   2   2   2   2   2   0   0   2   0   2   0   0   2   2   0   0   0   2   0   2   0   0   0   2   2   0   0   0   0   2   0   2   0   0   0   2   2   0   0   0   2   0   2
 MK-3-3                 0   0   2   2   0   0   2   2   0   0   0   2   0   2   2   2   2   2   2   2   0   0   0   2   0   2   0   2   2   2   0   2   2   0   0   2   0   0   0   2   0   2   2   0   2   0   2   2   0   0   0   2   2   2   0   0   2   0   0   2   0   2   0   2   2   2   0   0   2   2   2   0   0   0   0   2   0   2   2   2   2   0   2   2   2   0   0   0   2   0   2   2   0   0   0   2   0   2   0   0   2   0   0   2   2   2   0   2   0   2   2   0   0   2   0   0   2   0   2   2   2   0   2   0   2   0   2   0   2   0   2   2   0   2   2   0   2   0   0   2   2   2   0   2   0   2   0   0   0   2   0   2   0   0   2   2   0   2   2   2   2   0   0   0   2   2   2   0   0   2   0   0   0   0   2   0   2   0   0   0   2   2   0   0   2   0   2   0   2   0   0   0   2   2   2   0   0   2   0   2
 MK-3-4                 0   0   2   2   0   0   2   2   0   0   0   2   0   2   2   2   2   2   2   2   0   0   0   2   0   2   0   2   2   2   0   2   2   0   0   0   0   0   0   2   2   2   2   2   2   0   2   2   0   0   0   2   2   2   0   0   2   0   0   2   0   2   0   0   0   0   0   0   2   2   2   0   0   0   0   2   0   2   2   2   2   2   2   0   0   0   0   0   2   0   2   2   0   0   0   2   0   0   0   0   2   0   0   2   2   2   0   2   0   2   2   0   0   2   0   2   2   0   2   2   2   0   2   0   2   2   2   2   0   0   2   2   0   2   2   0   2   0   0   2   2   2   0   2   0   2   0   0   0   2   2   2   0   0   2   2   0   2   0   2   2   2   0   0   2   2   2   0   0   2   0   0   0   0   2   0   2   2   0   0   2   2   0   0   2   0   2   0   2   0   0   0   2   2   2   0   0   2   0   0
 MK-3-5                 0   0   2   2   0   0   2   2   0   0   0   2   0   2   2   2   2   2   2   2   0   0   2   2   0   2   0   2   2   2   0   2   2   0   0   0   0   2   0   2   2   2   2   2   2   0   2   2   2   0   0   2   2   2   0   0   2   0   0   2   0   2   0   0   0   0   0   0   2   2   2   0   0   0   2   2   2   2   2   2   2   2   2   0   2   0   0   2   0   0   2   2   0   0   0   2   0   0   0   0   2   0   0   2   2   2   0   2   0   2   2   0   0   2   0   2   2   0   2   2   2   0   2   0   2   2   2   2   0   0   2   2   2   2   2   2   2   0   0   2   2   0   0   2   0   2   0   0   0   2   2   2   0   2   2   2   0   2   0   2   2   2   0   0   2   2   2   0   0   2   0   0   0   0   2   0   2   2   2   2   2   2   0   0   2   0   2   0   2   0   0   0   2   2   2   0   2   2   0   0
 MK-3-6                 0   0   2   2   0   2   2   2   0   0   2   2   0   0   2   2   2   2   2   2   0   2   0   2   0   2   0   2   2   2   0   2   2   2   0   0   0   2   0   2   2   2   2   2   2   0   2   2   2   0   0   2   2   2   0   0   2   0   0   2   0   2   0   0   0   2   0   0   0   2   2   0   0   0   2   2   0   2   2   2   2   2   2   0   0   0   0   2   0   0   2   2   0   0   0   2   0   0   0   0   2   0   0   2   2   2   0   2   0   2   2   0   0   2   0   2   2   0   2   2   2   0   2   0   2   2   2   2   0   0   2   2   2   2   2   2   0   0   0   2   2   2   0   2   0   2   0   0   0   2   2   2   0   2   2   0   0   0   0   2   2   2   0   0   2   0   2   0   0   2   0   0   0   0   2   0   2   2   2   2   2   2   0   2   2   0   2   0   2   0   0   0   2   2   2   0   2   2   0   0
 MK-3-7                 0   0   2   2   0   2   2   0   0   0   2   2   0   0   2   2   2   0   2   2   0   2   0   2   0   2   0   2   2   2   0   0   2   2   0   2   0   2   0   2   2   2   2   2   0   0   2   2   2   0   0   2   2   2   2   0   2   0   0   2   0   2   0   0   0   2   0   0   0   2   2   0   2   0   2   2   0   2   2   2   2   2   2   0   0   0   0   2   0   2   0   2   0   0   0   2   0   0   0   0   2   0   0   2   2   2   0   2   2   2   2   0   0   2   0   2   2   2   2   2   2   0   2   0   2   2   0   2   0   0   2   2   2   2   0   2   0   0   0   2   2   2   0   2   0   2   0   0   0   2   0   2   2   2   2   2   0   0   0   2   0   2   0   0   2   0   2   0   0   2   0   0   0   0   2   0   2   2   2   2   2   2   0   2   2   0   2   0   2   0   2   2   2   2   2   0   2   2   2   0
 MK-3-8                 0   0   2   2   0   2   2   0   0   0   2   2   0   0   2   2   2   0   2   2   2   2   0   2   0   2   0   2   2   2   0   0   2   2   0   2   0   0   0   2   2   2   2   2   0   0   2   2   2   2   0   2   2   2   2   0   2   0   0   2   0   2   0   0   2   2   0   0   0   0   2   0   2   0   2   2   0   2   2   2   2   2   2   0   0   0   0   2   0   2   2   2   0   0   0   2   0   0   0   0   2   0   0   2   2   2   0   0   2   2   2   0   0   2   0   2   2   2   2   2   2   0   2   0   2   2   0   2   0   0   2   0   2   2   0   0   0   0   0   2   2   2   0   2   0   2   0   0   0   2   0   2   2   2   2   2   0   0   0   2   0   2   0   2   2   0   2   0   0   2   0   0   0   0   2   0   2   2   2   2   2   0   0   0   2   0   2   0   2   0   2   2   2   2   2   2   2   2   2   0
 MK-3-9                 0   0   2   2   0   2   2   0   2   0   2   2   0   0   2   2   2   0   2   2   2   2   0   2   0   0   0   2   2   2   0   2   2   2   0   2   0   0   0   2   2   2   2   0   0   0   0   2   2   2   2   2   0   2   2   0   2   0   0   2   0   2   0   2   0   2   0   0   0   0   2   0   2   0   2   2   0   2   0   2   2   2   0   0   0   0   0   0   0   2   2   2   0   0   0   2   0   0   0   0   2   0   0   2   2   2   0   0   2   2   2   0   0   2   0   2   2   2   2   2   2   0   2   0   2   2   0   0   0   0   2   2   2   2   2   0   0   0   0   2   2   2   0   2   0   2   0   0   0   2   0   2   2   2   2   2   0   0   0   2   0   2   0   2   2   2   2   0   0   0   0   0   0   0   2   0   2   2   2   2   2   0   0   0   2   0   2   0   2   0   2   2   2   2   2   2   2   2   2   0
 MK-3-10                0   0   2   2   0   2   2   0   2   0   2   2   0   2   2   2   2   0   2   2   2   2   0   2   0   0   2   2   2   2   0   2   2   2   0   2   0   0   0   2   2   2   2   0   0   0   0   2   2   2   2   2   0   2   2   0   0   0   2   2   0   2   0   2   0   2   0   0   0   0   2   0   2   0   0   2   0   2   0   2   2   2   0   0   0   2   0   0   0   2   2   2   0   0   0   2   0   2   0   0   2   0   0   2   2   2   2   0   0   2   2   0   2   2   0   2   2   0   2   2   2   0   2   2   2   2   0   0   0   0   2   2   0   2   2   0   0   0   0   0   2   2   0   2   0   2   0   0   0   2   0   2   2   2   2   2   0   0   0   0   0   2   0   2   2   2   0   0   0   0   0   0   0   0   2   0   2   2   2   0   2   0   0   0   0   0   0   0   2   0   2   2   2   2   2   2   2   2   2   2
 MK-3-11                0   0   2   2   0   2   2   0   2   0   2   2   0   2   0   2   0   0   2   2   2   2   0   0   0   0   2   2   2   2   0   2   2   2   0   2   0   2   2   2   2   2   2   0   0   2   0   2   2   2   2   2   0   2   2   2   0   0   2   2   0   2   0   2   0   2   0   0   0   0   2   0   2   0   0   0   0   2   0   2   2   2   0   0   0   2   0   0   0   2   0   2   2   0   0   2   0   2   0   0   2   0   2   2   2   2   2   0   0   2   2   0   2   2   0   2   2   0   2   2   2   0   2   2   2   2   0   2   0   0   2   2   0   0   2   0   0   0   0   0   0   2   0   2   0   2   0   0   2   2   0   2   0   2   2   2   0   0   0   0   0   2   0   2   2   2   0   0   0   0   0   0   0   2   2   0   2   2   2   2   2   0   0   0   0   0   0   0   2   0   2   2   2   2   2   2   2   2   2   2
 MK-3-12                0   0   2   2   0   2   2   0   2   0   0   2   2   2   0   2   0   0   2   2   0   2   0   0   0   0   2   2   2   2   0   2   2   2   0   2   2   2   2   2   2   2   2   0   0   2   0   2   2   2   2   2   0   2   2   2   0   0   2   2   0   2   0   2   0   0   0   0   0   0   2   0   2   2   2   0   2   2   0   2   2   2   0   0   0   2   0   0   0   2   0   2   2   0   0   2   0   2   0   0   2   0   2   2   2   2   2   0   0   2   2   0   2   2   0   2   2   0   2   2   2   0   2   2   0   2   0   2   0   0   2   2   0   0   2   0   0   0   0   0   0   0   0   2   0   2   0   0   0   2   0   2   0   2   2   2   0   0   0   2   0   2   0   2   2   2   0   0   0   0   2   0   0   2   0   2   2   2   2   2   2   0   0   0   0   0   0   2   2   0   2   2   2   2   2   2   2   2   2   2
 MK-3-13                0   0   2   2   0   2   2   0   2   0   0   2   2   2   0   0   0   0   2   2   2   2   0   0   0   0   2   2   0   0   0   2   2   2   0   2   2   2   2   2   0   2   2   0   0   2   0   2   2   2   0   2   0   2   2   2   0   0   2   2   0   2   0   2   0   0   0   0   0   0   2   0   2   2   2   0   2   2   0   0   2   2   0   0   0   2   0   0   0   2   0   2   2   0   0   2   0   2   0   0   2   0   2   2   2   2   2   0   0   2   2   0   2   2   0   2   2   0   0   2   2   0   2   2   0   2   0   2   0   0   2   2   0   0   2   0   0   0   0   0   0   2   2   0   0   2   0   0   0   2   0   0   0   2   2   2   2   0   0   2   0   2   0   2   2   2   0   0   0   0   2   0   0   2   0   2   2   2   2   2   2   0   0   0   0   0   0   2   2   2   2   0   2   2   2   2   2   2   2   2
 MK-3-14                0   0   2   2   0   2   2   2   2   0   0   2   0   2   0   0   0   0   2   2   2   2   0   2   0   0   2   2   0   0   0   2   2   2   2   2   2   2   2   2   0   2   2   0   0   2   2   2   2   2   0   2   2   0   2   2   0   0   2   2   2   0   0   2   0   0   0   0   0   0   2   0   0   2   0   0   2   0   0   0   2   2   0   2   0   0   2   0   0   2   0   2   2   0   0   2   0   2   0   0   2   0   2   2   2   2   2   0   0   2   2   0   2   2   0   2   2   0   0   2   2   0   2   2   0   2   0   2   0   0   2   2   0   0   2   0   0   0   0   0   0   2   2   0   0   2   0   0   2   2   0   0   0   2   2   2   2   0   0   2   0   0   0   2   2   2   2   0   0   0   2   0   0   2   0   2   2   2   2   2   2   0   0   0   0   0   2   2   2   2   2   0   0   2   2   2   2   2   2   2
 MK-3-15                0   0   0   2   0   2   0   2   2   0   0   2   0   2   0   0   0   0   2   2   2   2   0   2   0   0   2   2   0   0   0   2   2   2   2   2   2   2   2   2   0   2   2   0   0   2   2   2   2   0   0   2   2   0   0   2   0   0   2   2   2   0   0   2   0   0   0   0   0   0   0   0   0   2   0   0   2   0   2   0   2   2   0   0   2   0   0   2   0   0   0   2   2   0   0   2   0   0   0   2   0   0   2   2   2   2   2   0   2   2   0   2   2   2   0   2   2   0   0   0   2   0   2   2   0   2   0   2   0   2   2   0   0   0   2   0   0   2   2   0   2   2   2   0   0   2   0   0   2   2   0   2   0   2   2   2   2   0   0   0   0   0   0   2   2   2   2   0   0   0   2   2   0   2   0   2   2   2   2   2   2   0   2   0   0   0   0   2   2   2   2   2   0   2   2   2   2   0   0   2
 MK-3-16                0   0   0   2   0   0   0   0   2   0   0   0   0   2   0   0   0   2   2   2   0   2   0   2   0   0   2   2   0   0   0   2   2   2   2   0   2   2   2   2   0   2   2   0   0   2   2   2   2   2   0   2   2   2   0   2   0   0   2   2   2   2   0   2   0   0   2   0   2   0   2   0   0   2   0   0   2   0   2   2   2   2   0   0   2   0   0   2   0   0   0   2   2   0   0   2   0   0   0   2   0   0   2   2   2   2   2   2   2   2   0   2   2   0   0   0   2   2   0   0   2   0   0   2   0   0   0   2   0   2   0   0   0   0   2   0   2   2   2   0   2   2   2   2   0   2   0   0   2   2   0   2   0   2   2   2   2   2   0   0   0   0   0   2   2   2   2   0   0   0   2   2   0   0   0   2   2   2   2   2   2   0   2   0   2   0   0   2   2   2   2   2   0   2   0   2   2   0   0   2
 MK-4-1                 2   0   0   2   2   0   2   2   2   0   2   2   0   0   2   0   0   0   2   0   2   2   2   0   0   2   0   0   2   2   2   0   2   2   0   0   2   0   2   2   0   2   0   2   0   2   0   2   2   2   0   0   2   2   2   0   0   2   0   2   0   0   0   2   0   2   0   0   2   2   2   0   0   0   2   0   2   0   0   2   0   0   0   2   0   2   2   0   0   2   0   0   2   2   0   0   2   0   0   0   2   2   2   0   0   0   0   0   2   0   2   2   0   0   0   2   2   2   0   0   0   0   0   2   2   2   2   2   2   0   0   0   0   0   2   0   0   0   2   0   2   2   0   2   0   0   0   2   0   2   0   2   2   0   2   0   0   0   2   2   0   0   2   2   2   0   2   2   0   0   2   2   2   0   2   2   0   2   2   2   2   2   2   2   2   0   0   2   2   2   0   2   2   2   0   2   2   2   2   2
 MK-4-2                 0   0   0   2   0   2   2   2   2   0   2   2   0   0   2   0   0   0   2   0   2   2   2   2   0   2   0   0   2   2   0   0   2   2   0   0   2   2   2   2   0   2   0   0   0   2   0   2   0   2   0   0   2   2   2   0   0   2   0   2   0   0   0   2   0   2   0   0   2   2   2   0   0   0   2   0   2   0   0   0   0   0   0   2   0   2   2   0   0   2   0   0   2   0   0   0   2   0   0   2   2   2   2   0   0   0   0   0   2   0   2   2   0   0   0   2   2   2   0   0   0   0   0   2   2   2   2   2   2   0   0   0   2   0   2   0   0   0   2   0   2   2   0   2   0   0   0   2   0   2   0   2   2   2   2   0   0   0   2   2   0   0   0   2   2   0   2   2   0   0   2   2   2   0   2   0   0   2   2   2   0   2   2   0   2   0   0   2   2   2   0   2   2   2   0   2   2   2   2   2
 MK-4-3                 0   0   0   2   0   2   2   2   2   0   2   2   0   0   0   0   0   2   2   2   2   2   2   2   0   2   0   0   2   2   0   0   0   2   0   0   2   2   2   2   0   2   0   0   0   2   0   2   2   0   0   0   2   2   2   0   0   2   0   2   0   0   0   2   0   2   0   0   2   2   2   0   2   0   2   0   2   0   0   0   0   0   0   0   0   0   2   0   0   2   0   0   2   0   0   0   2   0   0   2   2   2   2   0   0   0   0   2   2   0   2   2   0   0   0   0   2   2   0   0   0   2   0   2   2   2   2   2   2   0   0   0   2   2   2   0   0   0   2   0   2   0   0   2   0   0   0   2   0   2   0   2   2   2   2   0   0   0   2   2   0   0   0   0   2   0   2   2   2   0   2   2   2   0   2   0   0   2   2   2   0   0   2   0   2   0   0   2   2   2   0   2   2   2   2   2   2   2   2   2
 MK-4-4                 0   0   0   2   0   2   2   2   2   0   2   2   2   2   0   0   0   2   2   2   2   2   2   2   0   2   0   0   2   0   0   0   0   2   2   0   2   2   2   2   0   2   2   0   0   2   0   2   0   0   2   0   2   2   2   0   0   2   0   2   0   0   0   2   0   2   0   0   2   2   2   0   2   0   2   0   2   0   2   0   0   0   0   0   0   0   2   0   0   2   0   0   2   0   0   0   2   0   0   2   2   2   2   0   0   0   0   2   2   0   2   2   0   0   0   0   2   2   2   0   0   2   0   2   2   2   2   2   2   2   0   0   2   2   2   0   0   2   2   2   2   0   0   2   0   0   0   2   0   2   0   2   2   2   2   0   0   0   2   2   2   0   0   0   2   0   2   2   2   0   2   2   2   0   2   0   2   2   2   2   0   0   2   0   2   0   0   2   2   2   0   2   2   2   2   2   2   2   2   2
 MK-4-5                 0   0   0   2   0   2   2   2   2   0   2   2   2   2   0   0   2   2   2   2   2   2   2   2   0   0   0   0   2   0   0   2   0   2   2   0   2   2   2   2   0   2   2   0   0   2   0   0   0   0   2   0   2   2   2   0   0   2   0   2   0   0   2   2   0   2   0   0   0   2   2   0   2   0   2   0   0   0   2   0   0   0   0   0   0   0   2   0   0   2   0   0   2   0   0   0   2   0   0   0   2   2   2   0   0   0   0   2   2   0   2   2   0   0   0   0   2   2   2   0   0   2   0   0   2   0   2   2   2   2   0   2   2   0   0   0   0   2   2   2   2   0   0   2   0   0   0   2   0   2   0   2   2   2   2   0   0   0   2   2   2   2   0   0   2   0   2   2   2   0   2   2   2   0   2   0   0   2   2   2   0   0   0   0   0   0   0   2   2   2   0   2   2   2   2   2   2   2   2   2
 MK-4-6                 0   0   0   2   0   2   0   2   2   0   2   2   2   2   0   0   0   2   2   2   2   2   2   2   0   0   0   0   2   0   0   2   0   2   2   0   2   2   2   2   0   2   2   0   0   0   0   0   2   0   2   0   2   2   2   2   2   2   0   2   0   0   2   2   0   2   0   0   0   2   2   0   2   0   2   2   0   0   2   0   0   0   0   0   2   0   2   0   0   2   0   0   2   0   0   0   2   0   2   2   2   2   2   0   0   0   0   2   2   2   2   2   0   0   0   0   2   0   2   0   0   2   0   0   2   0   2   2   2   2   0   2   2   0   0   0   0   2   2   2   2   2   0   2   0   0   0   2   0   2   0   2   2   2   2   0   0   0   2   2   2   2   0   0   2   0   2   2   0   0   2   2   2   0   2   0   0   2   2   2   0   0   0   0   0   0   0   0   2   2   0   2   2   2   2   2   2   2   2   2
 MK-4-7                 0   0   0   2   0   2   0   2   2   0   2   2   2   2   0   0   0   0   2   2   2   2   2   2   0   0   0   0   2   0   0   2   0   2   2   0   2   2   2   2   0   2   2   0   0   0   0   0   2   0   2   0   2   2   2   2   0   2   0   2   0   0   2   2   0   2   0   0   0   2   2   0   2   0   2   2   0   0   2   0   0   0   0   0   2   0   2   0   0   2   0   0   2   0   0   0   2   2   2   2   2   2   2   0   0   2   0   2   2   2   2   2   0   0   0   0   2   0   2   0   0   2   0   0   2   0   2   2   2   2   0   2   2   0   2   0   0   2   2   0   0   0   0   2   0   0   0   2   0   0   0   2   2   2   2   0   0   0   2   2   0   2   0   0   2   0   2   2   0   2   2   2   2   0   2   0   2   2   2   2   0   0   0   0   0   2   0   0   2   2   0   2   2   2   2   2   2   0   0   2
 MK-4-8                 0   0   0   2   0   2   0   2   2   0   2   2   2   2   0   0   0   0   2   0   2   2   2   2   0   0   0   0   2   0   2   2   0   2   2   0   2   2   2   2   0   2   2   0   0   2   0   0   2   0   2   0   2   2   2   2   0   2   0   2   2   0   2   2   2   2   0   0   0   2   2   0   2   0   2   2   0   0   2   0   0   0   0   0   2   0   2   2   0   2   0   0   2   0   0   0   2   2   2   2   0   2   2   0   0   2   0   0   2   2   2   0   0   0   0   0   2   0   2   0   0   0   0   0   2   0   2   2   2   2   0   2   2   0   0   0   2   2   2   2   2   0   0   2   0   0   0   2   0   0   0   2   2   2   2   0   0   0   2   2   0   2   2   0   2   0   2   2   0   2   2   2   2   0   2   0   2   2   2   2   0   0   0   0   0   0   0   2   2   2   0   2   2   2   2   2   2   0   0   2
 MK-4-9                 2   0   2   2   0   2   0   2   2   0   2   2   2   2   0   0   2   0   2   0   0   2   2   2   0   0   2   0   2   0   2   2   0   2   2   0   2   2   2   0   0   2   2   0   0   2   2   2   2   0   2   0   2   2   2   2   0   2   0   2   2   0   0   2   2   2   0   0   0   2   2   0   2   0   2   2   0   0   2   0   2   0   2   0   2   0   0   2   0   0   0   0   0   0   0   0   2   2   2   2   0   2   2   0   0   2   2   0   2   2   2   2   0   0   0   0   2   0   2   0   0   0   2   0   2   0   2   2   2   2   0   2   2   0   0   0   2   2   2   2   2   2   0   2   0   0   0   2   0   0   0   2   2   2   2   0   0   0   2   2   0   2   2   0   2   0   0   2   0   2   2   2   2   0   2   0   2   0   2   2   0   0   0   0   2   0   0   2   2   2   0   2   0   2   2   2   2   0   0   2
 MK-4-10                2   0   2   2   2   2   0   2   2   0   2   2   2   2   0   0   2   0   2   0   0   2   0   2   0   0   2   0   2   0   2   2   0   2   2   0   2   2   2   0   0   0   2   2   0   2   2   2   2   0   2   0   2   2   2   2   0   2   2   2   2   0   0   2   0   2   0   0   0   2   2   0   2   0   2   2   0   0   2   0   2   0   2   0   2   0   0   2   0   0   0   0   0   0   0   0   2   2   2   2   0   2   2   0   0   2   0   0   2   2   2   2   0   2   0   0   2   0   2   0   2   0   2   0   2   0   2   2   2   2   0   2   2   0   0   0   2   2   2   2   2   2   0   2   0   0   0   2   0   0   0   2   2   0   2   0   2   0   2   2   0   2   2   0   2   0   0   2   0   0   2   2   2   0   2   0   2   0   2   2   0   0   0   0   2   0   0   2   2   2   0   2   0   2   2   2   2   0   0   2
 MK-4-11                2   0   2   2   2   0   0   2   2   0   2   2   2   2   0   0   2   0   2   0   0   2   0   2   0   0   2   0   2   0   2   2   0   2   2   0   2   2   2   0   0   0   2   2   0   0   2   2   2   0   2   0   2   2   2   2   0   2   2   2   2   0   0   2   0   2   0   0   0   2   2   0   2   0   2   2   0   0   2   0   2   2   2   0   2   2   0   0   0   2   0   0   0   0   0   2   2   2   2   2   0   2   0   0   2   2   0   0   2   2   2   2   0   2   0   0   2   0   2   0   2   0   2   0   2   0   2   2   0   2   0   2   2   2   0   0   0   2   0   2   2   2   0   2   0   0   0   2   0   0   0   2   2   0   2   0   2   2   2   2   0   0   2   2   2   0   0   0   0   0   2   2   2   0   2   0   2   0   2   2   0   0   0   0   2   0   0   2   0   2   0   2   0   2   0   2   2   0   0   2
 MK-4-12                2   0   2   2   2   0   0   2   2   0   2   2   2   2   0   0   2   0   2   0   0   2   0   2   0   0   2   0   2   0   2   2   0   2   2   0   2   2   2   0   0   0   2   2   0   0   2   2   2   0   2   0   0   2   2   2   0   2   2   2   0   0   0   2   0   2   0   0   0   2   2   0   2   0   2   2   0   0   2   0   2   2   2   0   2   0   0   0   0   2   2   0   0   0   0   2   2   2   2   2   0   2   2   0   2   2   0   0   2   2   2   2   0   2   0   0   2   0   2   0   2   0   2   0   2   0   2   2   0   2   0   2   2   2   0   0   2   2   0   2   2   2   0   2   0   0   0   2   0   0   0   2   2   0   2   0   0   2   2   2   0   0   2   0   2   0   0   0   0   0   2   2   2   0   2   0   2   0   2   2   0   0   0   0   2   2   0   2   0   2   0   2   0   2   2   2   0   0   0   2
 MK-4-13                2   2   2   2   2   0   0   2   2   0   2   0   2   2   0   0   2   0   2   0   0   2   0   2   0   0   2   0   2   0   0   2   2   2   0   0   2   2   2   0   2   0   2   2   0   0   2   2   2   0   2   0   0   0   2   2   0   2   2   2   0   0   0   2   0   2   0   0   0   2   2   0   2   0   2   2   0   0   2   0   2   2   0   0   2   0   0   0   0   2   2   0   0   0   0   2   2   2   2   2   0   2   2   0   2   2   0   0   2   2   2   2   0   2   0   0   2   0   0   0   2   0   2   0   0   0   0   2   0   2   0   2   2   2   0   0   2   2   0   2   2   2   0   2   0   0   0   2   0   0   0   2   0   0   2   0   0   2   2   2   0   0   2   0   2   2   0   0   2   0   2   2   0   2   2   0   2   0   2   2   0   0   2   0   2   2   2   2   0   2   0   0   0   2   2   2   0   0   0   2
 MK-4-14                0   2   2   2   0   0   0   0   2   0   2   0   2   2   0   0   2   0   2   0   0   2   0   2   0   2   2   0   2   0   0   2   2   2   0   0   0   2   2   0   0   0   2   2   0   0   2   2   0   0   0   0   0   0   2   0   0   2   2   2   0   0   0   2   0   0   0   0   0   2   2   0   2   0   2   2   2   0   2   0   2   2   0   0   2   0   0   0   0   2   0   2   0   0   0   2   2   2   2   2   0   2   2   0   2   2   2   0   2   2   2   2   0   2   0   0   0   0   0   0   2   0   0   0   0   0   0   2   0   0   0   2   2   2   0   0   2   0   0   2   2   2   0   2   0   0   0   2   0   0   0   2   0   0   2   0   0   2   2   2   0   0   2   0   2   2   0   0   2   0   2   2   0   2   2   0   2   0   2   2   0   0   0   0   2   2   2   2   0   2   0   0   0   2   2   2   2   2   0   2
 MK-4-15                0   2   2   2   0   0   0   0   2   0   2   0   2   2   0   0   2   0   2   0   0   2   2   2   0   2   2   0   2   0   0   2   2   2   0   0   0   2   2   0   0   0   2   2   0   0   2   2   0   2   0   0   0   0   2   0   0   2   2   2   2   0   0   2   0   0   0   2   2   2   2   0   2   0   2   2   2   2   0   0   0   2   0   0   2   0   0   0   0   2   0   2   0   0   0   2   2   2   2   2   0   2   2   0   2   2   2   0   2   0   2   2   2   0   0   0   0   0   0   0   2   0   0   0   0   0   0   2   0   0   0   2   2   2   0   0   2   2   0   2   2   2   0   2   0   0   0   2   0   0   0   0   0   0   0   0   2   2   2   2   0   0   2   2   2   2   0   0   2   0   2   2   0   2   2   0   2   0   2   2   0   0   2   0   2   2   2   2   0   2   2   0   0   2   2   2   2   2   0   2
 MK-4-16                0   2   2   2   0   0   0   0   2   0   2   0   2   2   0   0   2   0   2   0   0   2   2   2   0   2   0   0   2   0   0   0   2   2   0   0   0   2   2   0   0   0   2   2   0   2   2   2   0   2   0   2   0   0   2   0   0   2   2   2   2   0   0   2   0   0   0   2   2   2   2   2   2   0   2   2   0   2   0   0   0   0   0   0   2   0   0   0   0   2   0   2   0   0   0   0   2   2   2   2   0   2   2   0   2   2   2   0   2   0   2   0   0   0   0   0   0   2   0   0   2   0   2   0   0   0   0   2   0   0   0   2   2   0   0   0   2   2   0   2   2   2   0   2   0   2   0   2   0   0   0   0   2   0   0   0   2   2   2   2   0   0   0   2   2   2   0   0   2   2   2   2   0   2   2   0   2   0   2   2   0   2   2   0   2   2   2   2   0   2   2   0   0   2   2   2   2   2   0   2
 MK-5-1                 0   0   0   0   2   2   2   0   2   2   0   2   2   2   2   2   2   0   0   0   2   0   0   0   2   2   0   0   0   0   2   2   2   2   0   0   2   0   0   0   2   0   0   0   2   0   2   2   0   2   2   2   2   2   2   2   0   0   2   0   0   0   0   2   2   2   2   2   2   2   2   0   0   0   2   2   0   2   2   0   0   0   2   0   0   0   0   2   2   0   2   2   2   0   2   2   2   2   0   2   0   0   0   2   2   2   0   2   0   2   2   2   0   0   2   2   0   2   0   2   0   2   0   2   2   2   0   0   2   2   2   2   0   0   2   0   0   2   2   0   2   2   2   2   2   2   2   2   2   2   0   0   0   0   0   0   2   0   0   2   0   2   0   2   2   0   2   0   2   0   2   2   2   0   2   0   0   2   0   0   0   0   2   2   2   2   2   2   0   0   0   0   0   0   2   2   2   0   2   2
 MK-5-2                 0   0   0   0   2   2   2   0   2   2   0   2   2   2   2   2   0   0   0   0   0   0   0   0   2   2   0   2   0   0   2   2   2   2   2   2   2   0   0   0   2   0   0   0   2   0   2   2   0   0   2   2   2   2   2   2   0   0   2   2   2   0   0   2   2   0   2   2   2   2   2   0   0   0   2   2   0   2   2   0   2   0   2   0   0   0   0   2   2   0   2   2   2   0   0   2   0   2   0   0   0   0   0   2   2   2   0   2   2   2   2   2   0   0   2   0   0   2   0   0   0   2   2   2   2   2   2   0   2   2   2   2   2   0   2   0   0   2   2   2   2   2   2   2   2   2   0   2   2   2   0   0   0   0   2   0   2   0   0   2   0   2   0   2   2   0   2   0   2   0   2   2   2   0   2   0   0   2   0   0   0   0   2   2   2   0   2   2   0   0   0   0   0   0   2   0   2   0   2   2
 MK-5-3                 0   0   0   0   2   2   2   0   2   2   0   2   2   0   2   2   0   0   2   0   0   0   0   0   2   2   0   2   0   0   2   2   2   2   2   2   2   0   2   0   2   0   0   0   2   0   2   2   0   0   2   2   2   2   2   2   2   0   2   2   2   0   0   2   2   0   2   2   2   2   2   0   0   0   2   2   0   2   2   0   2   0   2   0   0   0   0   2   2   0   2   2   2   0   0   0   0   2   2   0   0   0   0   2   2   2   0   2   2   2   0   2   0   0   2   0   0   2   0   0   0   2   2   0   2   0   2   0   2   2   2   2   2   0   2   0   0   0   2   0   2   2   2   2   2   2   0   2   2   2   0   0   2   0   2   0   2   2   0   2   0   2   0   2   2   0   0   0   2   0   2   2   0   0   2   0   0   2   0   0   0   0   2   2   2   0   2   2   0   0   0   0   0   0   2   0   2   0   2   2
 MK-5-4                 2   0   2   0   2   2   2   0   2   2   0   2   2   0   2   2   0   0   2   0   0   0   0   0   2   2   0   2   2   0   2   2   2   2   2   2   2   0   2   0   2   0   0   0   2   2   2   2   0   0   2   2   2   2   2   0   2   0   2   2   2   0   0   2   2   0   0   2   2   2   2   2   0   0   2   2   0   2   2   0   2   0   2   0   0   0   0   2   2   0   2   2   2   0   0   0   0   2   2   0   0   0   0   2   2   2   0   2   2   2   0   2   0   0   2   0   0   2   0   0   0   2   2   0   2   0   2   0   2   2   2   2   2   2   0   0   0   2   2   0   2   2   0   2   2   2   0   2   2   2   0   0   2   0   2   0   2   2   0   2   0   2   0   2   2   0   0   0   2   0   2   0   0   0   2   0   0   2   0   0   0   2   2   2   2   0   2   2   0   0   0   2   0   0   2   0   2   0   2   2
 MK-5-5                 2   0   2   0   2   2   2   0   2   2   0   2   2   0   2   2   0   0   2   0   0   0   2   0   2   2   0   2   2   0   2   2   2   2   2   2   2   0   2   0   0   0   0   0   0   2   2   2   0   0   2   2   2   2   2   0   2   0   2   2   2   2   0   2   2   0   0   2   2   2   0   2   0   0   2   2   0   2   2   0   2   0   2   0   0   0   0   0   2   0   2   0   2   0   0   0   0   2   2   0   0   0   0   2   2   2   0   2   2   2   0   2   0   2   0   0   0   2   0   0   0   0   2   0   2   0   2   0   2   2   2   2   2   2   0   0   0   2   2   0   2   2   0   2   2   2   0   2   2   2   0   0   2   0   2   0   2   2   0   2   0   2   0   2   2   0   0   0   2   0   2   0   0   0   2   0   0   2   0   0   0   0   2   2   2   0   2   2   0   0   0   2   0   0   2   0   0   0   2   2
 MK-5-6                 2   0   2   0   2   2   2   0   2   2   0   0   2   0   2   2   0   0   2   2   0   0   0   0   2   2   0   2   2   0   2   2   2   2   2   2   2   0   2   0   0   0   0   0   0   2   2   0   0   0   2   2   2   2   2   2   2   0   2   2   2   2   0   2   2   0   0   0   2   2   0   2   0   0   2   0   0   2   2   0   2   2   2   0   0   0   0   2   2   0   2   0   2   0   2   2   0   2   2   0   0   0   0   2   0   2   0   2   0   0   0   0   0   2   0   0   0   2   0   0   0   0   2   0   2   0   2   0   2   2   2   2   2   0   0   2   0   2   2   0   2   2   0   2   2   2   0   2   2   2   0   0   2   0   2   2   2   2   0   2   0   2   0   2   2   0   0   0   2   0   2   0   0   0   2   0   0   2   0   0   0   0   2   2   2   0   2   2   0   0   0   2   0   0   2   0   0   0   2   2
 MK-5-7                 2   0   2   0   2   2   0   0   2   2   2   0   2   0   2   2   0   0   2   2   0   0   2   0   2   2   0   2   2   0   0   2   2   0   2   2   2   0   2   0   0   0   0   0   0   2   2   0   0   0   2   0   2   2   2   2   2   0   2   2   2   2   0   2   2   0   0   0   2   2   0   2   0   0   0   0   0   2   2   0   2   2   2   0   0   0   0   2   2   0   2   0   2   0   2   2   0   2   2   2   0   0   2   2   0   2   0   2   0   0   0   0   0   2   0   2   0   2   0   0   0   2   2   0   2   0   2   0   2   2   2   2   2   0   0   2   0   2   0   0   0   2   0   2   0   2   0   0   2   2   0   0   2   0   2   2   2   2   0   2   0   2   0   2   2   0   2   0   2   2   2   0   0   0   2   2   0   2   0   0   0   0   2   2   2   0   2   2   0   0   0   2   0   2   2   0   0   0   2   2
 MK-5-8                 2   0   2   2   2   2   0   0   2   2   2   0   2   0   2   2   0   2   2   2   0   0   2   0   2   2   2   2   2   0   0   2   2   0   2   0   2   0   2   2   0   0   0   2   0   2   2   0   0   0   2   0   2   0   2   2   2   0   2   0   2   0   0   2   2   2   0   0   2   2   0   2   0   0   0   0   0   2   2   0   2   0   2   0   0   0   0   2   2   0   2   0   0   0   2   2   0   2   2   2   0   0   2   2   0   2   0   2   0   0   0   0   0   2   0   2   0   2   0   0   0   2   2   2   2   0   2   0   2   0   2   2   2   0   0   2   0   2   2   0   0   2   0   2   0   0   0   0   2   2   0   0   2   0   0   2   2   2   0   2   0   2   0   2   2   0   0   0   2   2   2   0   0   0   2   2   0   2   0   0   0   0   2   2   2   0   2   2   0   0   0   2   0   2   2   0   0   0   2   2
 MK-5-9                 2   0   2   2   2   2   0   0   2   2   0   0   2   0   2   0   0   2   2   2   0   0   2   0   2   2   2   2   2   0   0   2   2   0   0   0   2   0   2   0   0   2   0   2   0   2   2   0   0   0   0   0   2   0   2   2   2   0   2   0   2   0   0   2   2   2   0   0   2   2   0   2   0   0   0   0   0   2   2   0   0   0   2   0   0   0   0   2   2   0   2   0   0   0   2   2   0   2   2   2   0   0   2   0   0   2   0   2   0   2   0   0   0   2   0   2   0   2   0   0   0   2   2   2   2   0   2   0   2   0   2   2   2   0   0   2   0   2   2   0   0   2   0   2   0   0   0   2   2   0   0   0   2   2   0   2   2   2   0   2   0   2   0   2   2   0   0   0   2   2   2   0   0   0   2   2   0   0   0   0   0   0   2   2   2   0   2   2   0   0   0   2   0   2   2   0   0   0   2   2
 MK-5-10                2   0   2   2   2   2   0   0   2   2   0   0   2   0   2   0   0   2   2   2   0   0   2   0   2   2   2   2   2   0   0   2   2   0   0   0   2   0   2   0   0   2   0   2   0   2   2   2   0   0   0   0   2   0   2   2   2   0   2   0   2   0   0   2   2   2   2   0   2   2   0   2   0   0   0   0   0   2   0   0   0   0   2   0   0   0   2   2   2   0   2   0   0   0   2   2   0   2   2   2   0   0   2   0   2   2   2   2   0   2   0   0   0   2   0   2   0   2   0   0   0   2   2   2   2   2   2   0   2   0   2   2   2   0   2   0   2   2   2   0   0   2   0   2   0   0   0   2   2   0   0   0   0   2   0   0   2   2   0   2   0   2   0   2   2   0   0   2   2   2   2   0   0   0   2   2   0   0   0   0   0   0   2   2   2   0   2   2   2   0   0   2   2   2   2   0   0   0   2   2
 MK-5-11                2   0   2   2   2   2   0   0   2   2   0   0   2   0   2   0   0   2   2   0   0   0   2   0   2   2   2   0   2   0   0   2   2   0   0   0   2   0   2   0   0   2   0   2   0   2   2   2   0   2   0   0   2   0   2   2   0   2   2   0   2   0   0   2   2   2   2   0   2   2   0   2   0   2   0   0   0   2   0   0   0   2   2   0   0   0   2   2   2   0   2   0   0   0   2   2   0   0   2   2   0   0   2   0   2   2   2   2   0   2   0   2   0   2   0   2   0   2   0   0   0   2   2   2   2   2   2   0   2   0   2   0   2   0   2   0   2   0   2   0   0   2   0   2   0   0   0   2   2   0   0   0   0   2   0   0   2   2   0   2   0   2   0   2   2   0   0   2   2   2   2   0   0   0   2   2   0   0   0   0   0   0   2   2   2   0   2   2   2   0   2   2   2   2   2   0   0   0   2   2
 MK-5-12                2   0   2   2   0   2   0   0   2   2   2   0   2   0   2   0   0   2   2   0   0   0   2   0   2   2   2   0   2   0   0   2   2   0   2   0   2   0   2   0   0   2   0   0   0   2   2   2   0   0   2   0   0   0   2   2   0   2   2   0   2   0   2   2   2   2   2   0   2   2   0   0   0   2   0   0   0   2   0   0   0   2   2   0   0   0   2   2   0   0   2   0   0   2   2   2   0   0   2   2   0   0   0   0   2   2   2   2   0   2   0   2   0   2   0   2   0   2   0   0   2   2   2   2   2   2   2   0   2   0   2   0   2   0   2   0   2   0   2   0   0   0   0   2   0   0   0   2   2   0   0   0   0   2   0   0   2   2   2   2   0   0   0   2   2   0   0   2   2   2   2   0   0   0   0   2   0   0   0   0   0   0   2   2   2   0   2   2   2   0   2   2   2   2   2   0   0   0   2   2
 MK-5-13                2   2   2   2   0   2   0   2   0   2   2   0   0   0   2   0   0   2   2   2   0   0   2   0   2   2   2   0   2   0   0   2   2   0   2   0   2   0   2   0   0   2   0   0   0   2   2   2   0   0   2   0   0   0   2   2   0   2   2   0   2   0   2   0   2   0   2   0   2   2   0   0   2   2   0   0   0   0   2   0   0   0   2   0   0   0   2   2   0   2   0   0   0   2   2   2   0   0   2   2   0   2   0   0   2   2   0   2   0   2   0   2   0   2   0   2   0   2   0   0   2   2   2   2   2   2   2   0   2   0   2   0   2   0   2   0   2   0   2   0   0   0   0   2   0   2   0   0   2   0   0   0   0   2   0   0   2   2   2   2   0   0   0   2   2   0   0   0   2   2   0   0   0   0   0   2   0   2   0   0   0   0   2   2   2   0   2   2   0   0   2   2   0   2   2   0   0   0   2   2
 MK-5-14                2   2   2   2   0   0   0   2   0   2   2   0   0   0   2   0   0   2   0   2   2   0   2   0   2   2   2   0   2   0   0   2   2   0   2   0   2   2   2   0   0   2   0   0   0   2   2   2   0   0   2   0   0   0   2   2   0   2   2   2   2   0   2   0   2   0   2   0   2   2   0   0   2   2   2   0   2   0   2   0   0   0   0   0   0   0   2   2   0   2   0   0   0   2   2   2   0   0   2   2   0   2   0   0   2   2   2   2   0   2   0   0   0   2   0   2   0   2   0   0   2   2   2   2   2   2   2   0   2   0   2   0   2   0   2   0   2   0   2   0   0   0   0   2   0   2   0   0   2   0   2   0   0   2   0   0   2   2   2   2   0   0   0   2   2   0   0   0   2   2   0   0   0   2   0   2   0   2   2   0   0   0   2   0   0   0   2   2   0   0   2   2   0   2   2   0   2   0   2   2
 MK-5-15                2   2   2   2   0   0   0   2   0   2   2   0   0   0   0   0   0   2   0   2   2   0   2   0   2   2   2   0   2   0   0   2   2   2   2   0   2   2   2   0   0   2   0   0   2   0   2   2   0   0   2   0   0   0   2   2   0   0   2   2   2   0   2   0   2   0   2   0   2   2   0   0   2   2   2   0   2   0   2   0   0   2   0   0   0   0   2   2   0   0   0   0   0   2   2   2   0   0   2   2   0   2   2   0   2   2   2   2   0   0   0   0   0   2   0   2   0   2   0   0   2   2   2   0   2   2   2   0   2   0   2   2   2   0   2   2   2   0   2   0   2   0   0   2   0   2   0   0   2   2   2   0   0   2   0   0   2   2   2   2   2   0   0   2   0   0   0   0   2   0   0   0   0   2   0   2   0   2   2   0   0   0   2   0   0   0   2   2   0   0   2   2   0   2   2   0   2   2   2   2
 MK-5-16                2   2   2   0   0   0   0   2   0   2   2   0   0   0   0   0   0   2   0   2   0   0   2   0   2   0   2   0   2   0   0   2   2   2   2   0   2   2   0   0   0   2   0   0   2   0   2   2   0   0   2   2   0   0   2   2   0   0   2   2   2   0   2   0   2   0   2   0   2   2   0   0   2   2   2   0   2   0   2   0   0   2   0   0   2   0   2   2   0   0   0   0   0   0   2   2   0   0   2   2   0   2   2   0   2   2   2   2   2   0   0   0   0   0   0   2   0   2   0   0   2   2   2   0   2   2   2   0   0   0   2   2   2   0   2   2   2   2   0   0   0   0   0   2   0   2   0   0   2   2   2   0   0   2   0   0   2   2   2   2   2   0   0   2   0   0   0   0   2   0   0   0   0   2   0   2   0   2   2   2   0   0   2   0   0   0   2   2   0   0   2   2   0   2   2   0   2   2   2   2
 MK-6-1                 2   2   2   0   0   0   0   2   2   2   2   2   0   2   0   0   2   2   2   0   2   0   0   0   2   2   2   2   2   0   2   0   2   0   0   2   2   2   2   2   2   2   0   2   2   0   2   2   0   2   2   0   2   0   2   0   2   2   2   0   0   2   2   0   2   0   2   2   0   2   2   2   0   0   2   2   2   0   0   0   0   0   0   0   0   0   2   2   2   2   0   0   0   0   2   2   2   0   0   2   0   2   2   0   0   2   2   2   2   2   0   0   0   0   0   0   0   0   0   0   2   0   2   0   2   2   2   2   0   2   2   0   0   2   2   0   0   2   2   0   2   2   2   2   2   2   0   0   2   0   0   2   0   2   0   2   0   0   2   2   0   2   0   2   0   2   2   2   2   2   0   2   0   2   2   0   2   0   0   2   0   2   0   0   0   0   0   2   0   2   2   0   0   2   0   0   2   2   0   2
 MK-6-2                 2   2   0   0   0   0   0   2   2   2   2   2   0   2   0   0   0   2   2   0   2   0   0   0   2   2   2   2   2   0   2   0   2   0   0   2   2   2   2   2   2   2   0   2   2   0   2   2   0   2   2   0   2   0   2   0   2   2   0   0   2   2   2   0   2   2   2   2   0   2   2   2   0   0   2   2   2   0   0   0   0   0   0   0   0   0   2   2   2   2   0   0   0   0   0   2   2   0   0   2   0   2   2   0   0   2   2   2   2   2   0   0   0   0   0   0   0   0   0   0   2   0   2   0   2   2   2   2   0   2   2   0   0   2   2   0   0   2   0   0   2   2   2   2   2   0   0   0   2   0   0   2   0   2   0   2   0   0   2   2   0   2   0   2   2   2   2   2   2   2   0   0   0   2   2   0   2   0   0   2   0   2   0   0   2   2   0   2   0   2   2   0   0   2   2   2   2   2   0   2
 MK-6-3                 0   2   0   0   0   0   0   2   2   2   0   2   2   2   0   0   0   2   2   0   2   0   0   0   2   2   2   2   2   0   2   0   2   0   0   2   2   2   2   2   2   2   0   2   2   0   2   2   0   2   2   0   2   0   2   2   2   2   0   0   2   2   2   0   2   2   2   2   0   2   2   2   0   2   2   2   2   0   0   0   0   0   0   0   0   0   2   2   2   2   0   0   0   0   0   2   2   0   0   2   0   2   2   0   0   2   2   2   2   2   0   0   0   0   2   0   0   0   0   0   2   0   2   0   2   2   2   2   2   0   2   0   0   0   2   0   2   2   2   0   2   2   0   2   2   0   2   0   2   0   0   2   0   2   0   0   0   0   2   2   0   2   0   2   2   2   2   2   2   2   2   0   0   2   2   0   2   0   0   2   0   2   0   2   2   2   0   2   0   2   2   0   0   0   2   0   2   2   0   2
 MK-6-4                 0   2   0   0   0   0   0   2   2   2   0   2   2   2   0   0   0   2   2   2   2   0   0   0   2   2   2   2   0   0   0   0   2   0   0   2   2   0   2   0   2   2   0   2   2   2   2   2   0   2   2   2   2   0   2   2   2   2   0   2   2   2   2   0   2   2   2   2   0   2   2   2   0   2   2   2   2   0   0   2   0   0   0   0   0   0   0   2   2   2   0   0   0   0   0   2   2   0   2   2   0   2   2   0   0   2   2   2   0   2   0   0   0   0   2   0   0   0   0   2   2   0   2   0   2   2   2   0   2   0   2   2   0   0   2   0   2   2   2   0   0   2   0   2   0   0   2   0   2   0   0   0   0   0   0   0   0   0   2   2   0   2   0   2   2   2   2   2   2   2   2   0   0   2   2   0   2   0   2   2   0   2   2   2   2   2   0   2   0   2   2   0   0   0   2   0   2   2   0   2
 MK-6-5                 0   2   0   0   0   0   0   2   0   2   2   2   2   2   0   0   0   2   2   2   2   0   0   0   2   2   2   2   2   0   0   0   2   0   0   2   2   0   2   0   2   2   0   2   2   0   2   0   0   2   2   0   2   0   0   2   2   0   2   2   2   2   0   0   2   2   0   2   0   2   2   2   0   0   2   2   0   0   0   2   0   0   0   0   0   0   0   2   2   2   0   0   0   0   0   2   2   0   0   2   0   2   2   0   0   2   2   0   0   2   0   0   0   0   2   0   2   0   0   2   2   0   2   0   0   2   2   0   2   2   2   2   0   0   2   0   2   2   2   0   0   2   0   0   0   0   2   0   2   2   0   0   0   0   0   0   0   2   2   2   0   2   2   2   2   2   0   2   2   2   2   0   0   0   2   0   2   0   2   2   0   2   2   2   2   2   0   2   0   2   2   0   0   0   2   0   2   2   0   2
 MK-6-6                 0   2   0   0   0   2   0   2   0   2   2   2   2   2   0   0   0   2   2   0   2   0   2   0   2   0   2   0   2   0   0   0   2   2   0   2   2   0   2   2   2   2   0   2   2   0   2   0   0   2   2   0   2   0   0   2   2   0   2   2   2   2   0   0   2   2   0   2   0   2   2   2   0   0   2   2   0   0   0   0   0   0   0   0   0   2   0   2   2   2   0   0   0   0   0   2   2   2   0   2   0   2   2   0   0   2   0   0   0   2   0   0   0   0   2   0   2   0   0   2   2   0   2   0   0   2   2   0   2   2   2   2   0   0   2   0   2   0   0   2   0   2   0   0   0   0   2   0   2   2   0   0   0   0   2   0   0   2   2   2   0   2   2   2   2   2   0   2   2   0   2   0   0   0   2   0   2   2   2   2   0   2   0   2   2   0   0   2   0   2   2   2   2   0   0   0   2   0   0   2
 MK-6-7                 0   2   0   0   0   2   0   2   0   2   2   2   2   0   0   0   0   2   2   0   2   2   2   0   2   0   2   0   2   0   0   0   2   2   0   2   0   0   2   2   2   2   0   2   2   0   2   0   0   2   2   0   2   0   2   2   2   0   2   2   2   2   0   0   2   2   0   2   0   2   2   2   0   2   2   2   0   0   0   0   0   0   0   0   0   2   0   2   2   2   0   0   0   0   0   2   2   2   0   2   0   2   2   0   0   2   0   0   0   2   2   0   0   0   2   0   2   0   0   2   2   0   2   0   0   2   2   0   2   2   2   2   0   0   0   2   2   0   0   2   0   2   2   0   0   0   2   0   2   2   0   2   0   0   2   0   0   0   2   2   0   2   0   2   2   2   2   2   2   0   2   0   0   0   2   0   2   2   2   2   0   2   0   2   2   0   0   2   0   0   0   2   2   0   0   0   2   0   0   2
 MK-6-8                 0   2   2   0   0   2   2   2   0   2   2   2   2   0   0   0   0   2   2   0   2   2   2   0   2   0   2   0   2   0   0   0   2   2   0   2   0   0   2   2   2   2   0   0   2   0   2   0   0   2   2   0   2   0   2   2   2   0   2   2   2   2   2   0   2   2   0   2   2   2   2   2   0   2   2   2   0   0   0   2   0   0   0   0   0   2   0   2   2   2   0   0   2   0   0   0   2   2   0   2   2   2   2   0   0   2   0   2   0   2   0   2   0   0   2   0   2   0   0   2   2   0   2   0   0   2   2   0   2   2   0   2   0   0   0   0   2   0   0   2   0   2   2   0   0   0   2   0   2   2   0   2   0   0   2   0   0   0   2   2   0   2   0   2   2   2   2   2   2   0   2   0   0   0   2   0   2   2   2   2   0   2   0   2   2   0   0   2   2   0   0   2   2   0   2   0   2   0   2   2
 MK-6-9                 0   2   2   2   0   2   2   2   0   2   2   2   2   2   0   0   0   0   2   2   2   2   2   0   2   0   2   2   2   0   0   0   2   2   0   0   0   0   2   2   2   2   0   0   2   0   2   0   0   2   2   0   2   2   2   2   2   0   2   2   2   2   2   0   2   2   0   2   2   2   2   0   0   2   2   2   0   0   0   2   0   0   0   0   0   2   0   0   2   0   0   2   2   0   0   0   2   2   0   2   2   2   2   0   0   2   0   2   2   2   0   2   0   0   2   0   2   0   0   2   2   0   2   0   0   2   0   0   2   2   0   2   0   0   0   0   2   0   0   2   2   2   2   0   0   0   0   0   2   2   0   2   0   0   2   0   0   0   2   2   0   2   0   2   2   2   2   2   0   0   2   0   0   0   2   0   2   2   2   0   0   2   0   2   2   0   0   2   2   0   0   2   2   2   2   0   2   0   2   2
 MK-6-10                0   2   2   2   0   2   2   2   0   2   2   2   2   2   0   0   0   0   2   2   2   0   2   0   2   0   2   2   2   0   0   0   2   2   0   0   0   0   2   2   2   2   0   0   2   0   2   0   0   2   2   0   2   2   2   2   2   0   2   2   2   2   2   0   2   2   0   2   2   2   2   0   0   2   2   2   0   0   0   2   0   0   0   0   0   2   0   0   2   0   0   2   2   0   0   0   2   2   0   2   2   2   2   2   2   2   2   2   2   2   0   2   0   0   2   0   0   0   0   0   0   0   2   0   0   2   0   0   2   2   0   2   0   0   0   2   2   0   0   2   2   2   2   0   0   0   0   0   2   2   0   2   0   0   2   0   0   0   2   2   0   2   0   2   2   2   2   2   0   0   2   0   0   0   2   0   2   2   0   0   0   2   2   2   2   0   0   2   2   0   0   2   2   0   2   0   2   2   2   2
 MK-6-11                0   0   2   0   0   2   2   2   0   2   2   0   2   2   0   0   0   0   2   2   2   0   2   0   2   0   2   2   2   0   0   0   2   2   0   0   2   0   2   2   2   2   0   0   2   2   2   0   0   0   2   0   2   2   2   2   2   0   2   2   2   2   2   0   2   2   0   2   2   2   2   2   0   2   0   0   2   0   0   2   0   0   0   0   0   2   0   0   2   0   2   0   2   0   0   0   2   2   0   2   2   2   2   2   2   2   2   2   2   2   0   2   0   0   2   2   0   0   2   0   0   2   2   0   0   2   0   0   2   2   0   2   0   0   0   0   2   0   0   0   2   2   0   0   0   0   0   0   2   2   0   2   0   0   2   0   0   0   2   2   0   2   0   0   2   2   2   2   2   0   2   0   0   0   2   2   2   0   0   0   0   2   2   2   2   0   2   2   2   0   0   2   2   0   2   0   2   2   2   2
 MK-6-12                0   0   2   0   0   2   2   2   0   2   2   0   2   2   0   0   0   0   2   2   2   0   2   0   0   0   2   2   2   0   0   0   0   2   0   0   2   0   2   2   2   2   0   0   2   2   2   0   0   0   2   0   2   2   2   2   0   0   0   2   2   2   2   0   0   2   0   2   2   2   2   2   0   2   0   0   2   0   0   2   2   0   0   0   0   2   0   0   2   0   2   0   0   0   0   0   2   2   0   2   2   2   2   2   2   2   2   2   2   2   2   0   0   0   2   2   0   0   2   0   0   2   2   0   0   2   0   0   0   2   0   2   0   0   0   0   2   0   0   2   2   2   0   0   0   0   0   0   2   2   0   2   0   0   2   0   0   0   2   2   0   2   0   0   2   2   2   2   2   0   2   0   0   0   2   2   2   0   0   0   0   2   2   2   2   0   2   0   2   0   0   2   2   0   2   0   2   2   2   0
 MK-6-13                0   0   2   0   0   0   2   2   0   2   2   0   2   2   0   0   0   0   2   2   2   2   2   0   0   0   2   2   2   0   0   0   0   2   0   2   2   0   2   2   2   2   0   0   2   2   2   2   0   0   2   0   2   2   2   2   0   0   0   2   2   2   2   0   0   2   0   2   2   2   2   2   0   2   0   0   2   2   0   2   2   0   2   2   2   2   0   0   2   0   2   0   0   0   0   0   2   2   0   2   2   2   2   2   2   2   2   2   2   0   2   0   0   0   2   2   0   0   2   0   0   2   2   0   0   2   0   0   0   2   2   2   0   0   0   2   2   0   0   2   2   2   0   0   0   0   0   0   2   2   0   2   0   0   2   0   2   0   2   2   0   2   0   0   2   2   2   2   0   0   2   0   0   0   2   0   2   0   0   0   0   2   2   2   2   0   0   0   2   0   0   2   2   2   2   0   2   2   2   0
 MK-6-14                0   0   2   0   0   0   2   2   0   0   2   0   2   2   0   0   0   0   2   2   2   2   2   0   0   0   0   2   2   0   0   0   0   2   0   2   2   0   2   0   2   2   0   2   2   2   2   2   0   0   2   0   2   2   2   2   0   0   0   2   2   2   2   0   0   2   0   2   2   2   2   0   0   0   0   0   2   2   2   2   2   2   2   2   2   2   2   0   0   0   2   0   0   0   2   0   2   2   0   2   2   2   2   2   0   2   2   0   2   0   2   0   0   0   2   2   0   2   2   0   0   2   2   0   0   2   2   2   0   2   2   2   0   0   0   2   2   0   0   2   0   2   0   0   0   0   0   0   2   2   0   2   0   2   2   0   2   0   2   2   0   2   0   0   2   2   2   2   0   0   2   0   0   0   2   0   2   0   0   0   0   2   2   2   2   0   0   0   2   0   0   2   2   2   2   0   2   2   2   0
 MK-6-15                0   0   2   0   0   2   2   2   0   0   2   0   0   0   0   0   0   0   2   2   2   2   2   0   0   0   0   2   2   0   0   0   0   2   2   2   2   0   2   0   2   2   0   2   2   0   2   2   0   0   2   0   2   2   2   2   0   0   0   2   2   2   2   0   0   2   0   2   2   2   0   0   0   0   0   0   0   2   0   2   2   2   2   2   2   2   2   0   0   0   2   0   0   0   2   0   2   2   0   2   2   2   2   2   0   2   2   0   2   0   0   0   0   0   2   2   0   0   2   0   0   2   2   0   0   2   2   2   0   2   2   0   0   0   0   2   2   0   0   2   0   2   0   0   0   2   0   0   2   2   0   2   0   2   2   2   2   0   2   2   0   2   0   0   2   2   2   2   0   0   2   0   0   0   2   0   2   0   2   0   0   2   2   2   0   0   0   2   2   0   0   2   0   2   2   0   0   2   2   0
 MK-6-16                0   0   2   0   0   2   2   2   0   0   2   0   0   0   0   0   0   0   2   2   2   2   2   2   0   0   0   2   2   0   0   0   0   2   0   2   2   0   0   0   2   2   0   2   2   0   2   2   0   0   2   0   0   2   2   2   0   0   0   2   2   2   0   0   0   2   0   2   2   0   0   0   0   0   0   0   0   2   0   2   2   2   2   2   2   2   2   0   0   0   2   0   0   0   2   0   2   2   2   2   2   2   2   2   0   2   2   0   2   0   0   0   0   0   2   2   0   2   2   0   0   2   2   0   0   2   2   2   0   2   2   0   0   0   0   0   2   0   0   2   0   2   0   0   0   0   0   2   2   2   0   2   0   2   2   2   2   0   2   2   2   2   2   0   2   2   2   2   0   0   2   0   0   0   2   2   2   0   0   0   0   2   2   2   0   0   0   2   2   0   0   2   0   2   2   2   0   2   2   0
 
!****************************************** Phenotypic Data **********************************************************
!-100.0 is resevred for missing phenotype
SimulatedTrait1        14.3405   14.3949   15.3913   13.9090   13.9689   16.3235   15.9130   15.9589   14.7760   15.6979   14.2975   15.9178   14.0026   13.8007   16.9049   16.0723   16.1469   15.6954   16.0985   16.3479   14.2234   13.7801   14.0738   14.6097   15.1984   15.9612   14.2876   14.5165   16.4721   13.7688   14.5808   14.9944   14.5620   16.5223   14.8832   15.2859   14.4787   14.1260   13.7834   15.3453   16.6980   14.4507   16.4839   15.4411   13.8594   16.5673   14.8916   14.8300   15.8324   13.8272   15.4826   16.9977   14.0142   15.6086   14.0002   16.1529   16.0353   16.4207   13.2896   13.7220   14.9201   13.4606   14.9436   15.8248   15.2927   15.1039   13.7779   13.9694   15.5712   16.6364   13.9202   16.5697   16.1143   15.7080   15.9690   16.1426   14.7360   15.6427   16.4982   15.3357   15.0940   12.8424   14.7791   14.6006   15.9249   16.0464   13.8120   14.2214   15.1388   16.1232   15.8194   14.3363   14.1679   16.0474   16.2533   16.4328   16.4512   15.3651   15.7375   15.8232   14.5069   14.6153   14.7617   15.2889   15.8296   14.6353   13.7550   13.8988   15.8170   16.0842   15.3028   15.3824   13.7505   14.1702   14.2739   14.9529   14.4674   15.6623   16.1317   16.1787   14.0771   13.8798   16.1731   15.1899   14.1860   15.8958   13.6098   13.1964   13.9312   14.1255   13.8971   14.2449   14.6956   14.2033   13.5915   14.5962   15.7887   15.4158   15.2131   14.4454   13.5610   16.4408   15.4311   15.4836   16.5929   15.7159   14.1148   16.0456   14.2116   16.0098   14.9862   14.8924   14.1908   13.8022   16.1692   16.3652   14.8268   15.6896   15.5516   14.0581   15.7593   14.9118   14.1210   16.8751   13.4686   16.0744   14.3343   16.0595   15.6131   13.7830   13.9675   14.1696   15.4501   13.5576   15.4462   13.9179   13.6831   15.5520   15.6429   16.2741   12.6337   15.0449   13.6351   14.0545   15.5627   13.2115   16.0562   15.7811   14.5998   16.2044   14.5255   14.7544   14.0211   15.6547   15.1703   15.0356   15.4714   13.6019   15.0015   16.1965
SimulatedTrait2        10.3099   10.4546    9.5529   10.1529   10.6090    9.3795    9.1817    9.4258    9.3665    9.5236    9.8968    9.0674   10.3987   10.4232    9.1981    9.3632    9.2702    9.5855    9.5036    9.5687   10.4291   10.9699   10.8133   10.5350   10.2870    9.2317   10.5699   10.6244    9.8157   10.4215   10.4357   10.5518   10.5819    9.7716   10.1931   10.3228   10.8671   10.6059   10.5079   10.3403    9.7828   10.4765    9.2859   10.5059   10.7840    9.8293    9.5923    9.3383    9.8545   10.3411    9.1203    9.2530    9.5324    9.5253   10.8902    9.7039    9.4416    9.7141   10.6734   10.5546    9.2336   11.0281   10.6138    8.9844    9.8258   10.2419   10.3098   10.5620    9.8482    9.5785   10.5594    9.8631    9.9333    9.6513    9.4656    9.4049   10.1897    9.4213    9.5933    9.3189   10.7420   10.3970   10.6163    9.6629    9.2344    9.4000   10.3290    9.3265    9.6125    9.7024    9.4580   10.5307   10.5410    9.5671    9.7458    8.9593    9.7706   10.3882    9.9320    9.2763   10.0564   10.6091    9.1178   10.6917    9.5420   10.4654   10.1959   10.7110    9.5152   10.4053    9.3116   10.2424   10.9660   10.3874   10.3527   10.0450    9.7715   10.3747    9.4228    9.5946   10.5712   10.4553    9.2951    9.5289   10.4405    9.2436   10.4411   10.5339   10.4746   10.1490   10.5781   10.2787   10.2458   10.1226   10.0143   10.3949    9.3918    9.1456   10.6818    9.8403   10.3258    9.2925    9.7896    9.9221    9.6463    9.2733   10.3009    9.5099    9.3106    9.6072   10.2447   10.1632   10.1829    9.8565    9.0999    9.4937   10.7465    9.5059    9.6565   10.4278    9.2131   10.6023   10.3886    9.1329   10.5820    9.7670   10.6035    9.2640    8.9906   10.6064   10.4260   10.2872    9.6456   10.1889    9.3333   10.3744   10.2688    9.1543    9.4239    9.6625   10.8750   10.1589   10.3785   10.3312    9.5664   10.6371    9.3396    9.8542   10.2591    9.5201    9.7393   10.5961   10.4383    9.5978    9.3136    9.5018   10.9138   10.5085    9.5369    9.7806
 
