# Supplementary material for: Inclusive Composite Interval Mapping of QTL by Environment Interactions in Biparental Populations
Source: PLoS One. 2015 Jul 10;10(7):e0132414. doi: 10.1371/journal.pone.0132414 (PMC4498613; doi:10.1371/journal.pone.0132414)
Supplement: S6 File — (ZIP) [file pone.0132414.s006.zip › H=0.8/L1/run_00178.met]

!**********************Note: lines staring with "!" are remarks and will be ignored in the program********************
!*********************************General Information**********************************
!Assuming F1 = P1 x P2, populations available in QTL IciMapping are: 
!  1, P1BC1F1 = P1 x F1, the first backcrossing where P1 is used as the recurrent parent;
!  2, P2BC1F1 = P2 x F1, the first backcrossing where P2 is used as the recurrent parent;
!  3, F1DH, F1-derived doubled haploids; 
!  4, RIL or F1RIL, recombination inbred lines through the repeated selfing of F1;
!  5, P1BC1RIL, recombination inbred lines through the repeated selfing of P1BC1F1;
!  6, P2BC1RIL, recombination inbred lines through the repeated selfing of P2BC1F1;
!  7, F2, the selfing generation of F1;
!  8, F3, the selfing generation of F2;
!  9, P1BC2F1, the second backcrossing where P1 is used as the recurrent parent; 
! 10, P2BC2F1, the second backcrossing where P2 is used as the recurrent parent;
! 11, P1BC2RIL, recombination inred lines through the repeated selfing of P1BC2F1; 
! 12, P2BC2RIL, recombination inred lines through the repeated selfing of P2BC2F1; 
! 13, P1BC1F2, the selfing generation of P1BC1F1; 
! 14, P2BC1F2, the selfing generation of P2BC1F1; 
! 15, P1BC2F2, the selfing generation of P1BC2F1; 
! 16, P2BC2F2, the selfing generation of P2BC2F1; 
! 17, P1BC1DH, P1BC1F1-derived doubled haploids; 
! 18, P2BC1DH, P2BC1F1-derived doubled haploids; 
! 19, P1BC2DH, P1BC2F1-derived doubled haploids; 
! 20, P2BC2DH, P2BC2F1-derived doubled haploids; 
   3      !Mapping Population (see remarks above)
   2      !Mapping Function (1 for Kosambi; 2 for Haldane; 3 for Morgan)
   2      !Marker Space Type (1 for intervals; 2 for positions)
   1      !Marker Space Unit(1 for centiMorgans; 2 for Morgan)
   6      !Number of Chromosomes (or Linkage Groups)
 200      !Size of the mapping population
   2      !Number of environments
 
!***************************************** Chromosomes and Linkage Maps **********************************************
!Chromosome                 NumMarkers
-CH1                        16
-CH2                        16
-CH3                        16
-CH4                        16
-CH5                        16
-CH6                        16
!Linkage map (Marker name followed by position or the interval length)
 MK-1-1                1     0.000
 MK-1-2                1    10.000
 MK-1-3                1    20.000
 MK-1-4                1    30.000
 MK-1-5                1    40.000
 MK-1-6                1    50.000
 MK-1-7                1    60.000
 MK-1-8                1    70.000
 MK-1-9                1    80.000
 MK-1-10               1    90.000
 MK-1-11               1   100.000
 MK-1-12               1   110.000
 MK-1-13               1   120.000
 MK-1-14               1   130.000
 MK-1-15               1   140.000
 MK-1-16               1   150.000
 MK-2-1                2     0.000
 MK-2-2                2    10.000
 MK-2-3                2    20.000
 MK-2-4                2    30.000
 MK-2-5                2    40.000
 MK-2-6                2    50.000
 MK-2-7                2    60.000
 MK-2-8                2    70.000
 MK-2-9                2    80.000
 MK-2-10               2    90.000
 MK-2-11               2   100.000
 MK-2-12               2   110.000
 MK-2-13               2   120.000
 MK-2-14               2   130.000
 MK-2-15               2   140.000
 MK-2-16               2   150.000
 MK-3-1                3     0.000
 MK-3-2                3    10.000
 MK-3-3                3    20.000
 MK-3-4                3    30.000
 MK-3-5                3    40.000
 MK-3-6                3    50.000
 MK-3-7                3    60.000
 MK-3-8                3    70.000
 MK-3-9                3    80.000
 MK-3-10               3    90.000
 MK-3-11               3   100.000
 MK-3-12               3   110.000
 MK-3-13               3   120.000
 MK-3-14               3   130.000
 MK-3-15               3   140.000
 MK-3-16               3   150.000
 MK-4-1                4     0.000
 MK-4-2                4    10.000
 MK-4-3                4    20.000
 MK-4-4                4    30.000
 MK-4-5                4    40.000
 MK-4-6                4    50.000
 MK-4-7                4    60.000
 MK-4-8                4    70.000
 MK-4-9                4    80.000
 MK-4-10               4    90.000
 MK-4-11               4   100.000
 MK-4-12               4   110.000
 MK-4-13               4   120.000
 MK-4-14               4   130.000
 MK-4-15               4   140.000
 MK-4-16               4   150.000
 MK-5-1                5     0.000
 MK-5-2                5    10.000
 MK-5-3                5    20.000
 MK-5-4                5    30.000
 MK-5-5                5    40.000
 MK-5-6                5    50.000
 MK-5-7                5    60.000
 MK-5-8                5    70.000
 MK-5-9                5    80.000
 MK-5-10               5    90.000
 MK-5-11               5   100.000
 MK-5-12               5   110.000
 MK-5-13               5   120.000
 MK-5-14               5   130.000
 MK-5-15               5   140.000
 MK-5-16               5   150.000
 MK-6-1                6     0.000
 MK-6-2                6    10.000
 MK-6-3                6    20.000
 MK-6-4                6    30.000
 MK-6-5                6    40.000
 MK-6-6                6    50.000
 MK-6-7                6    60.000
 MK-6-8                6    70.000
 MK-6-9                6    80.000
 MK-6-10               6    90.000
 MK-6-11               6   100.000
 MK-6-12               6   110.000
 MK-6-13               6   120.000
 MK-6-14               6   130.000
 MK-6-15               6   140.000
 MK-6-16               6   150.000
!*********************************** Marker Types ********************************************************************
!Co-dominant marker: When heterozygote F1 is present, P1 is coded as 2, F1 is coded as 1, and P2 is coded as 0; Otherwise, P1 is coded as 2, and P2 is coded as 0. 
!Dominant marker: When heterozygote F1 is present, P1 and F1 are coded as 12, and P2 is coded as 0; Otherwise, P1 is coded as 2, and P2 is coded as 0.  
!Recessive markers: When heterozygote F1 is present, P1 is coded as 2, and F1 and P2 are coded as 10; Otherwise, P1 is coded as 2, and P2 is coded as 0. 
!Missing marker is coded as -1. 
 MK-1-1                 0   0   2   2   2   0   0   2   2   0   2   2   2   2   0   2   2   0   2   2   0   2   0   0   2   2   0   0   0   2   0   2   0   2   2   0   0   2   2   0   2   0   0   0   0   2   2   2   2   2   2   2   0   2   0   0   2   2   2   2   2   0   0   0   0   0   0   0   2   2   0   0   2   2   0   0   2   0   2   0   0   0   2   2   2   0   2   2   2   0   2   2   0   2   2   0   2   2   0   0   0   2   0   0   2   2   0   2   2   2   2   2   0   0   0   0   0   2   0   2   2   2   2   2   0   2   2   0   2   2   0   0   0   0   2   2   0   0   2   0   2   0   0   2   2   2   0   2   0   0   0   2   2   0   2   2   2   0   0   0   2   0   0   2   2   0   2   2   0   2   2   2   2   0   2   2   2   0   0   2   2   2   0   2   0   0   2   0   0   2   2   2   2   0   0   0   2   2   2   2
 MK-1-2                 0   0   2   0   2   0   0   2   2   0   2   2   2   2   0   2   2   0   2   2   0   2   0   2   2   2   0   0   0   2   2   2   2   2   2   0   0   2   2   0   2   0   0   0   0   2   2   2   2   0   2   0   0   2   0   0   2   2   2   2   2   2   0   0   0   0   0   0   2   2   2   2   2   2   0   0   2   0   2   0   0   0   2   2   2   0   2   2   2   2   2   2   0   2   2   0   2   0   0   0   0   2   0   0   2   2   0   2   2   0   2   2   0   0   0   0   0   2   0   2   2   2   2   2   0   2   2   0   2   2   0   0   0   0   0   2   0   0   2   0   0   0   0   2   2   2   0   0   0   0   0   2   0   0   2   2   2   0   0   2   2   0   0   2   2   0   2   2   0   2   2   2   2   0   2   2   0   0   0   2   2   2   0   2   0   0   2   0   0   2   2   2   2   0   2   0   2   2   2   2
 MK-1-3                 0   0   2   0   2   0   0   2   2   0   0   2   2   2   0   2   2   2   2   2   0   2   0   2   2   2   0   0   0   2   2   2   2   2   2   2   2   2   0   0   2   0   0   0   0   2   2   2   2   0   2   0   0   2   0   0   2   2   2   2   2   0   2   2   0   0   0   0   2   2   2   2   2   2   2   0   2   0   2   0   0   0   2   0   2   0   2   0   2   2   2   2   0   2   2   0   2   2   2   0   0   2   0   0   2   2   0   2   2   0   2   0   0   0   0   0   0   2   0   0   2   2   2   2   0   2   2   0   0   2   0   2   0   0   0   2   0   0   2   0   0   0   0   2   2   2   0   0   0   0   0   2   0   0   2   2   2   0   0   2   2   0   0   2   2   0   2   2   0   2   0   2   2   0   2   2   2   0   0   2   0   2   0   2   2   0   2   0   0   2   2   2   2   0   0   0   2   2   2   2
 MK-1-4                 0   0   2   0   2   0   0   2   2   0   0   2   2   2   0   2   2   2   2   2   0   0   0   2   2   2   2   2   0   2   2   2   2   2   2   2   2   0   0   2   2   0   0   0   0   2   2   2   2   0   2   0   0   2   0   0   2   2   0   2   2   0   0   2   0   2   0   0   2   2   2   2   2   2   2   0   2   0   2   0   0   0   2   0   2   0   2   0   2   2   2   2   0   2   2   0   2   2   2   0   0   2   0   0   0   2   0   2   2   2   2   0   0   0   0   0   0   2   0   0   0   2   2   2   0   2   2   0   0   2   0   2   0   0   2   2   0   0   2   0   0   2   0   2   0   2   0   0   0   0   0   2   0   0   0   2   2   0   0   2   2   0   0   2   2   0   2   0   0   0   0   0   0   0   2   2   2   0   0   2   0   2   0   2   2   0   2   0   2   2   2   2   2   0   0   0   2   0   2   2
 MK-1-5                 0   0   2   0   2   0   0   2   2   0   0   2   2   2   2   2   2   2   2   2   0   0   0   2   2   2   2   2   2   2   2   2   2   2   0   2   2   0   0   2   2   0   0   0   0   2   2   2   2   0   2   0   0   2   0   0   2   2   0   2   2   0   0   2   0   2   0   0   2   2   2   2   2   2   2   0   2   0   2   0   0   0   2   0   2   2   0   0   2   2   2   2   2   2   2   0   2   2   2   0   0   2   0   0   2   2   0   0   2   2   2   0   0   0   0   0   0   2   0   0   0   0   0   2   2   2   2   0   0   2   0   0   0   0   0   2   0   0   2   0   2   2   0   2   2   2   0   0   0   0   0   2   0   0   0   0   2   0   0   2   2   0   0   2   2   0   2   0   0   2   0   0   0   0   2   2   2   0   0   2   0   2   0   2   2   0   2   0   2   2   0   2   2   0   0   0   2   0   2   2
 MK-1-6                 0   0   2   0   2   0   0   2   2   0   0   2   2   2   2   2   2   2   2   2   0   0   0   2   2   2   2   2   2   2   2   2   2   2   0   2   2   0   0   2   2   0   0   0   0   2   2   2   2   0   2   0   0   2   0   0   2   2   0   2   2   0   0   2   0   2   0   0   2   2   2   2   2   2   2   0   2   0   2   0   0   0   2   0   2   2   0   2   2   2   2   2   2   2   2   0   0   2   2   0   0   2   0   0   0   0   0   0   0   0   2   0   0   0   2   2   0   2   0   0   2   0   0   2   0   0   2   0   0   2   0   0   0   0   0   2   2   0   2   0   2   0   0   0   2   0   0   0   0   0   0   2   0   0   0   0   2   0   0   2   2   0   0   2   2   0   2   0   0   2   0   0   0   0   2   2   2   0   0   2   0   2   2   2   2   0   0   0   0   2   0   2   2   0   0   0   2   0   2   2
 MK-1-7                 0   0   2   0   2   2   0   2   2   0   0   2   2   2   2   2   2   2   0   2   2   0   0   2   2   2   2   2   2   2   0   2   2   2   0   2   0   0   0   2   2   0   0   0   0   2   2   2   0   0   2   0   2   0   0   0   2   2   0   2   2   0   0   2   0   2   0   0   2   2   2   2   2   2   2   0   2   0   0   0   0   0   2   0   0   0   0   2   2   2   2   0   2   2   2   0   0   2   2   0   0   2   0   0   0   0   0   0   0   0   2   0   0   0   2   2   0   2   0   0   2   0   0   2   2   0   2   0   0   2   0   0   0   0   2   0   2   0   2   2   0   0   0   0   2   0   2   0   0   0   0   2   0   0   0   0   2   0   0   2   2   0   0   2   2   0   2   0   0   2   0   0   0   0   2   2   2   2   0   2   0   2   0   2   0   0   0   0   0   2   0   2   2   0   0   0   2   2   2   2
 MK-1-8                 0   0   2   2   2   2   0   2   2   0   0   2   2   2   2   2   2   0   0   2   2   0   0   2   2   2   2   2   2   2   0   2   2   0   0   2   0   0   0   2   2   0   0   0   0   2   2   2   0   2   2   0   0   0   0   0   2   2   0   2   2   0   0   2   0   0   0   0   2   2   2   2   2   2   2   0   2   0   0   2   0   0   2   0   0   2   0   2   2   2   2   0   2   0   2   0   0   2   2   2   0   2   0   2   0   0   0   0   0   0   0   0   0   0   2   2   0   2   0   0   2   0   0   2   2   0   2   0   0   2   2   0   0   0   2   0   2   0   2   2   0   0   0   0   2   0   2   0   0   0   0   2   0   0   0   0   2   0   0   2   2   0   0   2   2   0   2   0   0   2   0   0   0   0   2   2   2   2   0   2   0   2   0   2   0   0   0   0   0   2   0   2   2   0   2   0   2   2   2   2
 MK-1-9                 0   0   2   2   2   2   0   2   2   0   0   2   0   2   2   0   2   0   0   2   2   0   2   2   2   2   2   2   2   2   0   2   2   0   0   2   0   0   0   2   0   0   0   2   0   2   2   2   0   2   2   0   0   0   2   0   2   2   0   2   2   0   0   2   0   0   0   0   2   2   2   2   2   2   2   0   2   0   2   2   2   0   2   0   0   2   0   2   2   2   2   0   2   0   2   0   0   2   0   2   0   2   0   2   0   0   0   0   0   0   0   0   0   0   0   2   0   2   0   0   2   0   0   2   2   0   2   0   2   2   2   0   0   0   2   0   2   0   2   2   0   0   0   0   2   0   2   0   0   0   0   2   0   0   0   0   2   0   0   2   2   0   0   2   0   0   2   0   2   0   0   0   0   0   2   2   2   2   0   2   0   2   0   2   0   0   0   0   0   2   0   2   2   0   2   0   2   2   2   2
 MK-1-10                0   0   2   0   2   2   0   2   2   0   0   2   0   2   2   0   2   0   0   2   2   0   2   2   2   2   2   2   2   2   0   2   2   0   0   2   0   0   0   2   0   0   0   2   0   2   2   2   0   0   2   0   0   0   0   0   2   2   0   2   2   0   0   2   0   0   0   0   2   2   2   2   2   2   2   0   2   0   2   2   2   0   2   0   0   2   2   2   2   2   2   0   0   0   2   0   0   2   0   2   0   2   0   2   0   0   0   0   0   0   0   0   0   0   0   2   0   2   0   0   0   0   0   2   2   2   2   0   2   2   2   0   0   0   2   0   2   0   2   2   0   2   0   0   2   0   2   0   0   0   0   2   0   0   0   0   2   2   0   2   2   0   0   2   0   0   2   2   2   0   0   2   0   0   2   2   2   2   0   2   0   0   0   2   0   0   0   0   0   2   0   2   2   0   2   0   2   2   2   2
 MK-1-11                0   0   0   0   2   2   0   2   2   0   0   2   2   2   2   0   2   2   2   2   2   0   2   2   2   2   2   2   2   2   0   2   2   0   0   2   0   0   0   2   0   0   2   2   0   2   0   2   0   0   2   2   0   2   0   0   2   2   2   2   2   0   0   2   0   0   0   0   2   0   2   2   2   2   2   0   2   0   0   2   0   2   2   0   0   2   2   2   2   2   2   0   0   0   2   0   2   2   0   2   0   2   0   2   0   0   0   0   0   0   0   0   0   0   2   2   0   2   0   0   2   0   0   2   2   2   2   0   2   2   2   2   0   0   2   2   2   0   2   2   0   2   0   2   2   0   2   0   0   0   0   2   0   0   0   0   2   2   0   2   2   0   0   0   0   0   2   2   2   0   0   2   0   0   2   2   2   2   0   2   0   0   0   2   2   0   0   0   2   2   0   2   2   0   2   0   2   2   2   2
 MK-1-12                0   0   0   0   2   2   0   2   2   0   0   2   2   2   2   0   2   2   2   2   2   0   2   2   2   2   2   2   2   2   0   2   2   0   0   2   0   0   0   2   0   0   2   0   0   2   0   2   0   0   0   2   0   2   0   0   2   2   0   2   2   0   0   2   0   0   0   0   2   0   2   2   2   2   2   0   2   2   0   2   2   2   2   0   0   2   2   2   2   2   2   0   0   0   2   0   2   2   2   0   0   2   0   2   0   2   0   0   0   0   0   0   0   2   2   2   0   2   0   0   2   0   0   0   2   2   2   0   2   2   2   2   0   0   0   2   2   0   2   2   0   2   0   0   2   2   2   0   0   0   0   2   0   0   0   0   2   2   0   2   2   0   0   0   0   0   0   2   2   0   0   2   0   0   2   2   2   0   0   2   0   0   0   2   2   0   0   0   2   2   0   2   2   0   2   0   2   2   2   2
 MK-1-13                0   0   0   0   2   2   0   2   2   0   0   2   2   2   2   0   2   2   2   2   2   0   2   2   0   2   2   2   2   2   0   2   2   0   0   2   0   0   0   2   0   0   2   0   0   2   0   2   2   0   0   2   0   2   0   0   2   2   0   0   2   0   0   2   0   0   0   0   2   0   2   2   2   2   0   0   2   2   0   2   2   2   2   0   2   2   2   0   2   2   2   0   0   0   2   0   2   2   2   0   0   2   0   2   2   2   2   0   0   0   0   0   0   2   2   2   0   2   0   0   2   0   0   0   2   2   2   0   2   2   2   2   0   0   0   2   2   0   2   2   0   2   0   2   2   2   2   0   0   0   0   2   0   0   0   0   2   2   0   2   2   0   0   0   0   0   0   2   2   0   0   2   0   0   2   2   2   0   0   2   0   0   0   2   2   0   0   0   2   2   0   2   2   0   0   0   2   2   2   2
 MK-1-14                0   0   0   0   2   2   0   2   0   0   2   2   2   2   0   0   0   2   2   2   2   0   2   2   0   2   2   2   2   2   0   2   2   0   0   2   0   0   0   2   0   0   2   0   0   2   0   2   2   0   0   2   0   2   0   0   2   2   0   2   0   0   0   2   0   0   0   0   2   0   2   2   2   2   0   0   2   2   0   2   2   2   2   0   2   2   2   0   2   2   2   0   0   0   2   0   2   2   2   0   0   0   0   2   2   2   2   0   0   2   0   0   0   2   2   0   0   2   2   0   0   0   0   0   2   2   2   0   0   2   2   2   0   0   0   0   2   0   2   2   0   2   0   2   2   2   2   0   0   0   0   2   0   2   0   0   2   2   0   2   2   0   0   0   0   0   0   0   2   2   0   2   0   0   2   2   2   0   0   2   0   2   0   2   2   0   0   0   2   2   0   2   0   0   0   0   2   2   2   2
 MK-1-15                0   0   0   0   2   2   0   2   0   0   2   2   0   2   0   0   2   2   2   2   0   0   2   2   0   2   2   2   2   2   0   2   2   0   0   2   0   0   0   2   0   0   0   0   0   2   0   2   2   0   0   2   0   2   0   0   2   2   0   2   0   2   0   2   2   0   2   0   2   0   2   2   2   0   0   0   2   2   0   0   2   2   2   0   2   2   2   0   2   0   2   0   0   0   2   0   2   2   2   2   0   0   0   0   2   2   2   0   0   2   0   0   0   2   2   0   2   2   2   0   0   0   0   2   2   0   2   0   0   2   2   2   0   0   0   0   2   0   2   2   0   2   0   2   2   2   2   0   0   0   0   2   0   2   0   0   2   2   0   2   2   0   0   0   0   0   0   0   2   2   0   2   0   0   2   2   2   0   0   2   0   2   0   2   0   0   0   0   2   2   0   2   0   2   0   0   2   2   2   0
 MK-1-16                0   0   0   0   2   2   0   2   2   0   2   2   0   2   0   0   2   2   2   2   0   2   2   2   0   2   2   2   2   2   0   2   2   0   0   2   2   0   0   2   0   0   0   0   0   2   0   0   2   0   0   2   0   2   0   0   2   2   0   0   0   2   0   2   2   0   2   0   2   0   2   2   2   0   0   0   2   2   0   0   2   2   2   0   2   2   2   0   2   0   2   2   0   0   2   0   2   2   0   2   0   0   0   0   2   2   0   0   0   2   0   0   0   2   2   0   0   2   2   0   0   0   2   2   2   0   2   0   0   0   2   2   0   0   0   0   2   0   2   2   0   2   0   2   2   2   2   0   0   0   0   2   0   2   0   0   2   2   0   2   2   2   0   0   0   0   0   0   0   2   0   0   0   0   2   2   2   0   0   2   0   2   0   2   0   0   0   0   2   2   0   2   0   2   0   0   2   2   2   0
 MK-2-1                 2   0   2   0   0   0   2   0   2   0   0   2   2   0   2   0   2   2   0   0   0   2   2   0   2   2   0   2   2   2   0   2   2   0   2   0   0   2   0   0   2   0   2   2   2   0   0   2   0   0   2   0   2   2   2   2   0   0   0   2   2   0   0   2   2   2   0   2   0   0   0   2   2   0   0   2   2   0   2   0   0   2   2   2   2   0   0   0   0   2   0   0   2   0   2   0   2   2   2   2   0   0   2   2   0   2   0   2   0   2   2   2   2   0   0   0   0   0   2   2   2   2   2   0   2   0   2   0   0   2   0   2   0   2   0   2   0   0   2   2   2   0   0   2   2   0   2   0   0   0   0   2   2   0   0   2   2   2   2   2   0   2   2   2   2   2   0   2   0   2   2   0   0   2   0   2   2   2   2   2   2   2   2   0   2   2   2   2   2   0   2   0   0   2   2   0   0   0   0   0
 MK-2-2                 2   0   2   2   0   0   0   0   2   2   0   2   2   0   2   0   2   2   0   0   2   2   2   0   2   2   2   2   2   2   0   2   0   0   2   0   2   0   0   0   2   0   2   2   2   0   2   2   0   0   2   0   2   2   2   2   0   0   0   2   2   0   0   2   2   2   0   2   2   0   0   2   0   0   0   2   0   0   2   0   0   2   2   2   2   0   0   0   0   2   0   2   2   2   2   0   2   2   2   2   0   0   2   2   0   2   0   0   0   2   2   0   2   0   0   0   0   0   2   2   0   2   0   0   2   0   0   2   0   2   0   2   0   2   0   2   0   0   0   2   2   0   0   2   2   0   2   0   0   0   0   2   2   2   0   0   2   2   2   0   0   2   2   2   2   0   0   2   0   2   2   0   0   2   0   2   2   2   2   2   2   2   2   0   2   2   0   2   2   0   2   0   0   2   2   0   0   0   0   0
 MK-2-3                 2   0   0   2   0   0   2   0   0   2   0   2   2   0   2   2   2   2   0   0   0   2   0   0   2   0   2   2   2   2   0   2   0   2   2   0   2   0   0   2   2   0   2   2   2   0   2   2   0   0   2   2   2   2   2   2   0   0   2   2   2   2   0   2   2   2   0   2   2   0   0   2   0   0   0   2   0   0   2   0   0   2   2   2   2   0   0   0   0   2   2   2   2   0   2   0   2   2   0   0   0   0   2   2   0   2   0   0   0   2   0   0   2   0   0   0   0   0   2   2   2   2   0   0   2   0   0   2   0   2   2   2   0   0   0   2   0   0   0   2   2   0   0   0   2   2   2   0   0   0   0   2   2   2   0   0   2   2   2   0   0   2   2   2   2   2   0   2   0   2   2   0   2   2   0   2   2   2   2   2   2   2   2   0   2   2   0   2   2   0   2   0   2   2   2   0   0   0   0   0
 MK-2-4                 2   0   0   0   0   0   2   2   0   2   0   2   2   0   2   2   2   0   0   0   0   2   0   0   2   0   2   2   2   2   0   2   0   2   2   0   2   0   0   2   2   0   2   2   2   0   2   2   0   0   2   2   2   2   2   2   0   0   2   2   2   2   0   2   2   2   0   2   0   2   0   2   0   0   0   2   0   0   2   0   0   2   2   2   2   2   0   0   2   2   2   2   0   0   2   0   2   0   0   0   0   0   2   0   0   2   0   0   0   2   0   0   2   0   2   0   0   0   2   0   2   2   0   0   2   0   2   2   0   2   2   0   0   0   0   0   0   0   2   2   2   2   0   0   2   2   2   0   0   0   0   2   2   2   0   0   2   2   2   0   0   2   2   2   2   2   0   2   0   2   2   0   2   0   0   2   2   2   2   2   2   2   2   0   2   2   0   2   2   0   2   0   2   2   2   0   0   0   2   0
 MK-2-5                 2   0   0   0   0   0   2   2   0   2   0   2   2   0   2   2   2   2   0   0   0   2   2   0   2   0   2   2   2   2   0   2   0   2   2   2   2   0   0   2   2   2   2   2   2   0   2   2   0   0   2   2   2   2   2   2   0   0   2   2   2   2   0   0   0   2   0   2   0   2   0   2   0   0   0   2   0   0   2   0   0   2   2   2   2   2   2   0   2   2   2   0   0   0   2   0   2   2   0   0   0   0   2   0   0   2   0   0   0   2   0   0   2   0   0   0   0   0   2   0   2   2   0   0   2   0   2   2   0   2   0   2   0   0   0   0   0   0   2   2   2   2   0   0   0   0   2   0   0   0   0   2   2   2   2   0   2   2   2   0   0   2   2   0   2   2   0   2   0   2   2   0   2   0   0   2   2   2   2   2   2   2   2   0   2   2   0   2   2   0   2   0   2   2   2   0   0   0   2   0
 MK-2-6                 2   0   0   0   0   0   2   2   0   2   0   0   2   0   0   2   0   2   2   0   0   2   2   0   2   0   2   2   2   2   2   2   0   2   2   2   2   0   0   2   2   0   2   2   2   0   2   2   0   0   2   2   2   2   2   2   0   0   2   2   2   0   2   2   0   2   0   2   0   2   0   2   0   0   0   2   0   0   2   0   0   2   2   2   0   2   0   0   2   2   2   0   0   0   0   0   2   2   0   0   0   0   2   0   0   2   0   0   0   2   0   0   2   0   0   2   0   0   2   2   2   2   0   0   2   0   2   2   0   2   0   2   0   0   0   0   0   0   2   2   2   0   0   0   0   0   0   0   0   0   0   2   0   0   2   2   2   2   2   0   0   2   2   0   2   2   0   2   0   2   2   0   2   0   0   2   2   2   2   2   2   2   2   0   2   2   0   2   2   2   2   0   2   2   2   0   0   0   2   0
 MK-2-7                 0   0   0   0   0   0   0   2   0   2   2   0   2   0   0   2   0   2   2   0   0   2   2   0   2   0   2   2   2   2   2   0   0   2   2   2   2   0   0   2   2   0   0   2   2   0   2   2   0   0   2   2   2   2   2   2   0   0   2   2   2   2   2   2   0   2   0   2   0   0   0   2   2   0   0   2   0   0   2   0   0   2   2   2   0   2   2   0   2   2   2   0   0   2   0   0   2   2   0   0   0   0   2   0   0   2   0   2   0   2   0   0   2   0   0   2   0   0   2   2   2   2   0   0   2   0   2   2   0   0   0   2   0   0   0   0   0   0   2   2   2   0   0   0   0   0   0   0   2   0   0   2   0   0   2   2   2   2   2   0   0   2   2   0   2   2   0   0   0   2   2   0   2   0   0   2   2   2   2   2   2   2   2   0   2   2   0   2   2   2   2   0   2   2   2   0   0   0   2   2
 MK-2-8                 0   0   0   0   0   2   0   2   0   2   2   0   0   0   0   0   0   2   0   0   0   2   2   0   2   0   2   2   2   0   2   0   0   0   2   2   2   0   0   2   2   0   0   2   2   2   2   2   0   0   2   2   2   2   2   0   0   2   2   2   2   2   2   2   0   2   0   2   0   0   0   2   2   0   0   2   0   0   2   0   0   2   2   2   0   2   2   0   2   2   2   0   0   2   0   0   2   2   0   0   2   0   2   0   0   2   0   2   0   2   0   0   2   0   0   2   0   0   2   2   2   2   0   0   0   0   2   2   0   0   0   2   0   2   0   0   0   0   2   2   2   0   0   0   0   0   0   0   0   0   0   2   0   0   2   2   2   2   2   0   0   2   2   0   2   2   2   0   0   2   2   0   2   0   2   2   2   2   2   2   2   2   2   0   2   2   0   2   2   2   2   0   2   2   2   0   0   0   2   2
 MK-2-9                 0   0   0   0   0   2   0   2   0   0   2   2   0   0   0   0   0   2   0   0   0   2   2   0   2   2   2   2   2   0   2   0   0   2   2   0   0   0   0   0   0   2   0   2   2   2   0   2   0   0   2   2   2   0   2   0   0   2   2   2   2   2   2   2   0   2   0   2   0   0   0   2   2   0   0   2   0   0   2   0   0   2   2   2   0   2   2   0   2   2   2   0   0   2   2   0   2   2   0   0   0   0   2   0   0   0   2   2   0   2   0   0   2   0   0   2   0   0   2   2   2   2   0   0   0   0   2   2   0   0   0   2   0   2   0   0   0   0   2   2   2   0   0   2   2   0   0   0   0   0   0   2   0   0   2   2   2   2   2   0   0   2   2   2   2   2   2   0   0   0   2   0   2   0   2   2   2   2   2   2   2   2   2   0   2   2   0   2   2   2   2   0   2   2   2   0   0   0   2   2
 MK-2-10                0   0   0   0   0   2   0   2   0   0   2   2   0   0   0   0   0   2   0   0   0   2   2   2   2   2   0   0   2   0   2   0   0   2   2   0   0   0   0   0   0   2   0   2   2   2   0   0   0   0   2   2   2   0   0   0   0   2   2   2   0   2   2   0   0   2   0   2   0   0   0   2   2   0   0   2   0   0   2   0   0   0   2   0   2   2   2   0   2   2   2   0   0   2   2   0   2   2   0   0   0   0   2   2   0   0   2   2   0   2   0   0   2   0   0   2   2   0   2   2   2   2   0   0   0   0   2   2   0   0   0   0   0   2   0   0   0   0   2   2   2   0   2   2   2   0   0   0   0   0   2   2   0   0   2   2   2   2   2   0   0   2   2   2   2   2   2   0   0   0   2   0   0   0   2   2   2   2   2   2   2   2   2   0   2   2   0   2   2   2   2   0   2   2   2   0   0   0   2   2
 MK-2-11                0   0   0   0   2   2   0   2   0   0   2   2   0   0   0   0   0   2   0   0   0   2   0   2   0   2   0   0   2   0   2   0   0   2   2   0   2   2   0   0   0   2   0   2   2   2   0   2   0   2   2   2   2   0   0   0   0   2   2   2   0   2   2   0   0   2   0   2   0   2   0   2   2   0   0   2   0   0   2   0   0   0   2   2   2   2   0   0   2   2   2   0   0   2   2   0   2   2   0   0   2   0   2   2   0   2   2   2   0   2   0   2   2   0   0   0   2   2   2   2   2   2   0   0   0   0   2   2   0   0   0   0   0   2   0   0   0   0   2   2   2   0   2   2   2   0   0   0   0   0   2   2   0   0   2   2   2   0   2   0   0   2   2   2   2   0   2   0   0   0   2   0   0   0   2   2   2   2   0   2   2   2   2   0   2   2   0   2   2   2   2   0   2   2   2   2   0   0   2   0
 MK-2-12                0   0   0   0   0   2   0   0   0   0   2   2   0   0   2   0   2   2   0   0   0   0   0   2   0   2   0   0   2   0   2   0   0   2   2   0   2   0   0   0   0   2   2   2   2   2   0   2   0   2   2   2   2   0   2   0   0   2   2   2   0   0   0   0   0   2   0   2   0   2   0   2   2   0   0   2   0   0   2   0   0   0   2   2   2   2   0   0   2   2   0   0   0   2   2   0   2   0   0   0   2   0   2   2   0   2   2   0   0   0   0   2   2   0   0   0   2   2   2   2   2   2   0   0   0   0   2   2   0   0   0   0   0   2   0   2   0   0   0   2   2   0   0   2   2   0   0   0   0   2   2   2   0   0   2   2   2   2   2   0   0   2   2   2   2   0   2   2   0   0   2   2   2   0   0   2   2   2   0   2   2   2   2   0   2   2   0   2   0   2   2   0   2   2   2   2   0   0   2   0
 MK-2-13                0   2   0   2   0   2   0   0   0   0   2   2   0   0   2   0   2   2   0   0   0   0   0   2   0   2   2   2   2   2   2   0   0   2   0   0   2   0   0   0   0   2   0   2   2   2   0   2   0   2   2   2   2   0   2   0   0   2   2   2   0   0   0   2   0   2   0   2   0   2   0   2   2   0   0   2   0   0   2   0   0   2   2   2   2   2   0   0   2   2   0   0   0   2   2   0   0   0   0   0   2   0   2   0   2   2   2   0   0   2   0   2   2   2   0   0   2   2   2   2   2   2   0   0   2   0   2   2   0   0   0   0   0   2   0   2   0   0   0   2   0   0   0   0   2   0   0   0   0   2   2   2   0   0   2   2   2   2   2   0   0   2   2   2   0   0   0   2   0   0   2   2   2   0   0   2   2   2   0   2   2   2   2   0   2   2   0   2   0   2   2   0   2   2   2   0   0   0   2   0
 MK-2-14                0   2   0   2   0   2   0   0   2   0   2   2   0   0   2   0   2   2   0   0   0   0   2   2   0   2   2   2   2   2   0   0   0   2   0   0   2   0   0   0   0   2   2   2   2   2   0   2   0   2   2   2   2   0   0   0   0   2   2   2   0   0   0   2   2   0   0   2   0   0   0   2   2   0   0   2   2   0   2   0   0   2   2   0   2   2   0   0   2   0   0   0   2   2   2   0   0   0   2   0   2   0   2   0   2   2   2   0   0   2   0   2   2   2   0   2   2   2   2   2   2   2   0   0   2   0   2   2   0   0   0   0   0   2   0   2   0   0   0   2   0   0   0   0   2   0   0   2   0   2   0   2   0   0   2   2   2   0   2   0   0   2   2   2   0   0   0   0   0   0   2   0   2   0   0   2   2   2   0   2   2   2   2   0   2   2   2   2   0   0   2   0   2   2   2   0   0   0   2   0
 MK-2-15                0   0   0   2   0   2   0   0   2   0   2   2   0   0   2   0   2   2   0   0   2   0   2   2   0   0   2   2   2   2   0   2   2   2   2   0   0   2   0   0   0   2   2   2   2   2   0   2   0   2   2   2   2   0   0   0   0   2   2   2   0   0   0   2   2   0   0   2   2   0   0   0   2   0   0   0   2   0   2   0   0   2   2   0   2   2   0   0   2   0   0   0   2   2   2   0   2   0   2   0   2   0   2   0   2   2   2   0   0   2   0   2   2   2   0   2   2   2   2   2   2   2   0   2   2   0   0   2   0   0   0   2   0   2   0   2   0   2   0   2   0   0   0   0   2   0   0   2   0   2   0   2   0   0   2   2   2   0   2   0   0   2   2   2   0   0   0   0   0   0   2   0   2   0   2   2   2   2   2   2   2   2   2   0   2   2   2   2   0   0   2   0   2   2   0   0   0   0   2   0
 MK-2-16                0   0   0   2   0   2   0   0   0   0   0   2   0   0   2   0   2   2   0   0   2   0   2   2   0   0   2   2   2   2   0   2   2   2   2   0   0   2   0   0   0   2   2   2   2   2   0   2   2   2   2   2   2   0   0   0   0   0   2   2   2   0   0   2   2   0   0   2   2   0   2   0   2   0   0   0   2   0   2   0   0   2   0   0   2   2   0   0   2   0   0   0   2   2   2   2   2   0   2   0   2   0   2   2   2   0   2   0   0   2   0   2   2   2   0   2   2   2   2   2   2   2   2   2   2   0   0   2   0   0   0   2   0   2   0   2   0   0   0   2   0   0   0   2   2   0   0   2   0   0   0   0   0   0   2   2   2   0   0   0   0   0   0   2   0   2   0   0   0   0   0   0   2   0   2   0   2   2   2   0   2   2   2   0   2   2   2   2   0   0   2   0   2   2   0   2   0   0   2   0
 MK-3-1                 0   0   0   0   0   2   0   0   2   2   0   2   0   0   0   0   0   0   2   0   0   0   0   0   0   0   2   2   2   0   0   0   2   2   2   0   0   2   0   2   0   0   0   2   0   0   0   0   2   0   0   0   2   2   2   2   2   2   2   0   0   0   0   2   2   0   0   0   2   0   2   2   0   0   0   0   0   2   0   2   0   0   0   2   0   2   2   0   2   0   0   2   2   2   0   0   2   2   0   0   2   0   2   0   0   0   2   0   0   0   2   0   2   0   0   0   0   0   0   0   0   2   2   2   0   0   2   2   2   0   0   2   0   0   2   0   2   2   0   2   0   2   2   2   2   0   0   0   2   2   0   0   2   2   2   2   2   2   0   2   2   0   2   0   2   2   2   2   0   0   0   2   0   2   2   2   0   0   0   0   0   0   0   2   2   2   2   0   2   0   2   0   2   0   0   2   2   2   2   2
 MK-3-2                 0   0   0   0   0   2   2   2   2   2   0   2   0   0   0   0   0   2   2   0   0   0   0   0   0   0   2   2   2   0   0   0   0   2   2   0   2   2   0   2   0   0   0   2   0   0   0   0   2   0   0   0   2   2   0   2   2   2   2   0   0   0   2   2   2   0   0   0   2   0   2   2   0   0   0   0   2   2   0   2   0   0   0   2   0   2   2   0   2   0   0   2   2   2   0   0   2   2   0   0   0   0   0   0   0   2   2   0   0   0   2   0   2   2   0   0   2   0   0   2   0   2   2   2   0   0   2   2   2   0   0   2   0   0   2   0   2   2   0   2   0   2   2   2   0   0   0   0   2   2   0   0   0   2   0   2   2   2   2   0   2   0   2   0   0   2   2   2   2   0   0   2   2   2   2   2   0   0   0   0   0   0   0   2   2   2   2   0   2   2   2   0   2   0   0   2   2   2   0   2
 MK-3-3                 0   0   0   0   0   2   2   2   2   0   0   2   0   0   0   0   0   2   2   0   0   0   0   0   0   0   2   2   2   0   0   0   0   2   2   0   2   2   0   2   2   0   0   2   0   0   0   0   2   0   0   0   2   2   0   2   2   2   2   0   0   0   2   0   2   0   0   0   2   0   2   2   0   0   0   0   2   2   0   2   0   0   0   2   0   2   2   0   0   0   0   2   2   2   0   2   2   2   0   0   0   0   0   0   0   2   2   0   2   0   2   0   2   2   0   0   2   0   2   0   0   2   2   2   0   0   2   2   2   0   0   2   0   0   2   2   0   0   2   2   0   2   2   2   0   0   0   0   2   2   0   2   0   2   0   2   2   2   2   0   2   0   2   2   2   2   2   2   2   0   0   2   2   2   2   2   0   0   0   0   0   0   0   2   2   0   2   0   2   2   2   2   2   0   0   2   2   2   2   2
 MK-3-4                 2   0   0   0   0   2   2   2   2   0   0   2   0   0   0   0   0   2   2   0   0   0   0   0   0   0   2   2   2   0   0   0   0   2   2   0   2   2   0   2   2   0   0   2   0   0   0   0   2   0   0   0   2   2   0   2   2   0   2   0   2   0   2   0   2   0   0   0   2   0   2   2   0   2   0   0   2   2   0   0   0   0   0   2   0   2   2   0   0   2   0   0   2   2   0   2   2   2   0   0   0   0   0   0   0   2   2   0   2   0   2   0   2   2   0   0   0   0   2   0   0   2   2   2   0   0   2   0   2   0   0   2   0   0   2   2   0   0   2   2   0   0   2   2   0   0   0   0   0   2   0   2   0   2   0   2   2   2   2   0   2   0   2   2   2   2   2   2   0   0   0   2   2   2   2   0   0   0   0   0   0   0   0   2   2   0   2   0   2   2   2   2   2   0   0   2   2   2   0   2
 MK-3-5                 0   0   0   2   0   2   2   2   2   0   0   2   0   0   0   0   0   2   2   0   2   0   0   0   0   0   2   2   2   0   0   2   0   2   2   2   2   2   0   2   2   0   2   2   0   0   0   0   2   0   0   0   2   2   0   2   0   0   2   0   2   0   2   0   0   0   0   0   2   0   2   2   0   2   0   0   2   2   0   0   0   0   0   2   0   2   2   0   2   2   0   0   2   2   0   2   2   2   0   0   0   0   0   0   0   2   2   0   2   0   2   0   2   2   0   0   0   0   2   0   0   2   2   2   0   0   2   0   2   0   0   2   0   0   0   2   0   0   2   2   0   0   2   2   0   0   0   0   0   0   0   0   0   2   0   0   2   2   0   0   2   0   2   2   2   2   2   2   0   0   0   0   2   2   2   0   0   0   0   0   0   0   0   2   2   0   2   0   2   2   2   0   2   0   0   2   0   0   0   2
 MK-3-6                 2   0   0   2   0   2   2   2   2   0   0   2   0   0   0   0   0   2   2   0   2   0   2   0   0   0   2   2   2   0   0   2   0   2   2   2   2   2   0   2   2   0   2   2   0   0   0   0   2   0   0   0   2   2   0   2   2   0   0   0   2   0   2   0   0   0   0   2   2   0   2   2   0   2   0   0   2   2   0   0   0   0   0   0   0   2   2   0   2   2   0   0   2   0   0   2   2   2   0   0   0   0   0   0   0   2   2   0   2   0   0   0   2   2   0   0   0   2   2   0   0   2   2   2   2   0   2   0   0   0   0   2   0   0   0   2   0   0   2   2   0   0   2   2   0   2   0   0   0   0   0   0   0   2   0   0   2   2   0   0   2   0   2   2   2   2   2   2   0   2   0   0   2   2   2   0   0   0   0   0   0   0   0   2   2   2   2   0   2   0   2   0   2   0   0   2   0   0   0   2
 MK-3-7                 2   0   0   2   0   2   2   2   2   0   0   2   2   0   0   2   0   2   2   0   2   0   0   0   0   0   2   2   2   0   0   2   0   2   2   2   2   0   0   0   2   0   2   2   0   0   0   0   2   0   0   2   2   2   0   2   2   0   0   0   2   0   2   0   0   0   0   2   2   0   2   2   0   2   0   0   2   2   0   0   0   0   0   2   0   2   2   0   2   2   0   0   2   0   0   2   2   2   0   0   2   0   0   0   0   0   2   0   2   0   0   0   2   2   0   0   0   2   2   2   0   2   2   2   2   2   2   0   0   0   0   2   0   0   0   2   0   0   2   2   2   0   2   2   0   2   0   0   0   0   0   2   0   2   0   0   2   2   0   0   2   0   2   2   2   0   2   2   0   2   0   0   2   0   2   0   0   0   0   0   0   0   0   2   2   0   2   0   2   0   2   0   2   0   0   2   0   2   0   0
 MK-3-8                 2   0   0   0   0   2   2   2   2   0   2   2   2   0   0   2   0   0   0   0   2   0   0   2   0   0   2   2   2   0   0   2   0   2   2   2   0   0   0   0   2   0   0   2   0   0   0   0   2   0   0   2   2   2   0   2   2   0   0   0   2   0   2   0   0   0   0   2   2   0   0   2   0   2   0   0   2   2   0   2   0   0   0   2   0   2   2   0   2   2   0   0   2   0   0   2   2   2   0   0   2   0   0   0   0   0   2   0   2   0   0   0   2   2   0   0   2   2   2   2   0   0   2   2   2   2   2   0   0   0   0   2   0   0   0   0   0   0   2   2   2   0   2   2   0   0   0   0   0   0   0   2   0   2   0   2   2   2   0   0   2   0   2   2   2   0   2   2   0   2   0   0   2   0   2   0   0   0   0   0   0   0   0   2   2   0   2   0   2   0   2   0   2   0   0   2   0   2   0   0
 MK-3-9                 0   0   0   0   0   2   2   2   2   0   2   0   2   0   0   2   0   0   0   2   2   0   2   2   0   2   2   2   2   0   0   2   0   2   2   2   0   0   0   0   2   0   0   2   0   0   0   0   2   0   0   0   2   2   0   2   2   0   0   0   2   2   2   0   0   0   0   2   2   0   0   2   0   0   0   0   0   2   0   2   0   0   0   2   2   2   2   0   2   2   0   0   2   0   0   2   2   2   2   0   2   0   0   0   0   0   2   0   2   0   0   0   2   2   0   0   2   2   2   2   0   0   2   2   2   2   2   0   2   0   0   2   2   0   0   0   0   0   2   0   2   0   2   2   0   0   0   0   0   0   0   2   2   2   0   2   2   2   0   2   2   0   2   2   2   0   2   2   2   2   0   0   2   0   2   0   0   0   0   0   2   0   2   2   2   0   0   0   2   0   2   0   2   0   0   2   0   2   0   0
 MK-3-10                0   0   0   0   0   2   2   2   2   0   2   0   2   0   0   2   0   0   0   2   2   0   2   2   0   2   2   2   2   0   0   2   0   2   2   2   0   2   2   0   2   0   0   2   0   0   0   0   2   0   0   0   2   2   0   2   2   0   0   0   2   2   2   2   0   0   0   2   2   2   0   2   0   0   0   0   0   2   0   2   0   0   0   2   2   2   2   0   0   2   0   2   2   0   0   2   2   2   2   0   2   0   0   0   0   0   2   0   2   0   0   0   2   2   2   0   0   2   2   2   0   0   2   2   2   2   2   0   2   0   0   2   2   0   0   0   0   0   2   0   2   0   2   2   0   0   0   0   0   0   0   2   2   0   0   2   2   2   0   2   2   0   0   2   0   0   2   2   2   0   0   0   2   2   2   0   0   0   0   0   2   0   2   2   2   0   0   0   0   0   2   0   2   0   0   2   0   0   0   0
 MK-3-11                0   0   0   0   0   2   2   2   2   0   2   0   0   0   0   2   0   0   0   2   2   0   0   2   2   2   2   2   0   2   0   2   0   2   2   0   0   2   2   0   2   0   0   0   0   0   0   0   2   0   0   0   2   2   0   2   2   0   0   0   2   2   2   2   0   0   0   2   2   2   0   2   0   0   0   0   0   2   0   2   0   0   0   2   2   2   2   0   0   2   0   2   2   0   0   2   2   2   2   0   2   0   0   0   0   0   2   0   2   0   0   0   2   0   2   0   0   2   2   2   0   2   2   2   2   2   2   0   2   0   0   0   2   0   0   0   2   0   2   0   2   0   2   2   0   0   0   2   0   0   0   2   2   0   0   0   2   2   0   2   0   2   0   2   0   0   2   2   2   0   0   0   2   2   2   0   0   0   0   0   2   0   2   2   2   0   0   2   0   0   2   0   0   0   0   2   0   0   0   2
 MK-3-12                0   0   0   0   0   2   2   2   0   0   2   0   0   0   0   2   0   0   0   2   2   0   0   2   2   2   2   2   0   2   0   2   0   2   2   0   0   2   2   0   2   0   0   0   0   0   0   2   2   0   0   2   2   0   0   2   2   0   0   0   2   2   2   2   0   0   2   0   2   2   0   2   0   0   0   0   0   2   2   2   0   0   0   2   2   2   2   0   0   2   0   2   2   0   0   2   2   2   2   0   0   0   0   0   0   0   2   0   2   0   0   0   2   0   0   0   0   2   2   0   0   2   2   2   2   2   0   0   2   0   0   0   2   0   0   0   2   0   2   0   2   0   2   2   0   0   0   2   0   2   0   2   2   0   0   0   2   2   0   0   0   2   0   2   0   0   2   2   2   2   0   0   2   2   2   0   0   0   2   2   2   0   0   2   2   0   0   2   0   0   2   0   0   0   0   2   0   0   2   2
 MK-3-13                0   0   0   0   0   2   2   2   0   0   2   0   0   0   0   2   2   0   0   2   0   0   0   2   2   2   2   2   0   2   0   2   0   2   2   0   0   2   2   0   2   0   0   0   0   2   0   2   2   0   0   2   2   0   0   2   2   0   0   0   2   2   2   2   0   0   2   0   2   2   0   2   0   0   2   0   0   2   2   2   0   0   0   0   2   2   2   0   0   2   2   2   2   0   0   2   2   2   2   0   0   0   0   0   0   0   2   0   2   0   0   0   2   0   0   0   0   2   2   0   0   2   2   2   2   0   0   0   2   0   0   0   2   0   0   0   2   0   2   0   2   0   2   2   0   2   0   2   0   2   0   2   2   0   0   0   2   2   0   0   0   2   0   2   0   0   2   2   2   2   0   0   2   2   2   0   0   0   2   0   2   0   0   2   2   0   0   2   0   2   2   0   0   0   0   2   0   0   2   2
 MK-3-14                2   0   0   0   0   0   2   2   0   0   2   0   0   0   2   2   2   0   0   2   0   0   0   2   0   2   2   2   0   2   0   0   0   2   2   0   0   2   2   0   2   0   0   0   0   2   2   2   2   0   2   2   2   0   0   2   2   0   0   0   2   2   2   2   0   0   2   0   2   2   0   2   2   2   2   0   0   2   2   2   0   0   0   0   2   2   2   0   0   2   2   2   2   0   2   2   2   2   2   0   0   0   0   0   0   0   2   0   2   2   0   0   2   0   0   0   2   2   2   0   0   0   2   2   2   0   0   0   2   0   0   0   2   0   0   0   2   0   2   2   2   0   2   0   0   0   0   2   0   2   0   2   2   0   0   0   2   2   0   0   0   2   0   2   0   0   2   2   2   2   0   0   2   2   2   2   0   0   2   0   2   0   0   0   2   2   0   2   0   2   2   2   0   0   0   2   0   0   2   2
 MK-3-15                0   0   0   0   0   0   2   2   0   0   2   2   0   0   2   2   2   0   0   2   0   0   0   0   0   2   0   2   0   2   0   0   0   2   2   0   0   2   2   0   2   0   0   0   0   2   2   2   2   0   2   2   2   0   0   2   2   0   0   0   2   2   2   2   0   0   2   0   2   0   2   2   2   2   2   2   0   2   2   2   0   0   0   0   2   0   2   2   0   2   2   2   2   0   2   2   2   2   2   0   2   0   0   0   0   0   2   0   2   2   0   0   0   0   0   2   2   2   2   0   2   0   2   2   0   0   0   0   0   0   0   0   2   0   2   0   2   0   2   2   2   0   2   0   0   0   0   2   2   2   2   2   2   0   0   0   2   2   0   0   0   2   0   2   0   0   2   2   2   2   0   0   2   2   2   2   0   0   2   0   2   0   0   0   2   2   0   2   0   2   0   0   0   0   0   2   2   0   2   2
 MK-3-16                0   0   0   0   0   0   2   2   0   0   2   2   0   0   2   2   0   0   0   2   0   0   0   0   0   0   0   2   0   2   0   0   0   2   2   0   0   2   2   0   2   0   0   0   0   2   2   2   2   0   2   2   2   2   0   0   2   2   0   0   2   0   2   2   0   0   2   0   2   0   2   2   2   2   2   2   0   2   2   2   0   0   0   0   0   0   2   2   0   2   2   2   2   0   2   2   2   2   2   0   2   0   0   0   0   0   2   0   2   0   0   0   0   0   0   2   2   2   2   0   2   0   2   2   0   0   0   0   0   0   0   0   2   2   2   0   2   0   2   2   2   0   2   0   0   2   0   2   2   2   2   2   2   0   2   0   2   2   0   0   0   2   0   2   0   0   2   2   2   2   0   0   2   2   2   2   0   0   2   0   2   0   0   2   2   2   0   2   0   2   0   0   0   0   0   2   2   0   2   2
 MK-4-1                 2   2   0   2   0   2   2   2   0   0   2   0   2   2   0   0   2   0   2   2   2   0   2   2   0   0   2   2   0   0   2   0   0   2   2   0   0   0   2   2   0   2   2   0   0   0   0   0   2   0   0   0   0   0   0   2   2   0   2   0   0   2   2   0   2   2   0   0   2   2   0   2   2   0   0   2   0   2   0   2   2   2   0   0   0   0   0   2   2   2   2   0   2   2   2   2   0   0   0   2   2   0   2   0   2   2   0   2   0   0   0   0   0   2   0   2   0   2   2   2   0   0   2   2   0   2   2   0   0   2   2   2   2   2   0   2   2   0   2   0   2   2   2   0   0   2   2   2   0   2   2   0   2   2   0   0   2   2   2   2   2   0   0   0   2   0   2   0   2   2   0   0   2   2   0   2   2   2   2   0   0   0   0   0   2   0   0   0   2   2   0   2   2   2   0   0   0   0   2   2
 MK-4-2                 2   2   2   0   0   2   2   2   0   0   2   0   2   2   0   0   2   0   0   2   2   0   2   0   2   0   2   2   2   0   0   0   0   0   2   0   0   0   2   2   0   2   2   0   0   0   0   0   2   0   0   0   0   0   0   2   2   0   2   0   0   2   2   0   0   0   0   0   0   2   0   2   2   0   0   2   0   2   0   2   2   2   0   0   0   0   0   2   2   2   2   0   2   2   2   2   0   0   0   2   2   0   0   0   0   2   0   2   0   0   0   0   0   2   0   2   0   2   2   2   0   0   2   2   0   2   2   0   2   2   2   2   2   2   0   2   2   0   2   0   2   2   0   0   0   2   2   2   0   2   2   0   2   0   2   2   2   2   2   2   0   0   0   0   2   0   2   2   2   2   0   0   2   2   2   2   2   2   0   0   0   0   0   0   2   0   0   2   2   2   0   2   2   2   0   0   0   2   2   2
 MK-4-3                 0   2   2   0   0   2   2   2   0   0   2   0   2   0   0   0   2   0   0   2   2   0   2   0   2   0   2   2   2   0   0   0   0   0   2   0   0   0   2   0   2   2   2   0   0   0   0   0   2   0   0   0   2   0   0   2   2   0   2   0   0   2   0   0   0   0   0   0   0   2   0   2   2   0   0   2   0   2   0   2   2   2   0   0   0   0   0   2   2   2   2   0   2   2   2   2   0   0   0   2   2   0   0   0   0   2   2   2   0   0   0   2   0   2   0   2   0   2   2   2   0   0   2   2   0   2   2   0   2   2   2   2   2   2   0   0   2   0   2   0   2   2   0   0   0   2   0   2   0   2   2   0   2   0   2   2   2   2   2   2   0   0   2   0   2   0   0   2   2   2   0   0   0   2   2   2   2   2   0   0   0   0   0   0   2   0   0   2   2   2   0   2   2   2   0   0   0   2   2   2
 MK-4-4                 2   2   2   0   0   2   2   2   0   0   2   0   0   0   0   0   2   0   0   2   2   0   2   0   2   0   2   2   2   0   0   0   0   0   2   0   0   0   0   0   2   2   2   0   0   0   0   0   2   0   0   0   2   0   0   2   2   0   2   0   2   2   0   0   0   0   0   0   0   2   0   2   2   0   0   2   0   2   0   2   2   2   0   0   0   0   0   2   2   2   2   0   2   2   2   2   2   0   0   2   2   2   2   2   0   2   2   2   0   0   0   2   0   2   0   2   0   2   2   0   0   0   0   2   0   2   2   0   2   2   2   2   2   2   0   0   2   0   2   0   2   2   0   2   0   0   0   0   0   2   2   2   2   0   2   2   2   2   2   2   0   0   2   0   2   2   0   2   2   2   0   0   0   2   2   2   2   2   0   0   0   2   0   0   2   0   0   2   2   2   0   2   2   2   0   0   0   2   2   2
 MK-4-5                 2   0   2   2   0   2   0   2   0   0   2   0   0   2   0   0   2   0   2   2   2   0   2   0   2   0   2   2   2   0   0   0   0   0   2   0   0   0   0   0   2   0   2   0   0   0   0   0   2   0   0   0   2   0   0   2   2   0   2   0   2   2   0   0   0   0   0   0   0   2   0   2   0   0   2   2   0   2   0   2   2   2   0   0   0   0   2   2   0   2   2   0   2   2   2   2   2   2   0   2   2   2   0   2   0   2   2   2   0   2   2   2   0   2   0   0   0   2   0   0   0   2   0   2   0   2   2   0   2   2   2   2   2   2   0   0   2   0   2   2   2   2   0   2   0   0   0   0   0   0   2   2   2   0   2   2   2   2   2   2   0   0   2   0   2   2   0   2   2   2   0   0   0   0   2   2   2   2   0   0   0   2   0   0   2   2   0   2   2   2   0   2   2   2   0   0   0   2   2   2
 MK-4-6                 2   0   0   2   0   2   0   2   0   0   2   0   0   2   2   0   2   0   0   2   2   0   2   0   2   0   2   2   2   0   0   0   0   0   2   0   0   0   0   2   2   0   2   0   0   0   0   0   2   0   0   0   2   0   0   2   2   0   2   0   2   2   0   0   0   0   0   0   0   2   0   2   0   0   2   2   0   2   0   2   2   2   0   0   0   0   0   2   0   2   2   0   2   2   2   2   2   2   2   2   2   2   0   2   0   2   2   2   0   2   0   2   0   2   0   0   0   2   0   0   0   2   0   2   0   2   2   0   2   2   0   2   2   2   2   0   2   2   2   2   2   2   0   2   0   0   0   0   0   0   2   2   2   0   2   2   2   2   2   2   0   0   2   0   2   0   0   2   2   2   0   0   0   0   2   2   2   2   0   0   0   2   0   0   0   2   0   2   2   2   0   2   2   0   0   0   2   2   2   2
 MK-4-7                 2   0   0   2   0   2   0   0   0   0   2   0   0   2   0   0   2   0   0   2   0   0   2   0   2   0   2   2   0   0   0   0   0   0   2   0   0   0   2   2   2   0   2   0   0   0   0   0   2   0   0   0   2   0   0   2   2   0   2   0   2   2   0   0   0   0   0   0   0   2   0   2   0   0   2   0   0   2   0   2   2   2   0   2   0   0   0   2   0   2   2   0   2   2   0   2   2   0   2   2   2   0   0   2   0   2   2   2   0   2   0   2   0   2   0   0   0   2   0   0   2   2   0   2   2   2   2   0   2   2   0   2   2   2   2   0   2   2   2   2   2   0   0   2   0   0   2   0   0   0   2   2   2   0   2   2   2   2   2   2   0   0   2   0   2   0   0   2   2   0   0   0   0   0   2   2   2   2   0   0   0   2   2   0   0   2   0   2   2   2   0   2   2   0   0   0   2   2   0   2
 MK-4-8                 0   0   0   2   0   2   0   0   0   0   2   0   0   2   0   0   2   0   0   2   0   0   2   0   2   0   2   2   0   0   0   0   0   0   2   0   2   0   2   2   2   0   2   0   0   0   2   0   2   0   0   0   2   0   0   0   0   2   2   0   2   2   0   0   0   2   0   0   0   2   2   2   0   0   2   0   0   2   0   2   2   2   0   2   0   0   0   2   0   0   2   0   2   0   0   2   2   0   2   2   0   0   0   2   0   2   2   2   0   2   0   2   2   2   0   0   0   2   0   0   2   2   0   2   0   2   2   0   2   2   0   2   2   2   2   0   2   2   0   2   2   0   2   2   0   0   2   2   0   0   2   2   2   0   2   2   2   2   2   2   0   0   2   2   0   0   0   2   2   0   0   0   0   0   2   2   2   2   2   0   0   2   2   0   0   2   0   2   0   2   0   2   2   2   0   0   2   2   0   2
 MK-4-9                 0   0   0   2   0   2   0   2   0   0   2   0   0   2   0   0   2   0   0   2   0   2   2   0   2   0   2   2   0   0   0   0   0   0   2   2   2   0   2   2   2   2   2   0   0   0   2   2   2   0   2   0   2   0   0   0   0   2   2   0   2   2   0   0   0   2   0   0   0   2   2   2   0   0   2   0   0   2   0   2   0   2   0   2   0   0   0   2   0   2   2   2   2   0   0   2   2   0   2   2   2   0   0   2   0   2   2   2   0   2   0   2   2   2   0   0   0   2   0   0   2   2   0   2   0   2   2   0   0   2   0   2   2   0   2   0   2   2   0   2   0   0   2   2   0   0   2   0   2   0   2   2   2   0   2   2   2   2   2   2   0   0   2   2   0   0   0   2   2   0   0   0   2   0   2   2   2   2   2   0   2   2   2   0   0   2   2   2   0   2   2   2   2   0   0   0   2   0   0   2
 MK-4-10                0   0   0   2   0   2   0   2   0   0   2   0   0   0   0   2   2   0   0   2   2   2   2   0   2   0   2   2   0   0   0   2   0   2   2   2   2   2   2   2   2   2   0   0   0   0   2   2   2   0   2   0   2   0   0   0   0   2   2   0   2   2   0   2   0   0   2   0   0   0   2   2   0   0   2   0   2   2   0   2   0   2   0   2   0   0   0   2   0   2   2   2   2   0   0   2   2   0   2   2   2   2   0   2   0   2   2   2   0   2   0   2   0   0   0   0   0   2   0   0   2   2   0   2   0   2   2   0   0   2   0   2   2   0   2   0   2   2   0   2   0   0   2   2   0   0   2   0   0   0   2   2   2   0   2   2   2   2   2   2   0   0   2   2   0   0   0   2   2   0   2   2   2   2   2   2   2   2   2   0   2   2   2   0   0   2   0   2   0   0   2   2   2   0   0   0   2   0   0   2
 MK-4-11                0   0   0   2   0   2   2   2   0   0   2   0   0   0   0   2   2   0   0   2   2   2   0   0   2   0   2   2   0   0   0   2   0   2   2   2   2   2   2   2   2   2   0   0   0   0   2   2   2   0   2   0   2   0   0   0   0   2   2   0   2   2   0   2   0   2   2   0   0   2   2   2   2   0   2   0   2   2   0   2   0   2   0   2   0   0   2   2   2   2   2   2   2   0   0   2   2   0   2   2   2   2   0   0   0   2   2   0   2   0   0   2   0   0   0   0   0   0   0   0   2   2   0   2   0   2   2   0   0   2   0   2   2   2   2   0   2   2   2   2   0   0   2   2   0   0   2   0   0   0   2   2   2   0   2   2   2   2   2   2   0   0   2   2   0   0   0   2   2   2   2   2   2   2   0   2   2   2   2   0   2   2   2   0   0   2   0   2   0   0   2   2   0   0   0   0   2   0   0   2
 MK-4-12                2   0   0   2   0   2   2   2   0   0   2   0   0   0   0   2   2   0   2   2   2   2   0   2   2   0   2   2   0   0   0   2   0   2   2   2   2   2   2   2   2   2   0   0   0   0   2   0   2   0   2   0   2   0   0   0   0   2   2   0   2   2   0   2   0   2   2   0   0   2   2   2   0   0   2   0   2   2   0   0   0   2   0   2   0   0   2   2   2   2   2   2   2   0   2   2   2   0   2   2   0   2   0   2   0   2   2   0   2   0   0   0   0   2   0   0   0   0   0   0   2   2   0   2   0   2   2   0   0   2   2   2   2   2   2   0   2   2   2   2   0   0   2   2   0   0   2   0   0   0   2   2   2   0   2   2   2   2   2   2   0   0   2   2   0   0   0   2   2   2   2   0   2   2   0   2   2   2   2   0   2   2   2   0   0   2   0   2   0   0   2   0   0   0   0   0   2   0   0   2
 MK-4-13                2   0   0   2   0   0   2   2   0   0   2   0   0   0   0   2   2   0   2   2   2   2   0   2   2   0   2   2   0   0   2   2   0   0   2   2   2   2   2   2   2   2   0   2   0   0   2   0   2   0   2   0   2   2   0   0   0   0   2   0   2   2   0   2   0   2   2   0   0   2   2   2   0   0   2   0   2   2   0   2   0   2   0   0   0   0   2   2   2   2   2   2   2   0   2   2   2   0   2   2   0   0   0   2   2   2   2   0   2   0   0   0   0   2   0   0   0   0   0   0   0   2   0   2   2   2   2   0   0   0   2   2   2   2   2   2   2   2   2   2   2   0   0   2   0   0   2   0   0   0   2   2   2   0   2   2   2   2   2   2   0   0   2   2   0   0   0   2   0   2   2   0   2   2   2   2   2   2   2   0   2   2   2   0   0   2   2   2   0   0   2   0   0   0   0   0   2   0   2   0
 MK-4-14                2   0   0   2   2   0   2   2   0   0   0   0   0   0   0   2   2   0   2   2   2   2   0   2   2   0   2   2   2   2   2   0   0   0   2   2   0   2   2   2   2   2   0   2   0   0   2   0   2   0   2   0   2   2   0   0   0   0   2   0   0   2   0   0   0   2   2   0   0   2   2   2   0   2   2   0   0   2   0   2   2   2   0   0   0   0   0   2   2   2   2   2   2   0   2   2   2   0   2   2   2   0   0   2   2   2   2   0   0   0   0   0   0   0   0   0   0   2   0   0   0   0   0   2   2   2   0   2   0   0   2   2   2   2   2   2   0   0   2   0   2   0   0   2   0   0   2   0   0   0   2   2   2   0   2   2   2   2   2   2   0   0   0   2   0   0   0   2   0   0   2   2   2   2   0   2   2   2   2   0   2   2   2   0   0   2   2   2   0   0   2   0   0   0   0   0   2   0   0   0
 MK-4-15                2   0   0   2   2   0   2   2   0   0   0   0   0   0   0   2   2   0   2   2   2   2   2   2   2   0   2   2   2   2   2   0   2   0   2   2   0   0   2   2   2   2   0   2   0   0   2   0   2   0   2   0   2   2   0   0   0   0   2   0   0   2   0   0   0   2   2   2   0   2   2   2   0   2   2   0   0   2   0   2   2   0   0   0   0   0   0   2   2   2   0   2   2   0   2   2   2   0   2   2   2   0   0   2   2   2   2   0   0   0   0   0   0   0   0   0   0   2   0   0   0   2   2   2   2   2   0   2   0   0   0   2   2   2   2   2   2   0   2   0   2   0   0   2   0   0   2   0   0   2   0   2   0   0   2   2   2   2   2   2   0   0   0   2   2   0   0   2   2   0   2   2   2   2   0   2   2   2   2   2   2   2   2   0   0   2   0   2   0   0   2   2   0   0   2   0   2   0   0   0
 MK-4-16                2   0   0   2   2   0   2   2   0   0   0   0   0   2   0   2   2   0   2   2   2   2   2   2   0   0   2   0   0   2   0   0   2   0   2   2   0   0   2   2   2   2   0   2   0   0   2   0   2   0   0   0   2   2   0   0   0   0   2   0   0   2   0   0   0   2   2   2   0   2   2   2   0   2   2   0   0   2   0   2   2   0   0   0   0   0   2   2   2   2   0   2   2   0   2   2   2   0   2   0   2   0   2   2   2   2   2   0   0   0   0   0   0   2   0   0   0   2   0   0   0   2   2   2   0   2   0   2   0   0   0   2   2   2   2   2   2   0   2   2   2   0   0   2   0   0   2   0   0   2   0   2   2   0   2   2   0   2   2   2   0   0   0   2   2   0   0   2   2   0   2   2   2   2   0   2   2   2   2   2   2   2   2   0   0   0   0   2   0   0   2   2   0   0   2   0   2   0   0   0
 MK-5-1                 2   0   0   2   2   0   0   0   2   2   0   2   0   2   0   0   2   2   0   0   2   0   2   2   2   2   0   2   2   2   0   0   0   0   0   2   2   0   2   0   0   2   2   2   0   2   0   0   2   2   2   2   0   0   0   0   2   0   0   0   2   0   0   0   2   2   2   2   2   0   0   0   2   0   2   2   2   0   2   0   2   2   0   2   2   0   2   0   0   0   2   0   2   2   2   2   0   2   2   0   0   0   0   2   2   0   2   0   0   0   2   0   0   0   0   2   2   0   2   2   0   0   0   2   2   2   2   0   2   2   0   0   0   0   2   2   2   2   0   2   2   2   0   2   2   2   2   0   0   0   0   2   0   2   2   2   2   2   2   0   0   2   2   0   0   2   2   2   0   2   2   2   0   2   0   0   2   2   0   2   0   0   2   0   2   0   0   0   0   0   0   2   2   2   0   0   2   2   0   2
 MK-5-2                 0   0   0   2   2   2   0   0   2   2   0   2   0   2   0   0   2   2   0   0   2   2   2   2   2   2   0   2   2   2   0   0   2   0   0   2   2   0   2   0   0   2   2   2   0   2   0   0   2   2   2   2   0   0   0   0   2   2   0   0   2   0   2   2   0   2   2   0   2   2   0   0   2   0   2   2   2   0   2   0   2   2   0   2   2   0   2   0   2   2   2   0   2   2   2   2   0   2   2   0   2   0   2   2   2   0   2   0   0   0   2   0   2   2   0   2   2   0   2   0   0   0   0   2   2   2   0   0   2   2   0   0   0   0   2   2   2   2   0   2   2   2   0   0   0   2   0   0   0   0   0   2   0   2   2   0   2   2   2   0   0   2   2   0   0   2   2   2   0   0   2   2   0   2   0   0   2   2   0   2   0   0   2   0   2   0   0   0   0   0   0   2   2   2   0   2   2   2   0   2
 MK-5-3                 0   0   0   2   2   2   0   0   2   2   0   2   0   2   0   0   2   2   0   0   2   2   2   2   0   0   0   0   2   2   0   0   2   0   0   2   2   0   2   0   0   2   2   2   0   2   0   0   2   2   2   2   0   0   0   0   2   2   2   0   2   0   2   0   0   2   2   0   2   2   0   0   2   0   2   2   2   0   2   0   0   2   0   2   2   0   2   0   2   2   2   0   2   2   2   2   0   2   0   0   2   0   2   2   2   0   2   0   0   0   2   0   2   2   0   0   2   0   2   0   0   0   0   2   2   2   0   0   2   2   0   0   0   0   2   2   2   2   0   2   2   2   0   0   0   2   0   0   0   0   0   2   0   2   2   0   2   2   2   0   0   2   2   0   0   2   2   0   0   0   2   2   0   2   0   0   0   0   0   0   2   2   2   0   2   0   0   2   0   0   0   2   2   2   0   2   2   2   0   2
 MK-5-4                 2   0   0   2   2   2   0   2   2   2   0   2   2   2   0   0   2   2   0   0   2   0   2   2   2   0   0   0   2   0   0   0   2   0   0   2   2   0   2   0   0   2   2   2   0   2   0   0   2   2   2   2   0   0   0   0   2   2   2   0   2   2   2   0   0   2   2   2   2   2   0   0   2   0   2   2   2   2   2   0   0   2   2   2   2   0   2   0   2   2   2   0   2   2   2   2   0   2   0   0   2   0   2   2   2   0   2   0   0   2   2   2   2   2   0   0   2   0   2   0   0   0   0   0   2   2   0   0   2   0   0   0   0   0   2   2   2   2   2   2   2   2   0   0   0   2   0   0   0   0   0   2   0   2   2   0   2   2   2   0   2   2   0   2   0   2   2   0   0   0   2   2   0   2   0   2   0   0   0   0   2   2   2   0   2   0   0   2   0   2   0   2   2   2   0   2   2   2   2   0
 MK-5-5                 2   0   0   2   2   2   0   2   2   2   0   2   2   0   0   0   2   2   0   0   2   0   0   0   2   0   0   0   2   0   0   0   2   2   0   2   2   0   2   0   0   2   2   2   0   2   0   0   2   2   2   2   0   0   0   0   2   2   2   0   2   2   2   2   0   2   0   2   2   2   0   2   2   0   2   2   0   2   2   0   0   2   0   2   2   0   2   0   2   2   2   0   2   2   2   2   0   2   0   0   2   0   2   2   2   0   2   0   0   2   2   2   2   0   0   0   0   0   2   0   0   2   0   0   2   2   0   0   2   0   0   0   0   0   2   2   2   2   2   2   2   2   0   0   0   2   0   0   0   0   0   2   2   2   2   0   2   2   2   0   2   2   2   2   0   0   0   0   0   0   2   2   0   2   0   0   0   2   0   0   2   0   2   0   2   0   2   2   0   2   0   2   2   2   0   2   0   2   2   0
 MK-5-6                 2   0   0   2   2   2   0   2   2   2   0   2   2   0   0   0   2   2   0   0   2   0   0   0   0   0   0   0   2   0   0   2   2   2   0   2   2   2   2   0   0   2   2   2   0   2   0   0   2   2   2   2   2   0   0   0   2   2   2   0   2   0   0   2   0   2   0   2   2   2   0   2   2   0   0   2   0   0   0   0   0   2   0   2   2   0   2   0   2   2   2   0   2   2   0   2   0   2   0   0   2   0   2   2   0   0   2   0   0   2   0   2   2   0   0   0   0   0   0   0   0   2   0   0   2   2   0   0   2   0   0   0   0   0   2   2   0   2   2   2   2   2   0   0   0   2   0   0   2   0   0   2   2   2   2   0   2   2   2   0   2   0   2   2   0   0   0   0   0   0   2   2   0   0   0   0   0   2   0   0   2   0   0   0   0   0   2   2   0   2   0   2   2   0   0   2   0   2   2   0
 MK-5-7                 2   0   0   2   2   2   0   2   2   2   0   2   2   0   0   0   2   0   0   0   2   0   0   0   0   0   0   0   2   0   0   2   2   2   0   2   2   2   2   0   0   2   2   2   0   2   0   0   2   2   2   2   2   0   0   0   2   2   2   0   2   2   0   2   0   2   0   2   2   0   0   2   2   0   0   2   0   0   0   0   0   2   0   2   2   0   2   0   2   2   2   0   2   2   0   2   0   2   0   0   2   0   2   2   0   2   2   0   0   0   0   2   2   0   0   2   0   0   2   0   2   2   0   0   2   2   0   0   2   0   0   0   0   0   2   2   0   2   2   2   2   2   0   0   2   2   0   0   2   0   0   0   2   2   2   2   2   2   2   0   2   0   2   2   0   0   0   0   0   0   2   2   0   0   0   0   0   2   0   0   2   0   0   0   0   0   2   0   0   2   0   0   2   0   0   2   0   2   2   0
 MK-5-8                 2   0   0   2   2   2   0   2   2   2   0   2   2   2   0   0   2   2   0   0   2   0   0   0   0   0   2   0   2   0   0   2   2   0   0   2   2   2   2   0   0   0   2   2   0   2   0   0   2   2   2   2   2   0   0   0   2   2   2   0   2   2   0   2   0   2   0   2   2   0   2   2   2   0   0   2   0   2   0   0   2   2   0   0   2   0   2   0   2   2   2   0   2   2   0   2   0   2   2   2   2   0   2   2   0   0   2   0   0   0   0   2   2   0   2   2   2   0   2   0   2   2   0   0   2   2   0   0   2   0   0   0   0   0   2   2   0   0   0   2   2   2   0   0   0   2   0   0   2   0   0   0   2   2   2   0   2   2   2   0   2   0   2   2   0   0   0   2   0   0   2   2   0   0   0   0   0   2   0   0   2   0   2   0   2   0   2   0   2   0   0   2   2   0   0   2   2   2   2   0
 MK-5-9                 2   0   0   0   2   2   0   2   0   2   0   2   2   2   0   0   2   2   0   0   2   0   0   0   0   0   2   0   0   2   0   2   0   0   0   2   2   2   2   0   0   0   2   2   0   2   0   0   2   2   2   2   2   0   0   0   2   2   2   0   2   2   0   2   0   2   0   2   2   0   2   0   2   0   0   2   0   2   0   0   2   2   0   0   2   0   2   0   0   2   2   0   2   2   0   0   0   2   2   2   2   0   2   2   2   0   2   0   0   0   0   2   2   2   2   2   2   2   2   2   2   2   0   0   2   2   0   0   2   0   0   2   0   0   2   2   0   0   0   2   2   2   0   0   0   2   0   0   2   0   0   0   2   2   2   0   2   2   2   0   2   0   2   2   0   0   2   2   0   0   2   2   0   0   0   0   0   2   2   0   2   0   2   0   2   0   2   0   2   0   0   2   2   0   0   2   2   2   0   0
 MK-5-10                2   0   2   0   2   2   0   2   0   2   0   2   2   2   0   0   0   2   2   0   2   0   0   0   0   0   2   0   0   2   2   2   2   0   2   0   2   2   2   0   0   0   2   2   0   2   0   0   2   2   2   2   2   0   0   0   2   2   2   0   2   2   0   2   2   2   0   2   0   0   2   0   2   0   0   2   0   2   0   0   2   2   0   0   2   0   2   0   0   2   2   0   2   2   0   0   2   2   2   2   0   0   2   0   2   0   2   0   0   0   0   2   2   2   2   2   2   2   2   2   2   2   0   0   2   2   0   0   2   0   0   2   0   0   2   2   0   2   2   2   2   2   0   0   0   2   0   0   2   0   0   0   2   2   2   0   2   2   2   2   2   0   2   2   0   0   0   2   0   0   2   2   0   0   0   0   0   2   0   0   2   0   2   0   2   0   2   0   0   0   0   2   2   2   0   2   2   2   2   0
 MK-5-11                2   0   0   0   0   2   0   2   0   2   2   2   2   2   0   0   0   2   2   0   0   0   0   0   0   0   2   0   0   2   2   2   2   0   2   0   2   2   2   0   0   0   2   2   0   2   0   0   2   2   2   2   2   0   0   0   2   2   2   0   2   2   0   2   2   2   0   2   0   0   0   0   0   0   0   2   0   2   0   0   2   2   0   0   2   0   2   0   0   2   2   0   2   2   0   0   2   2   2   2   0   0   2   2   2   0   0   0   0   0   0   0   2   2   2   2   2   2   2   0   2   2   0   0   2   2   0   0   2   0   0   2   0   0   2   0   0   2   2   2   2   2   0   0   0   2   0   0   2   0   0   0   2   2   2   0   2   2   2   2   2   0   2   2   2   0   0   2   0   0   0   2   2   0   0   0   0   2   0   0   2   0   2   0   2   0   0   0   0   0   0   0   2   2   0   2   2   2   0   0
 MK-5-12                2   0   0   0   0   2   2   2   0   2   2   2   2   2   2   0   0   2   2   0   0   2   0   0   0   0   0   0   0   0   2   2   2   0   2   0   2   2   2   0   0   0   2   2   0   2   0   0   2   2   2   2   2   0   0   0   2   2   0   0   2   2   0   2   2   2   0   2   0   2   0   0   0   0   0   2   0   2   0   0   2   2   0   0   2   0   2   0   0   2   2   0   2   2   0   0   2   2   2   2   0   0   2   2   2   0   0   0   0   0   0   0   2   2   2   2   2   2   2   0   2   0   0   0   2   2   0   0   2   0   2   2   0   0   2   0   0   2   2   2   2   2   0   0   0   2   0   0   2   2   0   0   2   2   2   0   2   0   2   2   2   0   2   0   2   0   0   2   0   0   0   2   2   2   0   0   0   2   0   0   2   0   2   0   2   0   0   0   0   0   2   0   2   2   0   2   2   2   0   0
 MK-5-13                2   0   0   0   0   2   2   2   0   2   2   2   0   2   0   0   0   2   2   0   0   2   0   0   0   0   0   0   0   0   2   2   2   0   2   2   2   2   2   0   0   0   2   2   0   2   0   0   2   2   0   2   2   0   0   0   2   0   2   0   2   2   0   2   2   2   0   2   0   2   0   0   0   0   2   2   0   2   0   2   2   2   0   0   2   0   2   0   2   2   2   0   2   2   2   0   2   2   2   2   0   0   2   2   2   0   0   0   0   0   0   2   2   2   2   2   2   2   2   0   2   0   0   0   2   2   0   2   2   0   2   2   0   2   0   0   0   2   2   2   2   2   0   0   0   2   0   0   2   2   0   0   2   2   2   0   2   0   2   0   2   0   2   0   2   0   0   2   0   0   2   2   2   2   0   0   0   2   0   0   2   0   2   2   2   0   0   0   0   0   2   0   2   2   0   2   2   2   0   0
 MK-5-14                2   0   0   0   0   2   2   2   0   2   2   2   0   2   0   0   0   2   2   0   0   2   0   0   0   0   0   0   0   0   2   2   0   0   2   2   2   0   2   0   0   0   2   2   0   0   0   0   2   2   2   2   2   0   0   0   2   0   2   0   0   2   0   0   2   2   0   2   2   2   0   0   0   0   2   2   0   2   0   2   2   2   0   0   2   0   2   0   2   2   2   0   2   0   0   0   2   0   2   2   0   0   2   2   2   0   0   0   0   0   0   2   2   2   2   0   2   2   2   0   2   0   0   0   2   2   0   2   2   0   2   2   0   2   0   0   0   0   2   2   2   2   0   0   0   2   0   0   0   2   0   0   2   2   2   0   2   0   2   2   2   0   2   0   0   0   0   2   0   0   2   2   2   2   0   0   0   2   0   0   2   0   2   2   2   0   2   0   0   0   2   0   2   2   0   2   2   2   0   0
 MK-5-15                2   0   0   0   0   2   2   2   0   2   2   2   0   2   0   0   0   2   2   0   0   0   0   0   0   0   0   0   0   0   2   2   0   0   0   2   2   0   2   0   0   0   2   2   0   0   2   2   2   2   2   2   2   0   2   0   2   0   2   0   0   2   0   0   2   2   0   0   2   2   0   0   0   0   2   2   0   2   0   2   2   2   0   0   2   0   2   0   2   2   2   2   2   0   0   0   2   0   2   2   0   0   2   2   2   0   0   0   0   0   0   2   2   2   0   0   2   2   2   0   2   0   0   0   0   2   0   2   2   0   2   2   0   2   0   0   0   0   2   2   2   2   0   2   0   2   0   0   0   2   0   0   0   2   2   0   2   0   2   2   2   0   2   2   0   0   0   2   0   0   2   2   2   2   0   0   0   2   2   0   2   0   2   0   0   0   2   0   0   0   2   0   2   2   0   2   2   2   0   0
 MK-5-16                2   0   0   0   0   2   0   2   0   2   2   2   0   2   0   0   0   2   2   0   0   0   0   0   0   0   0   0   0   0   0   2   0   2   0   2   2   0   2   0   0   0   2   2   0   0   2   2   0   2   2   2   2   0   2   0   2   0   2   0   0   2   0   2   2   2   0   2   2   2   0   0   2   0   2   2   0   2   0   2   2   2   0   0   2   0   0   0   2   2   2   2   2   0   0   0   2   0   2   2   0   0   2   2   2   0   0   0   0   0   0   2   2   2   0   0   2   2   2   0   2   0   0   2   0   2   0   2   2   0   2   2   0   2   0   0   0   0   2   2   2   2   0   2   0   2   2   0   0   2   0   0   0   2   2   0   2   0   2   2   2   0   0   2   0   0   0   2   0   0   2   0   2   2   0   0   2   2   2   0   2   0   2   0   0   0   2   0   0   2   2   0   2   2   0   0   2   2   0   0
 MK-6-1                 2   2   0   2   2   0   0   0   2   0   2   2   2   0   0   0   0   0   0   0   2   2   0   0   2   2   0   0   2   2   0   0   2   0   2   0   2   0   2   2   0   2   0   2   2   0   2   2   2   0   0   2   2   2   2   0   0   0   0   2   0   2   2   2   2   2   2   0   0   2   0   0   0   2   2   0   2   0   2   2   0   2   2   2   2   0   2   0   2   2   2   2   2   0   0   2   0   2   2   2   0   2   0   2   0   0   0   0   0   2   2   0   2   2   0   0   0   0   0   0   0   2   0   0   2   0   2   2   2   0   2   0   2   2   2   0   2   0   2   0   0   0   0   2   0   2   2   0   2   2   0   0   0   2   2   2   2   0   2   0   2   0   0   2   2   0   2   0   2   2   0   2   0   2   0   2   2   2   0   2   2   0   0   2   0   0   0   0   0   0   0   0   0   2   2   2   0   2   0   2
 MK-6-2                 2   2   0   2   2   0   0   0   2   0   2   2   2   0   0   0   0   0   0   0   2   2   0   0   2   2   0   0   2   0   0   0   2   0   0   0   0   0   2   2   0   0   0   2   2   0   2   2   2   2   0   2   2   2   2   0   0   0   0   2   0   2   2   2   2   2   2   0   0   2   0   0   0   2   2   0   2   0   2   2   0   2   2   2   2   0   2   0   2   2   2   2   2   0   0   2   0   2   2   2   0   2   0   2   0   0   0   2   2   2   2   2   2   2   0   2   0   0   0   0   0   2   0   0   2   0   2   2   0   0   2   0   2   2   2   0   2   0   2   0   0   0   0   2   0   2   2   0   2   2   0   0   0   2   2   0   2   0   2   0   2   0   0   2   2   0   0   0   2   2   0   2   0   2   0   2   2   2   0   2   2   0   0   2   0   0   0   0   0   0   0   0   2   2   2   2   0   2   0   0
 MK-6-3                 2   2   0   2   2   2   0   2   2   0   2   2   2   0   0   2   2   0   0   0   2   0   0   2   2   2   0   0   2   0   0   0   2   0   0   0   0   0   2   2   0   0   0   2   2   0   2   2   2   2   0   2   0   2   2   0   0   0   0   2   2   2   2   2   0   2   2   0   0   2   0   0   0   2   2   0   2   2   2   2   0   2   2   0   2   0   2   2   2   2   2   2   2   0   0   2   0   2   2   2   0   2   0   2   2   0   0   2   2   2   2   2   2   2   0   0   0   0   0   0   0   2   0   0   2   0   2   2   0   0   2   0   2   2   2   0   2   0   2   0   0   0   0   0   0   2   2   0   2   2   0   0   0   2   2   0   2   0   2   0   2   0   2   2   2   0   0   0   0   2   0   2   0   2   0   2   2   2   0   2   2   0   0   2   0   2   0   0   0   0   0   0   2   2   2   0   0   2   0   0
 MK-6-4                 2   2   0   2   2   2   0   0   2   0   2   2   2   0   0   2   2   0   0   0   2   0   2   2   0   2   0   0   2   0   0   0   2   0   2   0   0   2   2   2   0   0   0   2   0   0   2   2   2   2   0   2   0   2   2   0   0   0   0   2   2   2   2   2   0   0   2   0   0   2   0   0   2   2   2   0   2   2   2   2   0   2   2   0   2   0   0   2   2   2   2   2   2   0   0   2   0   2   2   2   0   2   2   2   2   0   0   2   2   2   2   2   2   2   0   0   0   0   0   0   0   2   0   0   2   2   2   2   0   0   2   0   2   2   2   0   2   0   2   0   0   0   0   0   0   2   2   2   2   2   0   0   0   2   2   2   2   0   2   0   0   0   2   2   2   2   0   0   0   2   0   2   0   2   0   2   2   2   0   2   2   0   0   2   0   2   2   0   0   0   0   0   2   2   2   0   0   0   0   0
 MK-6-5                 2   2   0   2   2   2   0   0   2   0   2   2   2   0   0   0   2   0   0   0   2   0   0   2   0   2   0   0   2   0   0   0   2   0   2   0   0   2   2   2   0   0   2   2   0   0   2   2   2   2   0   2   0   2   2   0   0   0   0   2   0   2   2   2   0   0   2   0   0   2   0   0   2   2   2   0   2   2   2   2   0   0   2   0   2   0   0   2   2   2   2   2   2   0   0   2   2   2   2   2   0   2   2   2   2   0   0   2   2   0   0   2   2   2   0   2   0   0   0   0   0   2   0   0   2   2   2   2   0   0   2   0   2   2   2   0   2   0   2   0   0   0   0   0   0   2   2   2   2   2   0   0   0   2   2   2   2   0   2   0   0   0   2   2   2   2   0   0   0   2   0   2   0   0   0   2   2   2   0   2   2   0   0   2   0   2   2   0   0   0   0   0   2   2   2   0   0   0   0   0
 MK-6-6                 2   0   0   2   0   2   0   0   2   0   2   2   2   0   0   0   2   0   0   0   2   0   0   2   0   2   0   0   2   0   0   0   2   0   2   0   0   2   2   2   0   0   2   2   0   0   2   0   2   2   0   2   0   2   2   0   0   0   2   2   0   2   2   2   0   2   2   0   0   2   0   0   2   2   2   0   2   2   2   2   0   0   2   0   2   0   0   2   2   2   2   2   2   0   0   2   2   2   2   2   0   2   2   2   2   0   0   2   2   0   0   0   2   2   0   2   0   0   0   0   0   2   0   0   2   2   2   2   0   2   2   0   2   2   2   0   2   0   2   0   0   0   0   0   0   2   2   2   2   2   0   0   0   2   2   2   2   0   2   0   0   0   2   2   2   2   0   0   0   2   0   0   0   0   0   2   2   2   0   2   2   0   0   2   0   2   2   0   0   0   0   0   2   2   2   0   0   0   0   0
 MK-6-7                 2   0   0   2   0   0   0   0   2   0   2   2   2   0   0   0   2   0   0   0   2   0   0   2   0   2   0   0   2   0   0   0   2   0   2   0   0   0   2   2   0   0   0   2   0   0   2   0   2   2   0   2   0   2   2   0   2   0   2   2   0   2   2   2   0   2   2   2   2   2   0   0   0   2   2   0   2   2   2   2   0   0   2   0   2   2   0   2   2   2   2   2   2   0   0   2   2   2   0   2   0   0   0   2   2   0   0   2   2   0   0   0   2   0   0   2   0   0   0   0   0   2   0   2   2   2   2   0   0   0   2   0   2   2   2   0   2   0   2   0   0   0   0   0   0   2   2   2   2   2   0   2   0   2   2   2   2   0   2   0   0   0   2   2   2   2   2   0   0   2   0   0   0   0   0   2   2   2   0   2   2   0   0   2   0   2   2   0   0   0   0   0   2   2   2   0   0   0   0   0
 MK-6-8                 2   0   0   2   0   0   0   0   0   0   2   2   2   2   0   0   2   0   0   0   2   0   0   2   2   2   0   0   2   0   0   0   2   0   2   0   0   0   2   2   0   0   0   2   2   0   2   0   0   2   0   0   0   2   2   0   2   0   2   2   0   2   2   2   0   2   2   2   2   2   0   2   0   2   2   0   2   2   2   2   0   0   2   2   2   2   0   2   0   2   2   2   2   0   0   2   2   0   2   2   0   0   0   2   2   0   0   0   2   0   0   0   2   0   0   2   0   0   0   0   0   0   0   0   2   2   2   0   0   0   2   2   2   2   2   0   0   0   2   0   0   0   0   0   0   2   0   2   2   2   2   2   0   2   2   2   2   0   2   0   0   0   2   2   2   2   2   2   0   2   0   0   0   0   0   2   2   2   0   2   2   0   0   2   0   2   2   0   2   0   0   0   2   2   0   0   0   0   0   0
 MK-6-9                 2   0   0   2   0   0   0   0   0   0   2   2   2   2   0   0   2   0   2   0   2   0   0   0   2   2   0   2   2   0   0   0   2   0   2   0   0   0   2   2   0   2   0   2   2   2   2   0   0   2   0   0   2   0   0   0   0   0   2   2   0   2   2   2   0   2   2   2   2   2   0   2   0   2   2   0   2   0   2   2   0   0   2   2   2   2   0   2   0   2   0   2   0   2   2   2   2   0   2   2   0   0   0   2   2   0   2   0   2   0   0   0   2   0   0   0   0   0   2   2   2   0   0   2   2   2   2   0   0   0   2   0   2   2   2   0   0   0   2   0   0   0   0   0   0   2   0   2   2   0   2   0   2   2   2   2   2   0   2   0   0   0   2   2   2   2   2   2   0   2   0   2   0   0   0   2   2   2   0   2   2   0   0   2   0   0   2   0   2   0   0   0   2   2   0   0   0   0   0   0
 MK-6-10                2   0   0   0   0   0   0   0   0   0   2   2   2   2   0   0   2   0   0   0   2   0   0   0   2   2   0   2   2   0   0   0   0   0   2   0   0   0   2   2   2   2   0   2   2   2   2   0   0   2   0   0   2   2   0   0   0   0   2   2   2   0   2   2   0   2   2   2   2   2   0   2   0   2   0   0   2   0   2   2   0   0   2   2   2   2   0   2   0   2   0   2   0   2   2   2   2   0   2   2   0   0   2   2   0   0   2   0   2   0   0   0   2   0   0   0   0   2   2   2   2   0   0   2   2   2   2   0   0   0   2   0   2   2   2   0   0   0   2   0   0   2   0   0   0   2   0   2   2   0   2   0   0   2   2   2   2   0   2   0   0   0   2   0   2   2   2   2   0   2   0   2   0   0   0   2   2   2   0   2   2   0   0   2   0   0   2   2   0   2   0   0   2   2   0   0   0   0   0   0
 MK-6-11                2   0   0   0   0   0   2   0   0   0   0   2   2   2   0   0   2   0   0   0   2   0   0   0   2   2   0   2   2   0   0   0   0   0   2   0   0   0   0   2   2   2   0   2   2   2   0   2   0   0   2   0   2   2   0   0   2   0   2   2   2   0   2   2   0   2   2   2   2   2   0   2   2   2   0   0   2   0   2   2   0   0   2   2   2   2   0   0   0   2   0   2   0   2   2   2   2   0   2   2   0   0   2   2   0   0   2   0   2   0   0   0   2   0   0   0   2   2   2   2   2   0   0   2   0   2   2   2   0   0   2   0   2   2   2   0   0   0   2   0   0   0   2   0   0   2   0   2   2   0   2   0   2   2   0   2   2   0   0   0   2   2   2   0   2   2   2   2   0   2   0   2   0   0   0   2   2   0   0   2   0   0   0   2   0   0   2   2   0   2   0   0   2   2   0   0   0   0   0   0
 MK-6-12                2   0   0   0   0   2   2   0   2   2   2   2   2   2   0   0   2   0   0   0   2   0   0   0   2   2   2   2   2   0   0   2   0   0   2   0   0   0   0   2   0   2   0   2   2   2   0   2   0   2   2   0   2   2   0   0   2   0   2   2   2   0   2   2   0   2   2   2   2   2   0   2   2   2   0   0   2   0   2   2   0   2   0   2   2   2   2   0   0   2   0   2   0   2   2   2   2   0   2   2   0   0   2   2   0   0   2   0   2   0   0   0   2   2   0   0   2   2   2   2   2   2   0   2   0   2   2   2   0   0   0   0   2   2   2   0   0   0   2   0   0   0   2   0   0   2   0   2   2   0   2   0   2   2   0   2   2   0   0   0   2   2   2   0   2   2   0   2   0   2   0   2   0   0   0   2   2   2   0   2   0   0   0   2   0   0   2   2   0   2   0   0   2   2   0   0   0   0   0   0
 MK-6-13                2   0   2   0   0   0   2   0   2   2   2   2   2   2   0   0   2   2   2   0   2   2   0   0   2   2   2   2   2   0   0   2   0   0   2   0   0   0   0   2   0   2   0   2   2   2   0   2   0   2   2   0   2   0   0   0   2   0   2   2   2   2   2   2   2   2   2   2   2   2   2   0   2   2   0   0   2   0   2   2   0   2   0   2   2   2   2   2   0   2   0   2   0   2   2   2   2   0   2   2   0   0   2   2   0   0   2   2   2   0   0   0   2   2   0   0   2   2   2   2   2   2   0   2   0   2   2   2   0   0   0   0   2   2   2   0   0   0   2   0   0   0   2   0   2   2   0   2   2   0   2   0   2   0   0   2   2   0   0   0   2   2   2   0   2   2   0   2   0   2   0   2   0   0   0   2   2   2   0   2   0   0   0   2   0   0   2   2   0   2   0   0   2   2   0   2   0   0   0   0
 MK-6-14                2   0   2   0   0   0   2   0   2   2   2   2   2   2   0   0   2   2   2   0   2   2   0   0   2   2   2   2   2   0   0   0   0   0   2   0   0   0   2   2   0   2   0   2   2   2   0   2   0   2   2   0   2   0   0   2   2   2   2   2   2   2   2   2   2   0   2   2   2   2   0   0   2   2   0   0   2   0   2   2   0   2   0   2   2   2   2   2   0   2   0   2   0   2   2   2   2   0   0   2   2   0   2   2   0   0   2   2   2   0   0   0   2   2   0   2   2   2   2   2   2   2   0   2   0   2   2   0   0   0   0   0   2   2   0   0   0   0   2   0   0   0   2   0   2   2   0   2   2   0   2   0   2   0   0   2   2   0   0   0   2   2   2   0   2   2   0   2   0   2   0   2   0   0   0   0   2   2   0   2   0   0   0   2   0   0   2   2   0   2   0   0   2   2   0   0   0   0   0   0
 MK-6-15                2   0   2   0   0   0   2   0   2   2   2   2   2   2   0   0   0   2   2   0   2   2   2   0   2   2   2   2   2   0   0   0   0   0   2   2   0   0   2   2   0   2   2   2   2   2   0   2   0   2   2   0   2   0   0   2   2   2   2   2   2   2   2   2   2   0   0   2   0   2   0   0   2   0   0   2   2   0   2   2   0   2   0   2   2   0   2   2   0   2   0   2   0   2   2   2   0   0   0   2   2   0   2   2   0   0   2   2   0   0   0   0   2   2   0   2   2   2   2   2   2   2   0   2   0   2   2   0   0   0   0   0   2   2   0   0   0   0   0   0   0   0   2   0   2   0   0   2   2   2   2   0   2   0   0   2   2   2   0   0   2   2   2   0   2   2   0   2   0   2   0   2   0   0   0   0   2   2   0   2   0   2   0   2   0   0   2   2   0   2   2   0   2   2   0   0   2   0   0   0
 MK-6-16                2   0   2   0   0   0   2   2   2   2   2   2   2   2   0   0   0   2   2   0   2   2   2   0   2   2   2   2   2   2   2   0   0   0   2   2   0   0   2   2   0   0   2   2   2   2   0   2   0   2   2   0   2   0   0   2   2   2   2   2   2   0   2   0   2   0   0   2   0   2   0   0   2   0   0   2   2   0   2   2   0   2   0   2   2   0   2   2   0   2   0   2   0   2   2   2   0   0   0   2   2   0   2   2   0   0   2   2   0   0   0   0   2   2   0   2   2   2   2   2   2   2   0   0   0   2   2   0   0   0   0   0   2   2   0   0   0   2   0   0   2   0   2   0   2   2   0   2   2   2   2   0   2   0   0   2   2   2   2   0   2   2   2   0   2   2   0   2   0   2   0   2   0   0   0   0   2   2   0   2   0   2   0   2   0   2   2   2   0   2   0   0   2   2   2   0   2   0   0   0
 
!****************************************** Phenotypic Data **********************************************************
!-100.0 is resevred for missing phenotype
SimulatedTrait1        14.0623   14.4560   15.6992   13.8968   16.0580   15.0329   13.6324   15.9573   15.4449   14.0883   14.8982   15.7544   15.5132   16.0078   15.2526   15.5488   16.3024   17.0979   15.8272   15.8427   13.6161   15.3252   13.6799   16.4857   15.7097   16.5678   15.5324   14.9112   15.3482   15.5461   16.6361   15.9815   15.4332   15.9800   14.9235   16.1339   14.6771   13.7825   13.7935   16.6970   16.4198   14.0958   14.3151   14.3304   14.0571   16.0719   15.6610   14.7306   15.3941   13.4035   16.3474   13.9463   14.0393   15.8670   14.2266   13.7652   16.0932   15.9913   13.6916   15.8102   16.5747   13.4862   14.3082   15.2927   14.2360   14.5784   14.2894   13.8679   15.8627   15.4671   15.9935   16.0101   16.3360   15.7825   16.0458   14.0674   15.6471   14.3108   16.0241   13.7162   14.1130   14.2778   15.6829   13.7269   14.9827   13.8713   14.5726   14.9837   15.7500   16.4239   15.4085   14.8655   15.3667   15.9110   15.6151   14.5172   15.0649   15.7490   15.8117   14.0237   13.7213   15.8893   14.1368   14.4222   13.9393   15.2403   12.9468   14.9716   14.3407   14.2991   15.4074   13.4357   13.8050   15.1864   15.7811   15.7197   13.3950   15.3033   14.6168   13.5744   15.8066   14.8803   15.5409   16.6175   15.3625   14.5786   15.7955   13.2598   14.3452   16.1873   14.2616   15.0978   13.8866   14.0136   16.1979   14.7544   14.4537   14.4236   16.0355   15.8782   14.6908   14.3306   13.6084   14.7578   14.9938   14.5265   13.9894   14.1582   14.4784   13.9706   13.6236   15.8304   14.1323   13.6468   13.4648   14.7378   16.5252   13.9137   14.0076   16.1702   16.8530   13.0623   14.4379   16.4296   15.7655   13.5882   16.4939   14.8201   13.6510   15.2949   13.2974   13.9108   13.6876   14.0734   16.2733   15.7084   16.3067   14.2401   14.4076   15.7153   14.1216   15.4800   13.9333   15.9914   16.7093   13.7515   14.6498   13.5331   15.4273   16.1978   13.6528   16.3044   15.9504   13.9804   14.3710   13.5160   15.4749   13.7587   16.3578   15.9013
SimulatedTrait2        10.5211   10.2728    9.2647   10.5054    9.3355   10.7879   10.5493    9.2502    9.4421   10.4447   10.7711    9.6343    9.0915    9.2326   10.6889    9.5921    9.5968    9.5953    9.5138    9.4452   10.3889    9.5868   10.2282    9.6212    9.4429    9.8775    9.4361   10.7157   10.2990    9.3455    9.7870    9.2191    9.7006    8.8868    8.9940    9.5424    9.6360   10.7240   10.1391    9.7198    9.7508   10.9199   10.3359   10.8085   10.6004    9.3635    9.6230    9.6306    9.5331   10.6331    9.6148   10.3599   10.6060    9.7609   10.3337   10.5494    8.9986    9.4738   10.6559    9.1945    9.1171   10.3101   10.4667    9.6911   10.7524   10.9309   10.6882   10.4069    9.5086    9.0745    9.6224    9.6065    9.8966    9.4989    9.5474   10.8523    9.4422   10.7118    9.6415   10.3042   10.5189   10.7426    9.5049   10.4148    9.5148   10.6911    9.1847   10.8673    9.3710    9.8364    9.0571    9.5365   10.2598    9.4767    9.5615   10.7281    9.3570    9.1587    9.7406   10.7588   10.5950    9.1020   10.4234   10.7209   10.1926    9.9434   10.6497    9.2619    9.3092   10.2421    9.3293   10.7802   10.5300   10.8538   10.2858   10.3754   10.2531    9.6331   10.1941   10.4149    9.3202    8.9836    9.8018    9.9048   10.4145    9.6521    9.5229   10.6390   10.4817    9.5712   10.2119   10.2152   10.5323   10.5482    9.5734    8.9292   10.5069   10.3244    9.3030   10.9599   10.8026    9.5065   10.6202    9.6572   10.6834    9.3746   10.7314   10.5294    9.8334   10.5029   10.2379    9.5025   10.2649    9.7728   11.0325    9.6068    9.0492   10.4840   10.5365    9.8323    9.8336   10.3594   10.3332    9.4767    9.8160   10.6101    9.5419   10.1783   10.3992    9.8902   10.6493   10.7418   10.7972   10.5773    9.6748    9.5519    9.5305   10.3476   10.1032    9.1878   10.1414    9.5109   10.8206    9.5432    9.5544   10.3238    9.4427   10.4852    9.2777    9.4696    9.1883    9.6181    9.4470   10.6663   10.1209   11.1855    9.4518   10.1847    9.3558    9.2548
 
