# Supplementary material for: Inclusive Composite Interval Mapping of QTL by Environment Interactions in Biparental Populations
Source: PLoS One. 2015 Jul 10;10(7):e0132414. doi: 10.1371/journal.pone.0132414 (PMC4498613; doi:10.1371/journal.pone.0132414)
Supplement: S6 File — (ZIP) [file pone.0132414.s006.zip › H=0.8/L1/run_00179.met]

!**********************Note: lines staring with "!" are remarks and will be ignored in the program********************
!*********************************General Information**********************************
!Assuming F1 = P1 x P2, populations available in QTL IciMapping are: 
!  1, P1BC1F1 = P1 x F1, the first backcrossing where P1 is used as the recurrent parent;
!  2, P2BC1F1 = P2 x F1, the first backcrossing where P2 is used as the recurrent parent;
!  3, F1DH, F1-derived doubled haploids; 
!  4, RIL or F1RIL, recombination inbred lines through the repeated selfing of F1;
!  5, P1BC1RIL, recombination inbred lines through the repeated selfing of P1BC1F1;
!  6, P2BC1RIL, recombination inbred lines through the repeated selfing of P2BC1F1;
!  7, F2, the selfing generation of F1;
!  8, F3, the selfing generation of F2;
!  9, P1BC2F1, the second backcrossing where P1 is used as the recurrent parent; 
! 10, P2BC2F1, the second backcrossing where P2 is used as the recurrent parent;
! 11, P1BC2RIL, recombination inred lines through the repeated selfing of P1BC2F1; 
! 12, P2BC2RIL, recombination inred lines through the repeated selfing of P2BC2F1; 
! 13, P1BC1F2, the selfing generation of P1BC1F1; 
! 14, P2BC1F2, the selfing generation of P2BC1F1; 
! 15, P1BC2F2, the selfing generation of P1BC2F1; 
! 16, P2BC2F2, the selfing generation of P2BC2F1; 
! 17, P1BC1DH, P1BC1F1-derived doubled haploids; 
! 18, P2BC1DH, P2BC1F1-derived doubled haploids; 
! 19, P1BC2DH, P1BC2F1-derived doubled haploids; 
! 20, P2BC2DH, P2BC2F1-derived doubled haploids; 
   3      !Mapping Population (see remarks above)
   2      !Mapping Function (1 for Kosambi; 2 for Haldane; 3 for Morgan)
   2      !Marker Space Type (1 for intervals; 2 for positions)
   1      !Marker Space Unit(1 for centiMorgans; 2 for Morgan)
   6      !Number of Chromosomes (or Linkage Groups)
 200      !Size of the mapping population
   2      !Number of environments
 
!***************************************** Chromosomes and Linkage Maps **********************************************
!Chromosome                 NumMarkers
-CH1                        16
-CH2                        16
-CH3                        16
-CH4                        16
-CH5                        16
-CH6                        16
!Linkage map (Marker name followed by position or the interval length)
 MK-1-1                1     0.000
 MK-1-2                1    10.000
 MK-1-3                1    20.000
 MK-1-4                1    30.000
 MK-1-5                1    40.000
 MK-1-6                1    50.000
 MK-1-7                1    60.000
 MK-1-8                1    70.000
 MK-1-9                1    80.000
 MK-1-10               1    90.000
 MK-1-11               1   100.000
 MK-1-12               1   110.000
 MK-1-13               1   120.000
 MK-1-14               1   130.000
 MK-1-15               1   140.000
 MK-1-16               1   150.000
 MK-2-1                2     0.000
 MK-2-2                2    10.000
 MK-2-3                2    20.000
 MK-2-4                2    30.000
 MK-2-5                2    40.000
 MK-2-6                2    50.000
 MK-2-7                2    60.000
 MK-2-8                2    70.000
 MK-2-9                2    80.000
 MK-2-10               2    90.000
 MK-2-11               2   100.000
 MK-2-12               2   110.000
 MK-2-13               2   120.000
 MK-2-14               2   130.000
 MK-2-15               2   140.000
 MK-2-16               2   150.000
 MK-3-1                3     0.000
 MK-3-2                3    10.000
 MK-3-3                3    20.000
 MK-3-4                3    30.000
 MK-3-5                3    40.000
 MK-3-6                3    50.000
 MK-3-7                3    60.000
 MK-3-8                3    70.000
 MK-3-9                3    80.000
 MK-3-10               3    90.000
 MK-3-11               3   100.000
 MK-3-12               3   110.000
 MK-3-13               3   120.000
 MK-3-14               3   130.000
 MK-3-15               3   140.000
 MK-3-16               3   150.000
 MK-4-1                4     0.000
 MK-4-2                4    10.000
 MK-4-3                4    20.000
 MK-4-4                4    30.000
 MK-4-5                4    40.000
 MK-4-6                4    50.000
 MK-4-7                4    60.000
 MK-4-8                4    70.000
 MK-4-9                4    80.000
 MK-4-10               4    90.000
 MK-4-11               4   100.000
 MK-4-12               4   110.000
 MK-4-13               4   120.000
 MK-4-14               4   130.000
 MK-4-15               4   140.000
 MK-4-16               4   150.000
 MK-5-1                5     0.000
 MK-5-2                5    10.000
 MK-5-3                5    20.000
 MK-5-4                5    30.000
 MK-5-5                5    40.000
 MK-5-6                5    50.000
 MK-5-7                5    60.000
 MK-5-8                5    70.000
 MK-5-9                5    80.000
 MK-5-10               5    90.000
 MK-5-11               5   100.000
 MK-5-12               5   110.000
 MK-5-13               5   120.000
 MK-5-14               5   130.000
 MK-5-15               5   140.000
 MK-5-16               5   150.000
 MK-6-1                6     0.000
 MK-6-2                6    10.000
 MK-6-3                6    20.000
 MK-6-4                6    30.000
 MK-6-5                6    40.000
 MK-6-6                6    50.000
 MK-6-7                6    60.000
 MK-6-8                6    70.000
 MK-6-9                6    80.000
 MK-6-10               6    90.000
 MK-6-11               6   100.000
 MK-6-12               6   110.000
 MK-6-13               6   120.000
 MK-6-14               6   130.000
 MK-6-15               6   140.000
 MK-6-16               6   150.000
!*********************************** Marker Types ********************************************************************
!Co-dominant marker: When heterozygote F1 is present, P1 is coded as 2, F1 is coded as 1, and P2 is coded as 0; Otherwise, P1 is coded as 2, and P2 is coded as 0. 
!Dominant marker: When heterozygote F1 is present, P1 and F1 are coded as 12, and P2 is coded as 0; Otherwise, P1 is coded as 2, and P2 is coded as 0.  
!Recessive markers: When heterozygote F1 is present, P1 is coded as 2, and F1 and P2 are coded as 10; Otherwise, P1 is coded as 2, and P2 is coded as 0. 
!Missing marker is coded as -1. 
 MK-1-1                 2   2   0   2   0   0   0   0   0   2   2   2   0   0   2   0   0   2   0   2   0   0   2   2   0   2   2   2   0   2   0   2   0   0   2   0   0   2   2   2   0   2   0   0   2   2   0   0   0   2   0   0   2   2   2   0   0   2   0   2   2   0   0   2   2   2   2   0   2   0   2   2   0   2   0   0   2   2   0   0   0   2   0   0   0   0   2   0   0   2   2   0   0   2   2   0   2   2   0   2   0   0   2   0   0   0   2   0   2   2   0   2   2   2   2   0   2   0   0   2   0   0   0   0   0   2   2   2   0   2   0   2   0   0   2   0   0   0   2   2   0   2   0   0   2   2   0   0   0   0   2   2   0   0   2   2   0   2   0   2   0   2   0   0   0   0   0   2   0   2   2   0   0   0   0   0   2   2   2   0   2   2   2   2   2   2   0   0   0   0   2   0   2   2   2   0   0   0   0   0
 MK-1-2                 0   2   0   2   0   0   2   2   0   2   2   2   0   0   2   2   0   2   0   2   0   0   2   2   0   0   2   2   0   2   0   2   0   0   2   0   0   2   2   2   0   2   0   2   2   2   0   0   0   2   0   0   2   2   2   0   0   2   0   0   2   0   0   2   2   2   2   0   2   0   2   2   0   2   0   0   2   2   0   0   0   2   0   0   0   0   2   0   0   2   0   0   0   2   2   0   2   2   0   2   0   0   2   0   0   0   2   0   2   2   0   0   2   2   2   0   2   0   0   0   0   0   0   0   0   2   2   2   0   2   0   2   0   2   2   0   0   0   2   2   0   2   0   0   2   2   0   0   0   2   2   2   0   0   2   2   0   2   0   2   0   0   0   0   0   0   0   2   0   2   2   0   0   0   0   0   2   2   2   0   2   2   0   2   2   2   0   0   0   0   2   0   2   2   2   0   0   0   0   0
 MK-1-3                 0   2   0   2   0   0   2   2   0   2   2   2   0   0   2   2   0   2   0   2   0   0   2   2   2   0   2   2   0   2   0   2   0   0   2   0   0   2   2   2   0   2   0   2   2   2   0   0   0   2   0   2   2   2   2   0   2   2   2   0   2   0   0   2   0   2   2   0   2   0   2   2   0   2   2   0   2   2   0   0   0   2   2   0   0   0   2   2   0   2   0   0   0   2   2   0   0   2   0   2   0   2   2   0   0   0   2   0   2   2   0   0   2   2   2   0   2   0   0   0   2   0   0   0   0   2   2   2   0   2   0   2   0   2   2   2   0   0   2   2   0   2   0   2   2   2   0   0   0   2   2   2   0   0   0   2   0   2   0   2   0   0   0   0   0   0   0   2   0   2   2   0   0   0   0   0   2   2   2   0   2   2   0   2   2   2   0   2   2   0   2   0   0   2   2   0   0   0   0   0
 MK-1-4                 0   2   0   2   2   0   2   2   0   2   2   2   0   0   2   2   0   2   2   2   0   0   2   2   2   0   2   2   0   2   0   2   0   0   2   0   0   2   2   2   0   0   0   2   2   2   0   0   0   2   0   2   2   2   2   0   2   2   2   0   2   0   0   2   2   2   2   0   2   0   2   2   0   2   2   0   0   2   0   0   0   2   0   0   0   0   2   2   0   2   0   0   0   2   2   0   0   2   0   2   0   2   2   0   0   0   2   0   2   2   0   0   2   2   2   0   2   0   0   0   2   0   0   0   0   2   2   2   0   2   0   2   2   2   2   2   0   0   2   2   0   2   0   0   2   2   0   0   0   2   2   2   2   0   0   2   0   2   0   2   2   0   0   0   0   0   0   2   0   2   2   0   0   0   0   0   2   2   2   0   2   2   0   2   2   2   0   2   2   0   2   0   2   2   2   0   0   0   0   0
 MK-1-5                 0   0   0   2   2   0   0   2   2   2   2   2   0   0   2   2   0   2   2   2   0   2   2   2   2   0   2   2   0   2   0   2   0   0   2   0   0   2   2   2   0   0   0   2   2   2   2   0   2   2   0   2   2   2   2   0   2   2   2   0   2   0   0   2   2   0   2   0   2   0   2   2   0   2   2   0   2   2   2   0   0   2   0   2   0   0   2   2   2   0   0   0   0   2   2   0   2   2   0   2   0   2   0   0   0   2   0   0   2   2   0   0   2   2   2   0   2   0   0   0   2   0   0   0   0   2   0   2   0   2   0   2   2   2   2   0   0   0   2   2   0   2   0   0   2   2   0   0   0   2   2   2   2   0   0   2   0   2   0   2   2   0   0   0   0   0   0   2   0   2   2   0   0   0   0   0   2   2   0   0   2   2   0   2   2   0   0   2   2   0   0   0   2   2   2   0   0   0   2   0
 MK-1-6                 0   0   0   2   2   0   0   2   2   2   2   2   0   0   2   2   2   2   2   2   0   2   2   2   2   0   2   2   0   2   0   2   0   0   2   0   0   0   2   2   0   0   2   2   2   2   2   0   2   2   2   2   2   2   2   0   2   2   2   0   2   0   0   2   2   0   0   0   2   0   0   2   0   2   2   0   2   2   0   0   0   2   0   2   0   0   2   2   2   0   0   0   0   2   2   0   2   2   0   2   0   2   0   0   0   2   0   0   2   2   0   0   2   2   2   0   2   0   0   0   2   0   0   0   0   2   0   2   0   2   0   0   2   2   2   2   0   0   2   2   0   2   0   0   2   0   0   0   0   2   2   2   2   0   0   2   0   2   0   2   0   0   0   0   0   0   0   2   0   2   2   0   0   0   0   0   2   2   0   0   2   2   0   2   0   0   0   2   2   0   0   0   2   2   2   0   0   0   2   0
 MK-1-7                 2   0   0   2   0   0   0   2   2   2   2   2   2   0   2   2   2   2   2   2   0   2   0   2   2   0   2   2   0   2   0   2   0   0   2   0   2   0   0   2   0   0   2   2   2   2   2   0   2   2   0   2   2   2   2   0   2   0   2   0   2   0   0   2   2   0   0   0   2   0   0   2   0   2   2   0   2   2   0   2   0   2   0   2   0   0   2   2   2   0   0   0   0   2   2   0   2   2   0   2   0   2   0   0   0   2   0   0   2   0   2   0   2   2   2   0   2   0   0   0   2   2   0   0   0   2   0   2   2   0   0   0   2   2   2   2   0   0   2   2   0   2   0   2   2   0   0   0   0   2   2   2   2   0   0   2   0   2   0   2   0   0   0   0   0   2   0   2   0   2   2   0   0   0   0   0   2   0   2   0   2   2   0   0   0   0   0   2   2   0   0   0   2   2   2   0   0   0   2   0
 MK-1-8                 2   0   2   2   0   0   0   2   2   2   2   0   2   0   2   0   2   2   2   2   0   2   0   2   2   0   2   2   2   0   0   2   0   0   2   0   2   0   0   2   2   0   2   0   2   2   2   0   2   2   2   2   2   2   2   0   2   0   2   0   2   2   0   2   2   0   0   0   2   0   0   2   0   2   2   0   2   2   0   2   2   2   0   2   0   0   2   2   2   0   0   0   0   0   2   0   2   2   0   2   0   2   0   0   0   2   0   0   2   0   2   0   2   0   2   0   2   0   0   2   2   2   0   0   0   2   0   2   0   0   0   0   2   2   2   2   2   0   2   2   0   2   0   0   2   0   0   2   0   2   0   2   2   0   0   0   0   2   2   2   0   0   0   0   0   0   2   2   0   2   2   0   0   0   0   2   2   2   0   0   2   2   0   0   0   0   0   2   2   0   2   0   0   2   2   0   0   0   2   0
 MK-1-9                 2   0   2   2   0   0   0   0   2   2   2   0   2   0   2   0   2   2   2   2   0   0   0   2   2   0   2   2   2   0   0   2   0   2   2   0   2   0   0   2   2   0   2   0   2   2   2   0   2   2   2   0   2   2   2   0   2   0   2   0   2   2   2   2   2   0   0   0   2   0   0   2   0   2   2   0   2   2   0   2   2   2   0   2   0   0   2   0   2   0   0   0   0   0   2   2   2   2   0   2   0   0   0   0   2   2   0   0   2   0   2   0   2   0   2   0   2   0   0   2   2   2   0   2   0   2   0   2   0   2   0   0   2   0   2   2   2   0   2   0   0   2   2   0   2   2   0   2   0   2   0   2   2   0   0   0   2   2   2   2   0   0   0   0   0   0   2   2   0   2   2   0   0   0   0   2   2   2   0   0   0   2   0   2   0   2   0   2   2   0   2   0   0   2   0   0   0   0   2   0
 MK-1-10                2   0   2   0   0   0   0   0   2   0   2   0   2   2   0   0   2   2   2   2   0   0   0   0   2   0   2   2   2   0   2   2   0   2   2   0   2   0   2   0   2   0   2   0   2   2   2   0   2   2   2   0   2   2   2   0   2   0   2   0   2   2   2   2   0   2   0   0   2   0   0   2   0   2   2   0   2   2   0   2   2   2   0   2   0   0   2   0   2   0   0   0   0   0   2   2   0   2   0   2   0   0   0   0   2   0   0   0   2   0   2   0   2   0   2   0   0   0   2   2   0   2   0   2   0   2   2   2   0   2   0   0   2   0   2   2   2   0   2   0   0   2   2   0   2   2   0   2   0   2   2   2   2   2   0   0   2   2   2   2   0   0   0   0   0   0   2   2   0   2   2   0   0   0   0   2   0   2   2   0   0   2   0   2   0   2   0   2   2   0   2   0   0   2   0   0   0   2   2   0
 MK-1-11                2   0   2   0   0   0   0   0   2   0   2   0   2   2   0   0   2   2   0   2   0   0   0   0   2   2   2   2   2   0   2   2   2   2   2   0   2   2   2   0   2   0   2   0   2   2   2   0   2   2   2   0   2   2   2   0   2   0   2   0   2   2   2   2   0   2   0   0   2   0   0   2   0   2   2   0   2   2   0   2   2   2   0   2   0   0   2   0   2   0   0   0   2   0   0   2   0   2   0   2   0   0   0   0   2   0   0   0   2   0   2   0   2   0   0   0   0   0   2   2   0   2   2   2   0   2   2   2   0   2   0   0   2   0   2   2   2   0   2   0   0   0   2   0   2   2   0   2   2   2   2   2   2   2   0   0   2   2   2   2   0   0   0   0   0   0   2   2   0   2   0   0   0   0   0   0   0   2   2   0   0   2   0   2   0   0   0   2   2   0   2   0   0   2   0   0   0   2   2   0
 MK-1-12                2   0   2   0   0   0   0   0   2   0   2   0   2   2   0   0   2   2   0   2   0   0   0   0   2   2   0   2   2   0   2   2   2   2   2   0   2   2   2   0   2   0   2   0   2   2   2   0   2   2   2   0   2   2   2   2   2   0   2   0   2   2   2   2   0   2   0   0   2   0   0   2   0   2   2   2   2   2   0   2   2   2   0   0   0   0   2   0   2   0   0   0   2   0   0   2   0   2   0   2   0   2   0   0   2   2   2   0   2   0   2   0   2   0   0   0   0   0   2   2   0   2   2   2   0   2   2   2   0   2   0   0   2   0   2   2   0   0   2   0   0   0   2   0   2   0   0   2   2   2   2   2   2   2   0   0   2   2   0   2   0   0   0   0   0   0   2   2   0   2   0   0   0   0   0   0   0   2   2   0   0   2   0   2   0   0   0   2   2   0   2   0   0   2   0   0   0   2   0   0
 MK-1-13                2   0   2   0   0   0   0   0   2   0   0   0   2   2   0   2   2   2   0   2   0   0   0   0   2   0   2   2   2   0   2   2   2   0   2   2   2   2   2   0   2   0   2   0   2   0   2   0   2   0   2   0   2   2   2   2   2   0   2   0   2   2   2   2   0   2   2   2   2   0   0   2   0   2   2   2   2   0   0   2   2   2   0   0   0   0   2   0   2   0   0   2   2   0   0   2   0   2   0   2   0   2   0   2   2   0   2   0   2   0   2   0   2   0   0   0   0   2   2   2   0   2   2   2   0   2   2   0   0   2   0   0   2   0   2   2   0   0   2   0   0   0   0   0   2   0   0   2   2   2   2   2   2   2   0   2   2   2   0   2   0   0   0   0   0   0   2   2   0   2   0   0   0   0   0   0   0   2   2   0   2   0   0   2   0   0   0   2   2   0   2   0   0   2   0   0   0   2   0   0
 MK-1-14                2   0   2   0   0   2   0   0   2   0   0   0   2   2   0   2   2   0   0   2   0   0   2   0   2   0   2   2   2   0   2   2   0   0   0   2   2   2   2   0   2   0   2   0   2   0   2   0   0   0   2   0   2   2   2   0   2   0   2   0   2   2   2   2   0   2   2   2   2   0   0   2   0   2   2   2   2   0   2   2   2   2   2   0   0   2   2   0   2   2   0   2   2   2   0   2   0   2   2   2   0   2   0   2   2   0   0   0   2   0   2   0   2   0   0   0   0   2   2   2   0   2   2   2   0   2   2   0   0   2   2   0   2   0   2   2   0   0   2   0   0   0   0   0   2   0   0   2   2   2   2   2   2   0   0   2   2   2   0   2   2   0   0   0   0   2   2   0   0   2   0   0   0   0   0   0   0   2   0   0   2   0   0   2   2   0   0   2   2   0   2   0   0   2   0   0   2   2   0   0
 MK-1-15                0   0   2   0   0   2   2   0   0   0   0   0   0   2   0   2   0   0   0   2   0   0   2   0   2   2   2   2   2   0   2   2   2   0   0   2   0   2   2   0   2   0   2   0   2   0   2   0   0   0   2   0   2   2   2   0   2   0   2   0   0   2   2   2   0   2   2   2   2   0   0   0   0   2   2   2   0   0   2   2   2   2   2   0   0   2   2   0   0   2   0   2   2   2   0   2   2   2   2   2   0   2   0   2   2   2   0   0   2   0   2   0   0   0   0   0   0   2   2   2   0   2   2   2   0   2   2   0   0   2   2   0   2   0   2   2   0   0   2   0   0   0   0   0   2   0   0   2   2   2   2   2   2   0   0   2   2   2   0   0   2   0   0   2   0   2   2   0   0   2   0   0   0   0   0   0   0   2   0   0   2   0   0   2   2   0   0   2   2   0   2   0   0   2   0   0   2   2   0   0
 MK-1-16                0   0   2   2   0   2   2   0   0   0   0   0   0   2   0   2   0   0   0   2   0   0   2   0   2   0   2   2   0   0   2   2   2   0   0   2   2   2   2   0   2   0   2   0   2   0   2   0   0   0   0   0   2   0   2   0   2   0   2   0   0   2   2   2   0   2   2   0   2   2   0   2   0   2   2   2   0   0   2   2   2   2   2   2   0   2   2   0   0   2   0   2   2   2   0   2   2   2   2   2   0   2   2   2   2   2   2   0   0   0   2   0   0   0   2   0   0   2   0   2   0   2   2   0   0   2   2   0   0   2   2   2   2   0   2   2   0   0   2   0   0   0   0   0   2   0   0   2   2   2   2   2   2   0   0   0   2   2   0   0   2   0   2   2   0   2   0   0   0   2   0   0   0   0   0   0   0   2   0   0   2   0   0   2   2   0   0   2   2   0   2   0   0   2   0   2   2   2   0   0
 MK-2-1                 0   2   2   2   2   0   0   0   0   0   0   2   0   0   2   0   0   0   0   2   0   0   0   0   2   2   0   2   0   0   0   2   2   2   2   2   2   0   2   2   0   2   2   2   0   0   2   2   0   0   2   2   2   0   0   0   2   2   0   0   0   2   0   0   0   2   2   2   2   2   2   0   2   2   2   2   2   0   2   2   2   0   2   0   0   2   0   2   2   2   2   2   0   2   2   2   0   2   0   0   2   0   0   2   2   2   2   0   0   0   2   0   2   0   2   2   2   0   2   2   2   0   2   0   2   2   0   0   2   0   0   0   2   0   2   2   2   0   2   2   2   2   2   2   0   0   2   2   0   2   2   2   0   2   2   2   2   2   0   2   2   2   0   0   0   0   2   2   0   2   2   2   2   2   2   2   0   2   2   0   2   2   2   0   2   0   2   2   2   0   2   0   0   2   0   2   2   2   0   0
 MK-2-2                 0   2   0   2   2   0   0   0   0   2   0   2   0   0   2   0   0   0   0   2   0   0   0   2   2   2   0   2   0   0   2   2   2   2   2   2   2   0   2   2   0   2   2   2   0   0   2   2   0   0   2   2   2   2   2   0   2   2   0   0   0   2   0   0   0   2   0   2   2   2   2   0   2   2   2   2   2   0   2   0   2   0   2   0   0   2   0   2   2   2   2   2   2   2   2   2   0   0   0   0   2   0   0   2   2   2   2   0   0   0   2   0   2   0   0   2   2   0   2   2   2   0   2   0   2   2   0   0   2   0   0   0   2   0   2   2   2   0   0   2   0   0   2   2   0   0   2   2   0   2   2   2   0   2   2   2   2   2   0   2   2   2   0   0   0   0   2   2   0   2   0   2   2   2   2   0   2   0   2   0   2   0   2   0   2   0   2   2   2   0   2   0   0   2   0   2   2   2   0   0
 MK-2-3                 2   2   2   2   2   0   0   0   0   2   0   2   0   0   2   0   0   0   2   2   0   0   0   2   2   0   0   2   0   0   2   2   2   2   2   2   2   0   0   2   2   2   2   0   0   0   2   2   0   0   2   2   0   2   2   0   2   2   0   0   0   2   0   0   0   2   0   2   2   0   2   0   2   2   2   2   2   2   2   0   2   0   2   0   0   2   2   2   2   2   2   2   2   2   2   2   2   0   0   0   2   0   0   2   2   2   2   0   0   0   0   2   2   2   0   2   2   0   2   2   2   2   0   0   2   2   0   0   2   0   2   0   2   0   2   2   2   2   0   2   0   0   2   2   0   0   2   2   0   2   2   2   0   2   2   2   2   2   0   2   2   2   0   0   0   2   2   0   2   2   0   2   2   2   2   0   2   0   2   2   2   0   2   0   2   0   2   2   2   0   2   0   0   2   0   2   2   2   0   0
 MK-2-4                 2   2   2   2   2   0   0   0   0   2   0   2   0   2   2   0   0   0   2   2   0   0   0   2   2   0   0   2   0   0   2   2   2   2   2   2   2   0   0   2   2   2   2   0   0   0   0   2   0   0   2   2   2   2   0   0   2   2   0   0   0   2   0   0   0   2   0   2   2   0   0   0   2   2   2   2   2   2   2   0   2   0   2   2   0   2   2   2   2   2   2   2   2   2   2   2   2   0   0   0   0   2   0   2   2   2   2   0   0   0   0   2   0   2   0   2   2   0   2   2   2   2   0   0   2   0   0   0   2   0   2   0   2   0   2   0   0   2   2   2   0   0   2   2   0   0   2   2   0   2   2   0   0   2   2   2   2   2   0   2   2   2   0   0   0   2   2   0   2   2   0   2   2   2   2   0   2   0   2   2   2   0   2   0   2   0   2   2   2   0   2   0   0   2   2   2   2   2   0   0
 MK-2-5                 2   2   2   2   2   2   0   0   0   2   0   2   0   2   2   2   0   2   2   2   0   0   0   2   2   0   0   2   0   0   2   0   2   2   2   2   2   0   0   2   2   0   2   0   0   0   0   2   0   0   2   2   2   2   0   0   2   2   0   0   0   2   0   0   0   2   2   2   2   0   0   0   2   0   2   2   2   2   2   2   0   0   2   0   0   2   2   2   2   2   2   2   2   2   2   2   2   0   0   0   0   2   0   2   2   0   2   0   0   0   0   2   0   2   0   2   2   0   2   0   2   2   0   0   2   2   0   0   2   0   2   0   2   2   2   0   0   0   0   2   0   0   2   2   0   0   2   2   0   2   2   0   0   2   2   2   2   2   0   2   2   2   0   0   0   2   2   0   2   2   0   2   2   2   2   0   2   0   0   2   2   0   2   2   2   0   2   0   2   0   2   2   0   2   0   2   2   2   0   0
 MK-2-6                 2   2   2   2   2   2   0   0   0   0   2   2   0   2   2   2   0   2   2   2   0   0   0   2   2   0   0   2   0   0   2   0   2   2   2   2   2   0   2   2   2   2   2   0   0   0   0   2   0   0   2   2   2   2   0   0   2   2   0   0   0   2   2   0   0   2   2   2   2   0   0   0   2   0   2   2   2   2   0   2   0   0   2   0   0   2   2   2   2   2   2   2   2   2   2   2   2   0   0   0   0   2   2   2   2   0   2   2   0   0   2   2   0   2   0   2   2   0   2   0   2   2   0   2   2   2   0   0   2   2   0   0   2   2   2   2   2   0   0   0   0   0   2   0   0   0   2   2   0   2   2   0   0   0   2   2   2   2   0   0   2   0   0   0   0   2   2   0   0   2   0   2   2   2   2   0   2   2   0   2   2   0   2   2   2   0   0   0   2   0   2   2   0   2   0   2   2   0   0   0
 MK-2-7                 2   2   2   2   2   2   0   0   0   0   2   2   0   2   2   2   0   2   2   2   2   2   0   2   2   0   0   2   0   0   2   0   0   2   2   2   2   0   2   2   0   2   0   0   0   0   0   2   0   0   2   2   2   2   0   0   2   2   0   2   0   2   2   2   0   2   0   2   2   0   2   0   2   0   2   2   2   2   0   2   2   0   2   0   0   2   2   2   2   2   2   2   2   2   2   2   2   0   0   0   0   2   0   2   2   0   2   2   0   0   2   2   0   2   0   2   2   0   2   0   2   2   0   2   2   2   2   0   2   2   0   0   2   2   2   2   2   0   0   0   0   0   0   0   0   0   2   0   0   2   2   0   2   0   2   2   2   2   0   0   2   0   2   0   0   2   2   0   0   2   0   2   2   2   2   0   2   2   0   2   2   0   2   2   2   0   0   0   2   0   2   2   0   2   0   0   2   0   0   0
 MK-2-8                 2   2   2   2   2   2   0   2   0   0   2   2   0   2   2   2   0   2   2   2   2   2   0   2   2   0   0   2   0   0   2   0   0   2   2   2   2   0   2   2   0   2   0   0   0   0   0   2   0   0   2   2   2   2   0   0   2   2   0   2   0   2   2   2   0   2   0   2   2   0   2   0   2   0   2   2   2   2   0   2   2   0   0   0   0   2   2   2   2   2   0   2   2   2   2   2   2   0   0   0   2   2   0   2   2   0   2   2   0   0   2   2   0   0   0   2   2   0   2   0   2   2   0   2   2   2   2   0   2   2   0   0   2   2   2   2   2   0   0   0   0   0   0   0   0   0   2   2   0   2   2   2   0   0   2   2   2   2   0   0   0   0   2   0   0   2   0   0   0   2   0   2   2   2   2   0   2   2   0   2   2   0   2   2   2   0   0   0   2   2   2   2   0   2   0   0   0   0   0   0
 MK-2-9                 2   2   2   2   0   2   2   2   0   0   2   2   0   2   2   2   0   2   2   2   2   2   0   2   2   0   2   2   0   0   2   0   0   2   2   0   2   0   2   2   0   2   0   2   2   0   0   2   0   0   2   2   2   2   0   0   2   2   0   0   0   2   2   2   0   2   0   2   2   0   2   0   2   2   2   2   2   2   0   2   2   0   0   0   0   2   2   2   2   2   0   2   2   2   2   2   2   0   0   0   2   0   0   2   2   0   0   2   0   0   0   0   0   0   0   2   2   0   2   0   2   2   0   2   2   2   2   0   2   2   0   0   2   2   2   2   2   0   0   0   0   0   0   2   0   0   2   2   0   2   2   2   0   0   2   2   2   2   2   0   0   0   2   0   0   2   0   0   0   2   0   2   2   2   2   0   2   2   0   2   2   0   2   2   2   0   2   0   2   2   0   2   0   2   0   0   0   0   0   0
 MK-2-10                2   2   2   0   0   2   2   2   0   0   2   2   0   2   2   2   0   0   2   2   2   2   0   2   2   0   0   2   2   0   2   0   2   2   2   0   2   0   0   0   0   2   0   2   2   0   0   2   0   0   0   2   2   2   0   0   2   2   0   0   0   2   2   2   0   2   2   2   2   0   2   0   2   2   2   2   2   2   0   2   2   0   0   0   0   2   2   2   2   2   0   2   2   2   0   2   0   0   0   0   2   0   0   2   2   0   0   2   0   0   0   0   0   0   0   2   2   2   2   0   2   0   0   2   2   2   2   0   2   2   0   0   2   2   2   2   2   0   0   0   0   0   0   2   0   2   2   2   0   2   2   2   0   0   2   2   2   2   2   0   0   0   2   0   0   0   0   0   0   2   0   2   2   2   2   0   2   2   0   2   2   0   0   2   2   0   2   0   2   2   2   2   2   2   0   0   0   0   0   0
 MK-2-11                2   2   2   0   0   2   2   2   0   0   2   2   0   2   2   2   0   0   2   2   0   2   0   2   2   0   2   0   2   0   2   0   2   2   2   0   2   0   0   0   0   2   0   2   0   0   0   2   0   0   0   2   2   2   0   0   2   2   0   0   0   2   2   2   0   2   2   0   2   0   2   0   2   2   2   2   2   0   2   0   2   0   0   0   2   2   2   2   2   2   0   2   2   2   0   0   0   0   0   0   2   2   0   2   2   2   0   2   0   0   0   2   2   0   0   2   2   2   2   0   0   0   0   2   2   2   2   0   2   2   0   0   2   2   2   2   0   0   0   0   0   0   0   2   0   2   2   2   0   2   2   2   0   0   2   2   2   2   2   0   0   0   2   2   0   0   0   0   0   2   0   0   2   2   2   0   2   2   0   2   2   0   0   2   0   0   2   0   2   2   2   2   2   2   0   0   0   0   0   0
 MK-2-12                2   2   2   0   0   2   2   0   0   0   2   2   0   2   2   2   0   0   2   2   0   2   0   2   2   0   2   0   2   0   0   0   2   2   2   0   2   0   0   0   2   2   0   2   0   0   0   2   0   0   0   2   0   2   0   0   2   2   0   0   0   2   2   0   0   2   2   0   2   2   2   0   2   2   2   2   2   0   0   0   2   0   0   2   2   2   2   2   2   2   0   0   2   2   2   0   0   0   0   0   2   2   0   2   2   0   0   2   0   2   0   2   2   0   0   2   2   2   2   0   0   0   0   0   2   2   2   0   2   2   0   0   0   0   2   2   0   0   2   0   0   0   0   2   0   2   2   2   0   2   2   2   0   0   2   2   0   0   2   0   0   2   2   2   2   0   0   0   0   2   0   0   2   2   2   0   2   2   0   2   0   0   0   2   2   0   2   0   2   2   2   2   2   2   0   0   0   0   0   0
 MK-2-13                2   2   2   0   0   2   2   0   0   0   2   2   2   2   2   2   0   0   2   2   0   2   0   2   2   0   2   0   2   0   0   0   2   2   0   2   0   0   0   0   2   2   0   2   0   0   0   2   0   0   0   0   0   2   0   0   2   2   2   0   0   2   2   2   0   2   2   0   2   2   2   0   0   2   2   2   2   2   0   2   2   0   0   2   2   2   2   2   2   2   0   0   2   2   2   0   2   0   0   0   2   2   0   2   2   2   0   2   0   2   0   2   0   0   0   2   2   2   2   0   0   0   0   0   2   2   2   0   2   2   0   0   0   0   2   2   0   0   2   0   0   0   0   2   0   2   2   2   0   2   2   2   0   0   2   2   0   0   2   0   0   2   2   2   2   0   0   0   0   2   0   0   2   2   2   0   0   2   0   2   0   0   0   2   2   0   2   0   2   0   2   2   2   2   0   0   0   0   0   0
 MK-2-14                2   2   2   0   0   0   2   0   0   0   2   2   2   2   2   2   2   0   2   2   0   2   0   2   0   0   2   0   2   0   0   0   2   2   0   2   0   0   0   0   2   2   0   2   0   0   2   2   0   0   0   2   0   2   0   2   2   2   2   0   2   2   2   2   0   2   2   0   2   2   2   0   0   2   2   2   2   2   0   2   2   0   0   2   2   2   2   2   2   2   0   0   2   2   2   0   2   0   2   0   2   2   0   2   2   2   0   2   0   2   0   2   0   0   0   2   0   2   2   0   0   2   0   0   2   2   2   0   2   2   0   0   0   0   2   2   0   0   2   0   0   0   0   2   0   2   2   2   0   2   2   2   0   0   2   2   0   0   2   0   0   2   2   2   2   0   0   0   2   2   0   0   2   2   2   0   0   2   0   2   0   0   0   2   2   0   2   0   2   2   2   2   2   2   0   0   0   0   0   0
 MK-2-15                2   2   2   0   2   0   2   0   0   0   2   2   2   2   0   2   2   0   2   2   0   2   0   2   0   2   2   0   2   0   0   0   2   0   0   2   0   0   0   0   2   2   0   2   0   2   2   2   0   0   2   2   0   2   0   2   0   2   2   0   2   2   2   0   0   2   2   0   2   2   2   0   0   2   2   2   2   2   0   2   2   0   2   2   2   2   2   0   2   2   0   0   2   2   2   0   2   0   2   0   2   0   0   2   2   2   0   2   0   2   0   2   0   0   0   2   0   0   2   0   0   2   0   0   2   2   2   0   0   2   0   0   0   0   2   2   0   0   2   0   0   0   0   2   0   2   2   2   0   2   2   2   0   0   2   2   2   0   2   2   0   2   2   2   2   2   0   0   2   2   0   0   2   2   2   0   0   0   0   2   0   0   0   0   2   0   2   0   2   2   2   2   2   2   0   2   0   0   0   0
 MK-2-16                2   2   2   0   2   0   2   0   0   2   2   0   2   2   0   2   2   0   2   2   0   2   0   2   0   2   2   0   2   0   0   0   2   0   2   2   0   0   0   0   2   2   0   2   0   0   2   2   0   0   2   2   0   2   0   2   0   2   2   0   2   2   2   2   0   2   2   0   2   2   2   0   0   2   2   2   2   2   0   2   2   0   2   2   2   2   2   0   2   2   0   0   2   0   2   0   2   0   2   0   2   0   0   0   2   2   0   2   0   2   0   2   0   0   0   0   0   0   2   0   0   2   0   0   0   0   2   2   0   0   0   0   0   0   2   2   0   0   2   0   0   0   0   2   2   2   2   2   0   0   2   2   0   0   2   2   2   0   2   2   0   2   2   2   2   2   0   0   0   2   0   0   2   2   2   0   0   0   0   2   2   0   0   0   2   0   2   0   2   2   2   2   2   2   0   0   2   0   0   0
 MK-3-1                 2   2   2   2   2   2   0   2   2   0   2   0   0   2   0   2   2   2   2   0   0   2   2   0   2   0   2   0   0   2   2   2   0   0   2   0   0   0   0   0   0   2   2   2   2   2   2   0   2   2   0   2   2   2   0   2   0   0   0   0   0   0   2   2   0   0   2   0   0   2   0   2   2   2   2   0   0   0   0   0   2   0   2   0   0   0   2   2   2   0   2   2   2   2   2   2   2   0   2   0   2   2   2   0   0   0   0   2   2   0   2   2   0   0   0   2   2   2   0   2   2   2   0   0   0   2   2   0   0   2   0   2   2   0   0   2   0   0   2   0   0   2   2   0   2   2   0   0   0   0   2   0   0   0   2   2   2   0   2   0   0   0   0   0   0   0   0   0   0   0   2   2   2   0   2   0   0   2   0   0   2   2   0   0   2   2   0   2   2   0   2   0   0   0   0   0   2   2   2   0
 MK-3-2                 0   2   2   0   2   2   0   2   2   0   2   0   0   2   0   2   2   2   2   0   0   2   2   0   2   0   0   2   0   2   2   0   0   0   2   0   0   0   0   0   0   2   2   2   2   2   2   0   2   2   0   2   2   2   0   2   0   0   0   0   0   0   0   2   0   0   2   0   0   2   0   2   2   2   2   0   0   0   0   2   2   0   2   0   2   0   2   2   2   0   2   2   2   2   2   2   2   0   2   0   2   2   2   0   0   0   0   2   2   0   2   2   0   0   0   2   2   2   0   2   2   2   0   0   2   2   2   2   0   2   0   2   2   0   0   0   0   0   2   0   2   2   2   0   0   2   0   0   0   0   2   0   2   0   2   2   2   0   2   0   0   0   0   2   0   0   0   0   2   0   2   0   2   0   2   0   0   2   0   0   2   2   0   0   2   2   0   0   2   2   2   0   0   0   0   0   2   2   2   0
 MK-3-3                 0   2   2   0   2   2   0   2   2   0   2   0   0   2   0   2   2   2   0   0   0   0   2   0   2   0   0   2   0   2   2   2   0   0   2   0   0   0   2   0   0   2   2   2   2   2   2   0   2   2   0   2   2   2   0   2   0   0   0   0   0   0   0   2   0   0   2   0   0   2   0   2   2   2   2   0   0   0   0   2   2   0   2   0   2   0   2   2   2   0   2   2   2   2   2   2   2   0   2   0   2   2   2   0   0   0   0   2   2   0   2   2   0   0   0   2   2   0   0   2   2   2   0   0   2   2   2   0   0   2   0   2   2   0   0   0   0   0   2   2   2   2   2   0   2   2   0   0   0   0   2   0   2   2   2   2   2   0   2   0   0   0   0   2   0   0   2   0   2   0   2   0   2   2   2   0   2   2   0   0   2   0   0   0   2   2   2   0   2   2   2   0   0   0   0   0   2   0   2   0
 MK-3-4                 0   2   2   2   2   2   0   2   2   0   2   0   0   2   0   2   0   2   0   0   0   0   2   0   0   0   0   2   0   2   2   2   2   0   2   0   0   0   2   0   0   2   2   2   2   2   2   0   2   2   0   2   2   2   0   2   2   0   0   0   0   0   0   2   0   0   2   0   0   2   0   2   2   2   0   0   0   0   2   2   2   0   2   0   2   0   2   2   2   0   2   2   2   2   2   2   2   0   2   0   2   2   2   0   0   0   0   2   2   2   2   2   0   0   2   2   2   0   0   2   2   2   0   2   2   2   2   0   2   2   0   2   2   2   0   0   0   0   2   2   2   0   2   0   2   2   0   0   0   0   2   0   2   2   2   2   2   0   2   0   0   0   0   2   0   0   2   0   0   0   2   0   2   2   0   0   2   2   0   0   0   0   0   0   2   2   2   0   2   2   2   0   0   0   0   0   2   0   2   0
 MK-3-5                 0   2   2   2   2   2   0   2   2   0   0   0   2   2   0   2   0   2   0   0   0   0   2   0   0   0   0   2   0   2   2   2   2   0   2   0   0   0   2   0   0   2   2   2   2   0   2   0   0   2   2   2   2   2   0   2   2   0   0   0   2   0   0   2   0   0   2   0   0   2   0   2   0   2   0   2   0   0   2   2   2   0   2   0   2   0   2   2   2   0   2   2   2   2   2   2   2   0   2   2   0   2   2   0   2   0   0   2   2   2   2   2   0   0   2   0   2   2   0   2   2   2   0   0   2   2   2   0   2   2   0   2   2   2   0   0   0   0   2   2   2   0   2   0   0   2   0   0   0   0   2   0   2   2   2   2   0   0   2   0   0   0   0   2   0   0   2   2   0   0   0   0   2   2   0   2   2   2   0   0   2   0   0   0   2   2   2   0   2   2   2   0   2   0   0   0   2   2   2   0
 MK-3-6                 2   2   2   2   2   2   0   2   0   0   0   0   2   2   0   2   0   2   0   0   0   0   2   0   0   0   0   2   0   2   2   2   2   0   2   0   0   0   2   0   0   2   2   2   2   0   2   0   0   2   2   2   2   2   0   2   2   0   2   0   2   0   0   2   0   0   2   0   0   2   0   2   0   2   0   2   0   0   2   0   2   0   2   0   2   0   2   2   2   0   2   2   2   2   2   2   2   0   2   2   0   2   2   0   2   0   0   2   2   2   2   2   2   0   0   0   2   2   0   2   2   2   0   0   2   2   2   0   2   2   0   2   2   2   2   0   0   0   2   0   2   0   2   0   2   2   0   0   2   0   2   0   2   2   2   2   0   0   2   0   0   0   0   2   0   0   2   2   0   0   0   0   2   2   0   2   0   2   0   0   2   0   0   0   2   2   0   2   0   2   2   0   2   0   0   0   0   2   2   0
 MK-3-7                 2   2   2   2   2   0   0   2   0   0   0   0   2   2   0   2   0   2   0   0   0   0   2   0   0   0   0   2   2   2   2   0   0   0   2   0   0   0   2   0   0   2   2   2   2   0   2   2   0   2   2   2   2   2   0   2   2   0   2   0   2   0   0   2   0   0   2   0   0   2   0   0   0   2   2   2   0   0   2   0   2   0   0   0   2   0   2   2   2   0   2   2   2   2   2   2   2   0   2   2   0   2   0   0   2   0   0   0   0   0   2   2   2   0   0   0   2   2   0   0   2   2   0   0   2   2   2   0   2   0   2   2   2   2   2   0   0   0   2   0   2   0   2   0   2   2   0   0   2   0   2   0   0   0   2   2   0   0   0   2   0   0   0   2   0   0   2   2   0   0   2   0   2   2   2   2   0   2   0   0   2   0   0   0   2   2   0   2   0   2   2   0   2   0   0   0   0   2   2   0
 MK-3-8                 2   2   2   2   2   0   0   2   0   0   0   0   2   2   0   2   0   2   0   0   0   0   2   0   0   0   0   2   2   2   2   0   0   0   2   0   0   0   2   0   0   2   2   2   0   0   2   0   2   2   2   0   2   2   0   2   2   0   2   0   0   0   0   2   0   0   2   0   0   2   0   2   0   2   2   2   0   0   0   0   2   0   0   2   2   2   2   0   2   0   0   2   2   2   2   2   2   0   2   2   2   0   0   0   2   0   0   0   0   0   2   2   2   0   0   0   2   2   0   0   2   2   0   0   2   2   2   0   2   0   2   2   2   2   2   0   0   0   2   0   2   0   2   0   2   2   0   0   0   0   2   0   0   0   2   2   0   2   0   2   0   0   0   2   0   0   2   2   0   0   2   0   2   2   2   2   0   2   0   0   2   0   0   0   2   2   0   2   0   2   0   0   2   0   0   2   0   2   2   0
 MK-3-9                 0   2   2   2   2   0   0   2   0   0   0   0   2   2   0   2   0   2   0   0   0   0   0   0   2   0   0   2   0   2   2   0   0   0   0   0   0   0   2   0   0   2   2   2   2   2   2   2   2   2   2   0   2   2   0   2   2   0   2   0   0   0   0   0   0   0   2   0   0   2   0   2   0   2   2   2   0   0   0   0   2   2   0   2   2   2   2   0   2   0   0   2   2   2   2   2   2   0   2   2   2   0   0   0   2   2   0   0   0   0   2   2   2   0   0   2   2   2   0   0   2   2   0   2   2   2   2   0   2   0   2   2   2   2   2   0   0   0   2   0   2   0   2   0   2   2   0   0   0   0   2   0   0   0   2   2   0   2   0   2   0   0   0   0   0   0   2   2   0   0   2   0   2   2   2   2   0   2   0   2   2   0   2   0   2   2   0   2   0   2   0   0   0   0   0   2   0   2   2   0
 MK-3-10                0   2   2   2   2   0   0   2   0   0   0   0   2   2   0   0   0   2   0   0   0   2   0   0   2   0   0   2   0   2   2   0   0   0   0   0   0   0   2   0   0   2   0   2   0   2   2   2   2   2   2   0   2   0   0   2   0   0   2   0   0   2   0   0   0   0   2   0   0   2   0   2   0   2   2   2   0   0   0   0   2   0   0   2   2   2   2   0   2   0   0   2   2   2   2   2   2   0   2   0   2   0   0   0   2   0   0   0   0   0   2   2   2   0   0   2   2   2   0   0   2   2   0   2   2   2   2   0   2   0   2   2   2   2   2   0   0   2   2   0   2   0   2   0   2   2   0   0   0   0   2   0   0   0   2   2   0   2   0   2   0   0   0   0   2   0   2   2   0   0   2   0   2   2   2   2   0   2   0   2   2   0   2   0   2   2   0   2   0   2   0   0   0   0   0   2   0   2   2   0
 MK-3-11                0   2   2   2   2   0   0   2   0   0   0   0   2   2   0   0   0   2   0   0   0   0   0   0   2   2   0   2   2   2   2   0   0   0   0   0   2   0   2   0   0   2   0   2   0   2   2   2   2   2   2   0   2   0   0   2   0   0   2   2   0   2   0   0   0   0   2   0   0   2   0   2   0   2   2   2   0   0   0   0   2   0   0   2   2   2   2   0   2   2   0   2   2   2   2   2   2   2   2   0   2   0   0   0   0   0   0   2   0   0   0   2   2   0   0   0   2   0   0   0   2   2   0   2   2   2   2   0   2   0   2   2   2   2   2   0   0   2   2   0   2   2   2   0   0   2   0   0   0   0   2   0   0   0   2   2   0   2   0   2   0   0   0   0   2   0   2   2   0   0   2   0   2   2   2   2   0   2   0   2   2   0   2   0   2   2   0   2   2   2   0   0   0   0   0   0   0   2   2   0
 MK-3-12                2   2   2   2   2   0   0   2   0   2   0   0   2   2   0   0   2   2   0   0   0   0   0   2   2   2   0   2   2   0   2   0   0   0   0   0   0   0   2   2   0   2   0   2   0   2   2   2   2   2   2   0   2   0   0   2   0   0   0   2   0   2   0   0   0   0   2   0   0   2   0   2   0   2   2   2   0   0   0   0   2   0   0   2   2   2   2   0   2   2   2   2   2   2   2   2   2   2   2   0   2   0   0   0   2   0   0   2   0   2   0   2   2   0   0   0   2   0   0   0   0   2   0   2   2   2   2   0   2   0   2   2   2   2   2   0   0   2   2   0   2   2   2   0   0   2   0   0   0   0   2   0   2   0   2   2   0   2   0   2   0   0   0   0   2   0   0   2   0   0   2   0   2   2   2   2   0   2   0   2   2   0   2   0   2   2   0   2   2   2   2   2   0   0   0   0   0   2   2   0
 MK-3-13                2   2   2   2   2   0   0   2   0   2   0   0   2   2   0   0   0   2   0   0   0   0   0   2   2   0   2   2   2   0   2   0   0   0   0   0   0   0   0   2   0   2   0   2   0   2   2   2   2   2   2   0   2   0   0   2   0   0   0   2   0   2   0   0   2   0   2   0   0   2   0   2   0   2   2   2   0   0   0   0   2   0   0   2   2   2   0   2   2   2   0   0   2   2   2   2   2   0   2   0   2   2   0   0   0   0   0   2   0   2   0   2   2   0   0   0   2   0   0   0   0   2   0   2   2   2   2   0   2   0   2   2   2   2   2   0   0   2   0   0   2   0   2   0   0   2   0   0   0   0   0   0   2   0   2   2   0   2   0   2   0   0   0   0   2   0   0   2   0   0   2   0   2   2   2   2   0   2   0   2   2   0   2   0   2   2   0   2   2   2   2   2   2   0   0   0   0   2   2   0
 MK-3-14                2   2   2   0   0   0   2   2   0   2   0   0   2   2   0   0   0   2   0   0   0   0   2   2   0   0   2   2   2   0   2   0   0   0   2   0   0   0   0   2   0   0   2   2   0   2   0   2   2   2   2   0   2   0   0   2   0   0   0   2   0   2   0   0   2   0   2   0   0   2   2   2   0   2   2   2   0   0   0   0   2   0   0   2   2   2   0   2   2   2   0   0   2   2   2   2   2   0   2   0   2   2   0   0   2   0   0   2   0   2   0   2   2   0   0   0   2   0   0   0   2   2   0   2   2   2   2   2   2   0   2   2   2   2   2   0   0   2   0   0   2   0   0   0   0   2   0   0   2   0   0   0   2   0   2   2   0   2   0   2   0   0   0   0   2   0   0   2   0   0   0   0   2   2   2   2   2   0   0   2   2   0   2   0   2   2   0   2   2   0   2   0   2   0   0   0   0   2   2   0
 MK-3-15                2   2   2   0   0   2   2   2   0   2   0   0   2   0   0   0   2   2   0   0   0   0   2   2   0   0   2   2   0   0   2   0   0   0   2   0   0   0   0   2   0   0   2   2   2   2   0   0   2   2   2   0   2   0   0   2   0   0   0   2   0   2   0   0   2   0   2   2   0   2   2   2   2   2   2   2   0   0   0   2   2   0   0   2   2   0   0   2   2   2   0   0   2   2   2   2   2   0   2   0   2   2   0   0   2   0   0   0   0   2   0   2   2   0   0   2   2   0   0   0   0   2   0   2   2   2   2   2   0   0   2   2   2   2   2   0   0   2   0   0   2   0   0   0   0   2   0   0   2   0   0   0   2   0   2   2   0   2   0   2   0   0   0   0   2   0   0   2   2   0   0   0   2   0   2   2   2   0   0   2   2   0   2   0   2   2   0   2   2   0   2   0   2   0   0   0   0   2   2   0
 MK-3-16                2   2   2   0   0   2   0   0   2   2   0   0   0   0   0   0   2   2   0   0   0   2   2   2   0   0   2   2   0   0   2   0   0   0   2   0   0   0   0   2   0   0   2   2   2   0   0   0   0   2   2   0   2   0   0   2   0   0   0   2   0   2   0   2   2   0   2   2   0   2   2   2   2   2   2   2   0   2   0   2   2   0   0   2   2   0   0   2   2   2   0   0   2   2   2   2   2   2   2   0   2   2   0   0   2   0   0   0   0   2   0   2   2   0   0   2   2   0   0   0   2   2   0   2   2   2   2   2   0   0   2   2   2   2   2   0   0   2   0   0   2   0   2   0   0   2   0   2   2   0   0   0   0   2   2   2   0   2   0   2   0   0   0   0   2   0   0   0   2   0   0   0   2   0   2   2   2   0   0   2   2   0   2   0   2   2   2   2   0   0   2   0   2   0   0   0   0   2   2   0
 MK-4-1                 2   2   2   0   0   0   0   2   0   2   2   2   0   2   2   2   2   2   0   0   2   2   0   2   2   2   2   2   2   0   2   0   0   0   2   0   2   2   2   0   0   0   2   2   2   2   2   0   0   0   0   2   2   0   0   2   2   2   2   2   0   0   0   2   0   0   0   0   0   0   2   2   2   2   2   2   0   2   2   0   2   0   2   2   0   0   0   0   2   2   0   0   2   0   2   0   2   2   2   0   0   2   0   0   0   0   0   2   0   0   2   0   2   2   0   2   2   0   0   0   2   0   2   2   2   2   0   0   0   0   2   0   2   2   0   0   0   2   0   0   0   0   0   2   0   2   0   2   2   2   2   2   2   0   2   0   2   2   2   0   2   2   0   0   2   0   2   2   0   0   2   0   2   0   2   0   0   2   2   0   0   2   2   2   0   2   2   2   2   2   0   0   2   0   2   0   2   2   0   2
 MK-4-2                 2   2   2   0   0   0   0   2   0   2   2   2   0   2   2   2   2   2   0   0   2   2   0   0   2   2   2   2   2   0   2   0   0   0   2   0   2   2   2   0   0   0   2   2   2   0   2   0   0   2   0   2   2   0   0   2   2   2   2   2   0   0   0   2   0   0   0   0   2   0   2   2   2   2   2   2   2   2   2   0   0   0   2   0   0   0   0   0   2   2   0   0   2   2   2   0   0   2   2   0   0   2   0   0   0   0   0   2   0   0   2   0   2   2   0   2   0   0   0   0   2   0   2   2   0   2   0   0   0   0   2   0   2   2   0   0   0   2   0   0   0   0   0   2   0   2   0   2   2   2   2   2   2   0   0   0   2   2   2   0   2   2   0   2   2   0   2   2   0   0   2   0   2   0   2   0   0   2   2   0   0   2   2   2   0   2   2   2   2   2   0   0   2   0   2   2   0   2   0   2
 MK-4-3                 0   2   0   0   0   0   0   0   0   2   2   2   0   0   2   2   2   2   0   0   2   2   0   0   2   2   0   2   2   2   2   2   0   0   2   0   2   2   2   0   0   0   2   2   2   0   2   0   0   2   2   2   2   0   0   2   2   2   2   2   0   0   0   2   0   0   0   0   2   0   0   2   0   2   2   2   2   0   2   0   0   0   0   2   0   2   0   0   2   2   0   0   2   2   2   0   2   2   2   0   0   2   0   0   0   0   0   2   2   0   2   0   0   2   0   2   0   0   0   0   0   0   2   2   0   2   0   0   0   0   2   0   2   2   0   0   0   2   0   0   0   0   0   2   0   2   0   2   2   0   2   2   0   0   0   0   2   2   2   0   2   2   0   2   0   0   2   2   2   0   2   0   2   0   2   0   0   2   2   0   2   2   2   2   0   2   2   2   2   2   0   0   2   0   2   2   0   2   0   2
 MK-4-4                 0   2   0   0   0   0   0   0   0   2   2   2   0   0   2   2   2   2   2   0   2   2   0   0   2   2   0   2   2   2   2   2   0   0   2   0   2   2   2   2   0   0   2   2   2   2   2   0   0   2   2   2   2   0   0   2   2   2   2   2   0   0   0   2   0   2   0   0   2   0   0   2   0   2   2   2   2   0   2   0   0   0   0   2   0   2   0   0   2   2   0   2   2   2   2   0   2   2   2   0   0   2   0   0   0   0   0   2   2   0   2   0   0   2   2   2   0   0   0   0   0   0   2   2   0   2   0   0   0   0   2   0   2   2   0   0   0   2   0   0   0   0   0   2   0   2   0   2   2   0   2   2   2   0   0   0   2   2   2   0   2   2   0   2   0   0   2   2   0   0   2   0   2   0   2   2   0   2   2   0   2   2   2   2   0   2   2   2   2   2   2   0   0   0   2   2   0   0   0   2
 MK-4-5                 0   2   0   0   0   0   2   0   0   2   2   2   0   0   2   2   2   2   2   2   2   2   0   0   2   2   0   2   2   2   2   2   0   0   2   2   2   2   0   2   2   2   2   2   2   2   2   0   0   2   2   2   2   2   0   2   2   2   2   2   2   0   0   2   0   2   0   2   2   0   0   2   0   2   2   2   2   0   2   0   0   0   0   2   0   2   0   0   2   2   2   2   2   2   2   0   2   2   2   0   0   2   0   0   0   0   0   2   2   0   2   0   0   2   2   2   0   0   0   0   0   0   2   2   0   2   0   0   0   0   2   0   2   2   0   0   0   2   0   0   0   0   0   2   0   2   0   2   2   0   2   2   2   0   0   0   2   2   2   0   2   2   2   2   0   0   2   2   2   0   2   0   2   0   2   2   2   2   2   0   2   2   2   2   0   2   2   2   2   2   2   0   0   0   2   2   0   0   0   2
 MK-4-6                 0   2   0   0   0   2   2   0   0   2   2   2   0   2   2   2   2   2   2   2   2   2   2   0   2   2   0   2   2   2   2   2   0   0   2   2   2   2   0   0   2   2   2   2   2   2   2   0   0   0   2   2   2   2   0   2   2   0   2   2   2   0   0   2   0   2   0   2   2   0   0   2   0   2   2   2   2   0   0   0   0   0   0   2   0   2   0   0   2   2   2   2   2   2   2   0   2   2   2   0   0   2   0   0   0   0   0   2   2   0   2   0   0   2   2   2   0   0   2   0   0   0   2   2   0   2   2   0   0   0   2   2   2   2   0   0   0   2   0   0   0   0   0   2   0   2   0   2   2   0   2   2   2   0   0   0   0   2   2   0   2   2   0   2   0   0   2   2   2   2   2   0   2   0   2   2   2   2   2   0   2   2   2   2   0   2   2   2   2   2   2   0   0   0   2   2   0   0   0   2
 MK-4-7                 0   2   2   0   2   2   2   0   0   2   2   2   0   2   2   2   2   2   2   2   2   2   2   0   2   2   0   2   2   2   2   2   0   0   2   2   2   2   0   0   2   2   2   2   2   2   2   0   0   0   2   2   2   2   0   2   0   0   2   2   2   2   0   2   0   2   0   2   2   0   0   2   0   0   2   2   2   0   0   0   0   0   0   2   0   2   0   0   2   2   2   2   2   2   2   0   2   2   2   0   0   0   0   0   0   0   0   0   2   0   2   0   0   2   2   2   0   0   0   0   0   0   2   2   0   2   2   0   0   0   2   2   2   2   0   0   0   2   0   0   0   0   0   2   0   2   0   2   0   0   2   2   2   0   0   0   0   2   2   0   2   2   0   2   0   0   2   2   2   2   2   2   2   2   2   2   2   2   2   2   2   2   2   2   0   2   2   2   2   0   2   0   0   0   2   2   2   0   0   2
 MK-4-8                 0   0   0   2   2   2   2   0   0   0   2   2   0   2   2   2   2   2   2   2   0   2   2   0   2   2   2   0   2   2   2   2   0   0   2   2   2   2   0   0   2   2   0   2   2   2   2   0   0   2   2   2   2   2   0   2   0   0   2   2   2   2   0   2   0   2   0   2   2   0   0   2   0   0   2   2   2   0   0   0   0   0   2   2   0   2   2   0   0   2   0   2   2   2   2   2   2   2   2   0   0   0   0   0   0   0   0   0   2   0   2   0   0   2   2   2   0   0   0   0   0   0   2   2   0   2   0   0   0   0   2   2   2   2   0   0   0   2   0   2   2   0   0   2   0   0   0   2   0   0   2   2   2   0   0   0   2   2   2   2   2   2   0   2   0   0   0   2   2   2   2   2   2   2   2   2   2   2   0   0   2   2   2   2   0   2   2   0   2   2   0   0   0   0   2   0   2   0   0   2
 MK-4-9                 0   0   0   2   2   2   2   0   0   0   2   2   0   2   2   2   2   2   2   2   0   2   2   0   2   0   2   0   2   2   2   2   0   0   2   2   2   2   0   0   2   2   0   2   2   2   2   0   0   2   2   2   2   0   0   0   0   0   2   2   2   2   0   0   2   2   0   2   2   0   0   2   0   0   2   2   0   0   0   0   0   0   2   2   0   2   2   0   0   0   0   2   2   2   2   0   2   2   2   0   0   0   0   0   0   2   0   2   2   0   0   0   0   2   2   2   2   0   0   0   0   0   0   2   0   0   0   0   0   0   2   2   2   2   0   0   0   2   0   0   2   0   0   2   0   2   0   2   0   0   2   2   2   0   0   2   2   2   2   2   2   2   0   0   0   0   0   0   2   2   0   2   2   2   2   2   2   2   0   2   2   2   0   2   0   0   2   0   2   2   0   0   0   0   2   0   2   0   0   2
 MK-4-10                0   0   0   2   2   2   2   0   0   0   2   2   0   2   2   2   2   2   2   2   0   2   2   0   2   0   2   0   2   2   2   2   2   0   0   2   2   2   2   0   0   2   0   2   2   0   2   0   0   0   2   2   2   0   0   0   0   0   2   2   2   2   0   0   2   2   2   2   2   0   0   2   0   0   2   2   0   0   0   0   0   0   2   2   0   2   2   0   2   0   0   2   2   2   2   0   2   2   2   2   0   0   0   0   0   0   0   2   2   0   0   0   0   2   2   2   2   0   0   0   2   0   0   2   0   2   0   0   0   0   2   2   2   2   0   0   0   2   0   0   2   2   2   2   0   2   0   2   0   0   2   2   0   0   0   2   2   2   2   2   2   2   0   0   0   0   0   0   2   0   0   2   2   2   2   2   2   2   0   2   2   2   0   2   0   0   2   0   0   2   0   0   0   0   2   0   2   0   0   0
 MK-4-11                0   0   0   2   2   2   0   0   0   0   2   2   0   0   2   2   2   2   2   2   0   2   2   0   2   0   2   0   2   2   2   2   2   0   0   2   2   2   2   2   0   2   0   2   2   0   2   0   0   0   0   2   2   0   0   0   0   0   2   2   2   2   0   0   2   2   2   2   2   0   0   2   0   0   0   2   0   0   0   0   0   0   0   2   0   2   2   0   2   0   0   2   2   2   2   0   2   2   2   2   0   0   0   0   0   0   0   2   0   0   0   0   0   2   2   2   2   0   0   0   2   0   0   2   0   2   0   0   2   0   2   2   2   2   2   0   0   2   0   0   0   2   2   0   0   2   0   2   0   0   2   2   0   0   0   2   2   2   2   2   2   2   0   0   0   0   0   0   2   0   0   2   2   2   2   2   2   2   0   2   2   2   2   2   0   0   2   0   2   2   0   0   0   0   2   0   0   0   0   0
 MK-4-12                0   0   0   2   2   2   0   0   0   0   2   2   0   0   2   2   2   2   2   2   0   0   2   0   2   0   2   0   2   0   2   2   0   2   0   2   2   2   2   2   0   0   0   2   2   0   2   2   0   0   0   2   2   0   0   0   0   0   2   2   2   2   0   0   2   2   2   2   2   0   0   2   0   0   0   2   0   0   0   2   0   0   0   2   0   2   2   0   2   0   0   0   2   2   2   0   2   2   2   2   0   0   0   0   0   0   0   2   0   2   0   0   0   2   2   2   2   0   2   0   2   0   0   2   0   2   0   2   2   0   2   2   2   2   2   0   0   2   0   0   0   2   2   0   0   2   0   2   0   0   2   2   2   0   0   2   2   2   2   0   2   2   0   0   0   0   0   0   2   0   0   0   2   2   2   2   2   2   0   2   2   2   2   2   0   2   0   0   2   2   2   0   0   2   2   0   0   0   0   0
 MK-4-13                0   0   0   2   2   0   0   0   0   0   2   2   2   0   2   2   2   2   2   0   0   0   2   0   2   0   2   2   2   0   2   2   0   2   0   2   2   2   2   2   0   0   0   2   0   2   2   2   0   0   0   2   2   0   0   0   0   2   2   2   2   2   0   2   2   2   2   2   2   0   0   2   0   0   0   2   0   0   0   2   0   0   0   2   0   2   2   0   2   2   0   0   2   2   2   0   2   2   2   2   0   0   0   0   0   0   0   2   0   2   0   0   0   2   2   2   2   2   2   0   2   0   0   2   0   2   0   2   2   0   2   2   2   2   2   0   0   2   0   0   0   2   2   0   0   0   0   0   0   0   2   2   2   2   0   2   2   2   2   0   2   2   0   0   0   0   2   0   2   0   0   0   2   0   2   2   0   2   0   2   2   2   2   2   0   0   0   0   2   2   0   0   0   2   2   2   0   0   0   0
 MK-4-14                0   0   0   2   2   0   0   0   0   0   2   2   2   0   2   2   2   2   2   0   0   0   2   0   2   0   2   2   2   0   2   2   0   2   0   0   2   2   2   2   0   0   0   2   0   2   2   2   0   0   0   2   2   0   0   0   0   2   2   2   2   2   2   0   2   2   0   2   2   0   0   2   0   0   0   0   0   0   0   2   0   0   0   2   0   2   2   0   2   2   0   0   2   2   2   0   2   2   2   2   0   2   2   0   0   0   0   2   0   2   0   0   0   2   2   2   2   2   2   0   2   0   0   2   0   2   0   2   2   0   2   2   2   2   2   0   0   2   0   0   0   2   2   0   0   0   0   0   0   0   2   2   2   2   0   2   2   2   2   0   2   2   0   0   0   2   2   0   2   2   0   0   2   0   2   2   0   0   0   2   2   2   2   2   0   0   0   0   2   2   0   0   0   0   2   0   0   0   0   0
 MK-4-15                0   0   0   2   2   0   0   0   0   0   2   2   2   0   2   2   2   2   2   0   0   0   2   2   2   0   2   2   2   0   2   2   0   2   0   0   2   2   2   2   0   2   0   2   0   2   2   2   0   0   0   2   2   0   0   0   0   2   2   2   2   2   2   0   2   2   0   2   0   0   0   2   0   0   0   0   0   0   0   2   0   2   0   2   0   2   2   0   2   2   0   0   2   2   2   0   2   2   2   2   0   2   2   0   0   0   0   2   2   2   0   0   0   2   0   2   2   2   2   0   2   0   2   2   0   2   0   2   2   0   2   2   2   2   2   0   0   0   0   0   0   0   2   0   0   0   2   0   0   0   2   2   2   2   0   2   2   2   2   0   2   0   0   0   0   2   2   0   2   2   0   0   2   0   2   2   2   0   0   2   2   2   2   0   0   0   0   0   2   2   0   0   0   0   2   0   0   0   2   0
 MK-4-16                0   0   0   2   2   0   2   0   0   2   2   2   2   0   2   2   2   0   2   0   0   0   2   2   2   0   0   2   2   0   0   2   2   2   0   0   2   0   2   2   0   0   0   2   0   2   2   2   0   0   0   2   2   0   0   0   0   2   2   2   2   2   2   0   2   2   0   2   0   0   0   2   0   0   0   0   0   0   0   2   0   2   0   2   0   2   2   0   2   2   0   0   2   2   2   0   2   2   2   0   0   2   2   0   0   0   0   0   2   2   0   0   0   2   0   2   2   2   2   0   2   0   2   2   0   2   0   2   0   0   2   2   0   2   0   0   0   0   0   0   0   0   2   0   0   0   2   0   0   0   2   2   2   2   0   2   2   2   2   0   2   0   0   0   0   2   2   0   2   2   0   2   2   0   0   2   2   0   0   2   2   2   2   0   0   0   0   0   2   2   0   0   0   0   2   0   0   0   0   2
 MK-5-1                 0   0   2   2   0   2   0   0   0   0   0   0   2   0   0   2   0   0   0   0   2   2   2   0   2   0   2   2   0   0   2   0   0   0   2   0   0   0   2   0   2   2   0   2   2   2   2   0   0   0   2   2   2   2   0   2   0   2   0   2   2   2   0   0   2   0   0   2   0   2   0   0   2   2   0   0   2   2   0   2   2   2   0   0   0   2   2   2   2   0   0   0   0   2   2   2   2   2   2   2   0   0   2   0   0   2   2   2   2   2   2   0   2   0   2   0   0   2   2   0   0   0   2   0   0   0   2   2   0   0   2   0   2   2   2   0   2   0   0   0   0   2   2   2   0   2   0   2   0   2   0   2   0   0   0   2   0   0   2   2   2   0   0   2   2   0   0   0   2   2   0   2   0   0   0   2   0   2   2   0   2   2   0   2   0   2   2   2   2   2   2   0   0   0   2   2   0   0   2   0
 MK-5-2                 0   0   2   2   0   2   0   0   0   0   0   0   2   0   0   2   0   0   0   0   2   2   2   0   2   0   2   0   0   2   2   0   0   0   2   0   0   0   2   0   2   2   0   2   2   2   2   0   0   0   2   2   2   2   0   2   0   2   0   2   2   2   0   0   2   0   0   2   0   2   0   2   2   2   2   0   2   2   0   2   2   2   0   0   0   2   2   2   2   0   2   0   0   0   2   2   2   0   2   2   0   0   2   0   0   2   2   2   2   2   2   0   2   2   2   0   0   2   2   0   0   0   2   2   0   0   2   2   0   0   2   2   2   2   2   0   2   0   0   0   0   2   2   2   0   2   0   0   0   2   0   2   0   0   0   2   0   0   2   2   2   0   0   2   0   0   0   0   2   2   0   2   0   0   0   2   0   2   2   0   2   2   0   2   0   2   2   2   2   2   2   0   0   0   2   2   0   0   2   0
 MK-5-3                 0   0   0   0   0   2   2   0   0   0   0   0   2   0   0   2   0   0   0   0   0   2   2   0   2   0   2   0   0   2   2   0   0   0   2   0   0   2   0   0   2   2   0   0   0   2   2   0   0   0   2   0   2   2   0   2   2   2   2   2   2   2   0   0   2   0   0   2   0   2   2   2   2   2   2   2   2   2   0   2   2   2   0   0   0   2   2   2   2   0   2   0   0   0   2   2   2   0   2   2   0   0   2   0   0   2   2   2   2   2   2   0   2   2   2   0   0   2   2   0   0   0   2   2   0   0   2   2   0   0   0   2   2   2   2   0   2   0   0   0   0   2   2   2   0   2   2   0   0   0   0   0   0   0   0   2   0   2   2   2   2   0   0   2   0   0   0   0   0   2   0   2   0   0   0   2   0   2   2   0   2   2   0   2   0   0   2   2   2   2   2   0   0   0   2   2   0   0   2   0
 MK-5-4                 0   0   0   0   0   2   2   0   0   0   0   0   2   0   0   2   0   0   0   0   0   2   2   0   2   0   2   0   0   2   2   0   0   0   2   0   0   2   0   0   2   2   0   0   0   2   2   0   0   0   2   0   2   2   0   2   2   2   2   2   2   2   0   0   2   0   0   2   0   2   2   2   2   2   2   2   2   2   0   2   2   2   0   0   0   2   2   2   2   0   0   0   0   0   2   2   2   0   2   2   0   0   2   0   2   2   2   0   2   2   2   0   2   2   2   0   0   2   2   0   0   0   2   2   2   0   2   2   2   0   0   0   2   2   2   0   2   0   0   0   0   2   0   2   0   2   2   0   0   0   2   2   0   0   0   2   0   2   2   2   2   0   0   2   0   0   0   0   0   2   0   2   2   0   0   2   2   2   2   0   2   2   0   0   0   0   2   0   2   2   2   0   0   0   2   2   0   2   2   0
 MK-5-5                 0   0   0   0   0   2   2   2   0   0   0   0   2   0   0   2   0   0   0   0   0   2   2   0   0   0   0   0   0   2   2   0   0   0   2   0   0   2   0   0   2   2   0   0   0   0   2   0   0   0   2   0   2   2   0   2   0   2   2   2   2   2   2   0   2   0   0   2   0   2   2   2   2   2   2   2   2   2   0   2   2   2   0   2   0   2   2   2   2   0   0   0   0   0   2   2   2   0   2   2   0   0   2   0   2   2   2   0   2   2   2   0   2   2   2   0   0   2   0   0   0   0   2   2   2   0   2   2   2   2   0   2   2   2   2   0   2   0   0   0   0   2   0   2   0   2   2   0   0   0   2   2   0   0   0   2   2   2   2   2   2   0   0   2   0   0   0   2   0   2   0   2   2   0   0   2   2   2   2   0   2   2   0   0   0   0   2   0   2   2   2   0   2   0   2   2   0   2   2   0
 MK-5-6                 0   0   0   0   0   2   2   2   2   0   0   2   2   0   0   2   0   0   0   0   0   2   2   0   0   0   2   0   0   2   2   0   0   0   2   0   0   2   0   0   2   2   2   0   0   2   2   0   0   0   2   0   2   2   0   2   0   2   2   2   2   2   2   0   2   0   0   0   2   0   2   2   2   2   2   2   2   2   0   2   2   2   2   2   2   2   2   2   2   0   0   0   0   0   2   2   2   2   2   2   2   0   2   0   0   2   2   0   2   2   2   0   2   0   2   0   2   2   0   0   0   0   2   2   2   0   2   0   2   2   0   2   2   2   2   0   2   0   0   2   0   2   2   2   2   2   2   0   0   0   2   2   0   0   0   2   2   2   2   0   2   0   0   2   2   0   0   2   0   2   0   2   2   0   0   2   2   2   0   0   2   2   0   0   2   0   2   0   2   2   2   0   2   0   2   2   0   2   2   0
 MK-5-7                 0   0   0   2   0   2   2   2   2   0   0   2   2   0   0   2   2   0   0   0   0   2   2   0   2   0   2   0   0   2   2   2   0   0   2   0   0   2   0   0   2   0   2   0   0   2   2   0   0   0   0   0   2   2   2   2   0   2   2   2   2   2   2   0   2   0   0   0   2   0   0   2   2   2   2   2   2   2   0   2   2   2   2   0   2   2   2   2   2   0   0   0   0   0   2   2   2   2   2   2   0   0   2   0   0   2   2   0   2   2   2   0   2   0   2   0   2   2   0   0   2   0   2   2   2   0   0   0   2   2   0   2   2   2   2   0   0   0   0   2   0   2   2   2   2   2   2   0   0   0   2   2   0   0   0   2   2   2   2   0   2   0   0   2   2   0   0   2   0   2   0   2   0   0   0   2   2   2   2   0   2   2   0   0   2   0   2   0   2   2   2   0   2   0   2   0   0   2   2   0
 MK-5-8                 0   0   0   2   0   2   2   2   2   0   0   2   2   2   2   0   2   2   0   0   0   2   2   0   2   0   2   0   0   2   2   2   0   0   0   0   0   2   0   2   2   0   2   0   0   0   2   0   0   0   0   0   0   2   2   2   0   2   2   2   2   2   0   0   2   0   0   0   2   0   0   2   2   2   2   2   2   2   0   2   2   2   2   0   0   0   2   2   2   0   0   0   0   0   2   2   2   2   2   2   0   0   2   0   0   2   2   0   2   2   2   0   2   0   2   0   2   2   0   0   2   0   2   2   2   0   0   0   2   2   0   2   2   2   2   0   0   0   0   2   0   2   0   0   2   2   2   0   0   0   2   2   0   0   2   2   2   2   2   0   2   0   0   2   2   0   0   2   0   2   0   2   0   0   0   2   2   2   2   0   2   2   0   0   2   0   2   0   2   2   2   0   2   0   0   0   0   2   2   0
 MK-5-9                 0   0   0   2   0   2   2   2   2   0   0   0   2   0   2   0   2   2   0   0   0   2   0   2   2   2   2   0   0   0   0   2   0   0   0   2   0   2   0   2   2   0   2   0   0   0   2   0   0   0   0   0   0   0   2   2   2   2   2   2   2   2   0   0   2   0   0   0   2   0   0   2   2   2   2   2   2   2   0   2   2   2   2   0   0   0   2   2   2   2   0   0   0   0   2   2   2   2   2   2   0   0   2   0   0   2   2   2   2   2   2   0   2   0   2   0   2   2   0   0   2   0   2   2   2   0   0   0   2   2   0   2   2   2   2   0   0   0   0   2   0   2   0   0   2   2   2   0   0   0   2   2   0   0   2   2   2   2   2   0   2   0   0   2   2   0   2   2   0   2   0   2   2   0   2   2   2   0   2   2   2   2   2   0   2   0   2   0   2   2   2   2   2   0   0   0   0   2   2   0
 MK-5-10                0   0   0   2   0   2   2   2   2   0   0   0   2   0   2   0   2   2   0   0   0   0   0   2   2   2   2   0   0   0   2   2   0   0   0   2   0   2   0   0   0   0   2   0   0   0   2   0   0   0   0   0   0   0   2   2   2   2   2   0   2   2   0   2   2   0   0   0   2   0   0   2   2   2   2   0   2   0   0   2   2   2   2   0   0   0   2   0   2   2   0   0   0   2   2   2   2   0   2   2   0   0   2   0   0   2   0   2   2   2   2   0   2   0   2   0   2   2   0   0   0   2   2   2   2   0   0   0   2   2   0   2   2   0   2   0   0   0   0   2   0   2   0   2   2   2   2   0   0   0   2   2   0   0   2   2   2   2   0   0   2   0   0   2   2   0   2   2   0   2   0   2   2   0   2   2   2   0   0   2   2   2   2   0   2   0   2   0   2   2   2   2   2   0   0   0   0   2   2   0
 MK-5-11                0   2   0   2   2   2   2   2   2   0   2   0   2   0   2   0   2   2   0   0   0   0   0   2   2   0   2   2   0   0   2   2   0   0   0   2   0   2   0   2   0   0   2   0   0   0   2   0   0   0   0   0   2   0   2   2   2   2   2   0   2   2   0   2   2   0   0   0   2   0   0   2   2   2   2   0   2   0   0   2   2   2   2   2   0   0   2   0   0   2   0   0   0   2   2   2   2   0   2   2   0   0   0   0   0   2   0   2   0   2   2   0   2   0   2   0   2   2   0   2   0   2   2   2   2   0   0   0   2   2   0   2   2   0   2   0   0   0   0   2   0   2   0   2   2   2   2   0   2   0   2   2   0   0   2   2   2   2   0   0   0   0   0   2   2   0   2   2   2   2   0   2   2   0   2   2   2   2   0   0   2   2   2   0   0   0   2   2   2   2   0   2   2   0   0   0   0   2   0   0
 MK-5-12                0   2   2   2   2   2   2   2   2   0   2   0   2   0   2   0   2   2   0   0   0   0   0   2   2   0   2   2   0   0   2   0   0   0   0   2   0   0   2   2   0   0   2   0   0   0   0   0   0   0   0   2   2   2   2   2   2   2   2   0   2   2   0   2   2   0   0   0   2   0   0   2   2   2   2   0   2   0   0   2   2   2   2   0   0   0   2   0   0   0   0   0   0   2   2   2   2   0   2   2   0   0   0   0   0   2   0   2   2   2   2   0   2   0   2   0   2   2   0   0   0   2   0   2   2   0   0   0   2   2   0   2   2   0   2   0   0   0   0   2   0   2   0   2   2   0   2   0   2   0   0   2   0   0   0   2   2   2   0   0   0   0   0   2   2   0   2   2   2   2   0   2   2   0   0   0   2   2   0   0   0   2   2   0   0   0   2   2   0   2   0   2   2   0   2   0   0   2   0   2
 MK-5-13                0   2   2   2   2   2   2   2   2   0   2   0   2   0   2   0   2   2   2   2   2   0   0   2   2   0   2   2   0   0   2   0   0   0   0   2   0   0   2   2   0   0   2   0   0   0   0   0   0   0   0   2   2   2   2   2   2   2   2   0   2   2   0   2   2   0   0   0   0   0   0   2   2   2   2   0   2   0   0   2   2   2   2   0   0   0   0   0   0   2   0   2   0   0   2   2   2   0   2   2   0   0   0   0   0   0   2   2   2   2   2   0   2   2   2   0   2   2   0   0   0   2   0   2   2   0   0   0   2   2   0   2   2   0   2   0   0   0   0   2   0   2   0   2   2   0   2   0   0   0   0   2   0   0   0   0   2   2   0   0   2   0   2   2   2   0   2   2   2   2   0   2   2   0   0   0   2   2   2   0   0   2   2   0   0   0   2   2   0   2   0   2   2   0   2   0   2   2   0   2
 MK-5-14                0   2   2   2   2   0   2   2   2   0   2   0   2   0   2   0   2   2   2   2   2   0   2   2   2   0   2   2   0   0   2   0   0   0   0   2   0   0   2   2   0   0   2   0   2   0   0   0   2   0   0   2   2   2   2   2   2   2   2   0   0   2   2   2   2   0   0   0   0   0   0   2   2   2   2   0   2   0   0   2   2   2   2   0   0   0   0   0   0   2   0   2   0   0   0   2   0   0   2   2   0   0   0   0   0   0   2   2   2   2   2   0   2   2   2   0   2   0   0   0   0   2   0   2   2   2   0   0   2   2   0   2   2   0   2   0   0   0   0   2   0   2   2   2   2   0   2   0   0   0   0   2   0   0   0   0   0   2   0   0   2   0   0   2   2   0   2   2   2   2   0   2   2   0   0   0   2   0   2   0   0   0   2   0   0   0   2   2   0   2   0   2   2   0   2   0   2   2   0   2
 MK-5-15                0   2   2   2   2   2   2   0   0   0   2   0   2   0   2   0   2   2   2   2   0   0   2   2   2   0   0   2   0   0   2   0   0   0   0   2   0   0   2   2   0   0   2   0   2   0   0   0   2   0   0   2   2   2   2   2   2   2   2   0   0   2   2   2   2   0   0   0   0   0   0   2   0   2   2   0   2   0   0   2   2   2   2   0   0   2   0   0   0   2   2   2   0   0   0   2   0   0   2   2   0   0   0   0   0   0   2   2   2   0   2   0   2   2   2   0   2   0   0   0   0   2   0   2   0   2   0   0   2   2   0   2   2   0   2   2   0   0   0   2   0   2   2   2   2   2   2   0   0   2   0   2   0   2   0   0   0   2   0   0   0   0   0   2   2   0   2   2   2   2   0   2   2   0   0   0   2   0   2   0   0   2   2   0   0   0   2   2   2   2   0   2   2   0   2   0   2   2   0   2
 MK-5-16                0   2   2   2   2   2   2   0   0   0   2   0   2   0   2   0   0   2   2   2   0   0   2   2   2   0   0   2   0   0   0   2   0   0   0   2   0   2   2   2   0   0   2   0   2   0   0   0   2   0   0   0   0   2   2   2   2   2   2   0   0   2   2   2   2   2   0   0   0   0   0   0   2   2   2   0   2   0   0   2   0   2   2   0   0   2   0   0   2   2   2   0   0   0   0   2   2   0   2   2   0   0   0   0   0   0   2   0   2   2   2   0   2   2   2   0   2   0   0   0   0   2   0   2   2   2   0   0   2   2   0   2   2   0   2   2   0   0   0   2   0   2   2   2   2   2   0   0   0   2   0   2   0   0   0   0   0   2   0   2   0   0   0   2   2   0   2   2   2   2   0   2   2   2   0   0   2   2   2   0   0   2   2   0   0   2   2   2   0   2   0   2   2   0   2   0   2   2   0   2
 MK-6-1                 0   0   2   0   2   2   0   2   0   2   0   2   2   2   0   0   0   2   0   0   2   2   0   2   0   0   2   0   0   0   0   2   2   2   0   2   0   0   2   2   0   2   2   2   0   2   2   2   2   2   2   2   2   2   2   2   0   2   0   0   0   0   0   2   0   2   2   2   0   0   0   2   2   2   2   2   0   2   2   2   2   0   2   0   0   0   2   0   0   2   2   2   2   2   2   2   2   0   0   2   0   0   2   2   2   2   0   0   0   0   2   2   0   0   0   2   0   2   2   2   2   2   0   2   0   2   2   0   0   2   2   0   2   2   0   2   2   0   2   0   2   2   0   2   2   0   0   0   0   0   0   0   0   0   2   2   0   2   2   0   2   0   2   2   0   2   0   0   0   2   0   0   2   2   0   0   0   0   0   2   0   2   0   2   0   2   2   2   0   0   0   2   0   2   2   0   2   0   2   2
 MK-6-2                 0   0   2   0   2   2   0   2   0   2   0   2   2   2   0   2   0   2   0   0   2   2   0   2   0   0   2   0   0   0   0   2   0   2   0   2   0   0   2   2   0   2   2   2   0   2   2   2   2   2   2   2   2   2   2   0   0   2   0   0   0   0   0   2   0   2   2   2   0   0   0   2   2   2   2   0   0   2   2   2   2   0   2   0   0   0   2   0   0   2   0   2   2   0   2   2   2   2   0   2   0   0   0   2   2   2   2   0   2   0   2   2   0   0   0   2   0   2   2   2   2   2   0   2   0   2   2   0   0   0   2   0   2   2   0   2   2   0   2   0   2   2   0   2   0   2   0   0   0   0   0   0   0   0   2   2   0   2   2   2   2   0   2   2   0   2   0   0   0   2   0   0   2   2   0   0   0   0   0   2   0   2   0   2   0   2   2   2   0   0   0   0   0   2   0   0   2   0   2   2
 MK-6-3                 0   0   0   0   2   0   0   2   0   2   0   2   2   2   0   2   0   2   0   0   2   2   0   2   0   0   2   0   0   0   0   2   0   2   0   2   0   0   2   2   0   2   2   2   0   2   2   0   2   2   2   2   2   2   2   0   0   2   0   0   0   0   0   2   0   2   2   0   0   0   0   2   2   2   2   0   0   0   2   2   2   0   2   2   0   0   2   0   0   2   0   2   2   2   2   2   2   0   0   2   0   0   0   2   2   2   2   0   2   2   2   2   0   2   0   2   0   2   2   2   2   2   0   2   0   0   2   0   0   0   2   0   0   0   2   2   2   0   2   0   2   2   0   2   0   2   0   0   0   2   0   2   0   0   0   2   0   2   2   0   2   0   2   0   0   2   0   0   0   2   0   0   2   2   0   0   0   0   0   2   0   2   0   2   0   0   2   2   0   0   0   2   0   2   0   0   2   0   2   2
 MK-6-4                 0   0   0   0   2   0   0   2   0   2   2   2   2   2   0   2   0   2   0   0   2   2   0   0   0   0   2   0   0   2   0   2   0   2   0   2   0   0   2   2   0   2   0   2   2   2   2   0   0   2   2   2   2   2   2   0   0   2   0   0   0   0   0   2   0   2   2   0   0   0   2   0   2   2   0   0   0   0   2   2   2   2   2   2   0   0   2   0   0   2   0   2   2   2   2   2   2   2   0   2   0   0   0   2   2   2   2   0   2   2   2   2   0   2   0   2   2   2   0   2   0   2   0   0   0   0   2   0   0   0   2   2   2   2   2   2   2   0   2   0   2   2   0   2   0   2   0   0   0   2   0   2   0   0   0   2   0   0   2   0   2   0   2   0   0   2   0   0   0   2   0   0   2   2   0   0   0   0   0   2   0   2   0   2   0   0   2   2   0   0   0   2   0   2   0   0   2   0   0   2
 MK-6-5                 0   0   0   0   2   0   0   2   0   2   2   2   2   2   0   2   2   2   0   0   2   2   0   0   2   0   2   0   0   2   0   2   0   2   0   0   0   0   0   2   0   2   2   2   2   2   2   0   0   2   2   2   0   2   2   0   0   2   0   0   0   0   0   0   0   2   2   0   0   0   2   0   2   2   0   0   0   0   2   2   2   2   2   2   0   0   2   0   0   2   0   2   2   2   2   0   2   2   0   2   0   0   0   2   2   2   2   0   2   2   2   2   0   2   0   2   2   2   0   2   0   2   0   2   0   0   2   0   0   0   2   2   2   2   2   0   2   0   2   2   2   2   0   2   0   2   0   0   0   2   0   2   0   0   0   2   2   0   2   0   0   0   2   0   0   2   0   0   0   2   0   0   2   0   0   0   0   0   0   2   0   2   0   2   0   0   2   2   0   0   0   2   0   2   0   0   2   0   0   2
 MK-6-6                 0   0   0   0   2   0   0   2   0   2   2   2   2   0   0   2   2   2   0   0   2   2   0   0   2   0   2   2   0   2   0   2   0   2   0   0   0   0   0   2   0   2   2   2   2   0   2   0   0   2   2   2   0   2   2   0   0   2   0   0   2   0   0   0   2   2   2   0   0   2   2   0   2   2   0   0   0   0   2   2   0   2   2   2   0   0   0   0   0   2   0   0   2   2   2   0   2   2   0   2   0   0   0   2   2   2   2   0   0   2   2   2   0   2   0   2   0   2   0   2   0   0   0   2   0   0   2   2   0   0   2   2   2   2   2   0   0   0   2   2   2   0   0   2   0   2   0   0   0   2   0   2   0   0   0   2   2   0   2   0   0   0   2   0   0   2   2   0   0   0   0   0   2   0   0   0   2   0   0   0   0   2   0   2   0   0   2   2   0   0   0   2   0   2   0   0   2   0   0   2
 MK-6-7                 0   0   0   0   2   2   0   2   0   2   2   2   2   0   0   2   2   2   0   0   0   2   2   0   0   0   2   2   0   2   0   0   0   2   0   0   2   0   0   2   0   2   2   2   2   0   2   0   2   2   2   2   0   2   2   0   2   0   2   0   2   2   0   0   2   2   2   0   0   2   2   0   2   2   0   0   0   0   2   2   0   0   2   2   0   2   0   0   0   2   0   0   2   2   2   0   2   2   2   2   0   0   0   2   2   0   2   0   0   2   2   2   0   2   0   2   0   2   0   2   0   0   2   2   0   0   2   2   0   0   0   2   2   0   2   0   0   0   2   2   0   0   0   2   0   2   0   0   2   2   0   2   0   0   0   2   2   0   2   0   0   2   2   0   0   0   2   0   0   0   0   0   2   0   0   0   2   0   2   0   0   2   0   0   0   0   2   2   0   0   0   2   0   2   0   2   2   0   0   2
 MK-6-8                 0   0   0   0   2   2   0   2   2   2   2   2   2   0   0   2   2   2   2   0   0   0   2   0   0   0   2   2   0   2   0   0   0   2   2   0   2   0   0   2   0   2   2   2   2   0   2   0   2   2   2   2   0   2   2   2   2   0   2   0   2   0   0   0   2   2   2   0   0   2   2   0   2   2   0   0   0   0   2   2   0   0   2   0   0   2   0   0   2   2   0   0   2   2   2   0   2   2   2   2   0   0   0   0   2   0   2   0   0   2   2   2   0   2   0   2   0   2   0   2   0   0   2   2   0   0   2   2   0   0   0   0   2   0   2   0   0   0   2   2   0   0   0   0   0   2   0   2   2   2   0   2   0   0   0   2   2   0   2   0   0   2   2   0   0   2   2   0   0   0   0   0   2   0   0   0   0   0   2   0   0   2   0   0   0   0   2   2   0   0   0   2   0   2   2   2   2   0   0   2
 MK-6-9                 0   2   0   0   2   2   0   2   2   2   2   0   2   0   0   2   2   2   2   0   0   0   2   2   0   0   2   2   0   2   0   0   0   2   2   0   2   0   0   2   0   2   0   2   2   0   2   0   2   2   2   0   0   2   2   2   2   2   2   0   2   2   0   0   2   2   2   0   0   2   2   0   2   0   0   0   0   0   2   2   0   2   2   0   0   2   0   0   2   2   2   0   2   2   2   0   0   2   2   2   0   2   0   0   2   0   2   0   0   2   2   2   0   0   0   2   0   2   2   2   0   0   2   2   2   0   2   2   0   0   0   0   2   0   2   0   0   0   2   2   0   0   0   0   0   2   0   2   2   2   0   2   0   0   2   0   2   0   2   0   0   2   2   0   0   2   2   0   0   0   0   0   0   2   0   2   0   0   2   0   2   2   0   0   0   0   2   2   0   0   0   2   0   2   2   2   2   0   0   2
 MK-6-10                0   2   0   0   2   2   0   2   2   2   0   0   2   0   0   2   2   0   2   2   0   0   2   2   2   0   2   2   0   2   0   0   0   2   2   0   2   0   0   2   0   2   0   2   2   0   2   0   2   2   2   0   0   2   2   2   2   0   2   0   2   2   0   0   2   2   2   0   0   2   2   0   0   0   0   0   0   0   2   2   0   2   2   0   0   2   0   0   2   0   2   0   2   2   2   0   0   2   2   2   0   2   0   0   2   0   2   0   2   2   2   2   0   0   0   2   0   2   2   2   0   0   2   2   2   0   2   2   0   0   0   0   2   0   2   0   0   0   2   0   0   0   0   0   0   0   0   0   2   2   0   2   0   0   2   0   2   0   2   0   0   2   2   2   0   2   2   0   0   0   0   0   0   2   2   2   0   0   2   0   0   2   0   0   0   0   2   2   0   0   0   2   0   2   2   2   0   0   0   2
 MK-6-11                0   2   0   0   2   2   0   2   2   2   0   0   2   0   0   2   2   0   2   2   0   0   2   2   2   2   0   2   0   2   0   0   0   2   2   0   2   0   0   2   0   2   0   2   2   0   2   0   2   2   2   0   0   2   2   2   2   0   2   0   2   2   0   0   2   2   2   0   0   2   2   0   0   0   0   0   0   0   2   2   0   2   2   0   0   2   0   0   2   0   2   2   0   2   2   0   0   2   2   2   0   2   0   2   2   0   2   0   2   2   2   2   2   0   0   2   2   2   2   2   0   0   2   2   2   0   2   2   0   0   0   0   2   0   2   0   0   0   2   0   0   0   0   0   0   0   0   0   2   2   0   2   0   0   2   0   2   0   2   0   0   2   2   2   0   2   2   0   0   0   0   0   0   2   2   0   0   0   2   0   0   2   0   0   0   2   2   2   0   0   0   0   2   2   2   2   0   0   0   0
 MK-6-12                0   2   0   2   2   2   0   2   2   2   0   0   2   0   0   2   0   0   2   2   0   0   2   2   2   2   0   2   0   2   0   0   0   2   2   0   2   0   0   2   0   2   0   2   0   0   2   0   2   2   2   0   2   2   2   2   2   0   2   0   2   2   0   0   2   2   2   0   2   2   2   0   0   0   0   0   0   0   2   2   0   2   2   0   0   2   0   0   2   0   2   2   0   2   2   0   0   0   0   2   0   2   0   2   2   2   2   2   2   2   2   2   2   2   0   2   2   2   2   2   0   0   2   2   2   2   2   2   0   2   0   0   0   0   2   0   0   0   2   0   0   0   0   0   0   0   0   0   2   2   0   2   0   0   2   0   2   0   0   0   0   2   2   2   0   2   2   0   0   0   0   0   0   2   2   0   0   0   2   0   0   2   0   0   0   2   2   2   2   0   0   0   2   2   2   2   0   0   0   0
 MK-6-13                0   2   0   2   2   2   0   2   2   0   0   0   2   0   0   2   0   0   0   2   0   0   2   2   2   2   0   2   0   2   0   0   0   2   2   0   2   0   0   2   0   2   0   2   0   0   2   0   0   0   2   0   2   2   2   2   2   0   2   0   2   2   0   0   2   2   2   0   2   0   2   0   0   0   0   0   0   2   2   2   0   0   2   0   0   2   0   0   2   0   2   2   2   2   2   0   0   0   0   2   0   2   0   2   2   2   2   2   0   2   2   2   2   0   0   2   0   0   2   2   0   0   2   2   2   2   2   2   0   2   0   2   0   0   2   0   0   0   2   0   0   0   0   0   0   0   2   0   2   2   0   2   0   0   2   0   2   0   0   2   0   2   2   2   0   2   2   0   2   0   0   0   0   2   2   0   0   0   2   0   0   2   0   0   0   2   2   2   2   0   0   0   2   2   2   2   2   0   0   0
 MK-6-14                0   2   0   2   2   2   0   2   0   0   0   0   0   2   0   2   0   0   0   2   0   0   2   2   2   2   0   2   0   2   0   0   0   2   2   0   2   0   0   2   2   2   0   2   0   0   2   0   0   0   2   0   2   2   2   2   2   0   0   0   2   2   0   0   2   0   2   0   2   0   0   2   0   0   0   0   0   2   2   2   0   0   2   0   0   2   2   0   2   0   0   2   2   2   2   0   2   0   0   2   0   2   0   2   2   2   0   2   0   2   2   2   0   0   0   2   0   0   2   2   0   0   2   2   2   2   2   2   0   2   0   2   0   0   2   0   0   2   2   0   0   0   0   0   0   0   2   0   2   2   0   2   0   2   2   0   2   0   0   2   0   0   2   2   0   2   2   0   2   0   0   0   0   2   2   0   0   0   2   0   0   2   0   0   0   0   2   2   0   0   0   0   2   0   2   2   2   0   0   0
 MK-6-15                0   2   0   2   2   2   0   2   0   0   0   0   0   2   0   2   0   0   0   2   0   0   2   2   2   2   0   2   0   2   0   2   0   2   2   0   2   0   0   2   2   2   0   2   2   0   2   0   0   0   2   0   0   2   2   2   2   0   0   2   2   2   0   0   2   0   2   0   2   0   0   2   0   0   0   0   0   2   2   0   0   0   0   0   0   0   2   0   2   0   0   2   2   2   0   0   2   0   0   2   0   2   0   2   2   2   0   2   0   0   2   2   0   2   0   2   0   0   2   2   0   0   2   2   2   2   2   2   0   0   0   2   0   0   2   0   2   2   2   0   0   0   0   0   2   0   2   0   2   2   0   2   0   2   2   0   2   0   0   0   0   0   2   0   0   0   2   0   2   0   0   0   0   2   2   0   0   0   2   0   0   2   0   0   0   0   2   2   0   2   0   0   2   0   2   0   0   0   0   0
 MK-6-16                0   2   0   2   2   2   0   2   0   0   0   0   2   2   0   2   2   2   0   0   0   0   0   2   2   2   0   2   2   2   0   2   0   2   2   0   2   0   0   2   2   2   0   2   2   0   2   2   0   0   2   0   0   2   2   2   0   0   0   2   2   0   0   0   2   0   2   0   2   0   0   2   0   0   0   0   0   2   2   0   0   2   2   0   0   0   2   0   2   0   0   2   2   2   0   0   2   0   0   2   2   2   0   2   2   2   0   2   0   0   2   2   0   2   0   2   0   0   2   0   0   0   0   2   2   2   2   0   0   0   0   2   0   0   2   0   2   0   2   0   0   0   0   2   2   0   2   0   2   2   0   2   0   2   2   0   2   0   2   2   0   2   0   0   2   2   2   0   2   0   0   0   0   2   2   0   0   0   2   0   0   2   2   0   0   0   0   2   0   0   0   0   0   0   2   0   0   0   0   0
 
!****************************************** Phenotypic Data **********************************************************
!-100.0 is resevred for missing phenotype
SimulatedTrait1        13.5085   14.6362   14.6318   15.9047   14.8606   12.8963   14.3458   16.2821   15.4725   15.1460   16.1769   16.6070   14.1473   13.7352   16.4569   16.7470   15.9555   15.9617   16.7242   15.2574   14.2871   15.4693   15.5532   15.8480   16.1150   13.5099   15.0604   15.6956   13.8197   15.5031   14.1238   15.3662   13.6605   14.0757   15.5244   13.5002   14.5157   14.7950   15.8143   15.6853   14.4394   14.2421   14.5481   15.3024   16.2998   15.8738   15.0904   13.9400   14.2106   15.1824   13.3963   15.6135   16.2325   15.5191   15.2299   13.8546   16.0186   15.9250   17.2201   13.4078   16.8920   13.0236   14.5921   16.2130   16.7128   15.1364   15.9317   13.9167   16.2096   13.7615   14.8862   15.9515   14.4360   16.1600   15.6249   13.5287   15.6829   15.9140   14.3084   14.7679   13.8185   15.4910   13.6886   14.7490   13.7971   13.7534   16.1817   16.4765   15.6253   15.1409   14.0684   14.0989   14.1387   15.8079   15.6537   14.6178   15.3336   16.1853   13.2846   15.8216   13.9190   15.4129   14.4958   13.4869   14.5035   15.1740   15.5885   13.5167   16.6346   15.1632   13.6920   14.1651   16.5737   16.2763   16.3570   14.0729   16.2784   14.1925   14.2403   13.7690   15.4576   15.0599   13.1144   13.7267   13.5376   15.2700   15.0363   16.2810   14.7786   15.9844   14.2353   14.9026   14.8587   16.5056   15.3861   15.7479   13.9381   14.2123   16.0960   16.0710   14.4878   16.3603   13.3836   14.9441   15.6942   15.0401   13.7898   14.1091   13.6848   15.8184   15.6175   16.0487   15.0622   13.6313   13.8715   16.4753   13.5310   15.3876   14.2870   16.2052   14.2379   14.0165   14.3397   12.9893   14.2103   13.7658   14.8342   15.9611   14.0407   16.3165   16.2540   13.8740   14.3818   14.1103   13.5523   14.4352   16.5582   16.8496   16.1492   13.5734   15.8968   16.5567   13.7554   15.9387   15.3347   15.0456   12.8953   15.7052   15.8004   14.7579   15.8196   14.4265   15.1155   15.6127   16.3356   13.2104   14.3524   14.6500   15.1604   14.3925
SimulatedTrait2        10.3999    9.6190   10.2549    9.7296   10.7174   10.2695    9.4740    9.8271   10.8589    9.9068    9.6541    9.3802   10.5391   10.1347    9.4166    9.3786   10.7861    9.3823    9.7123    9.9559   10.1733   10.3418    9.3334    9.3724    9.5516   10.8019   10.0917    9.7849   10.2161    9.5749   10.4516    9.7367   10.4026   10.7357    9.4646   10.4415   10.5953    9.9749    9.4029    9.5642   10.3590    9.1455   10.6674    9.4316    9.5693    9.4872   10.8633   10.6378   10.5041    9.4578   10.1135    9.8164    9.2984    9.7394    9.6078    9.8582    9.5555    9.0544    9.2965   10.6876    9.4609   10.3162   10.3663    9.2320    9.8606    9.6406    9.4167   10.4248    9.7282   10.2757    9.1771    9.5174   10.2286    9.7792   10.0664   10.2133    9.7988   10.1050   10.8626   10.4914   10.0182    9.2171   10.4634   10.4367   10.6442   10.4220    9.2242    9.5077   10.7384    9.9123   10.4086   10.4528   10.5544    9.6222    9.7673   10.6013   10.5656    9.5515   10.4895    9.5894   11.0280    9.3362    9.6556   10.3823   10.3438   10.2180    9.8061   10.0903    9.4220    9.4181   10.3271   10.3018    9.3721    9.5790    9.1583   10.5900    9.5311   10.3766   10.8320   10.0651    9.4734   10.0540    9.8897   10.3924   10.9936    9.6627    9.7801    9.3526   10.7321    9.5119   10.0408    9.6917   10.4539    9.4538    9.3304    9.7058   10.4315   10.5839    9.7808    9.5548   10.4840    9.6906   10.5024    9.2447    9.3487    9.1990   10.5433   10.5265   10.1706    9.3704    9.3013    9.3027    9.3041   10.7844   10.2150    9.4011   10.7143    9.3717   10.5393    9.1416    9.6850   10.7585   10.3960   10.5909   10.5899   10.6177   10.1501    9.4028   10.2491    9.5081    9.5951   10.2351   10.6343   10.3614   10.6634   10.5464    9.9175    9.1889    9.0833   10.5380    9.0831    9.8720   10.3202    9.8486    9.6567    9.1587   10.5345    9.8242    9.6958   10.2850    9.5523   10.5846   10.8084    9.2921    9.7517   10.1569   10.2881   10.3810   10.2276   10.5353
 
