# Supplementary material for: Inclusive Composite Interval Mapping of QTL by Environment Interactions in Biparental Populations
Source: PLoS One. 2015 Jul 10;10(7):e0132414. doi: 10.1371/journal.pone.0132414 (PMC4498613; doi:10.1371/journal.pone.0132414)
Supplement: S6 File — (ZIP) [file pone.0132414.s006.zip › H=0.8/L1/run_00180.met]

!**********************Note: lines staring with "!" are remarks and will be ignored in the program********************
!*********************************General Information**********************************
!Assuming F1 = P1 x P2, populations available in QTL IciMapping are: 
!  1, P1BC1F1 = P1 x F1, the first backcrossing where P1 is used as the recurrent parent;
!  2, P2BC1F1 = P2 x F1, the first backcrossing where P2 is used as the recurrent parent;
!  3, F1DH, F1-derived doubled haploids; 
!  4, RIL or F1RIL, recombination inbred lines through the repeated selfing of F1;
!  5, P1BC1RIL, recombination inbred lines through the repeated selfing of P1BC1F1;
!  6, P2BC1RIL, recombination inbred lines through the repeated selfing of P2BC1F1;
!  7, F2, the selfing generation of F1;
!  8, F3, the selfing generation of F2;
!  9, P1BC2F1, the second backcrossing where P1 is used as the recurrent parent; 
! 10, P2BC2F1, the second backcrossing where P2 is used as the recurrent parent;
! 11, P1BC2RIL, recombination inred lines through the repeated selfing of P1BC2F1; 
! 12, P2BC2RIL, recombination inred lines through the repeated selfing of P2BC2F1; 
! 13, P1BC1F2, the selfing generation of P1BC1F1; 
! 14, P2BC1F2, the selfing generation of P2BC1F1; 
! 15, P1BC2F2, the selfing generation of P1BC2F1; 
! 16, P2BC2F2, the selfing generation of P2BC2F1; 
! 17, P1BC1DH, P1BC1F1-derived doubled haploids; 
! 18, P2BC1DH, P2BC1F1-derived doubled haploids; 
! 19, P1BC2DH, P1BC2F1-derived doubled haploids; 
! 20, P2BC2DH, P2BC2F1-derived doubled haploids; 
   3      !Mapping Population (see remarks above)
   2      !Mapping Function (1 for Kosambi; 2 for Haldane; 3 for Morgan)
   2      !Marker Space Type (1 for intervals; 2 for positions)
   1      !Marker Space Unit(1 for centiMorgans; 2 for Morgan)
   6      !Number of Chromosomes (or Linkage Groups)
 200      !Size of the mapping population
   2      !Number of environments
 
!***************************************** Chromosomes and Linkage Maps **********************************************
!Chromosome                 NumMarkers
-CH1                        16
-CH2                        16
-CH3                        16
-CH4                        16
-CH5                        16
-CH6                        16
!Linkage map (Marker name followed by position or the interval length)
 MK-1-1                1     0.000
 MK-1-2                1    10.000
 MK-1-3                1    20.000
 MK-1-4                1    30.000
 MK-1-5                1    40.000
 MK-1-6                1    50.000
 MK-1-7                1    60.000
 MK-1-8                1    70.000
 MK-1-9                1    80.000
 MK-1-10               1    90.000
 MK-1-11               1   100.000
 MK-1-12               1   110.000
 MK-1-13               1   120.000
 MK-1-14               1   130.000
 MK-1-15               1   140.000
 MK-1-16               1   150.000
 MK-2-1                2     0.000
 MK-2-2                2    10.000
 MK-2-3                2    20.000
 MK-2-4                2    30.000
 MK-2-5                2    40.000
 MK-2-6                2    50.000
 MK-2-7                2    60.000
 MK-2-8                2    70.000
 MK-2-9                2    80.000
 MK-2-10               2    90.000
 MK-2-11               2   100.000
 MK-2-12               2   110.000
 MK-2-13               2   120.000
 MK-2-14               2   130.000
 MK-2-15               2   140.000
 MK-2-16               2   150.000
 MK-3-1                3     0.000
 MK-3-2                3    10.000
 MK-3-3                3    20.000
 MK-3-4                3    30.000
 MK-3-5                3    40.000
 MK-3-6                3    50.000
 MK-3-7                3    60.000
 MK-3-8                3    70.000
 MK-3-9                3    80.000
 MK-3-10               3    90.000
 MK-3-11               3   100.000
 MK-3-12               3   110.000
 MK-3-13               3   120.000
 MK-3-14               3   130.000
 MK-3-15               3   140.000
 MK-3-16               3   150.000
 MK-4-1                4     0.000
 MK-4-2                4    10.000
 MK-4-3                4    20.000
 MK-4-4                4    30.000
 MK-4-5                4    40.000
 MK-4-6                4    50.000
 MK-4-7                4    60.000
 MK-4-8                4    70.000
 MK-4-9                4    80.000
 MK-4-10               4    90.000
 MK-4-11               4   100.000
 MK-4-12               4   110.000
 MK-4-13               4   120.000
 MK-4-14               4   130.000
 MK-4-15               4   140.000
 MK-4-16               4   150.000
 MK-5-1                5     0.000
 MK-5-2                5    10.000
 MK-5-3                5    20.000
 MK-5-4                5    30.000
 MK-5-5                5    40.000
 MK-5-6                5    50.000
 MK-5-7                5    60.000
 MK-5-8                5    70.000
 MK-5-9                5    80.000
 MK-5-10               5    90.000
 MK-5-11               5   100.000
 MK-5-12               5   110.000
 MK-5-13               5   120.000
 MK-5-14               5   130.000
 MK-5-15               5   140.000
 MK-5-16               5   150.000
 MK-6-1                6     0.000
 MK-6-2                6    10.000
 MK-6-3                6    20.000
 MK-6-4                6    30.000
 MK-6-5                6    40.000
 MK-6-6                6    50.000
 MK-6-7                6    60.000
 MK-6-8                6    70.000
 MK-6-9                6    80.000
 MK-6-10               6    90.000
 MK-6-11               6   100.000
 MK-6-12               6   110.000
 MK-6-13               6   120.000
 MK-6-14               6   130.000
 MK-6-15               6   140.000
 MK-6-16               6   150.000
!*********************************** Marker Types ********************************************************************
!Co-dominant marker: When heterozygote F1 is present, P1 is coded as 2, F1 is coded as 1, and P2 is coded as 0; Otherwise, P1 is coded as 2, and P2 is coded as 0. 
!Dominant marker: When heterozygote F1 is present, P1 and F1 are coded as 12, and P2 is coded as 0; Otherwise, P1 is coded as 2, and P2 is coded as 0.  
!Recessive markers: When heterozygote F1 is present, P1 is coded as 2, and F1 and P2 are coded as 10; Otherwise, P1 is coded as 2, and P2 is coded as 0. 
!Missing marker is coded as -1. 
 MK-1-1                 2   2   0   0   0   2   0   0   2   0   0   0   0   0   2   0   2   2   0   0   0   0   0   0   2   2   0   2   2   0   2   2   2   0   0   0   2   0   0   0   0   0   0   2   0   0   2   2   0   2   2   0   0   0   0   0   2   2   2   2   2   0   0   0   0   2   0   2   2   0   2   0   0   0   0   2   2   2   0   2   0   0   2   2   2   2   2   2   0   2   0   0   2   0   2   0   0   0   2   2   2   2   2   0   2   0   0   2   0   2   2   0   0   0   0   0   2   2   2   2   2   0   2   2   2   2   0   2   2   2   0   0   2   2   0   0   0   2   0   2   0   0   0   0   2   2   2   2   2   2   2   2   2   0   2   2   2   2   0   2   0   0   2   2   2   0   0   2   2   2   0   2   0   0   2   2   0   2   2   2   2   2   2   0   2   0   0   0   2   2   0   0   2   0   2   0   2   2   0   0
 MK-1-2                 2   2   0   0   0   2   2   0   0   0   0   0   0   0   2   0   2   2   0   0   0   0   0   0   2   2   0   2   2   0   2   2   2   0   0   0   2   0   0   0   2   0   0   2   0   0   2   2   0   2   2   0   0   0   2   2   2   2   0   2   2   0   0   0   0   2   0   2   2   0   2   0   0   0   0   2   2   2   0   2   0   2   2   2   2   2   2   2   0   2   2   0   2   0   2   0   0   0   2   2   0   2   2   0   2   0   0   2   0   2   2   0   0   0   0   0   2   2   2   2   2   0   2   0   2   2   0   2   2   2   0   0   2   2   0   0   0   2   0   2   0   0   0   2   2   2   2   2   2   2   2   2   2   0   2   0   2   2   0   2   0   0   2   2   0   0   2   2   2   2   0   2   0   0   2   2   0   2   2   0   2   2   2   0   2   0   0   0   2   2   0   0   2   0   2   2   2   2   0   0
 MK-1-3                 2   2   0   0   0   2   2   0   0   0   0   2   0   2   2   0   2   0   0   0   0   0   0   0   2   2   0   2   2   0   0   2   2   0   0   0   2   0   0   0   2   0   2   2   0   0   2   2   0   2   2   0   0   0   2   2   2   0   0   2   2   2   0   0   0   2   0   2   2   0   2   0   0   0   0   2   2   2   2   2   0   0   2   2   2   0   2   2   0   2   2   0   2   0   2   0   2   0   2   2   2   0   2   0   2   0   0   2   0   2   2   0   2   0   0   0   2   2   2   2   2   0   2   0   2   2   0   2   2   2   0   0   2   2   2   0   0   0   0   2   0   0   0   2   2   2   2   2   2   2   2   2   2   0   2   0   0   2   0   2   0   0   2   0   0   0   2   2   2   2   0   2   0   0   2   2   0   2   2   0   0   2   2   0   2   0   0   0   2   2   2   0   2   0   2   2   2   2   0   0
 MK-1-4                 2   2   0   0   0   2   2   0   0   0   0   2   0   2   2   0   2   0   2   0   0   2   0   0   2   2   0   2   2   0   0   2   2   0   0   0   2   0   0   0   2   0   2   2   0   0   2   2   2   2   2   0   0   0   2   2   2   0   0   2   2   2   0   0   0   2   0   2   2   0   2   0   0   0   0   2   2   2   2   2   0   0   2   0   2   0   2   2   2   2   2   0   2   0   2   0   2   0   2   2   2   0   2   0   2   0   0   2   0   2   2   0   2   0   0   0   2   0   2   2   2   0   2   2   2   2   0   2   0   2   0   0   2   2   2   0   0   0   0   2   2   0   0   2   0   2   2   2   2   2   2   2   2   2   2   0   2   2   0   2   2   0   2   0   0   0   0   2   2   2   2   2   0   2   2   2   0   2   2   0   0   2   2   0   2   0   0   0   2   2   2   0   2   0   2   2   2   2   0   0
 MK-1-5                 2   0   0   0   0   2   2   0   0   0   0   2   0   2   2   2   2   0   2   2   0   2   0   0   2   2   0   2   2   0   2   0   2   0   0   0   2   0   2   0   2   0   2   2   0   0   2   0   2   2   2   0   2   0   0   2   2   0   0   2   2   2   0   2   0   2   0   2   2   2   2   0   0   0   0   2   2   2   2   2   0   0   2   0   2   0   2   2   2   2   2   0   2   0   2   0   2   0   2   2   2   0   2   0   2   0   0   2   0   2   2   0   0   0   0   0   0   0   2   2   2   2   2   2   0   0   0   2   0   2   0   0   0   2   2   0   0   0   0   2   2   0   0   2   0   0   2   2   2   2   2   2   2   2   2   0   2   2   0   2   2   0   2   0   0   0   0   2   2   2   2   2   0   2   2   2   0   2   2   2   0   2   0   2   2   0   0   0   2   2   2   0   2   2   2   2   0   2   0   0
 MK-1-6                 2   2   0   0   0   2   2   0   0   0   0   2   2   2   0   2   2   0   2   2   0   2   0   0   2   2   0   2   2   0   2   0   0   0   0   0   2   0   2   0   2   0   2   2   0   0   2   0   2   2   2   0   2   0   0   0   2   0   0   2   2   2   0   2   0   0   0   2   2   2   2   0   0   0   0   2   0   2   2   2   0   0   2   0   2   0   2   2   0   2   2   0   2   0   0   0   2   0   2   2   0   0   2   0   2   0   0   2   0   2   2   2   0   0   0   0   0   0   2   0   2   2   2   2   0   0   0   2   0   0   0   2   2   2   2   0   0   0   0   2   2   0   0   2   0   0   2   0   2   2   2   2   2   2   2   0   2   2   0   2   0   0   0   0   0   0   0   2   2   2   2   2   0   2   2   2   0   2   2   2   0   2   0   2   2   0   0   0   2   2   0   0   2   2   2   2   0   2   2   0
 MK-1-7                 2   2   0   0   0   2   2   0   2   0   0   2   2   2   2   2   2   0   2   2   0   2   2   0   2   2   0   2   2   0   2   0   0   0   0   0   2   0   2   0   2   2   2   2   0   0   2   2   2   2   2   0   2   0   0   2   0   0   0   0   2   2   0   2   0   0   0   2   2   2   0   0   0   0   0   2   0   2   2   2   0   0   2   0   0   0   2   2   0   2   2   0   2   0   0   2   2   0   2   2   0   0   2   0   2   0   0   2   0   2   2   2   0   0   0   0   0   2   0   0   2   0   0   2   0   0   0   2   0   0   0   2   2   2   2   2   0   0   0   2   2   0   0   2   0   2   0   0   2   2   2   2   2   2   2   0   2   2   0   2   0   0   0   0   0   0   0   2   2   0   2   2   0   2   2   2   2   2   2   2   0   2   0   2   2   0   0   0   2   2   0   0   2   2   2   2   0   2   2   0
 MK-1-8                 2   2   0   0   2   2   2   0   2   0   0   2   0   2   2   2   2   0   2   2   0   0   2   0   2   2   0   2   2   0   2   0   2   0   0   0   2   0   2   0   2   2   2   2   0   0   0   2   2   2   2   0   2   0   0   2   0   0   0   2   2   0   2   2   0   0   0   2   2   2   0   0   2   0   0   2   0   2   2   0   0   0   2   0   0   0   2   2   0   0   2   0   2   0   0   2   2   0   2   2   0   0   2   0   2   2   0   0   2   2   2   2   0   0   0   0   0   2   0   0   0   0   0   2   0   0   0   2   0   0   0   2   2   2   2   0   0   0   2   0   2   2   0   2   0   0   0   0   2   2   2   2   2   2   2   0   2   2   0   2   0   0   0   0   2   0   2   2   2   0   2   2   0   2   2   2   2   2   2   2   0   2   2   2   2   2   0   0   2   2   0   0   2   2   2   2   0   2   2   0
 MK-1-9                 2   2   0   0   2   2   2   0   2   0   0   2   0   2   2   2   2   0   2   2   0   0   2   0   2   2   0   2   2   0   2   0   2   2   0   0   2   0   2   0   2   2   2   2   0   0   0   2   2   2   2   2   2   2   0   2   0   0   0   2   0   0   2   2   0   2   0   2   2   2   0   0   2   0   0   2   0   2   2   0   0   0   2   0   0   0   2   2   0   0   2   0   2   0   0   2   2   0   2   2   0   0   2   0   0   2   0   0   2   2   2   0   0   2   0   0   0   2   2   2   0   0   0   2   0   0   2   2   2   0   0   2   2   2   2   0   0   0   2   0   2   2   0   0   0   0   0   0   2   2   0   2   2   2   2   0   2   2   0   0   0   0   0   2   2   0   2   2   2   0   2   2   0   2   2   2   2   2   2   2   0   2   2   2   2   2   2   0   2   2   2   0   2   2   2   2   0   2   2   0
 MK-1-10                2   2   2   0   2   2   2   0   2   2   0   2   0   2   2   0   2   0   2   2   0   0   2   0   2   2   0   2   2   0   2   0   2   2   0   0   0   0   2   0   0   2   2   2   0   0   0   2   2   2   2   2   2   2   0   2   0   0   0   2   0   0   2   2   0   2   0   2   2   2   0   0   2   0   0   2   0   2   2   0   0   0   2   0   0   0   2   2   0   0   2   0   0   0   0   2   2   0   2   2   0   0   2   0   0   2   0   0   2   2   2   0   0   2   0   0   0   2   2   2   0   0   0   2   0   0   2   2   2   0   0   0   2   2   2   0   0   0   2   0   2   2   0   0   0   0   0   0   2   2   0   2   2   2   2   2   2   0   0   2   0   0   0   2   2   0   2   2   2   0   2   0   0   2   2   2   2   2   2   2   0   0   2   2   2   2   2   0   2   2   2   0   2   0   2   2   0   2   2   0
 MK-1-11                2   2   0   0   2   2   2   0   2   2   0   2   0   2   2   0   2   0   2   2   0   0   2   0   2   2   0   2   2   2   2   0   2   2   0   0   0   2   2   0   0   2   0   2   0   0   0   2   2   2   2   0   2   2   0   2   0   0   0   2   2   0   2   2   0   2   0   2   2   2   0   0   2   0   0   2   0   2   2   0   0   0   2   0   0   0   2   2   0   0   2   0   0   0   2   2   2   0   2   2   0   0   2   0   2   2   2   2   2   2   2   2   0   2   0   0   0   2   2   2   0   0   0   2   0   0   2   2   2   0   0   0   2   2   2   0   0   0   2   0   2   2   0   0   0   0   0   0   2   2   0   2   0   2   2   2   2   0   0   2   0   2   0   0   2   0   2   2   2   0   2   0   0   2   2   2   2   2   2   2   2   0   2   2   0   2   0   0   2   2   2   2   2   0   2   2   0   2   0   0
 MK-1-12                2   2   0   0   2   2   2   2   2   2   0   2   0   2   2   0   0   0   2   2   0   0   2   2   2   2   0   2   2   2   2   0   2   2   0   0   0   2   2   2   0   2   0   2   0   0   0   0   0   2   2   0   2   2   0   2   0   0   0   0   2   0   2   2   0   2   0   2   2   2   2   0   2   2   0   2   0   2   2   2   0   0   2   0   0   0   2   2   0   2   2   0   0   0   2   2   2   0   2   0   0   0   2   0   2   2   2   2   2   2   2   2   0   2   0   0   2   2   2   2   2   0   0   2   0   0   2   2   2   0   0   0   2   2   2   0   0   0   2   0   2   2   0   0   0   0   0   0   2   2   0   0   0   2   2   2   2   0   0   0   0   2   0   0   2   0   2   2   2   0   2   2   2   2   2   2   2   2   2   2   2   0   0   2   0   2   0   0   2   2   0   0   2   2   0   0   0   2   0   0
 MK-1-13                2   2   0   0   2   2   2   2   2   2   2   2   0   2   2   2   0   0   2   2   0   0   2   2   2   2   0   2   2   2   2   0   2   2   0   0   0   2   2   2   0   0   0   2   0   0   2   0   0   2   2   0   2   2   0   2   0   0   0   0   2   0   2   2   0   2   0   2   2   2   2   0   2   2   2   2   2   2   2   0   0   0   2   0   0   0   2   2   0   2   2   0   0   0   2   2   2   0   2   0   0   0   2   0   2   2   2   2   2   2   0   2   0   2   0   0   2   2   2   2   2   2   0   2   0   0   0   2   2   0   2   0   2   0   2   2   0   0   2   2   2   2   0   0   0   0   0   0   2   0   0   0   0   2   2   2   0   0   0   0   0   2   0   0   2   0   2   2   0   0   2   2   2   2   2   0   2   2   2   2   2   0   0   2   0   2   0   0   2   2   0   0   2   2   0   0   0   0   0   2
 MK-1-14                2   2   0   0   2   0   2   0   2   2   0   2   0   2   2   2   0   2   2   2   0   0   2   2   2   0   0   2   2   2   2   0   2   2   0   0   0   2   2   2   0   0   0   0   0   0   2   0   0   2   2   0   2   0   0   2   0   2   0   0   2   0   2   2   2   2   0   0   2   2   0   0   2   2   2   2   0   2   2   2   0   0   2   0   0   0   2   2   0   2   2   0   0   0   2   2   2   0   2   0   0   2   2   0   2   0   2   2   2   2   0   2   0   2   0   0   0   2   2   2   2   2   0   2   0   0   0   0   2   0   2   0   2   0   2   2   0   0   2   2   2   0   0   0   0   0   0   0   2   2   0   0   0   2   2   2   0   0   0   0   0   2   0   0   2   0   2   2   0   0   2   2   2   2   2   0   0   2   2   2   2   0   0   2   0   2   0   0   0   2   0   0   0   2   0   0   0   0   0   2
 MK-1-15                0   2   0   0   2   0   0   0   2   2   0   0   0   2   2   0   0   2   2   2   0   0   0   2   2   0   0   2   2   2   2   0   2   2   0   0   0   2   2   2   0   0   2   0   2   0   0   2   0   2   2   0   0   0   0   2   0   2   0   0   2   0   2   2   2   2   0   0   2   2   0   0   2   2   2   2   0   2   2   2   0   0   2   0   0   0   2   2   0   2   2   0   0   2   2   2   2   0   0   0   0   2   2   2   2   0   2   2   2   2   0   2   0   2   0   0   0   2   2   2   2   2   0   0   0   0   0   0   2   0   2   0   2   0   2   2   0   2   2   2   0   0   0   0   0   0   0   0   2   2   0   0   0   2   2   2   2   0   0   0   0   0   0   0   2   0   2   2   0   0   2   2   2   2   2   0   0   2   2   2   2   0   0   2   0   2   0   0   0   2   0   0   0   2   0   0   0   0   0   2
 MK-1-16                2   2   0   0   2   0   0   0   2   0   0   0   0   2   0   0   0   2   2   2   0   0   0   2   2   0   0   2   2   0   2   0   2   2   0   0   0   2   2   2   0   2   2   0   2   0   0   2   0   2   2   0   0   0   0   2   0   2   0   0   2   0   2   2   0   2   0   0   0   2   0   0   2   2   2   2   0   2   2   2   0   0   2   2   0   0   2   2   0   2   2   0   0   2   2   2   2   2   0   0   0   0   2   0   2   2   2   2   2   2   0   2   0   2   0   0   0   2   2   2   2   2   0   0   0   0   0   0   2   0   2   0   2   0   2   2   0   0   2   2   0   0   0   0   0   0   0   0   2   2   0   0   0   2   2   2   0   0   0   0   0   0   0   0   2   0   0   2   0   0   2   2   2   2   2   0   0   2   2   2   2   0   0   2   0   2   0   0   2   2   0   0   0   2   0   0   0   0   0   2
 MK-2-1                 0   2   0   2   0   2   0   0   0   0   2   0   0   0   2   0   2   2   0   0   0   2   0   0   0   2   0   2   0   2   0   2   0   2   2   2   2   0   2   0   2   2   0   0   0   0   0   2   0   0   0   0   2   2   2   2   2   0   2   2   2   0   0   2   2   0   0   2   2   0   0   2   0   2   2   0   0   2   2   2   0   2   2   2   0   0   0   0   2   2   2   0   0   0   0   0   0   2   0   0   2   2   2   0   0   0   2   0   2   2   2   2   2   0   2   0   0   0   0   2   0   2   2   0   2   0   2   0   2   0   2   2   0   2   2   2   0   2   0   2   0   2   0   0   2   0   0   0   0   2   2   2   2   0   0   2   2   0   2   2   2   2   2   2   0   0   0   0   0   0   2   2   2   2   0   0   0   2   2   2   0   2   2   0   0   2   0   2   2   2   0   0   2   0   0   0   0   0   0   0
 MK-2-2                 0   2   0   2   0   2   0   0   0   0   2   0   2   0   2   0   2   2   2   0   0   2   0   0   0   2   0   2   0   0   0   2   0   2   2   2   2   0   2   0   2   2   0   0   0   0   0   2   2   0   0   0   2   2   2   2   2   0   2   2   2   0   0   2   2   0   0   2   2   0   0   2   0   2   2   0   0   2   2   2   0   2   2   2   0   0   0   0   2   2   2   0   0   0   0   0   0   2   0   0   2   2   2   0   0   0   2   0   2   2   2   0   2   0   2   0   0   0   0   2   0   2   2   0   2   0   0   0   2   0   2   2   0   2   2   2   2   2   0   2   0   0   0   0   2   0   0   0   2   2   0   2   2   2   2   2   2   0   2   2   2   2   2   2   0   2   0   0   0   0   2   2   2   2   0   0   0   2   2   2   0   2   2   0   0   2   0   2   2   2   0   2   2   0   0   0   0   0   0   0
 MK-2-3                 0   2   0   2   0   0   0   0   0   0   2   0   0   0   0   0   2   2   2   0   0   2   0   2   0   2   0   2   0   0   0   2   0   2   2   2   2   2   2   0   2   2   0   0   0   0   0   2   2   0   0   0   2   2   2   2   2   0   2   2   2   2   0   2   2   0   0   2   2   0   0   2   0   2   2   0   0   2   2   2   0   2   2   2   0   0   0   0   2   2   2   0   0   0   0   0   0   2   0   0   2   2   2   0   0   0   2   0   2   2   2   0   2   0   2   0   0   0   0   2   0   2   2   2   2   0   0   0   2   0   2   2   0   2   2   2   2   2   0   2   0   0   2   0   2   0   0   0   2   2   0   2   2   2   2   0   2   2   2   0   2   2   2   2   0   2   0   0   0   0   0   2   2   2   0   0   0   2   2   2   0   2   2   2   0   2   0   2   2   2   0   2   2   0   0   0   0   0   0   0
 MK-2-4                 0   0   2   2   0   0   0   0   0   0   2   0   2   0   0   0   2   2   2   0   0   2   0   2   0   0   0   2   0   2   0   0   0   2   2   2   2   2   2   0   0   2   0   2   0   0   0   2   2   0   0   0   2   2   2   2   2   0   2   0   2   2   0   0   2   0   0   2   2   0   0   2   0   2   2   0   2   2   2   2   0   2   2   2   0   0   0   0   0   2   2   0   0   0   0   0   0   2   0   0   2   2   2   0   2   0   2   0   2   2   2   0   2   0   2   0   0   0   0   2   0   2   2   2   2   0   0   0   2   0   2   2   0   2   2   2   2   0   0   0   0   0   2   0   2   0   0   0   2   2   0   2   2   2   2   0   2   2   2   0   2   2   2   0   0   2   0   0   0   0   0   0   2   2   0   0   0   2   2   2   0   2   2   2   0   2   0   2   2   2   0   2   2   0   0   0   0   0   0   0
 MK-2-5                 0   0   2   2   0   0   0   0   2   0   2   0   2   0   0   0   2   2   2   0   0   2   2   2   0   0   2   0   0   0   0   0   0   2   2   2   0   2   2   0   0   2   0   2   0   0   0   2   2   0   0   0   2   2   2   2   0   0   2   0   2   2   0   0   2   0   0   2   2   0   0   2   0   2   2   0   2   2   2   2   0   2   2   2   0   0   0   0   0   2   2   0   0   0   2   0   0   2   0   0   2   2   2   0   2   0   2   0   2   2   2   0   2   0   2   0   0   0   0   0   2   2   2   2   2   0   0   0   2   0   2   2   0   2   0   2   2   0   0   0   0   0   2   0   2   0   0   0   2   2   0   2   2   2   2   0   2   2   2   2   2   2   2   0   0   2   0   0   2   0   0   0   2   2   0   2   0   2   2   2   0   2   2   2   0   2   2   2   2   2   0   2   2   0   0   0   0   0   0   0
 MK-2-6                 0   0   0   2   0   0   0   0   2   0   2   0   2   0   0   0   2   2   2   0   0   2   0   2   0   0   2   0   2   0   0   0   0   2   2   2   0   2   2   0   0   2   0   2   0   0   0   2   2   2   0   0   2   2   0   2   0   0   2   2   2   2   0   2   2   0   0   2   2   2   0   2   0   2   2   0   2   2   2   2   0   0   0   2   0   0   0   0   0   2   2   0   0   0   2   0   2   2   0   0   2   2   0   0   2   0   2   0   2   0   2   0   2   0   2   0   0   0   0   0   2   2   2   0   2   0   0   0   2   0   2   2   0   2   0   2   0   0   0   0   0   0   2   0   2   0   0   2   2   2   0   2   0   2   2   0   2   0   2   2   2   0   2   0   0   2   0   0   2   0   0   0   2   2   0   2   0   2   0   2   0   2   2   2   0   2   2   2   2   2   0   2   2   0   0   0   0   0   0   0
 MK-2-7                 2   0   0   0   0   0   0   0   2   0   0   0   2   0   0   0   2   2   2   0   0   2   0   2   0   0   2   0   2   0   0   0   0   2   0   2   0   2   2   0   0   2   0   2   0   0   0   2   2   2   0   2   0   2   0   2   0   0   2   2   0   2   0   2   2   0   0   2   2   2   0   2   0   2   2   0   2   2   2   2   0   0   0   2   2   0   0   0   0   2   2   0   0   0   2   0   2   2   0   0   2   2   0   0   2   0   2   0   2   0   2   2   2   0   0   0   2   0   2   0   2   2   2   0   2   2   0   0   2   0   2   2   0   2   0   2   0   0   2   0   0   0   2   0   2   2   0   0   2   2   0   2   0   2   2   0   2   0   2   2   2   0   2   2   0   2   2   2   2   0   0   0   2   2   0   2   0   2   0   2   0   2   2   2   0   2   2   2   2   2   0   2   2   0   0   0   0   0   0   0
 MK-2-8                 0   0   0   0   0   0   0   0   2   0   0   0   2   0   2   2   0   2   2   0   2   0   0   2   0   0   2   2   2   2   0   0   0   2   0   2   0   2   0   0   0   2   0   2   0   0   0   0   2   2   0   2   0   2   0   2   0   0   0   2   0   2   0   0   2   0   0   2   2   0   0   2   0   0   2   0   2   2   0   0   0   0   0   2   2   0   0   0   0   2   0   0   0   0   2   0   2   2   0   0   2   2   0   2   2   0   2   0   2   0   2   2   2   0   0   0   2   0   0   0   2   2   2   0   2   2   0   0   2   0   2   0   0   2   0   2   0   0   2   0   0   0   2   0   2   2   0   0   2   2   2   2   0   2   2   0   2   0   0   2   2   0   2   2   0   2   2   2   2   0   0   0   2   2   0   2   0   2   0   2   0   0   2   2   0   2   2   2   2   2   0   2   2   0   0   0   0   0   0   0
 MK-2-9                 0   0   0   2   2   0   0   0   0   0   0   0   2   0   2   2   0   2   2   0   2   0   0   2   0   0   2   2   2   2   0   0   0   2   0   2   0   2   0   0   0   2   0   0   0   0   0   0   2   2   0   2   0   2   0   0   0   0   0   0   0   2   2   0   0   0   0   2   2   0   0   2   0   0   0   0   2   2   0   0   0   2   0   0   2   0   0   0   0   2   2   0   0   0   2   0   2   2   0   2   2   2   2   2   2   0   2   0   2   0   2   2   2   0   0   0   0   0   0   0   2   2   2   0   2   2   0   0   2   0   2   0   0   2   0   2   0   0   2   0   0   2   0   0   2   2   0   0   2   2   2   2   0   2   2   0   2   0   0   2   2   0   2   2   0   2   2   2   2   2   0   0   2   2   0   0   0   2   2   2   0   0   2   2   0   2   2   2   2   2   0   2   2   0   2   0   0   0   0   0
 MK-2-10                0   0   0   2   2   0   0   0   0   2   0   0   2   0   2   2   2   2   2   0   2   0   0   2   0   0   2   2   2   2   0   0   2   2   0   2   0   2   0   0   0   2   0   0   0   0   0   0   0   2   0   2   0   2   0   0   0   2   2   0   0   2   2   0   0   0   0   0   2   0   0   2   0   0   0   0   2   2   0   0   0   2   0   0   2   0   0   0   0   2   0   0   2   0   2   0   2   0   0   2   2   2   2   2   0   0   2   0   2   0   2   2   2   0   0   0   0   0   0   0   2   2   2   0   2   2   0   0   2   0   2   0   0   2   0   2   0   0   2   0   0   2   0   0   2   2   0   0   2   2   2   2   0   2   2   0   2   0   0   2   2   0   2   2   0   2   2   2   2   2   0   0   2   2   0   0   0   0   2   2   0   0   2   2   0   2   2   2   2   2   0   2   0   0   2   0   0   0   0   2
 MK-2-11                0   0   0   2   0   2   0   0   0   2   0   0   2   0   2   2   2   2   2   0   2   0   0   2   0   0   2   2   2   2   0   0   0   2   2   2   0   2   0   2   0   2   0   0   0   2   2   0   0   2   0   2   0   2   2   0   0   2   2   0   0   2   2   0   0   0   0   0   2   0   0   2   0   0   0   0   2   2   0   0   0   2   2   0   2   2   0   0   0   2   0   0   2   0   2   0   2   0   0   2   2   2   0   2   0   0   2   0   2   0   2   2   2   2   0   0   0   0   0   0   2   2   2   0   2   2   0   0   2   0   2   0   0   2   0   2   0   0   2   0   0   2   0   0   2   2   0   0   2   2   2   2   0   2   2   0   2   0   0   2   2   0   2   2   0   2   2   2   2   2   0   0   2   2   2   0   0   0   2   2   0   2   2   2   0   2   2   2   0   2   0   2   0   0   2   0   0   0   0   2
 MK-2-12                0   0   0   2   0   2   0   0   2   2   0   0   2   0   2   2   2   2   2   0   2   0   0   2   0   0   2   2   2   2   0   0   0   2   2   2   0   2   2   2   0   2   0   0   0   2   2   0   0   2   0   2   0   2   2   2   0   2   2   0   0   2   2   0   0   0   0   0   2   0   0   2   2   0   2   0   2   2   0   0   0   2   2   0   2   2   0   0   2   2   0   0   2   2   2   0   2   0   0   2   2   2   0   2   0   2   2   0   2   0   2   2   2   2   0   0   0   0   0   0   2   2   2   0   0   2   0   0   2   0   2   0   0   2   0   0   0   0   2   0   0   2   0   0   2   2   0   0   2   2   2   2   0   2   2   0   2   0   0   2   2   0   2   2   0   0   2   2   2   2   0   0   2   2   2   0   0   0   0   0   0   2   2   2   0   2   2   2   0   2   0   0   0   0   2   2   0   2   0   2
 MK-2-13                0   0   0   2   0   2   0   0   2   2   0   0   2   0   2   2   2   2   2   0   0   0   0   2   0   0   2   2   2   2   0   0   0   0   2   2   0   0   2   2   0   2   0   0   0   2   0   0   0   2   0   2   0   2   2   2   0   2   2   0   0   2   2   0   0   0   0   0   2   0   0   2   2   0   2   0   2   2   0   0   0   2   2   0   2   2   0   0   2   2   0   2   2   0   2   0   2   0   2   2   2   2   0   2   0   2   2   2   2   0   2   2   2   2   0   0   0   0   2   0   2   2   2   0   0   2   0   0   2   0   2   0   0   2   0   2   0   0   2   0   0   2   0   0   2   2   0   0   2   2   2   2   0   2   2   0   2   2   0   2   2   0   2   0   0   0   2   2   2   2   0   0   2   2   2   0   0   0   0   0   0   2   2   2   0   2   2   0   2   2   0   2   0   0   2   2   0   2   0   2
 MK-2-14                0   0   0   2   0   2   0   0   0   2   0   0   2   0   2   2   2   2   2   0   0   0   0   2   0   0   2   2   2   2   0   0   0   0   2   2   0   0   2   2   0   2   0   0   0   2   2   0   0   2   2   2   0   2   2   2   0   2   2   0   0   2   0   0   0   0   2   0   2   0   0   2   2   0   2   0   2   2   0   0   0   2   2   0   2   2   0   2   2   2   0   2   0   0   2   0   2   2   2   2   2   2   0   2   0   2   2   2   2   2   2   2   2   2   2   0   0   0   2   0   0   2   2   0   0   2   0   0   2   0   2   0   0   2   0   2   0   0   2   0   0   2   0   0   2   2   0   0   2   2   2   2   0   2   2   0   0   2   0   2   2   0   2   0   0   0   2   2   2   2   2   0   2   2   2   0   0   0   0   0   2   0   0   2   2   2   2   0   2   2   0   2   0   0   0   2   0   2   0   2
 MK-2-15                0   0   0   2   2   2   0   0   2   2   0   0   2   0   2   2   2   2   2   0   0   0   0   2   0   0   2   0   2   2   0   0   0   0   2   0   0   0   2   2   0   2   0   0   2   2   2   0   0   2   0   2   0   2   2   2   0   2   2   0   0   2   0   0   2   0   2   0   0   2   0   2   2   0   2   0   2   2   0   0   0   2   2   0   2   2   0   2   2   2   0   2   0   0   2   0   2   2   2   2   2   2   0   2   0   2   2   2   2   0   2   2   2   2   2   0   0   0   2   0   0   0   2   0   0   2   0   0   2   0   2   0   0   2   0   2   0   0   2   0   2   2   0   0   2   2   0   2   2   2   2   2   2   2   2   0   0   2   0   2   2   0   2   0   0   0   2   2   2   2   0   2   2   2   2   0   2   0   0   2   2   0   0   2   2   2   2   2   2   2   0   2   0   0   0   0   0   2   0   2
 MK-2-16                0   0   0   2   2   2   0   0   2   2   0   0   2   2   2   2   0   2   2   0   0   2   0   2   0   0   2   0   2   2   0   0   0   0   2   0   2   0   2   2   0   2   0   2   2   2   2   0   0   2   0   2   0   2   2   2   0   2   2   0   0   2   0   0   2   0   2   0   0   2   0   2   2   0   2   0   2   2   0   0   0   2   2   0   0   2   0   2   2   2   0   2   0   0   2   2   2   2   2   2   2   0   0   2   0   2   2   2   2   0   2   2   2   0   2   0   0   0   2   0   0   0   2   0   2   2   0   0   2   0   2   0   0   2   0   2   0   0   2   0   2   2   0   0   2   2   0   2   2   2   0   2   2   2   2   0   0   2   0   2   2   0   2   0   0   0   2   2   2   2   0   2   2   2   2   2   0   0   2   2   2   0   0   2   2   2   2   2   2   0   0   2   2   0   0   0   0   2   0   2
 MK-3-1                 2   2   0   0   2   2   2   0   2   2   2   2   2   2   2   2   0   2   0   2   2   2   2   0   2   2   2   2   0   2   0   0   2   2   0   0   0   0   2   2   2   2   0   2   2   2   2   2   0   2   2   2   0   0   2   2   2   2   0   0   2   0   2   2   2   2   2   2   2   2   0   2   2   0   2   2   0   2   0   2   2   2   2   0   2   0   2   2   0   0   0   2   2   2   0   0   0   2   2   0   2   2   2   2   2   2   2   2   2   0   0   2   0   0   2   0   2   2   0   0   2   0   0   0   0   2   2   0   2   0   0   2   0   0   0   2   2   0   2   0   2   0   0   0   2   2   0   0   0   2   2   0   2   0   0   0   0   2   2   0   0   2   0   2   2   0   2   2   0   0   2   2   0   0   0   2   0   0   2   2   0   2   2   0   2   2   0   2   0   2   2   0   2   2   0   0   2   2   2   0
 MK-3-2                 2   2   0   0   2   2   0   0   2   2   2   2   2   0   2   2   0   2   0   2   2   2   2   0   2   2   2   2   0   2   0   0   2   2   0   0   0   0   2   2   2   2   2   2   0   2   2   2   0   2   2   2   0   0   2   2   2   2   0   0   2   0   2   2   2   2   2   2   2   2   2   2   2   0   2   2   0   0   0   2   2   2   2   0   2   0   2   0   0   0   0   2   2   2   0   0   0   2   2   0   0   0   2   2   2   2   2   2   2   0   0   2   0   0   2   0   2   2   0   0   2   0   0   0   2   2   2   0   2   0   0   2   0   0   0   2   2   0   2   0   2   0   2   0   0   2   0   0   0   2   2   0   2   2   0   2   0   2   2   0   0   2   0   2   2   0   2   2   0   0   2   2   0   0   0   2   0   0   2   2   0   2   2   0   2   2   0   0   0   2   2   0   2   2   0   0   2   2   0   0
 MK-3-3                 2   2   0   0   2   2   2   2   2   2   2   2   0   0   2   0   0   2   0   2   2   2   2   0   2   2   2   2   0   2   0   0   2   2   0   0   0   0   0   2   2   2   2   0   0   2   2   2   0   2   2   2   2   2   0   2   2   2   0   0   2   2   2   2   2   2   2   2   2   2   2   2   2   0   2   2   0   0   0   2   2   2   2   0   2   0   2   0   0   0   0   2   0   2   0   0   0   2   2   0   0   0   0   2   2   2   2   0   2   0   2   2   0   0   2   0   2   2   0   0   2   2   0   0   2   2   2   0   0   0   0   2   0   2   0   2   2   0   0   0   2   0   2   0   0   2   0   0   0   2   2   0   2   2   0   2   0   2   2   0   0   0   0   2   0   2   2   2   0   0   2   0   0   0   0   2   0   0   2   2   0   2   2   0   2   2   0   0   0   2   2   0   0   2   0   0   2   2   0   0
 MK-3-4                 2   2   2   0   2   2   0   2   2   2   2   0   2   0   2   0   0   2   2   2   2   2   2   0   2   2   2   2   0   2   0   0   2   2   0   2   0   0   2   2   2   2   2   0   0   2   2   2   2   0   2   2   2   2   0   2   2   2   0   0   2   2   2   2   2   2   2   2   2   2   2   2   2   0   2   0   0   0   0   2   2   2   2   0   2   0   2   0   0   0   0   2   0   2   0   0   0   2   2   0   0   0   0   2   2   2   2   0   2   0   2   2   0   0   2   0   0   2   0   0   2   0   0   0   2   2   2   0   0   0   0   2   0   2   0   2   2   0   0   0   2   0   2   0   0   2   0   0   2   2   0   2   2   2   0   2   0   2   0   0   0   0   0   2   0   2   2   2   0   0   2   0   0   0   0   2   0   0   2   2   0   0   2   0   2   2   0   0   0   2   2   0   0   0   0   0   2   2   0   0
 MK-3-5                 2   2   2   0   2   0   0   2   2   2   2   0   2   0   2   0   2   2   0   2   2   2   2   0   2   2   2   2   2   2   0   0   2   2   0   2   0   0   2   2   2   2   2   0   0   2   2   2   2   0   2   2   2   2   0   2   2   2   0   0   2   2   0   2   2   2   2   2   2   2   0   2   2   0   2   0   0   2   0   2   2   2   0   0   2   0   2   0   0   0   0   2   0   2   0   0   0   2   2   0   0   2   0   2   2   2   2   0   2   0   2   0   0   0   2   0   0   2   0   0   2   0   0   0   2   2   2   0   0   0   0   0   0   2   0   2   2   0   0   2   2   0   2   0   0   2   2   0   2   0   0   2   0   2   0   0   0   2   2   0   0   0   0   2   0   2   2   2   0   0   2   0   2   0   0   2   0   0   2   2   0   0   2   2   2   2   0   0   0   2   2   0   0   0   0   0   2   2   0   0
 MK-3-6                 2   2   2   0   2   0   2   2   2   2   2   0   2   0   0   0   2   2   0   2   0   2   2   0   2   2   2   2   2   2   0   0   2   2   0   0   0   2   2   0   2   0   2   0   0   2   2   2   2   0   2   2   2   2   0   2   2   2   0   0   0   0   0   2   2   0   2   2   2   2   0   2   2   0   2   0   0   2   0   2   2   2   0   0   2   0   2   0   0   0   0   2   2   2   0   2   0   2   2   0   0   2   0   2   0   2   2   0   2   0   2   0   0   0   2   0   0   2   0   0   2   0   0   0   2   2   2   0   0   0   0   0   0   2   0   2   2   0   2   2   0   0   2   0   0   2   2   0   2   0   0   2   0   2   0   0   0   0   2   0   0   0   0   2   0   2   2   2   0   0   2   0   2   0   0   2   0   0   2   2   0   0   2   2   2   2   0   0   0   2   2   0   0   0   0   0   2   2   0   2
 MK-3-7                 2   2   2   0   2   2   2   2   2   2   2   2   2   0   0   0   2   2   0   0   0   2   2   0   2   0   2   0   2   2   0   0   2   2   2   0   0   2   2   0   2   0   2   0   0   2   2   2   2   0   2   2   2   2   0   0   2   2   2   0   0   0   0   2   2   0   2   0   2   2   2   2   2   0   2   2   0   2   0   2   2   2   2   0   0   0   2   0   2   0   0   2   2   2   0   2   0   2   2   0   0   2   0   2   0   2   2   0   2   0   2   0   0   0   2   0   0   2   0   0   2   0   0   0   2   2   2   2   0   2   2   0   2   2   0   2   2   0   2   2   0   0   2   0   2   2   2   0   2   0   0   2   0   2   0   0   0   0   2   0   0   0   0   0   0   2   2   0   2   0   2   0   2   0   0   2   0   0   2   2   0   0   2   2   2   2   0   0   0   2   2   0   0   0   0   0   2   2   0   2
 MK-3-8                 2   2   2   0   2   2   2   2   2   2   2   2   2   0   2   0   2   0   0   0   0   0   2   0   0   0   2   2   2   2   0   0   2   2   2   0   0   2   2   0   0   0   2   0   0   2   2   2   2   0   2   2   2   2   2   0   2   2   2   0   0   0   0   2   2   0   0   0   2   0   2   2   2   2   2   2   2   0   0   0   2   2   2   0   0   0   2   0   2   0   0   2   2   2   0   2   0   2   2   0   0   2   0   2   0   2   2   0   2   0   2   0   0   0   2   0   0   2   0   0   0   2   0   0   2   2   2   2   0   2   2   0   2   2   2   2   2   2   2   2   0   0   0   0   2   2   2   0   2   2   0   2   0   2   0   0   0   0   2   0   0   0   0   0   0   2   2   0   2   0   2   0   2   0   2   2   0   0   2   2   0   0   2   2   2   2   0   2   0   2   2   0   0   0   0   0   2   2   2   2
 MK-3-9                 2   2   2   0   2   2   2   2   2   2   2   2   2   0   2   0   2   0   0   0   0   0   2   0   0   0   2   2   2   2   0   2   2   2   2   0   0   2   2   0   0   0   2   0   0   0   2   2   2   0   2   2   0   2   0   0   2   2   2   0   0   2   0   2   2   0   0   0   0   0   2   2   2   2   2   2   2   0   0   0   2   0   2   0   0   0   2   0   2   0   0   2   2   2   0   2   0   0   2   0   0   2   0   0   0   2   0   0   2   2   2   0   0   0   2   0   0   2   0   0   0   2   0   2   2   2   2   2   0   2   2   0   0   2   2   2   2   2   2   2   2   0   0   0   2   2   2   0   2   0   0   0   0   2   0   2   2   0   2   0   0   0   0   0   0   2   2   0   2   0   2   0   2   0   2   2   0   0   0   2   0   0   2   2   2   2   0   2   0   2   2   0   0   0   0   0   2   2   2   2
 MK-3-10                2   2   2   0   2   2   2   2   2   2   2   2   2   0   2   0   2   0   0   2   0   0   2   0   0   0   2   2   0   2   0   2   2   2   2   0   0   2   2   0   0   2   2   0   0   0   2   2   2   0   2   2   0   2   0   0   2   2   0   0   2   2   0   2   2   0   0   0   0   0   2   2   2   2   2   2   2   0   0   0   2   0   2   2   0   2   2   0   2   0   0   2   2   2   0   2   0   0   2   0   0   2   0   0   0   2   0   0   2   0   2   0   0   0   2   0   0   2   0   2   0   2   0   0   2   2   0   2   0   2   2   0   0   2   2   2   2   2   2   2   2   0   0   0   2   2   2   0   2   0   0   0   0   2   0   2   2   0   2   0   0   0   0   0   0   0   2   0   2   0   0   0   2   0   2   2   0   0   0   2   0   0   2   2   2   2   0   2   0   2   2   0   0   0   2   2   2   2   2   2
 MK-3-11                2   0   2   2   0   2   2   2   2   2   2   2   2   0   2   0   2   0   0   2   0   0   2   0   0   0   2   2   0   2   0   2   2   2   2   0   0   2   2   0   0   2   0   0   0   0   2   2   2   0   2   2   0   0   0   0   2   2   0   0   2   2   0   2   2   0   0   0   0   0   2   2   2   2   2   2   0   0   0   0   2   0   2   2   0   2   2   0   2   0   0   2   2   0   2   2   2   0   2   0   0   2   0   0   0   2   0   0   2   0   2   0   0   0   2   0   0   2   0   2   0   2   0   0   2   0   0   2   0   2   2   0   0   2   2   2   2   2   2   2   2   0   0   0   2   2   2   0   2   0   0   0   0   2   0   2   2   0   0   0   0   0   0   0   0   0   2   0   2   0   0   2   2   0   2   2   0   0   2   2   0   0   2   2   2   2   0   2   0   2   2   0   0   0   2   2   2   2   2   2
 MK-3-12                2   0   0   2   0   2   2   2   2   0   2   2   2   0   2   0   0   0   0   2   0   0   2   0   0   0   2   0   2   2   0   2   2   2   2   0   0   2   2   2   0   2   0   0   0   0   2   2   2   0   2   0   0   0   2   0   2   2   0   0   2   2   0   2   2   0   0   2   2   0   2   2   2   2   0   2   0   0   0   0   2   0   2   2   0   2   2   0   2   2   0   2   2   0   2   2   2   0   2   0   0   2   0   0   0   2   2   2   2   0   2   2   0   0   2   0   0   0   2   2   0   2   0   0   2   0   0   2   0   2   2   0   2   0   0   2   2   2   2   2   0   0   0   0   2   2   2   0   2   0   0   0   0   2   0   2   2   0   0   0   0   0   0   0   0   0   2   0   2   0   0   2   2   0   2   2   2   0   2   2   0   0   0   2   2   2   0   2   0   2   2   0   0   0   2   2   2   2   2   2
 MK-3-13                2   0   0   2   0   2   2   2   2   0   2   2   2   0   2   0   2   0   0   0   0   0   2   2   0   0   2   0   2   2   0   2   2   2   2   0   0   2   2   0   0   2   0   0   0   0   2   2   2   0   2   0   0   0   2   0   2   2   0   0   2   2   0   2   2   0   0   2   2   0   2   2   2   2   0   2   0   0   0   0   2   0   2   2   0   2   2   0   2   0   0   2   2   0   2   2   2   0   2   2   0   2   0   0   0   2   2   2   2   0   0   2   0   0   2   0   0   0   0   2   0   2   0   0   2   2   0   2   0   2   2   0   2   0   0   2   2   2   2   2   0   0   2   0   2   2   2   2   2   0   0   0   0   2   0   0   2   0   0   0   0   0   0   0   0   0   2   0   2   0   0   2   2   0   2   2   2   0   2   0   0   2   0   2   2   2   0   2   0   2   2   0   0   0   2   2   0   0   2   2
 MK-3-14                2   0   2   2   0   2   2   2   2   0   2   2   2   2   2   0   2   0   0   0   0   0   2   2   0   0   2   0   2   2   0   2   2   2   2   0   0   2   2   2   0   2   0   0   0   2   2   2   2   0   2   0   0   0   2   0   2   2   0   0   2   2   0   2   2   0   0   2   2   0   0   2   2   2   0   2   2   0   0   0   2   0   2   2   0   2   2   0   2   2   0   2   2   0   2   2   0   2   2   2   0   2   0   0   0   2   2   0   2   0   0   2   0   0   0   0   0   0   0   2   2   2   0   0   2   2   0   2   0   2   2   2   2   0   0   2   2   2   2   2   0   2   2   0   2   2   2   2   2   0   0   0   0   0   0   0   2   0   0   0   0   0   0   0   0   0   2   0   0   0   0   2   2   0   2   0   2   0   2   0   2   2   2   2   2   2   0   2   0   2   2   0   2   0   2   2   0   2   2   2
 MK-3-15                2   0   2   2   0   2   2   2   2   0   2   2   2   2   2   0   2   0   0   0   0   0   2   2   0   0   2   0   2   2   0   2   2   2   0   0   0   2   2   2   0   2   0   0   0   2   2   2   2   0   2   0   0   0   2   0   2   0   0   2   0   2   0   2   2   0   0   2   2   0   0   2   2   2   0   2   0   2   0   0   2   0   2   2   0   2   2   0   2   2   0   2   2   0   2   2   0   2   2   2   0   2   0   0   0   2   2   0   2   0   0   0   0   0   2   0   0   0   0   2   2   2   0   0   2   0   0   2   0   0   2   2   2   0   0   2   2   2   2   2   0   2   2   0   2   2   2   2   2   0   0   0   0   0   0   0   2   0   2   0   0   0   0   0   0   2   2   0   0   0   0   2   2   2   2   0   2   0   2   0   2   2   2   2   2   2   0   2   0   0   2   0   2   0   0   2   0   2   2   2
 MK-3-16                2   0   2   2   0   2   2   2   2   0   2   2   2   2   2   0   2   2   0   2   0   0   2   2   2   0   0   0   2   2   2   0   2   2   0   0   2   2   2   2   0   2   2   0   0   2   2   0   2   0   2   0   0   2   2   2   0   0   0   2   0   2   0   2   2   0   0   2   2   0   0   2   0   2   0   2   0   2   0   0   2   0   2   2   0   2   2   0   2   2   0   2   2   0   2   0   0   0   2   2   0   2   0   0   0   2   2   0   2   0   0   0   0   0   2   0   0   2   0   2   2   0   0   0   2   0   0   2   0   0   2   2   2   0   0   2   2   2   2   2   0   2   2   0   2   2   2   2   2   0   0   0   0   0   0   0   2   0   2   0   0   0   0   0   0   2   2   0   0   0   0   2   2   0   2   0   0   0   2   0   2   2   2   2   2   2   0   2   0   0   2   0   2   0   0   2   0   2   2   2
 MK-4-1                 2   2   0   0   0   0   2   0   2   2   0   0   2   2   2   0   0   2   2   2   0   2   0   2   0   2   2   0   0   2   0   0   0   0   2   0   0   2   2   0   2   2   0   2   2   2   0   2   0   2   2   2   0   2   0   2   0   2   2   2   2   0   0   0   0   2   0   2   0   2   2   0   0   2   0   2   2   0   2   0   2   0   0   2   0   0   2   2   2   0   2   0   0   0   0   2   2   2   0   2   0   2   2   0   2   2   0   0   0   0   2   0   0   2   0   2   0   2   0   0   2   0   0   2   0   0   0   2   2   0   0   2   0   2   2   0   0   2   0   2   2   2   0   0   2   2   2   2   2   2   0   2   2   0   0   0   2   2   0   0   0   2   2   2   2   0   2   0   2   0   2   0   0   0   0   0   0   0   0   0   0   0   2   0   2   2   2   0   2   2   0   0   0   0   2   2   0   0   2   2
 MK-4-2                 2   2   0   0   0   0   2   0   2   2   0   0   2   2   0   2   0   0   2   2   0   2   0   2   0   2   2   0   0   2   0   0   0   0   0   0   0   2   2   0   2   2   0   2   2   2   0   2   2   2   2   2   0   2   0   2   0   2   2   2   2   0   0   0   0   2   0   2   0   2   2   0   0   2   0   2   2   0   2   0   2   0   0   2   0   0   2   2   2   0   2   0   0   0   0   2   0   2   0   2   0   2   2   0   2   2   2   0   0   0   2   0   0   2   0   2   0   2   0   0   2   0   0   2   0   0   0   2   2   0   0   2   0   2   2   0   0   2   0   0   2   2   0   0   0   2   2   2   2   2   0   2   2   0   2   0   2   2   2   0   0   2   0   2   2   0   2   2   2   0   2   0   0   0   0   0   0   0   2   0   2   0   2   0   2   2   2   0   2   2   0   0   2   0   2   2   0   0   2   2
 MK-4-3                 2   0   0   0   0   0   2   0   2   2   0   0   2   2   0   0   0   0   2   2   0   2   0   0   0   2   2   0   2   2   0   0   0   0   0   0   0   2   2   0   2   2   0   2   2   2   2   2   2   2   2   2   0   2   0   2   2   2   2   2   2   0   0   0   0   2   0   2   0   2   0   0   0   0   0   2   2   0   2   0   2   0   0   2   0   0   2   0   2   0   2   0   0   0   2   2   0   2   0   2   2   2   2   0   2   0   2   0   0   0   2   0   0   2   0   2   0   0   2   0   2   0   0   2   0   0   0   2   2   0   0   2   0   2   2   0   0   2   0   0   2   2   0   0   0   2   2   2   2   2   0   2   2   0   2   0   2   2   2   0   0   2   0   2   2   0   2   2   2   2   2   0   0   0   0   0   0   0   2   0   2   0   2   0   2   2   2   0   2   2   0   0   2   0   2   2   0   0   2   2
 MK-4-4                 2   0   0   0   0   0   2   0   2   2   0   0   2   2   0   0   0   0   2   2   0   2   0   0   2   2   2   0   2   2   0   2   0   0   0   2   0   2   2   2   0   0   0   2   2   0   2   2   2   2   2   2   0   0   0   2   2   0   2   2   2   0   0   0   0   0   0   2   0   2   0   0   0   0   0   2   2   0   2   0   2   0   2   2   0   0   2   0   2   0   2   0   0   0   2   2   0   2   0   2   2   2   2   0   0   2   2   0   0   0   2   0   0   2   0   0   0   0   2   0   2   0   0   0   0   0   0   2   2   0   0   2   0   2   2   0   0   0   0   0   2   2   0   0   0   2   2   2   2   2   0   2   2   0   2   0   2   2   2   0   0   2   0   2   2   0   2   2   2   2   2   0   0   0   0   0   0   0   2   0   2   2   2   0   2   2   2   0   2   2   0   0   2   0   2   2   0   0   2   2
 MK-4-5                 2   0   0   0   0   0   2   0   2   2   0   0   2   2   0   2   0   0   2   2   0   2   0   0   2   2   2   0   2   2   0   2   0   0   0   2   0   2   2   2   0   0   0   2   2   0   2   2   2   2   2   2   0   0   0   2   2   0   2   2   2   0   0   0   0   0   0   2   0   2   0   0   0   0   0   2   2   2   2   0   2   0   2   2   2   0   2   0   2   0   2   0   2   0   0   2   0   2   0   0   2   2   2   0   0   2   2   0   0   0   2   2   2   2   0   0   0   0   2   0   0   0   0   0   0   0   0   0   2   0   0   2   0   2   2   0   0   0   0   0   2   2   0   0   0   2   2   2   2   0   0   2   2   0   2   0   2   2   2   0   0   2   0   2   2   0   2   2   2   2   2   0   0   0   2   0   0   0   2   0   0   2   2   0   2   2   2   0   2   2   0   2   2   0   0   2   0   0   2   2
 MK-4-6                 2   2   0   0   0   0   2   0   2   2   0   0   2   2   0   2   0   0   2   2   0   2   0   0   0   2   2   0   2   2   0   2   0   0   0   2   0   2   0   2   0   0   0   2   2   0   2   2   2   2   2   2   0   0   0   2   2   0   2   0   2   0   0   0   0   0   0   0   0   2   2   0   2   0   2   2   0   2   2   0   2   0   2   2   2   0   2   0   2   0   2   0   2   0   2   2   0   2   0   2   2   2   2   0   0   2   2   0   0   0   2   2   0   2   0   0   0   0   0   0   0   0   2   0   0   0   2   0   0   0   0   2   0   2   2   0   0   0   0   0   2   2   0   2   0   2   2   2   2   0   0   2   2   0   2   0   0   2   2   0   0   2   0   2   2   0   2   2   2   0   2   0   2   2   2   0   0   0   2   0   0   2   2   0   2   2   2   0   2   2   0   2   2   2   0   2   0   0   0   0
 MK-4-7                 0   2   0   0   0   0   2   0   2   2   0   0   2   2   0   2   0   0   2   0   0   0   2   0   0   2   2   0   2   2   0   2   0   2   0   2   0   2   0   2   0   0   0   2   2   0   2   2   2   2   2   2   0   0   0   0   2   0   2   0   2   0   0   0   0   0   0   0   0   2   0   0   2   0   2   2   0   2   2   0   2   0   2   2   2   0   2   0   2   0   2   0   2   0   2   2   0   2   0   2   2   2   0   0   0   2   2   0   0   0   2   2   0   0   0   0   0   0   0   0   2   0   2   0   2   0   2   0   0   0   0   2   0   2   2   0   0   0   0   0   0   2   0   2   0   0   2   2   2   0   0   2   2   0   2   0   0   2   2   0   0   2   0   0   2   0   2   2   2   0   2   0   2   0   2   0   0   0   2   0   0   2   2   0   2   2   2   0   2   2   0   2   2   2   0   2   0   0   0   0
 MK-4-8                 0   0   0   0   0   0   2   0   2   0   0   0   2   2   0   2   0   0   2   0   2   0   2   2   2   2   2   0   2   2   0   2   0   2   0   2   0   2   0   2   0   0   2   2   2   0   2   2   2   2   2   0   2   0   0   0   2   2   2   0   2   0   0   0   0   0   0   2   0   2   0   0   2   0   2   2   0   2   2   0   2   2   2   2   2   0   2   0   2   0   2   0   2   0   2   2   0   2   0   2   2   2   0   0   0   2   2   0   2   0   2   2   0   0   0   0   0   0   0   2   2   2   2   0   2   0   2   0   0   0   0   2   0   0   2   2   0   0   0   0   0   2   0   2   0   0   2   2   2   0   0   2   2   0   2   2   0   2   2   0   0   2   0   0   2   0   2   2   2   0   2   0   2   0   2   0   0   2   2   0   0   2   2   0   2   2   2   0   0   2   0   2   0   2   0   2   0   0   0   0
 MK-4-9                 0   0   0   0   0   0   2   0   2   0   0   2   2   2   0   2   0   0   2   0   2   0   2   2   2   2   2   2   2   2   0   2   0   2   0   2   0   2   0   2   0   0   2   2   0   0   2   0   2   2   2   0   0   0   2   0   2   2   2   0   2   0   0   0   0   0   0   0   0   2   0   0   2   0   2   2   0   0   2   0   0   2   2   2   2   0   2   0   2   0   2   0   2   0   2   2   0   2   0   2   2   2   0   0   0   2   2   0   2   2   0   2   0   2   0   0   2   0   0   2   2   2   2   0   2   2   2   0   0   0   0   2   0   0   0   2   0   0   0   0   0   2   0   2   0   0   2   2   2   0   0   2   2   0   2   2   0   2   2   0   0   2   2   0   2   0   2   2   2   0   0   0   2   0   2   0   0   2   2   0   0   2   2   2   2   2   2   0   0   2   0   2   0   2   0   2   0   0   0   2
 MK-4-10                0   0   0   0   0   0   2   0   2   0   0   2   0   2   0   2   2   0   2   2   2   2   2   2   2   2   2   0   2   2   0   2   0   2   0   2   0   2   0   2   0   0   2   2   0   0   2   0   2   2   2   0   0   0   2   0   2   2   2   0   2   0   0   0   0   0   0   0   0   2   0   0   2   0   2   2   0   0   2   0   0   2   2   2   2   0   2   0   2   0   2   2   2   0   2   2   0   2   0   2   2   2   2   0   0   2   2   0   2   2   0   2   0   2   0   0   2   0   0   2   2   2   2   0   0   2   0   0   0   0   2   2   0   0   2   2   0   0   0   2   0   2   0   2   0   0   2   2   2   0   0   2   2   0   2   2   0   2   2   2   0   2   0   0   2   0   2   2   2   0   0   0   2   0   2   0   0   2   2   0   0   2   2   2   2   2   2   0   0   2   0   2   0   2   0   2   0   0   2   2
 MK-4-11                2   0   0   0   0   0   2   2   2   0   0   2   0   2   0   2   2   0   2   2   2   2   2   2   2   2   2   0   2   2   0   2   0   2   0   0   0   2   0   2   0   0   2   2   0   2   2   0   2   0   2   0   0   0   0   0   0   2   2   0   2   0   0   0   0   0   0   0   0   0   0   0   2   0   2   2   0   0   2   0   0   0   2   2   0   0   2   0   2   0   2   2   2   0   2   2   0   2   0   2   0   2   2   0   0   2   2   2   2   2   0   2   0   0   0   0   2   0   0   2   2   2   2   0   0   2   0   0   0   0   2   2   0   0   2   2   0   0   0   2   0   2   0   2   0   0   2   2   2   0   2   2   2   0   2   2   0   0   2   0   0   2   0   0   2   0   2   2   2   0   0   0   2   0   2   0   0   2   2   0   0   2   2   2   2   2   0   0   0   2   0   2   0   2   2   2   2   0   2   2
 MK-4-12                2   0   2   0   0   0   2   0   2   0   2   2   0   2   0   2   2   0   2   2   2   2   2   2   0   2   2   0   2   0   0   2   0   2   0   0   0   2   0   2   0   0   2   2   0   2   2   0   2   0   2   0   0   0   0   0   0   2   2   0   2   0   0   0   0   0   0   0   2   0   0   2   2   0   0   2   0   0   2   0   2   0   2   2   0   0   2   0   0   0   2   2   2   0   2   0   0   2   0   2   2   2   2   0   0   2   2   2   2   2   0   2   0   0   0   0   2   0   0   2   2   2   2   0   0   2   0   0   0   0   2   2   0   0   2   2   2   0   0   0   0   2   0   2   2   0   2   0   2   0   2   2   2   0   2   2   0   0   2   0   0   2   0   0   2   0   2   0   0   0   0   0   2   0   2   0   0   2   2   0   0   2   2   2   2   2   0   2   0   2   0   2   0   2   0   2   2   0   2   2
 MK-4-13                2   0   2   0   0   0   2   0   2   0   2   2   0   2   2   2   2   0   2   0   2   2   2   2   0   2   2   2   2   0   0   2   0   2   0   0   2   2   0   2   0   0   2   2   0   2   2   0   2   0   2   0   0   0   0   0   0   2   2   0   2   0   0   0   0   0   0   0   2   0   0   2   2   0   0   2   2   0   2   0   2   0   2   2   0   0   2   0   0   0   2   2   2   0   2   0   0   2   0   2   2   2   2   0   0   2   2   2   2   2   0   2   0   0   0   0   2   0   0   2   2   2   2   0   0   2   0   0   0   0   2   2   0   0   2   2   2   0   0   2   0   0   0   2   2   0   2   0   2   0   2   0   2   0   2   2   0   0   2   0   0   2   0   0   0   0   2   0   0   0   0   0   2   0   2   0   0   2   2   0   0   2   2   2   2   2   0   2   0   2   0   2   0   2   0   2   2   2   2   2
 MK-4-14                2   0   2   0   0   0   2   0   2   0   2   2   0   2   2   2   2   0   2   0   2   2   2   2   2   2   2   2   2   0   0   0   2   2   0   0   2   2   0   2   0   0   2   2   2   2   0   0   2   0   2   0   2   0   0   0   0   2   0   0   2   0   0   0   0   0   0   2   2   2   0   2   2   0   0   0   2   0   0   0   2   0   2   2   0   0   2   0   0   0   2   2   2   0   2   0   0   2   0   2   2   2   2   0   2   2   2   2   2   2   0   2   0   0   0   0   2   0   0   2   2   2   2   0   0   2   0   0   0   0   2   2   0   0   2   2   2   0   2   2   0   0   0   2   2   0   2   0   2   0   2   0   2   0   2   2   0   0   2   0   0   2   0   0   0   0   2   0   0   2   0   2   2   2   2   0   2   0   2   0   0   2   2   2   2   2   0   2   0   2   2   2   2   2   0   2   2   2   2   2
 MK-4-15                2   0   2   0   0   0   2   2   2   2   2   2   0   0   0   2   2   0   2   0   2   2   2   2   2   2   2   2   2   0   0   0   0   2   0   0   2   2   0   0   0   0   2   2   2   2   0   0   2   0   2   0   2   0   0   0   0   2   0   0   2   0   0   0   0   2   0   2   2   0   0   0   2   0   0   0   2   0   0   2   2   0   2   2   0   0   2   0   0   0   2   2   2   0   2   0   2   2   0   2   2   2   2   0   2   2   2   2   2   2   0   2   0   0   0   0   2   0   0   2   2   2   2   0   0   2   0   2   0   0   2   2   0   0   0   2   2   0   2   2   0   0   2   2   2   2   2   2   2   0   2   0   2   0   2   2   2   0   0   0   0   2   2   0   0   0   2   0   0   2   0   2   2   2   2   0   2   2   2   0   0   2   2   2   2   2   0   2   0   2   2   2   2   2   0   2   2   2   0   2
 MK-4-16                2   0   2   0   0   2   2   2   2   2   2   2   0   0   0   2   2   0   2   0   2   2   2   2   2   0   2   2   2   0   0   0   0   2   0   0   2   2   0   0   0   0   2   2   2   2   0   0   2   0   2   0   2   0   0   0   0   2   0   0   2   0   2   0   0   2   0   2   2   0   0   0   2   0   0   0   2   0   0   0   2   0   2   2   0   2   2   0   0   0   2   2   2   0   2   0   2   2   0   2   2   2   2   0   2   2   2   2   2   2   2   2   0   0   0   2   0   0   0   2   2   2   2   0   0   2   0   2   2   0   2   2   0   0   0   0   2   0   2   2   2   0   2   2   2   2   2   2   2   0   2   0   2   2   2   2   2   0   0   0   0   2   2   0   0   0   2   0   0   2   2   2   2   0   2   0   2   2   2   0   0   2   2   2   2   2   0   2   0   2   2   2   2   2   0   2   2   2   0   2
 MK-5-1                 2   2   2   0   2   0   0   0   0   0   2   2   2   0   2   2   2   0   2   0   0   0   2   0   2   0   0   2   0   2   0   0   0   0   0   0   0   0   2   0   0   2   2   0   0   0   0   0   0   2   0   2   2   0   0   2   0   2   0   2   2   2   2   2   0   0   0   0   2   0   0   0   2   0   0   2   2   2   2   0   0   0   2   2   2   0   0   0   0   2   2   0   0   0   0   0   2   0   2   2   2   2   0   2   2   0   0   0   0   0   0   0   2   2   2   2   0   0   0   2   2   0   0   0   2   0   0   0   0   2   2   2   0   2   2   0   0   0   2   2   2   2   2   2   2   0   2   2   0   2   2   2   0   2   0   0   0   2   2   0   0   2   0   2   0   2   0   0   2   0   0   2   0   0   0   0   0   0   0   0   2   2   0   2   0   2   0   0   0   0   2   0   0   2   2   2   2   0   0   2
 MK-5-2                 2   2   2   0   2   0   0   0   0   0   2   2   2   0   2   2   2   0   0   0   0   0   2   0   2   0   0   2   0   2   0   0   0   2   0   0   0   2   2   0   0   2   2   0   0   2   0   0   0   0   0   0   2   0   0   2   0   2   0   2   2   2   2   2   0   0   2   0   2   0   2   2   2   0   0   2   2   2   2   0   0   0   2   2   2   2   2   0   2   2   2   0   0   0   0   2   2   0   2   2   2   2   0   2   2   0   0   0   0   0   0   2   2   0   2   2   0   2   0   2   2   0   0   0   2   0   0   2   0   2   2   2   2   0   2   0   0   0   2   2   2   2   2   2   2   0   2   2   0   2   2   2   0   2   0   0   0   2   2   0   0   2   0   2   0   2   0   0   2   0   0   2   2   0   2   0   2   0   0   0   2   2   0   2   0   2   0   0   0   0   2   0   0   2   2   2   2   0   0   2
 MK-5-3                 2   2   2   0   2   0   0   0   0   0   2   2   2   0   2   0   2   0   0   0   0   0   2   0   0   0   0   2   0   2   0   0   0   2   0   0   0   2   2   2   0   2   2   0   0   2   0   0   0   2   0   0   0   0   0   2   0   2   0   2   2   2   2   2   0   2   2   2   2   0   2   2   0   0   0   0   2   2   2   0   2   0   2   2   2   2   2   0   2   0   2   0   0   0   0   2   2   0   2   0   2   2   2   2   2   0   0   0   0   0   2   2   2   0   2   2   0   2   0   2   2   0   0   0   2   0   0   2   0   2   2   2   0   0   2   0   0   0   2   2   2   2   2   2   2   0   2   2   0   2   2   2   0   2   2   0   0   2   2   2   0   2   0   2   0   2   0   0   2   0   0   2   2   0   2   0   2   0   0   0   2   2   0   2   0   2   0   0   0   2   2   0   2   2   2   2   2   0   0   0
 MK-5-4                 2   0   2   2   2   0   0   0   0   0   2   2   2   0   2   0   2   0   0   0   0   0   2   0   0   2   0   2   0   2   0   0   2   2   0   2   0   2   2   2   0   2   2   0   0   2   0   0   0   2   0   0   2   0   0   2   0   0   0   2   2   2   2   2   0   2   2   2   2   0   2   2   0   0   0   0   2   2   2   0   2   0   2   2   2   2   2   0   0   0   2   0   0   0   0   2   2   0   2   2   2   2   2   2   2   0   0   0   0   0   0   2   2   2   2   2   0   2   0   0   2   0   0   0   2   0   0   2   0   2   2   2   0   0   2   0   0   0   2   2   2   2   2   2   2   0   2   2   0   2   0   0   0   2   2   0   0   0   2   2   0   2   0   2   0   2   0   2   2   0   0   2   2   0   2   0   0   0   0   0   0   0   0   0   0   2   0   0   0   2   2   0   2   2   2   2   2   0   0   0
 MK-5-5                 2   0   2   2   2   0   2   0   0   0   0   2   2   0   0   2   2   2   0   2   0   0   2   0   0   2   2   2   0   2   0   0   2   2   0   0   0   2   2   2   0   2   0   0   2   2   0   0   0   2   2   2   2   0   0   2   0   0   0   2   2   2   0   2   0   0   2   2   2   0   2   2   0   0   0   0   2   2   2   0   2   0   2   2   2   2   2   2   0   0   2   0   0   0   0   0   2   0   0   2   2   2   2   2   2   0   0   0   0   0   0   2   2   2   0   2   0   2   0   0   2   0   0   0   2   0   0   2   0   2   2   2   0   0   2   0   0   0   2   0   0   2   2   2   2   0   2   2   0   2   0   0   0   2   2   0   0   0   2   2   0   2   2   2   2   2   0   2   2   0   0   2   2   0   2   0   0   0   0   0   0   2   0   0   0   2   0   0   0   0   2   0   2   2   2   2   0   0   0   0
 MK-5-6                 2   0   2   2   2   0   2   0   0   0   0   2   2   0   0   0   2   2   0   2   0   0   2   0   0   0   2   2   0   2   0   0   2   2   2   0   0   0   0   2   0   2   0   0   2   0   0   0   0   2   2   2   2   2   0   2   0   0   0   2   0   2   0   2   0   0   2   2   2   0   2   2   2   0   0   0   2   2   2   0   2   0   2   2   2   2   2   2   0   0   2   2   0   0   0   0   2   0   0   2   2   2   2   2   2   0   2   0   0   0   0   2   2   2   0   2   0   0   0   0   2   0   0   0   2   2   0   2   0   2   2   2   0   0   2   0   0   0   2   0   0   2   2   2   2   0   2   2   0   2   0   0   0   2   2   0   0   0   2   2   0   2   2   2   2   2   0   2   2   0   0   2   2   0   2   0   0   0   0   0   0   2   0   0   2   2   0   0   0   0   2   0   2   2   2   2   0   0   0   0
 MK-5-7                 2   0   2   2   2   0   2   0   0   2   0   2   0   0   0   0   2   2   0   2   2   0   2   2   0   0   2   0   2   0   0   0   2   2   2   0   0   0   0   2   0   2   2   0   2   0   2   0   0   2   2   2   2   2   0   2   2   0   0   2   0   2   0   2   0   0   2   2   2   0   2   2   2   0   0   0   2   2   2   0   2   0   2   2   0   2   2   2   0   0   2   2   2   0   0   0   2   0   0   2   2   2   2   2   2   0   2   0   0   0   0   2   2   2   0   2   0   0   2   0   2   0   0   0   0   2   0   2   0   2   2   2   0   0   2   0   0   0   2   0   2   2   2   2   2   0   2   2   0   0   0   0   0   2   2   0   0   0   2   2   0   2   2   2   2   2   0   2   2   0   0   2   2   0   0   0   2   0   0   0   0   2   0   0   2   2   0   0   0   0   2   0   2   2   2   2   0   0   0   0
 MK-5-8                 2   0   0   0   2   0   2   0   0   2   2   2   0   0   0   0   2   2   0   2   2   0   2   2   0   0   2   0   2   0   0   0   2   2   2   0   0   0   0   2   0   2   2   2   2   0   0   0   0   2   2   2   2   2   0   2   2   0   0   2   0   2   0   2   0   0   2   2   2   0   2   2   2   0   0   0   2   2   2   0   2   0   2   2   0   2   2   2   2   0   2   2   2   0   0   0   2   0   0   2   2   2   2   2   0   0   2   0   0   0   0   2   2   2   0   2   0   0   2   0   2   2   0   0   0   2   2   2   0   2   2   2   0   0   0   0   0   0   2   0   2   2   2   2   2   0   2   2   0   0   0   0   0   2   2   0   0   0   2   2   0   2   2   2   2   2   0   2   2   0   0   2   2   0   0   2   2   0   0   0   0   2   0   0   2   2   0   0   2   0   2   0   2   2   2   2   0   0   0   0
 MK-5-9                 2   0   0   0   2   0   2   0   0   2   2   2   0   0   0   0   2   2   0   2   2   0   2   2   0   0   2   0   2   0   0   0   2   2   2   0   2   0   2   2   0   2   2   2   2   0   0   0   0   2   2   2   2   2   0   2   2   0   0   2   0   2   2   2   0   0   2   2   2   2   0   2   2   0   0   2   2   2   2   0   2   0   2   2   0   2   2   2   2   0   2   2   2   2   0   2   2   0   0   2   2   2   2   2   0   0   2   2   0   0   0   2   0   0   0   2   0   0   2   0   2   2   0   0   0   2   2   2   0   2   2   0   0   0   0   0   0   2   0   0   2   2   2   2   2   0   2   2   0   2   0   0   0   2   2   0   0   0   2   2   0   2   2   2   2   2   0   2   2   0   2   2   2   0   0   2   0   0   0   0   0   2   0   2   2   2   0   0   2   0   2   0   2   2   2   2   0   0   0   0
 MK-5-10                2   0   0   0   2   0   2   0   0   2   2   2   2   0   0   0   2   2   0   2   2   0   2   0   0   0   2   2   2   0   2   0   2   2   2   0   2   0   2   2   0   2   2   2   2   0   0   0   0   2   2   2   2   2   0   2   2   0   0   2   0   2   2   2   0   0   2   2   2   2   0   2   0   0   0   2   2   2   2   0   2   0   2   2   2   0   2   2   2   0   2   2   2   2   0   2   2   0   0   2   2   2   0   2   0   0   2   2   0   0   0   2   0   0   0   2   0   0   2   0   2   2   0   0   0   0   2   2   0   2   2   0   0   0   0   0   0   2   0   0   2   2   2   2   2   0   2   2   0   2   0   0   0   2   2   0   0   0   2   2   0   2   2   2   2   2   0   2   2   0   2   0   2   0   0   2   0   0   0   0   0   2   0   2   2   2   0   0   2   0   2   0   2   2   2   0   0   2   0   0
 MK-5-11                2   0   2   0   2   0   2   0   0   2   0   2   2   0   0   0   2   2   0   2   2   0   2   0   0   0   2   0   2   0   2   0   2   2   0   0   2   0   0   2   0   2   2   2   2   0   0   0   2   2   2   2   2   2   0   2   2   0   0   2   0   2   2   2   0   0   2   2   2   2   2   2   0   0   0   2   2   2   2   0   2   0   2   0   2   0   2   2   2   0   2   2   2   2   0   0   2   2   0   2   2   2   0   2   0   0   2   2   0   0   0   2   0   0   0   2   0   0   2   0   2   2   2   0   0   0   0   2   0   2   0   0   0   0   0   0   0   2   0   0   2   2   2   2   2   0   0   2   0   2   0   0   0   0   2   0   0   2   2   2   0   2   2   2   2   2   0   2   2   0   2   2   2   0   0   2   0   0   0   0   0   2   0   2   2   2   0   0   2   0   2   0   2   2   2   0   0   2   0   0
 MK-5-12                2   0   2   0   2   0   2   0   0   2   0   2   2   0   2   2   2   2   0   2   2   0   2   0   0   0   2   2   2   0   2   0   2   0   0   0   2   0   0   2   0   2   2   2   2   0   0   0   2   2   2   2   2   0   2   0   2   0   0   2   0   2   2   2   0   0   2   2   2   2   2   0   0   0   0   2   2   2   2   0   2   0   2   0   2   0   2   2   2   0   2   2   2   2   0   0   0   2   0   2   2   2   0   2   0   0   2   2   0   0   0   2   0   0   0   2   0   0   2   0   2   2   0   0   0   0   2   2   0   2   0   0   0   0   0   0   0   2   0   0   2   2   2   2   2   0   0   2   0   2   0   0   0   0   2   0   0   2   2   2   0   2   2   2   2   2   0   2   2   0   0   2   2   2   0   2   0   0   2   0   0   2   0   2   2   2   0   0   2   0   2   0   2   2   2   0   0   2   2   0
 MK-5-13                2   0   2   0   2   0   2   0   0   2   0   2   2   0   2   2   2   2   0   2   2   2   2   0   0   0   2   2   2   0   2   0   2   0   0   0   2   0   0   2   0   2   2   2   2   0   2   0   0   0   2   2   2   0   2   0   2   0   0   2   0   2   2   2   0   0   2   2   2   2   2   0   0   2   0   2   2   2   2   0   2   0   2   0   2   0   2   2   2   0   2   2   2   2   0   0   0   2   0   0   2   2   0   2   0   2   2   2   0   0   0   2   0   2   0   2   0   0   2   0   2   2   2   0   0   0   2   2   0   0   0   0   0   0   0   0   0   2   0   0   2   2   2   2   2   2   0   2   0   2   0   0   0   0   2   0   0   2   0   2   0   2   2   2   0   2   0   2   2   0   0   2   2   2   0   2   0   0   2   0   0   0   0   2   2   2   2   0   2   0   2   0   2   2   2   0   0   2   2   0
 MK-5-14                2   0   2   0   2   0   2   0   0   2   0   2   2   0   2   2   2   2   0   2   2   2   0   0   0   0   2   2   2   0   2   0   2   0   0   0   2   0   0   2   0   2   2   2   2   0   0   0   0   2   2   2   2   0   2   0   2   0   0   2   0   2   2   2   2   0   2   2   0   2   2   0   2   0   0   2   2   2   2   0   2   0   2   0   2   0   0   2   2   0   0   2   2   2   2   0   0   2   0   0   2   2   0   2   0   2   0   2   0   0   0   2   0   2   0   2   0   0   2   2   2   2   0   0   0   0   2   2   0   0   0   2   0   0   0   2   0   2   2   0   2   2   0   2   2   2   0   2   0   2   2   0   0   0   2   0   0   2   0   2   0   2   2   2   0   2   0   2   2   0   0   2   2   2   0   2   0   0   2   0   0   0   0   2   2   2   0   0   2   0   2   0   2   2   2   0   0   2   2   0
 MK-5-15                2   0   2   0   2   0   2   0   0   2   0   2   2   0   2   2   2   2   2   0   2   2   0   0   0   0   2   2   2   0   2   0   2   0   0   0   2   0   0   0   0   2   0   2   2   0   0   0   0   2   2   2   0   0   0   0   2   0   0   2   0   2   2   2   2   0   2   2   0   2   2   2   2   2   0   2   2   2   2   2   2   0   2   0   2   0   0   2   2   0   0   2   2   2   2   0   0   2   0   2   2   2   0   2   0   2   0   2   0   0   2   0   0   2   0   2   0   0   2   2   2   2   0   0   0   0   2   2   0   0   0   0   0   2   0   2   0   2   0   0   2   2   0   0   2   2   0   2   0   2   2   0   0   0   2   0   2   2   0   2   0   2   2   0   0   0   0   2   2   0   0   0   2   2   0   2   0   0   2   0   0   0   0   2   2   0   0   0   0   0   2   0   2   2   2   0   0   2   2   0
 MK-5-16                2   0   2   0   2   0   2   0   0   2   0   2   2   0   2   0   2   2   2   0   2   2   2   0   0   0   2   2   0   0   2   0   2   0   0   0   2   0   0   0   0   2   0   2   0   0   0   0   0   2   2   2   0   2   0   0   2   0   2   2   0   0   2   2   2   0   2   2   0   2   0   2   2   2   0   2   2   2   2   2   2   0   2   0   2   0   0   2   2   0   0   2   2   0   2   0   0   2   0   2   2   2   0   2   0   2   2   2   0   0   2   0   0   2   2   2   2   0   2   2   2   2   0   0   0   0   0   2   0   2   0   0   0   2   0   2   2   2   0   0   2   2   0   0   2   0   0   2   0   2   2   0   0   0   2   0   2   2   0   2   0   2   2   0   0   0   0   0   2   0   0   0   2   2   0   2   0   0   0   0   0   0   0   2   2   0   0   0   0   0   0   0   2   2   2   0   0   2   2   0
 MK-6-1                 2   2   2   0   2   0   2   2   0   2   2   2   2   2   2   2   0   2   2   2   2   2   2   0   0   2   2   2   2   0   2   0   0   2   2   2   0   0   0   2   0   0   0   0   2   2   0   2   2   2   0   2   2   0   2   0   0   0   0   0   0   2   2   2   2   2   0   0   0   2   0   0   0   2   0   2   0   0   0   0   0   2   2   2   2   2   0   0   2   2   0   2   2   2   2   0   0   0   2   2   0   2   0   0   2   2   2   0   2   0   2   2   2   0   0   0   0   2   2   2   2   0   2   0   0   2   2   2   2   0   0   0   2   2   0   2   2   2   0   0   2   0   2   0   0   0   2   2   2   2   2   0   0   0   2   2   2   2   0   0   0   0   0   2   2   0   2   2   2   0   0   2   0   0   2   0   2   0   2   0   0   2   0   2   2   2   2   0   2   0   0   2   0   2   2   2   2   0   0   0
 MK-6-2                 0   2   2   0   2   0   0   2   0   2   2   2   2   0   2   0   0   2   2   0   0   2   2   0   0   0   2   2   2   0   0   2   0   2   2   2   0   0   0   2   0   0   0   0   2   0   0   2   2   2   0   2   2   0   2   2   0   0   0   0   0   2   2   2   2   2   0   0   0   2   0   2   0   2   0   2   0   0   0   0   0   0   2   2   2   0   0   0   2   2   0   2   2   2   2   0   0   0   2   2   0   2   0   0   2   0   2   0   2   0   0   2   2   2   2   0   0   2   2   2   2   0   2   0   0   2   2   2   2   0   0   0   2   2   0   2   2   2   0   0   2   0   2   2   2   0   2   2   2   0   2   0   0   0   2   2   0   2   0   0   2   2   0   2   2   0   2   2   2   0   0   2   0   0   2   0   0   0   0   0   2   2   0   2   0   2   2   0   2   0   0   0   2   0   0   2   2   0   0   0
 MK-6-3                 0   2   2   0   2   0   0   2   0   2   2   2   2   0   2   2   0   2   2   0   0   2   2   0   0   0   2   2   2   0   0   2   0   2   2   2   0   0   0   2   0   0   0   0   2   0   0   2   2   2   0   2   2   0   2   2   0   0   0   0   0   2   2   2   2   0   0   0   2   2   0   2   0   2   0   2   0   0   0   0   0   0   2   2   2   0   0   0   2   2   0   2   2   2   2   0   0   0   2   2   0   2   0   0   0   0   2   2   2   0   0   2   2   2   2   0   0   2   0   2   2   0   2   0   2   2   2   2   2   0   0   0   2   2   2   2   2   2   0   0   2   2   2   0   2   0   2   2   2   0   2   0   0   0   2   2   0   2   0   2   2   2   0   2   2   0   0   2   2   0   0   2   0   0   2   0   0   2   0   2   2   2   0   2   0   2   2   0   2   0   0   0   2   2   0   2   2   0   0   2
 MK-6-4                 2   0   2   0   2   0   0   0   0   2   2   2   2   0   2   2   0   0   2   0   0   2   2   0   0   0   2   2   2   0   0   2   0   2   2   2   2   0   0   2   0   0   0   0   2   0   0   2   2   2   0   2   2   0   2   2   0   0   0   2   0   2   2   2   2   0   0   0   0   0   0   2   0   2   0   2   0   0   0   0   0   2   2   2   2   2   0   0   2   2   0   0   2   2   2   0   0   0   2   2   0   2   0   0   0   0   0   2   2   0   0   2   2   0   2   0   0   2   0   2   2   0   2   0   2   2   2   2   2   0   0   0   2   2   2   2   2   2   0   0   2   2   2   0   2   0   2   2   2   0   2   2   0   0   0   2   0   2   0   2   2   2   0   2   2   0   0   2   2   0   0   2   0   0   2   2   0   2   0   2   2   2   0   2   0   2   2   0   2   0   0   0   2   2   0   2   2   0   0   2
 MK-6-5                 0   2   2   0   2   0   0   0   2   2   2   2   0   0   0   2   0   0   2   0   0   2   2   0   0   0   2   2   2   0   0   2   0   2   2   0   2   0   0   2   2   0   0   0   2   0   0   2   2   2   0   0   2   0   2   2   0   0   0   2   0   2   2   2   2   0   2   0   0   0   0   2   0   2   0   0   0   0   0   0   0   2   2   2   2   2   2   0   2   2   0   0   2   2   2   0   0   0   2   2   0   2   0   2   0   0   0   2   2   0   0   2   2   0   2   0   0   2   0   2   2   2   2   0   2   2   2   2   2   0   2   0   2   2   2   2   2   2   0   0   2   0   0   0   2   0   2   2   2   0   2   2   0   0   0   2   0   2   0   2   2   2   0   2   0   2   0   2   2   0   0   2   0   0   2   2   0   2   0   2   2   2   0   2   0   2   2   0   2   0   0   2   2   2   0   2   2   2   0   2
 MK-6-6                 2   2   0   0   2   0   2   0   2   2   2   2   0   0   0   2   2   0   2   0   0   2   2   0   0   0   2   2   2   0   0   2   0   2   2   0   2   0   0   2   2   0   0   0   0   0   0   2   2   2   0   0   0   0   2   2   0   2   0   2   2   2   2   2   2   0   2   0   0   0   0   2   0   2   0   0   0   0   0   0   0   2   2   2   2   2   2   0   0   2   0   0   2   2   0   0   0   0   2   2   0   2   0   2   0   0   0   2   2   0   0   0   2   0   2   0   0   2   0   2   2   2   0   0   2   0   0   2   0   0   2   0   2   2   2   2   2   0   0   0   2   2   0   0   2   0   2   2   2   0   2   2   0   0   0   2   2   0   0   2   2   2   0   2   0   2   0   2   2   0   0   2   0   0   2   2   0   2   0   0   2   2   0   2   0   2   0   0   2   0   0   2   2   2   0   2   2   2   0   2
 MK-6-7                 2   2   0   0   2   0   2   0   2   2   2   2   0   0   0   2   2   2   2   0   0   2   2   0   0   0   2   2   2   0   0   2   0   2   2   0   2   0   0   0   2   0   0   0   0   0   0   2   2   2   0   0   0   2   2   2   0   2   0   2   2   2   2   2   2   0   2   0   0   0   0   0   0   2   0   0   0   0   0   0   0   2   2   2   2   2   2   0   0   2   0   0   2   2   0   0   0   0   2   2   0   2   0   2   0   0   0   2   0   0   2   0   2   0   2   0   0   2   0   2   2   2   2   0   2   0   0   2   2   0   2   0   2   2   0   2   2   0   0   0   2   2   0   0   2   0   2   2   2   0   2   2   0   0   0   2   2   0   0   2   2   2   0   2   0   2   0   2   2   0   0   2   0   0   2   2   0   2   0   0   2   2   0   2   0   2   0   0   2   0   2   0   2   2   0   2   2   2   0   2
 MK-6-8                 2   2   0   0   2   2   2   0   2   2   0   2   0   2   0   2   2   0   2   0   0   2   2   2   0   2   2   2   0   0   0   2   0   2   2   2   2   0   0   0   2   0   0   0   2   0   0   2   2   0   0   0   0   2   2   2   0   2   0   2   2   2   2   2   2   0   2   2   0   2   0   0   0   2   0   0   0   0   2   0   0   2   2   2   2   2   2   0   0   2   0   0   2   2   0   0   0   0   2   2   0   2   2   2   0   0   0   2   0   0   2   2   2   0   0   2   0   2   0   2   0   2   0   0   2   0   0   0   2   0   2   0   2   0   2   2   2   0   2   0   2   2   2   0   2   0   2   2   0   0   0   2   0   0   0   2   2   0   2   2   2   2   0   2   0   2   0   2   2   0   0   2   0   0   2   2   0   2   0   0   2   2   0   2   0   2   0   0   2   0   2   2   2   2   0   2   0   2   0   2
 MK-6-9                 2   0   0   0   0   2   2   0   2   2   0   0   0   2   2   2   2   2   2   0   0   2   2   2   0   2   2   2   0   0   2   2   0   2   2   2   2   0   0   0   2   0   0   0   2   0   0   2   2   0   2   0   0   2   0   2   0   2   0   2   2   2   2   2   0   0   2   2   0   2   0   0   0   2   0   0   0   0   2   0   0   2   0   2   2   2   2   0   2   2   0   0   2   0   0   0   0   0   2   2   0   2   2   2   0   0   0   2   0   0   2   2   2   0   0   2   0   2   0   2   0   2   0   0   2   0   0   0   2   0   2   0   2   0   2   2   2   0   2   2   2   0   2   0   2   0   2   2   0   0   0   0   0   0   0   2   2   0   2   2   2   2   0   0   0   2   0   2   2   0   0   2   0   0   2   2   0   2   0   0   2   2   0   2   2   2   2   0   2   0   2   2   2   2   0   0   0   2   0   2
 MK-6-10                2   0   0   0   0   2   2   0   2   2   0   0   0   2   2   2   2   2   2   0   0   0   2   2   0   2   2   2   0   0   2   2   0   0   2   2   2   0   0   0   0   0   2   0   2   0   0   2   2   0   0   0   0   2   2   2   0   2   0   2   2   2   2   2   2   0   2   2   0   2   0   0   2   2   0   0   0   0   2   0   0   0   0   2   2   2   2   0   2   2   0   0   2   0   0   0   0   0   2   2   0   2   2   2   0   0   0   2   0   2   2   2   0   0   0   2   0   2   2   2   0   0   2   2   2   0   0   0   2   0   2   0   2   0   2   2   0   0   2   2   2   0   2   0   0   0   2   2   0   0   0   0   0   0   0   2   2   0   2   2   2   2   0   0   0   2   0   0   2   0   0   2   0   0   0   2   0   2   0   0   2   0   0   2   2   2   2   0   2   0   2   2   2   2   0   0   0   2   0   2
 MK-6-11                2   0   2   0   0   2   2   0   2   0   0   0   0   2   2   2   2   2   2   0   2   0   2   2   0   2   2   2   0   0   2   2   0   2   2   2   2   0   0   0   2   0   2   0   2   0   0   2   2   0   0   0   0   0   2   2   0   2   0   2   0   2   2   2   2   0   2   2   0   2   0   0   2   2   0   0   0   0   2   0   0   0   0   2   2   2   2   0   0   2   0   0   2   0   2   0   0   0   0   2   0   2   2   0   0   0   0   2   0   2   0   2   0   0   0   0   0   2   2   2   0   0   0   2   0   0   0   0   2   0   2   0   2   0   0   2   0   0   2   2   2   0   2   0   0   0   2   2   0   0   0   2   2   0   0   2   2   0   2   2   2   2   0   0   0   2   0   0   2   0   0   2   0   0   0   2   0   2   0   0   2   0   0   2   2   2   2   0   2   0   2   2   2   2   0   0   0   2   0   2
 MK-6-12                2   0   2   0   0   2   2   0   2   2   0   2   0   0   2   2   2   2   2   0   2   0   0   2   0   0   2   2   0   2   2   2   0   2   2   2   2   0   0   2   2   2   2   0   2   0   0   0   2   0   0   0   0   2   2   2   2   2   0   2   0   2   2   2   2   0   2   2   0   2   0   2   2   2   0   0   2   0   0   0   0   0   0   2   2   2   0   0   0   0   0   0   2   0   2   0   0   0   0   2   0   0   2   0   0   0   0   2   0   2   0   2   0   0   0   0   0   2   2   0   0   0   0   2   0   0   0   0   2   0   2   0   2   2   0   2   0   2   2   2   2   0   2   0   0   0   2   2   0   0   0   2   2   0   0   2   2   0   0   2   2   2   0   0   0   2   0   0   2   0   0   2   0   0   0   2   0   2   0   0   2   0   0   2   2   2   0   0   2   0   2   2   2   2   0   2   0   2   0   2
 MK-6-13                2   0   2   0   0   2   2   0   2   2   0   2   0   0   2   2   2   2   2   0   2   0   0   2   0   0   2   2   0   2   2   2   2   2   2   2   0   0   0   2   2   2   2   0   2   0   0   0   2   2   0   0   0   2   2   2   2   2   0   2   0   2   2   2   2   0   0   2   0   2   0   2   2   2   0   0   2   0   0   0   0   0   0   2   2   2   0   0   0   2   0   0   2   2   2   0   0   2   0   2   0   0   2   0   0   0   0   2   0   2   0   2   0   0   0   0   0   2   2   0   0   0   0   2   0   0   0   0   2   0   2   2   2   2   0   2   0   2   2   2   2   0   2   0   0   0   2   2   0   0   0   2   2   0   0   2   2   0   0   2   2   2   0   0   0   2   0   0   2   0   0   2   0   0   0   2   2   2   0   0   2   0   0   2   2   2   0   0   2   0   2   2   2   2   0   2   0   2   0   2
 MK-6-14                2   0   2   0   0   2   2   0   0   2   0   2   0   2   2   2   2   2   2   2   2   0   0   2   0   0   2   2   0   2   2   2   2   0   0   2   0   0   2   2   2   2   2   0   2   0   0   2   2   2   0   2   0   2   2   2   2   2   0   2   0   2   2   2   2   0   0   2   0   2   0   0   2   2   0   0   2   0   2   2   2   0   0   2   2   2   2   2   0   2   0   0   0   2   2   0   0   2   2   2   2   0   2   0   0   0   2   2   0   2   0   2   0   0   0   0   0   2   2   0   0   0   0   2   0   0   0   0   2   0   2   2   2   0   0   2   0   2   2   2   2   0   2   0   0   0   2   2   0   0   0   2   2   0   0   2   2   0   0   2   2   2   0   0   0   2   0   0   2   0   0   0   0   0   0   2   2   2   0   0   2   0   0   2   2   2   0   0   2   0   2   2   0   0   0   2   0   2   0   2
 MK-6-15                2   0   2   0   0   2   2   0   0   2   2   2   0   2   2   2   2   0   2   2   2   2   0   2   0   0   2   2   0   2   2   2   2   0   0   2   0   0   2   2   2   2   2   0   2   0   0   2   2   2   0   2   0   2   2   2   2   0   2   2   0   0   2   2   2   0   0   2   0   2   0   0   2   0   0   0   2   2   2   2   2   0   0   2   2   2   2   2   2   2   0   0   0   2   2   2   0   2   2   2   2   0   2   0   0   0   2   2   0   2   0   2   0   0   0   0   0   2   2   0   0   0   0   2   0   0   0   0   0   0   2   2   2   2   0   2   0   2   2   2   2   0   2   0   0   2   2   0   2   0   0   2   2   2   2   2   2   0   0   2   2   0   0   0   0   2   0   0   2   0   0   0   0   0   0   0   2   2   0   0   2   0   0   2   2   2   2   0   2   0   2   2   0   0   0   2   0   0   0   2
 MK-6-16                2   0   2   0   0   2   2   0   0   2   0   2   2   2   2   2   2   0   2   0   2   0   0   2   0   0   2   2   0   0   2   2   0   0   0   2   0   0   2   2   2   2   2   0   2   0   0   2   2   0   0   2   0   0   2   2   2   0   2   2   0   0   2   0   2   0   0   2   2   2   0   0   2   0   0   0   2   2   2   2   2   0   0   2   2   2   2   2   2   2   0   2   0   2   2   2   0   2   2   2   2   0   2   0   0   0   2   0   0   2   0   2   0   0   0   0   0   2   2   0   2   0   0   2   0   0   0   0   0   0   0   0   2   2   2   2   0   2   2   2   0   0   2   0   0   2   0   0   2   0   0   2   2   2   2   2   2   0   0   2   2   0   0   2   0   2   0   0   0   0   0   0   0   0   0   0   2   2   0   0   2   0   0   2   2   2   2   0   2   0   2   2   0   0   0   2   0   0   0   2
 
!****************************************** Phenotypic Data **********************************************************
!-100.0 is resevred for missing phenotype
SimulatedTrait1        15.3837   16.2661   13.3146   14.0201   13.8810   15.9894   16.2964   13.1904   15.7953   13.6830   14.1548   15.7970   15.3840   16.6543   14.8579   14.1989   16.0251   13.9588   16.1987   15.0074   13.2801   14.8613   14.6679   13.7833   16.0503   15.4411   14.4128   16.7252   15.3632   13.5665   14.2839   14.9659   14.9129   13.8267   13.6399   14.7958   15.9398   13.3270   14.7729   13.0590   16.5542   14.5584   15.4393   15.9318   13.7006   13.7750   15.6627   16.2458   15.7053   16.1720   15.2339   13.8521   14.4725   14.4645   15.3502   15.0622   15.1291   14.3361   14.2455   15.3822   16.8382   16.4784   13.9713   14.7835   13.7146   14.9860   14.6994   15.2733   15.5324   14.7503   15.4331   13.9092   14.8221   13.8764   14.1658   16.2736   15.6877   15.8754   15.8299   15.8357   14.1637   14.5391   16.8466   14.2078   15.6645   13.2764   16.3427   15.6708   14.5513   15.9920   16.6109   15.1005   15.0227   14.4709   15.0905   15.1345   16.5173   14.0999   15.9340   15.7680   15.7742   13.8191   15.7842   13.5850   16.5689   14.4176   14.0836   15.5258   14.6524   15.6869   16.6071   16.1712   15.4212   14.3927   14.1749   13.3494   15.1413   15.7034   15.9637   14.5466   16.2964   14.5455   14.9266   16.7235   15.0974   15.8547   14.0921   16.0137   14.9288   14.8190   13.8806   15.0598   16.4425   16.1783   16.7539   15.6049   13.9833   13.6851   14.6842   15.8836   14.5315   14.4966   13.5473   16.5959   14.6709   16.3427   15.3770   15.4882   16.5155   16.2958   16.2909   15.9494   16.3469   14.9012   15.9895   13.7186   16.0474   16.4732   13.5751   16.0658   14.2112   13.7372   14.5442   13.8314   13.9823   13.3166   14.6699   15.6952   16.1300   15.7101   15.1330   15.8787   14.9071   15.7251   15.8646   16.0680   15.4004   15.7454   15.8913   15.2071   13.6477   15.7579   15.2842   14.4559   16.1114   13.9250   13.9849   13.9873   15.4917   16.1104   14.6656   13.9577   16.3315   15.6640   15.6081   15.6144   15.0953   16.0340   15.2331   13.6473
SimulatedTrait2         9.5371    9.6071   10.5140   10.4997   10.8460    9.2356    9.2449   10.7606   10.6482   10.3923   10.4170    8.8824   10.7721    9.2957    9.4432   10.1195    9.5268   10.4495    8.8957   10.1875   10.7945   10.5262   11.1262   10.4642    9.5586    9.3647   10.8193    9.3736    8.8474   10.3677   10.3448    9.6283    9.3364   10.6845   10.3452   10.2111    9.0395   10.1309   10.1907   10.6528    9.4784   10.4541    9.8067    9.8773   10.5446   10.2803    9.4223    9.5983    9.2594    9.5265    9.0375   10.6991   10.5390   10.5288    9.0881    9.7343    9.5367   10.2048   10.8090    8.7316    9.3645    9.8109   10.2839   10.1894   10.5943    9.3966   10.6167   10.1902    9.5370   10.1202    9.5279   10.1083   10.4135   10.8118   10.2366    9.4450    9.3438    9.1678    9.0691    9.3552   10.5608   10.1842    9.3594   10.2788    9.6424   10.5996    8.8100    9.3192   10.6303    9.5435    9.6966   10.4026   10.5652   10.6902    9.5634   10.7018    9.8732   10.9325    9.7967    9.4151    9.5794    9.7668    9.4126   10.3913    9.4111   10.1938   10.4037    9.4679   10.4916    9.5114    9.3002    8.9467    9.3384   10.3362   10.4772   10.8028    9.2980    9.2292    9.7315    9.1718    9.4715   10.4677    9.6514    9.5613    9.1622    9.6463   10.4267    9.5543    9.3960    9.6749   10.7201   11.0057   10.0524    9.3365    9.4631   10.7535   10.3324   10.7730   10.2665    9.7526   10.1928   10.4574   10.8128    9.7654    9.4528    9.6833    9.3759    9.3899    9.8835    8.8859    9.7605    9.9632    9.7496   10.2865    9.1669   10.6371    9.2729    9.8485   10.5006    9.6887   10.6832   10.7339    9.3677   10.1297   10.1360   10.9749   10.3939    9.3722    9.4324    9.1226   10.6936    9.4241   11.0380    9.5764    9.5697    9.6871   10.6083    9.2866    9.4616   10.2307   10.0368    9.4150    9.3384   10.7068    9.2027   10.0305   10.2304   10.8359    9.2189    9.1907    9.1748   11.0863    9.1591   10.3551    9.0851    9.7215    9.2391    9.9188   10.0953   10.3262
 
