# Supplementary material for: Inclusive Composite Interval Mapping of QTL by Environment Interactions in Biparental Populations
Source: PLoS One. 2015 Jul 10;10(7):e0132414. doi: 10.1371/journal.pone.0132414 (PMC4498613; doi:10.1371/journal.pone.0132414)
Supplement: S6 File — (ZIP) [file pone.0132414.s006.zip › H=0.8/L1/run_00181.met]

!**********************Note: lines staring with "!" are remarks and will be ignored in the program********************
!*********************************General Information**********************************
!Assuming F1 = P1 x P2, populations available in QTL IciMapping are: 
!  1, P1BC1F1 = P1 x F1, the first backcrossing where P1 is used as the recurrent parent;
!  2, P2BC1F1 = P2 x F1, the first backcrossing where P2 is used as the recurrent parent;
!  3, F1DH, F1-derived doubled haploids; 
!  4, RIL or F1RIL, recombination inbred lines through the repeated selfing of F1;
!  5, P1BC1RIL, recombination inbred lines through the repeated selfing of P1BC1F1;
!  6, P2BC1RIL, recombination inbred lines through the repeated selfing of P2BC1F1;
!  7, F2, the selfing generation of F1;
!  8, F3, the selfing generation of F2;
!  9, P1BC2F1, the second backcrossing where P1 is used as the recurrent parent; 
! 10, P2BC2F1, the second backcrossing where P2 is used as the recurrent parent;
! 11, P1BC2RIL, recombination inred lines through the repeated selfing of P1BC2F1; 
! 12, P2BC2RIL, recombination inred lines through the repeated selfing of P2BC2F1; 
! 13, P1BC1F2, the selfing generation of P1BC1F1; 
! 14, P2BC1F2, the selfing generation of P2BC1F1; 
! 15, P1BC2F2, the selfing generation of P1BC2F1; 
! 16, P2BC2F2, the selfing generation of P2BC2F1; 
! 17, P1BC1DH, P1BC1F1-derived doubled haploids; 
! 18, P2BC1DH, P2BC1F1-derived doubled haploids; 
! 19, P1BC2DH, P1BC2F1-derived doubled haploids; 
! 20, P2BC2DH, P2BC2F1-derived doubled haploids; 
   3      !Mapping Population (see remarks above)
   2      !Mapping Function (1 for Kosambi; 2 for Haldane; 3 for Morgan)
   2      !Marker Space Type (1 for intervals; 2 for positions)
   1      !Marker Space Unit(1 for centiMorgans; 2 for Morgan)
   6      !Number of Chromosomes (or Linkage Groups)
 200      !Size of the mapping population
   2      !Number of environments
 
!***************************************** Chromosomes and Linkage Maps **********************************************
!Chromosome                 NumMarkers
-CH1                        16
-CH2                        16
-CH3                        16
-CH4                        16
-CH5                        16
-CH6                        16
!Linkage map (Marker name followed by position or the interval length)
 MK-1-1                1     0.000
 MK-1-2                1    10.000
 MK-1-3                1    20.000
 MK-1-4                1    30.000
 MK-1-5                1    40.000
 MK-1-6                1    50.000
 MK-1-7                1    60.000
 MK-1-8                1    70.000
 MK-1-9                1    80.000
 MK-1-10               1    90.000
 MK-1-11               1   100.000
 MK-1-12               1   110.000
 MK-1-13               1   120.000
 MK-1-14               1   130.000
 MK-1-15               1   140.000
 MK-1-16               1   150.000
 MK-2-1                2     0.000
 MK-2-2                2    10.000
 MK-2-3                2    20.000
 MK-2-4                2    30.000
 MK-2-5                2    40.000
 MK-2-6                2    50.000
 MK-2-7                2    60.000
 MK-2-8                2    70.000
 MK-2-9                2    80.000
 MK-2-10               2    90.000
 MK-2-11               2   100.000
 MK-2-12               2   110.000
 MK-2-13               2   120.000
 MK-2-14               2   130.000
 MK-2-15               2   140.000
 MK-2-16               2   150.000
 MK-3-1                3     0.000
 MK-3-2                3    10.000
 MK-3-3                3    20.000
 MK-3-4                3    30.000
 MK-3-5                3    40.000
 MK-3-6                3    50.000
 MK-3-7                3    60.000
 MK-3-8                3    70.000
 MK-3-9                3    80.000
 MK-3-10               3    90.000
 MK-3-11               3   100.000
 MK-3-12               3   110.000
 MK-3-13               3   120.000
 MK-3-14               3   130.000
 MK-3-15               3   140.000
 MK-3-16               3   150.000
 MK-4-1                4     0.000
 MK-4-2                4    10.000
 MK-4-3                4    20.000
 MK-4-4                4    30.000
 MK-4-5                4    40.000
 MK-4-6                4    50.000
 MK-4-7                4    60.000
 MK-4-8                4    70.000
 MK-4-9                4    80.000
 MK-4-10               4    90.000
 MK-4-11               4   100.000
 MK-4-12               4   110.000
 MK-4-13               4   120.000
 MK-4-14               4   130.000
 MK-4-15               4   140.000
 MK-4-16               4   150.000
 MK-5-1                5     0.000
 MK-5-2                5    10.000
 MK-5-3                5    20.000
 MK-5-4                5    30.000
 MK-5-5                5    40.000
 MK-5-6                5    50.000
 MK-5-7                5    60.000
 MK-5-8                5    70.000
 MK-5-9                5    80.000
 MK-5-10               5    90.000
 MK-5-11               5   100.000
 MK-5-12               5   110.000
 MK-5-13               5   120.000
 MK-5-14               5   130.000
 MK-5-15               5   140.000
 MK-5-16               5   150.000
 MK-6-1                6     0.000
 MK-6-2                6    10.000
 MK-6-3                6    20.000
 MK-6-4                6    30.000
 MK-6-5                6    40.000
 MK-6-6                6    50.000
 MK-6-7                6    60.000
 MK-6-8                6    70.000
 MK-6-9                6    80.000
 MK-6-10               6    90.000
 MK-6-11               6   100.000
 MK-6-12               6   110.000
 MK-6-13               6   120.000
 MK-6-14               6   130.000
 MK-6-15               6   140.000
 MK-6-16               6   150.000
!*********************************** Marker Types ********************************************************************
!Co-dominant marker: When heterozygote F1 is present, P1 is coded as 2, F1 is coded as 1, and P2 is coded as 0; Otherwise, P1 is coded as 2, and P2 is coded as 0. 
!Dominant marker: When heterozygote F1 is present, P1 and F1 are coded as 12, and P2 is coded as 0; Otherwise, P1 is coded as 2, and P2 is coded as 0.  
!Recessive markers: When heterozygote F1 is present, P1 is coded as 2, and F1 and P2 are coded as 10; Otherwise, P1 is coded as 2, and P2 is coded as 0. 
!Missing marker is coded as -1. 
 MK-1-1                 2   2   0   0   0   2   0   0   2   0   2   2   0   0   2   0   0   2   0   2   0   0   0   0   0   0   0   0   2   0   2   0   2   0   2   2   0   2   0   2   2   0   2   2   0   0   0   2   0   2   2   2   0   0   0   0   2   2   0   0   2   2   2   0   0   2   0   2   0   0   0   2   2   0   0   2   0   0   2   2   0   0   0   2   2   0   0   0   2   0   0   0   0   0   2   0   2   2   0   2   0   0   0   2   2   0   2   2   2   2   2   0   2   0   0   0   2   2   0   2   0   0   0   0   0   2   2   0   2   2   2   2   0   0   2   2   2   2   2   0   0   2   0   2   2   2   2   0   2   2   0   0   2   0   2   2   0   2   0   0   0   2   0   0   2   0   2   0   2   2   0   0   0   2   2   0   0   0   2   2   2   2   0   0   0   0   2   2   2   0   0   0   0   0   2   2   0   0   0   0
 MK-1-2                 2   2   0   0   0   2   0   0   2   0   0   2   0   0   2   0   0   2   0   2   0   0   0   0   0   0   0   0   2   0   2   0   2   0   0   2   0   0   0   2   2   0   0   2   0   0   0   0   0   2   2   0   0   0   0   0   2   2   0   0   2   2   2   2   0   0   0   2   0   2   0   2   0   0   0   2   0   0   2   2   0   0   0   2   0   0   2   0   2   0   2   0   0   0   2   0   2   2   0   2   0   2   0   2   2   0   0   0   2   2   2   0   2   0   0   0   2   2   0   0   0   0   0   0   0   2   0   0   2   2   0   2   0   0   2   2   2   2   2   0   0   2   0   2   2   2   2   0   2   2   0   0   2   0   2   2   0   2   0   0   2   2   0   0   2   0   2   0   2   2   0   0   0   0   2   0   0   0   2   2   2   2   0   2   0   0   2   2   2   0   2   0   0   0   0   2   0   0   0   0
 MK-1-3                 2   2   0   0   0   2   0   0   2   0   2   2   0   0   2   0   0   2   0   2   0   0   0   0   0   0   0   0   0   0   2   0   0   0   2   2   0   0   0   2   0   0   0   2   0   2   2   0   2   2   2   0   0   0   0   0   2   2   2   0   2   2   2   2   0   0   0   2   0   2   2   2   0   0   2   2   0   0   2   2   0   2   0   2   0   0   2   0   2   0   0   0   0   0   2   0   2   2   0   2   2   2   0   2   2   0   0   0   2   2   2   0   2   0   2   0   2   2   0   0   0   0   0   0   0   2   0   0   2   2   0   2   0   0   0   2   2   2   2   0   0   2   0   2   2   2   2   0   0   2   0   0   2   0   0   2   0   2   2   0   2   2   0   0   2   0   2   0   2   2   0   0   2   0   2   2   2   0   2   2   2   0   0   2   0   0   2   2   0   2   0   0   0   0   0   0   0   0   0   0
 MK-1-4                 2   2   0   0   0   2   0   0   2   0   0   2   0   0   2   0   0   2   0   2   0   0   2   0   0   0   0   0   0   0   2   0   2   0   2   2   0   2   0   2   0   0   0   2   0   2   2   0   2   2   2   0   0   0   0   0   2   2   2   2   2   2   0   2   0   0   2   2   0   2   2   0   0   0   2   0   0   0   2   2   0   2   0   2   2   0   2   0   2   0   0   0   0   0   2   2   2   2   0   2   2   2   0   2   2   0   2   0   2   2   2   0   2   0   2   0   2   2   2   0   0   0   0   0   0   2   0   0   2   2   0   2   0   0   0   2   0   2   0   0   0   2   0   2   2   2   2   0   0   2   0   0   2   0   0   2   0   0   2   0   2   2   0   0   0   0   2   0   2   2   0   0   2   0   0   2   2   0   2   2   2   0   0   2   0   0   2   2   0   2   0   0   0   0   0   0   0   2   0   0
 MK-1-5                 2   2   2   0   0   2   0   0   2   0   0   0   0   0   2   2   0   0   0   2   0   0   2   0   0   0   0   0   0   0   2   0   2   2   2   2   0   2   0   2   0   0   0   2   0   0   2   0   2   2   2   0   0   0   0   0   2   2   2   0   2   2   0   2   0   0   0   2   0   2   2   0   0   0   2   2   0   0   2   2   0   2   0   2   2   0   2   0   2   0   0   0   0   0   2   2   2   2   0   2   2   2   0   0   2   0   2   0   2   2   2   0   2   0   2   0   2   2   2   0   0   2   0   0   0   2   0   0   2   0   0   2   0   0   0   2   0   2   0   0   0   2   0   2   2   2   2   0   0   2   2   0   2   0   0   2   0   0   0   2   2   2   0   0   0   0   2   0   2   2   0   0   2   2   0   2   2   0   2   2   2   0   0   2   0   0   2   2   0   2   0   0   0   0   0   0   0   2   0   0
 MK-1-6                 2   2   2   0   0   2   0   0   2   0   0   0   0   0   2   2   0   2   0   2   0   0   2   2   0   0   0   0   0   0   2   0   2   2   2   2   2   2   0   2   0   0   0   2   0   0   2   0   2   2   2   0   0   0   0   0   2   2   2   0   2   2   0   2   0   0   0   2   0   2   2   0   0   0   2   2   0   0   0   0   0   2   0   2   2   0   2   0   2   0   0   0   0   0   2   2   2   2   0   2   2   2   0   0   2   0   2   0   2   2   2   0   2   2   2   2   2   0   2   0   0   0   0   0   0   2   0   0   2   0   0   2   2   0   0   2   0   2   0   0   0   2   0   2   2   2   2   0   0   2   2   0   2   0   0   2   0   0   0   2   2   2   0   0   0   0   2   0   2   2   0   0   2   2   0   2   2   0   2   2   2   0   0   2   0   0   2   2   0   2   0   0   0   0   0   2   0   0   0   0
 MK-1-7                 0   2   2   0   0   2   0   0   2   2   0   0   2   0   2   2   0   2   0   2   0   0   2   2   0   0   0   0   0   0   2   0   2   2   2   2   2   2   0   2   0   0   0   2   0   0   2   0   2   2   2   0   0   0   0   2   2   2   2   0   2   2   0   2   2   0   0   2   0   2   2   0   0   0   2   2   0   0   0   0   0   2   0   2   2   0   2   2   2   0   0   0   0   0   2   2   2   2   0   2   2   2   0   2   2   0   2   0   2   2   2   0   2   2   2   2   2   0   2   2   0   2   0   0   0   0   0   0   2   0   0   2   2   0   0   0   0   2   0   0   0   2   0   2   2   2   2   0   2   2   2   2   2   0   0   2   0   0   0   2   0   0   0   0   0   0   2   0   0   2   2   0   2   2   0   2   0   0   2   2   2   0   0   2   0   0   2   2   0   2   0   0   0   0   0   2   0   0   0   0
 MK-1-8                 0   2   2   0   0   2   0   0   2   2   0   0   2   0   2   2   0   2   0   2   0   0   2   2   0   0   0   0   0   0   2   0   2   2   2   2   2   0   0   2   0   0   0   2   0   0   2   0   0   2   2   0   0   0   0   2   2   2   2   0   2   2   0   2   2   0   0   2   0   0   2   0   0   0   0   0   0   0   0   0   0   0   2   2   2   0   2   2   2   0   0   0   0   2   2   0   2   2   0   2   2   2   0   2   0   2   2   0   2   2   2   0   2   2   2   2   2   0   2   2   0   2   0   0   0   0   0   0   2   0   0   2   2   0   0   0   0   2   0   0   0   2   0   2   2   2   2   2   2   2   2   2   2   0   0   0   0   0   0   2   0   0   0   0   0   0   2   0   0   2   0   0   0   2   0   2   0   0   2   2   2   2   0   2   0   0   2   2   0   2   0   0   0   0   0   2   0   0   0   0
 MK-1-9                 0   2   2   0   0   2   0   0   2   2   0   2   2   0   2   2   0   2   0   2   0   0   2   2   0   0   0   0   0   0   2   0   2   2   2   2   2   0   0   2   0   0   0   2   0   0   2   0   0   2   0   0   0   0   0   0   2   0   2   0   2   0   0   2   2   0   0   2   2   0   2   0   0   0   2   0   0   0   0   0   0   0   2   2   2   0   2   2   2   0   0   0   0   2   0   2   2   2   0   2   0   2   0   2   0   2   0   0   2   2   2   0   2   2   2   2   2   0   2   2   0   2   0   0   0   0   0   0   2   0   0   2   2   0   0   0   0   2   0   0   0   2   0   2   2   2   2   2   2   2   2   2   2   0   0   0   0   0   0   2   0   0   0   0   0   2   2   0   2   2   0   0   0   2   0   2   0   0   2   2   2   2   0   2   0   0   2   2   0   2   2   0   0   0   0   2   2   0   0   0
 MK-1-10                0   0   0   0   0   2   0   2   0   2   0   2   2   0   2   2   0   2   0   2   0   0   2   2   0   0   0   0   0   0   2   0   2   2   2   0   2   0   0   2   0   0   0   2   0   0   2   0   0   2   0   0   0   0   0   0   2   0   2   0   2   0   0   0   2   0   0   2   2   2   2   2   0   0   2   0   0   0   0   0   0   2   2   2   2   2   2   2   2   0   0   0   2   2   0   0   2   2   0   2   2   2   0   0   0   2   0   0   2   0   2   0   2   2   2   2   2   0   2   2   0   0   0   0   0   0   0   0   2   0   0   2   2   0   0   0   0   2   0   0   0   2   0   2   2   2   2   2   2   2   2   2   2   0   0   0   0   0   0   2   0   0   0   0   0   2   0   0   2   0   0   2   0   2   0   2   2   0   2   0   2   2   2   2   0   0   2   2   0   2   2   0   0   2   0   2   2   0   0   0
 MK-1-11                0   0   0   0   0   2   0   2   0   2   0   2   2   0   2   2   0   2   0   2   0   0   2   2   0   0   0   0   0   0   2   0   2   0   0   0   2   0   0   2   0   2   0   2   0   2   2   2   0   2   0   0   0   0   0   0   2   0   2   0   2   0   0   0   2   0   0   2   2   2   2   2   2   0   2   0   0   0   0   0   0   2   2   2   0   2   0   2   2   2   2   0   0   2   0   0   2   2   2   2   2   2   0   0   0   2   0   0   2   0   2   0   2   2   2   2   2   0   2   2   0   0   0   0   0   0   0   0   2   0   2   2   2   0   0   0   0   2   0   0   2   2   0   2   2   2   2   0   2   2   2   0   2   0   0   0   0   0   2   2   0   0   0   0   0   2   0   0   2   0   2   2   0   2   0   2   2   0   2   0   2   2   2   2   0   0   2   2   0   2   2   0   0   0   0   2   2   0   0   2
 MK-1-12                0   0   0   0   0   2   0   2   0   0   2   2   2   0   2   2   0   2   0   2   0   0   2   2   0   0   0   0   0   0   2   0   2   0   0   0   2   0   0   2   0   2   0   2   0   2   2   2   0   2   0   0   0   0   0   0   2   0   2   0   2   0   0   0   2   0   0   2   2   0   2   2   2   0   2   0   0   0   2   0   0   2   0   2   0   2   0   2   0   2   2   0   0   2   0   0   2   2   2   2   2   0   0   0   0   2   0   0   2   0   2   0   2   2   2   0   2   0   2   2   0   0   0   0   0   0   0   0   2   0   2   2   0   0   0   0   0   2   0   0   2   2   0   2   0   2   2   0   2   2   2   0   2   0   0   0   0   0   2   2   0   0   0   0   0   2   0   2   2   0   2   2   0   2   0   2   2   0   2   0   2   2   2   2   0   0   2   2   0   2   2   0   0   0   0   2   2   0   2   2
 MK-1-13                0   0   0   0   0   2   0   2   0   0   2   2   2   0   2   2   0   2   0   2   0   0   2   2   0   0   2   0   0   0   2   2   2   0   2   0   0   0   0   0   0   2   0   2   0   2   2   2   0   2   0   0   2   2   0   0   2   0   2   0   2   0   0   0   2   0   0   2   2   2   2   2   0   0   2   0   0   0   2   0   0   2   0   0   0   2   0   2   0   2   2   0   0   2   0   0   2   2   2   2   2   0   0   0   0   2   0   0   2   0   2   0   0   2   2   0   2   0   2   2   0   0   0   0   0   0   0   0   2   0   2   2   0   2   0   0   0   2   0   0   2   2   0   2   2   2   2   0   2   2   0   0   2   0   0   0   0   0   2   2   0   0   0   0   0   2   0   2   2   2   2   2   0   0   0   0   2   0   2   0   2   2   2   2   2   0   2   2   0   2   2   0   0   0   0   0   2   0   2   2
 MK-1-14                0   0   0   0   0   2   0   2   0   0   0   2   2   0   2   2   0   2   0   2   0   0   2   0   0   0   2   0   2   0   0   2   0   0   2   0   2   0   0   0   0   2   0   2   2   2   2   2   0   2   0   0   2   2   0   2   0   0   2   0   2   2   0   0   2   0   0   2   2   2   2   2   0   0   2   2   0   0   2   0   0   2   0   0   0   2   0   2   0   2   2   0   0   2   0   0   2   2   2   2   2   0   0   0   0   2   0   0   2   0   2   0   0   2   0   0   2   0   2   2   0   0   0   0   0   0   0   0   2   0   0   2   0   2   0   0   0   2   0   0   2   2   0   2   2   2   2   0   2   2   0   0   2   2   2   0   0   0   2   2   0   0   0   0   0   2   0   0   2   2   2   0   0   0   0   0   2   0   2   0   2   2   2   2   2   0   2   2   0   2   2   0   0   0   0   0   2   0   2   2
 MK-1-15                0   0   0   0   0   2   0   2   0   0   0   2   2   0   2   2   0   2   2   2   0   2   2   0   0   0   2   0   2   0   0   0   0   0   2   0   0   0   0   2   0   2   0   2   2   2   2   2   0   2   0   0   2   2   0   2   0   0   2   0   2   2   0   0   2   0   0   2   2   2   2   2   0   0   2   2   0   0   2   0   0   2   0   0   0   2   0   2   0   2   2   0   0   2   0   0   2   2   2   2   2   2   0   2   0   2   0   0   2   0   2   0   0   2   0   0   2   0   2   0   0   0   0   0   0   0   0   0   2   0   0   2   0   2   0   0   0   2   0   0   2   2   0   2   2   0   2   0   2   2   0   0   2   2   2   0   2   0   2   2   0   2   0   0   0   2   0   0   2   2   2   0   0   0   0   0   2   0   2   0   2   0   2   2   2   0   2   2   0   2   2   0   0   0   0   0   2   0   2   2
 MK-1-16                0   0   0   0   0   2   0   2   0   0   0   2   2   0   2   2   0   2   2   2   0   2   2   2   0   0   2   0   2   0   0   0   0   0   2   0   0   0   0   2   0   2   0   0   2   2   2   2   0   2   0   0   2   0   0   2   0   0   2   0   2   2   0   0   2   0   0   2   2   0   2   2   0   0   2   2   0   0   2   0   0   2   0   0   0   2   0   2   0   2   2   0   0   2   0   0   2   2   2   2   2   2   0   2   0   2   0   0   2   2   2   0   0   2   0   0   2   0   2   0   0   0   0   0   0   0   0   0   2   0   0   2   0   2   0   0   0   2   0   2   0   2   0   2   2   0   2   0   2   2   0   0   2   2   2   0   2   0   2   2   2   0   0   0   0   2   0   0   2   0   2   0   0   0   0   0   2   0   2   0   2   0   2   2   2   0   2   2   2   2   2   2   0   0   0   0   2   0   2   2
 MK-2-1                 0   0   2   0   0   0   0   2   2   2   0   2   2   2   0   0   0   2   2   0   0   0   2   0   0   2   2   0   0   0   2   2   0   2   0   0   2   2   0   2   2   2   0   2   0   0   2   0   0   0   2   2   0   0   0   2   0   2   0   0   0   0   2   0   0   0   0   0   0   2   2   2   2   0   0   0   2   0   2   2   0   2   0   2   0   0   0   2   2   2   2   2   2   0   0   0   0   2   2   0   0   0   2   0   2   2   0   2   0   2   0   0   2   2   0   2   0   0   2   0   2   0   2   2   0   2   0   2   0   0   0   2   0   2   2   0   0   2   2   2   2   2   2   0   2   2   2   2   2   2   2   2   2   2   0   2   2   0   0   0   0   0   2   0   2   2   0   0   0   2   0   0   0   0   2   2   2   2   2   0   0   0   2   0   2   2   0   2   0   2   2   2   0   2   0   2   2   0   0   2
 MK-2-2                 0   0   2   0   0   0   0   2   2   2   0   2   2   2   0   0   2   2   2   0   0   0   2   0   0   2   2   0   0   0   2   2   0   2   0   0   0   2   0   2   2   2   0   2   0   2   2   0   0   0   2   0   0   0   0   0   0   2   0   0   0   2   2   0   0   0   0   0   2   2   2   2   2   0   0   0   2   0   2   2   0   2   0   0   2   0   0   2   2   2   2   2   2   0   0   0   2   2   2   0   0   0   2   0   0   2   0   2   0   2   0   0   2   2   0   0   0   0   2   2   2   0   2   2   0   2   2   2   0   0   2   2   0   2   2   0   0   2   2   2   2   2   2   0   2   2   0   2   2   2   2   2   2   2   0   0   2   0   0   0   0   0   2   0   2   2   0   2   0   2   0   0   0   0   2   2   2   2   2   0   0   0   2   0   2   2   0   2   0   2   2   2   0   2   0   2   2   0   0   2
 MK-2-3                 0   0   2   0   2   0   0   2   2   2   0   2   2   2   0   0   2   2   2   0   0   0   2   0   0   2   2   0   0   0   2   2   0   2   0   0   0   2   0   2   2   2   0   0   0   2   2   0   0   2   2   0   0   0   0   0   0   2   0   0   0   2   2   2   2   0   0   2   2   2   0   2   2   0   0   0   2   0   2   2   2   2   0   0   2   0   0   2   2   2   2   2   2   2   0   0   2   2   2   0   0   0   2   0   0   2   0   2   0   0   0   0   2   2   0   0   0   0   2   2   2   0   2   2   0   2   0   2   0   0   2   2   0   2   2   0   0   2   2   2   2   2   2   0   2   0   0   2   0   2   2   2   2   2   0   2   2   0   0   0   0   0   2   0   0   2   0   2   0   2   0   0   0   0   2   0   2   2   2   0   2   0   2   0   2   0   0   2   0   2   2   2   0   2   0   2   2   0   0   2
 MK-2-4                 0   0   2   0   0   0   0   2   2   2   2   2   2   2   0   0   2   2   2   2   0   2   2   0   0   2   2   0   0   0   2   2   0   2   2   0   0   2   2   2   2   2   0   0   0   2   2   2   2   2   2   0   0   0   0   0   2   0   0   0   0   2   0   2   2   0   0   0   2   2   0   2   2   0   0   0   2   0   2   2   2   2   2   0   2   2   0   2   2   2   0   2   2   0   0   2   0   2   2   0   0   0   2   0   0   2   0   2   0   0   0   0   2   2   0   0   0   0   2   2   2   0   0   2   0   2   0   2   2   0   2   2   0   2   2   0   2   2   2   2   2   0   2   0   0   0   0   0   0   2   2   2   2   2   0   2   2   0   0   0   0   0   2   0   0   2   0   2   2   2   0   0   0   0   2   0   2   2   2   0   2   0   2   0   2   0   0   2   0   0   2   2   0   2   0   2   0   0   0   2
 MK-2-5                 0   0   2   0   0   0   0   2   2   2   2   2   2   2   0   2   2   2   2   2   0   0   2   2   2   2   2   0   0   0   2   2   0   2   2   0   0   2   2   2   0   2   0   0   0   2   2   2   2   2   2   2   0   0   0   0   2   0   0   0   0   2   0   0   2   0   0   0   0   2   0   2   2   0   0   0   2   0   2   2   2   2   2   0   2   0   0   2   2   2   0   2   0   0   0   2   0   2   2   0   0   0   2   0   0   2   0   2   0   0   0   2   2   2   0   0   0   0   2   2   2   0   0   2   0   2   0   2   2   0   2   2   0   2   2   0   2   2   2   2   2   0   2   0   0   0   0   0   0   2   2   2   2   2   0   2   2   0   0   0   0   0   2   0   0   2   0   2   2   2   0   0   0   0   2   2   2   2   2   0   0   0   2   0   2   0   0   2   0   0   2   2   0   2   0   2   0   0   2   2
 MK-2-6                 2   0   2   0   2   0   0   2   2   2   2   2   2   2   0   2   2   2   2   0   0   0   2   2   2   0   2   0   0   2   2   2   0   2   2   0   0   2   2   0   0   2   0   0   0   2   2   2   2   2   2   2   0   0   0   0   2   0   0   0   0   0   0   0   2   0   0   2   0   2   0   2   2   0   0   0   2   0   2   2   2   2   2   0   2   0   0   2   2   2   0   2   0   0   0   2   0   2   2   0   0   2   2   0   0   2   0   2   0   0   0   2   2   2   0   0   0   0   2   2   2   0   0   2   0   0   0   2   0   0   2   2   0   2   2   0   2   2   2   2   2   0   2   0   0   0   0   0   0   2   0   2   2   2   0   2   2   0   0   0   0   0   2   0   0   2   0   0   2   2   0   0   0   0   2   0   2   2   2   0   0   0   2   0   2   0   2   2   0   0   2   2   0   2   0   2   0   0   2   2
 MK-2-7                 2   0   0   0   2   0   0   0   2   2   0   2   2   2   0   2   2   2   2   0   0   0   2   2   2   0   2   0   0   2   2   2   2   2   2   0   0   2   2   2   0   0   0   0   0   2   0   2   2   2   2   2   0   0   0   0   2   0   0   0   2   2   0   0   2   0   0   2   0   2   0   2   2   0   0   2   2   0   2   2   2   2   2   0   2   0   0   2   2   2   0   2   0   2   0   2   0   2   2   0   0   2   2   0   0   2   0   2   0   0   0   2   2   2   0   0   0   0   2   2   2   0   0   0   0   0   0   2   0   2   2   2   0   2   2   0   2   2   2   2   2   0   2   0   0   0   0   2   0   0   0   2   2   2   0   2   2   2   0   0   2   0   2   0   0   2   0   0   2   2   2   0   0   0   2   0   0   2   2   0   0   0   2   0   0   0   2   2   0   0   2   2   0   2   0   2   0   0   2   2
 MK-2-8                 2   0   0   0   2   0   0   0   2   2   0   2   2   2   0   2   2   2   2   0   0   2   2   2   2   0   2   0   0   2   2   2   2   2   2   0   0   2   2   2   0   0   0   0   2   2   0   2   0   2   2   2   0   2   0   0   2   0   0   0   2   2   0   0   0   0   0   2   0   2   0   2   2   0   2   2   2   0   2   2   2   2   2   0   0   0   0   0   2   2   0   2   0   2   2   2   0   2   2   0   0   2   0   0   0   2   0   2   0   0   0   2   2   2   0   0   0   0   2   2   2   0   0   0   0   0   0   2   0   2   2   2   0   2   2   0   2   2   2   2   2   0   2   0   0   0   0   2   0   0   0   2   2   0   0   2   2   2   0   0   2   0   2   0   0   2   0   0   2   2   2   0   0   0   2   0   0   2   2   0   0   0   2   0   0   0   2   2   0   0   2   2   0   2   0   2   0   0   2   2
 MK-2-9                 2   0   0   2   2   0   0   0   2   2   0   2   2   2   0   2   2   0   2   0   0   0   2   2   2   0   2   2   0   2   2   2   2   2   2   0   0   0   0   2   0   2   0   0   2   2   0   2   0   2   2   2   2   2   0   0   2   0   2   0   2   0   0   0   0   0   0   2   0   2   0   2   2   0   2   2   2   0   2   2   2   2   2   0   0   0   0   0   2   2   0   2   0   2   2   2   0   2   2   0   0   2   0   0   0   2   0   2   0   0   0   2   2   2   0   0   0   0   2   2   0   0   0   0   0   0   0   2   0   2   2   2   0   2   2   0   2   2   2   2   2   0   2   0   0   0   0   2   0   0   0   2   2   0   0   2   2   0   0   0   2   0   2   0   0   2   0   0   2   2   2   0   2   0   2   0   0   2   2   0   0   0   2   0   0   0   2   2   0   0   2   2   2   2   0   2   0   0   2   2
 MK-2-10                2   0   0   2   2   0   0   0   2   2   0   2   2   2   2   2   2   0   2   0   0   0   2   2   2   0   2   2   0   2   2   2   2   2   2   0   0   0   0   2   0   2   0   0   2   0   0   2   0   2   2   2   2   2   0   0   2   0   2   0   2   0   0   0   0   0   2   2   0   0   0   2   2   0   2   2   2   0   0   2   2   2   2   0   0   0   0   0   2   2   2   2   0   2   2   2   0   2   2   0   0   2   0   0   0   2   0   0   2   0   0   2   2   2   0   0   0   0   2   2   0   0   0   0   0   0   0   2   0   0   2   2   0   0   2   0   2   2   2   2   2   0   2   0   0   0   0   2   0   0   0   2   2   0   0   2   2   0   0   0   2   0   2   0   0   2   0   0   2   2   0   0   0   0   2   0   0   2   2   0   0   0   2   0   0   0   2   0   0   0   2   2   2   2   0   2   0   2   2   2
 MK-2-11                2   0   0   2   2   0   0   0   2   2   0   2   2   2   0   2   2   0   2   0   0   0   2   2   2   0   2   2   0   2   2   2   2   2   2   0   0   0   0   2   0   2   0   0   2   0   2   2   0   2   2   2   2   2   0   0   2   0   2   0   2   0   0   0   2   0   0   0   0   0   0   2   2   0   2   2   2   0   2   2   2   0   2   0   0   2   0   0   2   2   2   2   0   2   2   2   0   2   2   0   0   0   0   0   0   2   0   0   2   0   0   2   2   2   0   2   0   0   0   2   0   0   0   0   0   0   2   2   0   0   2   2   0   0   2   0   2   2   2   2   2   0   2   0   0   0   0   2   0   0   0   2   2   0   0   2   2   0   0   0   2   0   2   0   0   2   0   0   2   2   0   0   0   0   2   0   2   2   2   0   0   0   0   0   0   2   2   0   0   0   2   0   2   2   0   2   0   2   2   2
 MK-2-12                2   0   0   2   2   0   0   0   2   2   0   0   2   2   0   2   2   0   2   0   0   0   2   0   2   0   2   0   0   2   2   2   2   2   2   0   0   0   0   2   0   2   0   0   2   0   0   2   0   2   2   2   2   2   0   0   0   0   2   0   2   0   2   0   2   0   2   0   0   0   0   2   2   0   2   2   2   0   2   2   2   0   2   0   0   2   0   0   2   2   2   2   0   2   2   2   0   2   2   0   0   0   0   0   0   2   2   0   2   2   0   2   2   2   0   2   0   2   0   2   0   0   0   0   0   0   2   2   0   0   2   2   0   0   0   0   0   2   2   0   0   0   2   0   0   0   0   2   0   0   0   2   2   2   0   2   2   0   2   0   2   0   2   0   0   2   0   0   2   2   2   0   0   0   2   2   2   2   2   0   0   0   0   0   0   2   2   0   0   0   2   0   2   2   0   2   0   2   2   2
 MK-2-13                2   0   0   2   2   0   0   0   2   2   0   2   2   2   0   2   2   0   2   0   0   2   2   0   0   0   2   2   0   2   2   2   2   2   2   0   0   0   0   2   0   2   0   0   2   0   0   2   0   2   2   2   2   2   0   0   0   0   2   0   2   0   2   0   2   0   0   0   0   0   0   2   2   0   2   2   2   0   2   0   2   0   2   0   0   2   0   0   2   2   2   2   2   2   2   2   0   2   2   0   0   0   0   0   0   2   2   0   2   2   0   2   2   2   0   2   0   0   2   2   0   0   2   0   0   0   2   2   0   0   0   2   0   0   0   0   0   2   2   0   0   0   2   0   0   0   0   2   0   0   0   2   2   2   0   2   2   0   2   0   2   0   2   0   0   2   0   0   0   2   2   0   0   0   2   2   2   2   2   0   0   2   0   0   0   2   0   0   0   0   2   0   0   2   0   2   2   2   0   2
 MK-2-14                2   0   0   2   0   0   0   0   0   2   0   2   2   2   0   2   2   0   2   0   0   2   2   0   0   0   2   2   0   2   0   2   2   2   2   0   0   0   0   2   2   2   0   0   2   0   0   2   0   2   2   2   2   2   0   0   0   0   2   0   2   0   2   0   2   0   0   0   0   0   2   2   0   0   0   2   2   0   2   0   2   0   2   2   0   2   2   0   2   2   2   0   2   2   2   2   0   2   2   0   2   0   0   0   0   0   0   0   2   2   0   2   2   2   0   2   0   0   2   2   0   0   2   0   0   0   2   2   0   0   2   2   0   0   0   0   0   2   2   0   0   0   2   0   0   0   0   2   0   2   0   2   2   2   0   2   2   0   2   0   0   0   2   0   0   2   0   0   0   2   2   0   0   0   2   2   2   2   2   0   2   2   0   0   0   2   0   0   0   2   0   0   0   2   0   2   2   2   0   2
 MK-2-15                2   0   0   0   2   0   0   0   0   2   0   2   2   2   0   2   2   0   2   0   0   2   2   0   0   0   2   2   0   2   2   2   2   2   0   0   0   0   0   2   0   2   0   0   2   0   2   2   0   2   2   2   2   2   0   2   0   0   2   0   2   0   2   0   2   0   0   0   0   0   2   2   0   0   0   2   2   0   0   0   2   2   2   2   0   2   2   0   2   2   2   0   2   2   2   2   0   2   2   0   2   0   0   0   0   0   0   0   2   2   0   2   2   2   0   2   0   0   2   2   0   0   2   0   0   0   2   2   0   0   2   2   0   0   0   0   0   2   0   0   0   0   2   0   0   0   0   2   0   2   2   2   2   2   0   2   2   0   2   0   0   0   2   0   0   0   0   0   0   2   2   0   0   0   2   2   2   2   2   0   2   2   0   0   0   2   0   0   0   2   0   0   0   2   0   0   2   2   0   2
 MK-2-16                2   0   0   0   2   0   0   0   0   2   0   2   2   2   2   2   2   0   2   2   2   2   0   0   0   0   2   2   2   2   2   2   0   2   0   0   0   0   2   2   0   2   0   0   2   0   2   2   0   0   2   2   2   2   2   2   0   0   2   0   2   0   2   0   2   0   0   0   0   0   2   2   0   0   0   0   2   0   0   0   0   2   2   2   0   0   2   2   2   2   2   0   2   2   2   2   0   2   2   0   2   0   0   0   0   0   0   0   2   0   0   2   2   2   0   2   2   0   0   2   0   0   2   0   2   0   2   2   0   0   2   2   0   0   0   0   0   2   0   0   0   0   2   0   0   0   0   0   0   2   2   2   2   2   0   2   2   0   2   0   0   0   2   0   0   0   0   0   0   2   2   0   0   0   0   0   2   2   2   0   2   0   0   0   0   2   2   0   0   2   0   0   2   2   0   2   2   2   0   2
 MK-3-1                 0   2   2   0   0   2   2   2   0   0   0   0   2   2   0   2   2   2   2   0   0   0   0   2   2   2   0   0   0   2   2   0   2   0   0   2   2   0   0   0   2   2   0   2   0   2   2   2   0   0   0   0   2   2   0   0   0   2   0   0   0   0   0   2   0   0   2   0   0   2   0   0   0   2   0   0   2   2   2   0   0   0   2   2   2   2   2   0   0   0   2   0   0   0   2   2   0   2   0   2   2   0   2   2   2   2   2   0   2   2   2   2   2   2   2   0   0   0   2   2   0   2   2   2   2   2   2   2   0   0   0   2   2   0   2   0   2   2   2   2   0   2   2   2   2   2   2   2   2   2   0   2   0   2   0   2   0   2   0   2   0   0   2   2   2   0   0   0   0   2   2   0   2   0   0   0   0   2   0   2   0   2   2   2   2   2   0   2   2   2   2   2   0   0   2   0   2   2   2   0
 MK-3-2                 0   2   2   0   2   2   2   2   0   0   0   0   2   2   0   2   0   2   2   0   0   0   0   2   2   2   2   0   0   2   2   0   2   0   0   2   2   0   0   0   2   2   0   2   0   0   0   2   0   0   0   0   2   2   0   0   0   2   0   0   0   0   0   2   0   0   2   0   0   2   0   0   0   0   0   0   2   2   2   0   0   0   2   2   2   2   2   0   2   0   2   0   0   0   2   2   0   2   0   0   2   0   2   2   2   2   2   0   2   2   2   2   2   2   2   0   0   0   2   2   0   2   2   2   2   2   2   2   2   0   0   2   2   0   2   0   2   2   0   2   0   2   2   2   0   2   2   2   2   2   0   2   0   2   0   2   0   2   2   2   0   0   2   2   2   0   0   0   0   0   2   2   2   0   0   0   0   2   0   2   0   2   2   2   2   2   0   2   2   2   2   2   0   0   0   2   2   2   2   0
 MK-3-3                 2   2   2   0   2   2   2   2   0   0   0   0   2   2   0   2   0   2   2   0   0   0   0   2   2   2   2   0   0   2   2   0   2   0   0   2   2   0   0   0   2   2   0   2   0   0   0   2   0   0   0   0   2   2   0   0   0   2   0   0   0   0   0   2   0   0   2   2   0   2   0   0   0   0   0   0   2   2   2   0   0   0   2   2   2   2   2   0   0   0   2   0   2   0   2   2   0   2   0   0   2   0   2   2   2   2   2   0   2   2   2   0   2   0   0   0   0   0   2   2   0   2   2   2   2   2   2   2   0   2   0   2   2   0   2   0   2   2   0   2   0   2   2   2   0   2   2   2   2   2   0   2   0   2   0   2   0   2   2   2   0   0   2   0   2   0   0   0   0   0   2   2   2   0   0   0   0   2   0   2   0   2   2   2   2   2   0   2   2   2   2   2   0   0   0   2   2   2   0   0
 MK-3-4                 2   2   2   0   0   2   2   2   0   0   0   0   2   0   0   2   0   2   2   0   0   0   0   2   2   2   2   0   0   2   2   2   2   0   0   2   2   0   0   0   2   2   0   2   0   0   0   2   2   0   0   0   2   2   2   0   0   2   0   0   0   0   0   2   0   0   2   2   0   2   0   0   2   2   2   0   2   2   2   0   0   0   2   2   2   2   2   0   0   2   2   0   2   0   2   2   0   2   0   0   2   0   2   2   2   2   2   0   2   2   2   0   2   0   0   0   0   0   2   2   0   2   2   2   0   2   2   2   0   2   0   2   2   0   2   0   2   2   0   2   0   2   2   2   0   2   2   2   2   2   0   0   2   2   0   2   0   2   2   2   0   0   2   0   0   0   0   2   0   0   2   2   2   0   0   0   0   2   0   2   0   2   2   0   0   2   0   2   2   2   2   0   0   2   0   2   2   2   0   0
 MK-3-5                 2   2   2   0   0   2   2   0   0   0   0   0   2   0   2   2   0   2   2   0   0   0   0   2   0   2   2   0   0   0   2   0   2   2   2   2   2   0   0   0   2   2   0   2   0   0   0   2   2   0   2   0   2   2   2   0   0   2   0   0   0   2   0   2   0   0   2   2   0   0   0   0   2   2   0   0   2   2   2   0   0   0   2   0   2   2   2   0   0   2   2   0   2   0   2   0   0   2   0   0   2   0   2   2   2   2   2   0   2   2   2   0   0   0   0   0   0   0   0   2   0   2   0   0   0   2   2   2   0   2   0   2   2   0   2   0   2   2   0   2   0   0   2   0   0   2   2   2   2   2   0   0   2   2   0   2   0   2   2   2   0   0   2   0   0   0   0   2   0   0   2   2   2   0   0   2   0   2   0   2   0   2   2   0   0   2   0   0   2   2   2   0   0   0   0   2   2   0   0   0
 MK-3-6                 0   2   2   0   0   2   2   0   2   2   0   0   2   0   2   2   0   2   2   0   0   0   0   0   0   2   2   0   0   0   2   0   2   2   2   2   2   0   0   2   2   2   0   2   0   0   0   2   2   0   2   0   2   2   2   0   0   0   0   0   0   0   0   2   0   0   2   2   0   0   0   0   2   0   0   2   2   2   2   0   0   0   2   0   2   2   2   0   0   2   2   0   2   0   2   2   0   2   0   0   2   0   2   2   2   2   2   0   2   2   2   0   0   0   0   0   0   0   0   2   0   2   0   0   0   2   2   2   0   2   0   2   2   0   2   0   2   2   0   2   0   2   2   0   0   2   2   2   2   2   0   0   2   2   0   2   0   2   2   2   0   0   2   0   0   2   0   2   0   0   2   2   2   0   0   2   0   2   0   0   0   2   2   0   0   2   2   0   0   2   2   0   0   0   0   2   2   0   0   0
 MK-3-7                 0   2   2   0   2   2   2   0   2   2   0   0   2   0   2   2   0   2   0   0   0   0   0   0   0   2   2   0   0   0   2   0   2   2   2   2   2   0   0   2   2   2   0   2   0   0   2   2   0   0   2   0   2   2   0   0   0   0   0   0   0   2   0   2   0   0   2   2   0   0   0   0   2   0   0   2   2   2   2   0   0   0   2   0   2   2   2   0   0   2   2   0   0   0   2   0   0   2   0   0   2   0   0   2   2   2   2   0   2   2   0   0   2   0   0   0   0   0   0   0   0   2   0   0   0   2   2   2   0   2   0   2   2   0   2   0   0   2   0   2   0   2   2   0   0   2   2   2   2   2   0   0   2   2   0   2   0   2   2   2   0   0   0   0   0   2   0   2   2   0   2   2   2   0   0   2   0   2   2   0   0   2   2   0   2   2   2   0   0   2   2   0   0   0   0   2   2   0   0   0
 MK-3-8                 0   2   2   0   2   2   2   0   2   2   0   0   2   0   2   2   2   2   0   0   0   2   0   0   0   2   2   0   0   0   2   0   0   2   2   2   2   0   0   2   2   2   2   2   0   0   2   2   0   0   2   2   2   2   0   0   0   0   0   0   0   2   0   2   0   0   2   2   0   0   0   0   2   0   0   2   2   2   2   2   0   0   2   0   2   2   2   2   0   2   0   0   0   0   2   2   0   2   0   2   0   0   0   2   2   2   2   0   0   2   0   0   0   0   0   0   0   0   0   0   0   2   0   0   0   2   2   2   0   2   0   2   2   0   2   0   0   2   2   2   0   2   2   0   0   2   2   2   2   2   0   0   2   2   0   0   0   2   2   2   0   0   0   0   0   2   0   2   2   0   2   2   0   0   0   2   0   2   2   0   0   2   0   0   2   2   2   0   0   2   2   0   0   0   0   2   2   0   0   0
 MK-3-9                 0   2   2   2   2   2   2   0   2   2   0   0   2   0   2   2   2   2   0   0   0   2   0   0   0   2   2   0   0   0   2   0   0   2   2   2   2   0   0   2   2   2   2   2   0   0   2   2   0   0   2   2   2   2   0   0   0   0   2   0   0   0   0   2   0   2   2   2   0   0   0   0   2   0   2   2   0   2   2   2   0   0   2   0   2   2   2   2   2   2   0   0   0   0   2   2   0   2   0   2   0   0   0   2   2   2   2   0   0   2   0   0   0   0   0   0   0   0   0   0   0   2   0   0   0   2   2   2   0   2   0   0   2   0   2   0   0   2   2   2   0   2   0   0   0   2   2   2   2   2   0   2   2   2   0   0   0   2   2   2   0   0   0   0   0   2   0   2   0   0   2   2   0   0   0   2   0   2   2   0   0   2   0   0   2   2   2   2   0   2   2   0   0   0   0   2   2   0   0   0
 MK-3-10                0   2   2   2   0   2   2   0   2   2   0   0   2   0   2   2   0   2   2   0   0   2   2   0   0   2   2   0   0   0   2   0   0   2   0   2   2   0   0   2   0   2   2   2   0   0   2   2   0   0   2   2   2   2   0   0   0   0   2   0   0   0   0   2   0   2   2   2   2   0   0   0   2   0   2   2   0   2   2   2   2   0   2   0   2   2   2   2   2   2   0   0   0   0   2   2   2   2   0   2   0   0   0   2   2   2   2   0   0   0   0   0   0   0   0   0   0   0   2   0   0   2   0   0   0   2   2   2   0   2   0   0   2   0   2   0   0   2   0   2   0   2   0   0   0   2   2   2   2   2   0   2   2   2   0   0   2   2   2   2   0   0   0   0   0   2   0   2   0   0   2   0   0   0   0   2   0   2   2   0   0   2   0   0   2   2   2   2   0   0   2   0   0   0   0   2   2   0   0   0
 MK-3-11                0   2   2   2   0   2   2   0   2   2   0   0   2   0   2   2   0   2   2   0   0   2   2   0   0   2   2   0   0   0   2   0   0   2   0   2   2   2   0   2   0   2   0   2   0   0   2   2   0   0   2   0   2   2   0   0   0   0   2   2   0   0   0   2   0   0   2   0   2   0   0   2   2   2   2   2   0   2   2   2   2   0   2   0   2   2   2   2   2   2   0   0   0   0   2   2   2   2   0   2   0   0   0   2   2   2   2   0   2   0   0   0   0   0   0   0   0   0   2   0   0   2   0   0   0   0   2   2   0   2   2   0   2   0   2   0   0   2   0   2   0   2   0   0   0   2   2   2   2   2   2   2   2   2   0   0   2   2   2   2   2   0   2   0   0   2   0   2   0   0   2   0   0   0   0   2   0   2   2   0   0   0   0   0   2   2   2   2   0   0   2   0   0   0   0   2   0   0   0   0
 MK-3-12                0   2   2   2   2   2   2   0   2   2   2   0   2   0   2   2   0   2   2   0   0   2   2   0   0   2   2   0   0   0   2   0   0   2   0   2   2   0   0   2   0   2   0   2   0   0   0   2   0   0   2   0   2   2   0   0   0   0   2   2   0   0   0   0   0   0   2   0   2   2   0   2   2   2   2   2   2   2   2   2   2   0   2   2   2   2   2   2   2   2   0   0   0   2   2   2   2   2   0   0   0   0   0   2   2   2   2   0   2   0   0   0   0   0   0   0   0   0   2   0   2   2   0   0   0   0   2   2   0   2   2   0   2   0   2   0   0   2   0   2   0   2   0   0   0   2   2   2   2   2   2   2   2   2   0   0   2   2   2   2   2   2   2   2   0   2   0   2   0   0   0   0   0   0   0   2   0   0   2   0   0   2   0   0   2   2   0   2   0   0   2   0   0   0   0   2   0   2   0   0
 MK-3-13                0   2   0   2   2   2   0   0   2   2   2   2   2   2   2   2   0   2   2   0   0   2   2   0   0   2   2   0   0   0   2   0   0   2   0   2   2   0   0   2   0   2   0   2   0   0   2   2   0   2   2   0   2   2   0   0   0   0   2   2   0   0   0   0   0   0   2   0   2   2   0   2   2   2   2   0   2   2   2   2   2   2   2   2   2   2   2   0   0   2   0   0   0   2   2   2   0   2   0   0   0   0   0   2   2   2   2   2   2   0   2   0   0   0   0   0   0   0   2   0   2   2   0   0   0   0   2   2   0   2   2   0   2   0   0   0   0   2   0   2   2   2   0   0   0   2   2   2   0   2   2   2   2   2   0   0   2   2   2   2   2   2   2   2   0   2   0   2   0   0   0   2   0   2   0   2   0   0   2   0   0   2   0   0   2   2   0   2   0   0   2   0   0   0   0   2   2   2   0   0
 MK-3-14                0   2   0   0   2   2   0   0   2   2   2   2   2   2   2   2   0   2   2   0   0   2   2   0   2   2   2   2   0   0   2   0   2   2   2   2   2   0   0   2   0   2   0   2   0   0   2   2   2   2   2   0   0   2   0   0   0   0   2   2   0   0   0   0   0   0   2   0   2   2   0   2   2   2   2   0   2   2   0   0   2   2   2   2   0   2   2   0   0   2   0   0   0   2   2   2   2   0   0   2   0   2   0   2   2   2   2   2   2   2   2   0   0   0   0   2   0   0   2   0   2   2   0   0   0   0   2   2   0   2   2   0   2   0   0   0   0   2   0   2   2   2   0   0   2   2   2   2   0   2   2   2   2   2   0   0   2   2   2   2   2   2   2   2   0   2   0   2   0   0   0   2   0   0   0   2   0   0   2   0   0   2   0   0   2   2   0   2   0   0   2   0   0   0   0   2   2   2   0   0
 MK-3-15                0   2   0   0   2   2   0   0   2   0   2   2   2   2   2   2   0   2   2   0   0   2   2   0   2   2   2   2   0   0   2   0   2   2   2   2   2   0   0   2   0   2   0   2   0   0   2   2   2   2   2   0   0   0   2   0   0   0   2   2   0   0   0   0   0   0   2   0   2   2   0   2   2   2   2   0   2   2   0   0   2   2   2   2   2   2   2   0   0   2   0   0   0   2   2   2   2   0   0   2   0   2   2   2   2   2   2   2   2   2   2   0   0   0   0   2   0   0   2   0   2   2   0   0   0   0   2   2   0   2   2   2   2   0   0   0   0   2   0   2   2   2   0   0   2   2   2   2   0   2   2   0   2   2   2   0   2   2   2   2   2   2   2   2   0   2   0   2   0   0   0   0   0   2   0   2   0   0   0   0   2   2   0   0   2   2   0   2   0   0   2   0   2   0   0   2   2   2   0   0
 MK-3-16                0   2   0   0   2   2   0   0   2   2   2   2   2   2   2   0   0   2   2   0   0   2   2   0   2   2   2   2   0   0   2   0   2   2   2   0   2   0   0   0   0   2   0   2   0   0   0   2   2   0   2   0   0   0   2   2   0   2   2   2   0   0   0   0   0   2   2   0   2   2   0   0   2   2   2   0   2   2   0   0   2   2   2   2   2   2   2   2   0   0   0   0   0   2   2   2   2   0   0   2   0   2   2   2   2   2   2   2   0   2   2   0   0   0   2   2   0   0   2   0   2   2   0   0   0   0   2   2   0   2   2   2   2   0   0   0   0   2   0   2   2   2   0   0   2   2   2   2   0   2   2   0   2   2   2   0   2   2   2   2   2   0   2   2   0   2   0   2   0   0   0   0   0   2   0   2   0   2   0   0   2   2   0   0   2   2   0   2   0   0   2   2   2   0   0   2   2   2   0   0
 MK-4-1                 0   0   2   2   2   0   0   0   2   0   0   2   2   0   2   0   2   0   2   2   2   0   0   2   2   0   2   2   0   2   2   2   0   2   2   2   2   2   0   0   2   2   2   2   0   0   0   2   0   0   2   2   0   0   0   0   2   0   2   0   0   0   0   2   2   2   0   2   2   0   2   2   2   2   2   0   0   2   0   2   2   2   2   0   0   2   2   0   2   0   0   0   0   2   2   0   0   2   0   0   0   2   0   2   0   0   0   2   2   0   0   0   2   0   0   2   2   2   2   2   0   2   0   2   2   0   0   2   2   2   0   2   2   0   0   0   0   0   0   2   2   0   2   0   2   0   0   2   0   2   0   2   0   2   2   2   0   2   0   2   2   0   0   2   2   2   0   0   0   2   0   2   0   0   2   0   0   0   0   2   2   2   0   0   2   2   2   0   2   0   2   0   2   0   2   0   0   0   0   0
 MK-4-2                 0   0   2   2   0   0   0   0   2   0   0   2   2   0   2   0   2   0   2   2   2   0   0   2   2   0   2   2   0   0   2   2   0   2   2   2   2   2   0   0   2   2   2   2   0   0   0   2   0   0   0   2   0   0   0   0   2   0   2   2   0   0   0   2   2   2   0   2   2   0   2   2   2   2   2   0   0   2   0   2   2   2   2   0   0   2   2   2   2   0   0   0   0   2   0   0   0   2   0   2   0   2   2   2   0   0   0   2   2   0   0   0   2   2   2   2   2   2   0   0   0   2   0   2   2   0   0   2   2   2   0   2   2   0   0   0   0   0   0   2   2   0   2   0   2   0   2   2   0   2   0   0   0   0   2   2   0   2   0   2   2   0   0   2   2   2   0   0   0   0   0   2   2   0   2   0   0   0   0   2   2   2   0   0   2   2   2   0   2   0   2   0   2   0   2   0   0   0   0   0
 MK-4-3                 0   0   2   2   0   0   0   0   2   0   0   2   2   0   0   0   2   0   2   2   2   0   0   0   2   0   2   2   0   0   2   2   0   2   2   2   2   2   2   0   2   2   2   2   0   0   0   2   0   0   0   2   0   0   0   0   2   0   2   2   0   0   0   2   2   2   0   2   0   0   2   2   2   0   2   0   0   2   0   2   2   2   0   0   0   2   2   2   2   0   0   0   0   2   0   0   0   2   0   2   0   2   2   2   0   0   0   2   2   0   0   0   2   2   2   2   2   2   0   0   2   2   0   2   2   0   0   2   2   2   2   2   2   0   0   0   0   0   0   2   2   0   2   0   2   0   2   2   0   0   0   0   0   2   2   2   0   2   0   2   2   0   0   2   2   2   0   0   0   0   0   2   2   0   2   2   0   0   0   2   2   2   0   0   2   2   2   0   2   0   2   0   2   0   2   2   0   0   0   0
 MK-4-4                 0   0   2   0   0   0   0   0   2   0   0   2   2   0   0   2   2   0   2   2   2   0   0   0   2   0   2   2   0   0   2   2   0   2   2   2   2   2   2   0   2   2   2   2   0   0   0   2   0   2   2   2   0   0   2   0   2   0   2   0   0   0   0   2   0   2   0   2   2   0   2   2   2   0   2   0   0   2   0   2   2   2   0   0   0   2   2   2   2   0   0   0   0   2   0   0   0   2   0   0   0   2   2   2   0   2   0   2   2   0   2   0   0   2   2   2   2   2   0   0   2   2   0   2   2   0   0   2   2   2   2   2   2   0   0   0   0   0   0   0   2   0   2   0   2   0   2   2   0   0   0   0   0   2   2   0   0   2   0   2   2   0   0   2   2   2   0   0   0   0   0   2   2   0   2   2   0   0   0   0   2   2   0   0   2   2   2   2   0   0   2   0   2   0   2   2   0   0   0   0
 MK-4-5                 0   0   2   0   0   0   0   0   2   0   2   2   2   0   0   2   2   0   2   2   2   0   0   0   2   0   2   0   2   0   2   2   0   2   2   2   2   2   2   0   2   2   2   2   0   0   0   2   0   2   0   2   0   0   2   0   2   0   0   0   2   0   0   2   0   2   0   2   2   2   2   2   2   0   2   0   0   2   0   2   0   2   2   0   0   0   2   2   2   0   0   0   0   2   0   2   0   2   0   0   0   2   2   2   0   2   0   0   2   0   2   0   0   0   2   0   2   2   0   0   2   2   0   2   2   0   0   0   2   2   2   2   2   0   0   0   2   0   0   0   2   0   2   0   2   2   2   0   0   0   0   0   0   2   2   0   0   2   0   2   2   0   2   2   2   2   0   2   0   0   0   2   2   0   2   2   0   0   2   0   2   2   2   0   2   2   2   2   2   0   2   0   2   0   0   2   0   0   0   0
 MK-4-6                 0   0   2   0   0   0   0   0   0   2   2   2   2   0   0   0   2   0   2   2   2   0   0   0   2   0   2   0   2   2   0   2   0   2   2   2   2   2   2   0   2   2   2   2   0   0   0   2   0   2   2   2   0   0   2   0   2   0   2   0   2   0   0   2   0   2   0   2   2   2   2   2   0   0   2   2   0   2   0   2   0   2   0   0   0   0   2   2   2   0   0   0   0   2   0   2   0   2   0   0   0   0   2   2   0   2   0   0   2   0   2   0   0   0   2   0   0   2   0   0   2   2   0   0   2   0   0   0   2   2   2   2   2   0   0   2   2   0   0   0   2   0   2   0   2   0   2   0   0   0   2   2   0   2   2   0   0   2   0   2   2   0   2   2   2   2   0   2   0   0   0   2   2   2   2   2   0   0   2   0   2   2   2   0   2   2   2   2   2   0   2   0   2   2   0   0   0   0   0   0
 MK-4-7                 0   0   2   0   0   0   0   0   0   0   2   2   2   2   0   0   2   0   2   2   2   0   0   0   2   0   0   0   2   2   0   2   0   2   2   2   2   2   2   0   2   2   2   2   0   0   2   2   0   2   2   2   0   0   2   0   0   0   2   0   2   0   0   2   0   2   0   2   2   2   2   2   0   0   2   2   0   2   0   2   0   2   0   0   0   0   2   2   2   0   0   0   2   2   0   2   0   2   0   0   0   0   2   2   0   2   2   0   2   0   2   2   0   0   2   0   0   2   0   0   2   2   0   0   2   0   0   2   2   2   2   2   2   2   2   2   2   0   0   0   2   0   2   2   2   0   2   0   0   0   0   2   0   2   2   0   0   2   0   2   2   0   2   2   2   2   2   2   0   0   0   2   2   2   2   2   0   0   2   0   0   2   2   0   2   2   2   2   2   0   2   0   2   2   0   0   0   0   0   0
 MK-4-8                 0   0   2   0   0   0   0   0   0   0   2   2   2   2   0   0   2   0   2   2   2   2   0   0   2   0   0   0   2   2   0   2   0   2   2   2   2   0   2   2   2   0   2   2   0   0   2   0   0   2   2   2   0   0   2   0   0   0   2   0   2   0   0   2   0   2   0   2   2   2   2   2   0   0   2   2   2   2   0   2   0   2   0   0   0   0   2   2   2   0   0   0   2   2   0   2   0   0   2   0   0   0   2   0   0   2   2   0   2   0   2   2   0   0   2   0   0   2   0   0   2   2   0   0   0   0   0   2   2   2   0   0   2   2   2   0   2   0   0   0   2   0   0   2   2   0   2   0   0   0   0   2   0   2   2   0   0   2   0   2   2   0   2   2   2   2   0   2   2   2   0   0   2   2   2   2   0   0   2   2   0   2   2   0   2   2   2   2   2   0   0   2   2   2   0   0   0   2   0   0
 MK-4-9                 2   0   0   0   0   0   0   0   2   0   2   2   0   2   0   0   2   0   2   2   2   2   0   2   2   0   0   0   2   2   0   2   0   0   2   2   2   0   2   2   2   0   0   2   2   0   2   2   0   2   2   2   0   0   2   0   2   0   2   0   2   0   0   2   0   2   0   0   2   2   2   2   0   0   2   2   2   2   0   2   0   2   0   0   0   0   2   2   2   0   0   0   2   2   0   2   0   0   2   0   0   0   2   0   0   2   2   0   2   0   2   0   0   0   2   0   0   0   0   0   0   2   0   0   0   0   0   2   2   2   2   0   2   2   2   0   2   0   0   0   2   0   0   0   2   0   2   0   0   0   0   2   0   2   2   0   0   2   0   2   2   0   0   2   0   2   0   2   2   2   0   0   0   2   2   2   0   0   2   0   0   2   2   0   0   2   2   2   2   0   2   2   2   2   0   0   0   2   0   0
 MK-4-10                2   0   0   0   2   0   0   0   2   0   2   2   0   2   0   0   2   0   2   2   0   2   0   2   2   2   0   0   2   2   0   2   0   0   2   2   2   0   0   2   2   0   0   2   2   0   2   2   0   2   2   2   0   0   2   0   0   0   2   0   2   0   0   2   0   0   0   0   2   2   2   2   0   0   2   2   2   2   0   2   0   2   0   2   0   0   0   2   2   0   0   0   2   2   0   2   0   0   2   0   0   0   2   2   0   2   2   2   2   0   2   0   0   2   2   0   0   0   0   0   2   2   0   0   0   0   0   2   2   2   2   0   2   2   0   0   2   0   0   0   0   0   0   0   2   0   2   0   0   0   0   2   0   2   2   0   0   2   0   2   2   0   0   2   0   2   0   2   2   2   0   0   0   2   2   2   0   0   2   0   0   2   2   0   0   2   2   2   2   0   0   2   2   2   0   0   0   2   0   0
 MK-4-11                0   0   0   0   2   0   0   2   2   0   2   2   0   2   0   0   2   2   2   2   0   2   0   2   2   0   0   0   2   0   0   2   2   0   2   2   0   0   2   2   2   0   0   2   2   0   0   2   2   2   0   2   0   0   2   0   0   0   2   0   2   0   0   2   0   0   0   0   2   2   2   2   0   0   2   2   0   2   0   2   0   2   0   2   0   0   0   2   2   0   2   0   2   2   0   2   0   0   2   0   0   0   2   2   0   2   2   2   2   0   2   0   0   2   2   0   0   0   0   2   2   2   0   2   2   0   0   2   2   2   0   0   2   2   0   0   2   0   0   0   0   0   0   0   2   0   0   0   0   0   0   2   0   0   2   0   0   2   0   2   2   0   0   2   0   2   2   2   2   2   0   0   0   2   2   2   0   0   2   0   0   2   2   0   0   2   2   0   2   0   2   2   2   2   0   0   0   2   0   0
 MK-4-12                0   2   0   0   2   0   0   2   2   0   0   0   0   2   0   0   2   2   2   2   0   2   0   2   2   0   0   0   0   0   0   2   2   0   2   2   0   0   2   2   2   2   0   2   0   0   0   2   2   2   0   2   0   0   2   0   0   0   2   0   2   0   0   2   0   2   0   0   2   2   2   2   0   0   2   2   0   0   0   2   0   2   0   2   0   0   0   2   2   0   2   0   2   0   0   2   2   0   2   0   0   0   2   2   0   2   2   2   2   0   2   0   0   2   2   0   0   0   0   2   2   2   0   2   2   0   0   2   2   2   0   0   2   0   0   0   2   0   0   0   0   0   0   0   2   0   0   0   0   0   0   2   0   0   0   0   0   2   0   2   2   0   0   0   0   2   2   2   2   2   0   0   0   2   2   2   0   0   2   0   0   2   2   0   2   2   2   2   0   0   0   2   2   2   0   0   0   2   0   0
 MK-4-13                0   2   0   0   0   0   0   2   0   0   0   0   0   2   0   0   2   2   2   2   0   2   0   2   0   0   0   0   0   0   0   2   2   0   0   2   0   0   0   2   2   2   0   0   0   0   2   2   2   2   2   2   0   0   2   0   2   0   2   0   2   0   2   2   0   2   0   0   2   2   2   2   0   0   2   2   0   0   0   2   0   2   0   2   0   0   0   2   2   0   0   0   2   0   0   2   2   0   2   0   0   0   2   2   0   2   2   2   2   2   2   2   0   2   2   0   0   0   0   2   0   2   0   0   2   0   0   2   2   2   0   0   2   0   0   0   2   0   2   0   0   0   0   0   0   0   0   2   0   0   2   2   0   0   0   2   0   2   2   2   0   0   0   0   0   2   2   2   2   2   0   0   0   2   2   2   0   0   0   0   0   2   2   0   2   2   2   2   2   0   0   2   2   2   0   0   0   2   0   2
 MK-4-14                0   2   0   0   0   0   2   2   0   0   0   0   0   2   0   0   2   2   2   2   0   2   0   2   0   0   0   0   0   0   0   2   2   0   0   2   0   0   0   2   0   2   0   0   0   0   2   2   2   2   2   2   0   0   2   0   2   0   2   0   2   0   2   2   0   2   0   2   2   2   2   2   0   0   2   0   0   0   0   2   0   2   0   2   0   0   0   2   2   0   0   0   2   0   2   2   2   0   0   0   0   2   2   2   0   2   2   2   2   2   2   2   0   2   2   0   0   0   0   2   2   2   0   0   2   0   0   2   2   2   0   0   0   0   0   0   2   0   2   0   0   0   0   0   2   0   0   2   0   0   0   2   0   0   0   2   0   2   2   2   0   0   0   0   0   2   2   2   2   2   0   0   0   2   2   2   2   0   0   0   0   2   2   0   2   2   0   2   2   0   0   2   2   2   0   0   0   2   0   2
 MK-4-15                0   2   0   0   0   0   2   2   0   0   0   0   0   2   0   0   2   2   0   2   0   2   0   2   0   0   0   2   0   2   2   2   2   0   0   2   0   0   0   2   0   2   0   0   0   0   2   2   2   2   2   2   0   0   2   0   0   0   2   0   0   0   2   2   0   2   2   2   2   2   2   2   2   0   2   0   2   0   0   2   0   2   0   2   0   0   0   2   0   0   0   0   2   0   2   2   2   0   0   0   0   2   2   2   2   2   2   2   2   2   2   2   0   0   2   2   0   0   0   2   2   2   2   0   2   0   0   2   2   2   0   0   0   0   0   0   2   0   2   0   0   2   0   0   0   0   2   2   2   0   0   2   0   2   0   2   0   2   2   2   2   2   2   0   0   2   2   2   2   2   0   0   0   2   2   2   2   0   0   0   0   2   2   0   2   0   0   2   0   0   0   2   2   2   0   0   0   2   0   2
 MK-4-16                2   2   2   0   2   0   2   2   0   0   0   0   0   2   0   0   2   2   0   2   0   2   0   2   0   0   0   2   2   2   0   2   2   0   0   2   0   0   0   2   0   2   0   0   0   0   2   2   2   2   2   2   0   0   2   0   0   2   2   0   0   0   2   2   0   2   2   2   2   2   2   2   2   0   2   0   2   0   0   2   0   2   0   2   0   0   0   2   2   0   0   0   2   0   2   2   2   0   0   0   0   2   2   2   2   2   0   2   2   2   2   2   0   0   2   2   0   0   0   2   2   2   2   0   2   0   0   2   2   2   0   0   0   2   0   0   2   0   2   0   0   2   0   0   0   0   2   2   2   0   0   2   0   2   0   2   0   2   2   2   2   2   2   0   0   2   2   2   2   2   0   0   0   2   2   2   0   0   0   0   0   2   2   0   2   0   2   2   0   0   0   2   2   0   2   0   0   2   0   2
 MK-5-1                 2   2   2   0   0   2   2   2   2   0   2   2   0   2   2   0   2   0   0   0   0   2   2   0   2   0   2   2   0   2   0   2   0   0   2   2   0   0   0   2   2   2   0   2   2   2   2   2   0   0   2   0   2   0   0   0   0   2   2   0   2   2   0   2   0   2   2   2   0   0   0   2   2   0   0   0   0   0   2   0   2   0   2   0   2   2   2   0   0   2   0   2   0   0   2   0   0   2   2   2   0   0   0   0   0   0   2   2   0   2   0   2   2   0   2   2   0   0   0   2   0   2   2   2   0   0   2   2   0   2   0   2   2   0   2   0   0   0   0   2   0   0   0   0   0   2   2   0   0   2   2   0   0   2   2   2   0   2   2   2   2   2   0   2   0   0   2   2   0   0   2   2   2   2   2   2   2   0   2   2   0   0   0   0   2   2   2   0   2   0   2   0   2   2   2   2   2   2   0   2
 MK-5-2                 2   2   2   0   0   2   2   2   2   0   2   2   0   2   2   0   2   0   2   0   0   2   2   0   2   0   2   2   0   2   0   2   0   0   2   2   0   0   0   2   2   0   0   2   2   0   2   2   0   0   2   0   2   0   0   2   0   2   2   0   2   2   0   2   0   2   2   2   0   0   0   2   2   0   0   0   0   0   2   0   2   0   2   0   2   2   2   0   0   2   0   2   0   0   2   0   0   2   2   2   0   2   0   0   0   0   2   2   0   2   0   2   2   0   2   2   0   0   0   2   0   2   2   2   0   0   2   2   0   2   0   2   2   0   2   0   0   0   0   2   0   2   0   0   0   2   2   0   0   2   2   0   0   0   2   2   0   0   2   2   2   2   0   2   0   0   2   2   0   0   2   2   2   0   2   2   2   0   2   2   0   0   0   0   2   2   2   0   0   0   2   0   0   2   2   2   2   2   0   2
 MK-5-3                 2   2   2   2   0   0   2   2   2   0   2   2   2   2   2   0   2   0   0   0   0   0   2   0   2   0   2   2   0   2   0   2   0   2   2   0   0   0   0   2   2   0   0   2   2   0   2   2   0   0   2   0   2   0   0   0   0   2   2   0   2   2   0   0   0   2   2   2   0   0   0   2   2   0   0   0   0   0   2   0   2   0   2   0   2   2   2   0   0   2   0   0   0   0   2   0   0   2   2   2   0   2   0   0   0   0   2   2   0   0   0   2   0   0   2   2   0   0   0   2   0   2   2   2   0   2   2   2   0   2   0   2   2   0   2   0   0   0   0   2   0   2   0   0   0   2   2   2   0   2   2   0   0   0   2   2   0   0   2   2   2   2   0   2   0   0   2   2   0   0   2   0   2   0   2   2   2   0   2   2   0   0   0   0   2   2   2   0   0   0   0   0   0   2   2   2   2   2   0   2
 MK-5-4                 2   0   2   2   2   0   0   2   2   0   2   2   2   2   2   2   2   0   0   0   0   0   2   0   0   0   2   2   0   2   0   2   0   2   2   0   0   0   0   2   2   0   0   2   2   0   2   0   0   0   2   0   2   0   0   0   0   0   2   2   2   2   0   0   0   2   2   2   0   2   0   2   2   0   0   0   0   2   0   0   2   0   2   0   2   2   2   0   0   2   0   0   0   0   2   0   0   2   2   0   0   2   0   0   0   0   2   2   0   0   0   2   0   0   2   2   0   0   0   2   0   2   2   2   0   2   2   2   0   2   0   2   2   2   2   0   0   0   0   2   0   2   2   0   0   2   2   2   0   2   2   0   0   0   2   2   0   0   2   2   2   2   0   2   0   0   2   0   0   0   2   0   0   0   2   2   2   0   2   2   0   0   0   0   2   2   2   2   0   0   0   0   0   0   2   2   2   2   2   2
 MK-5-5                 2   0   2   2   2   0   0   2   2   0   0   2   2   2   2   2   2   0   0   0   0   0   2   0   0   2   2   0   0   2   0   0   0   2   0   0   0   0   0   2   0   0   0   2   2   0   2   0   0   0   2   0   2   0   0   0   0   0   2   2   2   2   0   0   0   2   2   2   0   2   0   2   2   0   0   0   0   2   0   0   2   0   2   0   2   2   2   0   0   2   0   0   0   2   2   2   0   2   2   0   0   2   0   0   0   0   2   2   2   0   2   2   0   0   2   2   0   0   0   2   0   2   2   2   2   2   2   2   0   2   0   0   2   2   2   0   2   0   0   2   0   2   2   0   0   2   2   2   0   2   2   0   0   0   2   2   0   0   0   0   2   2   0   0   0   0   2   0   0   0   2   0   0   0   2   2   2   0   2   2   0   0   0   0   2   2   2   2   2   0   0   0   0   0   2   0   2   2   2   2
 MK-5-6                 2   0   2   2   2   0   0   2   2   2   0   2   2   0   2   2   2   0   0   0   0   0   2   0   0   2   2   0   0   2   0   0   0   2   0   0   0   0   0   2   0   0   0   2   2   0   2   0   0   0   2   0   2   0   2   0   2   0   0   2   2   2   0   0   0   2   2   2   0   2   2   0   2   2   0   0   0   2   0   2   2   0   2   0   2   2   2   0   0   2   0   0   0   2   2   2   0   2   2   0   0   2   0   0   0   0   2   2   2   0   2   2   0   0   2   2   0   0   0   2   0   2   2   2   2   2   2   2   0   2   0   0   2   2   0   0   2   0   0   0   0   2   2   0   0   2   2   2   0   0   2   0   0   0   2   2   0   0   0   0   2   2   0   0   0   0   2   0   0   0   2   0   2   0   2   2   2   0   2   2   0   0   0   0   2   2   2   2   2   0   0   0   2   0   2   0   0   2   2   2
 MK-5-7                 2   0   2   2   2   0   0   2   2   0   0   2   2   0   2   2   2   0   2   0   0   0   2   0   0   2   2   0   0   2   0   2   0   2   0   0   0   0   0   2   0   0   0   2   2   0   2   0   0   0   2   0   2   0   2   0   0   0   0   2   2   2   0   0   2   2   2   2   0   0   2   0   2   2   0   0   0   2   0   2   2   0   2   0   0   2   2   0   2   2   0   2   0   2   2   2   0   2   2   0   0   2   0   0   0   0   2   2   2   0   2   2   0   0   2   2   0   0   0   2   0   2   2   2   2   2   2   2   2   2   0   0   2   2   0   0   2   0   0   0   2   2   2   0   0   2   2   2   0   0   2   0   0   2   2   2   0   0   0   0   2   2   0   2   0   0   2   0   0   0   0   0   2   0   2   2   2   0   2   2   2   0   0   0   2   2   2   2   2   0   0   2   2   0   2   0   2   2   2   2
 MK-5-8                 2   0   2   2   2   0   0   2   2   0   0   2   0   0   2   2   2   2   0   0   2   0   2   0   0   2   2   0   0   2   0   2   0   2   0   0   0   2   0   2   0   0   0   2   2   0   2   0   0   0   2   0   2   0   2   0   0   0   0   2   2   2   0   0   2   0   2   2   0   0   2   0   2   2   2   0   0   2   2   2   0   0   2   0   0   2   2   0   2   2   0   0   0   2   2   2   2   2   2   0   2   2   0   0   0   0   2   2   2   0   2   0   0   0   2   2   0   0   0   2   0   2   0   2   2   2   2   2   2   2   0   0   2   2   0   0   2   0   0   0   2   2   2   0   0   2   2   2   0   0   2   0   0   2   2   2   0   0   0   0   2   2   0   2   0   2   2   0   0   0   0   2   2   0   2   2   2   0   2   2   2   0   0   0   2   2   2   2   2   0   0   0   2   0   2   2   2   2   0   2
 MK-5-9                 0   2   2   2   2   0   0   2   2   0   0   2   0   0   2   2   2   2   0   0   2   0   2   0   0   2   2   0   0   2   0   2   0   0   0   0   0   2   0   2   2   0   0   2   2   0   2   0   0   0   2   0   2   0   0   0   0   0   0   2   2   2   0   0   2   0   2   2   0   0   2   0   2   2   2   0   0   2   2   2   2   0   2   0   0   2   2   0   2   2   0   2   0   2   2   2   2   2   0   0   2   2   0   0   0   0   2   2   2   0   2   0   0   0   2   2   0   0   0   2   0   2   2   2   2   2   2   2   2   2   0   0   0   2   0   0   2   2   0   2   2   2   2   0   0   2   2   2   0   0   2   0   0   2   2   2   2   0   0   0   2   2   0   2   0   2   2   0   0   0   0   2   2   0   0   2   0   0   2   2   2   0   0   0   2   2   2   2   2   0   2   0   2   0   2   2   2   2   0   2
 MK-5-10                0   0   2   2   2   0   0   2   2   0   0   2   0   0   2   2   2   2   0   2   2   2   2   0   0   0   2   0   0   2   0   2   0   2   0   2   0   2   0   2   0   0   0   2   2   0   2   0   0   0   2   0   2   0   2   0   0   0   2   2   2   2   0   0   2   0   2   2   0   0   2   0   2   2   2   0   0   2   2   2   2   0   2   0   0   2   2   0   2   2   0   2   0   2   2   2   2   0   0   0   2   2   2   0   0   0   2   2   2   2   2   0   0   0   2   2   0   0   0   0   2   2   2   2   2   2   2   2   2   2   0   0   0   2   0   0   0   2   0   2   2   2   2   0   0   2   2   2   0   0   2   0   0   2   2   2   2   0   0   2   2   2   0   2   0   2   2   0   0   0   0   2   2   0   2   2   0   0   2   2   2   0   0   0   2   2   2   2   2   0   2   0   2   0   2   0   2   2   0   2
 MK-5-11                0   0   2   2   0   0   0   2   2   0   2   2   0   0   2   2   2   2   0   2   2   2   2   0   2   0   2   0   0   2   0   2   0   2   0   2   0   2   2   2   0   0   0   2   2   2   2   0   0   0   2   2   0   0   2   0   0   0   2   2   2   2   0   0   2   2   2   0   0   0   2   0   0   2   2   0   0   2   2   2   2   2   2   0   0   2   2   0   2   2   0   2   0   2   2   2   2   0   0   0   2   2   0   0   0   0   2   2   2   0   2   2   0   0   0   2   0   2   0   0   2   2   2   2   2   0   2   2   2   2   0   0   0   0   0   2   0   2   0   2   2   2   0   0   0   2   2   2   0   0   2   0   0   2   2   2   2   0   0   2   2   2   0   2   0   2   2   0   0   0   2   2   0   0   2   2   0   0   2   2   2   0   2   0   2   2   2   2   2   0   2   0   2   2   2   0   2   0   0   2
 MK-5-12                0   0   2   2   0   0   0   2   2   0   2   2   0   2   2   2   2   2   0   2   2   2   2   0   2   0   2   0   0   2   0   2   0   2   0   2   0   2   2   2   0   0   0   2   0   2   2   0   0   0   2   2   0   0   2   0   0   0   2   2   2   2   0   0   2   2   2   0   2   2   2   0   0   2   2   0   0   2   2   2   2   2   2   0   0   2   2   0   2   2   2   2   0   2   2   2   2   0   0   0   2   2   0   2   0   0   2   2   2   0   2   2   0   0   0   2   0   2   0   0   2   2   2   2   2   0   2   2   2   2   0   0   0   0   0   2   0   2   0   2   2   2   0   0   0   2   2   2   0   0   2   0   0   2   2   0   2   0   2   2   2   2   0   2   0   2   2   2   0   0   2   2   0   0   2   2   0   0   2   2   0   0   2   0   2   2   2   2   2   0   2   0   2   2   2   0   2   0   0   2
 MK-5-13                0   0   2   2   0   0   0   2   2   0   2   2   0   2   2   2   2   2   0   2   2   2   2   0   2   0   2   0   2   2   0   2   0   2   0   2   0   2   2   2   0   0   0   2   0   2   2   0   2   0   2   2   0   0   2   0   0   0   2   2   2   2   2   0   2   2   2   2   2   2   2   0   0   2   2   0   2   2   2   2   2   2   2   0   0   2   2   2   2   2   2   2   0   2   2   2   2   0   0   0   0   0   0   2   0   0   2   2   2   0   2   2   0   0   0   2   0   2   0   0   2   2   2   0   2   0   2   2   2   2   0   0   0   0   0   2   0   2   0   2   2   2   2   0   0   2   2   2   0   0   2   0   0   2   2   0   2   0   2   2   2   2   0   2   0   2   2   2   0   2   2   2   0   0   2   2   0   0   2   0   0   0   2   0   0   2   2   2   2   2   2   0   2   2   2   0   2   0   0   2
 MK-5-14                0   0   2   2   0   0   2   2   2   0   0   2   0   2   2   2   2   2   0   0   0   2   2   0   2   0   2   0   2   2   0   2   0   2   0   2   0   2   0   2   0   0   0   2   0   2   2   0   0   0   2   2   0   0   2   0   0   0   2   2   2   0   2   0   2   2   2   2   2   0   2   0   0   2   2   0   2   2   2   2   2   2   2   0   0   2   2   0   2   2   2   2   0   2   2   2   2   0   0   0   0   0   0   2   0   0   2   2   2   0   2   2   0   0   0   2   0   2   2   0   2   2   2   0   0   0   2   2   2   2   0   0   0   0   2   2   0   2   2   2   2   2   2   0   0   2   2   2   0   0   2   0   0   2   2   0   2   0   2   2   2   2   0   2   0   2   2   2   0   2   2   2   0   0   2   2   0   0   2   0   0   0   2   0   0   2   2   2   2   2   2   0   2   2   2   0   2   0   0   2
 MK-5-15                0   0   2   2   0   0   2   0   2   0   2   0   0   2   2   2   2   2   0   0   0   2   2   0   2   0   2   0   2   2   0   2   0   2   0   2   0   2   0   2   0   0   0   2   0   2   2   2   0   0   2   2   0   0   2   0   0   0   2   2   2   0   2   0   2   2   2   2   0   0   2   0   0   2   2   2   2   2   2   0   2   0   2   0   0   2   2   0   2   2   2   0   0   2   2   2   2   0   0   2   0   0   0   2   0   0   2   2   2   0   2   2   0   0   0   2   0   2   2   0   2   2   2   2   0   0   2   2   0   2   2   0   0   0   2   0   2   2   2   2   2   2   0   0   0   2   2   2   0   0   2   0   0   2   2   0   2   0   2   2   2   0   0   2   0   2   2   2   0   2   2   2   0   0   2   2   0   0   2   0   0   0   0   0   2   2   2   0   2   2   2   0   2   2   2   0   2   0   0   0
 MK-5-16                2   0   2   2   0   0   0   0   2   0   2   0   0   2   2   2   2   2   0   0   0   2   2   0   2   0   2   0   2   2   0   2   0   2   0   2   0   2   2   2   0   0   0   2   0   2   2   2   0   2   2   2   0   0   2   0   0   0   2   2   2   2   2   2   2   2   2   2   0   0   2   0   0   0   2   2   2   2   0   0   2   0   2   0   0   2   0   2   2   2   2   2   0   2   2   2   2   2   0   2   0   0   0   2   0   0   2   2   2   0   2   2   0   0   0   2   0   2   2   0   2   2   2   2   0   0   2   2   0   2   2   0   0   0   2   0   2   2   2   2   0   2   0   0   0   2   2   0   0   0   2   0   0   2   2   0   2   0   2   2   2   0   0   2   0   2   2   2   0   0   2   2   0   2   2   2   0   0   2   0   2   0   0   0   2   2   2   0   2   0   2   0   2   0   2   2   2   0   0   2
 MK-6-1                 2   2   0   0   0   2   2   0   0   0   0   2   2   2   0   0   0   2   2   0   0   2   2   0   2   2   2   2   2   0   0   0   0   2   2   0   2   0   2   0   2   2   0   2   2   2   0   2   0   2   0   0   0   0   0   0   0   0   0   0   0   0   0   2   0   0   2   2   0   0   0   0   2   0   2   2   2   2   0   2   2   0   2   2   2   0   2   0   0   0   0   2   0   0   0   2   0   0   0   0   0   2   0   0   2   2   0   2   2   2   0   0   0   2   0   0   2   0   0   2   2   0   2   2   0   2   0   0   2   2   2   0   0   0   2   2   2   0   2   2   2   2   0   0   2   2   2   0   2   0   2   0   2   0   0   0   2   0   2   2   2   2   0   0   0   0   2   2   2   0   2   0   0   0   2   0   2   2   2   2   2   2   0   2   0   2   2   2   0   2   2   2   2   0   0   0   0   2   2   0
 MK-6-2                 0   2   0   0   0   2   2   0   0   0   0   2   2   2   0   0   0   2   2   0   0   2   2   0   2   2   2   0   2   0   0   0   0   2   2   0   2   2   2   0   2   2   0   2   2   2   0   2   0   2   0   0   0   0   0   0   0   0   0   0   0   0   0   2   0   0   0   2   0   0   0   0   2   0   0   2   2   2   0   2   0   0   2   2   2   0   2   0   0   0   0   0   0   0   0   0   0   0   0   2   0   2   2   0   2   2   0   2   2   2   0   2   0   2   0   0   0   0   0   2   2   0   2   2   0   2   2   0   2   2   2   0   0   0   2   2   2   0   2   2   2   2   0   2   2   2   2   0   0   0   2   0   2   0   0   0   2   0   2   2   2   2   0   0   0   0   2   2   2   0   2   0   0   0   0   0   2   2   0   2   2   2   0   2   0   2   2   2   0   2   2   0   2   0   0   0   0   0   2   0
 MK-6-3                 0   2   0   0   0   2   2   0   0   0   0   2   2   2   0   0   0   2   2   0   0   0   2   0   2   2   2   0   2   0   2   2   0   2   2   0   0   2   2   0   2   2   0   2   2   2   0   2   0   0   0   0   0   2   0   0   0   2   0   0   0   0   2   2   0   0   0   2   0   0   0   0   2   0   0   2   2   2   0   0   0   0   2   2   2   0   2   0   0   0   0   0   0   0   0   0   0   0   0   2   0   2   2   0   2   2   0   2   2   2   0   2   0   2   2   0   0   0   2   2   0   0   2   2   0   2   2   0   2   2   2   0   0   0   2   2   2   0   2   0   2   2   0   2   2   2   2   0   0   0   2   0   2   0   2   0   2   0   2   2   2   2   2   2   0   0   0   2   2   0   2   0   0   0   2   0   2   2   0   2   0   2   0   2   0   2   2   2   0   2   2   0   2   0   0   0   0   0   2   2
 MK-6-4                 2   2   0   0   0   2   2   0   0   2   0   2   2   2   0   0   0   0   2   0   0   0   2   0   2   2   0   0   2   0   2   2   0   2   2   0   0   2   2   0   2   2   0   2   2   2   0   2   0   0   0   0   0   2   0   2   0   2   0   2   0   0   2   2   0   0   0   2   0   0   0   0   2   2   0   2   2   2   2   0   0   0   2   2   2   0   2   0   0   0   0   0   0   0   0   0   0   0   0   2   2   2   2   0   2   0   0   2   2   2   0   2   0   2   2   0   0   0   2   2   0   0   2   2   0   2   2   0   2   2   0   0   0   0   2   2   2   0   2   0   2   2   2   2   2   2   0   0   0   0   2   0   2   0   2   0   2   0   2   2   2   2   2   2   0   0   0   2   2   0   0   0   2   0   2   0   2   2   0   2   0   2   0   0   0   2   2   2   0   2   2   0   2   0   0   0   0   0   0   2
 MK-6-5                 2   0   0   0   0   2   2   0   0   2   0   0   0   2   0   0   0   0   2   0   2   0   2   0   2   2   0   0   2   0   2   2   0   2   2   0   2   2   2   0   2   2   0   2   2   2   0   2   0   0   0   2   0   2   0   2   2   2   0   2   0   0   2   2   0   0   0   2   0   0   0   0   2   2   0   2   2   2   2   0   0   0   0   2   2   0   2   0   0   0   0   0   0   0   0   0   2   0   0   2   2   2   2   2   2   0   0   2   2   2   0   2   0   0   2   0   0   0   2   2   0   0   2   2   0   2   0   0   0   2   0   0   0   2   2   2   0   0   2   0   2   2   2   2   2   2   0   0   0   0   2   0   2   0   2   2   2   0   2   2   2   2   2   2   0   0   0   2   2   0   0   0   2   0   2   0   2   2   0   2   0   2   0   0   0   2   2   2   0   2   2   0   2   2   0   0   0   0   0   0
 MK-6-6                 2   0   0   0   2   2   2   0   0   2   0   0   0   2   0   0   0   0   0   0   2   0   2   0   2   2   0   0   2   0   2   2   0   2   0   0   2   2   2   0   2   2   0   2   2   0   0   2   0   2   0   2   0   2   0   2   2   2   0   2   0   0   2   2   0   0   0   2   0   0   0   0   2   2   0   2   2   2   2   0   0   0   0   2   2   0   2   0   0   0   0   0   0   0   0   0   2   0   0   2   2   2   2   2   2   0   2   2   2   2   0   2   0   0   2   0   0   0   2   2   0   0   2   2   0   0   0   0   2   2   0   2   0   2   2   2   0   0   2   2   2   2   2   2   2   2   0   0   0   0   2   2   2   2   2   2   0   0   2   2   2   2   2   2   0   0   0   2   2   0   0   0   2   0   2   2   2   2   0   2   0   2   0   2   2   2   2   2   0   2   0   0   2   2   0   0   0   0   0   0
 MK-6-7                 2   0   0   0   2   2   2   0   0   2   0   0   0   2   0   0   0   0   0   0   2   0   2   0   2   2   0   0   2   0   2   0   0   2   0   2   2   2   2   0   2   2   0   2   2   0   0   2   0   2   2   2   0   2   0   2   2   2   0   2   0   0   2   2   0   0   0   2   0   0   0   0   2   2   0   2   2   2   2   0   0   0   0   2   2   0   2   0   0   0   0   2   0   0   0   0   2   2   0   2   2   0   2   2   2   0   2   2   2   2   0   2   0   0   2   0   0   0   2   2   0   2   2   2   0   0   0   0   2   2   0   2   0   2   2   0   0   0   2   2   2   2   2   2   0   2   0   0   0   0   2   2   2   2   2   2   2   0   2   2   2   2   2   0   0   0   0   2   0   0   0   2   2   0   2   2   2   0   0   2   0   2   0   2   2   2   2   2   0   2   0   0   2   2   0   0   0   0   0   0
 MK-6-8                 2   0   0   0   2   2   2   0   0   2   0   0   0   2   2   0   0   2   0   0   2   0   2   0   0   2   2   0   2   2   2   0   0   2   0   2   2   2   2   0   2   2   0   2   2   2   2   2   0   0   2   2   0   2   0   2   2   2   0   2   0   0   2   2   0   0   0   2   0   0   0   0   2   2   0   2   2   2   2   0   0   0   0   0   2   0   2   0   0   0   0   2   0   0   0   0   2   2   0   2   2   0   0   2   2   0   0   2   2   2   2   2   0   0   2   0   0   2   2   2   0   2   2   2   0   2   0   0   2   2   0   2   0   2   2   0   2   0   2   2   2   2   2   2   2   2   0   0   0   0   2   2   2   2   2   2   2   2   2   2   2   2   2   0   0   0   2   2   0   0   0   2   0   2   2   0   0   0   2   2   0   2   0   2   2   2   0   2   0   2   0   2   2   2   0   0   0   0   0   0
 MK-6-9                 2   0   0   0   2   2   2   0   0   2   0   0   2   2   2   0   2   2   0   0   2   0   0   0   0   2   0   0   2   2   2   0   0   0   0   2   2   2   2   0   2   2   0   2   2   2   2   2   0   0   2   2   0   2   0   0   2   2   0   2   0   0   2   2   0   0   0   2   0   2   0   0   2   2   0   2   2   2   0   0   0   0   0   0   2   0   2   0   0   0   0   2   0   0   0   0   0   2   0   2   0   0   0   2   2   0   0   2   2   2   2   2   0   0   2   0   0   2   2   2   0   2   2   0   0   2   0   0   2   2   0   2   2   2   2   0   2   0   2   2   2   2   2   2   2   2   0   0   0   0   2   2   2   2   2   2   2   2   2   2   2   2   2   0   0   0   0   0   0   2   0   2   0   2   2   0   0   0   2   2   0   2   0   2   2   2   0   2   0   2   0   2   2   2   0   0   0   0   0   0
 MK-6-10                2   0   0   0   2   2   2   0   0   2   0   0   2   2   2   2   2   2   0   0   2   0   2   0   0   2   0   0   0   2   2   0   0   0   0   2   2   2   0   0   2   2   0   2   0   2   2   2   0   0   2   0   0   2   0   0   2   2   2   0   0   0   2   2   2   0   0   2   0   2   0   0   2   2   0   2   2   2   0   0   0   0   0   2   2   2   2   0   0   2   0   2   0   2   2   0   0   2   0   2   0   0   0   2   2   0   0   2   2   2   2   2   0   0   2   0   0   2   2   2   0   0   0   2   0   2   0   0   2   2   0   2   2   2   2   0   2   0   2   2   2   2   2   2   2   2   0   0   0   0   2   2   2   2   2   2   2   2   2   2   2   2   2   0   0   0   0   0   0   2   0   2   2   0   2   0   0   0   2   2   0   2   0   2   2   2   0   2   0   2   0   2   2   0   0   0   0   0   0   2
 MK-6-11                2   0   0   0   2   2   0   0   0   2   0   0   2   2   2   2   2   2   0   0   2   0   2   0   0   2   0   0   2   2   2   0   0   0   0   2   2   2   0   0   2   2   0   2   0   2   2   2   0   0   2   0   0   0   0   0   2   2   2   0   0   0   2   2   2   0   0   0   0   2   0   2   2   2   0   2   2   2   2   0   0   0   0   0   2   2   2   0   0   0   0   2   0   2   2   0   0   2   0   0   0   0   0   2   2   0   0   2   2   2   2   0   0   0   2   0   0   2   2   2   0   0   0   2   0   2   0   0   2   2   0   2   2   2   2   0   0   0   2   2   2   2   0   2   2   2   0   0   0   0   2   2   2   2   2   2   2   2   2   2   2   2   2   0   0   0   0   0   0   2   0   2   2   0   0   0   0   0   2   2   0   2   0   2   2   2   0   2   0   0   0   2   2   0   0   0   0   0   0   2
 MK-6-12                2   0   0   0   2   0   0   0   0   2   0   0   2   2   2   2   2   2   0   0   2   0   2   0   0   2   0   0   2   2   2   0   0   0   0   2   2   2   0   0   0   2   0   2   0   2   2   2   0   0   2   0   0   0   0   2   0   2   2   0   0   0   2   2   2   0   0   0   0   2   0   2   2   2   0   2   2   2   2   0   0   0   0   0   2   2   2   0   0   0   0   2   0   2   0   0   0   2   0   0   0   0   0   2   2   0   0   2   2   2   2   0   0   0   0   0   0   2   2   2   0   0   0   2   0   2   0   0   2   2   0   2   2   2   2   0   0   0   0   2   2   2   0   2   2   2   0   0   0   0   2   2   2   2   2   2   0   2   2   2   2   2   2   0   0   0   0   0   0   2   0   2   2   0   0   0   0   0   2   2   0   2   0   2   0   0   0   2   0   0   0   2   2   0   0   0   0   0   0   2
 MK-6-13                2   0   0   2   2   0   0   0   0   2   0   0   2   2   2   2   2   2   0   0   2   0   2   0   0   2   2   0   2   2   2   0   0   0   0   2   2   2   2   0   0   2   0   2   0   2   2   2   0   0   2   0   0   0   0   2   0   2   2   0   0   0   2   2   2   0   0   0   0   2   0   0   2   2   0   2   2   2   2   0   0   0   0   0   2   2   2   0   0   0   0   2   0   0   0   2   0   2   0   0   0   0   0   2   2   0   0   2   2   2   2   2   0   0   0   0   0   2   0   2   2   0   0   2   0   0   0   0   2   2   0   2   2   2   2   0   0   0   0   2   2   0   0   2   2   0   0   0   0   0   2   2   2   0   2   2   0   2   2   2   2   2   2   2   0   0   0   0   0   2   0   2   0   0   0   0   0   2   2   2   0   2   0   2   0   0   0   0   2   0   0   2   2   0   0   0   0   0   0   2
 MK-6-14                2   0   0   2   2   0   0   0   0   2   0   0   2   2   2   2   2   2   0   0   0   0   2   0   0   2   2   2   2   2   2   0   0   0   0   2   2   2   2   0   0   2   0   0   0   2   2   0   0   0   2   0   0   0   0   2   0   2   2   0   0   0   2   0   2   0   0   2   0   2   0   2   2   2   0   2   2   2   2   0   0   0   2   0   2   2   0   0   0   0   0   0   0   0   0   2   0   2   0   0   0   0   2   2   2   0   0   0   2   2   2   2   0   0   0   0   0   2   0   2   2   0   0   2   0   0   0   0   2   2   2   2   2   0   2   2   0   2   0   2   2   0   0   2   2   0   0   0   0   0   0   2   2   0   2   2   0   2   2   2   2   2   2   2   0   0   0   0   0   0   0   2   2   2   0   0   0   2   2   2   0   2   0   2   0   0   0   0   2   0   0   2   2   2   0   0   0   0   0   2
 MK-6-15                2   0   0   2   2   0   0   0   0   2   0   0   2   2   2   2   2   2   2   0   0   0   2   0   0   2   2   2   2   2   2   0   0   0   0   2   2   2   2   0   0   2   0   0   2   2   2   2   0   0   2   0   0   0   0   2   0   2   2   0   0   0   2   0   2   2   0   2   0   2   0   2   2   2   0   2   2   2   2   0   0   0   2   2   2   2   0   2   0   0   0   2   0   2   0   0   0   2   0   0   0   0   2   2   2   0   0   0   2   2   2   2   0   0   0   0   2   2   0   0   2   0   0   0   0   0   0   0   2   2   2   2   2   0   2   2   0   2   0   2   2   2   0   2   2   0   0   0   0   0   0   2   2   0   2   2   0   2   2   2   2   2   2   2   0   2   0   0   0   0   0   2   2   2   0   0   0   2   2   2   0   2   0   2   0   0   0   0   2   0   0   0   2   2   0   0   0   0   0   2
 MK-6-16                2   0   0   2   2   0   0   0   0   2   0   0   2   2   2   2   2   2   2   0   0   0   2   0   0   2   2   2   2   2   2   0   0   0   0   2   2   2   2   2   0   2   0   0   0   2   2   2   2   0   2   0   0   0   0   2   0   2   2   0   2   2   2   0   2   2   0   2   0   2   0   2   2   2   0   2   2   2   2   0   0   0   2   2   2   2   0   2   0   0   0   2   0   0   0   0   0   2   0   0   0   0   0   2   2   0   2   0   2   2   2   2   0   0   0   0   2   2   0   0   2   0   0   0   2   0   0   2   2   2   2   2   2   0   2   2   0   2   0   2   2   2   0   2   2   0   0   0   0   0   0   2   0   0   2   2   2   0   2   0   2   2   2   2   0   2   0   0   0   2   0   2   2   2   0   0   0   2   2   2   2   2   0   2   0   0   0   0   2   0   0   0   2   2   0   0   0   0   0   2
 
!****************************************** Phenotypic Data **********************************************************
!-100.0 is resevred for missing phenotype
SimulatedTrait1        16.6607   15.6167   14.8040   13.7278   14.4423   16.1304   14.1815   14.2650   16.2282   14.4087   13.9731   14.6441   14.1599   13.9911   16.4994   16.1400   14.2592   15.8862   14.3920   15.9893   13.8600   13.7816   15.5526   15.3735   13.6168   13.6939   14.0682   14.9152   14.1555   14.0938   16.1488   13.6723   16.5826   14.8485   16.4016   15.9459   15.0386   14.6872   13.8935   16.9769   13.1872   13.8188   14.8099   16.5172   14.1816   15.4595   16.2983   14.0802   15.7489   15.6080   15.6773   13.9652   13.9679   14.6441   14.0353   13.7280   16.0272   15.8271   15.0220   14.1953   16.0836   16.3803   14.0788   16.0091   15.3420   14.8148   14.8891   15.9078   14.2264   15.2640   17.1936   14.3634   14.4468   13.1333   15.6526   16.4699   13.8454   14.7523   15.1951   15.3085   14.0712   15.7110   14.3718   16.5059   15.5417   14.5921   16.3518   14.9154   16.1154   14.3252   14.3905   14.3925   14.1462   14.0955   15.4269   16.3673   16.0633   16.3566   13.5315   15.7249   17.0742   15.7718   13.7382   16.1562   15.6316   13.9194   15.7357   14.5968   15.5873   15.7084   15.9984   14.3917   15.2536   14.8777   15.9227   14.6869   15.7463   14.6297   14.7561   13.4600   12.9270   14.9768   14.6655   13.5175   13.2890   16.1936   14.0110   13.5991   16.5338   14.5163   14.0518   15.4879   15.1332   13.7269   13.9385   15.6558   14.1008   16.0907   14.9735   14.5758   14.0255   16.5363   13.7951   15.0045   16.2145   15.7123   15.7388   13.6721   15.1259   16.8298   14.9183   15.0163   15.6525   13.2098   14.3267   17.1494   13.7619   15.4149   14.8365   15.6705   16.2353   16.0505   13.8707   13.9189   14.3267   13.7717   15.3646   13.9636   16.2491   15.4702   14.1407   14.5308   15.4336   15.3978   13.2303   16.3934   14.9968   14.3374   16.0630   16.1485   15.8723   14.6392   13.5894   15.4910   13.8226   13.6973   15.5148   16.1855   12.9984   16.1087   13.1700   13.8849   13.8689   13.9376   13.5883   15.0652   14.2816   14.4331   13.6395   14.5738
SimulatedTrait2         9.4434    9.0105   10.3897   10.4770   10.6909    9.1485   10.2216   10.2175    9.4536   10.9709   10.9076    9.3169   10.7708   10.6105    9.3655   10.1152   10.5803    9.8472   10.2945    9.3448   10.8294    9.8918    9.7243   10.4511   10.2905   10.3393   10.6705   10.5398   10.7790   10.8905    8.9738   10.2580    9.2438    9.9542    9.7510    9.6108   10.9084   10.2696   10.8868    9.6629   10.5764   10.8343   11.4427    9.8381   10.2631    9.8490    9.5321   10.2354    8.8249    9.6770    9.9239   10.9720   10.1511   10.4056   10.3381   10.2356    9.5185    9.5297    9.6580    9.4616    9.4441    9.3063   10.4256    9.5005   11.0858   10.5520    9.5173    9.7997   10.5623    9.6649    9.5057   10.5545   10.5232   10.5782    9.1098    9.8032   10.5406   10.4497    9.1762    9.3505   10.5070    9.6624   10.4263    9.5650   10.5850   10.0670    9.4363   10.4886    9.2644   10.2583   10.3239   10.4559   10.6496   10.4094    9.6005    9.4423    9.3848    9.5707   10.2757    9.8576    8.9341    9.3203   10.5277    9.1725    9.4504   11.0030    9.4733   10.3523    9.5644    9.7684    9.7256   10.1994    9.3395   10.7481    9.3948   10.2943    9.4192    9.8738   10.1289   10.6174   10.4997   10.5405   10.4485   10.7569   10.3866    9.9186   10.4016   10.6289    9.2877    9.2827   10.8839    9.0905   10.4367    9.9420    9.9065    9.6287   10.4588    9.5350    9.4291   10.5906   10.9691    9.3975   10.5888    9.7232    9.6636    9.6311    9.5252   10.3165   10.5542    9.6549    9.8908   10.4218    9.2710   10.8155   10.0812    9.4190   10.5525    9.5035    9.4566   10.3647    9.5833    9.5423   10.7026   10.4269   10.7495   10.0585    9.2378   10.4049    9.3629    9.0170   10.0286   10.3005    9.8009   10.4871   10.1455    9.4599    9.6823   10.3384    9.5428    9.2130    9.1719   10.7039   10.9588    9.4083   10.3385   10.4275    9.8568    9.4882   10.2938    9.6463   10.4340   10.7480   10.1998   10.4683   10.2222   10.1476   10.1924   10.3735   10.3940   10.6964
 
