# Supplementary material for: Inclusive Composite Interval Mapping of QTL by Environment Interactions in Biparental Populations
Source: PLoS One. 2015 Jul 10;10(7):e0132414. doi: 10.1371/journal.pone.0132414 (PMC4498613; doi:10.1371/journal.pone.0132414)
Supplement: S6 File — (ZIP) [file pone.0132414.s006.zip › H=0.8/L1/run_00182.met]

!**********************Note: lines staring with "!" are remarks and will be ignored in the program********************
!*********************************General Information**********************************
!Assuming F1 = P1 x P2, populations available in QTL IciMapping are: 
!  1, P1BC1F1 = P1 x F1, the first backcrossing where P1 is used as the recurrent parent;
!  2, P2BC1F1 = P2 x F1, the first backcrossing where P2 is used as the recurrent parent;
!  3, F1DH, F1-derived doubled haploids; 
!  4, RIL or F1RIL, recombination inbred lines through the repeated selfing of F1;
!  5, P1BC1RIL, recombination inbred lines through the repeated selfing of P1BC1F1;
!  6, P2BC1RIL, recombination inbred lines through the repeated selfing of P2BC1F1;
!  7, F2, the selfing generation of F1;
!  8, F3, the selfing generation of F2;
!  9, P1BC2F1, the second backcrossing where P1 is used as the recurrent parent; 
! 10, P2BC2F1, the second backcrossing where P2 is used as the recurrent parent;
! 11, P1BC2RIL, recombination inred lines through the repeated selfing of P1BC2F1; 
! 12, P2BC2RIL, recombination inred lines through the repeated selfing of P2BC2F1; 
! 13, P1BC1F2, the selfing generation of P1BC1F1; 
! 14, P2BC1F2, the selfing generation of P2BC1F1; 
! 15, P1BC2F2, the selfing generation of P1BC2F1; 
! 16, P2BC2F2, the selfing generation of P2BC2F1; 
! 17, P1BC1DH, P1BC1F1-derived doubled haploids; 
! 18, P2BC1DH, P2BC1F1-derived doubled haploids; 
! 19, P1BC2DH, P1BC2F1-derived doubled haploids; 
! 20, P2BC2DH, P2BC2F1-derived doubled haploids; 
   3      !Mapping Population (see remarks above)
   2      !Mapping Function (1 for Kosambi; 2 for Haldane; 3 for Morgan)
   2      !Marker Space Type (1 for intervals; 2 for positions)
   1      !Marker Space Unit(1 for centiMorgans; 2 for Morgan)
   6      !Number of Chromosomes (or Linkage Groups)
 200      !Size of the mapping population
   2      !Number of environments
 
!***************************************** Chromosomes and Linkage Maps **********************************************
!Chromosome                 NumMarkers
-CH1                        16
-CH2                        16
-CH3                        16
-CH4                        16
-CH5                        16
-CH6                        16
!Linkage map (Marker name followed by position or the interval length)
 MK-1-1                1     0.000
 MK-1-2                1    10.000
 MK-1-3                1    20.000
 MK-1-4                1    30.000
 MK-1-5                1    40.000
 MK-1-6                1    50.000
 MK-1-7                1    60.000
 MK-1-8                1    70.000
 MK-1-9                1    80.000
 MK-1-10               1    90.000
 MK-1-11               1   100.000
 MK-1-12               1   110.000
 MK-1-13               1   120.000
 MK-1-14               1   130.000
 MK-1-15               1   140.000
 MK-1-16               1   150.000
 MK-2-1                2     0.000
 MK-2-2                2    10.000
 MK-2-3                2    20.000
 MK-2-4                2    30.000
 MK-2-5                2    40.000
 MK-2-6                2    50.000
 MK-2-7                2    60.000
 MK-2-8                2    70.000
 MK-2-9                2    80.000
 MK-2-10               2    90.000
 MK-2-11               2   100.000
 MK-2-12               2   110.000
 MK-2-13               2   120.000
 MK-2-14               2   130.000
 MK-2-15               2   140.000
 MK-2-16               2   150.000
 MK-3-1                3     0.000
 MK-3-2                3    10.000
 MK-3-3                3    20.000
 MK-3-4                3    30.000
 MK-3-5                3    40.000
 MK-3-6                3    50.000
 MK-3-7                3    60.000
 MK-3-8                3    70.000
 MK-3-9                3    80.000
 MK-3-10               3    90.000
 MK-3-11               3   100.000
 MK-3-12               3   110.000
 MK-3-13               3   120.000
 MK-3-14               3   130.000
 MK-3-15               3   140.000
 MK-3-16               3   150.000
 MK-4-1                4     0.000
 MK-4-2                4    10.000
 MK-4-3                4    20.000
 MK-4-4                4    30.000
 MK-4-5                4    40.000
 MK-4-6                4    50.000
 MK-4-7                4    60.000
 MK-4-8                4    70.000
 MK-4-9                4    80.000
 MK-4-10               4    90.000
 MK-4-11               4   100.000
 MK-4-12               4   110.000
 MK-4-13               4   120.000
 MK-4-14               4   130.000
 MK-4-15               4   140.000
 MK-4-16               4   150.000
 MK-5-1                5     0.000
 MK-5-2                5    10.000
 MK-5-3                5    20.000
 MK-5-4                5    30.000
 MK-5-5                5    40.000
 MK-5-6                5    50.000
 MK-5-7                5    60.000
 MK-5-8                5    70.000
 MK-5-9                5    80.000
 MK-5-10               5    90.000
 MK-5-11               5   100.000
 MK-5-12               5   110.000
 MK-5-13               5   120.000
 MK-5-14               5   130.000
 MK-5-15               5   140.000
 MK-5-16               5   150.000
 MK-6-1                6     0.000
 MK-6-2                6    10.000
 MK-6-3                6    20.000
 MK-6-4                6    30.000
 MK-6-5                6    40.000
 MK-6-6                6    50.000
 MK-6-7                6    60.000
 MK-6-8                6    70.000
 MK-6-9                6    80.000
 MK-6-10               6    90.000
 MK-6-11               6   100.000
 MK-6-12               6   110.000
 MK-6-13               6   120.000
 MK-6-14               6   130.000
 MK-6-15               6   140.000
 MK-6-16               6   150.000
!*********************************** Marker Types ********************************************************************
!Co-dominant marker: When heterozygote F1 is present, P1 is coded as 2, F1 is coded as 1, and P2 is coded as 0; Otherwise, P1 is coded as 2, and P2 is coded as 0. 
!Dominant marker: When heterozygote F1 is present, P1 and F1 are coded as 12, and P2 is coded as 0; Otherwise, P1 is coded as 2, and P2 is coded as 0.  
!Recessive markers: When heterozygote F1 is present, P1 is coded as 2, and F1 and P2 are coded as 10; Otherwise, P1 is coded as 2, and P2 is coded as 0. 
!Missing marker is coded as -1. 
 MK-1-1                 0   2   2   0   2   0   2   0   2   2   0   2   0   0   2   2   2   0   2   2   0   0   0   2   2   0   0   0   2   2   2   0   2   0   2   2   0   0   0   2   2   0   0   2   0   2   0   0   2   2   0   2   0   0   2   0   2   2   2   0   2   0   0   0   2   0   2   0   0   2   0   0   0   0   2   0   0   2   2   2   0   0   2   0   0   2   0   0   0   2   2   0   0   2   0   2   2   2   0   0   0   2   0   2   2   0   2   2   0   0   2   2   2   2   0   0   0   0   2   2   0   2   0   0   0   2   2   2   0   2   2   0   2   2   0   0   2   0   0   2   2   0   2   2   2   0   2   0   0   2   2   2   0   2   0   0   2   0   2   2   2   2   0   0   0   2   2   2   0   2   0   2   0   2   2   2   0   2   0   2   0   0   2   2   2   0   2   2   0   0   0   0   0   2   2   2   0   0   0   2
 MK-1-2                 0   2   2   0   0   0   0   0   2   2   0   2   0   0   2   2   2   0   0   2   0   0   0   2   2   0   0   0   2   2   2   0   2   0   2   0   0   0   0   2   2   0   0   2   0   2   0   0   2   2   0   2   0   0   2   0   2   2   2   0   0   0   0   0   2   0   0   0   0   2   0   0   0   0   2   0   0   2   2   2   0   0   2   0   2   2   0   0   0   2   2   2   0   0   0   2   2   2   0   0   2   0   0   2   0   2   2   2   0   0   0   2   0   2   0   0   0   0   2   2   0   2   0   0   0   2   2   2   0   2   2   0   2   0   0   0   2   0   0   0   2   0   2   2   2   0   2   0   2   2   2   2   0   2   0   2   2   0   2   2   2   0   0   0   0   0   2   2   0   2   2   2   0   2   2   2   0   2   0   2   0   0   2   2   2   0   2   2   0   0   0   0   0   2   2   2   0   0   0   2
 MK-1-3                 0   0   2   0   0   0   0   0   2   2   0   2   0   0   2   2   2   0   0   2   0   0   0   2   2   0   0   0   2   2   2   0   2   0   2   2   0   2   0   2   2   0   0   2   0   2   0   0   2   2   0   0   0   0   2   2   2   2   2   0   0   0   0   0   2   0   0   0   0   2   0   0   0   0   0   0   0   2   0   2   0   0   2   0   2   2   0   0   0   2   2   2   0   0   0   2   2   0   0   0   2   0   0   2   0   2   2   2   0   0   0   2   0   2   0   0   0   0   0   2   0   2   0   0   0   2   2   2   0   2   2   0   2   0   0   0   2   0   0   0   2   0   2   2   2   0   0   0   0   2   2   2   0   2   0   2   2   0   2   2   0   0   0   0   2   0   2   2   0   2   2   2   0   2   2   2   0   2   0   2   0   0   2   2   2   0   2   2   0   0   0   0   0   2   2   2   0   0   0   2
 MK-1-4                 0   0   2   0   2   0   0   0   2   2   0   2   0   0   2   2   2   2   0   2   0   0   0   2   2   0   0   0   2   2   2   0   2   0   2   2   0   0   0   2   2   0   0   2   0   2   0   0   0   2   0   2   0   0   2   2   2   2   2   0   0   0   0   0   2   0   0   0   0   2   0   0   0   0   0   0   0   2   0   2   0   0   0   2   0   2   0   0   2   2   2   2   0   0   0   2   2   0   0   0   2   0   0   2   0   2   2   2   0   0   0   2   0   2   0   0   0   0   0   2   2   2   0   0   0   2   2   2   0   2   2   0   2   0   0   0   2   0   0   0   2   0   2   2   2   0   0   0   0   2   2   2   0   2   0   2   2   0   2   2   0   0   0   0   2   0   2   2   0   2   2   2   0   2   2   2   0   0   0   2   0   0   2   2   2   0   2   2   0   0   0   0   0   2   2   2   0   0   2   2
 MK-1-5                 0   0   2   0   2   0   0   0   2   2   0   2   0   0   2   2   2   2   0   2   0   2   0   2   2   0   0   0   2   2   2   0   2   0   2   2   0   0   0   2   2   0   0   2   0   2   0   0   0   0   0   2   0   0   2   2   2   2   2   2   0   0   0   0   2   0   0   0   0   2   0   0   0   0   0   0   2   2   0   2   0   0   0   0   0   2   0   0   2   2   2   2   2   0   2   2   2   0   0   0   2   0   0   2   0   2   0   2   0   0   0   2   0   2   0   0   2   0   0   2   2   2   0   0   2   2   2   2   0   2   2   0   2   0   2   2   0   0   0   0   2   0   2   2   2   0   0   0   2   2   2   2   0   2   0   0   0   0   2   2   0   2   0   0   2   0   2   2   0   0   2   2   0   2   2   2   0   0   0   0   0   0   0   2   2   2   0   2   0   0   0   0   0   2   2   2   2   0   2   0
 MK-1-6                 0   0   2   0   2   0   0   0   2   2   0   2   0   0   0   2   2   2   0   0   0   2   0   2   2   0   0   0   2   2   2   0   2   0   2   2   0   0   2   2   2   0   0   2   0   2   0   0   2   0   0   2   0   0   2   2   0   2   2   2   0   0   0   2   2   0   0   0   0   2   0   2   0   0   0   0   2   2   0   2   0   0   0   2   0   2   0   0   2   2   2   2   2   0   2   2   2   0   0   0   2   0   0   2   0   2   0   2   0   0   0   2   0   2   0   0   2   0   0   2   2   2   0   0   2   2   2   0   0   2   2   0   2   0   2   2   0   0   0   0   2   0   2   2   2   0   0   0   2   2   2   0   2   2   2   0   0   0   2   2   0   2   0   0   2   0   2   2   0   0   0   2   0   2   2   2   0   0   0   0   0   0   0   2   2   0   2   0   0   0   0   0   0   2   2   2   2   0   2   0
 MK-1-7                 0   0   0   0   0   0   0   0   2   2   0   2   0   0   0   2   2   2   0   0   0   0   0   2   2   0   0   0   2   2   2   0   2   0   2   2   0   0   2   2   0   0   2   2   0   2   0   2   2   0   0   2   0   0   2   2   0   2   2   2   0   0   0   2   2   0   0   0   0   2   0   2   0   0   0   0   2   0   0   2   0   0   0   2   0   2   0   0   2   2   2   2   0   2   2   2   2   0   0   0   2   0   0   2   0   2   0   2   0   0   0   2   0   2   0   0   2   0   0   2   2   2   0   0   2   0   2   0   0   2   2   0   2   0   2   2   0   0   0   0   2   0   2   2   2   0   0   0   2   2   2   0   2   2   2   0   0   0   2   0   0   2   0   2   2   0   0   2   0   0   0   2   0   2   2   2   0   0   0   0   0   0   0   2   2   0   2   0   0   0   0   0   0   2   0   2   0   2   2   0
 MK-1-8                 0   0   0   0   0   0   2   0   2   0   0   2   0   2   2   2   0   2   2   0   0   0   0   0   2   0   0   2   2   2   2   0   2   0   2   2   0   0   2   2   0   0   2   2   0   2   0   2   2   0   0   2   0   0   2   2   0   2   2   2   0   0   0   0   2   0   0   2   0   0   0   2   0   0   2   0   2   0   0   2   0   0   0   2   0   2   0   0   2   2   2   2   0   2   2   2   2   0   0   0   2   0   0   2   0   2   0   2   0   0   0   2   0   2   0   0   2   0   0   2   0   2   0   0   2   0   2   0   0   2   2   0   2   0   2   2   0   0   0   0   2   0   2   2   2   0   0   0   2   2   2   0   2   2   2   0   0   0   2   0   0   2   0   2   2   0   2   2   0   0   2   2   0   2   2   2   0   0   0   0   0   0   0   2   0   0   0   0   0   0   0   0   0   2   0   2   0   2   2   2
 MK-1-9                 0   0   0   0   0   0   2   2   2   0   0   2   2   2   2   2   2   2   2   0   0   0   0   0   2   0   0   2   2   2   2   0   2   0   2   2   0   0   2   2   0   0   0   2   0   0   0   2   2   2   0   2   0   0   2   0   0   2   2   2   0   0   0   0   2   0   2   2   0   0   0   2   0   0   2   0   2   0   0   2   0   0   0   2   0   2   0   0   2   2   2   2   0   0   2   2   2   0   0   0   2   0   0   2   0   2   0   2   2   0   0   2   0   2   0   0   0   0   0   2   0   2   0   0   2   0   0   0   0   2   0   0   2   0   2   2   2   0   0   0   2   0   2   2   2   0   0   0   2   2   2   0   2   2   2   0   0   2   2   0   0   2   0   2   2   0   2   2   0   0   2   2   0   2   2   2   2   0   0   0   0   0   0   0   0   0   0   0   0   0   0   0   0   2   0   2   0   2   2   2
 MK-1-10                0   0   0   0   0   0   2   2   0   0   0   2   2   2   2   2   2   2   2   0   0   0   2   0   0   0   0   0   2   2   2   0   2   0   2   2   0   0   0   2   0   0   0   2   0   0   2   2   2   0   0   2   0   0   0   0   0   2   2   2   0   0   0   0   2   0   2   2   2   0   2   2   0   2   2   0   2   0   0   2   0   0   0   2   0   2   0   0   2   2   2   2   0   0   2   2   2   0   0   0   2   0   0   2   0   2   0   0   2   0   0   2   0   2   0   0   0   0   0   2   0   2   0   0   2   0   0   0   0   2   0   0   2   0   2   2   2   0   0   0   2   0   2   2   2   0   0   0   2   2   2   0   2   2   0   0   2   0   2   0   2   2   0   2   2   0   2   2   2   0   2   2   0   2   2   2   2   0   0   0   0   0   2   0   0   0   0   0   0   0   0   0   0   0   0   0   0   2   2   2
 MK-1-11                0   0   0   0   0   0   2   2   0   0   2   2   2   2   2   2   2   2   2   0   0   0   2   0   0   0   0   0   2   2   2   0   2   2   2   2   0   0   0   2   2   0   0   2   0   0   2   2   2   0   0   2   0   2   0   0   0   2   2   2   0   0   0   0   2   0   2   2   2   0   2   2   0   2   0   0   2   0   0   2   0   0   0   2   0   2   2   0   0   2   0   2   0   0   2   2   2   0   0   0   2   0   2   2   0   2   0   0   2   0   0   2   0   2   2   0   0   0   0   2   0   2   2   0   2   0   0   2   0   2   0   0   2   0   2   2   0   0   0   0   2   0   2   2   2   0   0   0   2   0   2   2   2   2   2   0   2   0   2   0   2   2   0   2   2   0   2   2   2   0   2   2   0   2   0   2   2   0   0   0   0   0   2   0   0   0   0   0   2   0   0   0   0   0   0   2   2   2   2   2
 MK-1-12                0   0   2   0   0   0   2   2   2   0   2   2   2   2   2   0   2   2   2   0   0   0   2   0   0   0   0   0   2   2   0   2   2   2   2   2   0   0   0   2   2   2   0   2   0   0   2   2   2   0   0   0   0   2   0   0   0   2   2   2   0   2   0   0   2   0   2   2   2   0   2   2   0   2   2   0   2   0   0   2   0   0   0   2   0   2   2   0   0   2   0   2   0   0   0   2   2   0   0   0   2   2   2   2   0   2   0   0   2   0   0   2   0   2   0   0   0   0   0   2   0   2   2   0   0   0   0   2   0   2   2   0   2   2   2   2   0   2   0   0   0   0   2   2   2   0   0   2   0   0   2   2   2   2   0   0   2   0   0   0   2   2   2   0   2   0   2   2   2   0   2   2   0   2   0   2   2   0   0   0   0   0   2   0   0   0   0   0   2   0   0   0   0   0   2   2   2   2   2   2
 MK-1-13                0   0   2   2   0   2   2   2   2   0   2   0   0   2   2   0   2   2   2   0   0   0   2   0   0   0   0   0   2   2   0   2   2   2   2   2   0   0   0   2   2   2   0   2   0   0   2   2   2   0   0   0   0   0   0   0   0   2   2   2   0   2   0   0   0   2   2   2   2   0   2   2   0   2   2   0   2   0   0   2   0   0   0   2   0   0   2   0   0   2   0   2   0   0   0   2   2   0   0   0   2   2   2   2   0   0   0   0   2   0   0   2   2   2   0   0   0   0   0   2   0   2   2   0   0   2   0   2   0   2   2   0   2   2   0   2   0   2   0   0   0   0   2   2   2   2   0   2   0   0   2   2   2   2   0   2   2   0   0   0   0   2   2   2   2   0   2   2   2   0   2   2   0   2   0   2   2   0   0   0   2   0   2   2   0   0   0   0   2   0   0   0   0   0   2   2   2   2   0   2
 MK-1-14                0   0   2   2   2   2   2   2   2   0   2   0   0   2   2   0   2   0   2   0   0   0   2   0   0   0   0   0   2   2   0   2   2   2   2   2   0   0   0   2   2   2   0   2   0   0   2   2   2   0   0   0   2   0   2   0   0   2   2   2   0   2   0   0   0   2   2   2   2   0   2   2   0   2   2   0   2   0   2   2   0   0   0   2   0   0   2   0   2   2   0   0   0   0   0   2   0   0   0   0   2   2   2   2   0   2   0   0   0   2   2   2   2   2   0   0   0   0   0   2   2   2   2   0   0   0   0   2   0   2   0   0   2   2   0   2   0   2   0   0   0   0   2   0   2   2   0   2   0   0   2   2   2   2   0   0   2   0   2   0   0   0   2   2   2   0   2   2   2   0   2   2   2   2   0   2   2   0   0   0   2   0   2   2   0   0   0   0   2   2   0   0   0   0   2   2   2   2   0   2
 MK-1-15                0   0   2   2   0   2   2   2   2   0   2   0   0   2   2   0   2   0   2   2   2   0   2   0   0   2   0   0   2   2   0   2   2   2   2   2   0   0   0   2   2   2   0   2   0   0   0   2   2   0   0   0   2   0   2   0   2   2   2   2   0   2   0   0   0   2   2   2   2   2   2   2   0   2   2   0   2   0   2   0   0   0   0   2   0   0   2   0   2   0   0   0   0   0   0   2   0   0   0   2   2   2   2   2   0   2   0   0   0   2   0   2   2   2   0   0   0   2   0   0   2   2   2   0   0   0   0   2   2   2   0   0   2   2   0   2   0   2   0   0   0   0   0   0   2   2   0   2   0   0   2   2   2   2   0   0   2   0   2   0   0   0   2   2   2   2   2   2   2   0   2   2   2   2   0   2   2   2   0   0   2   0   2   2   0   0   0   0   2   2   0   2   0   0   2   2   2   2   0   2
 MK-1-16                0   0   2   2   0   2   2   2   2   0   2   0   0   2   2   2   2   0   2   2   2   0   2   0   0   2   0   0   2   2   0   2   2   0   0   2   0   0   0   2   2   2   0   2   0   0   0   2   2   0   0   0   2   0   2   0   2   0   2   2   0   2   0   0   0   2   2   2   0   2   2   2   2   2   2   0   2   2   2   0   0   0   0   2   0   0   2   0   2   0   0   0   0   0   0   2   0   0   0   2   2   2   2   2   2   2   2   2   0   2   0   2   2   2   0   0   0   2   0   0   2   2   2   0   0   0   0   0   2   2   0   2   2   2   0   2   0   2   0   2   0   0   0   0   2   2   2   2   0   0   2   2   2   2   0   0   0   0   2   0   0   0   0   2   2   2   2   2   2   0   0   2   2   2   0   2   2   2   0   0   2   0   2   2   0   0   0   0   2   2   2   2   0   0   2   2   2   2   0   2
 MK-2-1                 2   2   2   2   2   0   0   2   0   2   0   0   0   0   2   2   0   2   0   0   0   0   0   0   0   0   2   2   2   0   2   2   2   0   2   0   0   0   2   2   2   0   2   0   2   0   0   2   0   0   2   2   2   2   0   0   2   0   0   0   0   0   2   2   0   0   2   0   2   0   0   0   0   0   0   2   0   0   0   0   2   0   2   0   0   0   0   0   0   2   2   2   0   0   0   2   2   2   0   2   2   0   0   0   2   0   2   0   2   0   2   0   0   2   2   2   0   0   2   2   2   0   2   0   0   0   2   2   2   2   0   2   0   2   2   0   2   0   0   0   0   0   0   0   2   2   2   0   2   2   2   0   0   0   2   0   2   2   2   2   0   2   2   0   2   0   0   0   0   0   2   2   0   2   2   2   0   2   2   0   0   2   2   2   2   0   0   2   0   0   0   2   0   2   0   2   2   0   0   0
 MK-2-2                 2   2   2   2   2   0   0   2   0   2   0   0   0   0   2   2   0   2   0   0   0   0   0   2   0   0   2   0   2   0   2   2   2   0   2   0   0   0   2   2   2   0   2   2   2   0   0   2   0   0   2   2   2   0   0   0   2   0   0   0   2   0   2   2   2   0   2   0   2   0   0   0   2   0   0   2   2   0   0   0   2   0   2   0   0   0   0   0   0   2   2   2   0   0   0   2   2   2   0   2   2   0   2   0   2   0   2   0   2   0   2   0   0   2   2   2   2   0   2   2   2   0   2   0   0   0   2   2   2   2   0   2   0   2   2   0   2   0   0   0   0   0   0   0   2   2   2   0   2   2   2   0   2   0   2   0   2   2   2   0   0   2   2   0   2   0   0   0   0   0   2   2   0   2   2   2   0   2   2   0   0   2   2   2   2   0   0   2   0   0   0   2   0   2   0   2   2   0   0   2
 MK-2-3                 2   2   2   0   2   0   0   2   0   2   0   0   0   0   2   2   0   2   0   0   0   0   0   2   0   0   2   2   2   0   2   2   2   0   2   0   0   0   2   2   2   0   2   2   2   0   0   2   0   0   2   2   2   0   2   0   2   0   0   0   2   0   2   2   2   0   2   0   2   0   2   0   2   0   0   2   2   0   0   0   2   0   2   0   0   2   0   0   0   2   2   0   0   0   0   0   2   2   0   2   2   0   2   0   2   0   2   2   0   0   2   0   0   2   2   2   2   0   2   2   2   0   2   0   0   0   2   2   2   2   0   2   0   2   2   2   2   0   2   0   0   0   2   0   2   2   2   0   2   2   2   0   2   0   2   0   2   2   2   0   0   2   2   0   2   0   0   0   0   0   0   2   0   0   0   2   2   0   0   0   0   2   2   2   2   0   0   2   0   0   0   2   0   2   0   2   2   0   0   2
 MK-2-4                 2   2   2   0   2   0   0   2   0   2   0   0   0   0   2   0   2   2   0   0   0   0   0   2   0   0   0   2   0   0   2   2   2   0   2   0   0   0   2   2   2   0   0   2   2   0   0   2   0   0   2   2   2   0   2   0   2   0   0   0   2   0   2   0   0   0   2   2   2   2   2   0   2   0   0   0   2   0   0   0   2   0   2   0   0   2   0   0   0   2   2   2   0   0   0   2   2   2   0   2   2   0   2   0   2   2   0   2   0   2   2   2   0   2   2   2   0   0   2   2   2   0   0   0   2   0   2   2   2   2   0   2   0   2   2   2   2   0   2   0   0   0   2   0   2   0   2   0   0   2   2   0   2   0   2   0   2   2   2   0   0   2   2   2   2   0   0   0   0   0   0   0   0   0   0   2   2   0   0   0   0   2   2   2   2   0   2   2   0   2   0   2   0   0   0   2   2   2   0   2
 MK-2-5                 2   2   2   0   2   0   0   2   0   2   0   0   0   0   2   0   2   2   0   0   0   0   0   2   0   0   0   0   0   0   0   2   2   0   2   0   0   0   2   2   2   0   0   2   2   0   0   2   0   0   2   2   2   0   0   0   2   0   2   0   2   2   2   0   0   2   2   2   2   2   2   0   2   0   0   0   2   0   2   0   0   0   2   0   0   2   0   0   0   2   2   2   0   0   0   2   2   2   0   0   2   0   2   0   2   2   0   2   0   0   2   0   0   0   2   2   0   0   2   2   0   2   2   0   2   0   2   2   2   0   0   2   0   2   2   0   2   0   2   0   0   0   2   0   2   0   2   0   0   2   2   0   0   0   2   0   2   2   2   0   0   2   2   2   2   0   0   2   0   0   0   0   0   0   0   2   2   2   0   0   0   2   2   2   2   2   2   2   0   0   0   2   0   0   0   2   2   2   0   2
 MK-2-6                 2   2   2   2   2   0   0   2   0   0   0   0   0   0   0   0   2   2   0   0   0   0   0   2   0   0   0   0   0   0   0   2   2   0   2   0   0   0   0   2   2   0   0   2   2   0   0   2   0   0   2   2   0   0   0   0   2   0   0   0   2   2   2   0   0   2   2   2   2   2   2   0   2   0   0   0   2   0   2   0   0   0   2   0   0   2   0   0   0   2   2   2   0   0   0   2   2   2   0   0   2   0   2   0   2   2   0   0   0   0   2   0   0   0   2   2   0   0   2   2   0   2   2   0   2   2   2   2   2   0   0   2   0   2   0   0   2   0   2   0   0   0   2   0   2   0   2   0   0   0   0   0   0   2   2   0   2   0   2   0   0   2   2   2   2   2   0   2   0   0   0   0   2   0   0   2   2   2   0   0   0   2   2   2   2   2   0   2   0   0   0   0   0   2   0   2   2   2   2   0
 MK-2-7                 2   2   2   2   2   0   0   2   0   0   0   0   0   0   0   0   2   2   0   0   0   0   0   2   0   0   0   0   0   0   0   2   0   0   0   0   0   0   0   2   2   0   0   2   0   0   0   2   0   0   2   2   0   0   0   0   2   0   0   0   2   2   2   0   0   2   2   2   2   2   2   0   2   0   0   0   2   0   2   0   0   0   0   0   0   0   0   0   0   2   2   2   0   0   0   2   2   2   0   0   2   2   2   0   2   2   0   0   0   0   0   0   0   0   2   2   0   0   0   2   0   2   2   0   2   2   2   2   2   0   0   2   0   2   0   0   2   0   2   0   0   0   2   0   2   0   2   0   0   0   0   0   0   2   0   0   2   0   2   2   0   2   2   2   2   2   0   2   0   0   0   2   2   0   0   2   2   2   0   0   2   2   2   2   2   2   0   2   0   0   0   0   0   2   0   2   2   2   2   0
 MK-2-8                 2   2   2   2   2   0   0   2   2   0   0   0   2   0   0   0   2   0   0   0   0   0   0   2   0   0   0   0   0   0   0   2   0   0   0   0   2   0   0   2   2   0   0   2   0   0   2   2   0   0   2   2   0   0   0   0   2   0   0   0   2   2   2   0   0   2   2   2   2   2   2   0   2   0   0   0   2   0   2   0   0   0   0   0   0   2   0   0   0   2   2   2   0   0   0   2   2   2   0   0   2   2   2   0   2   0   0   2   0   0   0   0   0   0   2   2   2   0   2   2   0   2   2   0   2   2   2   2   2   0   0   2   0   2   0   2   2   0   2   0   2   0   2   2   2   0   2   0   0   2   0   0   0   2   0   0   2   0   2   2   0   2   2   2   2   2   0   2   0   0   0   2   2   0   0   2   2   2   2   2   2   2   2   2   2   2   0   2   0   0   0   0   0   2   0   2   2   0   2   0
 MK-2-9                 2   2   2   2   2   0   2   2   2   0   2   0   2   2   0   0   2   0   0   0   0   0   0   2   0   0   0   0   0   0   0   2   0   2   0   0   2   0   0   0   2   0   0   2   0   0   2   2   0   0   2   2   0   0   0   0   2   0   0   0   2   2   2   0   0   2   2   2   2   2   0   0   2   0   0   0   2   2   2   0   0   2   0   0   0   2   2   2   0   2   2   2   0   0   0   2   2   2   0   0   2   2   2   0   2   0   0   0   0   0   0   0   0   0   2   2   2   2   2   2   2   2   0   0   0   2   2   2   2   0   0   2   0   2   0   0   2   0   0   0   2   0   2   2   2   0   2   0   0   2   0   0   0   2   0   0   2   0   2   2   2   2   2   0   2   2   0   2   0   0   0   2   0   0   0   2   2   2   2   2   2   2   2   2   2   2   0   2   0   0   0   0   0   2   2   2   2   0   2   0
 MK-2-10                2   2   2   0   2   2   2   2   2   0   2   0   2   0   2   0   0   0   0   0   0   0   0   2   0   0   0   0   0   0   0   2   0   2   0   0   2   0   0   0   2   0   0   2   0   0   2   2   0   0   2   2   0   0   0   0   2   0   0   0   2   2   0   0   0   2   0   2   2   2   0   0   0   0   2   2   2   2   2   0   0   2   2   2   0   2   2   2   0   2   2   2   0   0   0   2   2   2   0   0   2   2   2   0   2   0   0   0   0   0   0   0   0   0   2   2   0   2   2   2   2   0   0   0   0   2   2   0   2   0   0   2   0   2   0   0   2   0   0   0   2   2   0   0   2   0   2   0   0   2   0   0   0   2   0   0   0   0   2   2   2   2   2   0   2   2   0   2   0   0   2   2   0   0   0   2   2   2   2   2   2   2   2   2   2   2   0   2   0   0   0   0   0   2   2   2   2   0   2   0
 MK-2-11                2   2   2   2   0   2   2   2   2   0   2   0   2   0   2   0   0   0   0   0   0   0   0   2   0   0   0   0   0   0   0   2   0   2   0   0   2   0   0   0   2   0   2   2   0   0   2   0   0   0   2   2   0   0   0   0   2   0   0   0   2   2   0   0   0   2   0   2   2   2   0   2   0   2   2   0   2   2   2   0   0   2   2   2   0   2   2   2   0   0   2   2   0   0   0   2   2   2   0   0   2   2   2   0   2   0   0   0   0   0   2   0   2   0   2   2   0   2   2   2   2   0   0   2   0   2   2   0   2   2   2   2   0   2   0   0   2   0   0   0   2   2   0   0   0   0   2   0   0   2   0   0   0   0   0   0   0   0   2   2   2   2   2   0   2   2   2   2   0   0   2   2   0   0   0   2   0   2   2   2   2   2   2   2   2   2   0   2   0   0   0   0   0   2   2   2   2   0   2   0
 MK-2-12                2   2   2   2   0   2   2   2   2   2   2   2   2   0   2   0   0   0   0   2   0   0   0   0   0   0   0   0   0   0   0   2   2   2   0   0   0   0   2   0   2   0   2   2   0   0   2   0   0   0   2   2   0   0   0   0   2   0   0   0   2   2   0   0   0   2   0   2   0   2   0   2   0   0   2   0   2   2   2   0   0   2   2   2   0   2   2   2   2   0   2   2   0   0   2   2   2   2   0   0   2   2   2   0   2   0   0   2   0   0   2   0   2   0   2   2   0   2   2   2   2   0   0   2   0   2   2   0   2   0   0   2   0   2   0   0   2   0   0   0   2   2   0   2   0   0   2   0   0   2   0   0   0   0   0   0   0   0   2   2   2   2   2   2   2   2   2   2   0   0   2   0   0   0   0   2   0   2   2   2   2   2   2   2   2   2   0   2   0   0   0   0   0   2   2   2   2   0   2   0
 MK-2-13                2   2   2   2   0   2   2   2   2   2   2   2   2   0   2   0   0   0   0   2   0   2   0   0   0   0   2   0   2   0   0   2   2   2   0   0   2   0   2   0   2   0   2   2   0   0   2   0   2   0   2   2   0   0   0   0   2   2   0   0   2   2   0   0   0   2   0   2   0   2   0   2   0   0   2   0   2   2   2   0   2   2   2   2   2   2   2   2   2   0   2   2   0   0   2   2   2   0   0   0   2   2   2   0   2   2   2   2   0   0   0   0   2   0   2   0   0   0   2   2   2   0   0   2   0   2   2   0   2   0   0   2   2   2   2   0   2   0   0   0   2   2   0   2   0   0   2   0   0   2   0   0   0   0   0   0   0   0   0   2   2   2   2   2   2   2   2   2   0   0   0   0   0   0   2   2   0   2   2   2   2   2   2   2   2   2   2   0   0   0   0   0   2   2   2   2   2   0   2   0
 MK-2-14                2   2   2   2   0   2   2   2   2   2   2   2   2   0   2   2   0   0   2   2   0   2   0   0   0   0   0   0   2   0   0   0   2   2   0   0   2   0   2   0   2   0   2   0   0   0   2   0   2   2   2   2   0   0   0   0   0   2   0   2   2   2   0   0   0   2   0   2   0   2   2   2   0   0   2   0   2   2   2   0   2   2   2   2   0   2   2   2   2   2   2   2   0   0   2   2   2   2   2   0   2   2   2   0   2   2   2   2   0   0   0   2   2   0   2   0   0   0   2   2   2   0   0   2   0   0   2   2   2   0   0   2   2   2   2   0   2   0   0   0   2   2   0   2   0   0   2   0   2   2   0   2   0   0   0   0   0   0   0   2   2   2   2   2   2   2   0   2   0   0   0   0   0   0   2   2   0   2   2   2   2   2   2   0   2   2   2   0   0   0   0   0   2   2   2   2   2   0   2   0
 MK-2-15                2   2   2   2   0   2   2   2   2   2   2   2   2   0   2   2   0   0   2   2   0   2   0   0   0   0   2   0   2   0   0   0   2   2   0   0   2   0   2   0   2   2   2   0   0   0   2   0   2   2   2   2   0   0   0   2   0   2   0   2   2   0   0   2   0   2   0   0   0   2   2   2   0   0   2   0   2   2   2   0   0   2   2   2   0   2   2   2   2   2   0   2   0   2   2   2   2   2   2   0   2   0   2   0   2   0   2   2   0   0   0   2   2   0   0   0   0   0   2   2   0   0   0   2   2   0   2   2   2   0   0   0   2   2   2   0   2   0   0   0   0   2   0   2   0   2   2   0   2   2   0   2   0   0   0   0   0   0   0   2   0   2   2   2   2   2   0   2   2   0   0   0   0   0   2   2   0   2   2   2   2   2   2   0   2   2   2   0   0   0   0   0   2   2   2   2   2   0   2   0
 MK-2-16                2   2   2   2   0   2   2   2   2   2   2   2   2   0   2   2   0   0   2   2   0   0   0   0   0   0   2   0   2   0   0   0   2   2   0   0   2   0   0   0   2   2   2   0   0   0   2   0   2   2   0   2   0   0   0   2   0   2   0   2   2   0   0   2   0   2   0   0   0   2   2   2   0   0   2   0   2   0   2   0   0   2   2   2   2   2   2   2   2   0   0   2   0   2   2   2   2   2   2   0   2   0   2   2   2   0   2   2   0   0   0   2   0   0   0   0   0   2   2   2   0   0   0   2   2   0   2   2   0   0   0   0   0   2   2   0   2   0   0   0   2   2   0   2   0   2   2   0   2   2   0   2   0   0   0   0   0   0   0   2   0   2   2   2   2   0   0   2   2   0   0   0   2   0   2   2   0   2   2   2   2   2   2   2   2   2   2   0   0   0   0   0   2   2   2   2   2   2   2   0
 MK-3-1                 0   0   0   0   2   2   0   2   0   2   2   2   2   0   2   0   2   0   0   0   0   2   2   2   0   0   2   0   0   2   2   2   0   2   2   0   2   0   2   2   2   0   2   0   2   0   0   2   2   0   0   0   0   0   2   2   0   0   2   2   2   0   0   2   0   2   2   2   0   0   2   2   0   2   0   2   2   0   2   0   2   0   2   0   0   0   2   0   0   2   0   0   2   0   2   2   0   0   2   2   0   0   2   0   2   2   0   0   2   2   0   0   0   0   2   2   0   2   0   0   2   2   2   2   0   2   2   0   2   0   0   0   0   2   2   0   2   0   2   2   0   0   2   2   0   0   0   2   0   0   0   0   2   2   0   2   0   2   0   0   2   2   0   2   0   0   2   2   2   0   0   0   0   2   2   0   0   2   0   0   2   2   0   2   2   2   2   0   0   2   2   0   2   0   2   2   2   0   0   2
 MK-3-2                 0   0   0   0   2   0   0   2   2   2   2   2   2   0   2   0   2   0   0   0   0   2   2   2   2   0   2   0   0   2   0   2   0   2   2   0   2   0   2   2   2   0   2   0   2   0   0   2   2   0   0   0   0   0   2   2   0   0   2   2   2   0   0   2   0   2   2   2   0   0   2   2   0   2   0   2   2   0   2   0   2   0   2   0   0   0   2   0   0   2   0   0   2   0   2   2   0   0   2   2   0   0   0   0   2   2   0   0   2   2   0   0   0   0   0   2   0   2   0   0   2   2   0   2   0   2   2   0   2   0   0   0   0   2   2   0   2   0   2   2   0   0   2   0   0   0   0   2   0   0   0   0   2   2   0   2   0   2   0   0   0   2   0   2   0   0   2   2   2   0   2   0   0   2   2   0   0   2   0   0   2   2   0   2   2   2   2   0   0   2   2   0   0   0   2   2   0   0   0   2
 MK-3-3                 0   0   0   0   2   2   0   2   2   2   2   2   2   0   2   0   2   0   0   0   0   0   2   2   0   0   2   0   0   2   0   0   0   2   2   0   2   0   2   2   2   0   2   0   2   0   0   2   2   0   2   0   0   0   2   2   0   0   2   2   0   0   0   2   0   0   2   2   0   0   2   2   0   2   0   2   2   0   2   0   2   0   2   0   0   0   2   0   0   2   0   0   2   0   2   2   0   2   2   2   0   0   0   0   0   2   0   0   2   2   0   2   0   0   0   2   0   2   0   0   2   2   0   2   0   2   2   0   0   0   0   0   0   2   2   0   2   0   2   2   0   0   2   0   0   0   0   2   0   0   0   0   2   2   0   2   0   2   0   0   0   2   0   2   0   2   2   2   2   2   2   0   0   2   2   0   0   2   0   0   2   2   0   2   2   2   2   0   0   0   2   0   0   0   2   2   0   0   0   2
 MK-3-4                 0   0   0   0   2   2   0   2   2   2   2   0   0   0   2   0   2   0   0   0   0   0   2   2   0   0   2   0   0   2   0   0   0   2   2   0   2   2   2   2   2   0   0   0   2   0   0   0   2   0   2   0   0   0   2   2   0   0   2   2   0   0   0   2   0   0   2   2   0   0   2   2   0   2   0   2   2   0   0   0   2   0   2   0   0   2   0   0   0   2   0   0   2   2   2   2   0   2   2   2   0   0   0   0   0   2   0   0   2   0   0   2   0   0   0   2   0   0   0   0   2   2   0   2   0   2   2   0   0   0   0   0   0   2   2   0   2   0   0   0   0   0   2   0   0   0   0   2   0   0   0   0   2   2   0   2   2   2   0   0   0   2   0   2   0   2   2   2   2   2   2   0   0   2   2   0   0   2   0   0   0   2   0   2   2   0   2   2   0   0   2   0   0   0   2   0   0   2   0   2
 MK-3-5                 0   0   0   0   2   2   0   2   2   2   2   2   0   0   2   0   2   0   0   0   0   0   2   2   0   0   2   0   0   0   2   0   0   0   2   0   2   0   2   2   2   0   0   0   2   0   0   0   2   2   2   0   2   2   2   2   0   0   0   2   0   0   0   2   0   0   2   2   0   0   2   2   0   2   0   2   2   0   0   0   2   0   2   2   0   2   0   0   0   2   0   0   0   2   2   0   0   2   2   2   0   0   0   0   0   2   2   0   2   2   0   2   0   0   0   2   0   0   0   0   2   2   0   2   0   2   2   0   0   0   0   0   0   2   2   0   2   0   0   0   0   2   2   0   0   0   0   2   0   2   0   0   2   2   0   2   2   0   0   0   0   2   2   2   0   2   2   2   2   2   2   0   0   2   2   0   0   2   0   0   0   2   0   2   2   0   2   2   2   0   2   0   0   0   0   0   0   2   0   2
 MK-3-6                 0   0   2   2   2   2   0   2   2   2   2   2   0   0   2   0   2   2   0   2   0   0   2   2   0   0   2   0   0   0   2   0   0   0   2   0   2   0   2   2   2   0   0   0   2   0   0   0   2   2   2   0   2   2   2   2   0   2   0   2   0   0   0   2   0   0   2   2   0   0   2   2   0   2   0   2   2   0   0   0   2   0   2   2   0   2   0   0   0   2   0   0   0   2   2   0   0   2   2   2   0   0   2   0   0   2   2   0   2   2   0   2   2   0   0   2   0   2   0   0   0   2   0   2   2   2   2   0   0   0   0   0   0   2   2   2   2   2   0   2   0   2   2   0   0   0   0   2   0   2   0   0   2   0   0   2   2   0   0   2   0   2   2   2   0   2   2   0   2   2   2   2   0   2   2   0   0   2   0   0   0   2   0   2   2   0   2   2   2   0   2   0   0   0   0   0   0   2   0   2
 MK-3-7                 2   0   2   2   2   2   0   2   2   2   2   2   0   0   0   0   2   2   0   2   0   0   0   2   2   0   2   0   0   0   2   0   0   0   2   0   2   0   2   2   2   0   0   0   2   0   0   0   2   2   2   0   2   2   2   2   0   2   0   2   0   2   0   2   0   0   2   2   0   0   2   2   0   2   0   2   2   0   0   0   2   0   0   2   2   2   0   2   0   2   0   0   0   2   2   0   0   2   2   2   0   0   2   0   0   2   2   0   2   2   0   2   2   0   0   2   0   2   0   0   0   2   2   0   2   2   2   0   0   0   0   0   0   0   2   2   0   2   0   2   0   2   2   0   0   2   0   2   0   2   0   0   2   0   0   2   2   2   0   2   0   2   2   2   0   2   2   0   2   2   2   2   0   2   0   0   0   2   0   0   0   2   0   2   2   0   2   2   2   0   2   0   0   0   0   0   0   2   0   2
 MK-3-8                 2   0   2   0   2   2   0   2   2   2   2   2   0   0   0   0   2   2   0   0   0   0   2   2   2   0   2   0   0   0   2   0   0   0   2   0   2   0   2   2   2   0   0   0   2   0   0   0   2   2   2   0   2   2   0   2   0   2   0   2   0   2   0   2   0   0   2   2   0   0   2   2   0   0   0   2   2   0   0   0   2   0   0   2   2   2   0   2   0   0   0   0   0   2   2   0   0   2   2   2   0   0   2   0   0   2   2   0   2   2   0   2   2   0   0   2   0   2   0   0   0   2   2   0   2   2   2   0   2   0   0   0   2   0   0   2   0   2   0   2   0   2   2   2   0   2   0   2   0   2   2   0   2   0   2   2   2   2   0   2   0   2   2   2   2   2   2   0   2   2   2   2   0   2   0   0   0   2   0   0   0   2   0   2   2   0   2   2   2   0   2   0   0   0   0   0   0   2   0   2
 MK-3-9                 2   0   2   0   2   2   0   2   2   2   2   2   0   0   0   0   0   2   0   2   0   0   2   2   2   0   2   0   0   0   2   0   0   0   2   0   2   0   0   2   2   0   0   0   2   0   2   2   2   2   2   0   2   2   0   2   0   2   0   2   0   2   0   2   0   0   0   2   0   0   2   2   0   2   0   2   2   0   0   0   2   0   0   2   2   2   0   2   0   0   0   0   0   2   2   0   0   2   2   2   0   0   2   0   0   0   2   0   0   2   0   2   2   0   0   2   0   2   0   0   2   2   2   0   2   2   0   0   2   0   0   0   2   0   0   2   0   0   2   2   0   2   2   2   0   2   0   2   0   2   2   2   2   0   2   2   2   2   0   2   0   2   2   2   2   2   2   0   2   0   2   2   0   2   0   0   0   2   0   0   0   2   0   2   2   0   2   2   2   0   2   0   0   0   0   0   0   2   0   2
 MK-3-10                2   0   2   0   2   2   0   2   2   0   2   0   0   0   2   0   0   2   0   2   0   0   0   2   2   0   2   0   0   0   2   0   0   0   2   0   2   0   0   0   2   0   0   0   2   0   2   2   2   2   2   0   2   0   0   2   0   2   0   2   2   2   2   2   2   0   0   2   0   0   0   2   0   0   0   2   2   0   0   0   2   0   0   2   2   2   0   2   0   0   0   0   0   2   2   0   0   2   2   2   0   0   2   0   0   0   2   0   0   2   0   2   0   0   0   2   0   2   0   0   0   2   2   0   2   2   0   0   2   0   0   0   2   0   0   0   0   0   2   2   0   0   2   2   0   2   0   2   0   2   2   2   2   0   2   2   2   2   0   2   0   2   2   2   2   2   2   0   2   0   2   2   0   2   0   0   0   2   0   0   0   2   0   2   2   0   2   2   2   0   2   0   2   0   0   0   0   2   0   2
 MK-3-11                2   0   2   0   2   2   0   2   2   0   2   0   0   0   2   0   0   2   0   2   0   0   0   2   2   0   0   0   0   0   2   0   0   0   2   0   2   2   0   0   2   0   2   2   2   0   2   2   2   2   2   0   2   0   0   2   0   2   2   2   2   2   2   2   2   0   0   2   0   0   0   2   0   0   0   2   2   0   0   2   0   0   0   2   2   2   0   2   0   0   0   0   2   2   2   0   0   2   2   2   0   0   2   0   0   0   2   0   0   2   0   2   0   2   0   2   0   2   0   2   0   2   2   0   2   2   0   0   2   2   0   0   2   0   0   0   0   0   2   2   2   0   2   2   0   2   0   2   0   2   2   2   2   0   2   2   2   2   0   0   0   2   2   2   2   2   2   0   2   0   2   2   0   2   0   0   0   2   0   0   0   2   0   2   2   0   2   2   2   0   2   0   0   0   0   0   0   2   0   2
 MK-3-12                2   0   2   0   2   2   0   2   2   0   2   0   0   0   0   0   0   2   0   2   0   0   0   2   2   0   0   0   0   0   2   0   0   2   2   0   2   2   0   0   0   0   2   2   2   0   2   2   2   2   0   0   0   0   0   2   0   0   2   2   2   2   0   2   2   0   0   2   2   2   0   2   0   0   0   2   0   0   0   0   0   0   0   2   2   0   0   2   2   0   0   0   2   2   2   0   0   2   2   2   0   0   2   0   0   0   0   0   0   2   0   0   0   0   0   2   2   2   0   2   0   2   0   0   2   2   2   0   2   2   0   0   2   0   0   0   0   0   2   2   2   0   2   2   2   2   0   2   0   2   2   2   2   2   2   2   2   2   2   0   0   2   2   2   2   2   2   0   2   0   2   2   0   2   0   0   0   2   0   0   2   2   0   2   2   2   2   2   2   0   2   0   2   0   0   0   0   2   0   2
 MK-3-13                2   0   2   0   2   2   0   2   2   0   2   0   0   0   0   0   0   2   0   2   0   0   0   2   2   0   0   0   0   0   2   0   0   0   2   0   2   0   2   0   0   0   2   0   2   0   0   2   2   2   0   0   0   0   0   2   0   0   2   2   2   2   0   2   2   0   0   0   2   2   0   2   2   0   2   2   0   0   0   0   0   0   0   0   2   0   0   2   2   0   0   0   2   2   0   0   0   0   0   2   0   0   2   0   0   0   0   0   0   0   0   0   0   0   0   2   2   2   2   2   0   2   0   0   2   2   0   0   2   2   0   0   2   0   0   0   0   0   2   2   2   0   2   2   0   2   0   2   0   2   2   2   2   2   2   0   2   0   2   0   0   2   2   2   2   2   2   0   2   0   2   2   0   2   0   0   0   2   0   0   2   2   0   2   2   2   2   2   0   0   2   0   2   0   0   0   0   2   0   2
 MK-3-14                2   0   0   0   2   2   0   2   2   0   2   0   0   0   0   0   0   2   0   2   0   0   0   2   2   0   0   0   0   0   2   0   0   0   2   0   2   0   2   0   0   0   2   0   2   0   0   2   2   2   0   0   0   0   0   2   0   0   2   2   2   2   0   2   2   0   0   0   2   2   0   2   2   0   2   2   0   0   0   0   0   2   0   0   2   0   0   2   2   0   0   0   2   2   0   0   0   0   0   2   0   0   2   0   0   0   0   0   0   0   0   0   0   0   0   2   2   2   2   2   0   2   0   0   2   2   0   0   2   2   0   0   2   0   0   0   0   0   2   2   2   0   2   2   0   2   0   2   0   2   0   2   2   2   2   0   2   0   2   0   0   2   2   2   2   2   2   0   2   2   2   2   0   2   2   0   0   2   0   0   2   2   0   2   2   2   2   2   0   0   2   2   2   0   0   0   0   2   0   2
 MK-3-15                2   0   0   0   2   2   0   2   0   0   2   0   0   0   0   0   0   2   0   2   2   0   0   0   2   0   0   0   0   0   2   0   0   2   2   0   2   0   2   2   0   0   2   0   2   0   0   2   2   2   0   0   0   0   0   2   0   0   2   2   2   2   2   2   2   0   0   0   2   2   0   2   2   2   2   2   0   0   0   0   0   2   0   0   2   0   0   2   2   0   0   0   0   2   0   0   0   0   0   2   0   0   2   0   0   0   0   0   0   0   0   0   2   0   0   2   2   2   2   2   0   2   0   0   2   2   0   0   2   2   0   0   2   2   0   2   0   0   2   2   2   0   2   2   0   2   0   2   0   2   0   0   2   2   0   2   2   0   2   0   0   2   2   2   2   0   2   0   2   0   2   2   0   2   2   0   2   2   0   0   0   2   0   2   2   2   2   2   0   2   2   2   2   0   0   0   0   2   0   2
 MK-3-16                2   0   0   0   2   2   0   2   0   0   2   0   0   2   0   0   0   2   2   2   2   0   0   0   2   0   2   0   0   0   2   0   0   2   2   0   0   0   2   2   0   2   2   0   0   0   0   2   2   2   2   0   0   0   0   2   0   0   2   2   2   2   2   0   2   2   0   2   2   2   0   2   0   2   2   2   0   0   0   0   0   2   2   2   2   0   0   2   2   0   2   0   0   2   0   0   0   0   0   2   0   0   2   0   0   0   2   0   0   0   0   0   2   0   0   2   0   2   2   0   0   2   0   0   0   0   0   0   2   2   0   2   2   2   0   2   0   0   2   0   2   0   2   0   0   2   0   2   0   2   0   0   2   2   0   2   2   0   2   0   0   2   2   2   2   0   2   2   2   0   2   2   0   2   0   0   2   2   0   0   0   2   0   2   2   2   2   2   0   2   2   2   2   0   0   0   2   2   0   2
 MK-4-1                 0   0   2   2   2   0   2   0   0   2   0   0   2   0   0   0   2   2   0   2   0   0   2   2   0   0   2   2   2   2   2   2   0   0   2   0   2   0   2   0   2   0   2   0   0   2   2   0   2   2   2   2   2   2   0   0   0   0   2   2   0   0   2   0   0   2   2   0   2   0   0   0   0   2   2   2   2   0   2   0   0   0   0   2   0   0   2   0   0   0   2   2   2   2   2   0   2   2   2   2   2   2   2   2   0   2   0   0   0   2   2   2   0   0   2   0   0   0   2   2   0   2   0   0   2   2   2   0   2   0   0   2   2   0   0   2   0   2   0   2   2   2   2   0   0   2   2   2   2   2   2   0   0   2   0   0   2   2   0   2   0   2   0   0   0   2   2   0   0   0   2   0   2   0   2   2   2   0   2   0   0   0   2   2   2   0   0   2   2   0   2   0   0   0   2   2   2   2   0   2
 MK-4-2                 0   0   2   2   2   0   2   2   0   2   0   0   2   0   0   0   2   2   0   0   0   0   2   0   0   0   0   2   2   2   2   2   0   0   2   0   2   0   2   0   2   2   2   0   0   2   2   0   2   2   2   2   2   2   0   0   0   0   2   2   0   0   2   0   0   2   2   0   2   0   0   0   0   2   2   2   2   2   2   0   2   0   0   2   0   0   2   0   0   0   2   2   0   2   2   0   2   2   2   0   2   2   2   2   2   2   0   0   0   2   2   2   0   0   2   0   0   2   2   0   0   2   0   0   2   2   2   0   2   0   2   2   2   0   0   2   0   2   0   2   2   2   2   2   0   2   2   2   2   2   0   2   0   2   0   0   2   2   0   2   0   2   0   0   2   2   2   0   0   0   2   0   2   0   2   2   2   0   2   0   0   0   2   0   2   0   0   2   2   0   2   0   0   0   2   2   2   2   0   2
 MK-4-3                 0   0   2   2   2   0   2   2   0   2   0   0   2   2   0   0   0   2   2   0   0   0   2   0   0   0   0   2   0   2   2   2   0   0   2   0   2   0   2   0   2   2   2   0   0   2   2   0   2   2   2   2   2   2   0   0   0   0   2   2   0   0   2   0   0   2   2   0   2   0   0   0   0   2   2   2   2   2   2   0   2   0   2   2   0   0   2   0   0   0   2   2   2   2   2   0   2   2   2   2   2   2   2   2   2   2   0   0   0   2   2   2   0   0   2   0   0   2   2   0   0   2   0   0   2   0   2   0   2   0   2   2   2   0   2   2   0   0   0   2   2   2   2   2   0   2   2   2   2   2   0   2   0   2   0   0   2   2   2   2   0   2   0   0   2   2   2   0   0   2   2   0   2   0   2   2   2   0   2   2   2   0   2   2   2   0   0   2   2   2   2   0   2   0   2   2   2   2   0   2
 MK-4-4                 0   0   2   2   2   0   0   2   0   2   0   0   2   2   0   2   0   2   2   0   0   0   2   0   2   2   0   2   0   2   2   2   0   0   2   0   2   2   2   0   2   2   2   2   0   2   2   2   2   2   2   2   2   2   0   0   0   0   2   2   0   0   2   0   0   2   2   0   2   0   0   0   0   0   2   2   2   2   2   0   2   0   2   0   0   0   2   0   0   0   2   2   2   2   2   0   2   2   2   2   2   2   2   2   2   2   0   0   0   2   2   2   0   0   2   0   0   2   2   0   2   2   2   0   2   0   0   0   2   2   2   2   2   0   2   2   0   0   0   2   2   2   2   2   0   2   2   2   2   2   0   0   0   0   2   2   2   2   2   2   0   2   0   0   2   2   2   0   0   2   2   0   2   0   2   2   2   0   2   2   2   0   2   2   2   0   0   2   2   2   2   0   2   0   2   2   2   0   0   2
 MK-4-5                 2   0   2   0   2   2   0   2   2   2   0   0   2   2   0   2   0   0   2   0   0   0   2   0   2   2   0   2   0   2   2   0   0   0   0   0   2   2   2   0   2   2   0   2   0   2   2   2   2   2   2   2   2   2   0   0   0   0   2   2   0   0   2   0   0   2   2   0   2   0   0   0   0   0   2   2   2   2   2   0   2   0   2   2   0   0   2   0   0   0   2   2   2   2   2   0   2   2   2   2   0   0   0   2   2   2   0   0   0   2   2   2   0   0   2   0   0   2   2   0   2   2   2   0   2   0   0   0   2   2   2   2   2   0   0   2   0   0   0   2   2   2   2   2   0   0   0   2   2   2   0   2   0   0   2   2   2   2   2   2   0   2   0   2   2   2   2   0   0   2   2   0   2   0   2   2   2   0   2   2   0   0   2   2   2   0   2   2   2   2   2   0   2   0   2   2   2   0   0   2
 MK-4-6                 2   0   2   0   2   2   0   2   2   2   0   0   2   2   0   2   2   0   2   2   0   0   2   0   2   2   0   2   0   2   2   0   0   0   0   0   2   2   2   0   2   2   0   2   0   2   2   2   2   2   0   2   2   2   0   0   0   0   2   2   0   0   2   0   0   2   2   0   2   0   0   0   0   0   2   2   2   2   2   0   2   0   2   2   0   0   0   0   0   0   2   2   2   2   2   0   2   2   2   2   0   0   0   2   2   2   0   0   0   2   2   2   0   2   2   0   2   2   2   0   2   2   2   0   2   0   0   0   2   2   2   2   2   0   0   2   2   2   0   2   2   2   2   2   0   0   0   2   0   2   0   2   0   0   2   2   2   2   2   0   0   2   0   0   2   2   2   0   0   0   2   0   2   0   2   2   2   0   2   2   0   0   2   2   2   0   2   0   2   0   2   2   2   0   2   2   2   0   2   2
 MK-4-7                 2   0   2   0   2   2   0   2   2   0   0   0   2   0   0   0   2   0   2   2   0   0   2   2   0   2   0   2   0   2   2   0   0   0   0   0   2   2   2   0   2   2   2   2   0   2   2   2   2   2   0   2   2   2   0   0   0   0   2   2   0   0   2   0   0   2   2   0   2   0   0   0   0   0   2   2   0   2   2   0   0   0   2   2   2   0   0   0   0   0   2   2   2   2   0   0   2   2   2   2   0   2   0   2   2   2   0   0   0   2   2   2   0   2   2   0   2   2   2   0   2   2   2   0   2   0   0   0   2   2   2   2   2   0   0   2   2   2   0   2   2   2   2   2   0   0   0   0   2   2   0   2   0   0   2   2   2   2   2   0   0   2   0   0   2   2   2   0   0   0   2   0   2   0   2   0   2   0   2   2   0   0   0   2   2   0   0   0   2   2   2   2   2   0   2   2   2   0   2   2
 MK-4-8                 2   0   2   0   2   2   0   2   2   0   2   0   2   2   0   0   2   0   2   2   0   0   2   2   0   2   0   2   0   2   2   0   0   0   0   0   2   2   0   0   2   2   0   2   0   2   2   2   2   0   0   2   2   0   0   0   0   0   2   2   0   0   2   0   0   2   0   2   2   0   0   0   0   0   2   2   0   2   0   0   2   0   0   0   2   0   0   0   0   0   2   2   2   2   2   0   2   2   2   2   0   2   0   2   2   2   0   0   0   2   2   2   0   0   2   0   0   2   2   0   2   2   2   0   0   2   0   0   2   2   0   2   2   0   0   2   2   2   0   2   0   2   2   2   0   0   0   0   2   2   0   2   0   0   2   2   2   2   2   0   0   2   0   0   2   2   2   0   0   0   2   0   2   0   2   2   2   2   2   2   0   0   0   2   2   0   0   2   2   2   2   2   2   0   2   2   2   0   2   2
 MK-4-9                 2   0   2   0   2   2   0   2   0   0   2   0   2   2   0   2   2   0   2   0   0   0   2   2   2   2   0   2   0   2   2   2   0   0   0   2   0   2   0   0   2   2   0   2   2   2   0   2   2   0   0   2   2   0   0   0   0   0   2   2   0   0   2   0   0   2   0   2   2   2   0   2   0   0   0   2   2   2   0   0   2   0   0   0   2   0   0   0   0   0   2   2   0   2   2   0   2   0   2   2   0   2   0   2   2   2   0   0   0   2   2   2   0   0   2   0   0   2   2   0   2   2   2   0   0   2   0   0   2   2   0   2   2   0   0   2   0   2   2   2   0   2   2   0   2   0   0   0   2   2   0   2   2   0   2   0   2   2   0   0   0   2   0   0   2   2   2   0   0   0   2   0   2   0   0   2   2   2   2   2   0   0   0   2   2   0   2   2   2   2   2   2   2   0   2   2   2   0   2   2
 MK-4-10                2   0   2   0   0   2   0   2   0   2   2   0   2   2   2   2   2   0   2   0   0   2   2   2   2   2   0   2   0   2   2   2   0   0   0   2   0   2   0   0   0   2   0   2   2   2   0   2   2   0   0   2   2   0   0   0   0   0   2   2   0   0   2   0   0   2   0   2   2   2   0   0   0   0   2   2   2   2   0   0   2   0   2   0   2   0   0   0   0   0   2   2   0   2   0   0   2   0   2   0   0   2   0   2   0   2   0   0   0   2   2   2   0   0   2   0   0   2   2   2   2   2   2   0   0   2   0   0   2   2   0   2   2   2   0   0   2   2   2   2   0   2   2   0   2   0   2   0   2   2   0   2   2   0   2   0   2   2   2   2   0   2   2   0   2   2   2   0   0   0   2   0   2   0   0   2   2   2   2   2   0   0   0   2   2   0   2   2   2   2   2   2   2   0   2   2   2   0   2   2
 MK-4-11                2   0   2   0   2   2   0   2   0   0   2   2   2   2   2   2   2   0   2   0   0   2   2   2   2   2   0   2   2   2   2   2   2   0   0   2   0   2   0   0   2   2   0   2   2   2   0   2   2   2   0   2   2   0   0   0   0   2   2   2   0   0   2   0   0   2   0   2   2   2   0   0   0   0   2   2   2   2   0   0   2   0   2   2   2   0   0   0   0   0   2   2   0   2   0   0   2   0   2   0   0   2   0   2   0   2   2   0   0   2   2   2   0   0   2   0   0   2   2   2   2   2   2   0   0   2   0   0   2   2   0   2   2   2   0   2   2   2   2   2   0   0   2   0   2   0   2   0   0   2   0   2   2   2   2   0   2   2   2   2   0   2   2   0   2   2   0   0   0   0   2   0   2   0   0   2   2   2   2   2   0   0   0   2   2   0   0   2   2   2   2   2   2   0   2   2   2   0   0   2
 MK-4-12                2   0   2   0   2   2   0   2   0   0   2   2   2   2   0   2   0   0   2   2   2   0   2   2   2   2   0   2   2   2   2   2   2   0   0   2   0   2   0   0   2   2   2   2   2   2   0   2   2   2   2   2   2   0   0   0   0   2   2   2   2   0   2   0   0   2   0   2   2   2   0   0   0   0   2   2   2   2   0   0   2   0   2   2   2   0   0   0   0   0   2   2   0   2   0   0   2   0   2   0   0   2   2   2   0   2   2   0   0   2   0   2   0   0   2   0   0   2   2   2   2   2   2   0   0   2   0   0   0   2   0   0   2   0   0   2   2   2   2   2   0   0   2   0   2   0   0   2   0   2   0   2   2   2   2   0   2   2   2   2   0   2   2   0   2   0   0   0   0   0   2   0   0   0   0   2   2   2   2   2   0   0   0   2   2   0   0   2   2   2   2   2   2   0   2   2   2   0   0   2
 MK-4-13                2   0   2   0   2   2   0   2   0   0   2   2   2   2   0   2   0   0   2   2   0   0   2   2   2   2   0   2   2   0   2   2   2   0   0   2   0   2   0   0   2   2   2   2   2   2   0   2   2   0   2   2   2   0   0   0   0   2   2   2   2   0   2   0   0   2   0   2   2   2   0   2   0   0   2   2   2   2   0   0   2   0   2   2   2   0   0   0   0   0   2   2   0   2   0   0   2   0   2   0   0   2   2   2   0   0   2   0   0   2   0   2   0   0   2   0   0   2   2   2   0   2   2   0   0   2   0   0   0   2   0   0   2   0   2   2   0   2   2   2   0   0   2   0   0   0   0   2   0   2   2   2   2   2   2   0   0   2   2   2   0   2   2   0   2   0   0   0   0   2   2   2   0   0   0   2   0   2   2   2   0   0   0   2   2   0   2   2   2   0   2   2   2   2   2   2   2   0   0   2
 MK-4-14                0   0   2   2   2   2   0   0   0   0   2   2   2   2   0   2   0   0   2   2   0   0   2   2   2   2   0   2   2   0   2   2   2   0   0   0   0   2   0   0   2   2   2   2   2   2   0   2   2   0   2   2   2   2   0   0   2   2   2   2   2   0   2   0   0   2   0   2   2   2   0   2   0   0   2   2   0   0   0   0   2   0   2   2   2   0   0   0   0   0   2   2   2   2   0   0   2   0   2   0   0   2   2   2   0   2   2   0   0   0   0   2   0   0   2   0   0   2   2   2   0   2   2   0   0   2   0   2   0   2   2   0   2   0   2   2   0   2   2   2   0   0   0   0   0   0   0   0   0   2   2   2   2   2   2   0   0   2   2   2   0   2   2   0   0   0   0   0   0   2   2   2   0   0   0   0   0   2   2   2   0   0   0   2   2   0   2   2   2   0   2   2   2   2   2   2   2   0   0   2
 MK-4-15                0   0   2   2   2   2   0   0   0   0   2   2   2   2   0   2   0   0   2   2   0   0   2   2   2   2   0   2   2   0   2   2   2   0   0   0   0   2   0   0   2   2   2   2   2   2   0   2   2   0   2   2   2   2   0   0   2   2   2   2   2   0   0   0   0   2   0   2   2   2   2   2   0   0   2   2   2   0   0   0   2   0   2   2   2   2   0   0   0   0   2   2   2   2   0   0   2   0   2   0   0   2   2   2   0   2   2   0   0   2   0   2   0   0   2   0   0   2   2   2   0   2   0   0   0   2   0   2   0   2   2   2   2   0   2   2   0   0   2   2   0   0   0   0   0   0   0   0   0   2   2   2   2   2   2   0   0   2   2   2   0   0   2   2   0   0   0   0   0   2   2   2   0   0   0   0   0   2   2   2   0   0   0   2   2   0   2   2   0   2   2   2   2   2   2   2   2   0   0   2
 MK-4-16                0   0   2   2   2   2   0   0   0   2   0   2   2   2   0   2   0   0   2   2   0   0   2   2   2   2   0   2   2   0   2   2   2   2   0   0   0   2   0   0   2   2   2   2   2   2   0   2   2   0   2   2   2   0   0   0   2   2   2   2   2   0   0   0   0   2   0   2   2   2   2   2   0   0   2   2   2   0   2   0   2   0   2   2   2   2   0   0   0   0   2   2   2   2   0   0   0   0   2   0   0   2   2   2   0   2   2   0   0   2   0   2   0   0   2   2   0   2   2   2   2   2   2   0   0   2   0   2   0   0   2   2   2   0   2   2   0   0   2   2   0   0   0   0   0   0   0   0   0   2   2   2   0   2   2   0   0   0   0   2   0   0   2   2   0   0   2   0   0   2   2   2   0   0   0   0   0   2   2   2   0   0   0   2   2   2   2   2   0   2   2   2   2   2   0   2   2   0   0   2
 MK-5-1                 0   2   0   0   2   0   0   2   0   2   2   0   0   0   0   0   0   0   0   2   2   2   2   0   2   0   2   2   2   0   2   2   0   2   2   2   2   0   2   0   0   2   0   0   0   0   2   2   2   0   2   0   2   0   0   0   2   0   0   2   0   2   0   2   2   0   0   2   2   0   2   0   2   0   2   0   2   2   2   2   2   0   2   0   2   0   2   2   2   2   0   0   0   0   0   2   2   2   2   0   2   0   2   2   0   2   0   0   2   0   0   2   2   2   2   0   0   2   2   2   0   0   2   0   0   2   0   2   0   2   2   2   0   2   0   0   2   2   0   0   2   2   2   2   2   0   0   2   2   2   2   2   2   2   2   0   2   2   2   0   0   0   0   2   0   0   0   0   0   2   0   2   2   0   0   0   2   0   2   2   0   2   2   0   2   2   2   2   2   2   0   0   0   2   2   2   2   0   0   0
 MK-5-2                 0   0   0   0   2   0   0   2   0   2   2   0   0   0   0   2   0   0   0   0   2   0   2   0   0   0   0   2   2   0   2   2   0   2   2   2   2   0   0   0   2   2   0   0   0   0   0   2   2   0   2   0   2   0   0   0   2   0   0   0   0   2   0   2   2   0   0   2   2   0   2   0   2   0   2   0   2   2   2   0   2   0   2   0   2   0   2   2   2   2   0   0   0   0   0   2   2   2   2   0   2   0   2   0   0   2   0   0   2   0   0   2   0   0   2   0   0   2   2   2   0   2   2   0   2   2   0   2   0   2   2   2   0   2   0   0   2   2   0   0   2   2   2   2   2   0   0   2   2   2   2   2   2   2   2   0   2   2   0   0   0   0   0   0   0   2   0   0   2   2   0   2   2   0   0   0   2   0   2   0   2   2   2   0   2   2   2   2   2   2   0   0   0   2   2   2   2   0   2   0
 MK-5-3                 0   0   0   0   2   0   2   2   0   2   2   2   0   0   2   2   0   0   0   0   2   0   2   0   0   0   0   2   2   0   2   2   0   2   2   2   2   0   0   0   0   2   0   2   0   2   0   2   2   0   2   0   2   0   0   0   2   0   0   0   0   2   0   2   2   0   0   2   2   0   2   0   2   0   2   0   2   2   2   0   2   0   2   0   2   0   2   2   2   2   2   0   0   0   2   2   2   2   2   0   2   0   2   0   0   2   0   0   2   0   0   2   0   0   2   2   0   2   2   2   0   2   0   0   2   0   0   2   0   2   2   2   0   2   0   0   2   2   0   0   2   2   2   2   2   0   0   2   2   0   2   0   2   2   2   0   2   2   0   0   2   0   0   0   0   2   0   0   2   2   0   2   0   0   0   0   2   0   2   0   2   2   2   0   2   2   2   2   2   2   0   0   0   2   2   0   2   0   0   2
 MK-5-4                 0   0   0   0   2   0   2   2   0   2   0   2   0   0   2   2   0   0   0   0   2   0   2   0   0   0   2   2   2   0   2   2   0   2   2   2   2   0   0   0   0   2   0   2   0   2   0   2   2   0   2   0   2   0   0   0   2   0   0   0   0   2   2   2   2   0   0   2   2   0   2   0   2   0   2   0   2   2   2   0   2   0   2   0   2   0   2   2   2   2   2   0   0   2   2   2   2   2   2   0   2   0   2   0   0   2   0   0   2   0   0   2   0   0   2   2   0   2   2   2   0   2   0   0   2   0   0   2   0   2   2   2   0   2   0   0   2   2   0   0   2   2   2   2   2   0   0   2   2   0   2   0   2   2   2   0   2   2   0   0   2   0   0   0   0   2   0   0   2   2   0   2   0   0   0   0   2   0   2   0   2   2   2   0   2   2   2   2   2   2   0   0   0   2   2   2   2   0   0   2
 MK-5-5                 0   0   0   0   2   0   2   0   0   2   0   2   0   0   2   2   0   0   0   0   2   0   2   0   0   0   2   2   2   2   2   2   0   2   2   2   2   0   0   0   0   2   0   2   0   2   0   2   2   0   2   0   2   2   0   0   2   0   0   0   2   2   2   2   2   0   0   2   2   0   2   2   2   0   2   0   0   2   2   0   2   0   2   0   2   0   2   2   2   2   2   0   0   2   2   2   2   2   2   2   2   0   2   0   0   2   0   2   2   0   0   2   0   0   2   2   0   2   2   2   0   2   0   0   0   0   0   2   0   2   2   2   2   2   0   0   0   2   0   0   2   2   2   2   2   2   0   2   2   0   2   0   2   2   2   0   2   2   0   0   2   0   0   0   0   2   0   0   2   2   0   2   0   0   0   0   2   2   2   0   2   2   2   0   0   2   2   2   2   2   0   0   0   2   2   0   0   0   0   2
 MK-5-6                 0   0   0   0   2   0   2   0   0   2   0   2   0   0   2   2   0   0   2   0   2   0   2   0   0   0   0   2   2   2   0   2   0   2   2   2   2   0   0   0   0   2   0   2   0   2   2   2   2   2   2   0   2   2   0   0   2   2   0   0   2   0   2   2   2   0   0   2   2   0   2   2   2   0   2   0   0   2   2   0   2   0   2   0   0   0   0   2   2   0   2   0   2   2   2   2   2   2   2   2   2   0   2   0   0   2   0   2   2   0   0   2   0   0   2   2   0   0   2   2   0   2   0   0   0   0   0   0   0   2   2   2   2   2   0   0   0   0   0   0   0   2   2   2   2   2   0   2   2   0   2   0   2   2   2   0   2   2   0   0   0   0   0   0   0   2   0   0   2   2   2   2   0   2   0   0   0   2   2   0   2   2   2   0   0   2   2   2   2   2   0   0   0   2   2   0   0   2   0   2
 MK-5-7                 0   2   0   0   2   0   2   0   0   2   0   2   0   0   2   2   0   0   2   0   2   0   2   0   0   0   0   2   0   2   0   0   0   2   2   2   2   2   0   2   0   2   0   2   0   2   2   2   2   2   2   0   2   2   0   0   2   2   0   0   2   0   2   0   2   0   0   2   0   0   2   2   2   0   2   0   0   2   2   0   2   0   2   0   0   0   2   2   2   0   0   0   0   2   2   2   2   0   2   2   2   0   0   0   0   2   0   2   2   0   0   2   0   0   2   2   0   0   2   2   0   2   2   0   0   0   0   2   0   2   2   2   2   2   0   2   0   0   0   2   0   2   2   2   2   2   0   2   2   0   0   0   2   2   0   0   2   2   0   0   0   0   0   0   0   2   0   0   2   2   2   2   0   2   0   0   0   2   2   0   2   2   2   0   0   2   0   2   2   2   0   0   2   2   2   0   0   2   0   2
 MK-5-8                 0   2   0   0   2   0   2   0   0   2   0   2   0   0   2   0   0   2   2   0   2   0   2   0   0   0   0   2   2   2   0   0   0   0   2   2   2   2   0   2   0   0   0   2   2   2   2   2   2   0   2   0   2   2   0   0   2   2   0   0   2   0   2   0   2   2   0   2   0   0   2   2   2   0   2   0   0   2   2   0   2   0   2   0   2   2   2   2   2   2   0   0   0   2   2   0   2   0   2   2   2   0   0   0   0   2   0   2   2   0   0   2   0   0   2   0   0   0   2   2   0   2   2   0   0   0   0   2   0   2   2   2   0   2   2   2   0   0   0   2   0   2   2   2   2   2   0   2   2   0   0   0   2   2   0   2   2   2   0   0   0   0   0   2   0   2   0   2   2   0   2   2   2   2   0   0   0   2   2   0   2   2   2   0   0   2   0   2   2   2   0   0   2   2   2   0   0   0   0   2
 MK-5-9                 0   2   0   0   2   0   2   0   0   2   0   2   0   0   2   0   0   2   2   2   2   2   2   2   0   2   2   0   2   0   0   0   0   0   2   0   2   2   2   2   0   0   0   2   2   2   2   2   2   0   2   0   2   2   0   0   2   2   0   0   2   0   2   0   2   2   0   2   0   0   2   2   2   0   2   0   0   2   2   0   2   0   0   0   2   2   2   2   2   2   0   0   0   2   2   0   0   0   2   2   2   0   0   2   0   2   0   0   2   0   0   2   0   0   2   2   0   0   2   2   0   2   2   0   0   2   0   2   0   2   2   2   0   2   2   2   0   0   0   2   0   2   0   2   2   0   0   0   2   0   0   0   2   2   0   2   2   2   2   0   0   0   0   2   2   2   0   2   2   0   2   2   2   2   0   0   0   2   2   0   2   2   0   0   0   2   0   2   2   2   0   0   2   2   2   0   0   0   0   2
 MK-5-10                2   2   0   0   2   0   0   2   0   2   0   2   0   0   2   0   2   2   2   0   2   2   2   2   0   2   2   0   2   2   0   0   0   0   2   0   2   2   2   2   0   0   0   2   2   2   0   2   2   0   2   0   2   2   0   0   2   2   0   0   2   0   2   0   2   2   0   2   2   0   2   2   2   0   2   0   0   2   2   0   2   0   0   0   2   2   2   2   2   2   0   0   0   2   0   0   0   0   2   2   0   0   2   2   0   2   0   0   2   0   0   2   0   0   2   0   0   0   2   2   0   0   2   0   2   2   0   2   0   2   2   2   0   2   2   2   0   0   0   2   0   2   0   2   2   0   0   2   2   0   0   0   0   2   0   2   2   2   2   0   0   0   0   2   2   2   0   2   2   2   2   2   0   2   0   0   0   2   2   0   2   2   0   0   0   2   0   2   2   2   0   0   2   2   0   0   0   0   0   2
 MK-5-11                2   2   0   0   2   0   2   2   2   2   0   2   0   0   2   0   2   2   2   0   2   2   2   2   0   2   2   0   2   2   0   0   0   0   2   0   2   2   2   2   0   0   0   2   2   2   0   2   2   0   2   2   2   2   0   0   2   2   0   0   2   0   2   0   2   2   0   0   2   0   2   2   2   0   2   0   0   2   2   0   2   0   0   0   2   2   2   0   2   2   0   0   0   2   0   0   0   0   2   2   0   0   2   2   2   2   0   0   2   0   0   2   0   0   2   0   2   2   2   2   2   0   2   0   2   2   0   2   0   2   2   2   2   2   2   2   0   0   2   2   2   2   0   2   2   0   0   0   2   0   0   0   0   2   0   2   2   0   2   0   0   0   0   2   2   2   0   2   2   2   2   2   0   2   0   0   0   2   2   0   0   2   2   0   0   2   0   2   2   2   0   0   0   2   0   0   0   0   0   2
 MK-5-12                2   2   0   0   2   0   2   2   2   2   0   2   0   0   2   0   2   2   2   0   2   2   2   2   0   2   2   0   2   2   0   0   0   0   2   0   2   2   2   2   0   0   0   2   2   2   0   2   2   0   2   0   2   2   0   0   2   2   0   0   2   0   2   0   2   2   0   0   2   0   2   0   2   0   2   0   0   2   2   0   2   0   0   0   2   2   2   2   2   2   0   0   0   2   0   0   0   0   2   2   0   0   2   2   2   2   0   0   2   0   0   2   0   0   0   0   2   2   2   2   0   0   2   0   2   2   0   2   0   2   2   2   2   2   2   2   0   0   2   2   2   2   0   2   2   0   2   2   2   0   0   0   0   2   0   2   2   0   2   0   0   2   0   2   0   2   0   2   2   0   2   2   0   2   0   0   0   2   2   0   0   2   2   0   0   2   2   2   2   0   0   0   0   2   0   0   0   0   0   0
 MK-5-13                2   2   0   0   2   0   2   2   2   2   0   2   0   0   2   0   2   2   2   0   2   2   2   2   0   2   2   0   2   2   0   0   0   0   2   0   2   2   2   2   2   0   0   2   2   2   2   2   2   0   2   0   2   2   0   0   2   2   0   0   2   2   2   0   2   2   0   0   2   0   2   0   0   0   2   0   0   2   2   0   2   0   0   2   2   2   2   0   2   0   0   0   0   2   0   0   0   0   2   2   0   0   2   2   2   2   0   0   0   0   2   2   0   0   0   0   2   2   2   2   0   0   2   0   0   2   0   2   0   2   0   0   2   2   2   2   2   0   0   2   2   2   0   2   2   0   0   2   2   0   0   0   0   2   0   2   2   0   0   0   0   2   0   2   0   2   2   2   2   0   2   2   0   2   0   0   0   2   2   0   0   0   2   0   2   2   2   2   2   0   0   0   2   2   0   0   0   0   0   0
 MK-5-14                2   0   0   2   2   0   2   2   2   2   0   0   0   0   2   0   0   2   2   0   2   2   2   2   0   2   2   0   2   2   2   0   0   0   2   0   2   2   0   2   0   0   0   2   2   2   2   2   2   0   2   0   2   2   0   0   2   2   0   2   2   2   2   2   2   2   0   0   2   0   2   0   2   2   2   0   0   2   2   0   2   0   0   2   2   2   2   0   2   0   0   0   0   2   0   0   2   0   2   2   0   0   2   0   2   2   0   0   0   0   2   2   0   0   0   0   2   2   2   2   0   0   2   0   0   2   0   2   0   0   0   0   0   2   2   2   2   0   0   2   2   2   0   2   2   0   0   2   2   0   0   2   0   2   0   2   2   0   0   0   0   2   0   0   0   2   2   2   2   0   2   2   0   2   0   2   0   2   2   2   0   0   2   0   0   2   2   2   2   0   0   0   2   2   2   0   0   0   0   0
 MK-5-15                2   0   0   2   2   2   2   2   2   2   0   0   0   0   2   0   0   2   2   2   2   2   2   2   0   2   2   2   2   2   2   0   0   0   2   0   2   2   2   2   0   0   0   2   0   2   2   2   2   2   2   0   2   0   0   0   2   2   0   2   2   2   2   2   2   2   0   0   2   0   2   0   0   2   2   0   0   2   2   2   2   0   0   0   2   2   2   0   2   2   0   0   0   2   0   0   2   0   2   2   0   0   2   0   2   2   0   0   0   0   2   2   0   0   0   0   2   2   2   2   0   0   2   0   0   2   0   2   0   0   0   0   0   2   2   2   2   0   0   2   2   0   0   2   0   0   0   2   2   2   0   2   0   2   0   2   2   0   0   0   0   2   0   2   0   2   2   2   2   2   2   2   0   2   0   2   0   2   2   2   0   0   2   0   0   0   2   0   2   0   0   2   2   2   2   2   0   0   0   0
 MK-5-16                2   0   0   2   2   2   2   2   2   2   0   0   0   0   2   0   0   2   2   2   2   2   2   2   0   2   2   2   2   0   2   0   0   0   2   0   2   2   2   2   2   0   0   2   0   2   2   2   2   2   2   0   2   0   0   0   2   2   0   2   2   2   2   2   2   2   2   0   2   0   2   0   0   2   2   0   0   0   2   2   2   0   2   0   2   2   2   0   2   2   0   0   0   0   0   2   2   0   2   2   0   0   2   0   2   2   0   0   0   0   2   2   0   0   2   0   2   2   2   2   2   0   2   0   2   2   0   0   2   0   0   0   0   2   2   2   2   0   0   2   2   0   0   2   0   0   0   2   0   2   0   2   0   2   0   0   2   0   0   0   0   0   0   2   0   0   2   2   2   2   2   2   0   2   0   2   0   2   2   2   0   0   2   0   0   0   2   0   0   0   0   2   2   2   2   2   0   0   0   0
 MK-6-1                 0   0   2   2   0   2   2   2   2   0   2   0   0   0   0   0   0   2   2   2   2   2   0   0   0   0   2   0   2   2   2   2   2   0   0   2   0   2   0   0   2   2   2   2   0   2   2   2   0   2   2   0   0   2   0   0   2   0   2   2   2   0   2   0   2   0   2   0   2   0   2   0   0   2   2   2   2   2   2   0   2   0   2   2   2   2   2   0   0   0   0   0   2   0   2   2   0   0   2   2   2   2   0   2   2   2   0   0   0   0   0   0   0   0   2   2   0   0   0   0   0   0   2   2   0   0   0   2   0   2   0   0   0   2   2   2   2   0   2   0   2   2   2   0   0   2   0   2   0   0   0   2   2   2   2   2   2   2   2   0   2   0   2   0   0   0   2   2   2   2   0   2   0   2   2   0   0   0   2   2   2   2   2   0   0   0   2   0   2   0   2   0   0   0   0   0   0   2   2   2
 MK-6-2                 2   0   2   2   0   2   2   2   2   0   2   0   0   0   0   0   0   2   2   2   2   2   0   2   0   0   2   0   2   2   2   2   2   0   2   0   0   2   0   0   2   2   2   2   0   2   2   2   0   2   2   0   0   2   0   2   2   0   2   2   2   0   2   0   2   0   2   0   2   0   2   0   0   2   2   2   0   2   2   0   0   0   2   0   2   2   2   0   0   0   0   0   2   0   2   2   0   0   2   2   2   2   2   2   0   2   0   0   0   0   0   0   0   0   0   0   0   0   0   0   0   0   2   2   0   0   0   2   0   2   0   0   0   2   2   2   0   2   2   0   2   2   2   0   0   2   0   2   0   0   0   2   2   2   2   2   2   2   2   0   2   0   2   0   0   0   0   2   2   2   2   2   0   2   2   0   0   0   2   2   2   2   2   0   0   0   2   0   2   0   2   0   0   0   0   2   0   0   2   2
 MK-6-3                 2   0   0   2   0   2   2   2   2   0   2   0   0   0   0   0   0   2   2   2   2   2   0   2   0   0   2   0   0   0   2   2   2   0   2   0   0   2   0   0   2   2   2   2   2   2   2   2   0   2   2   0   0   2   0   2   2   0   2   2   2   0   2   0   2   0   2   0   2   2   2   0   0   2   2   2   0   2   2   0   0   0   2   0   2   2   2   0   0   0   0   0   2   0   2   2   0   0   2   2   2   2   2   2   0   2   0   0   0   0   2   0   0   0   0   0   0   0   0   2   2   0   2   2   0   0   2   0   0   2   0   0   2   2   2   0   2   2   2   0   2   2   2   0   0   2   0   2   0   0   2   2   2   0   0   2   2   2   2   0   2   0   2   0   0   0   2   2   2   2   2   2   0   2   2   0   0   0   2   2   0   2   2   0   0   0   0   0   2   0   2   0   0   0   0   2   0   0   2   2
 MK-6-4                 2   0   0   2   0   2   0   2   2   0   2   2   0   0   0   0   0   2   0   2   2   0   0   2   0   0   2   0   0   0   2   2   2   0   2   0   0   0   0   0   2   2   2   2   2   2   2   2   0   2   2   0   0   2   0   2   2   0   2   2   0   0   2   0   2   0   0   0   2   2   2   0   2   2   2   2   0   2   2   0   0   0   2   0   2   2   2   0   0   0   0   0   2   0   2   2   0   0   2   2   2   2   2   2   0   2   0   2   0   0   2   0   0   0   0   0   0   0   0   2   2   2   2   2   0   0   2   0   0   2   0   0   2   2   2   0   2   0   2   0   2   2   0   0   0   2   0   2   0   0   2   2   2   0   0   2   2   0   2   0   0   0   2   0   0   0   2   0   0   2   2   2   0   2   2   0   0   0   2   2   0   2   2   0   0   0   0   0   2   0   2   0   0   0   0   0   0   0   2   2
 MK-6-5                 2   0   0   0   0   2   0   2   2   0   2   2   0   0   0   0   0   2   0   2   2   2   0   2   0   0   2   0   0   0   2   2   2   0   2   0   0   0   0   2   2   2   2   2   2   2   2   2   0   2   2   0   0   2   0   2   0   0   2   2   0   0   2   0   2   0   0   2   2   2   2   2   2   2   2   2   2   2   2   0   2   0   2   0   2   2   2   0   2   0   0   0   2   0   0   0   0   0   2   2   2   2   2   2   0   2   0   2   0   0   2   0   2   0   0   0   0   0   0   2   2   2   2   2   0   0   0   0   0   2   0   0   2   2   0   0   2   0   2   0   2   2   0   0   2   2   0   2   0   2   0   2   2   0   0   2   2   0   2   0   0   2   2   0   0   0   2   0   0   2   2   2   0   2   2   0   0   0   2   2   0   2   2   2   0   0   0   0   2   0   2   0   0   0   0   0   0   0   2   2
 MK-6-6                 2   0   0   0   0   2   0   2   2   0   2   2   0   0   0   0   0   2   2   0   2   2   0   2   0   0   2   0   0   0   2   2   2   0   2   0   0   0   0   2   2   2   0   2   2   2   2   2   0   2   2   2   0   2   0   2   0   0   2   2   0   0   2   0   2   2   0   2   2   2   0   2   2   2   2   2   2   2   2   0   2   0   2   0   2   2   2   0   2   0   0   0   2   0   0   0   0   0   2   2   2   2   2   2   0   2   0   2   0   0   2   0   2   0   2   0   0   0   0   2   2   2   2   2   0   0   0   2   2   2   0   0   2   0   0   0   2   0   2   0   2   2   0   0   0   2   0   2   0   2   0   2   2   0   0   2   2   0   2   0   0   2   2   0   0   0   2   0   0   2   2   2   0   2   2   2   0   2   2   2   0   2   2   2   0   0   0   2   2   0   2   0   0   0   0   0   0   0   2   0
 MK-6-7                 2   2   0   0   2   2   0   2   2   0   2   2   0   0   0   0   0   2   2   0   2   2   0   2   0   0   2   0   0   0   2   2   2   0   2   0   0   0   2   0   2   2   0   2   2   2   2   2   0   2   2   0   0   2   0   2   0   0   2   2   0   0   2   0   2   2   0   2   2   2   0   0   2   2   2   2   2   2   2   0   2   2   2   0   2   2   2   0   0   0   0   0   2   0   2   0   0   0   2   2   2   0   2   2   0   2   0   2   0   0   2   0   2   0   0   0   0   0   0   2   0   2   0   2   0   0   0   2   2   2   0   0   2   0   0   2   2   0   0   0   2   2   0   0   0   2   0   2   0   2   0   2   0   0   0   2   2   0   2   0   0   2   2   0   0   0   2   0   2   2   2   2   0   2   2   0   2   2   2   2   0   2   2   2   2   0   0   2   2   0   2   0   0   0   0   0   0   0   2   0
 MK-6-8                 2   2   0   0   2   2   0   2   2   0   2   2   0   0   0   0   0   2   2   0   2   0   0   0   0   0   2   0   0   2   2   2   2   0   2   0   0   0   2   0   2   2   0   2   2   2   2   2   2   2   2   0   0   2   0   2   0   0   2   2   0   0   2   0   2   2   0   2   2   2   0   0   2   2   2   2   2   2   2   2   2   2   2   0   2   2   2   0   2   0   0   0   2   0   2   0   0   0   2   2   2   2   2   2   0   0   0   2   0   0   2   2   2   0   0   0   0   0   0   2   0   2   0   2   0   0   0   2   2   2   0   0   2   0   0   2   0   2   0   0   2   2   0   2   0   2   0   2   0   2   0   2   0   0   0   2   2   2   2   0   0   0   2   0   0   2   2   0   2   2   2   0   0   2   2   0   0   2   2   2   0   2   2   2   2   0   0   2   2   0   2   0   0   2   0   0   2   0   2   0
 MK-6-9                 2   2   0   2   0   2   0   2   2   0   2   2   0   0   0   0   0   2   2   0   0   0   0   0   0   0   2   0   0   2   2   2   2   0   2   0   2   0   2   2   2   2   0   2   2   2   2   2   2   2   2   0   0   2   0   2   0   0   2   2   0   0   2   0   2   2   0   2   0   0   0   0   2   2   2   2   0   2   2   2   2   2   2   0   2   0   2   0   2   0   0   0   2   0   2   0   0   0   2   2   2   2   0   2   0   0   0   2   0   0   2   2   0   0   0   0   2   0   0   0   0   2   0   2   0   0   0   2   2   2   0   0   2   2   0   2   0   2   0   0   2   2   0   2   0   2   0   2   0   2   0   2   0   0   0   2   2   2   2   0   2   0   2   0   0   2   2   0   0   2   0   0   0   0   2   2   0   0   2   2   0   2   2   2   2   0   0   2   2   0   2   2   0   2   0   0   2   0   2   0
 MK-6-10                2   2   0   2   0   2   0   0   2   0   0   2   0   0   2   0   0   0   2   0   0   0   2   0   0   0   2   0   0   2   2   2   2   0   2   0   2   0   2   2   2   2   0   0   2   2   2   2   2   2   2   0   0   2   0   2   0   0   2   2   0   0   2   0   2   2   0   2   0   0   2   0   2   2   2   2   0   2   2   2   2   2   2   0   2   0   2   0   2   0   0   0   2   0   2   0   0   0   2   2   2   2   0   0   0   0   0   2   0   2   2   2   0   0   0   0   2   0   2   0   0   2   0   2   0   0   0   2   2   2   0   0   2   2   2   2   0   2   0   0   2   2   0   2   0   2   0   2   0   2   2   2   0   0   2   2   2   2   2   0   2   0   2   0   0   2   2   2   0   2   0   0   0   0   2   2   2   0   2   2   0   2   2   2   2   0   0   0   2   0   2   2   0   2   2   0   2   0   2   0
 MK-6-11                2   2   0   2   0   2   2   0   2   2   0   2   0   0   2   0   0   0   2   0   0   0   2   0   0   0   0   0   0   2   2   2   2   0   2   0   2   0   2   2   2   2   0   0   2   2   2   2   2   2   2   0   0   2   0   2   0   2   2   2   0   0   0   0   2   2   0   2   0   0   2   0   2   2   2   2   0   2   2   2   2   2   2   0   2   0   2   2   2   0   0   0   2   0   2   0   2   0   2   0   2   0   0   0   0   0   0   2   0   2   2   2   0   0   0   0   2   0   2   0   0   2   0   2   2   0   0   2   2   2   0   2   2   2   0   2   0   2   0   0   0   2   0   2   0   0   0   2   0   2   2   2   0   0   2   0   2   2   2   0   2   0   2   2   0   2   2   2   2   2   0   0   0   0   2   2   0   0   2   2   0   0   2   2   2   0   0   0   0   0   2   2   2   2   2   0   2   0   2   0
 MK-6-12                2   2   0   2   0   2   2   0   2   2   2   2   0   0   2   0   0   0   2   0   0   0   2   0   0   0   0   0   0   2   2   2   0   0   2   0   2   0   2   2   2   2   0   0   2   2   0   2   2   0   2   0   0   2   0   2   0   2   2   2   0   0   0   0   2   2   0   2   0   0   2   0   2   2   2   2   2   0   2   0   2   2   2   0   2   0   2   2   2   0   0   0   2   0   2   0   2   2   2   0   2   0   0   0   0   0   2   2   2   2   2   2   0   0   0   0   2   0   2   0   0   2   0   2   2   0   0   2   2   2   0   2   0   2   0   2   0   2   0   0   0   2   0   2   0   0   0   0   0   0   2   2   0   0   2   0   2   2   2   0   2   2   2   0   0   2   2   2   2   2   0   0   0   0   2   2   0   0   2   0   0   0   2   2   2   0   2   0   0   0   2   2   2   2   2   2   2   0   2   0
 MK-6-13                2   2   0   2   0   2   2   0   2   2   2   2   0   0   2   0   0   0   2   0   0   2   2   2   0   2   0   0   0   2   2   0   0   0   0   0   2   0   2   2   2   2   0   0   2   2   0   2   0   0   2   0   0   2   0   2   0   2   2   2   0   0   0   0   2   2   0   0   0   0   2   0   2   2   2   2   2   0   2   0   2   2   2   0   2   2   2   2   2   0   0   0   2   0   2   0   2   2   0   0   2   0   2   0   0   0   2   2   2   0   2   2   0   2   0   2   2   2   2   0   0   2   0   2   2   0   0   2   2   2   0   2   0   2   0   2   0   2   0   0   0   2   0   2   0   0   0   0   2   0   2   2   0   0   2   0   0   2   2   0   2   2   2   0   0   2   0   2   2   2   0   2   0   0   2   2   0   0   2   0   0   0   2   2   2   0   2   0   0   0   2   2   2   2   2   2   2   0   2   0
 MK-6-14                2   2   0   2   0   2   2   0   2   2   2   2   0   0   2   0   0   0   2   0   0   2   2   2   0   2   2   0   0   2   2   0   0   0   0   0   2   0   2   2   0   2   0   0   2   2   0   2   0   0   2   0   0   2   0   2   0   2   2   2   0   0   2   2   2   2   0   2   0   0   2   0   2   2   2   2   2   0   2   0   2   2   2   0   2   2   2   2   2   0   0   2   2   2   2   0   2   2   0   0   2   0   2   0   0   0   2   2   2   0   0   2   0   0   0   2   2   2   2   0   0   0   0   2   2   0   0   2   2   2   0   2   0   2   0   2   2   2   0   0   0   2   0   2   0   0   0   0   2   0   2   2   0   0   2   0   0   2   2   0   0   2   2   0   0   2   0   2   2   2   0   2   0   0   2   2   0   0   0   0   0   2   2   2   2   0   2   0   0   0   2   2   2   2   2   2   2   2   2   0
 MK-6-15                2   2   0   2   0   2   2   0   2   2   2   2   0   0   2   0   2   0   2   0   0   2   2   2   0   2   2   0   0   2   2   0   0   0   0   0   2   0   2   2   0   2   0   0   0   2   0   2   0   2   2   0   0   2   0   2   2   0   2   2   0   0   2   2   2   2   0   2   0   2   2   0   2   2   2   2   2   0   2   2   2   2   0   0   2   0   2   2   2   0   2   2   2   2   2   0   2   2   0   0   2   0   2   0   0   0   0   2   2   0   0   2   0   0   0   2   2   2   2   0   2   2   0   2   2   0   0   0   2   0   2   2   0   2   0   2   2   2   0   0   0   2   0   2   0   0   0   0   2   0   2   2   0   0   2   0   2   2   2   0   0   0   2   0   0   2   0   2   0   2   2   2   0   0   0   2   0   0   2   0   0   2   2   2   2   0   2   0   0   0   2   2   2   2   2   2   2   2   0   0
 MK-6-16                0   2   2   2   0   2   2   0   2   2   0   2   0   0   2   0   0   0   2   0   0   2   2   2   0   0   2   0   0   2   0   0   0   0   0   0   0   0   2   2   0   0   0   0   0   2   0   2   0   2   2   0   0   2   0   2   0   0   2   2   0   0   2   0   2   2   0   2   0   0   2   2   2   2   0   2   0   0   2   2   2   2   0   0   2   0   2   2   2   0   2   2   2   2   2   0   2   2   0   0   2   0   2   0   2   0   0   2   2   0   0   2   0   0   0   2   2   2   2   0   0   0   0   2   2   0   0   0   2   0   2   0   2   2   0   2   2   2   0   0   0   2   0   2   0   0   0   0   2   0   2   2   0   0   2   0   2   2   2   0   0   0   2   2   0   2   0   2   0   0   2   2   0   0   0   2   0   0   2   0   0   2   2   2   2   0   2   0   0   0   2   2   2   0   2   2   2   2   0   0
 
!****************************************** Phenotypic Data **********************************************************
!-100.0 is resevred for missing phenotype
SimulatedTrait1        14.1328   14.1290   15.7462   13.6632   15.2071   14.0285   14.5219   13.4447   16.0718   15.2084   14.1341   15.7214   13.8558   13.8087   14.8146   15.4576   15.1193   15.7923   13.8424   15.3504   13.4982   13.6442   14.4681   17.2086   15.7157   14.0627   14.5018   13.9662   15.7283   15.9518   15.9617   14.3268   15.8078   14.0215   15.9595   16.2102   13.7376   14.4947   15.3257   15.9572   14.6495   14.1144   13.2576   15.4200   14.0318   15.6892   14.3984   14.3814   15.1579   15.1906   14.5258   16.2078   14.0317   14.1950   15.1742   15.6611   15.2064   16.4508   15.8182   14.7953   14.3156   13.6760   14.0899   14.9744   16.6760   13.4614   13.9263   13.5303   13.7941   15.4840   13.5903   15.5088   14.1907   13.9378   14.2029   14.1041   14.5242   15.0364   14.1386   16.3008   13.5094   14.3269   14.3659   16.5742   13.6625   16.5766   14.9841   14.0615   16.2939   15.7654   16.4431   15.1531   14.9818   14.7669   14.8933   15.1985   15.8211   13.5668   13.7788   14.1155   15.3592   14.3690   13.0376   16.6427   13.6288   15.6136   15.1594   15.6189   13.5774   13.4632   13.3571   16.2035   14.3652   15.6519   14.3630   14.6075   14.4337   14.4068   14.2780   17.0744   14.2964   16.2384   12.8141   13.8373   15.4779   15.4902   16.1332   15.2128   14.1515   16.4332   16.2486   13.1681   15.9158   14.2472   14.3743   14.7205   15.3070   14.2384   13.8987   14.2330   16.1882   13.2602   16.5196   16.2334   15.3570   13.6556   14.2942   13.6960   14.5882   16.1185   15.2053   14.9371   14.6503   16.7859   15.4425   14.6406   14.6847   14.2492   15.5006   15.7650   14.6221   14.7501   13.4155   13.3782   15.7280   13.6509   15.1024   16.2284   14.0362   14.9225   14.5726   15.6428   14.0574   16.4485   15.0169   15.9048   14.3801   14.9897   13.5765   14.5800   14.1666   14.3049   14.4280   17.0292   15.5470   13.8126   16.7301   15.4426   14.6452   13.9920   14.3981   13.5676   13.9028   16.1525   16.7117   15.9924   15.0418   13.9897   16.0694   14.6844
SimulatedTrait2        10.3902   10.0841    9.3201    9.9914    9.0909   10.3308   10.7611   10.4846    9.5884    9.5644   10.5992    9.4080   10.4814   10.9081    9.5110    9.3211    9.3335    9.8690   10.5463    9.2300   10.5021   10.2863   10.4708    9.3078    9.3022   10.4814   11.0694   10.4710    9.2568    9.7269    9.4768   10.2408    9.4138   10.2086    9.4188    9.7044   10.3892   10.3251   10.3781    9.7135    9.8780   10.4305   10.7032   10.0247   10.7946    9.3444   10.8220   10.4800   10.2540    9.0459   10.4474    9.9391   10.7974   10.7262    9.4477    9.4384    9.5568    9.1657    9.2869   10.7730   10.4442   10.3695   10.5183   10.4938    9.1194   10.3737   10.3890   10.9560   10.8094    9.9230   10.6132   10.7620   10.5832   10.6719   10.0622   10.9423   10.3332    9.2973   10.9602    9.0648   10.4900   10.5840   10.2160    9.6371   10.4235    9.3495   10.3637   10.3429    9.6586    9.3803    9.5259    9.5432   10.2470   10.0761   10.5803    9.5625    9.5742   10.3531   10.4326   10.6954    9.4741   10.1634   10.8585    9.8787   10.0122    9.5374    9.3850    9.9941   10.6023   10.6521   10.6860    9.4360   11.0475    9.6046   10.3989   10.8514   10.1206   10.3068   10.4470    9.6136   10.1541    9.4738   10.2184   10.9068   10.6754    9.7606    9.3946    9.4257   10.3454    9.6331    9.7674   10.6826    9.2679   10.8533   10.4586   10.8646    9.6214   10.5050   10.5428   10.3876    9.8029   10.5246    9.5279    9.7443    9.4327   10.0890   10.3545   10.4427   10.5999    9.3075    9.3807    9.3488   10.9669    9.4495   10.6330    9.2415    9.4964   10.4783    9.5113    9.7967   10.5516   10.8765   10.6978   10.2138    9.6215   10.5576    9.6819    9.5288   10.5921    9.3446    9.6070    9.8614   10.4961    9.4687    9.3731    9.5914   10.9363    9.5614   10.6218    9.8593   10.9374   10.6581    9.4645    9.6403    9.4698   10.9975    9.4826    9.1153   10.1668   10.0833   10.5854   10.5192   10.0668    9.3051    9.5341    9.1900   10.3743   10.4561    9.1614    9.3505
 
