# Supplementary material for: Inclusive Composite Interval Mapping of QTL by Environment Interactions in Biparental Populations
Source: PLoS One. 2015 Jul 10;10(7):e0132414. doi: 10.1371/journal.pone.0132414 (PMC4498613; doi:10.1371/journal.pone.0132414)
Supplement: S6 File — (ZIP) [file pone.0132414.s006.zip › H=0.8/L1/run_00183.met]

!**********************Note: lines staring with "!" are remarks and will be ignored in the program********************
!*********************************General Information**********************************
!Assuming F1 = P1 x P2, populations available in QTL IciMapping are: 
!  1, P1BC1F1 = P1 x F1, the first backcrossing where P1 is used as the recurrent parent;
!  2, P2BC1F1 = P2 x F1, the first backcrossing where P2 is used as the recurrent parent;
!  3, F1DH, F1-derived doubled haploids; 
!  4, RIL or F1RIL, recombination inbred lines through the repeated selfing of F1;
!  5, P1BC1RIL, recombination inbred lines through the repeated selfing of P1BC1F1;
!  6, P2BC1RIL, recombination inbred lines through the repeated selfing of P2BC1F1;
!  7, F2, the selfing generation of F1;
!  8, F3, the selfing generation of F2;
!  9, P1BC2F1, the second backcrossing where P1 is used as the recurrent parent; 
! 10, P2BC2F1, the second backcrossing where P2 is used as the recurrent parent;
! 11, P1BC2RIL, recombination inred lines through the repeated selfing of P1BC2F1; 
! 12, P2BC2RIL, recombination inred lines through the repeated selfing of P2BC2F1; 
! 13, P1BC1F2, the selfing generation of P1BC1F1; 
! 14, P2BC1F2, the selfing generation of P2BC1F1; 
! 15, P1BC2F2, the selfing generation of P1BC2F1; 
! 16, P2BC2F2, the selfing generation of P2BC2F1; 
! 17, P1BC1DH, P1BC1F1-derived doubled haploids; 
! 18, P2BC1DH, P2BC1F1-derived doubled haploids; 
! 19, P1BC2DH, P1BC2F1-derived doubled haploids; 
! 20, P2BC2DH, P2BC2F1-derived doubled haploids; 
   3      !Mapping Population (see remarks above)
   2      !Mapping Function (1 for Kosambi; 2 for Haldane; 3 for Morgan)
   2      !Marker Space Type (1 for intervals; 2 for positions)
   1      !Marker Space Unit(1 for centiMorgans; 2 for Morgan)
   6      !Number of Chromosomes (or Linkage Groups)
 200      !Size of the mapping population
   2      !Number of environments
 
!***************************************** Chromosomes and Linkage Maps **********************************************
!Chromosome                 NumMarkers
-CH1                        16
-CH2                        16
-CH3                        16
-CH4                        16
-CH5                        16
-CH6                        16
!Linkage map (Marker name followed by position or the interval length)
 MK-1-1                1     0.000
 MK-1-2                1    10.000
 MK-1-3                1    20.000
 MK-1-4                1    30.000
 MK-1-5                1    40.000
 MK-1-6                1    50.000
 MK-1-7                1    60.000
 MK-1-8                1    70.000
 MK-1-9                1    80.000
 MK-1-10               1    90.000
 MK-1-11               1   100.000
 MK-1-12               1   110.000
 MK-1-13               1   120.000
 MK-1-14               1   130.000
 MK-1-15               1   140.000
 MK-1-16               1   150.000
 MK-2-1                2     0.000
 MK-2-2                2    10.000
 MK-2-3                2    20.000
 MK-2-4                2    30.000
 MK-2-5                2    40.000
 MK-2-6                2    50.000
 MK-2-7                2    60.000
 MK-2-8                2    70.000
 MK-2-9                2    80.000
 MK-2-10               2    90.000
 MK-2-11               2   100.000
 MK-2-12               2   110.000
 MK-2-13               2   120.000
 MK-2-14               2   130.000
 MK-2-15               2   140.000
 MK-2-16               2   150.000
 MK-3-1                3     0.000
 MK-3-2                3    10.000
 MK-3-3                3    20.000
 MK-3-4                3    30.000
 MK-3-5                3    40.000
 MK-3-6                3    50.000
 MK-3-7                3    60.000
 MK-3-8                3    70.000
 MK-3-9                3    80.000
 MK-3-10               3    90.000
 MK-3-11               3   100.000
 MK-3-12               3   110.000
 MK-3-13               3   120.000
 MK-3-14               3   130.000
 MK-3-15               3   140.000
 MK-3-16               3   150.000
 MK-4-1                4     0.000
 MK-4-2                4    10.000
 MK-4-3                4    20.000
 MK-4-4                4    30.000
 MK-4-5                4    40.000
 MK-4-6                4    50.000
 MK-4-7                4    60.000
 MK-4-8                4    70.000
 MK-4-9                4    80.000
 MK-4-10               4    90.000
 MK-4-11               4   100.000
 MK-4-12               4   110.000
 MK-4-13               4   120.000
 MK-4-14               4   130.000
 MK-4-15               4   140.000
 MK-4-16               4   150.000
 MK-5-1                5     0.000
 MK-5-2                5    10.000
 MK-5-3                5    20.000
 MK-5-4                5    30.000
 MK-5-5                5    40.000
 MK-5-6                5    50.000
 MK-5-7                5    60.000
 MK-5-8                5    70.000
 MK-5-9                5    80.000
 MK-5-10               5    90.000
 MK-5-11               5   100.000
 MK-5-12               5   110.000
 MK-5-13               5   120.000
 MK-5-14               5   130.000
 MK-5-15               5   140.000
 MK-5-16               5   150.000
 MK-6-1                6     0.000
 MK-6-2                6    10.000
 MK-6-3                6    20.000
 MK-6-4                6    30.000
 MK-6-5                6    40.000
 MK-6-6                6    50.000
 MK-6-7                6    60.000
 MK-6-8                6    70.000
 MK-6-9                6    80.000
 MK-6-10               6    90.000
 MK-6-11               6   100.000
 MK-6-12               6   110.000
 MK-6-13               6   120.000
 MK-6-14               6   130.000
 MK-6-15               6   140.000
 MK-6-16               6   150.000
!*********************************** Marker Types ********************************************************************
!Co-dominant marker: When heterozygote F1 is present, P1 is coded as 2, F1 is coded as 1, and P2 is coded as 0; Otherwise, P1 is coded as 2, and P2 is coded as 0. 
!Dominant marker: When heterozygote F1 is present, P1 and F1 are coded as 12, and P2 is coded as 0; Otherwise, P1 is coded as 2, and P2 is coded as 0.  
!Recessive markers: When heterozygote F1 is present, P1 is coded as 2, and F1 and P2 are coded as 10; Otherwise, P1 is coded as 2, and P2 is coded as 0. 
!Missing marker is coded as -1. 
 MK-1-1                 0   0   2   0   0   0   0   0   2   0   2   2   0   2   0   2   0   0   2   2   0   2   0   2   2   0   2   2   2   0   2   2   0   0   2   2   0   2   0   2   2   2   0   2   0   2   0   0   2   0   2   0   0   2   2   2   2   0   0   2   0   2   2   0   2   0   0   0   0   0   0   0   2   0   2   0   2   2   0   0   2   2   0   2   2   2   0   2   0   0   2   0   2   2   2   0   2   0   0   0   2   0   2   2   0   2   0   2   0   2   0   0   0   2   2   0   0   2   2   0   2   0   0   2   0   2   2   2   2   0   2   2   0   0   0   2   2   0   2   2   2   2   2   2   2   0   2   2   2   2   0   0   0   2   0   0   0   2   2   2   2   2   0   0   2   2   0   0   2   2   0   0   0   0   0   0   2   2   0   0   0   2   2   2   0   2   0   0   0   2   0   0   2   2   2   0   2   0   2   0
 MK-1-2                 0   0   2   0   0   0   0   0   2   0   2   2   0   2   0   2   0   0   2   2   0   2   0   2   0   0   2   2   2   0   2   2   0   0   2   2   0   2   0   2   2   2   2   2   0   0   0   0   2   0   2   0   0   0   2   2   2   0   0   2   2   2   2   0   2   0   0   0   0   0   0   0   2   0   2   0   2   0   0   0   2   0   0   2   2   2   0   2   0   0   2   0   2   2   0   2   2   0   0   0   2   0   0   2   0   2   0   2   0   2   0   0   2   2   2   0   0   2   2   0   2   0   0   0   0   2   2   2   2   0   2   2   0   0   0   2   0   0   2   2   2   2   2   2   2   0   2   2   2   2   0   0   0   2   0   0   0   0   2   2   0   2   0   0   2   2   0   0   2   2   0   0   0   0   0   0   2   0   0   0   0   2   2   2   0   2   0   0   2   0   0   0   2   2   2   2   2   0   2   0
 MK-1-3                 0   0   2   0   0   0   0   0   2   0   2   2   0   2   0   2   0   0   2   0   0   2   0   2   0   0   2   2   2   2   2   2   0   0   2   2   2   2   0   2   2   2   2   2   0   0   0   0   2   0   2   0   0   0   2   2   2   2   0   0   2   2   2   0   0   0   0   2   0   0   0   2   2   0   2   0   0   0   0   0   2   0   0   2   2   2   2   2   0   0   2   0   2   2   0   2   2   0   0   0   2   2   0   2   0   2   0   2   0   2   0   0   2   2   2   0   0   2   2   0   2   0   0   0   0   0   2   2   2   0   0   2   0   0   0   2   0   0   2   2   2   2   2   0   2   0   2   2   2   2   0   0   0   2   0   0   0   0   2   2   0   2   2   0   2   2   0   0   2   2   2   0   0   0   0   0   0   0   0   0   0   2   2   2   0   2   0   0   2   0   0   0   2   2   2   2   2   0   2   0
 MK-1-4                 0   0   2   0   0   0   0   0   2   0   2   2   0   2   0   2   0   0   2   0   2   2   0   2   0   0   0   2   2   2   0   2   0   0   2   2   2   2   0   2   2   2   0   2   0   0   0   0   2   0   2   0   0   0   2   2   2   2   0   0   2   2   2   0   0   2   0   2   0   0   0   2   2   0   2   0   0   0   0   0   2   0   0   0   2   2   2   2   0   0   2   0   2   2   2   2   2   0   0   0   2   2   0   2   0   2   0   2   0   2   2   0   2   2   2   0   0   2   2   2   2   0   0   0   0   0   2   2   2   0   0   2   0   0   0   2   0   2   2   2   2   2   2   0   2   2   2   2   2   2   0   0   0   2   0   0   0   0   2   2   0   2   2   0   0   2   0   0   0   2   2   2   0   0   0   0   0   0   0   0   0   2   2   2   0   2   0   0   0   0   0   0   2   0   2   2   2   0   2   0
 MK-1-5                 2   0   2   0   0   0   0   2   0   0   2   2   0   2   0   2   0   0   2   0   2   2   2   2   0   0   0   2   2   2   0   2   0   0   2   2   2   2   0   2   2   2   0   2   2   0   0   0   2   0   2   0   0   0   2   2   2   2   0   0   2   2   2   0   0   2   0   2   0   0   0   0   2   0   2   0   0   0   0   0   2   0   0   0   2   2   2   2   0   0   2   0   2   2   2   2   2   0   0   0   0   2   0   2   0   2   0   2   0   2   2   0   2   2   2   0   0   2   2   2   2   0   0   0   0   0   2   2   2   0   0   2   0   0   0   0   2   2   2   2   2   0   2   0   0   2   2   0   0   2   0   0   0   2   0   0   2   0   2   2   0   0   2   0   0   2   0   0   0   2   2   2   2   0   0   0   0   0   0   0   2   2   0   0   0   0   0   0   0   0   0   0   2   0   2   2   2   0   2   0
 MK-1-6                 2   0   2   0   2   2   0   2   0   0   2   2   0   2   0   2   0   0   2   0   2   2   2   2   0   0   2   2   0   2   0   2   0   0   2   2   2   2   0   2   2   2   2   2   2   0   0   0   2   0   0   0   0   0   2   2   2   2   0   0   2   2   2   0   0   2   0   2   0   0   0   0   2   0   2   0   0   0   0   0   2   0   0   0   2   2   2   2   0   0   2   0   2   2   2   2   2   2   2   0   0   2   0   2   0   2   2   2   0   2   2   0   2   2   2   0   0   2   2   0   2   0   0   0   0   0   2   2   0   0   0   2   2   0   0   0   2   2   2   2   2   0   0   2   0   2   2   0   0   2   0   0   0   2   0   2   2   0   0   2   0   0   0   0   0   2   0   0   0   2   2   2   2   0   0   0   0   0   0   0   2   2   0   0   0   0   0   0   0   0   0   0   2   0   2   0   2   2   2   0
 MK-1-7                 2   0   2   0   2   2   0   0   0   0   2   0   0   2   0   0   0   0   2   0   2   2   2   2   0   0   2   2   0   2   0   2   0   0   2   0   2   2   0   2   2   2   2   2   2   0   0   0   2   0   0   0   0   0   0   2   2   2   0   0   2   2   2   0   0   2   0   2   0   0   0   0   2   0   0   0   0   0   0   0   2   0   0   0   2   2   2   2   0   0   2   0   2   2   2   2   0   2   2   0   0   2   0   2   2   2   2   2   0   2   2   0   0   2   2   0   2   2   2   0   2   0   0   0   0   0   2   0   0   0   0   2   2   0   0   0   2   2   0   2   2   0   0   2   0   2   2   0   0   2   2   0   0   2   0   2   2   0   0   0   0   0   0   0   0   2   0   0   0   2   2   2   2   0   0   0   0   2   0   0   2   2   0   0   0   0   0   0   0   0   0   0   2   2   2   0   2   2   2   0
 MK-1-8                 2   0   2   0   2   2   0   0   0   0   2   0   0   2   0   0   0   0   2   0   2   2   0   2   2   0   2   2   0   2   0   2   0   0   2   0   2   2   0   2   2   2   2   2   2   0   0   0   0   0   0   2   0   2   0   2   2   2   0   0   2   2   2   0   0   2   0   0   0   0   0   0   2   0   0   0   0   0   0   2   2   0   0   0   2   2   2   2   0   0   2   0   2   2   2   2   0   2   2   0   0   2   2   2   2   2   2   2   0   2   2   0   0   0   0   0   2   2   2   0   2   0   0   0   0   0   2   0   0   0   0   2   2   0   0   0   2   2   2   2   2   0   0   2   0   2   2   0   0   2   2   0   0   2   0   2   2   0   0   0   0   0   0   0   0   2   0   0   0   2   2   2   2   0   0   0   0   2   0   0   2   2   0   2   0   0   0   0   0   0   0   0   2   2   2   0   2   2   2   0
 MK-1-9                 2   0   2   0   2   2   2   0   2   0   2   0   0   0   0   2   0   2   0   0   2   2   0   2   2   0   2   2   0   0   2   0   0   0   2   0   0   2   0   2   2   2   2   2   2   0   2   0   0   0   0   2   0   2   0   2   2   2   2   0   2   2   2   0   0   0   0   0   0   0   2   0   2   0   0   0   0   0   0   2   2   0   0   0   0   0   2   2   0   0   2   0   2   2   2   0   0   2   2   0   0   2   2   2   2   2   2   2   0   2   2   0   0   0   0   0   2   2   2   2   2   2   0   0   0   2   2   0   0   0   0   0   2   0   0   0   2   2   2   2   2   0   0   2   0   2   2   0   0   2   2   2   0   2   0   2   2   0   0   0   0   0   0   0   2   2   0   0   0   2   2   2   2   0   0   0   0   0   0   0   2   2   0   2   2   0   0   2   0   0   0   0   2   2   2   0   2   2   0   0
 MK-1-10                2   0   2   0   2   2   2   2   2   0   2   0   0   0   0   2   0   2   0   0   2   2   0   2   2   0   2   2   0   0   2   0   0   0   2   0   0   0   0   2   2   2   2   2   2   0   2   0   0   0   0   2   0   2   0   2   2   2   2   0   2   0   2   2   0   2   0   0   2   0   2   0   2   2   0   0   2   0   0   2   2   0   0   0   0   0   2   2   0   0   2   0   2   2   2   0   0   2   2   0   0   2   2   2   2   2   2   2   0   2   2   0   0   0   0   0   0   2   2   2   2   2   0   0   0   2   2   0   0   0   0   0   2   0   0   0   0   2   2   2   2   0   0   0   2   2   2   0   2   2   0   2   0   2   0   2   2   2   0   0   0   0   0   2   2   0   0   0   0   2   2   2   2   0   0   0   0   0   0   0   2   2   0   2   2   0   0   2   0   0   0   0   2   2   2   0   2   2   0   0
 MK-1-11                2   0   0   2   2   2   2   2   2   0   2   2   0   0   0   2   2   2   0   0   2   2   0   0   2   0   0   2   0   0   0   0   0   0   2   2   0   2   0   2   2   2   2   2   2   0   2   0   0   0   0   0   0   2   0   2   0   2   2   0   2   0   2   2   0   0   0   2   2   2   2   0   2   2   0   0   2   0   0   2   2   0   0   2   0   0   2   2   0   0   2   0   2   2   2   0   0   2   2   0   0   2   2   2   2   2   2   2   0   2   2   0   0   0   0   2   0   2   2   2   2   2   0   0   0   2   2   0   0   0   0   0   0   2   0   0   0   2   2   2   2   0   0   0   2   2   0   0   2   2   0   2   0   2   0   2   2   2   0   0   2   2   0   2   2   2   0   0   0   2   2   2   2   0   0   0   2   0   0   0   2   2   2   2   2   0   0   2   0   0   0   0   2   2   2   0   2   2   0   0
 MK-1-12                2   0   0   2   0   2   2   0   2   0   2   2   0   0   0   2   2   2   0   0   2   2   0   0   2   0   0   2   0   0   0   0   0   0   2   2   0   2   0   2   2   2   2   2   2   0   2   0   0   0   0   0   0   2   0   2   0   2   2   0   2   0   2   2   2   0   0   2   2   0   2   0   0   2   0   2   2   0   0   2   2   0   0   0   0   0   2   2   0   0   2   0   2   2   2   0   0   2   2   0   0   2   2   2   2   2   2   0   0   2   2   0   0   0   0   2   0   2   0   2   0   2   0   0   0   2   2   0   0   0   0   2   0   2   0   0   0   2   2   2   2   0   2   0   2   2   2   0   2   2   0   2   0   2   0   2   2   2   0   0   2   2   0   2   2   2   0   0   0   2   2   2   2   0   0   0   0   0   0   0   2   0   2   2   2   0   0   2   0   0   0   0   2   2   2   0   2   2   0   2
 MK-1-13                2   0   2   2   0   2   2   0   0   0   2   2   0   0   0   0   2   2   0   2   2   2   0   0   2   0   2   2   0   0   0   2   0   0   2   2   0   2   0   2   2   2   0   2   2   0   2   0   0   0   0   0   0   2   0   0   0   2   0   0   2   0   2   2   2   0   0   2   2   0   2   0   2   2   0   2   2   0   0   2   2   0   0   0   0   0   2   2   0   0   2   0   2   2   2   0   0   2   2   0   0   2   2   2   2   2   2   0   0   2   2   0   2   0   0   2   0   0   0   2   0   2   0   2   0   0   2   0   0   0   0   2   0   2   0   0   0   2   2   2   2   0   2   0   0   2   2   0   2   2   2   2   2   2   2   2   2   2   0   2   0   2   0   2   2   2   0   0   0   0   0   2   2   0   0   0   0   0   0   0   2   0   2   2   2   0   0   2   0   0   0   0   2   2   2   0   2   2   0   0
 MK-1-14                2   0   2   2   0   2   2   0   2   0   0   2   0   0   0   2   2   2   0   2   2   2   0   0   2   2   2   2   0   0   0   2   0   0   2   2   0   2   0   2   2   2   0   2   2   2   2   0   0   0   0   0   0   2   0   0   0   2   0   0   2   0   2   2   2   0   0   2   0   0   2   0   0   2   0   2   2   0   0   2   2   0   0   0   0   0   2   2   0   0   2   0   2   2   2   0   2   2   2   0   0   2   2   2   2   0   2   0   0   2   0   2   2   0   0   2   2   0   0   2   0   2   0   2   0   0   2   0   0   0   0   2   0   2   0   0   0   2   2   0   2   0   2   2   0   2   2   0   2   2   2   2   2   2   2   2   2   2   0   2   0   2   2   0   2   2   0   0   2   2   0   0   2   0   2   0   0   0   0   0   2   0   2   2   2   0   0   2   0   0   0   0   2   2   2   0   2   2   0   0
 MK-1-15                2   0   2   0   0   2   2   0   2   0   0   2   0   0   0   2   0   2   0   2   2   2   0   0   2   2   2   2   0   0   0   2   0   0   2   2   0   2   0   2   2   2   0   2   0   2   2   0   0   0   0   2   0   2   0   0   0   0   0   0   0   0   2   2   2   0   0   2   0   0   2   2   0   2   0   2   2   0   0   2   2   0   0   0   0   0   2   2   0   0   2   0   0   2   2   0   2   2   2   0   2   2   2   2   0   0   2   2   0   2   0   2   2   0   0   2   2   0   0   2   0   2   0   0   0   0   2   0   0   0   0   2   0   2   0   0   0   2   0   0   2   0   2   2   0   2   2   0   2   2   2   2   2   2   2   2   2   2   0   2   0   2   2   0   2   2   0   0   2   2   0   0   2   0   2   0   0   0   0   0   2   0   2   2   2   0   0   0   0   0   0   0   2   2   2   0   2   2   0   0
 MK-1-16                2   0   0   2   0   2   2   0   2   0   0   2   2   2   0   2   0   2   2   0   2   2   0   0   2   2   2   2   0   0   0   2   0   0   2   0   0   2   0   2   2   2   0   2   0   0   2   0   2   0   0   2   0   2   0   0   0   0   0   0   0   0   2   2   2   0   0   2   0   0   2   2   0   2   0   2   2   0   0   2   2   0   0   0   0   0   2   2   0   2   2   0   0   2   2   0   2   2   2   0   2   2   2   2   0   0   2   2   0   2   0   2   2   0   0   2   2   0   2   2   0   2   0   0   0   0   2   0   0   0   0   2   0   2   0   0   0   2   0   0   2   0   2   0   0   2   2   2   0   2   2   2   0   0   2   2   2   0   0   2   2   0   2   0   0   0   0   0   2   2   0   0   0   0   2   0   0   2   0   0   2   0   2   2   2   0   0   0   0   0   0   0   2   2   2   0   2   2   0   0
 MK-2-1                 2   0   0   2   2   0   2   2   2   0   2   0   0   0   2   2   2   0   0   0   0   0   0   2   2   0   2   2   2   0   2   2   0   0   2   0   0   2   2   0   0   2   0   2   0   0   0   0   0   2   0   0   2   2   2   0   0   0   2   2   0   2   0   2   0   0   0   0   2   2   2   2   0   2   0   2   0   0   2   2   0   2   2   2   2   0   0   2   0   2   2   2   0   0   2   2   2   2   0   2   0   2   2   2   0   2   2   2   2   0   2   0   2   0   0   0   0   0   0   2   2   2   2   0   2   0   2   2   0   0   0   2   2   2   0   2   2   0   0   0   0   2   2   2   0   0   2   2   2   2   0   0   2   2   0   0   0   2   2   2   2   2   0   0   0   2   2   0   2   2   2   0   0   0   2   2   2   2   2   2   0   2   0   0   0   0   0   0   2   2   0   0   0   2   2   2   2   0   2   2
 MK-2-2                 2   0   0   2   2   0   2   2   2   0   2   0   0   0   2   2   0   0   0   0   2   0   2   2   2   0   2   2   2   0   2   2   0   0   2   0   0   2   2   0   0   2   0   0   0   0   0   0   0   2   0   0   2   2   2   0   0   0   2   2   0   2   0   2   0   0   0   0   2   2   2   2   0   2   0   2   0   0   2   0   0   2   2   2   2   0   0   2   0   2   2   2   0   0   2   2   2   2   0   2   0   2   0   2   0   2   2   2   2   0   2   0   0   0   0   0   0   0   2   2   2   2   2   0   0   0   0   2   2   2   0   2   0   2   0   2   2   2   0   0   0   0   2   2   0   0   2   2   2   2   0   0   2   2   0   0   0   2   2   2   2   2   0   0   0   2   2   0   2   2   2   0   0   0   2   2   2   0   2   0   0   2   0   0   0   2   0   0   2   2   0   0   0   0   2   2   2   0   2   2
 MK-2-3                 2   0   0   2   2   0   2   2   2   2   2   2   0   0   2   2   0   0   0   0   2   0   0   2   2   0   2   2   2   0   2   0   0   0   2   0   0   2   2   0   2   2   2   0   0   0   0   2   0   2   0   0   2   2   2   0   0   0   2   2   0   2   0   2   0   0   2   0   2   2   2   2   0   2   2   2   0   0   2   0   0   2   2   0   2   0   0   2   0   2   2   2   0   0   2   2   2   2   2   2   0   2   0   2   0   2   2   2   2   0   2   0   0   0   0   0   0   2   2   2   2   2   2   0   0   0   0   2   2   2   0   2   0   2   0   2   2   2   0   0   0   0   2   2   0   0   2   2   2   2   0   0   2   2   0   0   0   2   2   0   2   2   0   0   0   2   2   0   2   2   2   0   0   0   2   0   2   0   2   0   0   2   0   0   0   2   0   0   2   2   0   0   2   0   2   2   2   0   2   2
 MK-2-4                 2   0   0   2   2   0   2   2   2   0   2   0   0   0   2   2   0   2   0   0   2   0   0   2   2   0   2   2   2   0   2   0   0   0   2   0   0   2   0   0   2   2   2   0   0   0   0   2   0   0   0   2   2   2   2   0   0   0   2   2   0   2   2   2   0   2   2   0   2   2   2   2   0   2   2   0   0   0   2   0   0   2   0   0   2   0   2   0   0   0   2   2   0   0   2   2   2   2   2   2   0   2   0   2   0   2   2   2   2   0   2   0   0   2   0   0   0   2   2   2   2   2   0   0   0   0   0   2   2   2   0   2   0   2   0   2   2   2   0   0   0   0   2   2   0   2   2   2   2   2   0   0   2   2   0   0   0   2   2   0   2   2   0   0   0   2   2   0   2   2   0   0   0   0   2   0   2   2   2   0   0   2   0   0   0   2   0   0   2   2   0   0   2   2   2   2   2   2   2   2
 MK-2-5                 2   0   0   2   2   0   2   0   2   0   0   0   0   0   2   2   0   2   0   0   2   0   0   2   2   0   2   2   2   0   2   0   0   0   2   0   0   2   0   0   2   2   2   2   0   0   0   2   0   0   0   2   2   2   2   0   0   0   2   2   0   2   2   2   0   2   2   0   2   2   2   2   2   2   2   0   2   0   2   0   0   2   0   0   2   0   2   0   0   0   2   2   2   0   2   2   2   2   2   2   0   2   0   0   0   2   2   2   2   0   2   0   0   0   0   0   2   2   2   2   2   2   0   0   0   0   0   2   2   2   0   2   0   2   0   0   2   2   0   2   0   0   2   2   0   2   2   2   2   2   0   0   0   2   0   0   2   2   2   0   2   2   0   0   0   2   0   0   2   2   0   0   0   0   2   0   2   2   0   0   0   2   0   0   2   2   0   0   2   2   0   0   2   2   2   2   2   2   2   2
 MK-2-6                 2   0   0   2   2   0   2   0   2   0   0   0   0   2   2   2   0   2   0   2   2   0   0   2   2   0   2   2   2   0   2   0   0   0   2   0   0   2   0   0   2   2   0   2   2   0   0   2   0   0   0   2   2   2   2   2   0   0   2   2   0   2   2   2   0   2   2   0   2   2   2   2   2   2   2   0   2   0   2   0   0   2   0   0   2   0   2   0   0   0   2   2   2   0   2   2   2   2   2   2   0   2   0   0   0   0   2   2   0   0   2   0   0   0   0   0   2   2   2   2   2   2   0   0   0   0   0   2   2   2   2   2   0   2   0   0   2   2   2   2   0   0   2   2   0   2   2   0   2   2   0   0   0   2   0   0   2   0   2   0   2   2   0   0   0   2   0   0   2   2   0   0   0   0   2   0   2   2   0   0   0   0   0   0   2   0   0   0   2   2   2   0   2   2   0   2   2   2   2   2
 MK-2-7                 2   0   2   2   2   0   2   0   2   0   2   0   0   2   2   2   0   2   0   2   2   0   0   2   2   2   2   2   0   0   2   0   0   0   2   0   0   2   0   0   2   0   2   2   2   0   0   2   0   0   0   2   2   0   2   2   0   0   2   2   0   2   2   2   0   2   2   0   0   2   2   2   2   2   2   0   2   0   2   0   0   0   0   0   0   0   2   0   0   0   2   2   2   0   2   2   2   2   2   2   0   0   0   2   0   0   2   0   0   0   2   0   0   0   0   0   2   2   2   2   2   0   0   0   0   0   0   2   2   2   2   2   0   2   0   0   2   2   2   0   2   0   2   2   0   0   2   0   2   2   0   0   0   2   0   0   2   2   2   0   2   2   0   0   0   2   0   0   2   2   0   0   0   0   2   0   2   2   0   0   0   0   2   0   2   0   0   0   2   2   2   0   2   2   0   2   2   2   2   2
 MK-2-8                 2   0   2   2   0   2   2   0   2   0   2   0   0   2   2   2   0   2   0   2   0   0   0   2   2   2   2   2   0   0   2   0   0   0   2   0   0   2   0   0   2   0   2   0   2   0   0   2   2   0   0   2   2   2   0   2   2   0   2   2   0   2   2   0   0   2   2   0   0   2   2   2   2   2   2   0   2   0   2   0   0   0   0   2   0   0   2   2   0   0   2   0   2   0   0   2   2   2   2   2   0   0   0   2   0   0   2   0   0   0   2   0   0   0   0   0   2   2   2   2   2   0   0   0   0   0   0   2   2   2   2   2   0   2   0   0   2   2   2   0   2   2   2   2   0   0   2   0   2   2   0   0   2   2   0   2   2   2   2   0   2   2   0   0   0   2   0   0   2   2   0   0   0   0   2   0   2   2   0   0   0   0   0   0   2   0   0   2   2   2   2   0   0   2   0   2   2   2   2   2
 MK-2-9                 0   0   2   0   0   2   2   0   2   0   2   0   0   2   2   2   0   2   0   2   0   0   0   2   0   2   2   2   0   0   2   0   0   0   2   0   0   2   0   0   2   0   2   0   0   0   0   2   2   0   0   2   2   2   0   2   2   0   2   2   0   2   2   0   0   2   2   0   2   2   2   0   2   2   2   0   2   0   2   0   0   0   0   2   0   0   2   2   0   0   2   0   2   0   0   2   2   2   0   2   0   0   0   2   0   0   0   0   0   0   2   2   0   0   0   0   2   0   2   2   2   0   2   0   2   0   0   2   2   2   2   2   2   2   0   0   0   2   2   0   2   2   2   2   0   0   2   0   2   2   0   0   0   2   0   2   2   0   2   0   2   2   0   0   0   2   0   0   2   2   0   0   0   0   2   0   2   2   0   0   0   0   0   0   0   2   0   2   2   2   2   0   2   2   0   2   2   2   2   2
 MK-2-10                0   0   2   0   0   2   2   0   2   0   2   0   0   2   2   2   0   2   0   2   0   0   0   2   0   2   2   2   0   0   0   2   0   0   2   0   0   2   0   0   2   0   2   0   0   0   0   2   2   0   0   2   2   2   0   2   2   0   2   0   0   2   2   0   0   0   2   0   2   2   2   0   2   2   2   0   2   0   2   0   0   0   0   2   0   0   2   0   0   0   2   0   2   2   0   2   0   2   0   2   0   0   0   2   0   0   0   0   0   0   2   2   0   0   0   0   2   0   2   2   0   0   2   0   2   0   0   2   2   2   2   2   2   2   0   2   0   2   2   0   0   2   2   2   0   0   2   0   2   0   0   0   2   2   2   2   2   0   2   0   2   0   0   0   0   2   0   0   2   2   0   0   0   0   2   2   2   2   0   0   0   0   0   0   0   2   0   2   2   2   2   0   2   0   0   2   2   2   0   2
 MK-2-11                0   0   2   0   0   2   2   2   0   0   2   0   0   2   2   2   0   2   0   2   2   2   0   2   0   2   2   2   0   0   0   2   0   0   2   0   0   0   0   0   2   0   2   0   2   0   0   0   2   0   0   2   2   2   0   2   2   0   2   0   0   2   2   0   0   0   2   0   2   2   0   0   2   2   2   0   0   0   2   0   0   0   0   2   0   0   2   0   0   0   2   0   2   2   0   2   0   2   0   2   0   0   0   2   0   0   0   0   0   0   2   2   0   0   0   0   2   0   2   2   0   0   2   0   2   0   0   2   2   2   2   2   2   2   0   0   0   2   2   0   2   2   2   2   0   0   2   0   2   0   0   0   2   2   2   0   2   0   2   0   2   0   0   0   0   2   0   0   2   0   0   0   0   0   2   2   2   2   0   0   0   0   0   0   2   2   0   2   2   2   2   0   2   0   0   2   2   2   0   2
 MK-2-12                0   0   2   0   0   2   2   2   0   0   2   0   0   2   2   2   0   2   0   0   2   2   0   2   0   2   2   2   0   0   0   2   0   2   2   0   0   0   0   0   2   0   0   0   2   0   0   0   2   0   0   2   2   2   0   2   2   0   2   2   0   2   2   0   0   0   2   0   2   2   0   0   2   2   2   0   0   2   2   0   0   0   0   0   0   0   2   2   0   0   2   0   2   2   0   2   0   2   0   2   0   0   0   2   0   0   0   0   0   0   2   2   2   0   0   0   2   0   2   2   0   0   2   0   2   0   0   2   0   0   2   2   2   2   0   0   0   2   0   0   2   2   2   2   0   0   2   0   2   0   0   0   2   0   0   0   2   0   2   0   0   0   0   0   0   2   0   0   2   2   0   0   0   0   2   2   2   0   0   0   0   2   0   0   2   0   0   2   2   0   2   0   0   0   0   0   2   0   0   2
 MK-2-13                0   0   2   0   0   2   2   2   0   0   2   2   0   2   2   2   0   2   2   0   2   2   0   2   0   2   2   2   0   0   0   0   2   2   2   0   0   2   0   2   2   0   0   0   2   0   0   0   2   0   0   2   2   2   0   2   2   0   2   2   2   2   2   0   0   0   2   0   2   2   0   0   2   2   2   0   0   2   2   0   0   0   0   0   0   0   2   0   0   0   2   0   2   0   0   2   0   2   0   2   0   0   0   0   0   0   0   0   0   2   2   2   2   0   0   0   2   0   0   2   0   0   2   0   2   0   0   2   0   0   2   2   0   2   0   2   0   2   2   0   2   2   2   2   0   0   2   0   2   0   0   2   2   0   0   0   2   0   0   0   2   0   0   0   0   2   0   0   0   2   2   0   0   0   2   2   2   0   0   0   0   0   0   0   2   0   0   2   0   0   2   0   0   0   0   0   2   0   0   2
 MK-2-14                0   0   2   0   2   2   2   2   0   0   2   0   2   2   0   0   0   2   0   0   2   2   0   2   0   2   2   2   0   0   0   0   2   0   2   0   0   2   0   2   2   0   0   0   2   0   0   0   2   0   0   2   2   2   0   0   2   0   2   2   2   2   2   0   0   0   0   0   2   2   0   0   2   2   2   0   0   2   2   0   0   0   0   0   0   0   2   0   0   0   2   0   0   0   0   2   0   2   0   0   0   0   0   2   0   0   0   0   0   2   2   2   2   0   0   0   2   0   0   2   0   0   2   0   2   0   0   2   0   0   2   2   0   2   0   2   0   2   2   0   2   2   2   2   0   0   2   0   2   0   0   2   2   0   0   0   2   0   0   2   2   0   0   0   0   2   0   2   0   2   2   0   0   0   2   2   2   2   0   0   0   0   0   0   2   0   0   2   0   0   2   0   0   0   0   0   0   0   2   2
 MK-2-15                0   0   0   0   0   2   2   2   0   0   2   0   2   2   0   0   0   2   0   0   2   2   0   2   0   2   2   2   0   0   2   0   2   0   2   0   0   2   0   2   2   0   0   0   2   0   0   0   2   2   0   2   2   0   0   0   2   0   2   2   2   2   2   0   0   0   0   0   2   2   2   2   2   2   2   0   0   2   2   0   0   0   0   2   0   0   2   0   0   0   2   0   0   0   0   2   0   2   0   0   2   0   0   2   2   0   0   0   0   2   2   2   2   0   0   0   2   0   0   0   0   0   0   0   2   0   0   2   0   0   2   2   0   2   0   2   0   2   2   0   0   2   2   2   0   0   2   0   2   0   0   2   2   0   0   0   2   2   0   2   2   0   0   0   0   0   0   2   0   2   2   0   0   0   2   0   2   2   0   0   2   0   0   0   2   0   0   2   0   2   2   2   0   0   0   0   0   0   2   0
 MK-2-16                0   0   0   0   0   2   2   2   0   0   2   2   2   2   0   0   0   2   0   0   0   2   0   2   2   2   2   0   0   0   2   0   2   0   2   0   0   2   0   2   2   0   0   0   2   0   0   2   2   2   0   2   2   0   0   0   2   0   2   2   2   2   0   0   0   0   0   0   2   2   2   2   2   2   2   0   0   2   0   2   0   0   0   2   0   0   2   0   0   0   2   0   0   0   2   2   0   2   0   0   2   0   0   2   2   0   0   0   0   2   2   2   2   0   0   0   2   0   2   0   0   0   0   0   2   0   0   2   0   0   2   2   0   2   2   2   0   2   2   0   0   2   2   2   0   0   2   2   2   2   0   0   2   0   0   2   2   2   0   2   2   0   0   2   0   2   2   2   0   2   2   0   0   0   2   2   2   2   0   0   2   0   0   0   2   0   0   2   0   2   2   2   0   0   0   0   0   0   2   0
 MK-3-1                 0   0   2   2   2   0   2   2   0   2   2   2   0   2   2   0   2   0   0   0   0   2   0   2   2   0   2   0   0   0   2   0   0   2   2   2   0   0   2   2   2   0   2   2   0   2   2   2   0   0   0   2   0   0   0   0   2   0   2   0   0   2   0   0   2   2   2   2   0   2   0   0   2   2   0   0   2   0   2   2   0   0   0   0   2   2   0   2   2   0   0   0   0   0   0   2   0   2   0   0   0   2   2   2   2   2   2   2   0   0   2   2   0   0   2   0   2   2   0   2   2   2   0   2   2   2   2   2   2   2   0   0   0   0   2   2   2   0   0   2   0   2   0   0   2   0   2   0   2   0   0   2   0   0   0   0   2   2   0   0   2   0   2   2   0   0   0   2   2   2   0   2   2   2   2   0   0   2   0   0   0   2   0   2   2   2   2   2   2   2   0   0   2   2   0   0   2   2   0   2
 MK-3-2                 0   0   2   2   2   0   2   2   0   2   0   2   0   2   2   0   2   0   0   0   0   2   0   2   0   0   2   0   0   0   2   0   0   2   2   2   0   0   2   2   2   0   2   2   0   0   2   0   0   0   0   2   0   0   0   0   2   0   2   0   0   2   0   0   0   2   2   2   0   2   0   0   2   2   2   0   2   0   2   2   0   0   0   0   2   2   0   2   2   0   0   0   0   0   0   2   0   2   0   0   0   2   2   2   2   2   2   2   0   0   0   2   0   0   2   0   2   2   0   2   2   2   0   2   2   2   2   2   2   2   2   0   0   0   2   0   2   0   2   2   2   2   0   0   2   0   2   2   2   0   0   2   0   0   0   0   2   2   0   0   2   0   2   2   0   0   0   2   2   2   0   2   2   2   2   0   0   2   0   0   0   2   0   2   2   2   2   2   2   2   0   0   2   2   0   0   2   2   2   2
 MK-3-3                 0   0   2   2   2   0   2   2   0   2   0   0   0   2   2   0   2   0   0   0   0   2   0   2   0   0   2   0   0   0   0   0   0   2   2   2   0   0   2   2   2   0   2   2   0   0   2   0   0   0   0   2   0   0   0   0   2   2   2   0   0   2   0   0   0   2   2   2   0   2   0   0   2   2   2   0   2   0   2   2   0   0   0   0   2   2   0   2   2   0   0   0   0   0   0   2   0   2   0   0   0   2   2   2   2   2   0   2   0   0   0   2   0   0   2   2   2   2   2   2   2   2   0   2   2   2   2   2   2   2   2   0   0   0   2   0   2   0   2   2   2   2   0   0   2   0   2   2   0   0   0   2   2   0   0   0   2   2   0   0   2   2   2   2   0   0   0   2   2   2   0   2   2   2   2   0   0   2   0   0   0   2   0   2   2   0   2   2   2   2   0   0   2   2   0   0   2   2   2   2
 MK-3-4                 0   0   2   2   2   0   2   0   0   2   0   0   0   2   2   0   2   2   0   0   0   2   0   2   0   0   2   0   0   0   0   0   0   2   2   2   0   0   2   2   2   0   2   2   0   0   2   0   0   0   0   2   0   2   0   0   2   2   2   0   2   0   0   0   2   2   2   2   0   2   0   0   2   0   2   0   2   0   2   2   0   2   0   2   2   2   0   2   2   0   0   0   0   0   0   2   0   2   0   0   2   2   2   2   2   2   0   2   0   0   0   2   0   0   2   0   2   2   2   2   2   2   0   2   2   2   2   2   2   2   2   0   0   0   2   0   2   0   2   2   2   2   0   2   2   0   2   2   0   0   0   2   2   0   0   0   0   0   0   0   2   2   2   2   0   0   0   0   2   2   0   2   2   2   2   0   0   2   2   0   0   2   0   2   2   0   2   2   0   2   0   0   2   2   2   0   2   2   2   0
 MK-3-5                 2   0   2   2   0   0   2   0   0   2   0   0   0   2   2   0   2   2   0   2   0   2   0   2   0   0   2   0   0   0   0   0   0   2   2   2   2   0   2   2   2   0   2   2   0   0   2   0   0   0   0   2   0   2   0   2   2   2   2   0   2   0   0   0   2   2   0   2   2   0   0   0   2   0   2   0   0   0   2   2   0   0   0   0   2   2   0   2   2   2   0   0   0   0   0   2   0   2   0   0   2   2   2   2   2   2   0   2   0   0   0   2   0   2   2   0   2   2   2   2   2   2   0   2   2   2   2   2   2   2   2   0   0   0   2   0   2   0   2   2   2   2   0   2   2   0   2   0   0   0   0   2   0   0   0   0   0   0   0   0   2   2   2   2   0   0   0   0   2   2   0   2   0   2   2   0   0   2   2   0   0   2   0   0   0   0   2   2   0   2   2   0   2   2   2   2   2   2   2   2
 MK-3-6                 2   0   2   2   0   0   2   0   2   0   2   2   2   2   2   0   2   2   0   2   0   2   0   2   0   0   2   0   2   0   0   0   0   2   2   2   2   0   2   2   2   0   2   2   0   0   2   2   0   0   2   2   2   2   0   2   2   2   2   0   2   2   2   0   2   2   0   2   2   0   0   0   2   0   2   0   0   0   2   2   0   0   0   0   2   2   0   2   2   2   0   0   0   0   0   2   0   2   0   2   2   2   2   2   2   2   0   2   0   0   0   2   2   0   2   0   2   2   2   2   2   2   0   2   2   2   2   2   2   2   2   0   0   2   2   0   2   0   2   2   2   2   0   2   2   0   2   2   0   0   0   2   0   0   0   0   0   2   0   0   2   2   2   2   0   0   0   0   0   2   0   2   0   2   0   0   0   2   0   0   2   2   0   0   0   0   2   2   0   2   0   0   2   2   2   2   2   2   2   2
 MK-3-7                 0   2   2   2   0   2   2   0   2   0   2   2   2   2   0   0   2   2   0   2   0   2   0   2   0   0   2   0   2   0   0   0   2   2   2   2   2   0   2   2   2   0   2   2   0   0   2   2   0   0   2   2   2   2   0   2   2   2   2   0   2   2   2   0   2   2   0   2   2   0   0   0   2   0   2   2   0   2   2   2   0   0   0   0   2   2   0   2   2   2   0   0   0   0   2   2   0   2   0   2   2   2   2   2   2   2   0   0   0   2   0   0   2   0   2   0   2   2   2   2   2   2   0   2   2   2   2   2   2   2   2   0   0   2   2   0   2   0   2   2   2   0   0   0   2   0   2   2   0   0   0   2   0   0   2   0   0   2   0   0   2   2   0   2   0   2   0   0   0   2   0   2   0   2   0   0   0   2   0   0   2   2   0   0   0   0   2   2   0   2   0   0   2   0   2   2   2   2   0   2
 MK-3-8                 0   2   2   2   0   0   2   0   0   0   2   2   2   0   0   0   2   2   0   2   2   2   0   0   0   0   2   0   2   0   0   0   2   2   2   2   2   0   2   2   2   0   2   2   2   0   2   2   0   0   2   2   2   2   0   2   2   2   2   0   2   2   2   0   2   2   0   0   0   0   0   0   2   0   2   0   0   2   2   2   0   0   2   0   2   2   0   2   2   2   2   0   0   0   2   2   0   2   0   2   2   2   2   2   2   2   0   0   0   2   0   0   2   0   2   0   2   2   2   2   2   2   0   2   2   0   2   2   2   2   2   0   0   0   2   0   2   0   2   2   2   0   0   0   2   0   2   2   0   0   0   2   0   0   2   0   0   2   0   0   2   2   0   2   0   2   0   0   0   2   0   2   0   2   0   2   0   0   0   0   2   2   0   0   0   0   0   2   0   2   2   0   0   0   2   2   2   2   0   2
 MK-3-9                 0   2   2   2   0   0   2   2   0   0   0   2   2   0   0   0   2   2   0   2   2   2   0   0   0   0   2   0   2   0   2   0   2   2   2   0   2   0   2   2   2   0   2   2   2   0   2   2   0   0   2   2   2   2   0   2   2   2   2   0   2   2   2   0   2   2   0   2   0   2   0   0   2   0   2   0   0   2   2   2   2   0   0   0   2   2   0   2   2   2   2   0   0   0   2   2   0   2   0   2   2   2   2   2   2   2   0   0   0   2   0   0   2   0   2   2   2   2   2   2   2   2   0   2   2   0   2   2   2   2   2   0   0   0   2   0   2   0   2   2   2   0   0   0   2   0   2   2   0   0   2   2   0   0   2   0   0   2   0   0   0   0   0   2   0   2   0   0   0   2   0   2   0   2   0   2   0   0   0   0   2   2   0   0   2   0   0   2   0   0   2   0   0   0   2   2   2   2   0   2
 MK-3-10                0   2   2   2   2   0   2   0   0   0   0   2   2   0   0   0   2   2   0   2   2   2   0   0   0   0   2   0   2   2   2   0   2   2   2   0   2   0   2   2   2   0   2   2   2   0   2   2   0   0   2   2   2   2   0   2   2   2   2   0   2   0   2   0   2   2   0   2   0   2   0   0   0   2   2   0   0   2   2   2   2   0   0   2   2   0   0   2   2   2   0   0   0   2   2   2   0   2   0   2   2   2   2   2   2   2   0   0   0   2   0   0   2   0   0   0   2   2   2   2   2   2   0   2   2   0   2   0   2   2   2   0   0   0   2   0   2   0   2   2   2   0   0   0   2   0   2   2   2   0   2   2   0   0   2   0   0   0   2   0   0   0   0   2   0   2   0   0   0   2   0   2   0   2   0   2   0   0   0   0   2   2   2   0   2   0   0   2   0   0   2   0   0   0   2   2   2   2   0   2
 MK-3-11                0   2   2   2   2   0   2   0   0   0   0   2   2   0   2   0   2   2   0   2   2   2   0   0   0   0   2   0   2   2   2   0   2   2   2   0   2   0   2   2   2   0   2   2   2   0   2   2   0   0   2   2   2   2   0   2   2   2   2   0   2   0   2   0   2   2   0   2   0   2   0   0   0   2   2   0   0   0   2   0   0   2   0   2   2   0   0   2   2   2   0   0   0   2   2   2   0   2   0   2   2   2   2   2   0   2   0   0   2   0   0   0   2   0   0   0   2   2   2   2   2   2   0   2   2   0   2   2   2   2   2   0   0   0   2   2   2   0   2   2   2   2   0   0   2   0   2   0   2   0   2   2   0   0   2   0   0   0   2   0   0   0   0   0   0   2   0   0   0   2   0   2   0   2   0   2   0   0   0   0   2   2   2   0   2   0   0   2   0   0   2   0   0   0   2   2   2   2   0   2
 MK-3-12                0   0   2   2   2   0   2   2   0   0   0   2   2   0   2   0   2   2   0   2   2   2   0   0   0   0   2   0   2   2   2   0   2   2   2   0   2   0   0   2   2   2   2   2   2   0   2   2   0   0   2   2   2   2   2   2   2   2   2   0   2   0   2   0   2   0   0   2   0   2   0   0   2   2   2   0   0   0   2   0   0   2   0   2   2   0   0   2   2   2   0   0   0   2   2   0   2   0   0   2   2   2   2   2   0   2   0   0   2   0   2   0   2   0   0   0   2   2   2   0   2   2   0   2   2   0   2   2   2   2   2   0   0   2   2   2   2   0   2   2   0   2   0   0   0   0   2   0   2   2   2   2   0   0   2   0   0   0   2   0   0   0   0   0   2   0   0   0   0   2   0   2   0   2   0   2   0   2   0   0   2   2   2   0   2   0   0   0   0   0   2   0   2   0   2   2   2   2   0   0
 MK-3-13                0   0   0   2   2   0   2   2   2   0   0   2   2   0   2   0   2   2   2   2   2   2   0   0   0   0   2   0   2   2   0   0   2   2   2   0   2   0   0   2   2   2   2   2   2   0   2   2   0   0   2   2   2   2   2   0   0   2   2   0   2   0   2   0   2   0   0   2   0   2   0   0   2   2   2   0   0   0   2   0   0   2   0   2   2   0   0   2   2   2   0   2   0   2   2   0   2   0   0   2   2   2   2   2   0   2   0   0   2   0   2   0   2   0   0   0   2   2   2   0   2   2   0   2   2   0   2   2   2   2   2   0   0   0   2   2   2   0   2   2   0   2   0   0   0   0   2   0   2   2   2   2   0   0   2   0   0   2   2   0   0   0   0   0   2   0   0   0   0   2   0   2   0   2   2   2   0   2   0   0   2   2   0   0   2   0   0   0   0   0   2   0   2   0   2   2   2   2   0   0
 MK-3-14                0   0   0   2   2   0   2   2   2   2   0   2   2   2   2   0   2   2   2   0   2   2   0   0   0   0   2   0   2   2   0   0   2   2   0   2   2   0   0   2   2   2   0   2   2   0   2   2   0   0   2   2   2   2   2   0   0   2   2   0   2   0   2   0   2   0   0   2   0   2   0   0   2   2   2   0   0   0   2   0   0   0   0   0   0   0   0   2   0   2   0   2   0   2   2   2   2   0   0   2   0   2   2   2   0   0   0   0   2   0   2   0   2   0   2   0   2   2   2   0   2   2   2   2   2   0   2   2   0   2   2   0   0   0   2   0   2   0   0   2   2   2   0   0   0   0   2   0   2   2   0   0   0   0   0   0   0   2   2   0   0   0   0   0   2   0   0   0   0   0   2   2   0   2   2   2   0   2   0   0   2   2   0   0   2   0   2   0   2   2   2   0   2   0   2   2   2   2   2   0
 MK-3-15                0   0   0   2   2   0   2   2   2   0   0   2   2   2   2   0   2   2   2   0   2   2   0   0   0   0   2   2   2   2   0   0   2   2   0   0   2   0   0   2   2   2   0   2   2   0   2   2   2   0   2   2   2   0   2   0   0   2   2   0   2   0   2   0   2   0   2   2   0   2   0   0   2   2   2   0   2   0   2   0   0   0   0   0   0   0   0   2   0   2   0   2   0   2   2   0   2   0   0   2   0   2   2   2   0   0   0   0   2   0   2   0   2   0   2   0   2   2   2   0   2   2   2   2   2   0   2   0   0   0   2   0   0   0   0   0   2   0   0   2   2   2   0   0   0   0   2   0   2   0   0   2   2   0   0   0   0   2   2   0   0   0   0   0   2   0   0   0   2   0   2   2   0   2   2   2   0   2   2   0   2   2   2   0   2   0   2   2   2   2   2   0   2   0   2   2   2   2   2   0
 MK-3-16                0   0   2   2   2   0   2   2   2   0   0   2   0   2   2   0   2   2   2   0   2   2   0   0   2   0   2   0   2   2   0   0   2   2   0   0   2   0   0   2   2   2   0   2   2   0   2   2   2   0   2   2   2   0   2   0   0   2   2   0   2   0   2   0   2   0   2   2   0   2   0   0   2   2   2   0   2   0   2   0   2   0   0   0   0   0   0   2   0   0   0   2   0   2   2   2   2   0   0   2   0   2   2   2   0   0   0   2   2   0   2   0   2   0   2   0   2   2   2   0   2   2   2   0   2   2   2   0   0   0   2   0   0   0   0   0   2   0   0   2   2   2   0   0   0   0   0   0   2   0   0   2   2   0   0   2   0   2   2   0   0   0   0   0   2   0   0   0   2   0   2   2   0   2   2   2   2   2   2   0   2   2   2   0   2   0   2   2   2   2   2   0   2   0   2   2   2   2   2   2
 MK-4-1                 0   0   0   2   0   2   0   2   0   2   2   0   0   0   0   0   0   0   2   2   0   2   0   0   0   0   0   2   0   2   0   0   2   0   2   2   0   2   2   0   2   2   0   0   2   0   2   2   0   0   2   2   2   0   2   0   2   0   0   0   2   2   0   0   0   0   2   2   2   0   0   2   0   2   2   2   0   2   0   2   0   2   2   2   0   0   0   0   2   2   2   0   0   2   2   0   2   2   2   0   2   2   0   0   2   0   2   0   2   2   0   0   0   0   2   2   0   2   0   2   0   0   0   2   0   0   2   2   2   2   0   0   2   0   2   2   2   0   0   2   0   2   0   0   2   0   2   0   2   2   0   2   2   0   2   2   0   2   0   2   2   2   2   2   2   2   2   0   0   2   2   0   2   0   2   2   2   2   0   2   0   2   0   0   0   0   2   2   2   0   0   0   2   2   0   0   0   2   2   0
 MK-4-2                 0   0   0   2   0   2   0   2   0   2   0   0   0   0   0   0   0   0   2   2   0   2   0   0   0   0   0   2   0   2   2   0   0   0   2   2   0   2   2   0   2   2   0   2   2   0   0   2   0   0   2   2   0   0   2   0   2   0   0   0   2   2   0   0   0   0   2   2   2   0   0   0   0   2   2   2   0   0   0   2   2   0   2   2   0   0   2   0   2   2   2   0   0   2   2   0   2   2   0   0   2   2   0   0   2   0   2   2   2   2   0   0   0   0   2   2   2   2   0   2   0   2   0   2   0   0   2   2   2   2   0   0   0   0   2   2   2   2   0   2   0   2   0   0   2   0   2   0   2   2   0   2   2   0   2   2   0   2   0   2   2   2   2   2   2   2   2   2   0   2   2   0   0   0   2   2   2   2   0   2   0   2   0   0   0   0   2   2   2   0   0   0   2   2   0   0   0   2   2   0
 MK-4-3                 0   0   0   0   0   0   0   2   0   2   0   2   0   0   0   0   0   0   2   2   0   2   0   0   0   0   0   2   0   2   2   0   0   2   2   2   0   2   2   0   2   2   0   2   2   0   0   2   0   0   2   0   0   0   2   0   2   0   0   0   2   2   0   0   0   2   2   2   2   0   2   0   0   2   2   2   0   0   0   2   2   0   2   2   0   0   2   0   2   0   2   0   0   0   2   0   2   2   0   0   2   2   0   0   2   0   2   2   2   2   0   0   0   0   2   2   2   0   0   2   0   2   0   2   0   0   2   2   2   2   0   0   0   0   2   2   2   2   0   2   0   2   0   0   2   0   2   0   2   2   0   2   2   0   2   2   0   0   2   2   0   2   0   0   2   2   2   2   0   2   2   2   0   0   2   2   2   0   0   0   0   0   0   0   0   0   2   2   2   0   0   0   2   2   0   0   0   2   2   0
 MK-4-4                 0   0   0   2   0   0   2   2   0   2   0   2   0   0   0   2   0   0   2   2   0   2   0   0   0   0   0   2   0   2   2   0   0   2   2   2   0   2   2   0   2   2   0   2   2   0   0   2   0   0   2   0   0   0   2   0   2   0   0   0   2   2   0   0   0   2   2   2   0   0   2   0   0   2   2   2   0   0   0   2   2   2   2   2   0   0   2   0   2   0   0   2   0   0   2   2   2   2   2   0   2   0   0   0   0   0   2   2   2   2   0   0   0   0   0   2   2   0   0   2   2   2   0   0   0   0   2   2   0   2   0   0   2   0   2   2   2   2   0   2   0   2   0   0   2   0   2   0   2   2   0   2   2   0   2   2   0   0   2   2   0   2   0   0   0   2   2   2   0   0   2   2   0   0   2   2   2   2   0   0   0   0   2   0   0   0   2   2   2   0   0   0   2   2   0   0   0   2   2   0
 MK-4-5                 0   0   0   2   0   2   2   2   0   2   0   2   0   0   0   2   0   0   2   2   0   2   0   2   2   0   0   2   0   2   2   0   0   2   2   2   0   2   2   0   2   0   2   2   2   0   0   2   0   0   2   0   0   0   2   0   2   0   0   0   2   2   0   0   2   2   2   2   0   0   2   0   0   2   2   2   0   0   0   2   2   2   2   2   0   2   2   0   2   0   0   2   0   2   2   2   2   2   2   0   2   0   0   0   0   0   2   2   2   2   0   0   0   2   0   2   2   0   2   2   2   2   0   0   0   0   2   2   0   2   0   0   2   0   2   2   2   2   2   2   0   2   0   0   2   0   0   0   2   2   2   2   2   2   2   2   0   0   2   2   2   2   0   0   0   2   2   2   0   0   2   2   0   0   0   2   2   2   0   0   0   0   2   2   0   0   2   0   2   0   0   2   2   2   0   0   0   2   2   0
 MK-4-6                 0   0   0   2   0   0   2   2   0   0   0   2   0   0   0   2   0   0   2   2   0   2   0   0   2   0   0   2   0   2   2   0   0   0   2   0   0   2   2   0   2   0   2   2   2   0   2   2   0   0   2   0   0   0   2   0   2   0   0   0   2   2   0   0   2   0   2   2   0   0   2   0   2   2   2   2   0   0   0   2   2   2   2   2   0   2   2   0   2   0   0   2   0   2   2   2   2   2   2   0   2   0   0   0   0   0   2   2   2   2   0   0   0   0   0   2   2   0   2   2   2   2   0   0   0   0   2   0   0   2   0   2   2   0   2   2   2   2   2   2   0   2   0   0   2   0   0   0   2   2   2   2   2   2   2   2   2   0   0   2   2   2   0   2   0   2   2   2   0   0   2   2   0   2   0   2   2   2   0   2   0   2   2   2   0   0   2   0   2   0   0   2   2   2   0   0   0   2   2   0
 MK-4-7                 0   0   0   2   2   0   2   2   0   2   0   2   0   0   0   2   0   0   2   2   0   2   0   2   2   2   0   2   0   0   0   0   0   0   2   0   0   2   2   0   2   0   0   0   2   0   2   2   0   0   2   0   0   0   2   0   0   0   0   0   2   2   0   2   2   0   2   2   2   0   2   2   2   2   2   0   0   0   0   2   2   2   2   2   0   2   2   0   2   0   0   0   0   2   2   2   2   2   2   0   2   0   0   0   0   0   2   2   2   2   0   0   0   0   0   2   2   0   2   0   2   0   0   2   0   0   2   0   0   2   0   2   2   0   2   2   2   2   2   2   0   2   0   0   2   2   0   0   2   2   0   2   2   2   2   2   2   0   0   2   2   2   0   2   0   2   2   2   2   0   2   2   0   2   0   2   2   2   0   2   2   2   2   2   0   0   2   0   2   0   2   2   2   2   0   0   0   0   0   0
 MK-4-8                 0   0   0   2   2   0   2   2   0   2   0   2   0   0   0   2   0   0   2   2   0   2   0   2   2   2   0   0   0   0   0   0   0   0   2   0   0   2   0   2   2   0   0   0   2   0   2   2   2   0   2   0   0   0   0   0   0   0   0   0   2   0   0   2   0   0   0   0   2   0   2   2   0   2   0   2   0   0   0   2   2   0   2   2   0   2   0   0   2   0   0   0   0   2   0   0   2   2   2   0   2   0   0   0   0   0   0   2   2   2   0   0   0   0   2   2   2   0   2   0   2   0   0   2   0   0   2   2   0   2   0   2   2   0   2   0   2   0   2   2   0   2   0   2   2   2   0   0   2   2   0   2   2   2   0   2   2   0   0   2   2   2   0   2   0   0   2   2   0   0   2   2   2   2   0   2   2   2   0   2   2   2   2   2   0   0   2   0   2   0   2   2   2   2   0   0   0   2   0   0
 MK-4-9                 0   0   0   0   2   0   2   0   0   2   0   0   0   2   0   2   0   0   2   2   0   2   0   2   2   2   0   0   0   2   0   0   0   0   2   0   0   2   0   2   2   0   2   2   2   0   2   2   2   0   2   0   0   2   0   0   0   0   0   0   2   0   2   2   0   0   0   2   2   0   2   2   0   2   0   2   0   0   0   2   2   0   2   2   0   2   0   0   2   0   2   0   0   2   0   0   2   2   2   0   2   0   0   0   0   0   2   2   2   2   0   0   0   0   2   2   2   0   2   0   2   0   0   2   0   0   2   0   0   2   0   2   2   0   2   0   2   0   2   2   0   2   0   2   2   0   0   0   2   2   0   2   2   2   0   2   2   0   0   2   2   2   0   2   0   0   2   2   2   0   2   2   2   2   0   2   2   2   0   2   2   2   2   2   0   0   2   2   2   0   0   2   2   0   0   0   0   2   0   0
 MK-4-10                0   0   0   0   2   0   2   0   0   0   0   0   0   2   0   2   0   0   2   2   0   2   0   2   0   2   0   0   0   2   0   0   0   0   2   0   0   2   0   2   2   0   2   2   2   0   2   2   0   0   2   0   0   2   2   0   0   0   0   0   2   0   2   2   0   0   2   2   2   0   2   0   0   0   0   2   0   0   0   2   2   0   2   2   0   0   0   0   2   0   2   2   2   2   0   0   2   2   2   0   2   0   0   0   0   0   2   2   2   2   0   2   2   2   2   2   2   0   2   0   2   0   0   2   0   0   2   0   0   2   0   2   2   0   2   0   2   0   2   2   0   2   0   2   0   0   0   0   2   2   2   2   2   2   0   2   2   0   0   2   2   0   0   2   0   0   2   2   2   0   2   2   2   2   0   2   2   2   0   2   2   2   2   0   0   0   2   2   2   0   0   2   2   0   0   0   0   2   0   0
 MK-4-11                0   0   0   0   2   0   2   0   0   2   0   0   0   2   0   2   0   0   2   2   0   2   2   2   0   2   0   0   0   2   0   0   0   0   0   0   0   2   0   2   2   0   2   0   2   0   2   0   0   0   2   0   2   2   2   0   0   0   2   0   2   0   2   2   0   0   2   2   2   0   2   0   0   0   0   2   0   0   0   2   2   0   0   0   0   0   0   0   2   0   2   2   0   0   0   0   2   0   2   0   2   0   0   0   0   0   2   2   2   2   0   2   2   2   2   2   2   0   2   0   2   0   0   2   0   0   0   0   0   2   0   2   2   0   2   2   2   2   2   2   0   2   0   2   0   0   0   0   0   2   2   2   2   2   2   0   2   2   0   2   0   0   0   2   0   0   2   2   2   0   2   2   2   2   0   2   2   2   0   2   0   2   2   2   0   0   2   0   2   0   0   2   2   0   0   0   0   2   0   0
 MK-4-12                0   0   0   2   2   0   2   0   0   2   0   0   2   2   0   2   0   2   2   2   0   2   2   0   0   2   0   2   0   2   0   0   0   0   2   0   0   2   0   2   2   0   0   0   2   0   2   0   0   0   2   0   2   2   2   0   0   0   2   0   2   0   2   2   0   0   2   2   2   0   2   2   2   0   0   2   0   0   0   2   2   0   0   0   0   2   0   0   2   0   2   2   0   0   0   0   2   0   2   0   2   0   0   0   0   0   2   2   2   2   0   2   2   2   2   2   0   0   2   0   2   0   0   2   0   2   0   2   0   2   0   2   2   0   2   2   0   0   2   2   0   2   0   2   0   0   0   0   0   2   2   2   2   2   0   0   2   2   0   2   0   0   0   2   2   0   2   2   2   0   2   2   2   2   0   2   2   2   2   2   0   2   2   2   0   0   2   0   2   2   0   2   2   0   0   0   0   2   0   0
 MK-4-13                0   0   0   2   2   0   2   0   0   2   0   0   2   2   2   2   0   0   2   2   0   2   2   0   0   2   0   2   2   2   0   2   0   0   2   0   0   2   0   2   0   0   0   0   2   0   2   0   0   0   2   0   2   2   2   0   0   0   2   0   2   0   2   2   0   0   2   2   2   0   2   2   0   0   0   2   0   0   0   2   2   0   2   0   2   2   0   0   2   0   2   2   0   0   0   0   0   0   2   0   2   0   0   0   0   0   2   2   2   2   0   2   2   2   2   2   0   0   2   0   2   2   0   2   0   2   0   2   0   2   0   2   2   0   2   2   2   0   2   2   0   2   0   0   0   0   0   0   0   2   2   2   2   2   0   0   2   2   0   2   0   0   0   0   2   0   2   2   2   0   2   0   2   2   2   2   0   2   2   2   0   2   2   2   2   0   2   2   2   2   0   0   2   0   0   2   0   2   0   0
 MK-4-14                0   0   0   2   2   0   2   2   0   2   0   2   2   2   0   0   0   0   2   2   0   2   2   0   0   2   0   2   2   2   0   2   0   0   2   0   0   2   0   2   0   0   0   0   2   0   2   0   0   0   2   0   2   2   2   0   0   0   2   2   0   0   2   2   0   2   2   2   2   0   2   0   0   0   0   0   0   2   0   2   2   0   2   0   2   2   0   0   0   0   2   2   0   0   0   0   2   0   2   0   2   0   2   2   0   2   2   2   2   2   0   2   2   0   2   2   0   0   2   0   2   2   0   2   0   2   0   2   0   2   0   2   2   0   2   2   0   0   2   2   0   2   0   0   0   0   2   0   0   2   0   2   2   2   0   0   2   2   0   2   0   0   0   0   2   0   2   2   0   0   2   0   2   2   2   2   0   2   2   0   2   2   0   2   2   0   2   2   2   2   0   0   0   0   0   0   2   2   0   0
 MK-4-15                0   0   0   2   2   0   2   0   0   2   0   2   2   2   0   0   2   0   2   2   0   2   2   0   0   2   0   2   2   2   0   0   0   0   2   0   0   2   0   2   2   0   0   0   2   0   2   0   0   2   2   0   2   2   2   0   0   0   2   2   0   0   2   2   0   2   0   2   2   0   2   0   0   0   0   0   0   2   0   2   2   2   2   0   2   2   0   0   0   2   2   2   0   0   2   0   2   2   2   0   2   0   2   2   0   2   2   2   2   2   0   0   2   0   2   0   0   0   2   0   2   2   0   2   0   2   2   2   0   2   0   2   2   0   2   2   0   0   2   2   0   2   0   0   0   0   2   0   0   2   0   2   2   2   0   0   2   2   0   2   0   0   0   0   2   0   2   2   0   0   2   0   2   2   2   2   0   2   2   0   2   2   0   0   2   0   0   2   2   2   0   0   0   0   0   0   2   2   0   0
 MK-4-16                0   0   0   2   2   0   0   2   0   2   0   2   2   2   0   0   2   2   2   0   0   2   2   0   0   2   0   2   2   2   0   0   2   0   2   0   0   2   0   2   2   0   2   0   2   0   2   0   0   0   2   0   2   2   0   0   0   0   2   2   0   0   0   2   0   2   0   2   2   0   2   0   0   0   0   0   0   2   0   2   2   2   2   0   2   2   0   0   0   2   2   2   0   0   2   0   2   2   2   0   2   0   2   2   0   2   2   2   2   2   2   0   2   0   2   0   0   0   2   0   2   2   0   2   0   0   2   2   0   0   0   2   2   0   2   2   0   0   2   2   0   2   0   0   0   0   2   0   0   2   0   2   2   2   0   0   2   2   0   2   0   0   0   0   2   0   2   2   0   0   2   0   2   2   2   0   0   2   2   0   2   2   0   0   2   0   0   2   2   2   0   0   0   0   0   0   2   2   0   0
 MK-5-1                 0   2   0   0   2   2   0   2   2   0   0   0   2   2   2   0   0   0   0   0   2   0   0   2   0   2   2   0   2   2   2   0   0   0   2   2   0   0   0   0   2   2   2   2   2   2   0   2   2   2   0   2   0   2   2   0   0   0   2   2   0   0   2   2   2   0   0   2   0   2   2   2   0   2   2   0   2   2   2   2   0   2   2   0   0   0   2   2   2   2   0   0   0   0   2   0   0   2   2   0   2   2   0   2   0   2   0   0   2   0   0   0   0   2   2   0   0   2   2   2   2   2   2   0   2   2   2   0   0   2   0   0   2   2   0   0   2   0   2   2   0   2   0   0   2   0   0   0   0   2   2   0   0   2   0   0   0   0   0   2   0   2   2   0   0   0   0   0   2   0   2   0   0   2   0   2   2   0   0   0   2   0   0   0   2   2   2   2   2   2   2   2   0   2   0   0   2   0   0   2
 MK-5-2                 0   2   0   0   2   2   0   2   2   2   0   0   2   2   2   0   0   0   0   2   2   0   0   2   0   2   2   0   0   2   0   0   0   0   2   2   0   0   0   0   2   2   2   2   2   2   0   2   2   2   2   2   0   2   2   0   0   0   2   0   0   0   2   2   2   0   0   2   0   2   2   2   0   2   2   0   2   2   2   2   0   2   2   0   0   0   2   2   2   2   0   0   0   0   2   0   0   2   2   0   2   2   0   0   0   2   0   0   2   2   0   0   0   2   2   0   0   2   2   2   2   2   2   0   2   2   2   0   2   2   0   0   2   2   0   0   2   0   0   2   0   0   0   0   2   0   0   0   0   2   2   0   0   2   0   0   0   0   0   2   0   2   2   0   0   0   0   0   2   0   0   0   2   2   0   2   2   0   0   0   2   0   0   0   2   2   0   2   2   2   2   2   0   2   0   0   2   0   0   2
 MK-5-3                 0   2   0   0   2   2   0   2   2   2   0   0   2   2   2   0   0   2   0   0   2   2   0   2   0   2   0   0   0   2   0   0   2   0   2   2   2   0   0   0   2   2   2   2   2   2   0   2   2   2   2   2   2   2   2   0   2   0   2   0   2   0   2   2   2   0   0   2   0   0   2   2   0   2   0   0   2   2   2   0   0   2   2   0   0   0   2   0   0   2   0   0   0   2   2   0   0   2   2   0   2   2   0   0   2   2   0   0   2   0   0   0   2   2   2   0   0   2   2   2   2   2   2   0   2   2   2   0   2   2   0   0   0   2   0   0   2   0   0   0   0   0   2   2   2   0   0   0   0   2   0   0   0   0   0   0   2   0   0   2   0   2   2   0   0   0   0   0   2   0   0   0   2   2   0   2   2   0   0   0   2   0   0   2   2   2   2   2   2   2   2   2   0   0   0   0   0   0   0   2
 MK-5-4                 0   2   0   0   2   2   0   2   0   2   0   0   2   2   2   0   0   2   0   0   0   2   0   2   0   2   0   2   0   2   0   0   2   0   2   2   2   2   0   0   2   2   2   2   2   2   0   2   0   2   2   0   0   2   2   0   0   0   2   0   2   0   2   2   2   0   0   2   0   0   2   2   0   2   2   0   0   2   0   2   2   2   2   0   0   0   2   0   0   2   0   0   0   2   2   0   2   2   2   0   2   2   0   0   2   2   0   0   2   0   0   0   2   2   2   0   0   2   2   2   2   2   2   2   2   2   2   0   2   2   2   0   0   2   0   0   2   0   0   0   0   0   0   2   2   0   0   0   0   0   0   0   2   0   0   2   2   2   2   0   0   2   2   0   2   0   0   0   0   0   0   0   2   2   0   2   2   0   0   0   0   0   0   0   2   2   0   2   2   2   2   2   0   0   0   0   0   0   0   2
 MK-5-5                 0   2   0   0   2   2   0   2   0   0   0   0   2   2   2   0   0   2   0   0   0   2   0   2   0   2   0   2   0   2   0   0   2   0   2   2   2   2   0   0   2   2   2   2   2   2   0   2   0   2   2   0   0   2   2   0   0   0   2   0   2   0   2   2   2   0   0   2   0   0   2   2   2   2   2   0   0   2   0   2   2   2   2   0   0   2   2   0   0   2   0   0   0   2   2   2   0   0   0   0   2   2   0   2   2   2   2   0   0   0   0   0   2   2   2   0   0   2   2   2   2   2   2   2   2   2   2   0   2   2   2   0   2   2   0   0   2   0   0   0   0   0   0   2   2   0   0   0   0   0   0   0   2   0   0   2   2   2   2   0   0   2   2   0   2   0   0   0   0   0   0   0   2   2   0   2   2   0   0   0   0   0   2   0   0   2   0   0   2   2   2   2   0   0   0   0   0   0   0   2
 MK-5-6                 0   2   0   0   2   2   0   2   0   0   0   0   2   2   2   0   2   2   0   0   0   2   0   2   0   2   0   2   0   2   0   0   2   0   2   2   2   2   0   0   2   2   2   0   2   2   0   2   0   2   2   0   0   2   2   0   0   0   2   0   2   0   2   2   2   0   2   2   0   2   2   0   2   2   2   0   0   2   0   2   2   2   2   0   0   2   2   0   0   2   0   0   0   2   2   2   0   0   0   0   2   2   0   2   2   2   2   0   0   0   0   0   2   2   2   0   0   2   2   2   2   2   2   2   2   2   2   0   2   2   2   2   2   2   0   0   2   0   0   0   0   0   0   2   2   0   0   0   0   0   2   0   2   2   0   2   2   2   2   0   2   2   2   0   2   0   0   0   0   0   0   0   0   2   0   2   2   0   0   2   0   0   2   0   0   2   0   0   2   2   2   0   0   0   2   0   0   0   2   2
 MK-5-7                 0   2   0   0   2   2   2   2   0   0   0   0   2   2   2   2   2   2   0   0   0   2   0   2   0   2   0   2   0   2   0   0   2   0   2   2   2   2   0   0   2   2   2   0   2   0   0   2   0   2   2   0   0   2   2   0   0   0   2   0   2   0   2   2   0   0   2   2   0   2   2   0   2   2   2   0   0   2   0   2   2   0   2   2   0   2   0   0   0   2   0   0   0   2   0   2   0   0   2   0   2   2   0   2   2   2   2   0   0   0   0   0   2   2   2   0   0   2   2   2   2   2   2   2   2   2   2   2   2   2   2   2   2   2   0   0   2   0   0   0   0   0   0   0   2   0   0   0   0   0   2   0   2   2   0   2   2   2   2   0   2   2   2   0   0   0   2   0   0   0   0   0   0   2   0   2   2   0   0   2   0   0   0   0   0   2   0   0   2   2   2   0   0   0   2   0   0   0   0   2
 MK-5-8                 0   2   0   0   2   2   2   2   0   0   0   0   2   2   2   2   2   2   0   2   0   2   0   2   0   2   0   2   0   2   0   0   2   0   0   2   2   2   0   0   2   2   2   0   2   0   0   2   0   2   2   0   0   2   2   2   0   0   2   0   2   0   2   2   0   0   2   2   2   2   2   0   0   2   2   0   0   2   0   2   0   0   2   2   0   2   0   0   0   2   0   0   0   2   0   2   0   0   0   0   2   2   2   2   2   2   2   0   0   0   0   0   0   2   0   2   0   2   2   2   2   0   2   2   2   2   2   2   2   2   2   2   2   2   0   2   2   0   0   0   0   0   0   0   2   0   0   0   0   0   0   0   2   2   0   2   2   2   2   0   2   2   2   0   2   0   2   0   0   0   0   2   0   2   0   0   2   0   0   2   0   0   2   0   0   2   0   0   2   2   2   2   0   0   2   0   0   0   0   2
 MK-5-9                 0   2   2   0   2   2   2   0   0   0   0   0   2   2   2   2   2   2   0   0   0   2   0   2   0   2   0   2   0   2   0   0   2   0   2   2   0   2   0   2   2   2   2   0   2   0   0   2   0   0   2   0   0   2   2   2   0   0   2   0   2   0   2   0   0   0   2   2   2   2   2   0   0   0   2   0   0   2   0   0   0   0   2   2   0   0   0   0   0   2   0   0   0   2   0   2   0   0   0   0   2   2   2   2   2   2   2   0   0   0   0   0   0   2   0   0   0   2   2   2   2   0   2   2   2   2   2   0   2   2   2   2   2   2   0   0   2   0   0   0   0   0   0   0   2   0   0   0   0   0   0   0   2   2   0   2   2   2   2   0   2   2   2   0   2   0   2   2   2   0   0   0   0   2   0   0   2   2   0   2   0   0   2   0   0   2   0   0   2   2   2   2   0   0   2   0   0   2   0   2
 MK-5-10                0   2   2   0   2   2   2   0   0   2   0   0   2   2   2   2   2   2   0   0   0   2   0   2   0   2   0   2   0   2   0   0   2   0   2   2   0   0   0   2   2   0   2   0   2   0   0   2   0   0   0   0   0   2   2   2   0   0   2   0   2   0   2   0   0   2   2   2   2   2   2   2   0   0   2   0   0   2   0   0   0   0   2   2   0   0   0   0   0   2   0   0   0   0   0   2   0   0   0   0   2   2   0   2   2   2   2   0   2   0   0   0   0   2   0   0   0   2   2   0   2   0   2   2   2   2   2   0   2   2   2   2   2   2   0   0   2   0   0   0   0   0   0   0   2   0   0   0   0   0   0   0   2   2   0   2   2   2   2   0   2   2   2   0   2   0   2   2   2   0   0   0   0   2   0   0   2   2   0   2   0   0   2   0   0   2   0   0   2   2   2   2   0   0   2   0   0   2   0   2
 MK-5-11                0   2   2   0   2   2   2   0   0   2   0   2   2   2   2   2   2   2   0   0   0   0   0   2   0   2   0   2   2   2   0   0   2   0   2   2   2   0   0   0   2   0   0   0   2   0   0   2   0   0   0   0   0   2   0   2   0   0   2   0   2   0   2   0   0   2   0   2   2   2   2   0   0   0   2   2   0   2   0   0   0   0   2   2   0   0   0   0   0   2   0   0   0   0   0   2   0   0   0   0   2   2   0   2   2   2   2   0   2   0   0   0   0   2   2   0   0   0   2   0   2   0   2   2   2   2   2   0   2   2   2   2   2   2   0   0   2   0   0   0   0   0   2   0   2   2   0   0   0   0   0   0   2   2   0   2   2   2   2   0   2   2   2   0   2   0   2   2   2   0   0   2   0   2   2   0   2   2   0   0   0   2   2   0   0   2   0   0   2   0   0   2   0   0   2   0   0   2   0   2
 MK-5-12                0   0   2   0   2   2   2   0   0   2   0   2   2   2   2   2   2   2   2   0   0   0   0   2   0   2   0   2   2   2   0   0   2   0   2   2   2   0   0   0   2   2   0   0   2   0   0   0   0   0   0   0   2   2   0   2   0   0   2   0   2   0   2   0   0   2   0   2   2   2   2   0   0   0   2   2   0   2   0   0   2   0   2   0   0   0   0   0   0   2   0   0   0   0   0   2   0   0   0   0   2   2   0   2   2   2   2   0   2   2   0   0   0   2   2   0   0   0   2   0   2   0   2   0   0   2   2   0   2   2   2   2   0   2   0   0   0   0   0   0   0   0   2   0   2   2   0   0   0   0   0   0   2   2   0   2   2   2   2   0   2   2   2   0   2   0   2   2   2   0   0   2   0   2   2   0   2   2   0   0   0   2   2   0   0   2   0   0   2   0   0   2   0   0   2   0   0   2   0   2
 MK-5-13                0   0   2   0   2   2   0   0   0   2   0   2   2   2   2   2   2   2   2   0   0   0   0   2   0   2   0   2   2   2   0   0   2   0   2   2   2   0   0   0   0   2   0   0   2   0   0   0   0   0   0   0   2   2   0   2   0   0   2   0   2   0   2   0   0   2   0   2   2   2   0   0   0   0   2   2   0   2   0   0   2   2   2   0   0   0   2   0   2   2   0   0   0   0   2   2   0   0   0   0   2   0   0   2   0   2   2   0   2   2   0   2   0   2   2   0   2   0   2   0   2   2   2   0   0   2   0   0   2   2   2   2   0   2   2   0   0   2   0   0   0   0   2   0   2   2   0   0   0   0   0   0   2   2   0   2   2   2   2   0   2   2   2   0   2   0   2   2   2   0   0   2   2   2   0   0   2   2   0   0   0   2   2   2   0   2   0   0   0   0   0   2   0   0   2   0   0   2   0   2
 MK-5-14                0   0   2   0   2   2   0   0   0   2   0   2   2   2   2   2   2   0   2   0   0   0   0   2   0   2   0   0   2   2   2   0   2   0   2   2   2   0   0   0   0   2   0   0   2   0   0   2   0   0   0   0   2   2   0   2   2   0   2   2   2   0   0   0   0   2   0   2   2   2   0   2   0   2   2   2   0   2   0   0   0   2   2   0   0   0   2   2   2   2   0   0   0   2   2   2   0   0   0   0   2   0   0   2   0   2   2   0   2   2   0   2   0   2   0   0   2   2   0   0   2   2   2   0   2   2   0   0   0   2   2   2   0   2   2   0   0   2   0   0   0   2   2   0   2   2   0   0   0   0   0   0   2   2   0   2   2   2   2   0   2   2   2   0   2   0   2   2   2   0   0   2   2   2   0   0   2   2   0   0   0   2   2   2   0   2   0   0   0   0   0   2   0   0   2   0   0   2   2   2
 MK-5-15                0   0   2   0   2   2   0   0   0   0   0   0   2   2   2   2   2   0   2   0   0   0   0   0   2   2   0   0   2   2   2   0   0   0   0   2   2   0   0   0   0   2   0   0   2   0   0   2   0   0   0   0   2   2   0   2   2   0   2   2   0   0   0   0   0   2   0   2   2   2   0   2   0   2   2   2   0   2   0   0   0   2   2   2   0   0   2   2   2   2   0   0   0   2   2   2   0   0   0   0   2   0   2   0   0   2   2   0   2   2   0   2   0   2   0   0   2   2   0   0   2   2   2   0   2   2   0   0   0   2   2   2   0   2   2   0   0   2   0   0   0   2   2   0   2   2   2   2   0   0   2   0   2   0   0   2   0   2   2   0   2   2   2   0   2   0   2   0   2   0   2   2   2   2   0   0   2   2   0   0   0   2   2   2   0   2   0   0   0   0   0   2   0   0   2   0   0   2   2   0
 MK-5-16                0   0   2   0   2   2   2   0   0   0   0   0   2   2   2   2   2   0   2   0   0   0   0   0   2   2   0   0   0   2   2   0   2   0   0   2   2   0   0   0   0   2   0   0   2   0   0   2   0   0   0   0   2   2   0   2   0   0   2   2   0   0   0   0   0   2   0   0   0   2   0   2   0   2   2   2   0   2   0   0   0   2   2   0   0   0   2   2   2   2   0   0   0   2   2   0   0   0   0   0   2   0   2   0   0   2   2   0   0   0   0   2   0   0   0   0   2   2   0   0   0   2   2   0   2   2   0   0   0   0   2   2   0   2   2   0   0   2   0   0   0   2   2   0   2   2   2   2   0   0   2   0   2   0   0   2   0   2   2   0   2   2   0   2   2   0   2   0   2   0   0   2   2   2   0   0   2   2   0   2   0   2   0   2   0   2   0   0   0   0   0   2   0   0   2   0   0   2   2   0
 MK-6-1                 2   0   0   0   0   0   0   0   0   0   2   0   2   0   2   0   0   2   0   2   0   2   0   0   0   0   0   2   0   0   0   0   2   0   2   0   0   2   2   0   0   2   2   0   2   0   0   2   2   0   2   0   0   2   0   2   2   0   2   2   0   2   2   2   2   0   0   0   0   0   2   2   2   2   0   2   0   0   0   2   2   2   2   2   2   2   2   2   2   2   2   0   2   2   2   2   0   2   0   0   0   0   2   2   0   0   2   0   0   2   0   2   2   0   2   2   0   0   2   2   0   0   0   2   0   2   0   0   0   0   2   0   0   2   0   2   0   0   2   0   2   0   2   0   2   0   0   2   0   2   2   2   2   0   0   2   2   0   2   2   0   2   0   2   2   2   2   2   2   0   2   0   2   2   0   2   2   0   0   0   0   0   2   2   0   2   2   0   2   2   2   2   0   0   0   0   0   0   2   0
 MK-6-2                 2   0   0   0   0   0   0   0   0   0   2   0   2   0   2   0   0   2   0   2   0   2   0   0   0   0   0   0   0   0   0   0   2   0   2   0   0   2   2   0   0   2   2   0   2   2   0   2   2   0   2   0   0   2   0   2   2   0   2   2   2   2   2   2   2   2   0   0   0   0   2   2   2   2   0   2   0   0   0   2   2   2   2   2   2   2   2   2   2   2   2   0   2   2   0   2   0   2   0   0   0   0   0   2   0   0   2   0   0   2   0   2   2   0   2   2   0   0   0   2   0   2   0   2   0   2   0   0   0   0   2   0   0   2   0   2   0   0   2   0   2   0   2   0   2   0   0   2   0   2   2   2   2   0   0   2   2   0   2   2   0   2   0   2   2   2   2   2   2   0   2   0   2   0   0   2   2   0   0   0   0   0   2   2   0   2   2   0   2   2   0   2   0   0   0   0   0   0   2   0
 MK-6-3                 2   0   0   2   0   2   0   0   0   0   2   0   0   0   2   0   0   0   0   2   0   2   0   0   0   0   0   0   0   0   0   0   2   0   2   0   0   2   2   0   0   2   2   0   2   2   0   2   2   2   2   0   0   2   0   0   2   0   2   0   2   2   2   2   0   0   0   0   0   0   2   2   2   2   0   2   0   0   0   2   2   2   2   2   2   2   0   2   2   2   2   0   2   2   0   2   2   2   2   0   0   2   0   2   0   0   2   0   0   2   0   2   2   0   2   2   0   0   0   2   0   2   0   2   0   2   0   0   0   0   0   0   0   2   0   2   0   0   2   0   2   0   2   0   0   0   0   2   0   2   2   2   2   0   0   2   2   0   2   2   0   0   0   2   2   2   2   2   2   2   2   0   2   0   0   2   2   0   0   0   0   0   2   2   0   2   2   2   2   2   0   2   0   0   0   0   0   0   2   0
 MK-6-4                 2   0   0   2   0   2   0   0   0   0   2   0   0   0   2   2   0   0   0   0   0   0   0   0   0   0   0   0   0   0   0   0   0   0   2   0   0   2   2   0   0   2   2   0   2   2   0   2   2   2   2   0   0   2   0   0   2   0   2   0   2   2   2   2   0   0   0   0   0   0   2   2   2   2   2   2   0   0   0   2   0   2   2   2   2   2   0   2   0   2   2   0   2   2   0   2   2   2   2   0   0   2   0   2   0   0   2   0   0   2   2   0   2   0   2   2   0   0   0   2   0   2   0   0   0   2   0   0   0   0   0   0   0   2   0   2   0   0   0   0   2   0   2   0   0   0   0   2   0   2   2   2   2   0   0   2   2   0   2   2   0   2   0   0   2   0   2   2   2   2   2   0   0   0   2   2   2   0   0   0   0   0   2   2   0   2   2   2   2   2   0   2   0   0   0   0   0   0   2   0
 MK-6-5                 2   0   0   2   0   2   0   0   0   0   2   0   0   0   2   0   0   0   0   0   0   0   0   0   0   0   0   0   0   0   2   0   0   0   2   2   0   0   2   0   0   2   2   0   0   2   0   2   2   2   2   2   2   2   0   0   2   0   2   0   2   2   2   2   0   0   0   0   0   0   0   2   2   2   2   2   2   0   0   0   0   2   2   2   2   0   0   2   0   2   2   2   2   0   2   2   0   2   2   0   0   2   0   2   0   0   2   0   0   2   2   0   2   0   2   2   0   0   2   2   0   2   0   0   0   0   0   0   0   0   0   0   0   2   2   2   0   0   0   0   2   0   2   0   2   0   0   2   0   2   2   2   2   0   0   2   2   2   2   0   0   2   0   0   2   0   2   0   2   2   0   0   0   0   0   2   2   0   0   2   0   0   2   2   0   2   2   2   2   2   0   2   0   0   0   0   0   0   2   0
 MK-6-6                 2   0   0   2   0   2   0   0   0   0   2   0   0   0   2   0   0   0   0   0   0   0   0   0   0   0   2   0   0   0   2   0   0   2   2   2   0   0   2   0   0   2   2   0   0   2   0   2   2   2   2   2   2   2   0   0   2   0   2   0   2   2   2   2   0   0   0   0   2   0   0   2   2   2   2   2   2   0   0   0   0   2   2   2   2   0   0   2   0   2   2   2   2   0   2   2   0   2   2   0   0   2   0   2   0   0   2   0   0   2   2   0   2   0   2   2   0   0   2   2   0   2   0   0   0   0   0   0   0   0   0   0   0   2   2   2   0   0   0   0   2   0   0   0   2   0   0   2   0   2   2   2   2   0   2   2   0   2   2   0   0   2   0   0   2   0   2   0   2   2   0   0   0   0   0   2   2   0   0   2   0   2   2   0   0   2   2   2   2   0   0   2   0   0   0   0   0   0   2   0
 MK-6-7                 2   0   0   2   0   2   0   0   0   0   2   0   0   0   2   0   0   0   0   2   0   0   2   0   0   0   2   0   0   2   2   0   0   2   2   2   0   0   2   0   2   2   2   2   0   0   2   2   0   2   2   2   0   0   0   0   2   0   2   0   2   2   2   2   0   0   0   0   2   0   0   2   2   2   2   2   2   2   0   2   0   0   2   2   2   0   0   2   2   2   2   2   2   2   2   2   0   2   2   0   0   2   0   2   0   0   2   0   0   2   2   0   2   0   2   2   0   0   2   2   0   2   0   0   0   0   0   2   0   0   0   0   0   2   2   2   0   0   0   0   2   0   0   0   2   0   0   2   0   2   2   2   2   0   0   2   0   2   2   0   0   2   0   0   0   0   2   0   2   2   0   0   0   0   0   2   2   0   2   2   0   2   2   0   0   2   2   2   2   0   0   0   0   0   0   0   0   0   2   0
 MK-6-8                 2   0   0   0   0   2   0   0   0   0   2   0   0   0   2   0   0   0   0   2   0   0   2   0   0   0   2   0   0   2   2   0   0   2   2   2   0   0   2   2   2   2   2   2   0   0   2   2   0   2   2   2   0   0   0   0   2   0   2   0   2   2   2   2   0   0   0   0   0   0   0   2   2   2   2   2   2   2   0   2   0   0   2   2   2   0   0   2   2   2   0   2   2   2   0   2   0   2   2   0   0   2   0   2   0   0   2   0   0   2   2   0   2   0   2   2   0   0   2   2   2   2   0   2   0   0   0   2   2   0   0   0   0   0   0   2   0   0   0   2   2   0   2   0   2   0   0   0   0   2   2   2   2   0   0   2   0   2   2   2   0   0   0   0   0   0   2   0   2   2   0   2   0   0   0   2   2   0   2   2   0   0   2   0   0   2   2   2   2   0   0   0   0   0   0   0   0   0   2   0
 MK-6-9                 2   2   0   0   0   2   0   0   0   0   2   0   0   0   2   0   0   0   0   2   0   0   2   0   2   0   2   0   0   2   2   0   0   2   2   0   0   0   2   2   2   2   2   2   0   0   2   2   0   2   2   2   0   0   0   0   2   0   0   0   2   2   2   2   0   0   0   0   0   2   0   2   2   2   2   2   2   0   0   2   0   0   2   2   2   2   0   2   2   2   0   2   2   2   0   2   0   2   2   0   0   2   2   2   0   0   2   0   0   2   2   0   2   2   2   2   2   0   2   2   2   2   0   2   0   0   0   2   2   2   0   0   0   0   0   2   0   0   0   0   2   0   2   0   2   0   0   0   0   2   2   2   2   0   0   2   0   2   2   2   0   0   0   0   0   0   2   0   2   2   0   2   0   0   0   2   2   0   2   2   0   0   2   0   0   2   2   2   2   0   2   0   0   0   0   0   0   0   2   2
 MK-6-10                2   2   0   0   0   2   0   0   0   0   2   0   0   0   2   0   0   0   0   2   0   0   2   0   2   2   0   2   2   2   2   0   0   2   2   0   0   0   2   2   2   2   2   2   0   0   2   2   2   2   2   2   0   0   0   0   2   0   0   0   0   2   2   0   0   0   0   0   0   2   0   0   2   2   2   2   2   2   0   2   2   0   2   2   2   2   0   2   2   2   0   2   2   0   0   2   0   2   2   0   0   2   0   2   0   0   2   0   0   2   2   0   2   2   2   2   2   2   2   2   2   2   0   2   0   0   0   2   0   2   0   0   0   0   0   2   0   0   0   2   2   2   0   0   2   0   0   0   0   0   2   2   2   0   0   2   0   0   2   2   0   0   0   0   0   2   0   0   0   2   0   2   0   0   0   2   2   0   2   2   0   0   2   0   0   2   2   2   0   2   2   0   0   0   0   2   0   0   2   2
 MK-6-11                2   2   0   0   0   2   0   0   0   0   2   0   0   0   2   0   0   2   0   0   0   0   2   0   2   2   0   2   2   2   0   0   0   2   2   0   0   2   2   2   2   2   2   0   0   0   0   2   0   2   2   2   0   0   0   0   0   0   0   2   0   2   2   0   2   0   0   0   0   2   0   0   2   2   2   2   2   2   0   2   2   0   2   2   2   2   0   2   2   2   0   2   2   0   0   2   0   2   2   2   0   2   0   2   0   0   2   0   0   2   2   0   2   2   2   2   2   2   2   2   2   2   0   2   2   0   0   2   0   2   0   0   0   0   0   2   0   0   0   2   2   2   0   0   2   0   0   0   0   0   2   2   2   0   2   2   0   0   0   2   0   0   0   0   0   2   0   0   0   2   0   2   0   0   0   2   2   0   2   0   0   0   2   0   0   2   0   2   0   2   2   0   0   0   0   2   0   0   2   2
 MK-6-12                2   2   2   0   0   2   2   0   0   0   2   0   2   0   2   0   0   2   0   0   2   0   2   0   2   2   0   2   2   2   2   0   0   2   2   0   0   2   0   0   2   2   2   2   0   0   0   2   0   2   2   0   0   0   2   0   0   0   0   2   2   2   2   0   2   0   0   0   0   2   0   2   0   0   2   2   2   0   0   2   2   0   2   2   2   2   0   2   2   2   0   2   2   0   2   2   0   2   2   2   0   2   0   2   0   0   2   2   0   2   2   0   0   2   2   2   2   2   2   2   2   2   0   2   2   0   0   2   0   2   0   0   0   0   0   2   0   0   0   2   2   2   0   0   2   0   0   0   0   2   2   2   2   0   2   2   0   0   0   2   0   0   0   0   0   2   0   0   0   2   0   2   0   0   0   2   2   0   2   0   0   0   2   0   0   2   0   2   0   2   2   0   0   0   0   2   0   0   2   2
 MK-6-13                2   2   2   0   0   2   2   0   0   0   2   0   2   2   2   0   0   2   0   0   2   0   2   2   2   2   0   2   0   2   2   0   0   2   2   0   0   2   2   0   2   2   2   2   0   2   0   0   0   2   2   0   0   0   2   0   0   2   2   2   2   2   2   0   2   0   0   2   0   2   0   2   0   0   2   0   2   0   0   2   2   2   2   2   2   2   0   2   2   2   0   2   2   0   2   2   0   2   2   2   0   2   0   2   0   0   2   2   0   2   2   0   0   2   2   2   2   2   2   2   2   2   0   2   2   0   0   2   0   2   0   0   2   0   2   2   0   0   0   2   2   2   0   0   2   0   0   0   0   2   2   2   2   0   2   2   0   0   2   2   0   0   0   0   0   2   0   0   0   0   0   2   0   0   0   2   2   2   2   2   0   0   2   0   0   2   0   2   0   2   2   0   0   0   0   2   0   0   2   2
 MK-6-14                2   2   2   0   0   2   2   0   2   2   2   2   2   2   2   0   2   2   0   0   2   2   2   2   2   2   0   2   0   2   2   0   0   2   0   0   0   2   2   0   2   2   2   2   0   2   0   0   0   2   2   0   0   0   2   0   0   2   2   2   2   2   2   0   2   0   0   2   0   2   2   2   0   0   2   2   2   0   0   2   2   2   2   2   2   2   0   2   2   2   0   2   2   0   2   2   0   2   2   2   0   2   0   2   2   2   2   2   0   2   2   0   0   2   2   2   2   2   2   2   2   2   0   2   0   0   0   2   0   2   0   2   2   0   2   0   0   0   0   2   2   2   0   0   2   0   0   0   0   2   2   2   2   0   2   2   0   0   2   2   0   2   0   0   0   2   0   0   2   0   2   2   0   0   2   2   2   2   2   0   0   0   2   0   0   2   0   2   0   2   2   0   0   0   0   2   0   0   2   2
 MK-6-15                2   2   2   0   0   2   2   0   2   0   2   2   0   0   2   0   0   2   0   0   2   2   2   2   2   2   0   2   0   2   2   0   0   2   0   0   0   2   2   0   2   0   2   2   0   2   0   0   0   2   2   0   0   0   2   0   0   2   2   2   0   2   2   0   2   0   0   2   0   2   0   2   0   0   2   2   2   2   0   2   2   2   2   2   2   2   0   2   0   0   0   2   2   0   2   2   2   0   2   2   0   2   0   2   2   2   2   2   0   2   2   0   0   2   2   2   2   2   2   2   2   2   0   0   0   2   0   2   0   2   0   0   2   0   2   0   0   0   0   2   2   2   0   0   2   0   0   0   0   2   2   2   2   0   2   2   0   0   0   2   0   0   0   0   0   2   0   0   2   0   2   2   0   0   2   2   2   2   2   0   0   0   2   0   0   0   0   2   0   2   2   0   0   0   0   2   0   0   2   2
 MK-6-16                2   2   2   0   0   2   2   0   0   0   2   2   0   0   2   0   0   2   0   0   2   2   2   2   2   2   0   2   0   2   2   0   0   2   0   2   2   0   2   0   2   0   2   2   0   2   0   0   0   2   2   0   0   0   2   0   0   2   2   2   2   2   2   0   2   2   0   2   0   2   0   2   0   0   2   2   2   2   0   2   2   2   2   2   2   2   0   2   0   2   0   2   2   0   2   2   2   0   2   2   0   2   2   0   2   2   2   2   0   2   2   0   2   0   0   2   2   2   0   2   2   2   0   0   0   2   0   2   0   2   0   0   2   0   2   0   0   0   0   2   2   2   0   0   2   0   0   0   0   0   2   2   2   0   2   2   0   0   0   2   0   0   0   0   0   2   0   0   2   0   2   2   0   0   2   2   2   2   2   0   0   0   2   0   2   0   0   2   0   2   0   0   0   0   0   2   0   0   2   2
 
!****************************************** Phenotypic Data **********************************************************
!-100.0 is resevred for missing phenotype
SimulatedTrait1        15.3847   14.1013   15.2604   13.6519   15.2914   15.2404   14.9068   14.6106   14.9241   14.4727   16.2114   15.6564   13.2977   16.0030   14.2551   16.0310   13.8252   13.8902   15.3515   13.1133   16.1889   15.9620   14.7377   15.6925   13.4485   13.3294   14.9577   16.5798   14.8777   16.3841   13.0129   16.4823   14.1318   13.6250   15.8855   15.0734   15.3103   16.5898   14.3836   15.5705   16.5140   16.3050   14.8874   15.8467   14.8965   13.5382   13.7711   14.7130   15.6921   14.4523   15.1067   14.5301   14.4406   13.6849   16.4420   15.8808   16.3014   16.1645   14.4932   13.3943   16.1989   16.4839   15.9014   14.2315   14.1359   16.8761   14.0539   15.5950   13.7800   13.3764   13.4337   15.2545   16.3584   13.5374   15.6089   13.9580   14.2576   13.7632   14.4937   13.4002   16.4752   13.6631   13.6814   13.0926   16.0690   14.5649   15.5189   16.4442   13.6229   14.0565   16.0511   14.2945   16.3500   16.1298   14.9531   15.4601   15.4407   14.8494   15.1888   13.7718   14.1133   16.7665   14.1308   15.7010   14.3477   16.2157   15.4721   16.1936   14.4343   16.2958   15.0178   13.3498   15.4629   16.3595   15.5620   14.0489   13.5477   16.2487   16.8093   14.4014   16.1651   13.4982   14.2014   13.6555   13.7701   14.3957   16.3151   15.4846   15.3197   13.4087   13.7402   15.8775   14.6514   13.9393   14.1383   14.5423   15.3485   15.7409   13.5630   15.5879   16.1356   14.9497   14.6228   15.1526   14.6378   16.1098   16.3125   14.8507   15.9941   16.4691   15.0355   13.7415   14.2117   15.4860   13.6930   14.8517   14.4562   14.2910   14.9427   15.6856   13.2657   14.4950   15.3606   13.6388   15.1640   16.4228   14.2198   14.7905   14.8992   16.5553   16.0495   16.1365   14.7326   14.4048   14.4020   13.4308   14.1386   13.8008   14.1515   14.2204   14.9780   15.7191   14.4626   14.7637   14.3036   15.3630   13.8886   13.5270   14.9805   14.0180   14.0820   14.2300   15.7702   15.3848   15.3862   15.5048   17.0791   15.2757   16.0737   14.0779
SimulatedTrait2        10.1890   10.8236    9.6872   10.2068   10.7370   10.6021   10.4830   10.4320    8.9976   10.5497    9.4727    9.5426   10.2667    8.9059   10.7804    9.6832   10.4774   10.1950    9.2937   10.8032    9.7846    9.5180   10.5713    9.7561    9.7375   10.2339   10.6657    9.9180    9.2772    9.7793   10.7161    9.5149   10.7763   10.3233    9.0631    9.3702    9.4352    9.1268   10.5054    9.5189    9.3912    9.5582   10.7452    9.4747   10.5826   10.5388   10.4413   10.6484    9.5165   10.5116    9.5960   10.5105    9.9902   10.7842    9.6822    9.6334    9.8767    9.0298   10.5188   10.8629    9.5172    9.5229    9.5746   10.4854   10.6687    9.4331   10.5929    9.6342   10.2525   10.5373   10.4679    9.6906    9.5451   10.8194    9.8975   10.3372   10.8480   10.6242   10.3931   10.3265    9.1677   10.6875   10.5070   10.8715    9.0153    9.2170    9.3333    9.7086   10.2443   10.8739    9.3682   10.7331    9.5415    9.5474   10.4929    9.1658    9.4287   10.7005   10.3794   10.5838    9.7006    9.3815   10.2349    9.7601   10.4614    9.3684    9.9572    9.3678   10.5996    9.7222   10.9257   10.6959   10.2375    9.6185    9.5800   10.3611   10.1574    9.0353    9.5019   10.4861    9.3884   10.5945   10.8677   10.5886   10.1845   10.6670    9.9793    9.7780    9.2553   10.5960   10.4724    9.3185   10.4562   10.5221   10.1700    9.8726   10.2959    9.2759    9.2630    9.4164    9.6512    9.3058    9.8751   10.6694    9.2834    9.3730    9.4566    9.2609    9.4218    9.6243   10.4856   10.1548   10.5127    9.6934   10.5491   10.5271   10.6498   10.7306    9.4910    8.9824   10.4516    9.1654    9.0069   10.6301    9.1096    9.3225   10.7485   10.9554    9.4831    9.3421    9.6680    9.2107   10.4202   10.7003   10.6779   10.1690   10.3745   10.3211   10.5187   10.4286   10.4947    9.9694    9.5179    9.5441   10.4755    9.4004   10.2987   10.9794   10.3502   10.1358   10.7236   10.4315    9.6386    9.1480    9.3879    9.5912    9.3248   10.1078    9.7286   10.5003
 
