# Supplementary material for: Inclusive Composite Interval Mapping of QTL by Environment Interactions in Biparental Populations
Source: PLoS One. 2015 Jul 10;10(7):e0132414. doi: 10.1371/journal.pone.0132414 (PMC4498613; doi:10.1371/journal.pone.0132414)
Supplement: S6 File — (ZIP) [file pone.0132414.s006.zip › H=0.8/L1/run_00184.met]

!**********************Note: lines staring with "!" are remarks and will be ignored in the program********************
!*********************************General Information**********************************
!Assuming F1 = P1 x P2, populations available in QTL IciMapping are: 
!  1, P1BC1F1 = P1 x F1, the first backcrossing where P1 is used as the recurrent parent;
!  2, P2BC1F1 = P2 x F1, the first backcrossing where P2 is used as the recurrent parent;
!  3, F1DH, F1-derived doubled haploids; 
!  4, RIL or F1RIL, recombination inbred lines through the repeated selfing of F1;
!  5, P1BC1RIL, recombination inbred lines through the repeated selfing of P1BC1F1;
!  6, P2BC1RIL, recombination inbred lines through the repeated selfing of P2BC1F1;
!  7, F2, the selfing generation of F1;
!  8, F3, the selfing generation of F2;
!  9, P1BC2F1, the second backcrossing where P1 is used as the recurrent parent; 
! 10, P2BC2F1, the second backcrossing where P2 is used as the recurrent parent;
! 11, P1BC2RIL, recombination inred lines through the repeated selfing of P1BC2F1; 
! 12, P2BC2RIL, recombination inred lines through the repeated selfing of P2BC2F1; 
! 13, P1BC1F2, the selfing generation of P1BC1F1; 
! 14, P2BC1F2, the selfing generation of P2BC1F1; 
! 15, P1BC2F2, the selfing generation of P1BC2F1; 
! 16, P2BC2F2, the selfing generation of P2BC2F1; 
! 17, P1BC1DH, P1BC1F1-derived doubled haploids; 
! 18, P2BC1DH, P2BC1F1-derived doubled haploids; 
! 19, P1BC2DH, P1BC2F1-derived doubled haploids; 
! 20, P2BC2DH, P2BC2F1-derived doubled haploids; 
   3      !Mapping Population (see remarks above)
   2      !Mapping Function (1 for Kosambi; 2 for Haldane; 3 for Morgan)
   2      !Marker Space Type (1 for intervals; 2 for positions)
   1      !Marker Space Unit(1 for centiMorgans; 2 for Morgan)
   6      !Number of Chromosomes (or Linkage Groups)
 200      !Size of the mapping population
   2      !Number of environments
 
!***************************************** Chromosomes and Linkage Maps **********************************************
!Chromosome                 NumMarkers
-CH1                        16
-CH2                        16
-CH3                        16
-CH4                        16
-CH5                        16
-CH6                        16
!Linkage map (Marker name followed by position or the interval length)
 MK-1-1                1     0.000
 MK-1-2                1    10.000
 MK-1-3                1    20.000
 MK-1-4                1    30.000
 MK-1-5                1    40.000
 MK-1-6                1    50.000
 MK-1-7                1    60.000
 MK-1-8                1    70.000
 MK-1-9                1    80.000
 MK-1-10               1    90.000
 MK-1-11               1   100.000
 MK-1-12               1   110.000
 MK-1-13               1   120.000
 MK-1-14               1   130.000
 MK-1-15               1   140.000
 MK-1-16               1   150.000
 MK-2-1                2     0.000
 MK-2-2                2    10.000
 MK-2-3                2    20.000
 MK-2-4                2    30.000
 MK-2-5                2    40.000
 MK-2-6                2    50.000
 MK-2-7                2    60.000
 MK-2-8                2    70.000
 MK-2-9                2    80.000
 MK-2-10               2    90.000
 MK-2-11               2   100.000
 MK-2-12               2   110.000
 MK-2-13               2   120.000
 MK-2-14               2   130.000
 MK-2-15               2   140.000
 MK-2-16               2   150.000
 MK-3-1                3     0.000
 MK-3-2                3    10.000
 MK-3-3                3    20.000
 MK-3-4                3    30.000
 MK-3-5                3    40.000
 MK-3-6                3    50.000
 MK-3-7                3    60.000
 MK-3-8                3    70.000
 MK-3-9                3    80.000
 MK-3-10               3    90.000
 MK-3-11               3   100.000
 MK-3-12               3   110.000
 MK-3-13               3   120.000
 MK-3-14               3   130.000
 MK-3-15               3   140.000
 MK-3-16               3   150.000
 MK-4-1                4     0.000
 MK-4-2                4    10.000
 MK-4-3                4    20.000
 MK-4-4                4    30.000
 MK-4-5                4    40.000
 MK-4-6                4    50.000
 MK-4-7                4    60.000
 MK-4-8                4    70.000
 MK-4-9                4    80.000
 MK-4-10               4    90.000
 MK-4-11               4   100.000
 MK-4-12               4   110.000
 MK-4-13               4   120.000
 MK-4-14               4   130.000
 MK-4-15               4   140.000
 MK-4-16               4   150.000
 MK-5-1                5     0.000
 MK-5-2                5    10.000
 MK-5-3                5    20.000
 MK-5-4                5    30.000
 MK-5-5                5    40.000
 MK-5-6                5    50.000
 MK-5-7                5    60.000
 MK-5-8                5    70.000
 MK-5-9                5    80.000
 MK-5-10               5    90.000
 MK-5-11               5   100.000
 MK-5-12               5   110.000
 MK-5-13               5   120.000
 MK-5-14               5   130.000
 MK-5-15               5   140.000
 MK-5-16               5   150.000
 MK-6-1                6     0.000
 MK-6-2                6    10.000
 MK-6-3                6    20.000
 MK-6-4                6    30.000
 MK-6-5                6    40.000
 MK-6-6                6    50.000
 MK-6-7                6    60.000
 MK-6-8                6    70.000
 MK-6-9                6    80.000
 MK-6-10               6    90.000
 MK-6-11               6   100.000
 MK-6-12               6   110.000
 MK-6-13               6   120.000
 MK-6-14               6   130.000
 MK-6-15               6   140.000
 MK-6-16               6   150.000
!*********************************** Marker Types ********************************************************************
!Co-dominant marker: When heterozygote F1 is present, P1 is coded as 2, F1 is coded as 1, and P2 is coded as 0; Otherwise, P1 is coded as 2, and P2 is coded as 0. 
!Dominant marker: When heterozygote F1 is present, P1 and F1 are coded as 12, and P2 is coded as 0; Otherwise, P1 is coded as 2, and P2 is coded as 0.  
!Recessive markers: When heterozygote F1 is present, P1 is coded as 2, and F1 and P2 are coded as 10; Otherwise, P1 is coded as 2, and P2 is coded as 0. 
!Missing marker is coded as -1. 
 MK-1-1                 0   2   0   2   2   2   2   0   2   2   2   2   2   2   2   0   2   2   0   0   2   0   2   0   0   2   0   0   2   2   2   0   2   0   2   2   2   0   2   2   2   2   2   0   2   0   0   2   2   2   2   0   0   2   2   2   2   2   0   2   0   0   0   0   0   2   0   2   2   0   2   2   2   0   2   2   2   0   2   2   2   0   2   0   0   2   0   0   2   2   2   0   0   0   2   2   2   2   0   0   2   0   0   2   2   0   0   0   2   2   0   2   2   0   0   2   2   0   2   0   0   2   2   0   2   2   0   0   2   2   2   2   2   2   0   2   2   2   2   0   2   0   2   0   2   2   0   0   0   0   2   2   2   0   0   2   2   0   0   2   2   2   2   0   0   2   2   2   0   0   2   2   0   0   0   2   0   2   2   2   0   2   2   0   0   2   2   2   2   0   0   2   2   2   2   2   2   2   0   2
 MK-1-2                 0   2   0   0   2   2   2   0   0   2   2   2   2   2   2   2   0   2   0   0   2   0   2   0   0   2   0   0   2   2   2   0   2   0   2   2   2   0   2   2   2   2   2   2   2   0   0   2   2   2   2   0   0   2   2   2   0   2   0   2   0   0   0   0   0   2   0   2   2   0   2   2   2   0   2   2   2   2   2   2   2   0   2   0   2   2   0   0   2   2   2   0   0   0   2   2   2   2   0   0   2   0   0   2   2   0   0   0   2   2   0   2   0   0   0   2   2   0   2   0   0   2   2   0   2   0   0   0   2   2   2   2   2   2   0   2   2   2   2   0   2   0   2   2   2   2   2   2   0   2   2   2   2   0   0   2   2   0   0   2   2   2   2   0   0   2   2   2   0   0   2   2   0   0   0   2   0   0   2   2   0   0   2   0   0   2   2   2   2   0   0   2   2   2   2   2   2   2   0   2
 MK-1-3                 0   2   0   0   2   2   2   0   0   0   2   2   2   2   2   2   0   0   0   0   2   0   2   0   0   2   0   0   2   2   2   0   2   0   2   2   2   0   2   0   2   2   2   2   2   2   0   2   2   0   2   0   0   2   2   2   0   2   0   2   2   0   0   0   0   2   0   0   2   0   2   2   2   0   2   2   2   2   2   2   2   0   2   0   2   2   0   0   0   2   2   0   0   2   2   2   2   2   0   0   0   0   0   2   2   0   0   0   2   2   0   2   0   0   0   2   2   2   2   0   0   0   2   0   2   0   0   0   2   2   2   2   2   2   0   2   0   2   2   0   2   0   2   2   2   2   2   2   2   2   2   2   2   0   0   2   2   0   0   2   2   2   2   0   2   2   2   2   0   0   2   2   0   0   0   2   0   0   2   2   0   0   2   0   0   2   2   2   2   0   0   2   2   0   2   2   2   2   0   2
 MK-1-4                 0   2   0   0   0   2   2   0   0   2   0   2   2   2   2   2   2   0   0   0   2   0   2   0   0   2   0   0   2   2   2   0   2   0   2   2   2   0   0   0   2   0   0   2   2   2   0   2   2   0   2   0   0   2   2   0   0   2   0   2   2   0   0   0   0   2   0   0   2   0   2   2   0   0   0   2   2   2   0   2   2   0   2   0   2   2   0   0   0   2   2   0   0   2   2   2   2   2   0   0   0   0   0   2   2   0   2   0   2   0   0   2   0   0   0   2   2   2   2   0   0   0   2   0   2   0   0   0   2   2   2   2   2   0   0   2   2   2   2   0   2   0   2   2   2   2   2   2   2   2   2   0   2   0   0   2   2   0   0   0   0   2   2   0   2   0   2   2   0   2   2   2   0   0   0   2   0   0   2   0   0   0   2   0   0   2   2   2   2   0   0   2   2   0   2   2   2   2   0   0
 MK-1-5                 0   2   0   0   2   2   2   0   0   2   0   2   2   2   2   2   2   0   0   2   2   0   2   0   0   2   0   0   2   2   2   0   2   2   2   2   2   0   2   0   2   0   0   2   2   2   0   0   2   0   2   0   0   2   2   0   0   2   0   2   2   0   0   0   0   2   0   0   2   0   2   2   0   0   0   2   2   2   0   2   2   0   2   0   2   0   0   0   0   0   0   0   0   2   2   2   2   0   0   0   0   0   0   2   2   0   2   0   2   0   0   2   0   0   0   2   2   2   2   0   0   0   2   0   2   0   2   0   2   2   2   2   0   0   0   2   2   2   2   0   2   0   2   2   2   2   2   2   0   0   2   0   2   0   0   2   2   0   0   0   0   2   0   0   2   0   2   2   0   2   2   2   0   0   0   2   0   0   2   2   0   0   2   0   0   2   2   2   0   0   0   2   2   0   2   2   2   2   0   0
 MK-1-6                 0   0   0   2   2   2   2   0   2   2   2   2   0   2   2   2   2   0   0   2   2   0   2   0   2   2   0   0   2   2   2   2   2   2   2   2   2   0   2   0   2   0   0   2   0   2   0   0   2   0   2   0   0   2   2   0   0   2   0   2   2   0   0   0   0   2   0   0   2   0   2   2   0   0   0   2   0   2   0   2   2   0   2   0   2   2   0   0   0   0   0   2   0   0   2   2   2   2   0   0   0   0   0   2   2   0   2   0   2   0   0   2   0   0   0   2   2   2   2   0   0   0   2   0   2   0   2   0   2   2   2   2   2   0   2   2   2   2   2   0   2   0   2   2   2   2   2   2   0   0   2   0   2   0   0   2   2   0   0   0   0   2   0   0   2   0   2   2   0   2   2   2   0   0   0   2   0   0   0   2   0   0   2   0   0   2   2   2   0   0   0   2   2   0   2   2   2   2   0   0
 MK-1-7                 0   0   0   2   2   2   2   0   2   2   2   2   0   2   2   2   2   0   0   2   2   0   2   0   2   0   0   2   2   2   2   2   2   2   2   2   2   0   2   0   2   0   0   0   0   2   0   0   2   0   2   0   0   2   2   0   0   2   0   0   2   0   0   0   0   2   0   0   2   0   0   2   0   0   0   2   0   2   0   2   2   0   2   0   2   2   0   0   0   0   0   2   0   0   2   2   2   2   0   0   0   0   2   2   2   2   2   2   2   0   0   2   0   0   0   2   2   2   2   0   0   2   2   0   2   2   2   0   2   2   2   2   2   0   2   2   2   2   2   0   2   0   2   2   2   2   2   2   0   2   0   0   2   0   0   0   2   0   0   0   0   2   0   0   2   0   2   2   0   2   2   2   0   0   0   2   0   0   0   2   2   0   2   0   0   2   2   2   0   0   0   2   2   0   0   2   0   2   0   0
 MK-1-8                 0   0   0   0   2   2   2   0   2   2   2   2   0   2   2   2   2   0   0   2   2   0   0   0   2   0   0   2   2   2   2   2   2   2   2   2   2   0   2   0   0   0   0   2   0   2   0   2   0   0   2   0   0   2   2   0   0   2   0   0   2   2   0   0   0   2   0   0   2   0   0   2   0   2   0   2   2   2   0   0   2   0   2   0   2   2   0   2   0   0   0   2   0   0   2   2   2   2   0   0   0   0   2   2   2   2   2   2   2   2   0   2   0   0   0   2   2   2   2   0   0   2   2   0   0   2   2   0   2   2   2   2   2   2   2   2   2   2   2   0   2   0   2   2   2   2   2   2   0   2   0   0   2   0   0   2   2   0   0   0   0   2   2   0   2   0   2   2   0   2   2   2   0   0   0   2   0   0   0   2   2   0   0   0   0   2   2   0   0   0   0   2   2   0   0   2   0   2   0   0
 MK-1-9                 0   0   0   0   2   2   2   0   2   2   2   2   0   2   2   2   2   0   2   0   2   0   0   0   2   0   0   2   0   2   2   2   0   2   2   2   2   0   2   0   0   0   0   2   0   2   2   2   0   0   2   0   0   2   2   2   0   0   0   0   0   2   2   2   0   2   0   0   2   0   0   2   0   2   0   2   2   2   0   0   2   0   2   0   2   0   0   2   0   0   0   2   0   0   2   2   2   2   0   0   0   0   2   2   2   2   2   2   2   2   0   2   0   0   0   2   2   2   2   0   0   2   2   0   0   2   2   2   2   2   2   2   2   2   2   2   2   2   2   0   2   0   2   2   2   2   0   2   0   2   0   0   2   0   0   2   2   0   0   2   0   2   0   0   2   0   2   2   0   2   2   2   0   0   2   2   0   0   0   2   0   0   0   2   2   2   2   0   0   0   0   2   2   0   2   2   0   0   0   0
 MK-1-10                0   0   0   0   2   2   2   0   2   2   2   2   0   2   2   2   2   0   2   0   2   2   0   0   0   2   2   2   0   2   2   0   0   2   2   2   2   0   2   0   0   2   0   2   0   2   2   0   0   0   2   0   0   2   2   2   0   0   0   0   0   2   2   2   0   2   0   0   0   0   0   2   0   2   0   2   2   2   0   0   2   0   2   0   2   0   0   2   0   0   0   2   0   0   2   2   2   2   0   0   0   0   2   2   2   2   2   2   2   2   0   2   0   0   0   2   2   2   2   0   0   0   2   0   0   2   2   2   2   0   2   0   0   2   2   2   2   2   2   0   0   0   2   2   2   2   0   2   0   2   0   0   2   0   0   2   2   0   0   2   0   2   0   0   2   0   2   2   0   0   2   2   0   0   2   0   2   0   0   2   0   0   0   2   2   2   2   0   0   0   0   2   2   0   2   2   0   0   0   0
 MK-1-11                0   0   0   0   2   2   2   0   2   2   2   0   0   0   2   2   2   0   2   0   2   2   0   0   0   2   2   0   0   2   2   0   0   2   2   2   2   0   0   2   0   0   0   2   0   2   2   0   2   0   2   0   0   2   2   0   2   0   0   0   0   2   2   2   0   0   0   2   0   0   0   0   0   2   2   2   0   2   0   0   2   0   2   2   2   0   0   0   0   0   2   0   0   0   2   2   2   2   0   0   0   0   2   2   2   2   2   2   2   2   0   2   0   0   0   0   2   2   2   0   0   0   2   0   0   2   2   2   2   2   2   2   0   2   2   2   2   2   2   0   0   0   2   2   2   2   0   2   0   2   0   0   2   0   0   2   2   0   0   2   0   2   0   0   2   0   2   2   0   0   2   0   2   0   2   0   2   0   0   2   0   0   0   0   0   2   2   0   0   0   0   2   2   0   2   2   0   0   0   0
 MK-1-12                0   0   0   0   2   2   2   0   2   2   2   0   2   0   2   2   2   0   2   0   2   2   0   0   0   2   2   0   0   2   2   2   0   2   2   0   2   0   0   2   0   2   0   2   0   0   2   0   2   0   0   0   0   2   2   0   2   0   0   0   0   2   2   2   0   0   0   2   0   0   0   0   0   2   2   0   0   2   0   0   2   0   2   2   2   0   0   0   0   0   0   0   0   2   2   2   2   2   2   0   0   0   2   2   2   2   2   2   2   2   0   2   0   0   0   0   2   2   2   0   0   0   2   0   0   2   2   2   2   2   2   2   0   2   2   2   2   2   2   0   0   0   2   2   2   2   0   2   0   2   0   0   2   2   0   2   2   0   0   2   0   0   0   0   2   0   2   2   0   0   2   0   0   0   2   0   2   0   0   2   0   0   0   0   0   2   2   0   0   0   0   2   2   0   2   2   0   0   0   0
 MK-1-13                0   0   0   0   2   2   2   0   2   2   2   0   2   0   2   2   2   2   2   0   2   2   2   0   0   2   2   0   0   2   2   2   0   2   2   0   2   0   0   2   0   2   0   2   0   0   2   0   2   0   0   0   0   2   2   0   2   0   0   0   0   2   2   2   0   0   0   2   0   0   0   2   0   2   2   0   0   2   2   0   2   0   2   2   2   0   0   0   0   2   2   0   0   2   2   2   2   2   0   0   0   0   2   2   0   0   2   2   2   2   0   2   0   0   0   0   2   2   2   0   2   0   2   0   0   2   2   2   2   0   2   2   0   2   2   2   2   2   2   0   0   0   2   2   0   2   0   2   0   2   0   2   2   2   0   0   0   0   0   2   0   0   0   0   2   0   2   2   0   0   2   0   2   0   2   0   2   0   0   2   0   0   0   2   0   2   2   0   0   0   0   0   2   0   2   2   2   0   0   0
 MK-1-14                2   0   0   0   2   2   2   0   2   2   2   0   2   0   2   2   2   2   2   0   2   2   2   2   0   0   2   0   0   2   2   2   0   0   2   0   2   0   0   0   0   2   0   2   0   0   2   0   2   0   0   0   0   2   2   2   2   0   0   0   2   2   2   0   0   2   0   2   0   0   0   2   0   2   2   2   0   2   2   0   0   2   0   2   2   0   0   0   0   2   2   0   0   2   2   2   2   2   0   0   0   0   0   2   0   2   2   2   2   2   0   2   0   0   0   0   2   2   2   0   2   0   2   0   0   2   0   2   2   0   2   2   0   2   2   2   2   2   2   0   2   0   2   2   0   2   0   2   0   2   0   2   2   2   0   0   0   0   0   2   0   0   0   2   2   0   2   2   0   2   2   0   2   0   2   0   2   0   0   2   2   0   0   2   0   0   2   2   0   0   0   0   2   0   2   2   2   0   0   0
 MK-1-15                2   0   0   2   2   2   2   0   2   2   2   0   0   0   2   2   2   2   2   0   2   2   2   2   0   0   2   0   0   2   2   2   2   0   0   0   2   2   2   0   0   2   0   2   0   2   2   0   2   0   0   0   0   2   2   2   2   0   0   0   2   2   2   2   2   2   0   2   0   0   2   2   0   2   2   2   0   2   2   2   2   2   0   2   2   0   0   0   0   0   2   0   0   2   2   2   2   2   0   0   0   0   0   2   0   2   2   0   2   2   0   2   0   0   0   0   2   2   2   0   2   0   2   0   0   2   0   2   2   0   2   2   0   0   2   2   2   2   0   0   2   0   0   2   0   2   0   2   2   0   0   2   2   2   0   2   0   0   2   2   0   0   0   2   0   0   2   2   0   2   2   0   2   0   2   0   2   0   0   0   2   0   0   2   0   0   2   2   0   0   0   0   2   2   2   2   0   0   0   0
 MK-1-16                2   0   0   2   2   2   2   0   2   2   0   0   2   0   2   2   2   2   2   0   2   2   2   2   0   0   2   0   0   2   2   2   2   0   0   0   2   2   2   2   0   2   0   0   0   2   2   0   0   0   2   0   0   2   0   2   2   0   2   0   0   2   2   2   2   2   0   2   0   2   0   2   0   2   2   2   0   2   2   2   2   2   2   2   2   0   0   0   2   0   2   0   0   2   0   2   2   2   0   0   0   0   0   2   0   2   2   0   2   2   0   2   0   0   0   0   2   2   2   0   2   0   2   0   0   2   0   2   2   0   2   2   0   0   2   2   2   2   0   0   2   0   0   2   0   2   0   2   2   2   0   2   2   2   0   2   0   0   0   2   0   0   0   2   0   0   2   2   2   2   2   0   2   0   2   0   2   2   0   0   2   0   0   2   0   0   2   2   0   0   0   0   2   2   0   2   0   2   0   2
 MK-2-1                 2   0   0   0   2   2   0   0   2   2   2   0   0   2   0   2   2   0   0   0   2   2   0   2   2   2   2   0   0   2   0   0   2   0   2   0   2   2   0   2   2   2   2   0   2   2   0   0   0   0   0   2   2   2   2   0   2   2   2   2   2   2   2   2   0   0   2   0   0   2   0   0   0   2   0   0   2   0   2   2   2   0   0   2   2   0   0   2   2   2   2   0   2   0   0   0   2   2   2   0   0   2   0   2   2   0   2   0   0   0   0   0   0   2   2   2   2   2   2   2   2   2   0   2   0   2   2   0   2   0   2   2   0   2   0   0   0   2   0   2   0   2   2   2   2   2   2   2   0   2   0   2   2   2   0   0   0   0   2   2   2   0   2   2   0   0   2   2   2   2   2   0   0   0   0   2   0   2   2   0   0   0   0   0   2   2   0   2   0   2   2   0   0   0   2   2   0   2   2   0
 MK-2-2                 2   0   0   0   2   2   0   0   2   2   0   0   2   2   0   2   2   0   0   0   2   2   2   2   2   2   2   0   0   2   0   0   2   0   2   2   2   2   0   2   2   2   2   0   2   0   0   0   0   0   0   2   2   2   2   2   2   2   2   0   2   2   2   2   0   0   2   0   0   2   0   0   0   2   0   0   0   0   2   2   0   0   0   2   2   0   0   2   2   2   2   0   2   0   0   2   2   2   0   2   2   2   0   2   2   2   0   0   0   0   0   0   0   2   2   2   2   2   2   2   2   2   0   2   0   2   2   0   2   0   2   2   2   2   0   0   0   2   0   2   0   0   2   2   2   2   2   2   0   2   0   2   2   2   0   0   0   0   2   2   0   0   2   2   0   0   0   2   2   0   2   0   0   0   0   2   0   0   2   0   0   0   0   0   2   2   0   2   0   0   2   0   2   0   2   2   0   2   2   0
 MK-2-3                 2   0   0   0   2   2   0   2   2   2   0   0   2   2   0   2   2   0   0   0   2   2   2   2   0   2   2   0   0   0   0   0   2   0   2   2   2   2   0   2   2   2   2   0   2   0   0   0   0   0   0   2   2   2   2   2   2   2   2   0   0   2   2   2   0   0   2   0   0   2   0   0   0   2   0   2   0   0   2   2   0   0   0   2   2   0   0   2   2   2   2   0   2   2   0   2   2   2   0   2   0   2   0   2   2   0   0   0   0   0   0   2   0   2   2   2   2   2   2   2   2   2   0   2   0   2   2   0   2   0   2   2   2   2   0   0   0   2   0   2   0   0   0   2   2   0   2   2   0   2   0   0   2   2   0   0   0   0   2   2   0   0   0   2   0   0   0   2   2   0   2   0   0   0   0   2   0   0   2   0   0   0   0   0   2   0   0   2   0   0   2   0   2   0   2   2   0   0   2   0
 MK-2-4                 2   0   0   0   2   0   0   2   2   0   0   2   2   2   0   2   2   0   0   0   2   2   2   2   0   2   2   0   0   0   0   0   2   0   2   2   0   2   0   2   2   2   2   0   2   0   0   2   0   2   0   2   2   2   2   2   0   2   2   0   0   2   2   0   0   0   2   0   0   2   0   0   0   2   0   2   0   0   2   2   0   0   0   2   2   0   0   2   2   2   2   0   2   2   0   2   2   2   2   2   2   2   0   2   2   2   2   0   0   0   0   2   0   2   2   0   2   2   0   2   2   2   0   2   2   2   2   0   2   0   2   2   2   2   0   2   0   2   0   2   0   0   0   2   2   0   2   2   0   2   0   0   2   2   0   0   0   0   2   2   0   0   0   2   0   0   0   2   2   0   2   0   2   0   0   2   0   0   2   0   0   0   0   0   2   0   2   0   0   0   2   0   2   0   2   2   0   2   2   0
 MK-2-5                 2   0   0   0   2   0   0   2   0   0   0   2   2   2   0   2   2   0   0   0   2   0   2   0   0   2   2   0   2   0   0   0   2   0   2   0   0   0   0   2   0   2   2   0   2   0   0   2   0   2   0   2   2   2   2   2   0   2   2   0   0   0   2   0   0   0   2   0   0   0   0   0   0   2   0   2   0   2   2   2   0   0   0   2   2   0   0   2   2   2   2   0   2   2   0   2   2   2   2   2   2   2   0   2   2   2   2   0   0   2   0   2   0   2   2   0   2   0   0   2   2   2   2   2   2   2   2   0   2   0   2   2   2   2   0   0   0   2   0   2   0   0   2   2   2   0   2   2   0   2   0   0   2   2   0   0   0   0   0   2   0   0   2   2   0   0   0   2   2   0   2   0   2   0   0   2   0   0   2   0   0   0   0   0   2   0   2   0   2   0   2   0   2   0   2   2   0   2   2   0
 MK-2-6                 2   0   0   0   2   0   0   2   0   0   0   2   2   2   0   2   2   0   0   0   2   2   2   0   0   2   2   0   2   2   0   0   0   2   2   0   0   0   0   2   0   2   2   0   2   0   0   2   0   2   2   2   2   2   2   2   0   2   2   0   0   0   2   2   0   0   0   0   2   0   0   0   0   2   2   2   0   2   2   0   0   2   0   2   2   0   2   2   2   2   2   0   2   2   0   2   2   2   2   2   2   0   2   2   2   2   2   0   0   2   0   0   0   2   2   0   2   0   0   2   2   2   0   2   2   2   2   0   2   0   2   2   2   0   0   0   0   2   0   0   0   0   2   2   2   0   2   2   0   2   0   0   2   0   0   0   0   0   0   2   0   0   2   2   0   0   0   2   2   0   2   0   2   0   0   2   0   0   0   0   0   0   0   0   0   0   0   0   2   0   2   0   2   0   2   2   0   2   2   0
 MK-2-7                 2   0   0   0   2   0   0   0   0   0   2   0   2   2   0   0   2   0   0   0   2   2   2   0   0   0   2   2   2   2   0   0   0   2   2   0   0   0   0   2   0   0   2   0   2   0   0   2   0   2   2   2   2   2   2   2   0   2   2   0   0   0   2   2   0   0   0   0   2   0   0   2   0   2   0   2   0   2   2   0   0   2   0   2   2   0   0   0   2   2   2   0   2   2   2   2   2   2   2   2   2   2   2   2   2   2   2   0   0   2   0   0   0   2   2   0   2   0   0   2   2   2   0   2   2   2   2   0   2   0   2   2   0   0   0   0   0   2   0   0   0   0   0   2   2   0   2   2   0   2   0   0   2   0   0   0   0   0   0   2   0   0   2   2   0   0   2   2   2   0   2   0   2   0   0   2   0   0   0   0   0   0   2   0   2   2   0   0   2   0   2   0   2   0   2   2   2   2   2   0
 MK-2-8                 2   0   0   0   2   0   0   0   0   0   2   0   2   2   0   0   2   0   0   2   2   2   2   0   0   2   0   0   2   2   0   0   0   2   2   0   0   0   0   2   0   0   0   0   2   0   0   2   0   2   2   2   2   2   2   2   0   2   2   0   0   0   2   2   0   0   0   0   2   2   0   2   0   2   0   2   0   2   0   0   0   2   0   2   2   0   0   2   2   0   2   0   2   2   2   2   2   2   2   2   2   2   2   2   2   2   2   0   0   0   0   0   0   2   2   0   2   0   0   2   2   2   0   2   2   2   2   0   2   0   2   2   0   0   2   0   0   2   2   0   0   0   0   2   2   0   2   2   2   2   0   0   2   0   2   2   0   0   0   2   0   0   2   2   0   0   2   2   2   0   2   0   2   0   0   2   0   0   2   0   0   0   2   0   2   2   0   0   0   0   2   0   2   0   2   2   2   2   2   2
 MK-2-9                 2   0   0   0   2   0   0   0   0   0   2   0   2   0   0   2   2   0   0   2   2   2   2   0   0   2   2   0   2   2   0   0   2   2   2   0   0   0   0   2   0   0   0   0   2   0   0   2   0   2   2   2   2   2   0   2   0   2   2   0   0   0   2   2   2   0   0   0   2   2   0   2   2   0   0   0   0   2   0   0   0   2   0   2   2   2   0   0   2   0   2   0   2   2   2   2   2   2   0   2   2   2   2   2   2   2   2   0   0   0   0   2   0   2   2   0   2   0   0   2   2   2   2   2   2   2   2   0   2   0   2   2   0   0   2   0   0   2   2   0   0   0   2   2   2   2   2   2   2   2   0   0   2   0   2   2   0   0   0   2   0   0   2   2   0   0   2   2   2   0   2   0   2   0   0   2   2   0   0   0   0   0   2   0   2   0   0   0   0   0   2   0   2   0   2   2   2   2   2   2
 MK-2-10                2   0   0   0   2   0   0   0   0   0   2   0   2   0   0   2   2   0   0   2   2   2   2   0   0   2   2   0   2   2   0   0   2   2   2   0   0   0   2   2   0   0   0   0   2   2   0   2   0   2   2   2   2   2   2   0   0   2   2   0   0   0   2   2   2   0   0   0   2   2   2   2   0   0   2   0   0   2   0   0   0   2   0   2   2   2   0   0   2   0   2   0   2   2   2   2   2   2   0   2   2   2   2   2   2   2   2   0   0   0   0   2   0   2   2   0   2   0   0   2   2   2   2   2   2   2   0   0   2   0   2   2   0   0   2   0   0   2   2   0   0   0   2   2   2   0   2   2   2   2   0   0   2   0   2   2   0   0   0   2   0   0   2   2   0   2   0   2   2   0   2   0   0   0   0   2   2   0   0   0   0   0   0   0   2   0   0   0   0   2   2   0   0   2   2   2   2   2   2   2
 MK-2-11                2   2   0   0   2   0   0   0   0   0   0   2   2   0   0   2   2   0   0   2   0   2   2   0   2   2   2   0   2   2   0   0   2   2   2   0   0   0   2   2   0   0   0   0   2   0   2   2   0   2   0   2   2   2   2   0   0   2   2   0   0   0   0   2   2   0   0   0   2   2   2   2   0   0   2   0   2   2   0   0   0   2   0   0   2   2   2   0   2   0   2   0   2   2   2   2   0   2   2   2   2   0   2   2   2   2   2   0   2   0   0   2   0   2   2   0   2   0   0   2   2   2   2   2   2   2   0   0   2   0   2   2   0   0   0   0   0   2   2   0   0   0   2   2   2   2   2   0   2   2   0   2   2   0   2   2   2   0   0   2   0   0   2   2   0   2   0   2   2   0   2   2   0   2   0   2   0   0   0   0   0   0   0   0   2   0   0   0   0   2   2   0   0   2   2   2   0   0   2   2
 MK-2-12                2   2   0   0   2   0   0   0   0   0   0   0   2   0   0   2   2   0   0   2   0   2   2   0   2   2   0   0   2   2   0   0   2   2   2   0   0   0   2   2   0   0   0   0   2   0   2   2   0   2   0   2   2   2   2   0   0   0   2   0   0   0   0   2   2   0   2   2   0   2   2   2   0   0   2   2   2   2   0   0   0   0   0   0   2   2   0   0   2   0   2   0   2   2   2   2   0   2   2   2   2   0   2   2   2   2   2   0   0   0   0   2   2   2   2   0   2   0   0   2   2   2   2   2   2   2   0   0   2   0   2   2   0   0   0   0   0   2   2   0   0   0   2   2   2   2   2   0   2   2   0   2   2   0   2   2   2   0   0   2   0   0   2   2   0   0   0   2   2   0   2   2   0   2   0   2   0   0   0   0   0   2   0   0   2   0   0   0   0   2   2   0   0   2   0   2   0   0   2   2
 MK-2-13                2   2   0   0   2   0   0   0   0   0   0   0   2   0   0   2   2   0   0   2   0   2   2   2   2   2   0   2   2   2   0   2   2   2   2   0   0   0   2   0   0   0   0   0   2   0   2   2   0   2   2   2   0   0   2   0   0   0   0   0   2   0   0   2   2   0   2   2   0   2   2   2   0   0   2   2   2   2   0   0   0   0   0   0   0   2   0   0   0   0   2   0   2   2   2   2   0   2   2   2   2   0   2   2   2   2   2   2   0   0   2   2   2   2   2   0   0   0   0   2   2   2   2   2   0   2   0   0   2   0   0   2   0   0   0   0   0   2   2   0   0   0   2   2   0   2   2   0   2   2   0   2   2   0   2   2   0   0   0   2   0   0   2   2   0   0   0   2   2   0   2   0   0   2   0   2   0   0   0   0   0   2   0   0   2   0   0   0   0   2   2   0   0   2   0   2   0   0   2   2
 MK-2-14                2   2   0   0   2   0   2   0   0   0   0   0   2   0   0   2   2   0   0   2   0   2   2   2   2   2   0   2   2   2   0   2   2   2   0   0   2   0   2   0   0   0   0   0   2   0   0   2   0   2   2   2   0   0   2   0   0   2   0   0   2   0   0   2   2   0   2   0   0   0   2   2   0   0   2   2   2   2   0   0   0   0   0   0   0   2   0   0   0   0   0   0   2   2   2   2   0   2   2   2   0   0   2   2   2   2   2   2   0   0   2   2   2   0   0   0   0   0   0   2   0   2   2   2   0   2   0   0   2   0   0   2   0   0   0   0   2   2   2   0   0   0   0   2   2   0   2   0   2   2   0   2   2   0   2   2   0   2   0   2   0   0   2   0   2   0   0   2   2   0   2   0   0   2   0   2   0   0   0   0   0   2   0   0   2   0   0   0   0   2   2   0   0   2   0   2   0   0   2   2
 MK-2-15                2   2   0   0   2   0   2   0   0   0   0   0   2   0   2   2   2   0   0   2   0   2   0   2   2   2   0   2   2   2   0   0   2   2   0   0   2   0   2   0   0   0   2   0   2   0   0   0   0   2   2   2   0   0   2   2   0   2   0   0   0   0   0   2   2   0   2   0   0   2   2   2   2   0   2   2   2   2   0   0   0   0   0   2   0   2   0   0   0   0   0   0   2   0   2   2   0   2   2   2   0   0   2   2   2   2   2   2   0   2   2   2   2   0   0   0   0   0   0   2   0   2   2   2   0   2   0   0   2   0   0   2   0   0   0   0   2   2   2   0   0   0   0   2   2   0   2   0   2   2   0   0   2   0   2   2   0   2   0   0   0   0   0   0   2   0   2   2   2   0   2   0   0   2   0   2   0   0   0   0   0   2   0   0   2   0   0   0   0   2   2   0   2   2   0   2   0   0   0   2
 MK-2-16                2   2   0   0   0   0   2   0   0   0   0   0   2   0   2   0   2   0   0   2   0   0   2   2   2   2   2   2   2   2   0   0   2   2   0   2   2   0   2   0   0   0   2   0   0   0   0   2   0   2   0   2   0   0   2   2   0   2   2   0   0   0   0   2   2   0   2   0   0   2   2   2   2   0   2   2   0   2   0   0   0   2   0   2   0   0   0   0   0   0   0   0   2   0   2   0   0   2   2   2   0   0   2   2   2   2   2   2   0   2   2   2   2   2   0   0   0   0   0   2   2   2   2   2   0   2   2   0   2   0   0   2   0   0   0   0   2   2   0   0   0   0   2   2   2   0   2   0   2   2   0   2   2   0   2   2   0   2   0   0   0   0   0   0   2   0   2   2   2   0   2   0   0   2   0   2   2   0   0   0   0   2   0   0   2   0   0   0   0   0   2   0   2   2   0   2   0   0   0   2
 MK-3-1                 0   0   0   0   2   0   2   2   2   2   2   2   0   0   0   2   0   2   2   0   2   2   2   2   0   0   0   0   2   2   0   2   2   2   2   2   2   2   2   2   0   2   0   0   2   0   2   2   2   0   2   2   0   0   2   0   2   0   0   0   0   0   2   0   2   2   2   0   0   0   0   2   2   2   2   0   2   0   2   2   2   2   0   2   0   0   0   0   0   2   0   2   2   2   0   2   2   0   0   0   2   2   2   2   2   2   2   0   0   2   2   0   0   0   2   0   2   0   2   2   2   0   0   0   0   0   2   2   2   0   0   0   0   0   2   2   0   2   2   0   2   0   2   0   0   2   0   2   0   2   0   2   2   2   0   0   2   0   2   2   2   2   0   0   2   0   2   0   2   2   0   2   2   2   0   0   0   0   0   0   2   2   0   0   2   0   2   0   0   2   2   2   2   2   0   2   0   0   0   0
 MK-3-2                 0   0   0   0   2   0   2   2   2   2   2   2   0   0   0   2   0   2   2   0   2   2   2   2   0   0   0   0   2   2   0   2   2   0   0   2   2   2   2   2   0   2   0   0   2   0   2   2   2   0   2   2   0   0   2   0   2   0   0   0   0   0   2   0   0   2   2   0   0   0   0   2   2   2   0   0   2   0   2   2   2   2   2   2   0   0   0   0   0   2   0   2   2   2   0   2   2   0   0   0   2   2   0   2   0   2   2   0   0   2   2   0   0   0   0   0   2   0   2   2   2   0   0   0   0   0   2   2   2   0   0   0   0   0   2   0   0   2   2   2   2   0   2   0   0   2   0   2   0   2   0   2   2   2   2   0   2   0   2   2   2   2   0   0   2   0   2   0   2   2   0   2   2   0   0   0   0   0   0   0   2   2   0   0   2   0   2   0   0   2   2   2   2   2   0   2   0   0   0   0
 MK-3-3                 0   2   0   0   2   2   2   2   2   2   2   2   0   0   2   2   0   2   2   0   2   2   2   0   2   0   0   0   2   2   0   2   2   0   2   2   0   2   2   2   0   2   0   0   2   0   2   2   2   2   2   2   0   0   2   0   2   0   0   0   0   0   2   2   0   2   2   0   0   0   0   0   2   2   0   0   2   0   2   2   2   2   2   2   0   0   0   0   0   2   0   2   2   2   0   2   2   0   0   0   2   2   0   2   0   2   2   0   0   2   2   2   0   0   0   2   2   0   2   2   2   0   0   0   0   0   2   0   2   0   0   0   0   0   2   0   0   2   2   2   0   0   0   0   2   2   2   2   0   2   0   2   2   2   2   0   2   2   2   2   2   2   0   0   2   2   2   0   2   0   0   2   2   0   0   0   0   0   0   0   2   2   2   0   2   0   2   2   0   2   2   2   2   2   0   0   0   0   0   0
 MK-3-4                 0   2   0   2   2   2   2   2   2   2   2   2   2   0   2   2   0   2   2   0   2   2   2   0   2   0   0   0   2   2   0   2   2   0   2   2   0   2   2   2   0   2   0   0   2   0   0   2   0   2   2   2   0   0   0   0   2   0   0   0   0   2   2   2   2   2   0   0   0   0   2   0   2   2   0   0   2   0   2   2   2   2   2   2   0   0   0   0   0   2   0   2   2   2   0   2   2   0   0   0   2   2   0   2   0   2   2   0   0   2   2   2   0   0   0   2   2   0   2   2   2   0   0   0   2   0   2   0   0   0   0   2   0   0   2   0   0   2   2   2   0   0   0   0   2   2   2   2   0   0   0   2   2   2   2   0   2   2   2   2   2   0   0   2   2   2   2   0   2   0   0   2   2   2   0   0   0   0   0   0   2   2   2   0   2   2   2   2   0   2   2   2   2   0   0   0   0   0   0   0
 MK-3-5                 0   2   0   2   2   2   2   2   2   0   2   2   2   0   2   2   0   2   2   0   2   2   2   0   2   0   0   0   2   0   0   2   2   0   2   2   0   2   0   2   0   2   0   0   2   0   0   2   2   2   0   2   0   0   2   0   2   0   0   0   0   2   2   2   2   2   2   2   0   0   2   0   2   2   0   0   2   0   2   2   2   2   2   2   0   0   0   0   0   2   0   2   2   2   0   2   2   0   0   0   2   2   0   2   0   2   2   0   0   2   2   2   0   0   0   2   2   0   2   0   2   0   0   0   0   2   2   0   0   0   0   2   0   0   2   0   0   2   2   2   0   0   0   0   2   2   2   2   0   0   0   2   2   2   2   2   2   2   2   2   2   0   0   2   2   2   2   2   2   0   2   2   0   2   0   0   0   0   0   0   2   2   2   0   2   2   2   2   0   2   2   2   2   0   0   2   2   0   0   0
 MK-3-6                 0   2   0   2   2   2   2   0   2   2   0   0   2   0   2   2   0   2   2   0   2   2   2   0   2   0   0   0   2   0   0   2   2   0   2   2   2   2   0   2   0   2   0   0   0   0   0   2   2   2   0   2   0   0   2   0   2   0   0   0   2   0   2   2   2   2   0   2   0   0   0   0   2   2   2   0   2   0   2   2   2   2   2   2   0   0   0   0   0   2   0   0   2   2   2   0   0   0   0   0   2   2   0   2   0   2   2   0   0   2   0   0   0   0   0   2   2   0   2   0   2   0   0   0   0   2   2   0   0   0   0   2   0   0   2   0   0   2   2   2   0   0   0   0   2   2   2   2   0   0   0   2   2   2   2   2   2   2   2   2   2   0   0   2   2   2   2   2   2   0   2   0   0   2   0   2   0   0   0   0   2   2   2   0   2   2   2   0   0   2   2   2   2   0   0   2   0   0   0   0
 MK-3-7                 0   2   0   2   2   2   2   2   2   2   2   0   2   0   0   2   0   2   2   0   2   2   0   0   2   0   0   0   2   2   0   2   2   0   2   2   2   2   0   2   0   2   0   2   0   0   0   2   2   2   0   2   0   2   2   2   2   0   0   0   2   0   2   2   2   2   0   2   0   0   0   2   2   2   2   0   2   2   2   2   2   2   2   2   0   2   0   0   0   2   0   0   2   2   2   0   0   0   0   0   2   2   0   2   0   2   2   0   0   2   2   0   0   2   2   0   2   0   2   0   2   0   0   0   0   2   2   2   0   0   0   2   0   0   2   0   0   0   2   2   0   2   0   0   2   2   2   2   2   0   0   2   2   2   2   2   0   2   0   2   2   0   0   2   2   2   2   2   2   0   2   0   0   2   0   2   2   0   0   0   2   2   0   2   2   2   2   0   0   0   2   2   0   0   0   2   0   0   0   0
 MK-3-8                 0   2   0   2   2   2   2   2   2   2   2   0   2   0   2   2   0   2   2   2   2   0   2   0   2   0   0   0   2   2   2   2   2   0   2   2   2   2   2   2   0   2   0   2   2   0   0   2   2   2   0   0   2   2   2   2   2   0   0   0   2   0   2   2   2   2   0   2   0   0   0   2   2   2   2   0   2   2   2   2   2   2   2   2   0   2   0   0   0   2   0   0   0   2   2   0   2   2   0   0   2   2   0   2   0   2   2   0   0   2   2   0   0   2   2   0   2   0   2   2   2   0   0   0   0   2   2   2   0   0   0   0   0   0   2   0   2   0   2   2   0   2   0   0   2   2   2   2   2   0   0   2   2   0   0   2   0   0   0   2   2   0   0   2   2   2   2   2   2   0   2   2   2   2   0   2   2   0   0   0   2   2   0   2   2   2   2   2   0   0   2   2   0   0   0   2   2   0   0   0
 MK-3-9                 0   2   0   2   2   2   2   2   2   2   2   0   2   0   2   2   0   2   2   2   2   0   2   0   2   0   0   0   2   2   0   2   2   0   0   2   2   2   2   2   0   2   0   0   2   2   0   2   2   0   0   0   2   2   2   2   2   0   0   0   2   0   2   2   2   2   0   2   0   0   0   2   2   2   2   0   2   2   2   0   2   2   2   2   0   2   0   0   0   2   0   0   0   2   2   2   2   2   0   0   2   2   0   2   2   0   2   0   0   2   2   0   2   2   2   0   0   0   2   2   2   0   0   0   0   0   2   2   0   0   0   0   0   0   2   0   2   0   2   2   0   2   0   0   0   2   2   2   2   0   0   2   2   0   0   2   0   0   0   2   2   0   0   2   2   2   2   2   2   0   2   2   2   2   0   2   2   0   0   0   2   2   0   2   2   2   2   2   0   0   2   2   0   0   0   2   2   0   2   0
 MK-3-10                0   2   0   2   2   2   2   2   2   2   2   0   2   0   2   2   2   2   2   2   2   0   0   0   2   0   0   0   2   2   0   2   0   0   0   2   2   2   2   2   0   2   0   0   2   2   0   2   2   0   0   0   2   2   2   2   2   0   2   0   2   0   2   2   2   2   0   2   0   0   0   2   2   0   2   0   2   2   2   0   2   2   2   2   0   2   0   0   0   2   0   0   0   2   2   2   0   2   0   0   2   2   0   2   2   0   2   0   0   2   0   0   2   2   2   0   0   0   2   2   2   0   0   0   0   0   2   2   0   0   0   0   0   0   2   0   2   2   2   2   2   2   0   0   0   2   2   2   2   0   0   2   2   0   0   2   0   0   0   2   2   0   0   2   2   2   2   2   2   0   2   2   2   2   0   2   2   0   0   0   2   2   0   2   2   2   2   2   0   0   2   2   0   0   0   2   2   0   2   0
 MK-3-11                0   2   0   2   2   2   2   2   2   2   0   0   2   0   2   2   2   2   2   2   2   0   2   0   2   2   0   0   2   2   0   0   0   0   0   2   2   2   2   2   0   2   0   0   2   2   0   2   2   0   0   0   2   0   2   2   2   0   2   0   2   2   2   2   2   2   0   2   0   0   0   2   2   0   2   0   2   2   0   0   2   0   0   2   0   2   0   0   0   2   0   2   0   2   2   2   0   2   2   0   0   2   0   2   2   0   2   2   0   2   0   2   2   2   2   0   0   0   2   2   2   2   0   2   0   0   2   2   0   0   0   0   0   0   2   0   2   2   2   2   2   2   0   0   0   2   2   2   2   0   0   2   2   0   0   2   0   0   0   2   2   0   0   2   2   0   2   0   2   0   2   0   2   2   0   2   0   0   0   0   2   2   0   0   2   2   2   2   0   0   2   2   0   2   0   2   2   0   2   0
 MK-3-12                0   2   2   2   2   2   2   2   2   2   0   0   2   0   0   2   2   2   2   2   2   0   2   2   2   2   0   0   2   2   2   0   2   0   0   2   2   2   2   2   0   2   2   0   2   2   0   2   2   0   0   0   2   0   2   2   0   0   2   0   2   2   2   0   2   2   0   2   0   0   2   2   2   0   0   0   0   2   0   0   2   0   0   2   0   2   0   0   0   2   0   2   0   2   2   2   0   2   2   0   0   2   0   2   2   2   2   2   0   2   0   2   2   2   2   0   0   0   2   2   2   2   0   2   0   0   2   2   0   0   0   0   0   0   2   0   2   2   2   2   2   0   0   0   2   0   2   2   2   0   0   2   2   0   2   2   0   0   0   2   2   0   0   2   2   0   2   2   2   0   2   2   2   2   0   2   0   0   0   0   2   2   0   0   2   2   2   2   0   2   2   2   2   2   0   2   2   0   2   0
 MK-3-13                0   2   2   2   2   2   2   2   2   2   0   0   2   0   0   2   2   2   2   2   2   0   2   2   2   2   0   0   2   2   2   0   2   0   0   2   2   2   0   2   0   2   2   0   0   2   0   2   2   0   0   0   2   0   2   2   0   2   0   2   2   2   2   0   2   2   0   2   0   0   2   2   2   0   0   0   2   2   0   0   2   0   0   2   0   2   0   0   2   2   0   2   0   0   2   2   2   0   2   0   2   2   2   2   0   2   2   2   0   2   0   2   2   2   0   0   0   0   2   2   2   2   0   2   0   0   2   2   0   0   0   0   2   0   2   0   2   2   2   2   2   0   0   0   2   0   2   2   2   0   0   2   2   0   2   2   0   0   0   2   2   0   0   2   2   2   2   2   2   0   2   2   2   2   2   2   0   0   0   0   2   2   0   0   2   0   2   2   0   2   2   2   2   2   0   2   0   0   2   0
 MK-3-14                0   2   2   2   2   2   2   2   2   2   0   0   2   0   0   2   2   0   2   2   2   0   2   2   2   2   0   0   0   0   2   0   2   0   0   2   2   2   0   2   0   2   2   0   0   2   0   2   2   0   0   0   2   0   2   2   2   2   0   2   0   2   2   0   2   2   0   2   0   0   2   2   2   0   0   0   2   2   0   0   2   0   0   0   2   0   0   2   2   2   2   0   0   0   2   2   2   0   0   0   2   2   2   2   2   2   2   2   0   2   0   2   2   2   0   0   0   0   2   2   2   2   0   2   2   2   2   2   0   0   0   0   2   0   2   0   2   2   2   2   2   0   0   0   2   0   2   2   2   0   2   2   2   0   2   2   0   0   0   2   2   0   0   2   2   0   2   2   2   0   2   2   2   2   2   2   0   0   0   0   2   2   2   0   0   0   2   0   0   2   2   2   2   2   0   2   0   0   2   0
 MK-3-15                0   2   2   2   2   2   2   0   2   2   0   0   2   0   0   2   2   0   0   2   2   0   2   2   2   2   0   0   0   0   2   2   2   0   0   2   0   2   0   0   0   2   2   0   0   2   2   2   2   2   0   0   2   0   2   2   2   2   0   2   0   2   2   0   2   2   0   2   0   0   2   2   0   0   0   0   2   2   0   0   2   0   2   0   2   0   0   2   0   2   2   0   0   0   2   2   2   0   0   0   2   2   2   2   2   2   0   2   2   0   0   2   2   2   0   0   0   0   2   2   2   2   0   2   2   2   2   2   0   0   0   0   2   0   2   0   2   2   2   2   2   2   0   0   2   0   2   2   2   0   0   2   2   0   2   2   0   0   2   2   2   0   0   2   2   2   2   0   2   0   2   2   2   2   2   0   0   0   0   0   2   2   2   0   0   0   2   0   0   0   2   2   2   2   0   2   0   0   2   0
 MK-3-16                0   2   2   2   2   2   2   0   2   2   0   2   2   0   2   2   2   2   0   2   2   0   2   2   2   2   0   0   2   0   2   0   2   0   0   2   0   2   0   0   0   2   2   0   0   2   2   2   2   2   0   0   2   0   2   2   2   2   0   2   0   2   2   0   2   2   0   2   0   0   2   2   0   0   0   0   2   2   0   0   2   0   2   0   0   0   0   0   2   2   2   0   0   0   2   2   2   0   0   0   2   2   2   2   2   2   0   2   2   0   0   2   2   2   0   0   0   0   2   2   2   2   0   2   2   2   2   2   0   0   0   0   2   0   2   0   2   2   2   2   2   2   0   0   2   0   2   2   2   0   0   2   2   0   2   2   2   0   2   2   2   0   0   2   2   2   2   0   2   0   2   2   2   2   2   0   0   0   0   0   2   2   2   0   0   0   2   0   0   0   2   2   2   2   0   2   0   0   2   0
 MK-4-1                 0   2   2   2   0   2   2   2   0   2   0   2   2   0   0   0   2   2   0   0   0   2   0   2   2   0   0   0   2   2   0   2   2   0   0   0   2   2   0   0   2   2   2   2   2   0   2   2   2   0   2   0   2   2   0   2   2   0   0   0   2   0   0   0   2   0   0   0   0   0   2   2   0   0   2   2   2   0   0   0   2   0   0   0   0   0   2   2   0   2   0   2   2   0   2   0   2   2   2   0   2   0   0   0   0   2   0   2   2   0   2   0   0   2   2   0   2   0   0   0   2   0   2   2   0   2   0   0   0   0   0   2   2   2   2   0   2   2   0   0   2   2   0   2   2   0   2   2   0   0   2   0   2   2   2   2   2   2   2   0   2   0   0   0   0   2   2   2   0   0   2   2   2   2   0   0   0   0   2   2   2   0   2   0   2   0   2   0   0   2   2   2   2   2   2   0   2   2   0   0
 MK-4-2                 0   2   2   2   0   0   2   2   2   2   0   2   2   0   0   0   2   2   0   0   0   2   0   2   2   0   0   0   2   2   0   2   2   0   0   0   2   2   0   0   2   2   2   2   2   0   2   2   2   0   2   0   2   2   0   2   2   0   0   0   2   0   0   0   2   0   2   0   0   0   2   2   0   0   2   2   2   2   0   2   2   0   0   0   0   0   2   2   0   2   0   2   2   0   2   0   0   2   2   0   0   0   0   0   0   0   2   2   2   0   2   0   0   2   2   0   0   0   0   0   2   0   2   2   0   2   0   0   0   0   0   2   2   0   2   2   2   2   0   0   2   2   0   2   2   0   2   2   0   0   0   0   0   2   2   2   2   2   2   2   2   0   0   0   0   2   2   2   0   0   2   2   2   2   0   0   0   0   2   2   2   0   2   0   2   0   2   0   0   2   2   2   2   0   2   0   2   2   0   0
 MK-4-3                 0   0   0   2   0   0   2   2   2   2   0   2   0   0   2   2   0   2   0   0   0   2   0   2   2   0   0   0   2   2   0   2   2   0   0   0   2   2   2   0   2   2   2   2   2   0   2   2   2   0   2   0   0   2   0   2   2   0   0   0   2   0   0   0   2   0   2   0   0   0   2   2   0   0   2   2   2   2   0   2   2   0   0   0   0   0   2   2   0   2   0   2   2   0   2   0   0   0   2   0   0   0   0   0   0   0   2   2   2   2   2   0   0   2   0   0   0   0   0   2   2   0   2   2   0   2   0   0   0   0   2   2   0   0   2   2   2   2   0   0   2   2   0   2   2   0   2   2   0   0   0   0   0   2   0   2   2   2   2   2   2   0   0   0   0   2   2   2   0   0   2   2   2   2   0   0   0   0   2   2   2   0   2   0   2   0   0   0   0   2   2   0   2   2   2   0   2   2   0   0
 MK-4-4                 0   0   0   2   0   0   2   2   2   2   2   2   0   0   2   2   0   2   0   0   0   2   2   0   0   0   0   0   2   2   0   2   2   0   0   0   2   2   2   0   2   2   2   2   2   0   2   2   2   0   2   0   2   2   0   2   2   0   0   0   0   0   0   0   0   0   2   0   0   0   0   2   0   0   2   2   2   2   2   2   2   0   0   0   0   0   2   2   0   2   0   2   2   0   2   0   0   2   0   0   0   0   0   0   0   0   0   2   2   2   2   0   0   2   2   0   0   2   0   2   2   0   2   2   0   2   0   0   0   0   2   2   0   0   2   2   2   2   0   0   2   2   0   2   2   0   2   2   0   0   0   0   0   2   0   2   2   2   2   2   2   0   0   0   0   0   2   2   0   0   2   2   2   2   0   0   2   0   2   2   2   0   2   0   2   0   2   2   0   0   2   0   0   2   2   0   2   2   0   0
 MK-4-5                 0   0   0   2   0   0   2   2   2   2   2   0   0   0   2   2   0   0   0   0   0   2   2   2   0   0   0   0   2   2   0   2   2   0   0   0   2   2   2   2   2   2   2   2   2   0   2   2   2   2   2   0   2   2   0   2   2   0   0   0   0   0   0   0   0   0   2   0   0   0   0   2   0   0   2   2   2   2   2   2   0   0   0   0   0   0   2   2   0   2   0   2   2   0   2   0   0   2   0   0   0   0   0   0   0   0   0   2   2   2   2   0   0   2   2   0   0   2   0   2   2   0   2   2   0   2   0   0   0   0   2   2   0   0   2   2   2   2   0   0   2   2   0   2   2   0   2   2   0   0   0   0   0   2   0   2   2   2   2   2   2   0   0   0   0   0   2   2   0   0   2   2   2   2   0   0   2   0   2   2   2   0   2   0   2   2   2   0   0   0   0   0   0   2   2   0   2   2   0   0
 MK-4-6                 0   0   0   2   0   0   2   2   2   2   2   0   0   0   2   2   2   0   0   0   0   2   2   2   0   0   0   0   2   2   0   2   2   0   0   0   2   2   2   0   2   2   2   2   2   0   2   0   2   2   2   0   2   2   0   2   0   2   2   0   0   0   0   0   0   0   2   0   0   0   0   2   0   2   2   2   0   2   2   0   0   2   0   2   0   0   2   2   0   2   0   2   2   0   2   2   0   2   0   0   0   0   0   0   0   0   0   2   2   2   2   0   0   2   2   0   0   2   0   2   2   0   2   0   0   2   0   2   0   2   2   2   0   0   2   2   2   2   0   0   2   2   0   2   2   2   2   2   0   0   0   0   0   0   0   2   2   2   2   2   2   0   0   0   0   0   2   2   0   0   2   2   2   2   0   0   2   0   2   2   2   2   2   0   2   2   2   0   0   0   0   0   0   2   0   0   2   2   0   0
 MK-4-7                 0   0   0   2   0   0   2   2   2   2   2   2   0   0   2   2   2   0   0   0   0   2   2   2   0   0   2   0   2   2   0   2   0   0   0   2   2   2   0   0   0   2   2   0   2   0   2   2   0   2   2   0   2   2   0   2   0   2   2   0   0   0   2   0   0   2   0   0   0   0   0   2   0   2   2   2   0   2   2   0   0   2   0   2   0   0   2   2   0   2   0   2   2   0   2   2   0   2   0   0   0   0   0   0   2   0   0   2   2   2   2   2   0   2   2   0   0   2   0   2   2   0   2   0   0   2   0   2   0   2   2   2   0   0   2   2   2   0   0   0   2   2   0   2   2   2   2   2   0   0   0   0   0   0   0   0   2   2   2   2   2   2   0   0   0   0   0   2   0   2   2   2   2   2   0   0   2   0   2   2   2   2   2   0   2   2   2   0   0   0   2   0   0   2   0   0   2   2   0   0
 MK-4-8                 2   0   0   0   0   2   2   0   2   0   2   2   0   0   2   2   2   2   0   0   2   2   2   2   0   0   2   2   2   2   0   2   0   0   0   2   2   2   0   0   0   2   2   0   2   0   2   2   0   2   2   0   2   2   0   2   0   2   0   0   0   0   2   0   0   2   0   0   0   0   0   2   0   2   2   2   0   2   2   0   0   2   0   2   0   0   2   2   0   2   0   2   2   0   2   2   0   2   0   0   0   0   0   0   2   0   0   2   2   2   2   2   0   2   2   0   0   2   0   2   2   0   2   0   2   2   2   2   0   2   2   2   0   0   2   0   2   0   0   0   2   2   0   2   2   2   2   2   0   0   0   0   0   0   0   0   0   0   2   2   2   2   0   0   0   0   0   2   0   2   2   2   2   2   0   0   2   0   2   2   2   2   2   0   2   2   2   0   0   0   2   0   2   2   0   0   2   2   0   0
 MK-4-9                 2   0   0   0   0   2   2   0   2   0   2   2   0   0   2   2   2   2   0   0   2   2   2   2   0   0   2   0   2   2   0   2   0   0   0   2   2   2   0   0   0   2   2   0   2   0   2   2   0   2   2   2   2   2   0   2   0   2   0   0   0   0   2   0   0   2   0   0   0   0   0   0   0   2   2   0   0   2   2   0   0   2   0   2   0   0   2   2   0   2   0   0   2   0   2   2   0   2   0   0   0   0   0   0   2   0   0   2   0   2   0   2   0   2   2   0   0   2   0   2   2   2   2   0   2   2   2   2   0   2   0   2   0   0   0   0   2   0   0   0   0   2   0   0   2   2   2   2   0   0   0   0   0   0   2   0   0   0   2   2   2   2   0   0   0   0   0   2   0   0   2   0   2   2   0   0   2   0   2   2   2   2   2   0   2   2   2   0   0   0   2   0   2   0   0   0   2   0   0   0
 MK-4-10                2   0   0   0   0   2   2   0   2   0   2   2   0   0   2   2   2   2   0   0   2   2   2   2   0   0   2   0   2   2   0   0   0   0   0   2   2   2   0   0   0   2   2   0   0   0   2   2   0   2   2   2   2   2   0   2   0   2   0   0   0   0   2   0   0   2   0   0   0   0   0   0   0   2   0   0   0   2   2   0   0   2   0   0   0   0   2   2   0   2   0   0   2   0   2   2   2   0   0   0   0   0   0   0   2   0   0   2   0   2   2   2   0   2   2   0   0   2   0   2   2   2   2   0   2   2   2   0   0   2   0   2   0   0   0   0   2   0   0   0   0   2   0   0   2   2   2   2   0   0   0   0   0   2   2   0   0   0   2   2   2   2   0   0   0   0   0   2   2   0   2   0   2   2   0   2   2   0   2   2   2   2   2   0   2   2   2   0   0   0   2   0   2   0   0   0   0   0   0   0
 MK-4-11                2   0   0   0   0   2   2   0   2   0   2   2   0   0   2   2   2   2   0   0   2   2   2   2   0   0   2   0   2   2   0   0   0   0   0   2   2   2   2   2   0   2   2   0   0   0   2   2   0   2   2   2   2   2   0   2   0   2   2   0   0   0   2   0   0   2   0   0   0   2   0   0   0   2   0   0   0   2   2   0   0   2   0   0   0   0   2   2   0   2   0   0   2   0   2   2   2   0   0   0   0   0   0   2   2   0   0   2   0   2   2   2   0   2   2   0   0   2   0   0   2   2   2   0   0   2   2   0   0   2   0   2   0   2   0   0   2   2   0   0   0   0   0   0   2   2   2   2   0   0   0   0   0   2   2   0   0   0   2   2   2   2   0   0   0   0   0   2   0   0   2   0   2   2   0   2   2   0   2   2   2   2   2   0   2   2   2   0   0   0   2   2   2   0   0   0   0   0   0   0
 MK-4-12                2   0   0   0   0   2   2   0   2   0   2   2   0   0   2   2   2   2   0   0   2   0   2   2   0   0   2   0   2   2   0   2   2   2   0   2   0   2   2   2   0   2   2   0   0   0   2   2   0   2   2   2   2   2   0   2   0   2   2   2   0   0   2   2   0   2   0   0   0   2   0   0   0   2   2   0   0   0   2   2   0   2   0   0   0   0   2   2   0   2   0   2   2   0   2   2   2   0   0   0   2   0   2   2   2   0   0   0   2   2   2   2   0   2   2   0   0   2   0   0   2   2   2   2   0   2   2   0   0   2   0   2   0   2   0   0   0   2   0   0   0   0   0   0   2   2   2   2   0   0   0   2   0   2   2   0   0   0   2   2   2   2   0   0   0   0   0   2   0   0   2   0   2   2   0   2   2   0   2   2   2   2   2   0   0   2   2   0   0   0   2   2   2   0   0   0   0   0   0   0
 MK-4-13                0   0   0   0   0   2   2   0   2   0   2   2   0   0   2   2   2   0   0   2   2   0   2   2   0   0   0   0   2   2   0   2   2   2   0   2   0   2   2   2   0   2   2   0   0   0   2   2   0   2   2   2   2   2   0   2   0   2   2   2   0   0   2   2   0   2   0   0   2   2   0   2   0   2   2   2   2   0   2   2   2   2   0   0   0   0   2   2   0   2   0   0   2   0   2   2   2   0   0   0   2   0   2   2   2   2   0   0   2   2   2   2   0   2   2   0   0   2   0   0   2   2   2   2   0   2   2   0   0   2   0   2   0   2   0   0   0   2   0   0   0   0   0   0   2   2   2   2   2   0   2   2   0   2   2   0   0   2   2   2   2   2   2   0   0   0   0   2   0   0   2   0   2   2   0   2   2   0   2   2   0   2   2   0   0   2   0   0   2   2   2   2   2   0   0   0   2   0   0   0
 MK-4-14                0   0   0   0   0   2   2   0   2   0   2   2   0   0   2   2   0   0   0   0   2   0   2   2   0   0   2   0   2   2   0   2   0   2   0   2   0   2   2   2   0   0   2   2   0   0   2   2   0   2   2   2   2   2   0   2   0   2   2   2   0   0   2   0   2   2   0   0   2   2   0   2   0   2   2   0   2   0   2   0   2   0   0   0   0   0   2   2   0   2   0   0   2   0   2   2   2   2   0   0   2   0   2   2   2   2   0   0   2   2   2   2   0   2   2   0   2   2   2   0   0   2   2   2   0   2   2   0   0   0   2   2   0   2   0   0   0   2   0   0   0   0   0   2   2   2   2   2   2   2   2   2   0   2   2   0   0   2   2   2   2   2   2   0   0   0   0   2   0   0   2   0   2   2   0   2   2   2   2   0   0   2   2   0   0   2   0   0   2   2   0   2   2   0   2   0   2   0   0   0
 MK-4-15                0   0   2   0   0   2   2   2   2   0   2   2   0   0   0   2   0   0   0   2   2   0   0   2   0   0   2   0   2   2   2   2   0   2   0   2   0   2   2   2   0   0   2   2   0   0   2   2   0   2   0   2   2   2   0   2   0   2   2   2   0   0   2   0   0   0   0   0   0   2   0   2   0   2   2   0   2   0   2   0   2   0   0   0   0   0   2   2   0   2   0   0   2   0   2   2   2   2   0   0   0   0   2   2   2   2   0   0   2   2   2   0   0   0   2   0   2   2   2   0   0   2   2   0   0   0   2   0   0   0   2   2   0   2   0   0   0   2   0   0   0   0   0   2   2   2   2   2   2   0   2   2   0   2   2   0   0   2   2   2   2   2   2   0   0   0   0   2   0   0   2   0   0   2   0   2   0   2   2   0   0   2   2   2   0   2   0   0   2   2   0   2   2   0   2   0   2   0   0   0
 MK-4-16                2   0   2   0   0   2   2   2   2   2   2   2   0   0   0   2   0   0   0   2   2   0   0   2   0   2   2   2   2   2   2   2   0   2   0   2   0   2   2   2   0   0   2   2   0   0   2   2   2   2   0   2   2   2   0   2   0   2   2   2   0   2   2   0   0   2   0   0   0   2   0   0   2   2   2   0   2   0   2   0   2   0   0   0   0   0   2   0   0   2   0   0   2   0   2   2   2   2   0   0   2   0   2   2   2   2   0   0   2   0   2   0   0   0   2   0   2   2   2   0   0   0   2   0   0   0   2   0   0   0   2   2   0   2   0   0   0   0   0   0   0   0   0   2   2   2   2   0   2   0   2   2   2   2   2   0   0   2   2   0   2   2   2   0   0   0   0   2   0   0   2   0   0   2   0   2   0   2   2   0   0   2   2   2   0   2   0   0   2   2   0   2   2   0   2   0   2   0   0   0
 MK-5-1                 2   0   2   2   0   2   2   0   0   0   0   2   0   0   0   2   0   2   2   0   2   0   2   0   0   0   2   0   0   2   2   0   2   0   2   2   0   2   0   0   2   0   2   2   2   2   0   2   2   0   0   0   2   2   2   2   0   2   0   0   0   0   2   0   2   2   2   0   2   2   0   2   2   0   0   2   2   0   2   2   2   0   0   2   2   0   0   2   0   0   0   2   0   0   2   2   0   0   2   0   2   2   0   0   0   0   0   0   0   2   0   2   2   2   0   0   0   0   0   0   0   2   0   2   0   2   0   0   0   2   0   2   0   2   0   0   0   0   2   2   0   0   0   0   0   2   2   2   0   2   2   0   0   0   0   0   0   2   2   2   0   2   2   0   0   2   0   0   0   2   2   0   2   0   2   0   2   0   0   0   2   0   2   0   2   2   0   0   0   2   0   2   0   2   2   0   0   2   2   0
 MK-5-2                 0   0   2   2   0   2   2   0   0   0   0   2   0   0   0   2   0   2   2   0   2   0   2   0   0   0   2   0   0   2   2   0   0   0   2   2   0   2   0   0   2   0   2   2   2   2   0   2   2   0   0   0   2   2   2   2   2   2   0   0   0   0   2   0   2   0   2   0   2   2   0   0   2   0   0   2   2   2   2   2   2   2   0   2   2   0   0   0   0   0   2   2   0   0   2   2   0   0   2   0   2   2   0   0   0   0   0   0   0   2   0   2   2   2   0   0   0   0   0   0   0   2   0   2   0   0   0   0   0   2   0   2   0   2   0   0   0   0   0   2   0   0   0   0   0   2   0   2   2   2   0   0   0   0   0   0   0   2   2   2   0   2   2   0   0   2   0   0   0   2   2   0   2   0   2   0   2   0   0   2   2   0   2   0   2   2   0   2   0   0   0   2   0   0   2   0   0   2   2   0
 MK-5-3                 0   0   2   2   0   2   2   0   0   0   0   2   0   0   0   2   0   2   2   0   2   0   2   0   0   0   0   0   0   2   2   0   0   0   2   2   0   2   0   0   0   0   2   2   2   2   2   2   2   0   0   0   2   2   0   2   2   2   0   0   0   0   2   0   2   0   2   0   2   2   0   0   2   0   0   2   2   2   2   2   2   2   0   2   2   0   0   0   0   0   2   2   0   0   2   2   0   0   2   0   2   2   0   2   2   0   0   0   0   2   0   2   2   2   0   0   0   0   0   0   0   2   2   2   0   0   0   0   0   2   0   2   0   2   0   0   0   0   0   0   0   0   0   0   0   2   0   0   0   2   0   2   0   0   2   0   2   2   2   2   2   2   2   0   0   2   0   0   0   2   2   2   2   0   2   0   2   0   0   2   2   0   2   0   2   2   0   2   0   0   0   2   0   0   2   0   0   2   2   0
 MK-5-4                 2   0   2   2   0   2   2   0   0   0   2   2   0   0   0   2   0   2   2   0   2   0   0   0   0   0   0   0   0   0   2   0   0   0   2   2   0   2   2   2   0   0   2   2   2   2   2   2   2   0   0   2   2   0   0   2   2   2   0   0   0   2   2   0   2   0   2   0   2   2   0   0   2   2   0   2   2   2   2   2   2   0   0   2   2   0   0   0   0   0   2   2   0   0   2   2   0   0   2   0   2   0   0   2   2   2   0   0   0   2   0   2   2   2   0   0   0   2   0   0   0   2   2   2   0   0   0   0   0   2   0   2   0   2   0   0   0   0   0   0   0   0   0   0   0   2   0   0   0   2   0   2   0   0   2   0   2   2   2   2   2   2   2   0   0   0   0   0   0   2   2   2   2   0   2   0   2   0   2   2   2   0   2   0   2   2   0   2   0   0   0   2   0   0   2   2   0   2   0   0
 MK-5-5                 2   0   2   2   0   2   2   0   0   0   2   2   0   0   0   2   0   2   2   2   2   0   0   0   0   0   2   0   0   0   2   0   0   0   2   2   0   2   2   2   0   0   2   2   2   2   2   2   0   0   2   0   0   2   0   0   2   2   0   2   0   2   2   0   2   0   2   0   2   2   0   0   2   2   0   2   2   2   2   2   2   0   0   2   2   0   0   0   0   0   2   2   0   0   2   0   0   0   2   0   2   2   0   2   2   2   0   0   0   2   0   2   0   2   0   0   0   2   0   0   0   2   2   2   0   0   2   0   0   2   0   0   0   2   0   2   0   0   0   0   0   0   0   0   0   2   0   0   0   2   0   2   0   0   2   2   2   0   0   2   2   2   2   0   0   0   0   0   0   2   2   2   2   0   2   0   2   0   2   2   2   0   2   0   2   2   0   2   0   0   0   2   0   0   2   2   0   2   0   0
 MK-5-6                 2   0   2   2   0   2   2   0   0   0   2   2   0   0   2   2   0   2   2   2   2   0   0   0   0   0   2   0   0   0   2   0   0   0   2   2   0   2   2   2   0   0   2   2   2   2   0   2   0   0   2   0   0   2   0   0   2   2   0   2   0   2   2   0   2   0   2   0   2   2   0   0   2   2   0   2   2   2   2   2   2   0   0   0   2   2   0   0   0   0   2   2   0   0   2   0   0   0   2   0   2   2   0   2   2   2   0   0   0   2   0   2   0   2   0   2   0   2   0   0   0   2   2   2   0   0   2   0   0   0   0   0   0   2   0   2   0   0   0   0   0   0   0   0   0   2   0   0   0   2   0   2   0   0   2   2   2   0   0   2   2   2   2   0   0   2   0   0   0   2   2   0   2   0   2   0   2   2   2   2   2   0   2   0   2   2   0   2   0   0   0   2   2   0   0   2   0   2   0   0
 MK-5-7                 2   0   2   2   0   2   2   0   0   0   2   2   0   0   2   0   0   2   2   2   2   0   0   0   0   0   2   0   0   0   2   0   0   0   2   2   0   2   2   2   0   0   2   2   2   2   0   0   0   0   2   0   0   2   0   0   2   2   0   2   0   2   2   0   2   2   2   0   2   2   0   0   2   2   0   0   0   2   2   2   2   0   0   0   2   2   0   0   0   0   2   2   2   2   2   0   0   0   2   2   2   2   0   2   2   2   0   0   0   2   0   2   2   2   0   0   0   2   0   0   0   0   2   2   0   0   2   0   0   0   0   0   0   0   0   2   0   0   0   0   0   0   0   0   0   2   0   0   0   2   0   2   0   0   2   2   2   0   0   2   2   2   0   0   0   2   0   0   0   2   0   0   2   2   2   0   2   2   2   2   2   0   2   0   0   2   0   2   0   0   0   2   2   0   0   2   0   2   0   0
 MK-5-8                 2   0   0   2   0   2   2   0   0   0   2   2   0   0   2   0   2   2   2   2   2   2   0   0   0   0   2   0   0   0   2   2   0   2   2   0   0   2   2   2   0   0   2   2   2   2   0   2   0   0   2   0   0   2   0   0   2   2   0   0   0   2   2   0   2   0   2   2   2   2   0   0   2   2   0   0   0   2   2   2   2   0   0   0   2   2   0   0   0   0   0   2   0   2   2   0   0   0   2   2   2   2   0   2   2   2   0   0   0   2   0   2   2   2   0   0   0   2   0   0   0   0   2   2   0   0   2   0   2   0   0   0   0   0   0   2   0   0   2   0   0   0   0   2   0   2   0   0   2   2   0   2   0   0   2   2   2   0   0   2   2   2   2   0   0   2   0   0   0   2   0   0   2   2   2   0   2   2   2   2   2   2   2   0   0   2   0   2   0   0   0   2   2   0   0   0   0   2   0   0
 MK-5-9                 2   0   0   2   0   2   0   0   0   0   2   0   2   0   2   0   2   0   2   2   2   2   0   0   0   0   2   0   0   0   2   2   0   2   2   0   0   0   2   2   0   0   2   2   2   2   0   2   0   0   2   0   0   0   0   0   2   2   0   0   0   2   2   0   2   0   2   2   2   2   0   0   2   2   0   0   0   2   2   2   2   0   0   0   2   2   0   0   0   0   0   2   0   2   2   0   2   2   2   0   0   2   0   2   2   2   2   0   0   2   0   2   2   2   2   0   0   2   0   0   0   2   2   2   0   0   2   0   2   0   0   0   0   0   0   2   0   0   2   0   0   0   0   0   0   2   0   2   2   2   0   0   0   0   2   2   2   0   0   2   2   0   2   0   0   2   0   0   0   2   0   0   2   2   2   0   2   0   2   2   0   2   2   0   0   2   0   2   0   2   0   2   2   0   0   0   0   2   0   0
 MK-5-10                2   0   0   2   0   2   0   0   0   0   0   0   2   0   2   0   2   0   2   2   2   2   0   0   2   0   0   2   0   0   2   2   0   2   2   0   0   0   2   2   0   0   2   0   2   2   0   2   0   0   2   0   0   0   0   0   2   2   0   0   0   2   2   0   2   0   2   2   2   2   0   0   2   2   0   0   0   2   2   2   2   2   2   0   2   2   0   2   0   0   0   2   0   2   2   0   2   0   2   0   0   2   0   2   2   2   2   0   0   2   2   2   2   0   2   0   0   0   0   0   0   2   2   2   0   0   2   2   2   0   0   0   0   0   0   2   0   2   2   0   0   0   0   0   0   2   0   2   2   2   0   2   0   0   2   2   2   2   0   2   2   0   2   0   0   2   0   0   0   2   0   0   2   2   2   0   2   0   2   2   0   2   2   0   0   2   0   2   2   2   0   2   0   0   0   0   0   2   0   0
 MK-5-11                2   0   0   2   0   2   0   0   0   0   0   0   2   0   2   0   0   0   2   2   2   2   0   0   0   0   0   2   0   0   2   2   0   2   0   0   0   0   2   2   0   0   2   0   2   2   0   2   0   0   2   0   0   0   0   0   2   2   2   2   0   2   2   0   2   0   2   2   2   2   0   0   2   2   0   0   0   2   2   2   2   2   2   0   2   2   0   2   0   0   0   2   0   2   2   0   2   0   0   2   0   2   0   2   2   2   2   0   0   2   2   2   2   2   2   0   0   0   0   2   0   2   2   2   0   0   2   2   2   0   0   0   0   0   0   2   2   2   2   0   2   0   0   0   0   2   0   2   2   2   0   2   0   0   2   0   2   2   0   2   2   0   2   0   0   2   0   0   0   2   2   0   2   2   2   0   2   2   2   0   0   2   2   0   0   2   0   2   2   2   0   2   2   0   0   0   0   2   0   0
 MK-5-12                2   0   0   2   0   2   0   2   0   2   0   0   2   2   2   0   0   0   0   2   2   2   0   0   0   0   0   0   0   0   2   2   0   2   0   0   0   0   2   2   0   0   0   0   2   2   0   2   0   0   2   0   0   0   0   0   2   2   2   2   0   2   2   0   2   0   2   2   2   2   0   0   2   2   0   0   0   2   2   2   2   2   2   0   2   2   0   2   0   0   0   2   0   2   2   0   2   0   0   2   0   2   0   2   2   2   2   0   0   2   2   2   2   2   2   0   0   0   0   2   0   2   2   2   2   0   2   2   2   0   0   0   0   0   2   2   2   2   2   2   2   0   0   0   0   0   0   2   2   2   0   2   0   0   2   2   2   2   0   2   2   0   0   0   0   2   0   0   0   2   2   0   2   0   2   0   2   2   2   0   0   2   2   0   0   2   0   2   2   2   0   2   2   0   0   0   2   2   2   0
 MK-5-13                2   0   0   2   0   0   0   2   0   2   0   0   2   2   2   0   2   0   0   2   2   2   0   0   0   0   0   0   2   0   2   2   0   2   2   0   0   0   2   2   0   2   0   0   0   0   0   2   2   2   0   0   0   0   0   0   2   2   2   2   0   2   2   0   2   0   2   0   2   2   0   0   2   2   0   0   0   2   2   2   2   2   2   0   2   2   2   0   0   0   0   2   2   2   2   0   2   0   0   2   0   2   0   0   2   2   2   0   0   2   2   2   2   2   2   0   0   0   0   2   0   2   2   2   2   0   2   0   2   0   0   0   0   0   2   2   2   2   0   2   0   0   0   0   0   0   0   2   0   2   0   2   0   0   2   2   2   2   0   2   2   0   0   0   0   2   0   2   0   2   0   0   2   0   2   0   2   2   2   0   0   2   2   0   0   2   0   2   2   2   0   0   0   0   0   0   2   2   2   0
 MK-5-14                2   0   0   2   0   0   0   2   0   2   0   0   2   2   2   0   2   0   0   2   2   2   0   0   0   0   0   0   2   0   2   2   0   2   2   0   0   0   2   2   0   2   0   0   0   0   0   2   2   2   0   0   0   0   0   0   2   2   2   2   0   0   2   0   2   0   2   0   2   2   0   0   0   2   0   0   0   2   0   2   2   2   2   0   2   2   2   0   2   0   0   2   2   2   2   0   2   0   0   2   0   2   0   0   2   2   2   0   2   2   2   2   0   2   2   0   0   0   0   0   0   2   2   2   2   0   2   0   2   0   0   0   0   0   2   2   2   2   0   2   0   0   0   0   0   0   0   0   0   0   0   2   0   0   2   2   2   2   2   2   2   0   0   0   0   2   0   2   0   2   0   2   2   0   2   0   2   2   2   0   0   2   2   0   0   2   0   2   2   2   0   0   0   0   0   0   2   2   2   0
 MK-5-15                2   0   0   2   0   0   0   2   0   2   0   0   2   2   0   0   0   0   0   2   2   2   0   0   0   2   0   0   2   0   2   2   2   0   2   0   0   2   2   2   0   2   0   0   0   0   0   2   2   2   0   0   0   0   0   0   2   2   2   2   0   0   2   0   2   0   2   0   2   2   0   0   0   2   0   0   0   2   0   0   2   0   2   0   2   2   2   0   2   0   0   2   2   2   2   0   2   0   0   2   0   2   2   0   2   2   2   0   2   2   2   2   0   2   2   0   0   0   2   2   0   2   2   2   0   0   0   0   2   0   0   0   0   0   2   0   0   2   0   2   0   0   0   0   0   0   0   0   0   0   0   2   0   0   2   2   2   2   2   2   2   0   0   0   0   0   0   2   0   2   0   0   2   0   2   0   0   2   2   2   0   2   2   0   0   2   0   2   2   2   0   0   0   0   0   0   2   2   2   0
 MK-5-16                2   0   0   2   0   0   0   2   0   2   0   0   0   2   0   0   0   0   0   2   2   0   0   0   0   2   0   0   2   0   2   2   2   0   2   0   0   2   2   2   0   2   0   0   0   0   0   2   2   2   0   0   0   0   0   0   2   2   2   0   0   0   2   0   2   0   2   0   2   2   0   0   0   2   0   0   0   2   2   0   2   0   2   0   2   2   2   0   2   0   0   2   2   2   2   0   2   0   0   2   2   0   2   2   2   2   2   0   2   2   2   2   0   2   2   0   0   0   2   2   0   2   2   2   0   0   2   2   2   0   0   0   0   0   2   0   0   2   0   2   0   0   2   0   0   0   0   0   0   0   0   2   0   0   2   0   2   2   2   2   0   0   0   0   0   0   0   2   0   2   0   0   2   0   0   0   0   2   2   2   0   2   2   0   0   2   0   2   2   2   0   0   0   0   0   0   2   2   2   0
 MK-6-1                 2   2   0   2   2   0   2   0   2   2   0   2   2   2   0   0   2   2   0   2   2   0   0   2   0   0   2   0   2   0   0   0   2   2   2   0   2   2   0   0   0   0   0   0   0   0   2   2   0   2   0   0   0   0   2   0   2   0   0   0   0   2   2   0   0   0   0   2   0   0   0   2   0   0   2   2   2   2   0   0   0   0   0   2   0   2   0   0   0   0   2   0   0   2   0   0   2   2   2   0   2   2   2   0   2   0   0   0   0   2   0   0   0   0   2   2   2   2   0   2   2   0   0   0   2   2   0   2   2   2   2   0   2   2   0   2   2   2   2   0   2   0   0   2   2   2   0   0   0   2   0   2   0   2   0   0   2   2   0   2   2   2   0   0   0   2   2   2   2   0   0   2   0   0   2   2   0   0   0   2   0   2   0   2   2   0   0   0   2   2   2   0   0   0   0   2   2   2   0   0
 MK-6-2                 2   2   0   2   2   0   2   0   2   2   2   2   2   2   0   0   0   2   0   0   2   2   0   2   0   0   2   0   2   0   0   0   2   2   0   0   2   2   0   0   0   0   0   0   0   0   2   2   0   2   0   0   0   0   2   0   2   0   0   0   0   0   2   0   0   0   0   0   0   0   0   2   2   0   2   2   2   2   0   0   0   0   0   2   0   2   0   0   0   0   0   2   0   2   0   0   0   2   2   0   2   2   2   0   2   2   0   2   0   2   0   0   0   0   2   2   0   2   0   2   2   0   0   0   2   2   2   2   2   2   2   0   2   2   0   2   2   2   0   0   2   0   0   2   2   2   0   2   0   2   0   2   0   2   0   0   2   2   0   2   2   2   0   0   0   2   2   2   2   0   0   2   2   0   2   2   2   0   0   2   0   2   0   2   2   0   2   0   0   0   2   0   0   0   0   0   2   2   2   0
 MK-6-3                 0   2   0   2   2   0   0   0   2   2   2   0   2   2   0   0   0   0   0   0   2   2   2   2   0   2   2   0   2   0   0   0   2   2   0   0   2   2   0   0   2   0   0   0   0   0   2   2   0   2   0   0   0   0   2   0   2   0   0   0   0   0   2   0   0   2   0   0   0   0   2   2   0   0   2   2   2   2   0   0   2   0   0   2   0   0   0   0   0   0   0   2   0   2   0   0   2   2   2   0   2   2   2   0   0   2   0   2   0   2   2   0   0   0   2   2   0   2   2   2   2   0   0   0   2   2   2   2   2   2   2   2   2   2   0   2   2   2   0   0   2   0   0   2   0   2   0   2   0   2   0   2   2   2   0   0   2   2   0   2   2   2   0   0   0   2   2   2   0   0   0   0   2   0   2   2   2   0   0   2   2   2   0   2   2   2   2   0   0   0   2   0   0   2   0   0   2   2   2   0
 MK-6-4                 0   2   0   2   2   0   0   0   2   2   2   2   0   2   0   0   2   0   0   0   2   2   2   2   0   2   2   0   2   0   0   0   2   2   0   2   2   2   0   2   2   0   0   0   0   0   2   2   0   2   0   0   0   0   2   0   2   2   0   0   0   0   2   0   0   2   0   0   0   0   2   2   0   0   2   2   0   2   0   0   2   0   0   2   0   0   0   0   0   0   0   2   0   2   0   2   2   2   2   0   2   0   2   0   0   2   0   2   0   2   2   0   0   2   2   0   2   2   2   0   2   0   0   0   2   2   2   2   2   2   2   2   2   2   0   0   2   2   0   0   2   0   0   2   0   0   0   2   0   2   0   2   2   2   0   0   2   2   0   0   2   2   0   0   0   2   2   2   0   0   0   0   2   0   2   2   2   0   0   0   2   2   0   2   2   2   2   0   2   0   2   0   0   2   2   0   2   2   2   0
 MK-6-5                 0   2   0   2   0   0   0   0   2   2   2   2   0   2   0   0   2   0   0   2   2   2   2   0   0   2   2   0   2   0   0   0   2   2   0   0   2   2   0   2   2   0   0   0   0   0   2   2   0   2   0   0   0   0   2   0   2   2   0   0   0   0   2   0   0   2   0   0   2   0   2   2   0   0   2   2   0   2   0   0   2   0   0   0   0   0   0   0   0   0   0   2   0   2   0   2   2   2   2   0   2   0   2   2   2   2   0   2   2   2   2   0   0   2   2   0   2   2   2   0   2   0   0   0   2   2   2   2   2   2   2   2   2   0   0   0   2   2   0   0   2   0   0   2   0   2   0   2   0   2   0   0   2   2   0   0   2   0   0   0   2   2   0   0   0   2   2   2   0   2   0   0   0   0   2   2   2   0   0   0   2   2   0   2   2   2   2   0   0   0   2   0   0   2   2   0   2   2   2   0
 MK-6-6                 0   2   0   2   2   0   0   0   2   2   2   2   0   2   2   0   2   0   0   2   2   2   2   2   0   0   2   0   2   0   0   0   2   2   0   0   0   2   0   2   2   2   0   0   0   0   2   2   0   2   0   0   0   0   2   0   2   2   0   0   0   0   2   0   0   2   0   0   2   0   2   2   0   0   2   2   0   2   0   0   2   0   0   0   0   0   0   0   0   2   0   2   0   0   0   2   2   2   0   0   2   0   2   0   2   0   2   2   2   2   2   0   0   2   0   0   0   2   0   0   2   0   0   0   2   2   2   0   2   2   2   2   2   0   0   0   2   2   0   0   2   0   0   0   0   2   0   2   0   2   0   0   2   2   0   0   0   0   0   0   2   2   0   0   0   2   2   2   0   2   0   0   2   0   2   2   2   0   0   0   0   2   0   2   2   2   2   0   0   0   2   0   2   0   2   0   2   2   2   0
 MK-6-7                 0   2   0   2   2   0   0   0   2   0   2   2   0   2   0   0   2   0   0   2   2   2   2   2   0   0   2   0   2   0   0   0   2   0   0   0   2   2   0   2   2   0   0   0   0   0   2   2   2   2   0   0   0   0   0   0   2   0   0   0   0   0   2   0   0   2   0   0   2   0   2   0   0   0   2   2   0   2   0   0   2   0   0   2   2   0   0   2   0   2   0   2   0   0   0   2   2   0   0   2   2   0   2   0   2   0   2   2   2   2   2   0   0   2   0   0   0   2   0   2   2   0   0   0   2   2   2   0   0   2   2   2   2   0   0   0   2   2   0   0   2   0   0   0   0   2   0   2   0   2   2   0   2   0   0   0   0   0   2   0   2   2   0   0   0   2   2   2   0   2   0   0   2   0   2   2   2   0   0   2   2   2   0   2   2   2   2   0   0   0   2   0   2   0   2   0   2   2   2   0
 MK-6-8                 0   2   0   2   2   0   0   0   2   0   2   2   2   2   0   0   2   0   0   2   2   2   2   2   0   0   0   0   2   0   0   0   2   0   0   0   0   0   0   2   2   0   2   0   2   0   2   2   0   2   0   0   0   0   0   0   2   0   0   2   0   0   2   0   0   2   0   0   2   0   2   0   0   0   2   2   0   2   0   2   2   0   0   2   2   0   0   0   0   2   0   0   0   0   0   0   2   0   0   2   2   0   2   0   2   0   2   2   2   2   2   0   0   0   2   0   0   2   0   2   2   0   0   0   2   2   2   0   0   2   2   2   2   0   0   0   2   2   0   0   2   0   0   0   0   2   0   2   0   2   2   0   0   0   0   0   0   0   2   0   2   2   2   0   0   2   2   0   0   2   0   0   2   0   2   2   2   0   0   2   2   2   2   2   2   2   2   2   0   0   2   0   2   0   2   0   2   0   2   0
 MK-6-9                 0   2   0   2   2   0   0   0   2   0   2   0   2   2   0   2   2   0   0   2   2   2   2   2   0   0   0   0   2   0   2   0   2   2   0   0   0   0   0   2   2   0   0   0   2   0   2   2   0   2   0   0   0   0   0   0   2   0   2   0   0   0   2   0   0   0   0   0   2   0   2   0   0   0   2   2   0   2   0   2   2   0   0   2   0   2   0   0   0   2   0   0   0   0   0   0   2   0   0   2   2   0   2   2   0   2   2   2   2   2   2   0   0   0   2   0   0   0   0   2   2   0   0   0   2   2   2   0   0   2   2   2   2   0   0   0   0   2   0   0   2   0   0   0   0   0   0   2   2   2   2   0   0   0   0   2   0   0   2   0   2   2   2   0   0   2   2   0   0   2   0   0   2   0   2   2   2   0   2   2   2   2   2   2   2   2   2   2   2   0   2   0   2   0   0   0   2   0   2   0
 MK-6-10                0   2   0   2   2   0   0   0   2   0   2   0   0   2   0   2   2   0   0   2   2   2   2   2   0   2   0   0   2   0   2   0   2   2   0   0   0   0   0   2   2   0   0   0   2   0   2   2   0   2   0   0   2   0   0   0   2   0   2   0   2   0   2   0   0   0   0   0   2   0   2   0   0   0   2   2   0   2   0   2   2   0   0   2   0   2   0   0   0   2   0   0   0   0   2   0   2   0   0   2   2   0   2   2   0   2   2   2   2   2   0   0   0   2   2   0   2   0   0   2   2   0   0   0   2   2   2   0   0   2   2   2   0   0   0   2   0   2   2   0   2   0   0   0   0   0   0   2   2   2   2   0   0   2   0   2   0   0   2   0   2   2   2   0   2   2   2   0   0   2   0   0   2   0   0   2   2   0   2   2   2   2   2   2   2   2   2   2   2   0   2   0   2   0   2   0   2   0   2   0
 MK-6-11                0   2   0   2   2   0   0   0   2   0   2   0   0   2   0   2   2   2   0   2   2   2   2   2   0   0   0   0   0   0   2   2   2   2   2   0   0   2   0   2   2   0   0   0   2   0   2   2   2   2   0   0   2   0   2   0   2   2   2   0   0   0   2   0   0   2   0   0   2   0   0   0   0   0   2   2   0   2   0   2   2   0   0   2   2   2   0   0   0   2   0   0   0   0   2   0   2   0   0   0   2   0   2   2   0   2   2   0   2   2   0   0   0   2   2   0   2   0   2   2   2   0   0   0   2   2   2   2   2   2   2   2   2   0   0   2   0   2   2   2   2   0   0   0   0   0   0   2   0   2   2   0   0   2   0   2   0   0   2   0   2   2   2   0   2   0   2   0   0   2   0   0   2   0   0   2   2   0   2   2   2   2   2   2   0   0   2   2   2   0   2   0   2   0   2   0   2   2   2   0
 MK-6-12                0   2   0   2   2   0   2   0   2   0   2   0   0   2   0   2   2   2   0   2   2   2   2   2   0   2   0   0   0   0   2   2   0   0   2   0   2   2   0   2   2   0   0   0   2   0   2   2   2   2   0   0   2   0   2   0   2   2   2   0   0   0   2   0   0   2   0   0   2   0   0   0   0   0   2   2   0   2   0   2   2   0   2   2   2   2   0   0   0   2   0   0   0   0   2   0   2   0   2   0   2   0   2   2   0   2   2   0   2   2   0   0   0   2   0   0   2   0   2   2   2   0   0   0   2   2   2   2   2   2   2   2   2   0   0   2   0   2   2   2   0   0   0   0   0   0   0   2   0   2   2   0   0   2   0   2   0   0   2   0   2   2   0   0   2   0   2   2   2   2   0   0   2   0   0   2   2   0   2   2   2   2   2   2   0   0   2   2   2   0   2   0   2   0   2   0   2   2   2   0
 MK-6-13                0   2   0   2   2   0   2   0   2   0   2   2   0   2   0   2   2   2   0   2   2   2   2   2   0   2   0   0   0   0   2   2   0   0   2   0   2   2   0   2   2   0   0   0   2   0   2   2   2   2   0   0   2   0   0   0   0   2   2   0   0   2   2   0   0   2   0   0   2   0   0   0   0   0   2   2   0   2   0   2   2   0   2   2   2   2   0   0   0   2   0   0   0   0   2   2   2   0   2   0   0   0   2   2   2   2   2   0   2   2   0   0   0   2   0   0   2   0   2   2   2   2   0   0   2   2   0   2   2   2   2   2   0   0   0   2   0   2   2   2   0   0   0   0   0   0   2   2   0   2   2   0   0   2   0   2   0   0   2   0   2   2   0   0   0   0   2   2   2   2   0   0   2   0   0   2   2   0   2   2   2   2   2   2   0   0   0   2   2   0   2   0   2   0   2   0   2   2   0   0
 MK-6-14                0   2   0   2   2   0   2   2   0   0   2   2   0   2   0   2   0   2   0   2   2   2   2   0   0   0   0   0   0   0   2   2   0   0   2   0   2   2   0   2   2   0   0   0   2   0   2   2   2   0   0   0   2   0   0   0   0   2   2   0   2   2   2   0   2   2   0   0   2   0   0   2   2   0   2   2   0   2   0   0   2   0   2   2   2   2   0   0   0   2   0   0   0   0   0   2   2   0   2   0   2   0   2   2   0   2   0   2   2   2   2   2   0   2   0   0   2   0   0   2   2   2   0   2   2   0   0   0   2   2   2   2   0   0   0   2   0   2   2   2   0   0   0   0   0   0   2   2   0   2   2   2   0   2   0   2   0   0   2   0   2   2   2   0   0   0   2   2   2   2   0   0   2   0   2   2   2   0   2   2   2   2   2   2   0   0   0   0   2   0   2   0   2   0   2   0   2   2   0   0
 MK-6-15                0   2   0   2   2   0   2   2   0   0   2   2   0   2   0   2   0   2   0   0   2   0   2   0   0   0   0   0   0   0   2   2   0   0   2   0   2   2   0   2   2   0   0   0   2   0   2   2   2   0   0   0   2   2   0   0   0   2   2   0   2   2   2   0   2   2   0   0   2   0   0   2   2   0   2   2   0   2   0   0   2   0   2   2   2   0   0   0   0   2   0   0   2   0   0   2   2   0   2   0   2   0   2   0   0   0   0   2   2   2   2   2   0   2   0   0   2   0   0   2   2   2   0   2   2   2   0   0   2   2   2   2   2   2   0   2   0   2   2   2   0   0   0   0   0   0   2   0   2   2   2   2   0   2   0   0   0   0   2   0   2   2   2   0   0   0   2   2   2   2   0   0   2   0   2   2   2   0   2   2   2   2   2   2   0   0   0   0   2   0   2   0   2   0   2   0   2   2   0   2
 MK-6-16                0   2   0   2   2   0   2   2   0   0   2   2   0   2   0   2   0   0   0   0   2   0   2   2   2   0   0   0   0   0   2   0   0   0   2   0   2   2   0   2   2   0   0   0   2   0   2   2   2   2   0   0   2   2   0   0   0   2   2   0   0   2   2   0   2   2   0   0   2   0   0   2   2   0   2   2   0   2   0   2   2   0   2   2   2   2   2   0   0   0   0   0   2   0   0   2   2   0   2   0   2   0   2   0   0   0   2   2   2   2   2   2   0   2   0   0   2   0   0   2   2   2   0   2   2   2   0   0   2   2   2   2   2   2   0   2   0   2   2   2   0   0   0   0   0   0   2   0   2   2   2   2   0   2   0   0   0   0   2   0   2   2   2   2   0   0   0   2   2   2   0   0   2   0   2   2   2   0   2   2   2   2   2   2   0   0   0   0   2   0   0   0   2   0   2   0   2   2   0   2
 
!****************************************** Phenotypic Data **********************************************************
!-100.0 is resevred for missing phenotype
SimulatedTrait1        13.8060   15.2506   14.8253   15.2457   15.6690   14.9815   15.7302   14.0313   15.0830   14.7524   16.5795   15.6351   15.5006   16.4285   15.9669   16.2168   15.7700   14.5000   13.7784   15.7691   16.7944   13.8583   15.9932   14.2325   14.7820   15.5551   14.0272   15.0215   16.1631   16.0172   15.5367   15.2296   16.1855   14.7665   16.4616   15.7462   16.8713   14.1365   14.7460   14.1244   16.0684   14.7121   15.3743   15.6010   14.7525   15.5495   13.4910   14.9185   17.2701   14.9053   17.4920   14.4939   13.2318   16.3849   15.8150   14.0222   13.5579   15.6104   13.9080   16.5289   15.8474   14.2610   13.8563   14.6541   13.1459   15.9106   14.6430   13.9910   16.7520   13.8522   15.5822   16.1258   13.8606   13.9723   15.0047   16.1767   14.8839   16.6006   13.0850   15.8543   16.6104   14.5648   15.5247   13.1675   16.8589   17.0147   13.8889   13.7732   13.5747   14.4183   14.6355   15.0280   13.4983   15.0521   15.1260   15.6045   15.6190   15.8187   13.1143   13.7254   13.8412   13.2717   14.0778   16.1140   15.6759   15.4918   14.7726   14.2031   15.7376   15.7648   13.8341   15.9444   13.9811   13.4307   15.7067   15.9333   15.6632   16.3555   17.1982   14.3937   14.9342   14.6265   16.0415   13.6528   15.1493   15.6530   14.1785   13.6848   14.9322   16.3048   15.6540   15.5361   16.2809   15.1915   15.0657   16.3083   15.1926   15.8050   16.1566   13.7074   15.8528   14.5056   15.3009   16.1357   16.5435   15.9825   15.7848   15.6200   15.6368   14.6354   16.2195   13.6851   15.1177   14.4200   13.5720   16.6992   16.1228   13.8455   13.7825   15.7285   13.8559   15.0863   14.8652   13.8700   15.1694   14.8165   16.0103   16.2199   14.2211   14.6436   16.1758   16.2105   13.5972   14.1452   13.9836   15.8962   14.3097   12.7765   15.2306   15.4780   14.7252   13.7425   15.7949   13.4501   13.8355   16.5090   16.8990   16.3483   15.3904   14.6797   13.1767   15.4874   16.4319   13.3455   15.4381   16.3859   15.2864   16.0849   14.9285   14.7608
SimulatedTrait2        11.0486    9.8776   10.3714   10.6685   10.5076    9.9821    9.3450   10.3833   10.5857   10.9387    9.3224    9.6291    9.5672    9.3887    9.5812    9.2897   10.2176   10.5383   10.9935   10.3343    9.4558    9.9866    9.9870   10.4178   10.7618    9.6001   11.0127   10.7097    9.3321    9.3372    9.5577   10.5859    9.7232   10.3978    9.1128    9.4635    9.7780   10.2617   10.4520   10.1398    9.9208    9.8957    9.8060    9.7154    9.3794    9.1586   10.4235    9.4872    9.6212   10.7898    9.1716   10.3098   10.2192    9.4316    9.3053   10.2755   10.2607    9.2807   10.2342    9.3330    9.7665   10.0390   10.2227   10.3640   10.2789    9.6979   10.8141   10.0932    9.4329   10.4063    9.6241    9.4508   10.5738   10.5913    9.1729    9.6631    9.6666    9.4154    9.9801    9.2705    9.4665   10.7849    9.4735   10.2947    9.2895    9.5090   10.4164   10.4802   10.4026    9.3972    9.2798   10.8151   10.2841    9.1386    8.9619    9.9147    9.6739    9.6600   10.1888   10.5234   10.2789   10.4792   10.6233    9.4423    9.6467   10.8240   10.6904   10.1036    9.6210    9.4961   10.7667    9.6124   10.1509   10.6826   10.5253    9.6979    9.5598    9.7281    8.8758   10.5655   10.3605   10.5147    9.7507   10.5422    9.3980   10.5904   10.0971   10.7528    9.3407    9.4301   10.0265    9.0830    9.5812    9.6450   10.2503    9.4981   10.0086    9.7461    9.6587   10.6390    8.7298   10.3149    9.5542    9.0721    9.6997    9.3370    9.8876    9.1483    9.8352    9.2692    9.4691   10.2008    9.4536   10.3052   10.5875    9.0908    9.2657   10.2352   10.5901    9.6088   10.3063    9.5312    9.3822   10.2221    9.7094    9.6043    9.7294    9.4544   10.4236   10.4794    9.2694    9.3638   10.4575   10.1801   10.1346    9.4592   10.2631   10.5613    9.2562   10.0968   11.0071   10.5322    9.5744   10.5615   10.4812    9.4571    9.9518    9.6194    9.4603   10.9312   10.5164    9.5973    9.5351   10.5015    9.4383    9.5141    9.5774    9.5751   10.4780    9.7260
 
