# Supplementary material for: Inclusive Composite Interval Mapping of QTL by Environment Interactions in Biparental Populations
Source: PLoS One. 2015 Jul 10;10(7):e0132414. doi: 10.1371/journal.pone.0132414 (PMC4498613; doi:10.1371/journal.pone.0132414)
Supplement: S6 File — (ZIP) [file pone.0132414.s006.zip › H=0.8/L1/run_00185.met]

!**********************Note: lines staring with "!" are remarks and will be ignored in the program********************
!*********************************General Information**********************************
!Assuming F1 = P1 x P2, populations available in QTL IciMapping are: 
!  1, P1BC1F1 = P1 x F1, the first backcrossing where P1 is used as the recurrent parent;
!  2, P2BC1F1 = P2 x F1, the first backcrossing where P2 is used as the recurrent parent;
!  3, F1DH, F1-derived doubled haploids; 
!  4, RIL or F1RIL, recombination inbred lines through the repeated selfing of F1;
!  5, P1BC1RIL, recombination inbred lines through the repeated selfing of P1BC1F1;
!  6, P2BC1RIL, recombination inbred lines through the repeated selfing of P2BC1F1;
!  7, F2, the selfing generation of F1;
!  8, F3, the selfing generation of F2;
!  9, P1BC2F1, the second backcrossing where P1 is used as the recurrent parent; 
! 10, P2BC2F1, the second backcrossing where P2 is used as the recurrent parent;
! 11, P1BC2RIL, recombination inred lines through the repeated selfing of P1BC2F1; 
! 12, P2BC2RIL, recombination inred lines through the repeated selfing of P2BC2F1; 
! 13, P1BC1F2, the selfing generation of P1BC1F1; 
! 14, P2BC1F2, the selfing generation of P2BC1F1; 
! 15, P1BC2F2, the selfing generation of P1BC2F1; 
! 16, P2BC2F2, the selfing generation of P2BC2F1; 
! 17, P1BC1DH, P1BC1F1-derived doubled haploids; 
! 18, P2BC1DH, P2BC1F1-derived doubled haploids; 
! 19, P1BC2DH, P1BC2F1-derived doubled haploids; 
! 20, P2BC2DH, P2BC2F1-derived doubled haploids; 
   3      !Mapping Population (see remarks above)
   2      !Mapping Function (1 for Kosambi; 2 for Haldane; 3 for Morgan)
   2      !Marker Space Type (1 for intervals; 2 for positions)
   1      !Marker Space Unit(1 for centiMorgans; 2 for Morgan)
   6      !Number of Chromosomes (or Linkage Groups)
 200      !Size of the mapping population
   2      !Number of environments
 
!***************************************** Chromosomes and Linkage Maps **********************************************
!Chromosome                 NumMarkers
-CH1                        16
-CH2                        16
-CH3                        16
-CH4                        16
-CH5                        16
-CH6                        16
!Linkage map (Marker name followed by position or the interval length)
 MK-1-1                1     0.000
 MK-1-2                1    10.000
 MK-1-3                1    20.000
 MK-1-4                1    30.000
 MK-1-5                1    40.000
 MK-1-6                1    50.000
 MK-1-7                1    60.000
 MK-1-8                1    70.000
 MK-1-9                1    80.000
 MK-1-10               1    90.000
 MK-1-11               1   100.000
 MK-1-12               1   110.000
 MK-1-13               1   120.000
 MK-1-14               1   130.000
 MK-1-15               1   140.000
 MK-1-16               1   150.000
 MK-2-1                2     0.000
 MK-2-2                2    10.000
 MK-2-3                2    20.000
 MK-2-4                2    30.000
 MK-2-5                2    40.000
 MK-2-6                2    50.000
 MK-2-7                2    60.000
 MK-2-8                2    70.000
 MK-2-9                2    80.000
 MK-2-10               2    90.000
 MK-2-11               2   100.000
 MK-2-12               2   110.000
 MK-2-13               2   120.000
 MK-2-14               2   130.000
 MK-2-15               2   140.000
 MK-2-16               2   150.000
 MK-3-1                3     0.000
 MK-3-2                3    10.000
 MK-3-3                3    20.000
 MK-3-4                3    30.000
 MK-3-5                3    40.000
 MK-3-6                3    50.000
 MK-3-7                3    60.000
 MK-3-8                3    70.000
 MK-3-9                3    80.000
 MK-3-10               3    90.000
 MK-3-11               3   100.000
 MK-3-12               3   110.000
 MK-3-13               3   120.000
 MK-3-14               3   130.000
 MK-3-15               3   140.000
 MK-3-16               3   150.000
 MK-4-1                4     0.000
 MK-4-2                4    10.000
 MK-4-3                4    20.000
 MK-4-4                4    30.000
 MK-4-5                4    40.000
 MK-4-6                4    50.000
 MK-4-7                4    60.000
 MK-4-8                4    70.000
 MK-4-9                4    80.000
 MK-4-10               4    90.000
 MK-4-11               4   100.000
 MK-4-12               4   110.000
 MK-4-13               4   120.000
 MK-4-14               4   130.000
 MK-4-15               4   140.000
 MK-4-16               4   150.000
 MK-5-1                5     0.000
 MK-5-2                5    10.000
 MK-5-3                5    20.000
 MK-5-4                5    30.000
 MK-5-5                5    40.000
 MK-5-6                5    50.000
 MK-5-7                5    60.000
 MK-5-8                5    70.000
 MK-5-9                5    80.000
 MK-5-10               5    90.000
 MK-5-11               5   100.000
 MK-5-12               5   110.000
 MK-5-13               5   120.000
 MK-5-14               5   130.000
 MK-5-15               5   140.000
 MK-5-16               5   150.000
 MK-6-1                6     0.000
 MK-6-2                6    10.000
 MK-6-3                6    20.000
 MK-6-4                6    30.000
 MK-6-5                6    40.000
 MK-6-6                6    50.000
 MK-6-7                6    60.000
 MK-6-8                6    70.000
 MK-6-9                6    80.000
 MK-6-10               6    90.000
 MK-6-11               6   100.000
 MK-6-12               6   110.000
 MK-6-13               6   120.000
 MK-6-14               6   130.000
 MK-6-15               6   140.000
 MK-6-16               6   150.000
!*********************************** Marker Types ********************************************************************
!Co-dominant marker: When heterozygote F1 is present, P1 is coded as 2, F1 is coded as 1, and P2 is coded as 0; Otherwise, P1 is coded as 2, and P2 is coded as 0. 
!Dominant marker: When heterozygote F1 is present, P1 and F1 are coded as 12, and P2 is coded as 0; Otherwise, P1 is coded as 2, and P2 is coded as 0.  
!Recessive markers: When heterozygote F1 is present, P1 is coded as 2, and F1 and P2 are coded as 10; Otherwise, P1 is coded as 2, and P2 is coded as 0. 
!Missing marker is coded as -1. 
 MK-1-1                 0   2   2   0   0   2   0   0   2   2   2   0   0   0   0   2   0   0   2   2   2   2   0   2   0   2   0   2   2   0   2   0   0   0   2   0   0   2   0   0   2   2   0   0   0   2   0   0   0   0   0   0   2   0   2   0   2   0   2   0   0   0   0   2   0   0   0   0   2   0   0   0   0   0   2   2   2   2   0   2   0   2   2   0   2   0   2   2   2   0   2   0   0   0   0   0   2   0   2   0   0   2   2   2   0   2   2   0   0   2   0   2   0   2   0   2   2   2   0   2   2   2   0   2   2   0   0   0   0   2   2   0   0   2   2   2   0   0   0   0   2   2   0   2   0   0   0   0   2   0   0   2   0   2   2   2   0   0   2   0   0   2   0   0   0   0   2   2   0   0   0   2   0   2   0   2   0   2   2   0   2   2   2   0   0   0   2   2   2   0   2   0   0   0   0   0   2   0   2   0
 MK-1-2                 0   2   2   0   2   2   0   0   2   2   2   0   0   0   0   2   0   2   2   2   2   2   0   0   0   2   0   2   2   2   2   2   0   2   2   0   2   2   0   0   2   2   0   2   0   2   0   2   0   0   0   0   2   2   2   0   2   0   2   0   0   2   2   2   2   0   2   0   2   0   0   0   0   0   2   2   2   2   0   2   0   2   2   0   2   2   2   2   0   0   2   0   2   0   0   0   2   0   2   0   0   0   2   2   0   2   2   0   2   2   0   2   0   2   0   2   2   2   0   2   2   2   0   2   2   2   0   0   0   2   2   2   0   2   2   2   0   0   0   0   2   0   0   2   0   0   2   0   2   0   0   2   0   2   2   2   2   0   2   0   0   0   0   0   0   0   2   2   0   0   0   2   0   2   0   2   0   2   2   0   2   0   2   0   0   0   2   2   2   0   2   0   0   0   0   0   2   2   2   0
 MK-1-3                 0   2   2   0   2   2   2   0   2   2   2   0   0   0   0   2   0   2   0   0   2   2   0   0   0   2   0   2   2   2   2   2   0   2   2   2   2   2   0   0   2   2   0   2   0   2   0   2   0   0   0   0   2   2   2   0   2   0   2   0   0   2   2   2   2   2   2   0   2   0   0   0   0   0   2   2   2   2   0   2   0   2   2   0   2   2   2   0   0   2   2   0   2   0   0   0   2   0   2   0   0   0   2   2   0   2   2   0   2   2   0   2   0   2   0   2   2   2   0   2   2   2   0   2   2   2   2   0   0   2   2   2   0   2   2   2   0   0   0   0   2   0   0   2   0   0   0   0   2   0   0   2   0   0   2   2   2   0   2   0   0   0   0   0   0   2   2   0   2   2   0   2   0   2   0   2   2   2   2   2   2   0   0   0   2   0   2   2   2   0   2   2   0   0   0   0   2   2   2   0
 MK-1-4                 0   2   0   0   2   0   2   0   2   2   2   0   0   0   0   2   0   2   0   0   2   2   0   0   0   2   0   0   2   2   2   2   0   2   0   2   2   2   0   0   2   2   0   2   0   2   0   2   0   0   0   0   2   2   2   0   2   0   2   0   0   2   0   2   2   2   2   0   2   0   0   0   2   0   2   2   2   2   0   2   0   0   2   0   2   2   2   0   0   2   0   0   2   0   0   0   2   2   2   2   0   0   0   2   0   2   2   0   2   0   0   2   0   0   0   2   2   2   2   2   2   2   0   0   2   2   0   0   0   2   2   2   0   2   0   2   0   0   0   0   2   0   0   2   0   0   0   0   2   2   0   2   2   0   2   2   2   0   2   0   0   0   0   0   0   2   2   0   2   2   0   2   0   2   2   2   2   2   2   2   0   0   0   2   2   0   2   2   0   0   2   2   0   0   0   0   2   2   2   0
 MK-1-5                 2   2   0   0   2   0   2   0   2   2   2   0   0   0   0   2   0   0   0   0   0   0   0   0   0   2   0   0   2   2   2   2   0   2   0   2   2   2   2   2   2   2   2   0   0   2   0   2   0   0   0   0   2   2   2   0   2   0   2   0   0   2   0   2   2   2   2   0   2   0   0   0   2   0   2   2   0   2   0   2   2   0   2   0   2   2   2   0   2   2   0   0   0   0   0   0   2   2   2   2   0   0   0   2   0   2   0   0   2   0   0   2   0   2   0   2   2   2   2   2   2   2   0   0   0   2   0   0   0   2   2   0   0   2   0   2   0   0   0   0   0   0   0   2   2   0   0   2   2   0   0   2   2   0   2   2   2   0   2   0   0   2   0   0   2   2   2   2   2   2   0   2   0   2   2   2   2   2   2   2   2   0   0   0   2   0   2   2   0   0   2   2   0   2   2   0   2   0   0   0
 MK-1-6                 2   2   0   0   2   0   2   0   2   2   2   0   0   0   2   2   2   0   2   2   0   0   0   0   0   2   0   0   2   2   2   2   0   2   0   2   2   2   2   0   2   2   2   0   0   2   0   2   0   0   0   0   2   2   2   0   2   0   2   0   2   2   0   2   2   2   2   0   2   0   0   0   2   0   2   2   0   0   0   2   0   0   2   0   2   2   2   0   2   2   0   0   0   0   0   0   2   0   0   2   0   0   2   0   0   2   0   0   0   0   0   2   0   2   2   2   2   0   2   2   2   2   0   0   2   2   0   0   0   2   2   0   2   2   0   2   0   0   0   0   0   0   2   2   2   0   0   2   2   0   0   2   2   0   2   2   2   0   2   0   0   2   2   0   2   2   2   2   2   2   0   2   0   2   2   2   2   2   2   2   2   2   0   0   2   0   2   2   0   0   2   2   0   2   2   0   2   0   0   2
 MK-1-7                 2   2   0   0   2   0   2   0   2   2   2   0   0   0   2   2   2   0   2   2   0   0   0   0   0   2   0   0   2   2   2   2   0   0   0   2   0   2   2   0   2   2   2   0   0   2   0   2   0   0   0   0   2   2   2   0   2   0   2   0   2   2   0   2   2   2   2   0   2   2   0   0   2   0   2   0   2   0   0   2   0   0   2   0   2   0   2   0   2   2   0   0   0   0   0   0   2   0   0   2   0   0   2   0   0   2   0   0   0   0   0   2   0   0   2   2   2   0   2   2   2   2   0   0   2   2   0   0   0   2   2   0   2   2   0   2   2   0   0   0   0   2   2   2   2   0   0   2   2   0   2   2   2   0   2   2   2   0   2   2   0   0   2   0   2   2   2   2   2   2   0   2   0   2   2   0   2   2   2   2   0   0   0   0   2   0   2   2   0   0   2   2   0   2   2   0   2   0   0   2
 MK-1-8                 2   2   0   0   2   0   2   0   2   2   2   0   0   0   2   0   2   0   2   2   0   0   0   0   0   2   0   0   2   0   2   2   0   2   0   2   0   2   2   0   2   2   0   0   0   2   0   2   0   0   0   0   2   2   2   2   2   0   2   0   2   2   0   2   2   2   2   0   2   2   0   0   2   0   2   0   2   0   0   2   0   0   2   0   2   0   2   0   2   2   2   0   0   2   0   0   0   0   0   2   0   2   2   0   0   2   0   0   0   0   0   2   0   0   2   2   0   0   2   2   2   0   0   0   2   2   0   0   0   2   2   0   2   2   2   2   2   0   0   0   0   2   0   2   2   2   0   2   2   0   2   2   2   0   2   2   2   0   0   2   0   0   2   0   2   2   2   2   2   2   0   2   0   2   2   0   2   2   2   2   0   0   0   0   2   0   2   0   0   0   2   2   0   2   2   0   2   0   0   2
 MK-1-9                 2   2   0   2   2   0   2   0   2   2   2   0   0   0   2   2   2   0   2   2   0   0   0   0   0   2   0   0   2   0   2   2   0   2   0   2   0   2   2   0   2   2   0   0   0   2   0   2   0   0   0   0   2   0   2   2   2   0   2   0   2   2   0   2   2   0   2   0   2   0   0   0   2   2   2   0   2   0   0   2   0   0   2   0   2   0   2   0   2   2   2   0   0   0   0   0   0   0   0   2   0   2   2   0   0   2   0   0   0   0   0   2   0   0   2   2   0   0   2   0   2   0   0   0   2   2   0   0   0   2   2   0   2   2   2   2   0   0   0   0   0   2   0   2   2   2   0   0   2   2   2   2   0   0   2   2   2   0   0   2   0   0   2   2   2   2   0   0   2   2   0   2   0   2   2   0   2   2   2   2   0   0   0   0   2   0   2   2   2   0   2   2   2   2   2   0   2   0   0   2
 MK-1-10                2   0   0   2   2   0   2   0   2   2   2   0   0   0   2   2   2   0   2   2   0   0   0   0   0   2   0   0   2   0   2   2   0   2   0   2   0   2   2   0   0   2   0   2   0   2   0   0   2   0   0   2   2   0   2   0   0   0   2   0   2   2   0   2   2   0   2   0   2   0   0   0   2   2   2   0   2   0   0   2   0   0   2   0   2   0   2   0   2   2   2   0   0   2   0   0   0   0   0   2   0   2   2   0   0   2   0   0   0   0   0   2   0   0   2   2   2   0   2   2   0   0   0   0   2   2   0   0   0   2   2   2   2   2   2   2   0   0   0   0   0   2   0   2   2   2   0   0   0   2   2   2   0   0   2   2   2   0   0   2   0   0   2   0   2   0   0   0   0   2   0   2   0   2   2   0   2   2   2   2   2   0   0   0   2   0   2   2   2   0   2   2   2   2   2   0   2   0   0   2
 MK-1-11                0   0   0   2   2   0   2   0   2   2   2   0   0   0   0   2   2   0   2   2   0   0   2   0   0   2   0   0   2   0   2   2   0   2   0   2   0   2   2   0   0   2   0   2   0   2   0   0   2   0   0   2   2   0   2   0   0   0   2   2   0   0   0   2   2   0   0   0   2   0   0   0   2   2   2   2   2   0   2   2   0   0   2   0   2   0   2   0   2   2   2   0   0   2   0   0   0   0   0   2   0   2   2   0   2   2   0   0   0   0   0   2   0   2   2   2   2   0   2   2   0   0   0   0   2   2   0   2   0   2   0   2   2   2   0   0   0   0   0   0   0   2   0   2   2   2   0   0   0   2   2   2   0   0   2   2   2   0   0   2   0   0   2   0   2   0   0   0   0   2   0   2   0   2   2   0   2   0   2   2   2   0   0   0   2   0   2   2   2   0   2   2   2   2   2   0   2   0   0   2
 MK-1-12                0   2   0   0   2   0   2   2   2   2   0   0   0   0   0   2   2   0   2   2   0   0   2   0   0   2   0   0   2   0   2   2   0   0   0   2   0   2   2   0   0   2   0   2   0   2   0   0   2   0   0   2   2   0   2   0   0   0   2   2   2   0   0   2   2   0   0   0   2   0   2   0   2   2   2   2   2   0   2   2   0   0   2   0   2   0   2   0   2   2   2   0   0   2   0   0   0   0   0   2   0   2   2   0   2   2   0   0   2   0   0   2   0   0   2   2   2   0   2   2   0   0   0   0   2   2   0   2   0   2   0   2   2   2   0   0   0   0   0   0   0   2   0   2   2   2   0   0   0   2   2   2   0   0   0   2   2   0   0   2   0   0   2   0   2   2   2   0   0   2   0   2   0   2   2   0   2   0   2   2   2   0   0   0   2   0   2   2   2   0   2   2   2   0   2   0   2   0   0   2
 MK-1-13                0   2   0   0   2   0   2   2   2   2   0   0   0   0   0   2   2   0   2   2   0   2   2   0   0   2   0   0   2   0   2   2   0   0   0   2   0   2   0   0   0   2   0   2   0   2   0   0   0   2   0   2   2   0   2   0   0   0   2   0   2   0   0   0   2   0   0   0   2   0   2   0   0   2   2   0   2   0   2   2   0   0   0   2   2   0   2   0   2   2   2   0   0   2   0   0   0   0   0   0   0   2   2   0   2   2   0   0   0   0   0   2   0   0   0   2   2   2   0   2   0   0   0   0   2   2   0   2   0   2   0   2   2   2   0   0   0   0   0   2   0   2   0   2   2   2   0   0   0   2   2   2   0   0   0   2   2   0   0   2   0   0   2   0   2   2   2   0   0   2   0   2   0   2   2   0   2   0   2   2   2   0   0   0   2   0   2   2   2   0   2   2   2   0   2   0   2   0   0   0
 MK-1-14                0   2   0   2   2   0   2   2   2   2   0   0   0   0   0   2   2   0   2   2   2   2   2   0   0   2   0   0   2   0   2   2   0   0   0   2   0   2   0   0   0   2   0   2   0   0   0   0   0   2   0   0   2   0   2   0   0   0   2   0   2   0   0   0   2   0   0   0   2   0   0   0   0   2   2   0   0   2   2   2   0   0   0   2   2   0   2   0   2   2   2   0   0   0   0   0   0   2   0   0   0   2   2   0   2   2   0   0   0   0   0   2   2   0   0   2   2   2   0   2   0   0   0   2   0   2   2   2   0   2   0   0   2   0   0   0   2   0   0   2   0   2   0   2   2   2   0   0   0   2   2   2   0   0   2   2   2   0   0   2   0   0   2   0   2   2   2   0   0   0   2   2   0   2   2   0   2   0   2   0   2   0   0   0   2   0   2   2   2   0   2   2   2   0   2   0   2   0   0   0
 MK-1-15                0   2   0   2   2   0   2   2   0   2   0   0   0   0   2   2   2   0   2   2   2   2   2   0   0   2   0   0   2   0   2   2   2   0   0   2   0   2   0   0   0   2   2   2   0   0   0   0   0   2   0   0   2   0   2   0   0   0   2   0   2   0   0   0   2   0   0   0   2   0   0   0   0   2   2   0   2   2   2   2   0   0   0   2   2   0   2   0   2   2   2   0   0   0   0   0   0   2   0   0   0   2   2   2   0   2   0   0   0   0   0   2   2   0   0   0   2   2   0   2   0   0   0   2   0   2   2   2   0   2   0   0   2   0   0   0   0   0   0   2   0   2   0   2   2   2   0   0   0   2   2   2   0   0   2   2   2   0   0   2   0   0   2   0   2   2   2   0   2   2   2   0   0   0   2   0   2   0   0   0   2   0   0   0   2   2   2   0   2   0   2   0   0   0   2   0   2   0   0   0
 MK-1-16                0   2   0   2   2   0   0   2   0   2   0   0   0   0   2   2   2   0   0   2   2   2   2   0   2   2   0   0   2   0   2   0   2   0   0   2   2   2   0   2   0   2   2   2   0   0   0   0   0   2   0   0   2   0   2   0   0   0   2   0   2   0   0   2   2   0   0   0   2   0   0   0   2   0   2   0   2   2   2   2   0   0   0   2   2   0   2   0   2   2   2   0   0   0   2   2   0   0   0   0   0   0   2   2   0   2   0   2   0   0   0   0   2   0   0   0   2   2   0   2   0   0   0   2   0   2   2   2   0   2   0   0   2   0   0   0   0   0   0   2   0   2   0   0   2   2   0   0   0   2   0   2   2   0   2   0   2   0   0   2   0   2   2   0   2   2   2   0   2   2   2   0   2   2   2   0   2   0   0   0   2   2   0   0   2   0   2   2   2   0   2   0   0   0   2   0   2   2   0   0
 MK-2-1                 0   2   0   2   2   0   0   0   2   0   0   0   2   0   0   2   2   2   0   0   2   2   2   0   2   2   2   0   0   0   0   0   2   2   2   0   2   2   0   2   2   2   2   2   2   0   2   0   2   0   2   0   2   0   2   0   0   0   2   2   0   0   0   2   2   0   2   0   2   0   0   2   0   0   2   0   2   0   2   2   2   2   2   0   2   0   0   2   0   2   2   0   2   2   0   0   2   2   2   2   2   0   0   0   0   0   2   0   2   0   2   0   0   2   0   2   2   2   2   2   2   2   0   2   2   2   0   2   2   2   0   2   0   2   2   0   0   2   0   0   2   2   2   0   2   0   0   0   0   0   0   2   2   0   0   2   0   0   2   0   2   2   0   2   0   0   2   0   0   0   0   0   0   0   2   2   0   0   2   2   2   0   2   2   2   2   2   0   2   0   0   0   2   2   0   2   2   0   2   2
 MK-2-2                 0   2   0   0   2   0   0   0   2   0   0   0   2   0   0   2   2   2   0   0   2   2   2   2   2   2   2   0   0   0   0   2   2   2   2   0   2   2   0   2   2   2   2   2   2   0   2   0   2   0   2   0   2   0   0   0   0   0   2   2   2   2   0   2   2   2   2   0   2   0   2   2   2   0   2   0   2   0   2   2   2   2   2   0   2   2   0   2   0   0   2   0   2   2   0   0   2   2   2   2   2   0   0   0   0   2   2   2   2   0   2   0   0   2   0   2   0   2   0   2   2   2   0   2   2   2   0   2   2   2   0   2   0   2   2   0   0   2   0   0   2   0   2   0   2   0   0   0   0   0   0   2   2   0   0   2   0   0   2   0   2   2   0   2   0   0   2   0   0   0   0   2   0   0   2   2   0   0   2   2   0   0   0   2   2   2   2   0   2   0   0   0   2   2   0   2   2   0   2   2
 MK-2-3                 0   2   0   0   2   0   0   0   2   0   0   2   2   0   0   0   0   2   0   0   2   2   2   2   2   2   2   0   0   0   0   2   2   2   2   0   2   2   0   2   2   2   2   2   2   0   2   0   2   0   2   0   2   0   0   0   0   0   2   2   2   2   2   2   2   2   2   0   2   0   2   0   2   0   2   0   0   0   2   2   2   2   2   0   2   2   0   2   0   0   2   2   2   2   0   0   2   2   2   2   2   0   2   0   0   2   2   2   2   0   2   0   0   2   0   2   0   2   0   2   2   2   0   2   2   2   0   2   0   2   0   2   0   2   0   0   2   2   0   2   2   2   2   0   2   0   0   0   0   0   0   2   2   0   0   0   0   0   2   0   2   2   0   2   0   0   2   0   2   0   0   2   0   0   2   0   0   0   2   2   2   2   0   2   0   2   2   0   2   0   0   0   2   2   0   2   2   0   2   2
 MK-2-4                 0   2   0   0   2   0   0   0   2   0   0   0   2   0   0   0   0   2   0   0   2   2   2   2   2   0   2   0   0   0   0   2   2   2   2   0   2   2   0   2   2   0   2   2   2   0   2   0   2   0   2   2   2   2   0   0   0   0   2   2   2   2   2   2   2   2   2   0   2   0   2   0   2   0   2   2   0   0   2   0   2   2   2   0   2   2   0   2   0   0   2   2   2   2   0   0   0   2   2   2   2   0   2   2   2   2   2   2   2   0   2   0   0   2   0   2   0   2   0   2   2   2   0   2   0   2   0   2   0   2   2   2   0   2   0   0   2   2   0   2   2   0   2   2   0   0   0   0   2   0   0   2   2   0   0   0   0   0   2   0   2   2   2   0   0   0   2   2   2   0   0   2   0   0   2   0   2   0   2   2   2   2   0   2   0   2   2   0   2   0   0   0   2   2   0   2   2   0   2   2
 MK-2-5                 0   2   0   0   2   0   0   0   2   0   0   0   2   0   0   0   0   2   0   0   2   2   2   2   2   0   2   2   2   0   0   2   0   2   2   0   2   0   0   2   2   0   2   2   2   0   2   0   2   0   2   2   2   2   0   0   0   0   2   2   2   2   2   2   2   2   2   0   2   2   2   2   2   0   2   2   0   0   2   0   0   2   2   0   2   0   0   2   0   0   2   2   2   2   0   0   0   2   2   2   0   0   2   2   2   2   2   2   2   0   2   0   0   2   0   2   0   2   0   2   2   2   0   2   0   2   0   2   0   2   2   2   0   2   0   0   2   0   0   0   2   0   2   2   0   0   0   0   2   0   0   2   2   0   0   0   0   0   2   2   2   2   2   0   0   0   2   2   2   0   0   2   0   0   0   0   2   0   2   2   2   2   0   2   0   2   2   2   2   0   0   0   2   2   2   0   0   0   2   2
 MK-2-6                 0   2   2   0   0   0   0   0   2   0   0   2   2   2   0   0   0   2   0   2   2   2   2   2   2   0   2   2   2   0   0   2   2   2   2   2   2   0   2   2   0   0   2   2   2   0   2   0   2   0   2   2   2   2   0   0   0   2   2   0   2   2   2   2   2   2   2   0   0   2   2   2   2   0   2   2   0   2   2   0   0   2   2   0   2   0   0   2   0   0   0   2   2   0   0   0   2   2   2   2   0   0   2   2   2   2   2   2   2   0   2   0   0   2   0   0   0   2   0   2   2   2   0   2   0   2   0   2   0   2   2   2   0   2   0   0   2   0   0   0   2   0   2   2   0   0   0   0   2   0   0   2   2   0   0   0   0   0   2   2   2   0   2   0   0   0   2   2   2   2   0   2   0   0   0   0   2   0   2   2   2   2   0   2   0   2   0   0   2   0   0   0   2   2   2   0   0   0   2   2
 MK-2-7                 0   2   2   0   0   0   0   0   2   0   0   2   2   2   0   0   0   2   0   2   2   2   2   2   2   0   2   2   2   2   0   2   2   2   0   0   2   0   2   2   0   0   2   2   2   2   2   0   2   0   2   0   0   2   0   0   0   2   2   0   2   2   2   2   2   2   0   0   0   2   2   2   2   0   2   2   0   2   2   0   0   2   2   0   2   0   2   2   0   0   0   2   0   2   0   2   2   2   2   2   2   0   2   2   2   2   2   2   2   0   2   0   0   2   0   0   0   2   0   2   2   2   0   2   0   2   2   2   0   2   2   2   0   2   0   0   0   0   0   0   2   0   2   2   0   0   0   0   0   0   2   2   2   0   0   0   0   0   2   2   2   0   2   0   0   0   2   2   2   2   0   2   0   0   0   0   2   0   2   2   2   2   0   2   0   2   2   0   2   0   0   2   2   0   2   0   0   0   2   2
 MK-2-8                 2   2   2   0   0   0   0   0   2   0   0   2   2   2   2   0   0   2   0   2   2   2   2   2   2   0   2   2   0   2   0   2   2   0   0   0   2   0   2   2   0   2   2   2   2   0   2   0   2   0   2   0   0   0   0   0   0   2   2   2   2   2   2   2   2   0   0   0   0   2   2   2   2   0   2   2   0   2   2   0   0   2   2   0   2   0   2   2   2   0   0   2   2   2   0   2   2   2   2   2   2   0   2   2   2   2   2   2   0   0   2   0   0   2   0   2   0   2   0   2   2   2   0   2   0   2   2   0   0   2   2   0   0   2   0   0   0   0   2   0   2   0   2   0   0   0   0   0   0   0   2   2   2   0   0   2   2   0   2   2   2   0   2   0   0   0   0   2   0   2   0   2   0   0   0   0   0   0   2   2   2   2   0   2   0   2   2   0   2   0   0   2   2   0   2   0   0   0   2   2
 MK-2-9                 2   2   2   0   0   0   2   0   2   0   2   2   2   2   2   0   0   0   0   2   2   0   2   2   2   2   0   2   0   2   0   2   2   0   0   0   2   0   0   2   0   2   2   2   2   0   2   0   2   0   2   0   0   2   0   0   0   2   2   0   2   2   2   2   2   0   0   0   0   0   2   2   2   0   2   2   0   2   0   2   0   2   2   0   2   0   2   2   2   0   0   2   0   2   0   2   2   2   2   2   2   0   0   2   2   2   2   2   0   0   2   0   0   2   0   2   2   2   0   2   2   2   0   2   0   2   2   0   0   2   2   0   0   2   0   0   0   0   2   2   2   0   2   0   0   2   0   0   0   0   2   2   2   0   0   0   2   0   2   2   2   0   2   0   0   0   0   2   0   2   0   2   0   2   0   0   0   0   2   2   2   2   0   2   0   2   2   0   2   0   0   2   0   0   0   0   0   0   2   2
 MK-2-10                2   2   2   0   0   0   2   0   2   0   2   2   2   2   2   0   2   0   2   2   2   0   2   2   2   2   0   2   0   2   0   2   2   0   0   0   2   0   0   2   0   2   2   2   2   0   2   0   2   0   2   0   0   2   0   0   0   2   2   0   2   2   2   2   0   2   0   0   0   0   2   2   2   0   2   2   0   2   0   2   0   2   2   0   2   0   2   2   2   0   0   2   2   2   0   2   0   2   2   2   2   0   0   2   2   2   2   2   0   2   2   0   0   2   0   2   0   2   0   2   2   2   0   2   0   2   2   0   0   2   2   0   0   2   0   0   0   0   2   2   2   0   2   0   0   2   0   0   0   0   2   2   2   0   0   0   0   0   2   0   2   0   2   0   0   0   0   2   0   2   0   2   0   2   0   2   0   0   2   2   2   2   2   2   0   2   2   0   2   0   0   2   0   0   0   0   0   0   2   2
 MK-2-11                2   2   2   0   0   0   2   2   0   0   2   2   2   2   2   2   2   2   2   0   2   0   2   2   2   2   0   2   0   2   0   2   0   0   0   0   2   0   0   2   0   2   2   2   2   0   2   0   2   0   2   0   2   2   2   2   0   2   2   0   2   2   2   2   0   2   0   0   0   0   2   2   2   0   2   0   0   0   0   2   0   2   2   0   0   0   2   2   2   0   2   2   2   2   0   2   0   0   2   2   0   0   0   2   0   2   2   2   0   2   0   0   0   2   0   2   0   2   0   2   0   2   0   2   0   2   2   0   0   2   2   0   0   2   0   0   0   2   2   2   2   0   2   0   0   0   0   0   0   0   2   0   2   0   0   0   2   0   2   0   2   0   2   0   0   0   0   2   0   0   2   2   0   2   0   2   0   0   2   2   2   0   2   2   0   2   2   0   0   0   0   2   0   0   0   0   0   0   2   2
 MK-2-12                2   2   2   0   0   0   2   2   0   0   2   2   2   2   2   2   2   0   2   0   2   0   2   2   2   2   0   2   0   2   0   2   0   2   2   2   2   2   0   0   0   2   0   2   2   0   2   0   2   0   2   0   2   2   2   2   0   0   2   0   2   2   2   2   0   2   0   2   0   0   2   2   2   0   2   0   0   0   0   2   0   2   2   0   0   0   2   2   2   2   2   2   2   2   0   2   0   2   2   2   2   0   0   2   0   2   2   2   0   2   0   0   0   2   0   2   0   2   0   2   0   2   0   2   0   2   2   0   0   2   2   0   0   0   0   0   0   2   2   2   2   2   2   0   0   0   0   0   0   0   2   0   2   0   0   0   2   0   2   2   2   0   0   0   0   0   0   2   2   0   2   2   0   2   0   0   2   2   2   2   2   0   2   2   0   2   2   0   0   0   0   2   0   0   0   0   0   0   2   2
 MK-2-13                2   2   2   2   0   0   2   2   0   0   2   2   2   2   2   2   2   2   2   0   2   0   2   2   2   2   0   2   0   2   0   2   0   2   2   2   0   2   0   0   0   2   0   2   2   0   2   0   2   0   2   0   0   2   2   2   0   0   2   0   2   2   2   2   0   2   0   2   0   0   2   2   2   0   2   2   0   0   2   0   0   2   2   0   0   0   2   2   2   0   0   2   2   2   2   2   0   2   2   2   2   0   2   2   0   2   2   2   0   2   0   0   0   2   0   2   0   2   0   2   0   2   0   2   0   2   0   0   0   2   2   0   0   0   0   0   0   2   2   2   2   2   2   0   0   0   0   0   0   0   2   0   2   0   0   0   2   2   2   2   2   0   0   0   0   0   0   2   2   0   2   2   0   2   0   0   2   2   2   2   0   0   2   2   2   2   2   2   0   0   0   2   0   0   0   0   0   0   0   2
 MK-2-14                2   2   2   2   0   0   2   2   0   0   2   0   2   2   2   2   2   0   2   0   2   0   2   2   2   2   0   2   0   0   0   2   0   2   2   2   0   2   0   0   0   2   0   2   2   0   2   0   2   0   2   0   2   2   2   2   0   0   2   0   2   2   2   2   0   2   2   2   0   0   2   2   2   0   2   2   0   0   2   0   0   2   2   0   0   0   2   2   0   0   0   2   2   2   2   0   0   2   2   2   2   0   2   2   0   2   2   2   0   2   0   0   0   2   0   2   0   2   0   2   0   2   0   2   0   2   0   0   0   2   2   0   0   0   0   0   2   2   2   2   2   2   2   0   2   0   0   0   0   0   2   0   2   0   0   0   2   2   2   2   2   0   0   0   0   0   0   2   2   0   2   2   0   2   0   0   2   2   2   2   0   0   2   2   2   2   2   2   0   0   0   2   0   0   0   0   0   0   0   2
 MK-2-15                2   2   2   2   0   0   2   2   0   0   2   0   2   2   2   0   2   0   2   0   2   0   2   2   2   2   0   2   0   2   0   2   0   2   2   2   0   2   0   0   0   2   0   2   2   0   2   0   2   0   2   0   2   2   2   2   2   0   2   0   2   2   2   2   0   2   2   2   2   0   2   2   2   0   2   2   0   2   2   0   0   2   2   0   0   0   2   2   0   0   0   2   2   2   2   0   0   2   2   2   2   0   2   2   0   2   2   2   0   2   0   0   0   2   0   2   0   0   0   2   0   2   0   2   0   2   0   0   2   2   2   0   0   0   0   0   2   2   2   2   2   0   2   0   2   0   0   0   0   0   0   0   2   0   0   0   2   2   2   0   2   0   0   0   0   0   0   2   2   0   2   2   0   2   0   0   2   0   2   2   0   0   2   2   2   2   2   2   0   0   0   0   0   0   0   0   0   0   2   2
 MK-2-16                2   2   2   2   0   0   2   2   0   0   2   0   2   2   2   0   2   0   0   0   0   2   2   2   2   0   2   2   0   2   0   2   0   2   2   2   0   2   0   0   0   2   0   2   2   0   2   0   2   0   2   0   2   0   2   2   2   0   2   0   2   2   2   2   0   0   2   2   2   0   2   2   2   0   0   2   0   2   2   0   0   0   2   0   0   0   2   2   2   0   0   2   2   2   2   0   0   0   2   2   2   0   2   2   0   0   0   0   0   2   0   0   0   2   0   2   0   0   0   2   0   0   0   0   0   2   0   0   0   2   2   0   0   0   0   0   2   2   2   2   2   0   2   0   2   0   0   0   0   0   0   2   2   0   0   0   2   2   2   2   2   0   0   0   0   0   0   2   2   0   2   2   0   2   0   0   2   0   2   2   0   0   2   2   2   2   2   2   0   0   0   2   0   0   0   0   0   0   2   2
 MK-3-1                 0   0   0   0   0   2   0   2   0   0   2   2   0   0   0   0   2   2   2   2   2   0   0   2   0   0   0   0   0   0   2   0   2   2   2   2   2   2   0   2   2   0   2   2   0   0   2   2   0   2   0   2   2   2   0   2   2   0   2   0   2   2   2   0   0   2   2   0   0   2   2   2   0   2   0   2   0   2   2   0   0   2   0   0   0   0   0   2   2   2   0   2   0   2   2   2   0   2   2   2   0   2   2   2   0   0   2   0   2   2   0   0   0   0   2   0   0   0   2   0   2   0   0   0   2   0   2   2   2   2   0   0   2   2   0   0   0   0   2   2   2   0   0   2   0   0   0   0   2   2   0   2   0   2   0   2   2   2   2   2   0   0   0   2   0   0   2   0   0   0   2   2   2   2   0   0   2   0   2   2   0   0   0   0   2   0   2   2   0   2   0   2   0   2   2   0   0   0   2   2
 MK-3-2                 0   0   0   0   0   2   0   2   0   0   2   2   0   0   0   0   2   2   2   2   2   0   0   0   0   0   0   0   0   0   2   0   2   2   2   2   2   2   0   2   2   0   2   2   0   0   2   2   0   2   2   0   2   2   0   2   2   0   2   0   2   2   2   0   0   2   2   0   0   2   2   2   2   2   0   2   0   0   2   0   0   2   0   2   0   0   0   2   2   0   0   2   0   2   2   0   0   2   2   2   0   2   2   2   0   0   2   0   2   2   0   0   0   0   2   0   0   0   2   0   2   0   0   0   2   0   2   2   2   2   0   2   2   2   0   0   0   0   2   2   2   0   0   2   0   0   2   0   2   2   0   2   0   2   0   2   0   2   2   2   0   0   0   2   0   0   2   0   0   0   2   0   2   2   0   0   2   0   2   2   0   0   0   0   2   0   2   2   0   0   0   2   2   2   2   0   0   0   2   2
 MK-3-3                 0   0   0   0   0   2   0   2   0   0   2   2   0   0   0   0   2   2   2   2   2   0   0   0   0   0   0   0   0   0   2   2   0   2   2   2   2   2   0   2   0   0   2   2   0   0   0   2   0   2   0   0   2   2   0   2   2   0   2   0   0   2   2   0   2   2   2   0   0   2   2   2   2   2   0   2   0   0   2   0   0   2   0   2   0   0   0   2   0   0   0   2   0   2   2   0   0   2   2   2   2   2   2   2   0   0   2   0   2   2   0   0   0   0   2   0   0   0   2   0   2   2   0   0   2   0   2   2   0   2   0   2   2   2   0   0   0   0   2   2   2   0   0   2   2   0   2   0   2   2   0   2   0   2   0   2   0   2   2   0   0   0   0   2   0   0   2   0   0   0   2   0   2   2   0   2   2   0   2   2   0   0   0   0   2   0   2   2   0   0   0   2   0   2   2   0   0   2   2   2
 MK-3-4                 0   0   0   0   2   2   0   2   2   0   2   2   2   0   2   0   2   2   2   2   2   0   0   2   0   0   0   0   2   0   2   0   0   2   2   2   2   2   0   2   0   0   2   2   0   0   2   2   0   2   0   2   2   2   0   2   2   0   2   0   2   2   2   0   2   2   2   2   0   2   2   2   2   2   0   2   0   0   0   0   0   2   0   2   0   0   0   2   0   0   0   2   0   0   2   0   0   0   2   0   2   0   2   0   0   0   0   0   2   2   2   0   0   0   2   0   0   0   0   0   2   2   0   0   2   2   2   2   0   2   2   2   2   2   0   0   0   0   2   2   2   0   0   2   2   0   2   0   0   2   0   2   0   2   0   2   0   2   2   0   0   0   0   2   0   0   2   0   0   0   2   0   2   2   0   2   2   0   0   2   0   0   2   0   2   0   2   2   0   0   0   2   0   2   2   0   0   2   2   2
 MK-3-5                 0   0   2   0   0   2   0   2   2   0   2   2   2   0   2   0   0   2   0   2   2   0   0   2   0   0   0   0   2   0   2   0   0   2   2   0   2   2   0   2   0   0   2   0   0   0   2   2   0   2   0   2   2   2   0   2   2   0   2   0   2   2   2   0   2   2   2   2   0   2   2   2   0   2   0   2   0   0   0   0   0   2   0   2   0   0   0   2   0   0   0   2   0   0   2   0   0   0   2   0   0   0   2   2   0   0   0   2   2   2   2   0   0   2   2   0   0   0   0   0   2   2   0   0   2   2   2   2   0   2   2   2   2   2   0   0   0   0   2   2   2   0   0   2   2   0   2   0   0   2   0   2   0   2   0   2   0   2   2   0   0   0   0   2   0   0   2   0   0   0   2   2   2   2   0   2   2   0   0   2   0   2   2   0   2   0   2   2   0   0   0   2   0   2   2   0   0   2   2   2
 MK-3-6                 0   0   2   0   0   2   0   0   2   0   2   2   2   0   2   0   0   2   0   2   2   0   0   2   0   0   0   0   2   0   2   0   0   2   2   0   2   2   0   2   0   0   2   0   0   0   2   2   0   2   2   2   2   2   2   2   2   0   2   0   2   2   2   0   2   2   2   2   2   2   2   2   0   2   2   2   0   0   0   0   0   0   0   2   2   0   0   2   0   0   2   0   0   0   2   0   2   0   2   0   0   0   2   2   0   0   0   2   2   2   2   0   0   2   0   0   0   0   0   0   2   2   0   0   0   2   2   2   0   2   2   2   2   2   0   2   0   0   0   2   2   0   0   2   2   0   2   2   2   2   0   0   0   2   0   2   0   2   2   2   0   0   0   2   0   0   2   0   0   0   2   2   2   2   0   0   0   0   0   2   0   2   2   0   2   0   2   2   0   0   0   2   0   2   2   0   0   2   2   2
 MK-3-7                 0   0   2   0   0   2   0   0   2   2   2   2   0   0   2   0   0   2   0   2   2   2   0   2   0   0   0   0   2   0   2   0   0   2   2   0   0   2   2   2   0   0   2   2   0   0   2   2   0   2   2   2   2   2   2   2   2   0   2   0   2   2   0   0   2   2   2   0   2   2   2   2   2   2   0   2   0   0   0   0   0   0   0   2   0   0   0   2   0   0   2   0   0   0   2   0   2   0   2   0   0   0   0   2   0   0   0   2   2   2   2   0   0   2   0   0   0   0   0   2   2   2   0   0   0   2   2   2   0   0   2   2   2   2   0   0   0   0   0   2   2   0   0   2   2   0   2   2   2   0   0   0   0   2   0   2   0   2   2   2   0   0   0   2   0   0   0   0   0   0   2   2   2   2   0   0   2   0   0   0   0   0   2   0   2   0   2   2   0   0   2   2   0   2   2   0   0   2   2   2
 MK-3-8                 0   0   2   0   2   2   0   0   2   2   2   2   0   0   2   0   0   2   0   0   2   2   0   2   0   0   0   0   2   0   2   0   0   2   2   0   0   2   2   2   0   0   2   2   2   0   2   2   0   2   2   2   2   2   2   2   2   0   2   0   2   2   0   0   2   2   2   0   2   2   2   2   2   2   0   2   0   0   0   0   0   0   2   2   0   0   0   2   0   0   2   0   0   0   2   0   2   0   2   0   0   0   0   0   0   0   0   2   2   2   0   0   0   2   0   0   0   0   0   2   2   0   0   0   0   2   2   0   2   0   2   2   2   2   0   0   0   0   0   2   2   0   0   2   2   0   2   2   2   0   0   2   2   2   0   0   0   2   2   2   0   0   0   2   0   0   2   0   0   0   2   2   2   2   0   0   2   0   0   0   2   0   2   0   2   0   2   2   0   2   2   0   0   2   2   0   0   2   2   2
 MK-3-9                 2   0   2   0   2   2   0   0   2   0   2   2   2   0   2   0   0   0   0   0   2   2   0   2   0   2   0   2   2   0   2   0   0   2   0   0   0   2   0   0   0   0   0   2   2   0   2   2   0   2   2   2   2   2   2   0   2   0   2   0   2   2   0   0   2   0   2   0   2   0   2   2   2   2   0   2   0   0   0   0   0   0   2   2   0   0   0   2   0   0   2   0   0   0   0   0   2   0   2   0   0   0   0   0   0   0   0   2   2   2   0   0   0   2   2   2   0   0   0   2   2   0   0   0   0   2   2   0   2   0   2   2   0   2   0   0   0   0   0   2   2   0   0   2   0   0   2   2   2   0   0   2   0   2   0   0   0   2   2   0   0   0   0   2   0   0   2   0   0   0   2   0   2   2   2   0   2   0   0   0   2   0   2   0   2   0   2   2   0   2   2   0   2   2   2   0   0   2   0   2
 MK-3-10                0   0   0   0   2   2   0   0   2   0   2   2   2   0   2   0   0   0   0   2   2   2   0   0   0   2   2   2   2   0   2   0   0   2   2   0   0   2   0   2   0   2   0   2   2   0   2   2   0   2   0   0   2   0   2   0   2   0   2   0   2   2   0   0   2   0   2   0   2   0   2   2   2   2   0   2   0   0   0   0   0   0   2   2   0   0   0   2   0   0   2   0   0   0   0   2   2   0   2   0   0   2   0   0   0   2   0   2   2   2   0   0   0   2   2   2   0   0   0   2   2   0   0   0   0   2   2   0   2   0   2   2   2   2   0   0   0   0   0   2   0   0   0   2   0   0   2   2   2   0   0   2   0   2   0   0   0   2   2   0   0   0   0   2   0   0   2   2   0   0   2   0   2   2   2   0   2   0   0   0   2   0   2   0   2   2   2   2   2   2   2   0   2   2   0   0   0   2   0   2
 MK-3-11                0   2   2   0   2   2   0   0   2   0   2   2   2   0   2   0   0   2   0   2   2   2   0   0   0   2   2   2   2   0   2   0   0   2   2   0   0   2   0   2   0   0   0   2   2   0   0   2   0   2   0   0   2   0   2   0   2   2   2   0   2   0   0   0   0   0   2   0   2   2   0   2   2   2   0   2   0   2   0   0   0   0   2   2   0   0   0   2   0   0   2   0   0   0   0   2   2   0   2   0   0   2   0   0   0   2   0   2   2   2   0   0   0   2   0   2   0   0   0   2   2   2   0   0   0   2   2   0   2   0   2   2   2   2   0   0   0   0   0   2   0   0   0   2   0   0   2   2   2   0   0   0   0   2   0   0   0   2   2   0   0   0   0   2   0   0   2   2   0   0   0   0   2   2   2   0   2   0   0   0   2   0   2   0   2   2   2   2   2   2   2   0   2   2   0   0   0   2   0   2
 MK-3-12                0   2   2   0   2   2   0   0   2   0   2   2   2   0   2   0   0   2   0   2   2   2   0   0   0   2   2   2   2   0   2   0   0   2   2   0   0   2   0   2   0   0   0   2   2   0   0   2   0   2   0   0   2   0   2   0   2   2   2   0   2   0   0   0   2   0   0   0   2   2   0   2   2   2   0   2   0   0   0   2   0   0   2   2   0   0   0   2   0   2   2   0   0   0   0   2   0   2   2   0   0   2   2   0   0   2   0   2   2   2   0   0   0   2   0   2   0   0   0   2   2   2   0   0   0   0   2   0   2   0   2   2   0   2   0   2   0   0   0   2   2   2   0   2   2   0   2   2   2   0   0   0   0   2   0   0   0   2   2   0   0   0   2   2   2   0   2   2   0   2   2   2   2   2   2   2   2   2   0   0   2   0   2   0   2   2   2   2   2   2   2   0   2   2   0   0   0   2   0   0
 MK-3-13                0   2   2   0   2   2   0   0   0   0   0   0   0   0   2   0   0   2   0   2   2   2   0   0   0   2   2   2   2   0   2   0   0   2   0   0   0   2   2   2   0   0   0   0   2   0   0   2   0   2   0   0   2   0   2   0   2   2   2   0   2   0   0   0   2   0   0   0   2   2   0   2   0   2   0   2   0   0   0   2   0   0   2   2   0   0   0   2   0   0   2   0   0   0   0   2   0   2   2   0   0   2   2   0   0   2   0   0   2   2   0   0   0   2   0   2   0   0   0   2   2   2   0   0   0   0   2   0   2   2   2   2   0   2   0   2   0   2   0   2   2   2   0   2   2   0   2   2   2   0   0   0   0   2   0   0   0   2   2   0   0   0   2   2   2   0   2   2   0   2   2   2   2   2   2   2   2   2   0   0   2   0   2   0   2   0   2   2   2   2   2   0   2   2   0   0   0   2   0   0
 MK-3-14                0   2   2   0   2   2   0   0   0   0   0   0   0   0   2   0   0   2   0   0   0   2   0   0   2   2   2   2   2   0   0   0   0   2   0   0   2   2   2   2   0   0   0   2   2   0   0   2   0   2   0   0   2   0   2   0   2   2   2   0   2   0   0   0   2   0   0   0   2   2   0   2   0   2   0   2   0   0   0   2   0   0   2   2   2   0   0   0   0   0   2   0   0   0   2   2   0   2   2   0   0   2   2   0   0   2   0   0   2   2   0   0   0   2   0   2   0   0   0   2   2   2   0   0   0   0   2   0   2   0   0   2   0   2   0   2   0   2   0   2   2   0   2   2   0   0   2   2   2   0   2   0   0   2   0   0   0   2   2   0   0   0   2   2   2   0   2   0   0   2   0   2   2   2   2   2   2   2   0   0   2   0   2   0   2   2   2   2   2   2   2   0   2   2   0   0   0   2   0   0
 MK-3-15                2   2   2   0   2   2   0   0   0   0   0   0   0   0   2   0   0   2   0   0   0   2   0   0   2   0   2   2   2   0   0   0   0   2   0   0   2   0   2   2   0   0   0   0   2   0   0   2   0   0   0   0   2   0   2   2   2   2   2   0   0   2   0   0   2   0   0   0   2   2   0   2   0   2   0   2   0   0   2   2   0   0   2   2   2   0   0   0   0   0   2   0   2   0   2   2   0   2   2   0   0   2   2   0   0   2   0   0   0   2   0   0   0   2   2   0   0   0   0   0   2   2   0   0   0   0   2   0   0   0   0   2   2   2   0   2   0   2   0   2   2   0   2   2   0   0   0   0   2   0   2   0   0   2   0   2   0   2   2   0   0   2   2   2   2   0   2   0   0   2   0   2   2   2   2   2   2   2   0   0   2   0   2   0   2   2   0   2   0   2   2   0   2   2   0   0   0   2   0   0
 MK-3-16                2   2   0   0   2   0   0   0   0   0   0   0   0   0   2   0   2   2   0   0   0   2   0   0   2   0   2   2   2   0   0   2   0   0   0   2   2   0   2   2   0   0   0   2   2   0   0   2   0   0   0   0   2   0   2   2   2   2   2   0   0   2   0   0   2   0   2   0   2   2   0   0   0   2   0   2   0   0   2   2   0   0   2   2   2   0   0   0   0   0   2   0   2   0   2   2   0   2   2   0   0   2   2   0   0   2   0   2   2   2   0   0   0   2   2   0   0   0   0   0   2   2   0   0   0   0   2   2   0   0   0   2   2   2   0   2   2   2   0   0   2   0   2   2   0   0   0   0   0   0   2   0   0   2   0   2   0   2   2   0   0   2   0   2   2   0   2   0   0   2   0   2   2   2   2   2   2   2   0   0   2   0   2   0   2   2   0   2   2   2   2   0   0   2   0   0   0   2   0   0
 MK-4-1                 2   0   0   0   0   0   2   0   0   2   0   0   2   2   0   2   2   2   0   2   0   2   2   2   0   2   0   0   0   0   0   0   2   0   0   2   0   2   0   0   0   0   2   2   0   0   0   0   0   2   2   0   2   2   0   2   2   2   2   2   0   0   0   2   0   2   2   0   2   0   0   0   2   2   2   2   2   2   2   0   0   0   2   2   2   0   0   2   0   2   0   0   2   2   2   0   0   0   2   0   0   0   2   2   0   2   0   0   2   0   2   2   0   2   2   0   0   0   2   2   2   2   0   0   0   2   0   0   0   0   2   2   0   0   0   2   2   0   2   2   0   2   0   2   0   0   0   2   0   2   2   0   0   2   0   0   0   0   2   0   2   2   0   0   0   2   2   0   2   2   0   2   2   0   0   2   0   0   0   2   2   2   2   0   2   0   0   2   0   0   2   2   2   0   0   2   0   0   2   0
 MK-4-2                 2   0   2   2   0   0   2   0   0   2   0   0   2   2   0   2   2   2   0   2   0   0   2   2   0   0   0   2   0   0   0   0   2   0   0   2   0   2   0   0   0   0   2   2   0   0   0   0   0   2   2   0   2   2   2   0   2   2   2   2   0   0   0   2   0   2   2   0   2   0   0   0   2   2   2   2   2   0   2   0   0   0   2   2   2   0   0   2   0   2   0   0   2   2   2   0   0   0   2   0   2   0   2   2   0   2   0   0   2   0   2   2   0   2   2   0   2   0   2   2   2   2   0   2   0   2   0   0   0   0   0   0   0   0   0   2   2   0   0   0   0   2   2   2   0   2   0   2   0   2   0   0   0   2   0   0   0   0   2   0   2   2   0   2   0   2   2   0   2   2   0   2   2   0   0   2   0   0   0   2   2   2   2   0   2   0   0   2   0   0   2   2   2   0   0   2   0   0   2   0
 MK-4-3                 2   2   2   2   0   2   2   0   0   2   0   0   2   2   0   2   2   2   0   2   0   0   2   2   0   0   0   2   0   0   0   0   2   0   0   2   0   2   0   0   0   0   0   0   0   0   0   0   0   2   2   0   2   2   2   0   2   2   2   2   0   0   0   2   0   2   2   0   2   0   0   0   2   2   2   2   2   0   2   0   0   0   2   2   2   2   0   2   0   2   0   0   2   2   2   0   0   0   2   0   2   0   2   2   0   2   0   0   2   0   2   2   2   2   2   0   0   0   2   2   2   2   0   2   2   2   0   0   0   0   0   0   0   0   0   2   2   0   0   0   0   2   2   2   0   2   0   0   0   2   0   0   0   2   0   0   0   0   2   0   2   2   0   2   0   2   2   0   2   2   0   2   2   2   0   2   0   0   0   2   2   2   2   0   2   0   0   2   0   0   2   0   2   0   0   2   0   0   2   0
 MK-4-4                 2   2   2   2   0   2   2   0   0   2   0   0   2   2   0   2   2   2   0   2   0   0   2   0   0   0   0   2   0   2   0   0   0   0   0   2   2   2   0   0   0   0   0   0   0   0   0   0   0   2   2   0   2   2   0   0   2   2   2   2   0   0   0   2   0   2   0   0   2   0   0   0   2   2   2   2   2   2   2   0   0   0   2   0   2   2   0   0   0   2   0   0   2   2   2   2   0   0   2   0   2   0   2   2   0   2   0   0   0   0   2   2   2   0   2   0   2   0   2   2   2   2   0   2   2   2   2   0   0   0   0   0   0   0   0   2   2   0   0   2   0   2   2   2   0   2   0   0   0   2   0   0   0   2   0   2   0   0   2   0   2   2   2   2   0   2   2   0   2   2   2   2   2   2   0   2   0   0   0   0   2   0   2   0   2   0   0   0   0   0   0   0   2   0   0   2   0   0   2   0
 MK-4-5                 2   2   2   2   0   2   2   2   2   0   0   0   2   2   0   2   2   2   0   2   0   0   2   0   2   0   0   2   0   2   0   0   0   2   0   2   2   2   0   0   0   0   0   0   0   0   0   0   0   2   2   0   2   2   0   0   2   0   2   2   0   2   0   2   0   2   0   2   2   0   0   2   2   0   2   0   0   2   2   0   0   0   2   0   2   2   0   0   0   2   0   0   2   2   2   2   0   0   2   0   0   0   0   2   0   2   0   0   0   0   2   2   2   0   0   0   2   0   2   2   0   2   0   2   0   2   2   0   0   0   0   0   0   0   0   2   2   0   0   2   0   2   2   2   0   2   0   0   0   2   0   0   0   2   0   2   0   0   2   0   2   2   2   2   0   2   2   0   2   2   2   2   0   2   0   0   0   0   0   0   2   0   2   0   2   0   0   0   0   0   0   0   2   0   0   2   0   0   2   0
 MK-4-6                 2   0   2   2   2   2   2   2   0   2   0   0   2   2   0   2   2   2   2   2   0   0   2   0   2   0   0   2   0   2   0   0   0   2   0   2   2   2   0   0   2   0   0   0   0   0   0   0   0   2   2   0   2   2   0   0   2   0   2   2   0   2   0   2   0   2   0   2   2   0   0   2   2   0   2   0   0   2   2   0   0   0   2   0   2   2   0   0   0   2   0   0   2   2   2   2   0   0   2   0   0   2   0   2   0   2   0   0   0   0   2   2   2   2   2   0   0   0   2   2   0   2   2   2   0   2   2   0   0   2   0   0   0   0   0   2   2   0   0   2   2   2   2   2   0   2   0   0   2   2   0   0   0   2   0   2   0   0   2   0   2   2   2   2   0   2   2   0   2   2   2   2   0   2   0   2   0   0   0   0   2   0   0   0   2   0   0   0   0   0   0   0   2   0   0   2   2   0   2   0
 MK-4-7                 0   0   2   2   2   2   2   2   0   2   0   0   2   2   0   2   2   2   2   2   0   0   2   0   2   2   0   2   0   2   2   0   0   2   0   2   2   2   0   0   0   0   0   0   0   0   0   0   0   2   2   0   2   2   0   0   2   0   2   2   0   2   0   2   0   2   0   2   2   0   0   2   2   0   0   0   0   2   2   0   0   0   2   0   2   2   0   0   0   2   0   0   2   2   2   2   0   0   2   2   0   2   0   2   0   2   0   0   0   0   2   2   0   2   2   0   0   0   2   2   0   2   2   2   0   2   2   0   0   2   0   2   0   0   0   2   2   0   0   2   2   2   2   2   0   2   2   0   2   0   0   0   0   2   0   2   0   0   2   0   2   2   2   2   0   2   0   0   2   2   2   2   0   2   0   2   0   0   0   0   2   0   2   0   2   0   0   2   0   2   0   0   2   0   0   2   2   0   2   0
 MK-4-8                 0   0   2   2   2   2   2   2   0   2   0   0   2   2   0   2   2   0   2   2   0   0   2   0   2   2   0   2   2   2   2   0   0   2   2   2   2   2   0   0   0   0   0   0   0   0   0   0   0   2   2   0   2   2   0   0   2   0   2   2   2   0   0   2   0   2   2   2   2   0   0   2   2   2   0   0   0   2   2   0   0   0   2   2   2   2   0   0   0   2   0   0   2   2   2   2   0   0   2   2   0   0   0   2   0   2   0   0   0   0   2   2   0   2   2   0   0   0   2   2   2   2   2   2   0   2   2   0   0   2   0   2   0   0   0   2   2   0   0   2   2   2   0   2   0   2   2   0   2   0   0   0   0   2   0   2   0   2   2   0   2   2   2   2   0   2   0   0   2   2   2   2   0   2   0   2   0   0   0   0   0   0   2   0   2   0   0   2   0   2   0   0   2   0   0   2   2   0   2   0
 MK-4-9                 0   0   2   2   2   2   2   2   0   2   0   0   2   2   0   2   2   0   2   2   0   0   2   2   2   2   0   0   2   2   2   0   0   2   2   2   2   0   2   0   0   0   0   0   2   0   0   0   0   2   2   0   2   2   2   0   2   2   2   2   2   0   0   2   2   2   2   2   2   0   0   2   2   2   0   0   0   2   2   0   0   0   2   2   2   2   0   0   0   2   0   0   2   2   2   2   0   0   2   2   0   0   2   2   0   2   0   0   0   0   2   2   0   2   2   0   0   0   2   2   2   2   2   2   0   2   2   0   0   2   0   2   0   0   0   2   2   0   0   2   2   0   0   2   0   2   2   0   2   0   0   0   0   2   2   2   0   2   2   0   2   0   2   2   0   2   0   0   2   2   2   2   0   2   0   2   0   0   2   0   2   0   2   2   0   2   0   2   0   2   0   0   2   0   0   2   2   0   2   0
 MK-4-10                0   0   2   2   2   2   2   2   0   2   0   0   2   2   0   0   2   0   0   2   2   0   2   2   2   2   0   0   2   2   2   2   0   2   2   2   0   0   2   2   0   0   0   0   2   0   0   2   0   2   2   0   2   2   2   0   2   2   2   2   2   0   0   2   2   2   2   2   2   2   2   2   2   2   0   0   0   2   0   0   0   0   2   2   2   2   0   2   0   2   0   2   2   2   2   2   0   0   2   2   2   0   2   2   0   2   0   2   0   0   2   2   2   2   2   0   0   0   2   2   2   2   2   2   0   2   2   0   0   0   0   2   0   0   0   2   2   0   0   2   2   0   0   2   0   2   2   0   2   0   0   0   0   2   2   2   0   2   2   0   2   0   2   2   0   2   0   0   2   2   2   2   0   2   0   2   0   0   2   0   2   0   2   2   0   0   0   0   2   2   0   0   2   2   0   2   2   0   2   0
 MK-4-11                0   0   2   2   2   2   2   2   0   2   0   0   2   0   0   0   2   0   0   2   2   0   2   2   2   2   0   0   2   2   2   2   2   2   2   2   0   0   2   2   0   0   0   0   0   2   0   2   0   2   2   0   2   2   2   0   2   2   2   2   2   0   0   2   2   2   2   2   2   2   2   2   2   2   0   0   0   2   0   0   0   0   2   2   2   2   2   2   0   2   0   2   2   2   2   2   0   0   2   2   2   0   2   2   0   2   0   2   0   0   2   2   2   2   2   0   0   2   2   2   2   0   2   2   0   2   2   0   0   0   0   2   0   0   0   2   2   0   0   2   2   0   0   2   0   2   2   0   2   0   0   0   0   2   2   2   0   2   2   0   2   0   2   2   0   2   0   2   2   2   2   2   0   2   0   2   0   0   2   0   2   0   2   2   0   2   0   0   2   2   0   0   2   2   0   2   2   0   2   0
 MK-4-12                0   0   2   2   2   2   2   2   0   2   0   0   2   2   0   0   2   0   0   2   2   0   2   2   2   0   0   0   2   2   2   2   2   2   2   0   0   0   2   0   2   0   0   0   0   0   0   2   0   2   2   0   2   2   2   0   2   2   0   0   2   0   0   0   2   2   2   2   2   2   0   2   2   2   0   0   0   0   0   2   0   0   2   2   2   2   2   2   0   2   0   2   2   2   2   2   0   0   2   2   2   0   2   0   0   2   0   2   0   0   2   2   0   2   2   0   0   2   2   2   0   0   2   2   0   2   2   0   0   0   0   2   0   0   0   2   2   0   0   2   2   0   0   2   0   2   2   0   2   0   0   0   0   2   2   2   0   2   2   0   2   2   0   2   0   2   0   2   2   2   2   0   0   2   2   2   0   0   0   0   2   0   0   2   0   2   0   0   2   2   0   0   2   2   0   2   2   0   2   0
 MK-4-13                0   0   2   2   2   2   2   2   0   2   0   0   2   2   0   0   2   0   0   2   2   0   2   2   2   0   0   0   2   2   2   2   2   2   2   0   0   0   2   0   2   0   0   0   0   0   0   2   0   2   0   0   2   2   2   0   2   2   0   0   2   0   0   0   2   2   2   2   2   2   0   0   2   2   0   0   0   0   0   2   0   0   2   2   2   2   0   2   0   0   0   2   2   2   2   2   0   0   2   2   2   0   2   0   0   2   0   0   0   0   2   2   2   2   2   0   0   2   2   2   0   0   2   2   0   2   2   0   0   0   0   2   0   0   0   2   2   0   0   2   2   0   0   2   0   2   2   0   2   0   0   0   0   2   2   0   0   2   2   0   2   2   0   2   0   2   2   2   2   2   2   0   0   2   2   2   0   0   0   0   2   0   0   2   0   2   2   0   2   2   0   0   2   2   0   2   2   0   2   0
 MK-4-14                0   0   2   2   0   2   0   2   2   2   0   2   2   2   0   0   2   2   0   2   2   0   2   2   2   0   0   0   2   2   2   2   2   2   2   0   0   0   2   0   2   0   0   0   0   0   0   2   0   2   0   0   2   2   2   0   2   2   0   0   2   0   0   0   2   2   2   2   2   2   0   0   2   0   0   0   0   0   0   2   0   0   0   2   2   2   0   2   0   0   0   2   2   2   2   0   0   0   2   2   2   0   2   0   0   2   0   0   0   0   2   2   2   2   2   0   0   2   2   2   0   0   2   2   0   2   2   0   0   0   0   2   0   0   0   2   2   0   0   2   2   2   0   2   0   2   2   0   2   2   0   0   0   2   2   0   0   2   2   0   0   2   0   2   0   2   2   0   0   2   2   0   0   2   2   2   2   0   0   2   0   0   2   0   2   2   2   0   2   2   0   0   0   2   0   2   0   0   2   0
 MK-4-15                0   0   2   2   0   0   0   2   2   2   2   2   2   2   0   0   2   0   2   2   2   2   2   0   2   2   0   0   2   2   2   2   2   0   2   0   0   0   2   0   2   0   0   0   0   0   0   2   0   2   0   0   2   2   2   2   2   2   0   0   2   0   0   2   2   2   2   2   2   0   0   0   2   0   0   0   0   0   0   2   0   0   0   2   2   0   0   2   0   0   0   2   2   2   2   0   0   0   2   2   2   0   2   0   0   2   0   0   0   0   0   2   2   2   2   0   0   2   2   0   0   0   0   2   0   2   2   0   0   0   0   2   0   0   0   2   2   0   0   2   2   2   0   2   2   2   2   0   2   2   0   0   0   2   2   0   0   2   2   0   0   2   0   2   0   0   2   0   2   2   2   0   2   2   2   0   2   0   0   2   0   0   2   0   2   2   2   0   2   2   0   2   0   2   2   2   0   0   2   0
 MK-4-16                0   0   2   2   0   0   0   0   2   2   2   2   2   2   0   0   0   0   2   2   2   2   2   0   2   0   0   0   2   2   2   0   2   0   2   0   0   0   0   0   2   0   0   0   0   0   0   2   0   0   0   0   2   2   0   2   2   2   0   0   2   0   0   2   2   2   2   2   2   0   0   0   0   0   0   0   2   0   0   2   0   0   0   0   2   0   0   0   0   0   0   2   0   2   2   0   0   0   2   2   2   0   2   0   0   2   0   0   0   0   0   2   2   2   2   0   0   2   0   0   0   0   0   2   0   2   2   0   0   0   0   2   2   0   0   2   2   0   0   2   2   2   0   0   2   2   0   0   2   2   0   0   0   2   2   0   0   2   0   0   0   2   0   2   0   0   2   0   2   2   2   0   2   2   2   0   2   0   0   2   2   0   2   0   2   0   2   0   2   2   0   2   0   2   0   2   2   0   2   0
 MK-5-1                 0   0   0   0   0   0   2   2   2   2   2   0   0   0   0   0   2   0   0   0   2   0   0   2   2   2   0   2   0   0   0   0   2   2   2   2   2   2   2   0   0   0   0   2   2   2   2   2   0   2   0   2   0   2   2   0   0   0   0   0   2   0   2   0   2   2   0   2   0   0   0   0   2   2   0   2   0   2   0   0   2   2   0   2   0   0   0   2   0   2   0   0   2   2   0   2   0   0   0   2   2   0   2   0   2   0   0   2   2   2   2   2   0   2   2   2   2   2   0   2   0   2   2   0   2   2   2   0   2   0   2   2   0   2   2   0   0   0   2   0   0   2   2   2   2   2   0   0   2   0   2   0   2   2   0   0   2   0   0   0   2   2   2   2   2   2   0   0   2   0   2   0   0   2   0   0   0   2   0   2   0   2   2   2   0   2   2   0   0   2   2   0   2   0   0   2   0   2   2   2
 MK-5-2                 0   0   0   0   0   0   2   2   2   2   0   0   0   0   0   0   2   0   0   0   2   0   0   2   2   2   0   2   0   0   0   0   2   2   2   2   2   2   2   0   0   0   0   2   2   2   2   2   0   0   0   2   2   2   2   0   0   0   0   0   2   0   2   0   2   2   0   2   0   0   0   0   2   2   2   2   2   0   2   0   2   2   0   2   0   0   0   2   0   2   0   0   2   2   0   2   0   0   2   2   2   0   2   0   2   0   0   2   2   2   2   2   0   2   0   2   2   2   0   2   0   0   2   0   2   2   2   0   2   2   2   2   0   2   2   0   0   0   2   0   2   2   2   2   2   2   0   0   2   0   2   0   2   2   0   0   2   0   0   2   2   2   2   2   0   2   0   0   0   0   2   0   0   2   0   0   0   2   0   2   0   2   2   2   0   2   2   0   0   0   2   2   2   0   0   0   0   2   2   2
 MK-5-3                 0   0   0   0   0   0   2   2   2   2   0   0   0   0   0   0   2   0   0   0   2   0   0   2   2   2   0   2   0   0   0   0   2   2   2   2   2   2   2   0   0   0   0   2   2   2   2   0   0   0   0   2   2   2   2   0   0   0   0   0   2   0   2   0   2   2   0   2   2   0   0   0   2   2   2   2   2   0   2   0   2   2   0   2   0   0   0   2   0   2   0   0   2   2   0   2   0   0   0   2   2   0   2   0   2   0   0   2   2   2   2   2   0   2   0   2   2   2   2   2   0   0   2   0   2   2   2   0   2   2   2   2   0   2   2   0   0   0   2   0   2   2   0   2   2   2   0   2   2   0   2   0   2   2   0   2   2   0   0   0   2   2   0   2   0   2   0   2   0   0   2   0   0   2   0   0   0   2   0   2   0   2   2   2   0   2   2   0   0   0   2   2   2   0   0   0   0   0   2   2
 MK-5-4                 0   2   0   0   0   0   2   0   0   2   0   2   0   0   0   0   2   2   0   0   2   0   0   0   2   2   0   2   0   0   0   0   2   2   2   2   2   2   2   0   0   0   0   2   2   2   2   0   0   2   0   2   2   2   2   0   0   0   0   0   2   0   2   0   2   2   0   0   2   0   0   0   0   2   2   2   2   0   2   0   2   2   0   2   0   0   2   2   0   2   0   0   2   2   0   2   0   0   0   0   2   0   2   0   2   0   0   2   2   0   2   2   0   2   0   2   2   0   2   2   0   0   2   0   2   2   2   0   2   2   2   2   0   2   2   0   0   0   2   0   2   2   0   2   2   2   0   2   2   0   2   0   2   2   0   2   2   0   0   0   2   2   0   2   0   2   0   2   0   0   2   0   0   2   0   0   0   2   0   2   0   0   2   2   0   2   2   0   0   0   2   2   2   0   0   0   2   0   2   2
 MK-5-5                 0   2   0   0   0   0   2   0   0   2   0   2   0   0   2   0   2   2   0   0   2   0   2   0   2   2   0   2   0   0   0   0   2   2   2   2   2   0   2   0   0   0   0   2   2   2   2   0   0   2   0   2   0   2   0   0   0   0   0   0   2   0   0   0   2   0   0   0   2   0   0   0   0   2   2   2   2   0   2   2   2   2   0   2   2   0   2   2   0   0   0   0   2   2   0   2   0   0   0   0   2   0   2   0   2   0   0   2   2   0   2   0   0   2   0   2   2   0   2   2   2   0   0   0   2   2   0   0   2   2   2   2   2   2   2   0   2   0   2   0   2   2   0   2   2   2   0   2   2   0   2   0   2   2   0   2   2   0   0   0   2   2   0   2   0   2   0   2   0   0   2   0   0   2   0   0   2   2   0   2   0   0   2   2   0   2   2   0   0   0   0   2   2   0   2   0   2   0   2   2
 MK-5-6                 0   2   0   0   0   0   2   0   0   2   0   2   0   0   2   0   2   2   0   0   2   0   2   0   2   2   0   2   0   0   2   0   2   2   2   2   2   0   0   0   0   0   0   2   2   2   2   0   2   2   2   2   0   2   0   0   0   0   0   0   2   0   0   0   0   0   0   0   2   0   0   0   0   2   2   0   0   0   2   2   2   2   0   2   2   0   0   2   0   0   0   0   2   2   2   2   2   0   0   0   2   2   2   0   2   0   0   2   2   0   2   2   0   0   0   2   2   0   2   2   2   0   0   0   2   2   2   0   2   2   2   2   2   2   0   2   2   0   2   0   0   2   0   2   2   2   0   2   2   0   2   0   2   0   0   2   2   0   0   0   2   2   0   0   0   2   0   2   0   0   2   0   0   2   0   0   2   2   0   2   0   0   2   2   0   2   0   0   0   0   0   2   2   0   2   0   2   0   2   2
 MK-5-7                 0   2   0   0   0   0   2   0   0   2   0   2   0   0   2   0   2   2   0   0   2   0   2   0   2   2   0   2   0   0   2   0   2   2   2   2   2   0   0   0   0   0   0   2   2   2   2   0   2   2   2   2   2   2   0   0   0   0   2   0   2   0   0   0   0   0   0   0   2   0   0   0   2   2   2   0   0   0   2   0   2   2   0   2   2   0   0   2   0   0   0   0   2   2   0   2   2   0   0   0   2   2   2   0   2   0   0   2   2   0   0   2   0   0   0   2   2   0   2   2   2   0   2   0   2   2   2   0   2   2   0   2   2   2   0   2   2   0   0   2   0   2   0   2   2   2   0   2   0   0   2   0   2   0   0   2   2   0   0   0   2   2   0   0   0   2   0   2   0   0   2   0   0   2   0   0   2   2   0   2   0   0   2   2   0   2   0   0   0   0   0   2   2   0   0   0   2   0   2   2
 MK-5-8                 0   2   0   0   0   0   2   0   0   0   0   2   0   0   2   0   2   2   0   0   2   0   2   0   2   2   0   2   0   0   2   0   2   0   2   2   0   0   0   0   0   0   0   2   2   2   2   0   2   2   2   2   2   2   0   0   0   0   2   0   2   0   0   2   0   2   0   2   2   0   0   0   2   2   2   0   0   0   2   0   2   2   0   2   2   0   0   2   0   0   2   0   2   2   0   2   2   0   0   0   2   2   2   0   2   0   0   2   2   0   0   2   0   2   0   2   2   0   2   2   2   0   2   0   2   2   2   0   2   2   0   2   2   2   0   2   0   0   0   2   0   2   0   2   2   2   0   2   0   0   2   0   2   0   0   2   0   0   0   2   2   2   0   0   0   2   0   2   0   0   2   0   2   2   0   0   2   2   0   2   0   0   2   2   0   2   0   0   0   0   2   2   2   0   0   0   2   0   2   2
 MK-5-9                 0   2   0   0   0   0   2   0   0   0   0   2   0   0   2   0   2   2   0   0   2   0   2   0   2   2   0   2   0   0   0   0   2   0   2   2   0   0   0   0   0   0   0   2   2   2   2   0   2   2   2   2   0   2   0   0   0   0   0   0   2   0   2   0   0   2   2   2   2   0   0   2   2   2   2   0   0   0   2   0   2   0   0   2   0   0   0   2   0   0   2   0   2   2   0   2   2   0   0   0   2   0   2   0   2   0   0   2   2   0   0   2   0   2   0   2   2   2   2   2   2   0   2   0   2   2   2   0   2   2   0   2   2   2   0   2   0   0   0   2   0   2   0   2   2   0   0   2   0   0   2   0   2   0   0   2   0   2   0   2   2   2   0   0   0   2   0   2   0   0   2   0   2   0   0   0   2   2   0   2   0   0   2   2   0   2   0   0   0   0   2   2   2   0   0   0   2   0   2   2
 MK-5-10                0   0   0   0   0   2   2   0   0   0   0   2   0   0   2   0   2   2   2   0   2   0   0   0   2   2   0   2   0   0   0   0   2   0   2   2   0   0   0   0   2   0   0   2   2   2   2   0   0   2   2   2   0   2   0   0   0   0   0   0   2   2   2   0   0   0   2   2   2   0   0   0   2   2   2   0   0   0   0   0   2   2   0   2   0   0   0   2   0   0   2   2   2   0   0   2   2   2   0   0   2   0   2   0   2   0   0   2   2   2   0   2   0   2   0   2   2   2   2   0   2   2   2   0   2   2   2   0   2   2   0   2   2   0   0   2   0   0   0   2   0   2   0   2   2   0   0   2   0   0   2   0   2   0   0   0   0   2   0   2   2   2   0   0   0   2   2   2   0   0   2   0   2   0   0   0   2   0   0   2   0   2   2   2   2   2   0   0   0   0   2   2   2   0   0   0   2   0   2   2
 MK-5-11                0   0   0   0   2   2   2   0   0   0   0   2   0   0   2   0   2   2   2   0   2   0   0   0   2   2   0   2   0   0   0   0   2   0   2   2   0   0   0   0   2   0   0   2   2   2   2   0   0   2   2   2   0   2   0   0   0   0   0   0   2   2   2   2   0   0   2   2   2   0   0   0   2   2   2   0   0   0   0   0   2   2   0   2   0   0   0   0   0   0   2   2   2   0   0   2   2   2   0   0   0   0   2   0   2   0   0   2   2   2   0   2   0   2   0   2   2   2   2   0   2   2   2   0   2   2   2   0   2   2   0   2   2   0   0   0   0   0   0   0   0   2   0   2   0   0   0   2   0   0   2   2   2   0   0   0   2   2   0   2   2   2   0   0   0   2   2   2   0   0   2   0   2   0   0   2   2   0   0   2   0   0   2   2   2   2   0   2   0   0   0   2   2   0   0   0   2   0   2   0
 MK-5-12                0   0   0   0   2   0   2   0   2   0   0   2   0   0   2   2   2   2   2   2   2   0   0   0   2   2   0   2   0   0   2   0   2   0   2   2   2   0   0   0   2   0   0   2   0   2   2   0   0   2   2   2   0   2   2   0   0   0   0   0   2   2   2   2   0   0   2   2   2   0   0   0   2   2   2   0   2   0   0   0   2   2   0   2   0   0   0   0   0   0   2   2   2   0   0   2   2   2   0   0   0   0   2   0   2   0   0   2   2   2   0   2   0   2   0   2   2   2   2   0   2   2   2   0   2   2   2   2   2   0   0   2   2   2   0   0   0   0   0   0   0   2   0   2   0   2   0   2   0   0   2   2   2   0   0   0   2   2   0   2   2   2   0   0   0   0   2   2   0   0   2   0   2   0   0   2   2   0   0   2   0   2   2   2   2   0   2   2   2   0   0   2   2   0   0   0   2   0   2   0
 MK-5-13                0   0   0   0   2   0   2   0   2   0   0   2   0   0   2   2   0   2   2   2   2   0   0   0   2   2   2   2   0   0   2   0   2   0   0   2   2   0   2   0   2   2   0   2   0   2   2   0   0   2   2   2   0   2   2   0   0   0   0   0   2   2   2   2   0   0   2   2   2   0   0   0   2   2   2   0   2   0   0   0   2   0   0   2   0   0   0   0   0   0   0   2   2   0   0   2   2   2   0   0   0   0   0   2   2   0   0   2   2   0   0   2   0   2   0   2   2   2   2   0   2   2   2   0   2   2   2   2   2   0   0   2   2   2   0   2   0   0   0   0   0   2   0   2   0   2   0   2   2   0   2   2   2   2   0   2   2   2   0   2   2   2   2   0   0   0   2   2   0   2   2   0   2   2   0   0   2   0   0   2   0   2   2   0   2   0   2   2   2   0   0   2   0   0   0   0   2   0   2   0
 MK-5-14                0   0   0   2   2   0   0   2   2   0   2   2   0   0   2   2   0   2   2   2   2   0   0   0   2   2   2   2   0   0   2   0   2   0   0   2   2   0   0   0   2   2   0   2   0   2   2   0   0   2   2   2   0   2   0   0   0   0   0   0   2   0   2   2   0   0   2   2   2   0   0   0   2   2   2   2   2   0   0   0   2   0   0   2   0   0   0   0   0   0   0   2   2   0   0   2   2   2   0   0   0   0   0   2   2   0   0   2   0   0   0   2   0   2   0   2   2   2   2   0   2   2   2   0   2   2   2   2   2   0   0   2   2   2   0   2   0   0   0   2   0   2   0   2   0   2   0   0   2   0   2   2   2   2   0   0   0   2   2   2   2   2   2   2   0   0   2   2   0   2   2   0   2   2   0   0   2   0   0   2   0   0   2   0   2   0   2   2   2   0   0   2   0   0   0   0   2   0   2   0
 MK-5-15                0   0   0   2   2   0   0   2   2   0   2   2   0   0   2   2   0   2   2   2   2   2   0   0   2   2   2   2   0   0   2   0   2   0   0   2   2   0   0   0   2   0   0   2   0   2   2   0   0   2   2   2   0   2   0   0   0   0   0   0   2   0   2   2   0   0   2   2   2   0   0   0   2   2   2   2   0   0   0   0   2   0   0   0   2   0   0   2   0   0   0   2   2   0   0   2   2   2   0   0   0   0   0   2   2   0   0   2   2   0   0   2   0   2   0   2   2   2   2   0   2   2   2   0   2   2   2   2   2   0   0   2   2   2   0   2   0   0   0   2   0   2   0   2   0   2   0   2   2   0   2   2   2   2   0   0   0   2   0   2   2   2   2   2   0   0   2   2   0   2   2   2   2   2   0   0   2   2   0   2   0   2   2   0   2   2   2   2   2   0   2   2   0   0   0   0   2   0   2   0
 MK-5-16                2   0   0   2   0   0   0   2   2   0   2   2   2   0   2   2   0   2   2   2   0   2   0   0   2   2   2   2   0   0   2   0   0   0   0   2   2   2   2   0   2   0   0   2   0   2   2   0   0   2   2   2   0   2   0   0   0   0   0   0   2   0   2   2   0   0   2   2   0   0   0   0   0   2   2   2   0   0   0   0   0   0   0   0   2   0   0   2   0   2   0   2   2   0   0   0   0   2   0   0   0   2   0   0   0   0   0   2   2   0   0   2   0   2   0   2   0   2   2   0   0   2   2   0   2   2   2   0   2   0   0   2   2   2   0   0   0   0   0   2   0   2   2   2   0   2   0   2   2   0   2   2   2   2   0   0   0   2   0   2   2   2   2   2   0   0   2   2   0   0   2   2   2   2   0   0   2   2   0   2   0   0   2   0   2   2   2   2   2   0   2   2   0   0   0   2   2   0   2   0
 MK-6-1                 2   0   0   2   2   0   0   0   0   0   0   0   0   0   2   2   0   2   2   2   2   2   2   2   0   2   0   2   0   2   2   0   2   2   0   0   2   0   2   0   0   2   2   2   0   2   0   2   2   2   2   0   2   0   0   0   2   2   0   0   2   0   2   2   2   2   0   0   2   2   0   2   0   2   2   2   0   0   2   2   0   2   0   0   0   0   2   0   0   2   2   2   0   2   2   0   2   2   0   2   2   2   0   0   0   0   0   2   2   0   2   2   2   0   2   0   2   0   2   2   0   2   2   0   2   2   0   0   2   2   2   2   0   0   2   2   0   2   0   0   2   2   0   2   2   2   2   2   2   0   0   0   2   0   2   0   0   0   2   2   0   0   0   2   2   2   0   0   0   0   2   0   0   0   0   2   0   2   2   0   0   2   0   0   2   2   2   2   2   0   0   2   2   0   0   2   2   0   0   0
 MK-6-2                 0   2   0   2   0   2   0   0   0   0   0   0   0   0   2   2   0   2   2   2   2   2   2   2   0   2   0   0   0   2   2   0   2   2   0   0   2   0   2   0   0   2   2   2   0   0   0   0   2   2   2   0   2   0   0   0   2   2   0   0   0   0   2   2   2   2   0   0   2   2   0   2   0   2   2   2   0   0   2   2   0   2   0   0   0   0   0   0   0   2   2   2   0   2   2   0   2   2   0   2   2   0   0   0   0   0   0   2   2   0   2   2   2   0   2   0   2   0   0   2   0   0   2   0   2   0   0   0   2   2   2   2   0   0   2   2   0   2   0   0   0   2   0   2   2   2   0   2   2   0   0   0   2   0   2   0   2   0   0   0   0   0   0   2   2   2   0   0   0   0   2   0   0   2   0   2   0   2   2   2   0   2   2   0   2   2   2   2   2   0   0   2   2   2   0   2   2   0   0   0
 MK-6-3                 0   2   0   2   0   2   2   0   0   0   0   0   0   0   2   2   0   2   2   2   2   2   0   0   0   2   0   0   0   2   2   0   2   2   0   2   2   0   2   0   0   2   0   2   0   0   0   0   0   2   2   0   0   0   0   0   2   2   0   0   0   0   0   2   2   2   0   0   2   2   0   2   0   2   2   2   0   0   2   2   0   2   0   0   0   0   2   0   0   2   2   0   0   2   2   0   2   2   0   2   2   0   0   0   0   0   0   0   2   0   2   0   2   0   2   0   2   2   2   2   0   2   2   0   2   0   0   0   0   2   2   2   0   0   2   2   0   2   0   0   0   2   0   0   0   2   0   2   2   2   0   0   2   0   0   0   2   0   0   0   0   0   0   2   0   2   0   0   0   0   2   0   0   2   0   2   0   2   2   2   0   0   0   0   2   2   2   2   2   0   0   2   2   0   0   2   2   2   0   0
 MK-6-4                 0   2   0   2   0   2   2   0   0   0   0   0   0   0   2   2   0   2   2   0   0   2   0   0   0   2   0   0   0   2   2   0   2   2   0   2   2   0   2   0   0   2   0   2   2   0   0   0   2   2   2   0   0   0   0   0   2   2   0   0   0   0   0   2   2   2   0   0   2   2   0   2   0   2   2   0   0   0   2   2   0   2   0   0   2   0   2   0   0   2   2   0   0   2   2   0   2   2   0   2   2   0   2   0   0   0   0   0   2   0   2   0   2   0   2   0   2   2   2   2   0   2   2   0   2   0   0   0   0   2   2   2   0   0   2   0   0   2   0   0   0   2   0   0   0   0   0   2   2   2   0   0   2   0   0   0   2   0   0   0   0   0   0   0   0   2   2   0   0   0   2   0   0   2   0   2   2   2   2   0   0   0   0   0   2   2   2   0   2   0   0   2   2   0   0   2   2   2   0   0
 MK-6-5                 0   2   0   2   2   2   2   0   0   0   0   0   0   0   0   2   0   2   2   0   0   2   2   0   0   0   0   0   0   2   0   0   2   2   0   2   2   0   2   0   0   0   2   2   2   0   0   0   2   2   2   0   2   0   0   2   2   2   0   0   0   2   0   2   2   0   2   0   2   2   0   0   0   2   2   0   0   0   2   2   0   2   2   0   2   0   2   0   0   2   2   0   0   2   2   0   0   2   0   2   2   0   2   0   0   2   0   0   0   0   2   0   2   0   2   0   2   2   2   2   0   0   2   0   2   0   0   0   0   2   2   2   0   0   0   0   0   2   0   0   0   2   0   0   0   0   0   2   2   2   0   0   2   0   0   0   2   0   0   0   0   0   0   0   0   2   2   0   0   0   2   0   0   2   0   2   2   2   2   0   0   2   0   0   2   2   2   0   2   0   0   2   2   0   0   2   2   2   0   0
 MK-6-6                 0   2   0   2   2   2   2   0   2   0   0   0   0   0   0   2   0   2   2   0   0   2   2   0   0   0   0   0   2   0   0   0   0   2   2   0   2   0   2   2   2   0   2   0   2   0   0   0   2   2   2   0   2   0   0   2   2   2   0   0   0   2   2   2   2   0   2   2   0   2   2   0   0   2   2   0   0   0   2   0   0   2   2   0   2   0   0   0   0   2   2   0   0   2   2   0   0   0   2   2   0   0   2   0   0   2   0   0   0   0   2   0   2   0   2   0   2   2   2   2   0   0   2   0   2   0   0   0   0   2   2   0   0   0   0   0   0   2   2   0   0   2   0   0   0   0   0   2   2   2   0   0   2   0   0   0   2   0   0   0   2   0   0   0   0   2   2   0   0   0   2   0   0   2   0   2   2   2   2   0   0   2   0   0   2   2   2   0   2   0   0   2   2   0   0   2   2   0   0   0
 MK-6-7                 0   2   0   0   2   2   2   0   2   0   0   0   0   0   0   2   0   2   2   0   0   2   2   0   0   0   0   0   0   2   2   0   0   2   2   0   2   0   0   2   2   0   2   0   2   0   2   0   2   2   2   0   2   0   0   2   2   0   0   0   0   2   2   2   2   0   2   2   0   2   2   0   0   2   2   0   0   0   2   2   0   2   2   0   2   0   0   0   0   2   2   0   0   2   2   2   0   0   2   2   0   0   0   0   0   0   0   0   0   0   2   0   2   0   2   0   2   2   2   0   0   0   2   0   2   0   0   0   0   2   2   0   0   0   0   0   0   2   2   0   2   2   0   0   2   0   0   2   2   2   0   0   2   0   0   0   2   0   0   0   2   0   0   0   0   2   2   0   0   0   2   0   0   2   0   2   2   2   2   0   0   2   0   0   2   2   2   0   0   0   0   2   2   0   0   2   2   0   0   0
 MK-6-8                 2   2   0   0   2   2   2   0   2   0   0   0   0   0   2   2   0   2   2   0   0   2   2   0   0   0   0   0   0   2   2   0   0   2   2   0   2   0   0   2   0   0   2   0   2   0   2   0   2   2   2   0   2   0   0   2   2   2   0   0   0   2   2   2   2   0   2   2   0   2   2   0   0   2   2   0   0   2   0   2   0   2   2   0   2   0   0   2   2   2   2   0   0   2   2   2   0   0   2   2   0   0   0   2   0   0   0   0   0   0   2   0   2   2   2   0   2   2   2   0   2   0   2   0   2   0   0   0   0   2   2   0   0   0   0   0   0   2   0   0   2   2   0   0   2   0   0   2   2   2   0   0   2   0   0   0   2   0   0   0   2   0   0   0   0   2   2   0   2   0   2   0   0   0   0   2   2   2   2   0   0   2   0   0   0   0   2   0   0   0   0   2   2   0   0   2   2   0   0   0
 MK-6-9                 2   2   0   0   2   2   2   0   2   0   0   0   0   0   2   2   0   0   2   0   0   2   2   0   0   0   0   0   2   2   2   0   0   2   2   0   2   0   0   2   0   0   2   0   2   2   2   0   2   2   2   0   2   0   0   0   2   2   0   2   2   2   2   2   2   0   2   2   0   2   2   0   0   2   2   0   0   2   0   2   0   2   2   2   2   0   0   2   2   2   2   0   0   2   2   2   0   0   0   2   0   0   0   2   0   0   2   0   2   0   2   0   2   2   2   0   0   0   2   0   0   0   2   0   2   0   0   0   2   2   2   0   0   0   0   0   0   2   0   0   2   2   0   0   2   0   2   2   2   2   0   0   2   0   0   0   2   0   2   0   2   0   0   0   0   2   2   0   2   0   2   0   2   0   0   2   2   2   2   0   0   2   2   2   0   0   2   0   0   0   0   0   2   0   0   2   2   0   0   0
 MK-6-10                2   2   0   0   2   2   2   0   2   0   0   0   0   0   2   2   2   0   0   0   0   2   2   0   2   0   0   0   2   2   2   0   0   2   2   0   2   0   2   2   0   0   2   2   2   2   2   0   2   2   2   0   2   0   0   0   2   2   0   2   2   2   0   2   2   0   0   2   0   2   2   0   2   0   2   0   0   2   0   2   0   2   2   2   2   0   0   2   0   2   2   0   0   2   2   2   0   0   0   2   0   0   0   2   0   0   2   2   2   0   2   0   2   2   2   0   0   0   2   0   0   0   2   0   2   0   0   0   2   2   2   0   0   0   0   0   0   2   0   0   2   2   0   0   2   0   2   2   2   2   0   0   2   0   0   0   2   2   2   0   2   0   0   0   0   2   2   0   2   0   2   0   2   0   0   2   2   2   2   0   0   0   2   2   0   0   2   0   0   0   2   0   2   0   0   2   2   0   0   0
 MK-6-11                2   2   0   0   2   2   0   0   2   0   0   0   0   0   2   2   2   2   0   0   0   2   2   0   0   0   0   0   2   2   2   0   0   2   2   0   2   0   2   2   0   0   2   0   2   2   2   2   2   2   2   0   0   0   0   0   0   0   0   2   2   2   0   2   2   0   0   2   0   2   2   0   2   0   0   0   0   2   2   2   0   2   2   2   2   0   0   2   0   2   2   0   0   2   2   2   0   0   0   2   0   0   2   2   0   0   2   2   2   0   2   0   2   2   2   0   0   0   2   0   0   2   2   0   2   0   0   0   2   2   2   0   2   0   0   0   0   2   0   0   2   2   0   0   2   0   2   2   0   2   0   0   2   0   0   0   2   0   2   0   2   0   0   0   0   2   2   0   0   0   2   0   2   0   0   2   2   2   2   0   0   0   2   2   0   0   2   0   0   0   2   0   0   0   2   2   2   0   0   0
 MK-6-12                2   2   0   0   2   2   0   0   2   0   0   0   0   0   2   2   2   2   0   0   0   2   2   2   0   0   2   0   0   2   2   0   0   2   2   0   0   0   2   2   0   0   2   0   2   2   0   2   2   2   2   2   0   0   0   0   0   2   0   2   0   2   0   2   2   0   0   2   0   2   2   0   2   0   2   0   0   2   2   2   0   2   2   2   2   0   0   0   0   2   2   0   0   2   2   2   0   0   0   2   0   0   2   2   0   0   0   2   2   2   2   0   2   2   2   0   0   0   2   0   0   2   2   0   2   0   0   0   2   2   2   0   2   0   0   0   0   2   0   0   2   2   0   0   2   0   2   2   2   2   0   0   2   0   0   0   2   0   2   0   2   0   0   0   0   2   2   2   0   2   2   2   0   0   0   2   2   2   0   0   0   0   2   2   2   0   2   0   0   0   0   0   0   0   2   2   2   0   0   2
 MK-6-13                2   2   0   0   2   2   2   0   2   0   0   0   0   2   2   2   2   2   0   0   0   2   2   2   0   0   2   0   2   2   2   0   0   2   2   0   0   0   2   2   0   0   2   0   2   2   2   2   2   2   2   2   0   2   0   0   2   2   0   2   2   2   0   2   2   0   0   2   0   2   0   0   2   0   2   0   0   0   2   2   0   2   2   2   2   0   0   0   0   2   2   0   0   2   2   2   0   0   0   2   0   0   2   2   2   0   0   2   2   2   2   2   2   2   2   0   0   0   2   0   0   2   2   0   2   0   0   0   2   2   2   0   2   0   0   0   0   2   2   0   2   2   0   0   2   0   2   2   2   2   0   0   2   0   0   0   2   0   2   0   2   0   0   0   0   2   2   2   0   2   2   2   0   0   0   2   2   2   0   0   0   2   2   2   2   0   2   0   0   0   0   0   0   0   2   0   2   0   0   2
 MK-6-14                2   2   2   0   2   2   2   0   2   0   0   0   0   2   2   2   2   2   0   0   0   2   2   2   0   0   2   0   2   2   2   0   2   2   0   0   0   0   2   2   0   0   2   0   2   2   0   2   2   2   2   2   2   0   2   2   0   2   0   2   2   2   0   2   2   0   0   2   0   2   0   0   2   0   2   0   2   0   2   2   0   2   2   2   2   0   0   0   0   2   2   0   0   2   2   2   0   0   0   2   0   0   2   2   2   0   0   0   2   2   0   2   2   2   2   0   0   0   2   2   0   2   2   0   2   0   0   0   2   2   2   0   2   0   0   0   0   0   2   0   2   2   0   0   2   0   2   2   0   2   0   0   2   0   0   0   2   0   2   0   2   0   0   0   0   2   2   2   0   2   2   2   0   0   0   2   2   2   0   0   0   2   2   2   2   0   2   0   0   0   0   0   0   0   2   0   2   0   0   2
 MK-6-15                2   2   2   0   2   0   2   0   2   0   0   0   0   0   2   2   2   2   0   0   0   2   2   2   0   0   2   0   2   2   2   0   2   2   0   0   0   0   2   2   0   0   2   0   2   2   0   2   2   2   2   2   2   0   2   2   0   2   2   0   2   2   0   2   2   0   0   2   0   2   0   0   2   0   2   0   2   2   2   2   0   2   2   0   2   0   0   0   0   2   2   0   0   2   2   2   0   0   0   2   0   0   2   2   2   0   0   2   2   2   0   2   2   2   2   0   0   0   2   0   0   2   2   0   2   0   0   0   2   2   2   0   2   0   0   2   0   0   2   0   2   2   0   0   2   0   2   2   0   2   0   0   2   2   0   0   2   0   0   0   2   0   0   0   0   2   2   0   0   2   2   2   0   0   0   2   2   2   0   0   2   2   2   2   2   2   2   0   0   0   0   0   0   0   2   0   2   0   0   2
 MK-6-16                2   2   2   0   2   0   2   0   2   0   0   0   0   0   2   2   2   2   0   0   0   2   2   2   0   0   2   0   2   2   2   2   2   2   0   0   0   0   2   2   0   0   2   0   2   2   0   2   2   2   0   2   2   2   2   2   0   2   2   0   2   2   0   2   2   2   0   2   0   2   0   2   2   0   2   2   2   2   2   2   0   2   2   0   2   0   0   0   0   2   2   0   0   2   2   2   0   0   0   2   0   0   2   2   2   0   0   2   2   2   0   0   2   2   0   0   0   2   2   0   0   2   2   0   0   2   0   0   2   2   0   0   0   0   0   2   0   0   0   0   2   2   0   0   2   0   2   2   0   2   0   0   2   2   0   0   2   0   0   0   2   0   0   0   0   2   2   0   0   2   2   2   0   0   0   2   2   2   0   0   2   2   2   2   2   2   2   0   2   0   0   2   0   0   2   0   2   2   2   2
 
!****************************************** Phenotypic Data **********************************************************
!-100.0 is resevred for missing phenotype
SimulatedTrait1        15.4975   16.2228   13.1682   14.2695   15.9661   14.9822   16.5282   14.2771   15.8758   15.8850   15.5762   12.4223   13.4810   14.3558   14.8977   16.5911   13.7476   15.4769   14.8641   14.5703   14.7686   15.3308   13.5613   14.2600   13.8013   15.8250   14.4409   16.0058   15.5243   15.9500   16.0999   15.9441   13.7485   15.6031   14.9387   16.0137   15.3303   16.1784   15.3187   14.2111   15.6104   16.1256   15.1288   15.1151   13.2224   16.2192   14.2166   15.5026   13.8758   14.0117   13.7591   13.7747   15.6898   16.9253   15.7554   14.7725   16.1359   13.7318   16.5542   13.6215   14.3284   15.6585   15.4713   16.8148   15.5556   15.8724   16.3872   13.9944   16.0088   15.2502   14.1589   13.6849   15.5680   14.2033   15.8250   16.5597   16.4896   15.2685   14.3537   15.4917   14.7202   14.6114   15.4482   13.7385   15.9497   14.9254   16.7401   14.4420   15.2495   15.4365   13.4143   14.5688   15.3439   13.9531   14.7888   13.5034   16.1565   14.0048   14.9929   15.9355   14.1946   14.3256   15.7170   14.7709   13.5926   16.1673   14.5505   14.1586   14.9898   14.7766   13.3726   15.6041   13.6205   15.8520   14.8737   15.5884   16.0631   14.9762   14.9247   15.9061   16.2512   16.6265   14.5335   14.2905   16.2075   15.8707   14.2874   14.7012   13.5749   15.9145   15.8266   14.8324   14.1281   16.0263   14.0233   15.8794   15.3079   13.6872   14.1061   14.6694   15.0723   14.7312   15.1638   15.6837   15.3654   13.1727   13.9834   14.8313   16.9375   13.6902   15.5036   15.1793   15.9259   14.1958   15.2717   15.9134   15.9996   13.6993   15.8906   14.5689   14.6463   14.0308   14.8130   13.4922   15.6655   16.1812   16.1648   14.6532   16.2183   15.9641   14.2014   15.8493   14.8377   16.9652   16.3832   15.7110   16.2128   17.0837   16.1651   15.1976   14.9151   13.5463   13.8609   14.8002   15.6807   13.6467   15.7649   15.4031   13.8706   13.9322   15.7979   15.3594   13.8592   15.4317   15.5369   14.1959   16.1402   14.9880   15.0165   16.1199
SimulatedTrait2        10.3775    9.5675   10.2733   10.4332    9.3227    9.6575    9.8706   11.0529    9.5854    9.0778    8.8173   10.4192    9.9541   10.4419   10.3638    9.6055   10.9746    9.4467   10.5984   10.4636    9.3338    9.5220   10.6808   10.3626   10.0114    9.5085   10.1634    9.2955    9.5853    9.2952    9.2903    9.1246   10.0613    9.6362    9.7686    9.8297    9.6148    9.5182   10.3025   10.5344    9.6741    9.4379   10.4441    9.7551   10.5628    9.5789   10.7870    9.9194   10.2715   10.4496   10.6799    9.9925    9.5461    9.5119    9.3550   10.4962    9.5373   10.5144    8.9768   10.5335   10.3116    9.5454    9.4062    9.5781    8.9806    9.8112    9.6278   10.7366    9.3815   10.4777   10.2429   10.4162   10.4865   10.5106    9.1641    9.7762    9.0825    9.8558   10.6724    9.3882   10.5489    9.5431    9.6505   10.0880    9.8916    9.4644    9.5407   10.5228   10.6806    9.0462   10.3021   10.3488    9.3639   10.4509   10.4141   10.5501    9.4648   10.5321    9.8465    9.6178   10.8541   10.5845   10.5765    9.8661   10.6779    9.5376    9.4232   10.1903    9.7511    9.4165   10.6072    9.0130   10.3933    9.4651   10.6779    9.4730    9.8610    9.0504   10.1245    9.4662    9.9629   10.1671   10.7471   10.4977    9.7207    9.8957   10.2909   10.9411   10.5392    9.7399    9.5627    9.3907   10.3504    9.7988   10.8414    9.4201   10.1885   10.8166   10.3625   10.6765    9.8916   10.7696   10.7274    9.4545   10.5274   10.5887   10.1109   10.4058    9.6454   10.5071   10.2072    9.4534    9.6654   10.5342    9.0530    9.6078    9.1696   10.5173    9.6134   10.6158   10.3897   10.9089   10.1127   10.2834   10.5384    9.3480    9.5389   10.0169    9.9872    9.9329    9.7880    9.1235   10.6210    9.7369    9.2245    9.6080    9.3566    9.4694    9.4979    9.7216   10.1205   10.6421   10.8462   10.6143    9.6026   10.1952    9.1223    9.0813   10.1227   10.3072    9.7813    9.6399   10.7924   10.2061   10.4004   10.2789    9.5849    9.6048    9.6173   10.6364
 
