# Supplementary material for: Inclusive Composite Interval Mapping of QTL by Environment Interactions in Biparental Populations
Source: PLoS One. 2015 Jul 10;10(7):e0132414. doi: 10.1371/journal.pone.0132414 (PMC4498613; doi:10.1371/journal.pone.0132414)
Supplement: S6 File — (ZIP) [file pone.0132414.s006.zip › H=0.8/L1/run_00186.met]

!**********************Note: lines staring with "!" are remarks and will be ignored in the program********************
!*********************************General Information**********************************
!Assuming F1 = P1 x P2, populations available in QTL IciMapping are: 
!  1, P1BC1F1 = P1 x F1, the first backcrossing where P1 is used as the recurrent parent;
!  2, P2BC1F1 = P2 x F1, the first backcrossing where P2 is used as the recurrent parent;
!  3, F1DH, F1-derived doubled haploids; 
!  4, RIL or F1RIL, recombination inbred lines through the repeated selfing of F1;
!  5, P1BC1RIL, recombination inbred lines through the repeated selfing of P1BC1F1;
!  6, P2BC1RIL, recombination inbred lines through the repeated selfing of P2BC1F1;
!  7, F2, the selfing generation of F1;
!  8, F3, the selfing generation of F2;
!  9, P1BC2F1, the second backcrossing where P1 is used as the recurrent parent; 
! 10, P2BC2F1, the second backcrossing where P2 is used as the recurrent parent;
! 11, P1BC2RIL, recombination inred lines through the repeated selfing of P1BC2F1; 
! 12, P2BC2RIL, recombination inred lines through the repeated selfing of P2BC2F1; 
! 13, P1BC1F2, the selfing generation of P1BC1F1; 
! 14, P2BC1F2, the selfing generation of P2BC1F1; 
! 15, P1BC2F2, the selfing generation of P1BC2F1; 
! 16, P2BC2F2, the selfing generation of P2BC2F1; 
! 17, P1BC1DH, P1BC1F1-derived doubled haploids; 
! 18, P2BC1DH, P2BC1F1-derived doubled haploids; 
! 19, P1BC2DH, P1BC2F1-derived doubled haploids; 
! 20, P2BC2DH, P2BC2F1-derived doubled haploids; 
   3      !Mapping Population (see remarks above)
   2      !Mapping Function (1 for Kosambi; 2 for Haldane; 3 for Morgan)
   2      !Marker Space Type (1 for intervals; 2 for positions)
   1      !Marker Space Unit(1 for centiMorgans; 2 for Morgan)
   6      !Number of Chromosomes (or Linkage Groups)
 200      !Size of the mapping population
   2      !Number of environments
 
!***************************************** Chromosomes and Linkage Maps **********************************************
!Chromosome                 NumMarkers
-CH1                        16
-CH2                        16
-CH3                        16
-CH4                        16
-CH5                        16
-CH6                        16
!Linkage map (Marker name followed by position or the interval length)
 MK-1-1                1     0.000
 MK-1-2                1    10.000
 MK-1-3                1    20.000
 MK-1-4                1    30.000
 MK-1-5                1    40.000
 MK-1-6                1    50.000
 MK-1-7                1    60.000
 MK-1-8                1    70.000
 MK-1-9                1    80.000
 MK-1-10               1    90.000
 MK-1-11               1   100.000
 MK-1-12               1   110.000
 MK-1-13               1   120.000
 MK-1-14               1   130.000
 MK-1-15               1   140.000
 MK-1-16               1   150.000
 MK-2-1                2     0.000
 MK-2-2                2    10.000
 MK-2-3                2    20.000
 MK-2-4                2    30.000
 MK-2-5                2    40.000
 MK-2-6                2    50.000
 MK-2-7                2    60.000
 MK-2-8                2    70.000
 MK-2-9                2    80.000
 MK-2-10               2    90.000
 MK-2-11               2   100.000
 MK-2-12               2   110.000
 MK-2-13               2   120.000
 MK-2-14               2   130.000
 MK-2-15               2   140.000
 MK-2-16               2   150.000
 MK-3-1                3     0.000
 MK-3-2                3    10.000
 MK-3-3                3    20.000
 MK-3-4                3    30.000
 MK-3-5                3    40.000
 MK-3-6                3    50.000
 MK-3-7                3    60.000
 MK-3-8                3    70.000
 MK-3-9                3    80.000
 MK-3-10               3    90.000
 MK-3-11               3   100.000
 MK-3-12               3   110.000
 MK-3-13               3   120.000
 MK-3-14               3   130.000
 MK-3-15               3   140.000
 MK-3-16               3   150.000
 MK-4-1                4     0.000
 MK-4-2                4    10.000
 MK-4-3                4    20.000
 MK-4-4                4    30.000
 MK-4-5                4    40.000
 MK-4-6                4    50.000
 MK-4-7                4    60.000
 MK-4-8                4    70.000
 MK-4-9                4    80.000
 MK-4-10               4    90.000
 MK-4-11               4   100.000
 MK-4-12               4   110.000
 MK-4-13               4   120.000
 MK-4-14               4   130.000
 MK-4-15               4   140.000
 MK-4-16               4   150.000
 MK-5-1                5     0.000
 MK-5-2                5    10.000
 MK-5-3                5    20.000
 MK-5-4                5    30.000
 MK-5-5                5    40.000
 MK-5-6                5    50.000
 MK-5-7                5    60.000
 MK-5-8                5    70.000
 MK-5-9                5    80.000
 MK-5-10               5    90.000
 MK-5-11               5   100.000
 MK-5-12               5   110.000
 MK-5-13               5   120.000
 MK-5-14               5   130.000
 MK-5-15               5   140.000
 MK-5-16               5   150.000
 MK-6-1                6     0.000
 MK-6-2                6    10.000
 MK-6-3                6    20.000
 MK-6-4                6    30.000
 MK-6-5                6    40.000
 MK-6-6                6    50.000
 MK-6-7                6    60.000
 MK-6-8                6    70.000
 MK-6-9                6    80.000
 MK-6-10               6    90.000
 MK-6-11               6   100.000
 MK-6-12               6   110.000
 MK-6-13               6   120.000
 MK-6-14               6   130.000
 MK-6-15               6   140.000
 MK-6-16               6   150.000
!*********************************** Marker Types ********************************************************************
!Co-dominant marker: When heterozygote F1 is present, P1 is coded as 2, F1 is coded as 1, and P2 is coded as 0; Otherwise, P1 is coded as 2, and P2 is coded as 0. 
!Dominant marker: When heterozygote F1 is present, P1 and F1 are coded as 12, and P2 is coded as 0; Otherwise, P1 is coded as 2, and P2 is coded as 0.  
!Recessive markers: When heterozygote F1 is present, P1 is coded as 2, and F1 and P2 are coded as 10; Otherwise, P1 is coded as 2, and P2 is coded as 0. 
!Missing marker is coded as -1. 
 MK-1-1                 0   0   0   0   0   0   2   0   2   2   2   2   2   0   2   0   0   2   2   2   0   0   0   0   2   0   2   2   0   0   2   0   0   0   2   0   2   0   0   2   2   0   0   0   2   0   0   0   0   2   0   0   2   2   2   2   2   0   0   2   2   2   2   2   0   0   2   0   0   0   2   2   2   2   0   2   0   0   2   2   0   2   0   2   2   2   2   2   0   2   0   0   2   0   2   2   2   0   0   2   0   2   2   0   0   0   0   2   2   2   0   2   2   2   0   0   0   0   2   2   0   2   0   2   2   0   2   0   0   2   0   0   0   0   2   0   0   2   2   2   0   2   0   0   2   0   0   2   0   0   2   2   0   0   0   0   0   0   0   2   2   2   0   0   0   0   0   2   0   0   0   0   0   0   0   2   2   0   2   0   2   0   0   2   0   0   2   0   2   2   0   2   0   0   2   0   0   0   0   0
 MK-1-2                 0   0   0   0   0   0   2   0   2   2   2   0   2   0   2   0   0   2   0   2   0   0   0   0   2   0   2   2   0   0   2   0   2   0   2   0   2   0   0   2   2   0   0   0   2   0   0   0   0   2   0   0   2   2   2   2   2   0   0   2   2   2   2   2   2   0   2   0   0   0   2   2   2   2   0   2   0   2   2   2   0   2   0   2   2   2   0   2   0   2   0   0   2   0   2   2   2   0   0   2   0   2   2   0   0   2   0   2   2   2   0   2   2   2   0   0   0   0   2   2   0   2   2   0   2   0   0   0   0   2   0   0   0   0   2   0   0   2   2   2   0   2   0   0   2   0   2   2   0   0   2   2   0   0   0   0   0   0   0   2   2   2   0   2   0   0   0   2   0   0   0   0   0   0   0   2   2   2   2   0   2   0   0   0   0   0   2   0   2   2   0   2   0   0   2   0   0   0   0   2
 MK-1-3                 2   0   0   2   0   2   2   0   0   2   2   0   2   0   2   0   0   2   0   2   0   0   0   0   2   0   2   2   0   0   2   0   2   0   2   0   0   0   0   2   2   0   0   2   2   2   0   0   0   2   2   0   2   2   0   0   2   0   0   2   2   2   2   0   2   2   2   0   0   0   2   2   2   2   0   0   0   2   2   0   0   2   0   2   2   2   0   2   0   2   0   0   2   0   2   2   2   0   0   2   0   2   2   0   0   2   0   2   2   2   2   2   2   2   2   0   0   0   2   2   0   2   2   0   2   0   0   0   0   2   0   0   0   0   2   0   0   2   2   2   0   2   0   0   2   0   2   2   0   0   0   2   0   0   0   0   0   0   0   2   2   2   0   0   0   0   0   2   0   0   0   2   0   0   0   2   2   2   2   0   2   0   0   0   0   0   2   0   2   2   0   2   0   0   2   0   0   0   2   2
 MK-1-4                 2   0   0   0   0   0   2   0   0   2   2   0   2   0   2   0   0   2   0   2   0   0   0   0   2   0   2   2   0   0   2   0   2   0   2   0   0   2   0   0   2   0   0   2   2   2   0   0   0   0   2   0   2   2   0   0   2   0   0   2   2   2   2   0   2   2   2   0   0   2   2   2   2   2   0   0   0   2   2   0   2   2   0   2   2   0   0   2   0   2   0   0   2   0   2   2   2   0   2   2   0   2   2   0   0   2   0   2   2   0   2   2   2   2   2   0   0   0   0   2   0   2   2   2   2   0   0   0   0   2   0   0   0   0   2   0   0   2   2   2   0   2   0   0   2   0   2   2   0   0   0   2   0   0   0   0   0   0   0   2   2   2   0   0   0   0   2   2   0   0   0   2   0   0   0   2   2   0   2   0   2   0   0   0   2   0   2   0   0   0   0   2   0   0   2   0   0   0   2   2
 MK-1-5                 2   0   0   0   0   0   2   2   0   2   2   2   2   0   2   0   0   0   0   2   0   0   0   0   2   0   2   2   0   0   2   2   2   0   2   0   2   2   0   0   0   0   0   2   2   2   2   0   0   0   2   0   2   2   0   0   2   0   0   2   2   2   2   0   2   2   2   0   0   2   2   2   2   2   0   2   0   2   2   0   2   2   0   2   2   0   0   2   0   2   0   0   2   0   2   2   2   0   0   2   0   2   2   0   0   2   0   2   2   0   2   0   2   2   2   0   0   0   0   2   0   0   2   2   2   0   2   0   0   2   0   0   0   0   2   0   0   2   0   2   0   2   0   0   2   0   2   2   0   0   0   2   0   0   0   0   0   0   0   2   2   2   0   0   2   0   2   2   0   0   0   2   0   0   0   2   0   0   0   0   2   0   0   0   2   0   2   2   0   0   0   2   0   0   2   2   0   2   2   2
 MK-1-6                 2   0   0   0   0   2   2   2   0   2   2   2   2   0   2   0   0   2   0   2   0   0   0   0   2   0   2   2   0   0   2   2   2   0   2   0   2   2   0   0   0   0   0   2   2   2   2   0   0   0   0   0   2   2   0   0   2   0   0   2   2   2   0   0   2   2   2   2   0   2   2   2   2   2   0   2   0   0   0   2   0   2   0   2   2   0   0   2   0   2   0   0   2   0   2   0   2   0   0   2   0   2   2   0   2   2   0   2   2   0   2   0   2   2   2   0   0   0   0   2   2   0   2   2   2   0   0   0   0   2   0   0   0   0   2   0   0   2   0   2   0   2   0   0   2   0   2   2   0   0   0   2   0   0   0   0   0   0   0   0   2   2   0   0   2   2   0   2   0   0   0   2   0   0   2   2   0   0   0   0   2   0   0   0   2   0   2   2   0   0   0   2   0   0   0   2   2   2   2   2
 MK-1-7                 2   0   0   0   0   2   2   2   0   2   2   2   0   0   2   0   0   2   0   2   2   0   0   2   2   0   2   2   0   0   2   2   2   0   2   0   2   0   0   0   0   0   0   2   2   0   2   2   0   0   2   0   2   2   0   0   2   0   2   2   2   2   0   0   2   2   2   2   0   2   2   2   2   0   0   2   0   0   0   2   0   2   0   2   2   0   0   2   0   2   0   0   2   0   2   0   2   0   0   2   0   2   2   0   2   2   0   2   2   0   2   0   2   2   2   0   0   0   0   2   2   0   2   2   2   0   0   0   0   0   0   0   0   0   2   0   0   2   0   2   0   2   0   0   2   0   2   2   0   0   0   2   0   0   0   0   0   0   0   0   0   2   0   0   2   2   2   2   0   0   0   2   0   0   2   2   0   0   0   0   2   0   0   0   2   0   2   2   0   0   0   2   0   0   0   2   2   2   2   2
 MK-1-8                 2   0   0   0   0   2   2   2   0   2   0   2   0   0   2   0   0   2   0   2   2   0   0   0   2   0   2   2   2   0   2   2   2   0   0   0   2   0   2   0   0   0   0   2   2   0   2   2   0   0   2   0   2   2   0   0   2   0   2   0   2   0   0   0   2   2   2   2   2   0   2   2   2   0   0   2   0   0   2   0   2   2   0   2   2   0   0   2   0   2   0   0   2   0   2   0   2   0   0   0   0   0   2   0   2   2   0   2   2   0   2   2   2   2   2   0   0   2   0   2   2   0   2   0   2   0   0   0   0   0   0   0   0   0   2   0   0   2   0   2   0   2   0   0   2   0   2   0   0   0   2   2   0   0   0   2   0   0   0   0   0   2   0   0   2   2   2   2   0   0   0   2   0   0   2   2   0   0   0   0   2   0   0   2   2   0   2   2   0   0   0   2   0   0   0   2   2   2   2   0
 MK-1-9                 2   0   0   0   0   2   2   2   0   2   0   2   0   0   0   0   0   2   0   2   2   0   2   0   2   0   2   2   2   0   2   2   2   0   0   0   2   0   2   0   0   0   0   2   2   2   2   2   0   0   2   0   2   2   0   0   2   0   0   2   2   0   0   0   0   2   2   2   2   0   0   2   2   0   0   2   0   0   2   0   0   2   0   2   2   0   0   2   0   2   0   0   2   0   2   0   2   0   0   0   0   0   2   0   2   0   0   2   2   0   2   2   2   2   0   0   0   2   0   2   2   0   2   0   2   0   0   0   0   0   0   0   0   0   2   0   0   2   0   0   0   0   0   0   2   0   0   0   0   0   2   2   0   0   0   2   0   2   0   0   0   0   2   0   2   2   2   2   0   0   0   2   0   0   2   2   0   0   0   0   2   0   0   2   2   0   0   2   0   0   0   2   0   0   0   2   2   2   2   0
 MK-1-10                2   0   0   0   0   2   2   2   0   2   0   2   0   2   0   0   0   0   0   2   2   2   2   0   2   0   2   2   0   0   2   2   2   0   0   0   2   0   2   0   0   0   0   0   2   2   2   2   0   0   2   0   2   2   0   2   0   0   0   2   2   0   0   0   2   2   2   2   0   0   0   2   2   0   0   2   0   0   0   0   0   2   0   2   2   0   0   2   0   2   0   0   2   0   2   0   2   0   0   0   0   0   2   0   0   2   0   2   2   0   2   2   2   2   0   0   0   2   0   2   2   2   2   0   2   0   0   0   0   0   0   2   0   0   2   0   0   0   0   0   0   2   0   0   2   0   0   0   0   0   2   2   0   0   0   2   0   2   0   0   0   0   2   0   2   2   2   2   0   0   2   2   0   0   0   2   0   0   0   0   2   0   0   2   2   0   0   2   0   0   0   2   0   0   0   2   2   2   2   0
 MK-1-11                2   0   0   0   0   2   0   2   0   2   0   2   0   2   2   0   0   0   0   2   2   2   2   0   2   0   2   0   0   2   2   2   2   0   0   0   2   0   2   0   0   0   0   0   2   2   2   2   0   0   0   0   2   2   0   2   0   0   0   2   2   0   0   0   2   2   2   2   0   2   0   2   2   0   0   2   0   0   0   0   0   2   0   2   2   0   0   2   0   2   0   0   2   0   2   2   2   0   0   2   0   0   2   0   0   2   0   2   2   0   2   2   2   0   0   0   0   2   0   2   2   2   2   0   2   0   0   0   0   0   0   2   0   0   2   0   0   0   0   0   0   2   0   0   2   0   0   0   0   0   2   2   0   2   0   2   0   2   0   0   0   0   2   0   0   2   2   2   0   0   2   2   0   0   0   2   2   0   0   0   2   0   0   0   2   0   0   2   0   2   0   2   2   0   0   2   2   2   2   0
 MK-1-12                2   0   2   0   0   2   0   2   0   2   0   2   0   2   2   0   0   2   2   2   2   2   2   0   2   0   2   0   0   2   2   2   2   2   0   2   2   0   2   0   0   0   0   0   0   2   2   2   0   2   0   0   2   2   0   0   0   0   0   0   2   0   0   0   2   2   2   2   2   2   0   2   0   0   0   2   0   0   0   0   0   2   2   2   2   2   0   2   0   0   0   0   2   0   2   2   2   2   0   2   0   2   2   0   0   2   0   2   2   0   2   2   2   0   0   0   0   2   2   2   2   2   0   0   2   0   0   0   0   0   0   2   0   2   2   0   0   0   0   2   0   2   0   0   2   0   0   0   0   0   2   2   0   2   0   2   0   2   0   0   0   0   0   2   2   2   0   2   0   0   2   2   0   2   0   2   2   0   0   0   2   0   0   0   2   0   0   2   0   2   0   0   2   0   0   2   2   2   2   0
 MK-1-13                2   0   2   0   0   2   0   2   0   0   0   0   0   0   2   0   0   2   2   2   2   2   2   0   2   0   2   0   0   2   2   2   2   2   0   2   2   2   0   2   0   0   0   0   0   2   2   2   0   2   0   0   2   0   0   0   2   2   0   0   2   2   0   0   2   2   2   2   2   2   2   2   0   0   0   2   0   0   0   2   0   2   2   2   2   2   0   2   0   0   0   0   2   0   2   0   2   2   0   0   0   2   2   0   0   2   0   2   2   0   2   2   2   0   0   0   0   0   2   2   2   2   0   0   2   0   0   2   0   0   0   2   0   2   2   0   0   0   0   2   0   2   0   0   2   0   0   0   0   0   2   2   0   0   2   2   0   2   0   0   0   0   0   2   2   2   0   2   0   0   2   2   0   2   2   2   2   0   0   0   2   0   0   0   2   0   0   2   0   2   0   0   2   0   0   2   2   2   2   0
 MK-1-14                2   0   2   0   0   2   0   2   0   2   0   0   0   0   2   0   0   2   2   2   2   2   2   0   0   0   2   0   0   2   2   2   2   0   0   2   2   2   0   2   0   0   0   0   0   2   2   2   0   2   2   0   2   0   0   0   2   2   0   0   2   2   0   0   2   2   2   2   2   2   2   2   0   0   0   2   0   0   0   2   2   2   2   2   2   0   0   0   0   0   0   0   2   0   2   0   0   2   0   0   0   2   2   2   0   2   0   2   2   0   2   2   2   0   0   0   0   0   2   0   2   2   0   2   2   0   0   2   0   0   0   2   0   2   2   0   0   0   2   2   0   2   0   0   2   0   0   0   0   0   2   2   0   0   0   2   0   2   0   0   0   0   0   2   0   2   0   2   0   0   2   2   0   0   2   2   2   0   0   2   2   2   0   0   2   0   0   0   0   2   2   0   2   0   2   2   2   2   2   0
 MK-1-15                0   0   2   0   0   2   0   2   0   2   0   0   0   2   0   0   0   2   0   0   2   2   2   0   0   0   2   0   0   2   2   2   2   2   0   2   2   2   0   2   0   2   0   0   0   2   2   2   0   2   2   0   2   0   0   0   2   2   0   0   2   2   0   0   2   2   2   2   2   2   2   2   0   0   0   2   0   0   0   2   2   2   2   2   2   0   0   0   0   0   0   0   2   0   2   0   0   2   0   0   0   2   2   2   0   2   0   2   2   2   2   0   2   0   0   0   0   2   2   0   2   2   0   2   2   0   0   2   0   0   0   0   0   2   2   0   0   2   2   2   0   0   0   0   2   2   0   0   0   0   2   2   0   0   0   2   0   2   0   0   0   0   2   2   0   2   0   2   0   2   2   2   0   0   2   2   2   0   2   2   2   2   0   0   2   0   0   0   0   0   2   0   0   0   2   2   2   2   2   0
 MK-1-16                2   0   2   0   0   2   0   2   2   2   0   0   0   2   0   0   0   2   0   0   2   2   2   0   0   0   2   0   0   2   2   2   2   2   0   0   0   2   0   2   0   2   0   0   0   2   2   2   0   2   0   0   2   0   0   0   2   2   0   2   2   2   0   2   2   2   0   2   2   2   2   2   0   0   0   2   0   0   0   2   2   2   2   2   2   0   0   2   0   0   2   2   2   0   2   0   0   2   0   0   0   2   0   2   0   2   0   2   0   0   0   0   2   0   2   0   0   2   2   0   2   2   0   2   2   0   0   2   0   0   0   0   0   2   2   0   0   2   0   2   0   0   2   0   2   2   0   0   2   0   2   0   0   0   0   2   0   2   0   0   0   0   2   2   0   2   0   2   0   2   2   2   0   0   2   2   2   2   2   2   2   2   0   0   2   2   0   0   0   0   0   0   0   0   2   2   2   2   2   2
 MK-2-1                 2   2   0   0   0   0   2   2   0   2   2   0   2   2   0   0   0   2   2   2   0   2   0   0   2   2   0   2   0   0   2   0   0   0   0   0   0   0   0   0   2   2   0   0   2   0   0   2   2   0   2   2   0   2   0   0   2   2   2   2   0   2   2   2   0   0   0   2   0   0   0   2   2   2   2   0   0   0   2   2   2   0   0   2   2   2   0   2   2   2   2   0   2   0   0   0   0   2   2   0   2   2   0   0   0   2   2   2   0   2   2   2   2   2   2   2   0   0   0   0   2   0   2   2   2   0   2   2   0   2   2   0   0   2   0   0   2   2   2   2   0   2   0   0   0   2   0   0   2   2   0   2   0   0   0   2   2   2   2   0   0   2   0   2   2   0   2   0   2   2   0   2   2   0   2   2   2   0   2   2   0   2   2   2   0   0   2   0   2   0   0   2   2   0   0   2   2   0   0   0
 MK-2-2                 2   0   0   0   0   0   2   2   0   2   2   0   2   2   0   0   0   2   2   2   0   2   0   0   2   2   0   0   0   0   2   0   0   0   0   0   0   0   0   0   2   2   0   2   2   0   0   2   2   0   2   2   2   2   0   0   2   2   2   2   0   2   2   2   0   2   0   0   2   0   2   2   2   2   2   0   0   0   2   2   2   0   0   2   2   2   0   0   2   2   2   0   2   0   2   0   0   2   0   0   2   2   0   0   0   2   2   2   0   2   2   2   2   0   2   2   0   0   0   0   2   0   2   2   2   0   2   2   0   2   2   0   0   2   0   0   2   2   0   0   0   2   0   2   2   2   0   0   0   2   0   2   0   0   0   2   2   2   2   2   0   2   0   2   2   0   2   0   2   2   0   0   0   0   2   0   2   0   2   2   0   2   2   2   0   0   2   0   2   0   0   2   2   0   0   2   2   0   2   0
 MK-2-3                 0   0   0   0   0   0   2   0   0   2   2   2   2   2   0   0   0   2   2   2   0   2   0   0   2   2   0   2   0   0   2   0   0   0   0   0   0   0   2   0   2   2   2   2   2   0   0   2   2   0   0   2   2   2   0   2   2   0   2   2   0   2   2   2   0   2   0   0   2   0   2   2   2   2   2   2   0   0   2   2   2   0   0   2   2   2   0   0   2   2   2   0   2   0   2   2   0   2   0   0   2   2   0   0   0   2   2   2   0   2   2   2   2   0   2   2   0   0   0   2   2   0   2   2   2   0   2   0   0   0   2   0   0   2   0   2   2   2   0   2   0   2   0   2   0   2   0   0   0   0   0   2   0   0   0   2   0   2   0   2   2   2   0   2   0   0   0   0   2   2   0   0   0   0   2   0   2   0   2   2   0   2   2   2   0   0   2   0   2   0   0   2   2   0   0   2   2   0   2   2
 MK-2-4                 0   0   0   0   0   0   2   2   0   2   2   2   2   2   0   0   2   2   2   2   0   2   0   0   2   2   0   2   0   0   2   2   0   2   2   0   2   0   2   0   2   2   2   0   2   0   0   2   2   0   0   2   0   2   0   2   2   0   2   2   0   2   2   0   2   2   0   0   0   0   2   2   2   2   2   2   0   0   2   2   2   0   0   2   2   2   0   0   2   2   2   0   2   0   2   2   0   2   0   0   2   2   0   0   2   2   2   2   0   2   2   2   2   0   2   2   0   0   0   2   2   0   2   2   2   0   2   0   0   0   2   0   2   2   0   0   2   2   0   2   0   2   0   2   0   2   2   0   0   0   0   2   0   0   0   2   0   0   0   2   2   2   0   2   0   0   0   0   2   2   0   0   0   0   2   0   2   0   0   2   2   2   2   2   0   0   2   0   2   0   0   2   2   0   0   2   2   0   2   2
 MK-2-5                 0   0   0   0   2   2   2   2   0   2   2   2   2   2   0   0   2   0   2   2   0   2   2   0   2   2   0   2   0   0   2   2   0   2   2   0   0   2   2   0   2   2   0   0   2   0   0   2   2   0   0   2   0   2   0   2   2   0   2   2   0   2   2   0   0   2   0   0   0   0   2   2   2   2   2   2   0   0   2   2   0   0   0   2   2   2   0   0   2   2   2   0   2   0   2   2   0   2   0   0   2   2   0   0   2   2   0   2   0   2   2   2   2   0   2   2   0   0   0   2   0   0   2   2   0   0   2   0   0   0   0   0   2   2   0   2   0   2   0   2   0   2   0   0   0   2   2   0   0   0   0   2   0   0   0   2   0   0   0   2   2   2   0   2   0   0   0   0   2   2   0   0   0   0   2   0   2   2   0   0   2   2   2   2   0   0   2   0   2   0   0   2   2   0   0   2   2   0   2   2
 MK-2-6                 0   0   0   0   2   2   2   2   0   2   2   2   2   2   0   0   2   0   2   2   0   0   2   0   2   2   2   2   0   0   2   2   0   2   2   0   0   2   2   0   2   0   0   0   2   0   0   2   2   0   0   2   0   2   0   2   2   0   2   2   0   2   2   0   0   2   0   0   0   0   2   2   2   2   2   0   0   0   0   0   0   0   0   2   2   2   2   0   2   2   2   0   0   0   2   0   0   2   0   0   2   2   2   0   2   2   0   2   0   2   2   2   2   0   2   2   0   0   0   0   2   0   2   2   0   0   2   0   0   0   0   0   2   2   0   2   2   0   0   2   0   2   2   0   0   2   0   0   0   0   2   2   0   0   0   2   0   0   0   2   2   2   0   2   0   0   0   0   2   2   0   2   0   0   2   0   2   2   0   0   2   2   2   2   0   0   2   0   2   0   0   2   2   0   0   2   2   0   2   2
 MK-2-7                 0   0   0   2   2   2   2   2   0   0   2   2   2   0   0   0   2   0   2   2   0   2   2   2   2   2   2   2   0   0   2   2   0   0   2   0   0   2   2   0   2   0   0   0   2   0   0   2   2   2   0   2   0   2   0   2   2   0   2   2   0   0   2   0   0   2   0   0   0   0   2   2   2   2   2   0   0   2   2   0   0   0   0   2   2   0   2   0   2   0   2   2   0   0   2   0   0   2   0   0   2   2   2   2   0   2   0   2   0   2   2   2   2   0   2   2   0   0   0   0   2   0   2   2   0   0   2   0   0   0   0   0   2   2   0   2   2   0   0   2   0   2   2   0   2   2   0   2   0   0   2   2   0   0   0   2   0   0   0   2   0   2   0   2   0   2   0   0   0   0   0   2   0   0   2   0   2   2   0   0   2   2   2   2   2   0   2   0   0   0   0   2   2   0   0   2   2   0   0   2
 MK-2-8                 0   0   0   2   2   2   2   2   0   0   2   2   2   0   0   0   2   0   2   2   0   2   2   2   2   2   2   2   0   0   2   2   0   0   2   0   0   2   0   0   2   0   0   0   2   0   0   2   2   2   0   2   0   2   0   2   2   0   2   2   0   0   2   0   0   0   0   0   0   0   2   2   2   2   2   0   0   2   2   0   2   0   0   2   2   0   2   0   2   2   2   2   0   0   2   0   0   2   0   0   2   2   2   2   0   2   0   2   0   2   0   2   0   0   2   2   0   0   0   0   2   0   2   2   0   0   2   0   0   0   0   2   2   2   0   2   2   0   0   2   2   0   2   2   2   2   0   2   2   0   2   2   0   0   0   2   0   2   0   2   0   2   0   2   0   2   0   0   2   0   0   2   0   0   2   0   2   0   0   0   2   2   2   2   2   0   0   0   0   0   0   2   2   0   0   2   2   0   0   2
 MK-2-9                 0   0   0   2   2   2   2   2   0   0   2   2   2   0   0   0   2   0   2   0   2   2   2   2   2   0   2   0   2   0   2   2   0   0   0   0   0   2   0   0   2   0   0   0   2   0   0   2   0   2   0   2   0   2   0   2   2   0   2   2   0   2   2   0   0   0   0   0   0   0   2   2   2   2   2   0   0   2   2   0   2   0   0   2   2   0   2   0   2   2   0   2   2   0   2   0   0   2   0   0   2   0   2   2   0   2   0   2   0   2   0   2   0   0   2   2   0   0   0   0   2   0   2   2   0   0   2   0   0   0   0   2   2   2   0   2   2   0   0   2   2   0   0   2   2   0   2   2   2   0   2   2   0   0   0   2   0   2   0   2   0   2   0   0   0   2   0   0   2   0   0   2   0   0   2   0   2   0   0   0   0   2   2   2   2   0   0   0   0   0   0   0   0   0   0   0   0   0   0   2
 MK-2-10                0   2   2   2   2   2   2   2   0   0   2   2   2   0   2   0   2   0   2   2   2   2   2   2   2   0   2   0   2   0   2   0   0   0   0   0   0   2   2   0   2   0   0   0   2   0   0   2   0   2   0   2   0   2   0   2   2   0   2   2   0   2   2   0   0   0   2   0   0   0   2   2   0   2   2   2   0   2   2   0   0   0   0   0   2   0   0   0   2   2   0   2   2   0   2   0   0   2   0   0   2   0   2   2   0   0   2   2   0   2   0   2   2   0   2   2   0   0   0   0   2   0   2   2   0   0   2   0   0   0   0   2   2   2   0   2   2   0   0   2   2   0   0   2   2   0   2   0   2   0   2   2   0   0   0   2   0   2   2   2   0   2   0   0   2   2   0   0   0   0   0   2   0   0   2   0   2   0   0   0   0   2   2   2   2   0   0   0   0   0   0   2   0   2   0   2   0   0   0   0
 MK-2-11                0   2   2   2   2   0   2   2   0   0   2   2   2   2   2   0   2   0   0   2   2   2   2   2   2   0   2   0   2   0   0   0   0   2   0   2   0   2   2   0   2   0   0   0   2   0   0   2   0   2   0   2   0   2   0   0   2   0   2   0   0   2   2   0   0   0   2   0   2   0   2   2   0   2   2   2   0   2   2   0   0   0   0   0   0   0   0   0   2   2   0   2   2   0   0   0   0   2   0   0   2   0   2   2   0   0   2   2   0   2   2   2   2   0   2   2   0   0   0   0   2   2   2   2   0   0   2   2   0   2   0   2   2   2   0   2   2   0   0   2   2   0   0   2   2   0   2   0   2   0   2   0   0   0   0   2   2   2   2   2   2   2   0   0   2   2   2   0   0   2   0   2   0   0   2   0   2   0   0   0   0   0   2   2   2   0   0   0   0   0   0   0   0   2   0   2   0   0   0   0
 MK-2-12                0   2   2   2   2   0   2   2   0   0   2   2   2   2   2   0   2   0   0   2   2   2   0   2   2   0   2   0   2   0   2   0   0   0   0   2   0   2   2   0   2   0   0   0   2   0   0   2   0   2   0   2   0   2   0   0   2   0   2   0   0   2   2   0   0   0   2   2   0   0   2   2   0   2   2   2   0   2   2   0   0   0   0   0   0   0   0   0   2   2   0   2   2   2   0   0   0   2   0   0   2   0   2   2   0   0   2   2   0   2   2   0   2   0   2   2   0   0   0   0   2   2   2   0   0   0   2   2   0   2   0   2   0   2   2   2   2   0   0   2   2   0   0   2   2   0   0   0   2   0   2   0   0   0   0   2   2   2   2   2   2   2   0   0   0   2   2   0   0   2   0   2   0   0   2   0   0   2   0   0   0   0   0   0   2   0   0   0   0   0   0   0   0   2   0   2   2   0   0   0
 MK-2-13                0   2   2   2   2   0   2   2   0   0   2   2   2   2   2   0   2   0   0   2   2   0   0   2   0   0   2   0   2   0   2   0   0   0   0   2   0   2   2   0   2   0   0   0   2   0   0   2   0   2   0   0   0   0   0   0   2   0   2   0   0   2   2   0   2   0   0   0   2   0   2   2   0   2   2   0   0   2   2   0   0   0   0   0   0   2   2   0   2   2   0   2   2   2   0   0   0   0   0   0   0   0   2   2   0   0   2   2   0   2   2   0   2   0   2   2   0   0   0   0   2   2   2   0   0   0   2   2   0   2   0   2   0   2   2   2   2   0   0   2   2   0   0   2   2   0   0   0   2   0   2   0   0   0   0   2   2   2   2   0   2   2   2   0   0   2   2   0   0   2   2   0   0   0   2   0   0   0   0   0   0   0   0   0   2   0   0   0   0   2   0   2   0   2   0   2   2   0   0   2
 MK-2-14                0   2   2   2   2   0   2   2   0   0   2   2   2   2   2   2   0   0   0   2   2   0   0   2   0   0   2   0   2   0   0   0   0   0   0   2   0   2   2   0   2   0   0   0   2   0   0   2   0   0   2   0   0   0   0   0   2   0   0   0   0   2   2   0   2   0   0   0   0   0   2   2   2   2   2   0   0   2   2   0   0   0   0   0   0   2   2   0   2   2   0   2   2   2   0   0   2   0   0   0   0   0   2   2   0   0   2   2   0   0   0   0   2   0   2   0   0   0   0   2   2   0   2   0   2   0   2   2   0   0   0   2   0   2   2   2   2   0   0   2   2   2   2   2   2   0   0   0   2   0   2   0   0   0   0   2   2   2   2   0   2   2   0   0   0   2   2   0   0   2   2   0   0   0   2   0   0   2   0   0   0   0   0   0   2   0   0   0   0   2   0   2   0   2   0   2   2   0   0   2
 MK-2-15                0   2   2   2   2   2   2   2   0   0   2   2   2   2   2   2   0   0   0   2   2   0   0   2   0   0   2   0   2   0   0   0   0   0   0   2   0   2   2   0   2   0   0   0   2   0   0   0   0   0   2   0   0   0   0   0   2   2   0   0   2   2   2   2   2   0   0   0   0   0   2   2   2   2   2   0   0   2   2   2   0   0   0   0   0   2   2   2   2   2   0   2   0   2   0   0   2   0   0   0   0   0   2   2   0   0   2   2   0   0   0   0   2   2   2   0   0   0   0   2   2   0   2   0   2   0   2   2   0   0   0   2   0   2   2   2   2   0   0   2   0   2   2   2   2   0   0   0   2   2   2   2   0   2   0   2   2   2   2   0   2   2   2   0   0   2   2   0   0   2   2   0   0   0   2   2   0   2   2   0   0   0   0   2   2   2   0   2   2   2   0   2   0   2   2   2   2   0   0   2
 MK-2-16                0   2   0   0   2   0   2   2   0   0   2   2   2   2   2   2   0   0   0   2   2   0   0   2   0   2   2   0   2   0   0   0   0   0   0   2   0   2   2   0   2   0   0   2   2   0   0   0   0   0   2   0   0   0   0   0   0   2   0   0   2   2   2   2   2   0   0   0   0   0   2   2   2   0   2   0   0   2   2   2   2   2   0   0   0   0   2   0   2   2   2   2   0   2   0   0   2   0   0   0   0   0   2   2   0   0   2   2   0   0   0   0   2   0   2   0   0   0   0   2   0   2   2   0   2   0   2   2   0   0   0   2   0   2   2   2   2   0   0   2   0   2   2   2   2   0   0   0   0   2   2   0   0   2   0   2   2   2   2   0   2   2   2   0   0   2   2   0   2   2   2   0   0   0   2   0   2   2   2   0   2   0   0   2   2   2   2   2   2   2   0   2   2   2   2   2   2   0   0   2
 MK-3-1                 0   0   0   0   2   0   2   0   0   2   0   2   0   0   0   2   2   2   0   0   2   0   0   0   0   2   0   0   0   0   0   0   0   0   0   2   2   0   0   2   2   0   2   2   0   0   2   2   2   2   2   2   2   2   2   0   2   0   2   0   2   2   0   2   0   2   2   0   2   2   0   0   2   2   0   0   2   2   0   2   2   2   0   0   0   2   2   0   2   0   0   0   0   0   0   2   0   2   2   2   2   0   2   0   0   2   0   0   2   0   2   2   0   2   2   2   2   0   0   2   2   0   2   2   0   0   2   2   0   0   0   0   0   2   0   0   0   2   2   2   2   0   0   2   0   2   0   0   0   0   2   2   2   0   2   0   2   0   2   0   2   2   2   2   0   2   0   2   0   0   0   0   0   2   0   2   2   0   2   2   0   0   0   2   0   0   2   0   0   2   0   0   2   2   0   2   0   0   0   2
 MK-3-2                 2   0   0   0   2   0   2   0   0   2   0   2   0   0   0   2   2   2   0   0   2   0   0   0   0   2   0   0   0   0   2   0   0   0   0   2   2   0   0   2   2   0   2   2   0   0   2   2   0   2   2   2   2   2   2   2   2   0   2   0   2   2   0   2   0   2   2   0   2   2   0   0   2   2   0   0   0   2   0   2   2   2   0   0   0   2   2   0   2   0   0   0   0   0   0   2   0   2   2   0   2   0   2   0   0   0   0   0   2   0   2   0   0   2   2   2   2   0   0   2   2   0   0   2   0   0   2   2   0   0   2   0   0   2   0   0   0   2   2   2   0   2   0   2   0   2   0   0   0   0   2   2   2   0   0   2   2   0   2   0   2   2   2   2   0   2   0   2   0   0   0   2   0   2   0   2   2   0   2   2   0   0   0   2   0   0   2   0   0   2   0   0   2   2   0   2   0   0   0   2
 MK-3-3                 2   2   0   0   2   0   2   0   0   2   0   2   0   2   0   2   2   2   0   0   2   0   0   0   0   2   2   0   0   0   2   0   0   0   0   0   2   0   0   2   2   0   2   2   0   0   2   2   0   2   2   2   2   2   2   2   2   0   2   0   2   2   0   2   0   2   2   2   0   2   0   0   2   2   0   0   0   2   0   2   2   2   0   0   0   2   2   0   2   0   0   0   0   0   0   2   0   2   0   2   2   2   2   0   0   0   0   0   2   0   2   0   0   2   2   0   2   0   0   2   2   0   0   2   0   0   2   2   0   0   2   0   0   2   0   0   0   2   2   2   0   2   0   2   0   2   0   0   0   0   2   2   2   2   2   2   2   0   2   0   2   2   2   2   0   2   0   2   0   2   0   2   2   2   0   2   2   0   2   2   2   0   0   0   0   0   2   2   0   2   0   0   2   0   0   2   0   0   0   2
 MK-3-4                 2   2   0   0   2   0   2   0   2   2   0   2   0   2   0   2   2   0   0   0   2   0   0   0   2   2   2   0   0   0   2   0   0   0   0   0   2   0   0   2   2   0   2   2   0   0   2   2   0   0   2   2   2   2   2   2   2   0   2   0   2   2   0   2   0   2   2   2   0   2   0   0   0   2   2   2   0   2   0   2   2   2   0   0   2   2   2   0   0   0   0   0   2   2   0   2   0   2   0   2   2   2   0   0   0   0   0   0   2   0   2   0   0   2   2   0   2   0   0   2   2   0   2   2   0   0   2   2   0   0   2   0   0   2   0   0   0   0   2   2   0   2   0   2   0   2   0   0   0   0   2   2   2   0   2   2   2   0   2   0   2   2   2   2   0   2   0   0   0   2   0   2   2   2   0   2   2   0   2   0   2   0   0   0   0   0   2   2   0   2   0   2   2   2   0   2   2   0   2   2
 MK-3-5                 2   2   2   0   2   0   2   0   2   2   0   2   0   2   0   2   2   0   0   0   2   0   2   0   2   2   2   0   0   0   2   0   0   0   0   0   2   0   2   2   2   0   0   2   0   0   2   2   0   0   2   2   2   2   2   2   2   0   2   0   2   2   0   2   0   2   2   2   0   2   0   0   0   2   2   2   0   2   0   2   0   2   2   0   2   2   2   2   0   2   0   0   0   2   0   2   0   2   0   2   2   2   0   0   0   0   0   0   2   0   2   0   0   2   2   0   2   0   0   2   2   0   2   2   0   0   2   2   0   0   2   0   0   2   2   0   2   0   2   2   0   2   0   2   0   2   2   0   0   0   2   2   2   2   2   2   2   2   0   0   2   2   2   2   0   2   0   0   0   2   0   0   2   2   0   2   2   0   2   0   2   0   0   0   0   0   2   2   0   2   2   2   2   0   0   2   0   0   2   2
 MK-3-6                 2   2   0   0   2   0   2   0   2   2   0   2   0   2   0   2   2   0   0   2   2   0   2   0   0   2   2   0   0   2   2   0   0   2   0   0   2   0   2   2   2   0   0   2   2   0   2   2   0   2   2   2   2   2   2   2   2   0   2   0   0   2   0   2   0   2   2   2   0   2   0   0   2   2   2   2   0   2   0   2   0   2   2   0   2   2   2   2   0   2   0   0   0   2   0   2   2   2   0   2   2   2   0   0   0   0   0   0   2   0   2   0   0   2   2   0   2   2   0   0   2   0   2   2   0   2   2   2   0   0   2   0   0   2   2   2   2   0   2   2   0   2   0   2   0   2   2   0   0   0   0   2   2   2   2   2   2   2   0   0   2   2   2   2   0   2   0   0   0   2   0   0   2   2   0   2   2   0   2   0   2   0   0   0   0   0   2   2   0   2   2   2   2   0   0   2   0   0   2   0
 MK-3-7                 2   2   0   0   2   0   0   0   2   2   0   2   0   0   2   2   0   0   0   2   0   0   2   0   0   2   2   0   0   2   2   0   0   2   2   0   2   0   2   2   2   0   0   2   2   0   2   2   0   2   2   2   2   2   2   2   2   0   2   0   0   0   2   2   0   2   0   2   0   2   0   0   2   2   2   2   0   2   0   2   0   2   2   2   2   2   0   2   0   2   0   0   0   2   0   2   2   2   0   2   2   2   0   0   0   0   0   0   2   0   2   0   0   2   2   0   0   2   0   0   2   0   2   2   0   2   2   2   0   0   2   2   0   2   2   0   2   0   2   2   0   2   2   2   0   2   2   0   0   2   0   2   2   2   2   0   2   2   0   0   2   0   2   2   0   2   0   0   0   0   2   0   2   2   0   2   2   0   2   0   2   0   0   0   0   0   2   2   0   2   2   2   2   0   0   2   2   0   2   0
 MK-3-8                 2   0   0   0   2   0   2   0   0   2   0   2   0   0   2   0   0   0   0   2   0   0   2   2   0   2   2   0   0   2   2   0   0   2   2   2   2   0   2   2   2   2   0   0   2   0   2   0   0   2   2   2   2   2   2   2   2   0   2   0   0   0   2   2   0   2   0   0   0   2   0   0   2   2   2   0   0   2   2   2   0   2   2   2   2   2   2   2   0   2   0   2   0   2   0   2   2   2   0   2   2   2   2   2   0   0   0   0   2   0   0   0   0   2   2   0   0   2   0   2   2   0   2   2   0   2   2   2   0   0   0   2   0   2   2   0   2   0   2   2   0   2   2   2   0   2   2   0   0   0   0   0   2   2   2   0   2   2   2   0   2   0   2   2   0   2   0   0   0   0   2   0   2   2   0   2   2   0   2   0   2   0   0   0   0   0   2   0   0   2   2   2   2   0   2   2   2   0   2   0
 MK-3-9                 2   0   0   0   2   0   2   0   0   2   2   2   0   0   0   0   0   0   0   2   0   0   2   2   0   0   2   0   0   2   2   0   0   2   0   2   2   0   2   2   2   2   0   0   2   0   2   0   0   2   2   2   2   2   2   2   2   0   2   0   0   0   2   2   0   2   0   0   0   2   0   0   2   2   2   0   0   2   0   2   2   2   2   2   2   2   2   2   0   2   0   2   0   2   0   2   2   2   0   2   2   2   2   2   0   0   0   0   2   0   0   0   0   2   2   0   0   2   0   2   2   0   2   2   0   2   2   2   2   0   0   2   0   2   2   0   2   0   2   2   0   2   2   2   0   2   2   0   0   0   0   0   2   2   2   0   2   2   2   0   2   0   2   2   2   2   0   0   0   0   2   0   0   2   2   2   0   0   2   0   2   0   0   0   0   0   2   0   0   2   2   2   2   0   2   2   0   0   2   0
 MK-3-10                2   0   0   2   2   2   2   0   0   2   2   2   0   2   0   0   0   0   0   2   0   0   2   2   0   0   2   0   2   2   2   0   0   2   0   2   2   2   2   2   2   2   0   2   0   0   2   0   0   2   2   2   0   2   2   2   2   0   2   0   0   0   2   2   0   2   2   0   0   2   0   2   2   2   0   0   0   2   0   2   2   2   2   2   2   2   2   2   0   2   0   2   0   2   0   2   2   2   0   2   2   2   2   2   0   0   2   0   2   0   0   0   0   2   2   0   0   2   0   2   2   0   2   2   0   2   2   2   2   0   0   2   0   2   2   0   2   2   2   0   0   2   2   2   0   2   2   2   0   0   0   2   2   2   2   2   2   2   2   0   2   0   2   2   2   2   0   0   0   0   0   0   2   2   2   2   0   0   0   0   2   0   0   0   0   0   2   0   0   2   2   0   2   2   2   2   0   0   2   0
 MK-3-11                2   0   0   2   2   2   2   0   0   2   2   2   0   2   0   2   0   0   0   2   0   0   2   2   0   0   0   0   2   2   2   0   0   2   0   2   2   2   2   2   2   2   2   2   0   0   2   2   0   2   2   2   0   2   2   2   2   0   2   0   0   0   2   2   0   2   0   0   0   2   0   2   2   2   0   0   0   2   0   2   2   2   2   2   2   2   2   2   0   2   0   2   0   2   2   2   2   2   0   2   2   2   2   2   0   0   2   0   2   0   0   0   0   2   2   0   0   2   0   2   2   0   2   2   2   2   0   0   0   0   0   2   0   2   2   0   0   0   2   0   0   2   2   2   0   2   2   2   0   0   0   2   2   2   2   2   2   2   2   0   2   0   2   2   2   2   2   0   0   0   2   0   2   2   2   2   0   0   0   0   2   2   0   0   0   0   2   0   0   2   2   0   2   2   2   2   0   0   2   0
 MK-3-12                2   2   0   2   2   2   2   2   0   2   2   2   0   2   0   2   0   0   0   2   0   0   2   2   0   0   2   0   2   0   2   0   0   2   0   2   2   2   2   2   2   2   0   2   0   2   2   2   0   2   2   0   0   2   2   2   2   0   2   0   0   2   2   0   0   2   0   0   0   2   0   2   2   2   0   0   0   2   2   2   0   2   0   2   2   2   2   2   0   2   0   2   2   2   2   2   2   2   0   2   2   2   2   2   2   0   2   0   2   0   0   0   0   2   2   0   0   2   0   0   2   0   2   2   0   2   0   0   0   0   0   2   0   2   2   0   2   0   2   0   2   2   2   2   0   2   2   2   2   2   0   2   0   2   2   2   2   2   2   0   2   0   2   2   2   2   0   2   0   0   2   0   2   2   2   2   0   0   0   0   2   2   0   0   0   0   2   0   0   2   2   0   2   2   2   2   0   0   2   0
 MK-3-13                2   2   0   2   2   2   2   2   0   2   2   2   0   2   0   2   0   0   2   2   2   2   2   2   0   0   2   0   2   0   2   0   0   2   2   2   2   2   2   2   2   2   0   2   0   2   2   2   0   2   2   0   0   2   2   2   2   0   2   0   0   2   0   0   0   2   0   0   2   2   2   2   2   2   0   0   0   2   2   2   0   2   0   2   2   0   2   2   2   2   0   2   2   2   2   2   2   2   2   2   2   2   2   2   2   0   2   2   2   0   0   0   0   2   2   0   0   2   0   0   2   0   2   2   2   2   2   0   0   2   0   2   0   2   2   0   2   0   2   0   2   0   2   0   0   2   2   2   2   0   0   2   0   2   2   2   2   2   2   0   2   2   2   2   2   2   0   2   0   0   2   2   2   2   2   2   0   0   0   0   2   2   0   2   0   0   2   0   2   2   2   0   2   2   0   2   0   0   2   0
 MK-3-14                2   0   0   2   2   2   2   2   0   2   2   2   0   2   2   2   0   0   2   2   2   0   2   2   0   0   2   0   2   0   2   2   0   2   2   2   2   2   2   2   2   2   0   2   0   2   0   2   0   0   2   0   0   2   2   0   2   0   0   0   0   2   2   0   0   2   0   0   2   2   2   2   2   2   0   0   0   2   0   2   0   2   0   2   2   0   2   2   2   2   0   2   0   2   2   2   2   2   2   2   2   2   0   2   2   0   2   2   2   0   0   0   0   2   2   0   0   2   0   0   2   0   2   2   0   2   0   0   0   2   0   2   0   2   2   0   2   2   2   0   2   0   2   0   0   0   2   2   2   0   0   2   0   2   2   2   2   2   2   0   2   2   2   2   0   2   0   2   0   0   2   2   2   2   2   2   0   0   2   0   2   2   0   2   0   0   2   0   2   2   0   0   2   2   2   2   0   0   2   0
 MK-3-15                2   0   0   2   2   2   2   2   0   2   2   2   0   2   2   2   0   0   2   2   2   0   2   2   0   0   2   0   2   2   2   2   0   2   2   2   2   2   2   2   2   2   0   2   0   2   0   0   0   0   2   0   0   2   2   0   2   0   0   0   0   2   2   0   0   2   0   0   2   2   2   2   2   2   0   0   0   2   0   0   0   2   0   2   2   0   2   2   2   2   0   2   0   2   2   2   2   2   2   0   2   2   0   2   0   0   2   2   2   0   0   2   0   2   2   0   0   2   2   0   2   0   2   2   0   2   0   0   0   2   0   2   0   2   0   0   0   2   2   0   2   0   2   0   0   0   2   2   2   0   0   2   0   2   2   2   2   0   2   0   2   2   0   2   2   2   0   2   0   0   2   2   2   2   2   2   0   2   2   0   2   2   0   2   0   0   2   2   2   2   0   0   0   2   2   2   2   0   2   0
 MK-3-16                2   0   0   2   2   2   2   2   0   2   2   2   0   2   2   2   0   0   2   2   2   0   2   2   2   0   2   0   2   2   2   2   0   2   2   2   2   0   2   2   2   2   0   2   0   2   0   0   0   0   2   0   0   2   2   0   2   0   0   0   0   0   2   0   2   0   0   0   2   2   0   2   2   2   0   0   0   2   0   0   0   2   0   2   2   0   2   2   2   2   0   2   0   2   2   2   2   2   2   0   2   0   0   2   0   0   2   2   2   2   2   2   0   2   2   0   0   2   2   0   2   0   2   0   0   2   0   0   2   2   0   2   0   2   0   0   0   2   2   0   2   0   2   0   0   0   2   2   2   0   0   2   0   2   2   2   2   0   2   2   2   2   0   2   2   2   0   2   0   0   2   2   2   2   2   2   0   2   2   0   2   2   0   2   0   0   2   2   2   2   0   0   0   2   2   2   0   0   2   0
 MK-4-1                 2   2   2   2   0   2   2   0   2   2   0   2   2   0   2   2   2   0   0   0   0   2   0   0   0   2   2   2   2   2   0   0   0   0   0   2   2   2   0   0   0   0   0   2   0   0   2   2   0   0   0   0   0   2   0   0   0   2   0   0   0   0   0   0   2   2   0   2   2   2   0   0   0   2   2   0   0   2   2   2   0   0   2   2   2   2   0   2   2   0   2   0   0   0   0   0   0   0   2   0   2   2   0   2   2   0   2   0   2   2   0   2   0   0   0   0   0   2   2   0   0   2   2   0   0   2   2   2   2   0   0   2   0   0   0   0   0   2   2   0   0   2   2   0   0   0   2   2   0   2   2   0   2   2   0   0   0   2   0   2   0   0   0   0   0   0   0   2   2   0   0   2   2   0   2   0   2   2   0   0   0   0   2   2   2   2   2   0   2   2   0   0   0   2   0   2   0   2   0   2
 MK-4-2                 2   2   2   2   0   2   2   0   0   2   2   2   2   2   0   2   2   0   0   0   0   2   0   0   0   2   2   2   2   2   0   0   0   0   0   2   2   2   0   0   0   0   0   2   0   0   0   2   2   0   0   0   0   2   0   0   0   2   0   0   0   0   0   0   0   2   0   2   2   2   0   0   0   2   2   0   0   2   2   2   0   2   2   2   2   0   0   2   2   0   2   0   2   0   0   0   0   0   2   0   0   2   0   2   2   0   2   0   2   2   0   2   0   0   0   0   0   2   2   0   0   2   2   0   0   2   2   2   2   0   2   2   0   0   0   0   0   2   2   0   0   2   2   0   0   0   2   2   2   0   2   2   2   2   0   0   0   2   0   2   0   0   0   2   0   0   0   0   2   0   0   2   2   0   2   0   2   2   2   2   0   0   2   2   2   2   2   0   2   2   2   0   2   2   0   2   0   2   0   2
 MK-4-3                 2   2   2   2   0   2   2   0   0   2   2   2   2   2   0   2   2   0   0   0   0   2   0   0   0   2   2   2   2   2   0   0   0   0   0   2   2   2   0   0   0   0   0   2   0   0   0   2   2   0   0   0   0   2   0   0   0   2   0   0   0   0   0   0   0   2   0   2   2   2   2   0   0   2   2   0   0   2   2   2   0   2   0   2   2   0   0   2   2   0   2   0   2   0   0   0   0   0   2   0   0   0   0   2   2   0   2   0   2   2   2   2   0   0   0   0   0   2   0   0   0   2   2   0   0   2   2   2   2   0   2   0   0   0   0   2   0   2   2   0   0   2   2   0   2   0   2   2   2   0   0   0   2   2   0   0   0   2   2   2   0   0   0   2   0   0   0   0   2   0   0   2   2   0   2   0   2   2   2   2   0   2   2   2   2   2   2   0   2   2   2   0   2   2   0   2   2   2   0   2
 MK-4-4                 2   2   2   2   0   2   2   2   0   2   2   0   2   0   0   2   2   0   0   0   0   2   0   0   0   2   2   2   2   2   0   0   0   0   0   0   2   2   2   0   0   0   0   2   0   0   0   2   2   0   0   2   0   2   0   2   0   0   2   0   0   0   0   0   0   2   0   2   2   2   2   0   0   2   2   0   0   2   2   2   0   2   0   2   2   0   0   2   2   0   2   0   2   0   0   0   2   0   2   0   0   0   0   2   2   0   0   0   0   2   2   2   0   0   0   2   0   0   0   0   0   0   2   0   0   2   2   2   2   0   2   2   0   2   0   2   2   2   2   0   0   2   2   0   2   2   2   2   2   0   0   0   2   2   0   0   0   0   2   2   0   0   0   2   0   0   0   0   2   0   0   2   2   0   2   0   0   2   2   2   2   2   2   2   0   2   2   0   2   2   0   0   2   2   0   0   2   2   0   0
 MK-4-5                 2   2   2   2   0   2   2   2   0   2   2   0   2   0   0   2   2   0   0   0   0   2   0   0   0   2   2   2   2   2   0   0   0   0   0   0   0   2   2   0   0   2   2   2   0   0   0   2   2   0   0   2   0   2   0   2   0   0   2   0   0   0   0   0   0   2   0   2   2   2   2   0   0   2   2   0   0   2   2   0   2   2   0   2   2   0   0   2   2   0   2   0   2   0   0   0   2   0   2   0   0   0   0   2   2   0   0   0   0   2   2   2   2   0   0   2   0   2   0   0   0   0   2   0   0   2   2   2   0   0   0   0   0   2   0   2   2   2   2   0   0   2   2   2   2   2   2   2   2   0   0   0   2   2   2   0   0   0   2   2   0   2   0   2   0   0   0   0   0   0   0   2   2   0   2   0   0   0   2   2   2   2   2   2   0   2   2   0   2   2   0   0   2   0   0   0   2   2   0   0
 MK-4-6                 2   0   2   2   0   0   2   2   0   2   2   0   2   0   0   2   2   0   2   0   0   0   2   0   0   2   2   2   2   2   0   0   0   0   0   0   0   2   2   0   0   2   2   2   0   0   2   2   2   0   2   2   0   2   0   2   0   0   2   0   0   0   0   0   0   2   0   2   0   2   2   0   0   2   2   0   0   2   0   0   2   2   0   2   2   0   0   2   0   0   2   0   2   0   0   0   2   0   2   0   2   0   0   2   2   0   0   0   0   2   2   2   2   0   0   2   0   2   2   0   0   0   0   0   0   2   2   2   2   0   0   0   0   2   0   2   0   2   2   2   2   2   2   2   2   2   2   2   0   0   0   0   2   2   2   0   0   2   2   2   0   2   0   2   0   0   0   2   0   0   0   2   2   2   2   0   0   0   0   2   2   2   2   2   0   2   2   0   2   2   0   0   2   0   0   0   2   2   2   0
 MK-4-7                 2   0   2   2   0   0   2   2   0   2   2   0   2   0   0   2   2   0   2   0   0   0   2   0   0   2   2   2   2   2   0   0   0   2   0   0   0   2   2   0   0   2   2   2   0   0   2   2   2   0   2   2   0   2   0   2   0   0   2   0   0   0   0   2   0   2   0   2   0   2   0   0   0   2   2   2   2   2   0   0   2   2   0   2   2   0   0   2   0   0   2   0   2   0   0   0   2   0   2   0   2   0   0   2   2   0   0   0   0   2   0   0   2   0   0   2   2   2   2   0   0   2   0   0   0   0   2   2   2   0   2   0   0   2   0   2   2   2   2   2   2   2   2   2   2   2   2   2   0   0   0   0   2   2   2   2   0   2   2   2   0   2   0   2   0   2   0   2   2   2   0   2   2   2   2   0   0   0   0   2   2   2   2   0   0   2   2   0   2   2   2   0   2   0   0   0   2   2   2   0
 MK-4-8                 2   0   2   2   0   0   2   2   0   2   0   0   2   0   0   2   2   2   2   0   0   0   2   0   2   2   2   2   2   2   0   0   0   2   0   0   0   2   2   2   0   2   2   2   0   0   0   2   0   0   2   2   0   2   0   2   2   0   2   0   0   0   0   2   0   2   0   2   0   2   0   0   0   2   2   2   2   2   0   0   2   2   0   2   2   0   0   2   0   0   2   0   2   2   0   0   0   0   2   0   2   0   0   2   2   2   0   0   0   2   0   0   2   0   0   2   2   2   2   0   0   2   2   0   0   0   2   2   2   0   2   0   0   2   0   2   2   2   2   2   2   2   2   2   2   2   2   2   0   0   0   0   2   2   2   2   0   2   2   2   0   2   0   2   0   2   0   2   2   0   0   2   2   2   2   0   0   2   0   2   2   2   2   0   0   2   2   0   2   2   2   0   2   0   0   0   2   2   2   0
 MK-4-9                 2   0   2   2   0   2   2   2   0   2   2   0   0   0   0   2   2   2   2   0   0   0   2   0   2   2   0   2   2   2   0   0   2   2   0   0   0   2   2   2   0   2   2   2   0   0   0   2   0   0   2   2   0   2   0   2   2   0   2   0   0   0   0   2   0   2   0   2   0   2   0   0   0   2   2   2   2   2   0   0   2   2   0   2   2   0   0   0   0   0   2   0   2   2   0   0   0   0   0   2   0   0   0   0   2   0   0   0   0   2   0   0   2   0   0   2   2   2   2   0   0   2   2   0   0   0   2   2   0   0   2   0   0   2   0   2   2   2   2   2   2   2   2   2   2   2   2   2   0   2   0   0   2   2   2   2   0   2   2   2   0   2   0   2   0   2   0   2   2   0   0   2   2   2   2   0   0   2   0   2   2   2   2   0   0   2   2   0   2   2   2   0   2   2   0   0   2   2   2   0
 MK-4-10                2   0   2   2   0   2   2   2   0   2   2   0   0   0   2   2   2   2   2   0   0   0   2   0   2   2   0   2   2   2   0   0   2   2   0   0   0   2   0   2   0   2   2   2   2   0   0   2   0   0   2   2   0   2   0   2   2   0   2   0   0   0   0   2   0   0   0   2   0   2   0   0   0   2   2   2   2   2   0   0   2   2   0   2   2   0   0   0   0   0   2   0   2   2   0   0   0   0   2   2   0   0   0   0   2   0   0   0   0   2   0   2   2   0   0   2   2   2   2   0   0   2   2   2   0   0   2   2   0   0   2   0   0   2   0   2   2   2   2   2   2   2   2   2   0   2   2   2   0   2   0   0   2   2   2   2   0   0   2   2   0   0   0   2   0   2   0   2   0   0   0   0   2   2   2   0   0   2   0   2   2   2   2   0   0   2   2   0   2   2   2   2   2   2   0   0   2   2   2   0
 MK-4-11                2   0   2   2   0   2   2   2   0   2   2   0   2   2   2   0   2   2   0   2   0   0   0   0   2   2   0   2   2   0   0   0   2   2   0   0   0   2   0   2   0   0   2   2   2   0   0   2   0   0   2   2   0   2   0   0   2   0   2   0   0   0   0   2   0   2   0   2   0   2   0   2   0   2   0   2   2   2   0   0   2   2   0   2   2   0   0   0   0   0   2   0   2   2   0   0   0   0   2   2   0   0   0   0   2   0   0   0   2   0   2   2   2   0   0   2   2   2   2   0   0   2   2   2   0   0   2   2   0   0   2   0   0   0   0   0   0   2   2   2   2   2   2   2   0   0   2   2   0   2   0   0   2   2   2   2   0   2   2   0   0   0   0   2   0   0   0   0   0   0   0   0   2   2   2   0   0   2   0   2   2   2   2   0   0   2   2   0   2   2   2   2   2   2   0   0   2   2   0   2
 MK-4-12                2   0   2   2   0   2   0   2   0   0   2   2   2   2   2   0   2   2   0   2   0   0   2   0   2   2   0   2   0   0   0   0   2   0   0   0   0   2   0   2   0   0   2   2   2   0   0   2   0   0   2   2   0   2   0   2   2   0   2   0   2   0   0   2   0   2   0   2   0   2   2   2   0   2   0   2   0   2   0   0   2   2   0   2   0   0   0   0   0   0   2   0   2   2   0   0   0   0   2   0   0   0   0   0   2   0   0   0   2   0   2   2   0   0   0   2   2   2   2   0   0   2   2   2   0   0   2   2   0   0   2   0   0   0   0   0   0   2   2   2   2   0   2   2   2   0   2   2   0   2   0   2   2   2   2   2   0   0   2   0   0   0   0   2   0   0   0   0   0   0   0   0   2   2   2   0   0   2   0   2   2   2   2   0   0   2   2   0   2   2   2   2   2   0   0   2   2   2   0   2
 MK-4-13                2   0   2   2   0   2   0   2   0   0   2   2   2   2   2   0   2   2   0   0   0   0   2   0   2   2   0   2   0   0   0   0   2   0   0   0   0   2   0   2   0   0   2   2   2   0   0   2   0   0   2   2   0   2   0   2   2   0   2   0   2   0   0   2   0   2   0   2   2   2   0   0   0   2   0   2   0   2   0   0   2   2   0   2   0   0   0   0   2   0   0   0   2   2   2   0   2   0   2   0   0   0   0   0   0   0   0   0   2   0   2   2   0   0   0   2   2   2   2   0   0   2   2   2   0   0   2   2   0   0   2   0   0   0   0   0   0   2   2   2   2   2   0   2   0   2   2   0   0   2   0   2   2   2   2   2   0   0   2   0   0   2   0   2   0   0   0   0   0   0   0   0   2   2   0   0   0   2   0   2   2   2   2   2   2   2   2   0   2   2   2   2   2   0   0   2   2   2   2   2
 MK-4-14                2   0   2   2   0   2   2   2   0   0   2   2   2   2   2   0   2   2   0   0   0   0   2   0   2   2   0   2   0   0   0   0   2   0   0   0   0   2   0   2   0   0   2   2   0   0   0   2   0   0   2   2   0   2   0   2   2   0   2   0   2   0   0   2   0   2   0   2   2   2   0   0   0   2   0   2   0   2   0   0   2   2   0   2   0   0   2   0   2   0   0   0   2   2   2   0   2   0   2   0   0   0   0   0   0   0   0   0   0   0   2   2   0   0   2   0   2   2   2   0   0   2   2   2   2   2   2   2   0   0   2   0   0   0   0   0   2   0   2   2   2   2   0   2   0   2   2   0   0   2   0   2   2   2   2   2   0   0   2   0   0   2   0   2   0   0   0   0   0   0   0   0   2   2   0   0   0   2   0   2   2   2   2   2   0   2   2   0   2   2   0   0   2   0   0   2   2   2   2   2
 MK-4-15                2   0   2   2   0   2   2   2   0   0   2   2   2   2   2   0   2   0   0   0   0   0   2   0   2   2   0   2   0   0   0   0   2   0   0   0   0   2   0   2   0   0   2   2   0   0   0   0   0   0   2   2   2   2   0   2   2   0   2   0   2   0   2   2   0   2   0   2   0   2   0   0   0   2   0   2   2   2   0   0   2   2   0   2   0   0   2   0   2   0   0   0   2   2   2   0   2   0   2   2   0   0   0   0   0   0   0   0   0   0   2   2   0   0   2   0   2   2   2   2   0   2   2   2   2   2   2   0   0   0   2   0   0   0   0   0   2   0   2   2   2   2   0   2   0   2   2   0   0   2   0   0   2   2   2   2   0   0   2   0   0   2   0   2   0   0   0   0   0   0   0   0   2   2   0   0   0   2   0   2   2   2   2   2   0   2   2   0   2   2   2   0   2   0   0   2   2   2   2   2
 MK-4-16                2   0   2   2   0   2   2   2   0   0   2   2   0   2   0   0   2   0   0   0   0   2   2   0   2   2   0   2   0   0   0   0   2   0   0   2   0   2   0   2   0   0   2   2   0   0   0   0   0   0   2   2   2   2   0   2   0   0   2   0   2   0   2   2   0   2   0   2   0   2   0   0   0   2   2   2   2   2   0   0   2   2   2   0   0   0   2   2   2   0   0   0   2   2   0   0   2   0   2   2   0   0   0   0   0   0   0   0   2   0   2   2   0   0   2   0   2   2   2   2   2   0   0   2   2   2   2   0   0   0   2   0   0   0   0   0   2   0   2   0   2   2   0   2   0   2   2   0   0   2   0   0   2   2   2   2   0   0   2   0   0   0   0   2   0   0   0   0   0   0   0   0   2   2   0   0   0   0   0   2   2   2   0   2   0   2   2   0   2   2   2   0   2   0   0   2   2   2   2   2
 MK-5-1                 0   0   0   0   2   2   0   0   2   0   0   2   2   2   2   0   2   2   0   0   2   0   2   2   2   2   0   2   0   0   0   0   2   0   2   0   0   0   2   0   0   0   2   2   2   2   2   0   0   2   0   0   0   2   0   2   0   2   0   2   0   2   0   0   0   2   2   0   0   2   2   0   0   2   2   0   0   0   2   2   2   2   2   2   2   2   2   2   0   2   0   2   0   2   0   0   0   0   0   0   2   2   0   0   2   0   2   2   2   0   2   0   2   2   2   2   0   2   0   2   0   0   0   2   2   2   0   2   0   2   2   0   0   0   2   0   2   0   0   0   2   2   0   2   0   2   0   2   2   2   2   0   2   0   0   2   2   0   0   0   0   0   0   2   0   0   0   0   2   2   2   0   2   2   0   2   0   0   2   0   2   0   2   2   0   0   0   0   0   0   0   0   2   0   2   0   2   0   2   2
 MK-5-2                 0   0   0   0   2   2   0   0   2   0   0   2   2   2   2   0   2   0   0   0   2   0   2   2   2   2   0   2   0   0   0   0   2   0   0   0   0   0   2   0   0   2   2   2   2   2   0   0   2   2   2   0   0   0   0   0   0   2   0   2   2   2   0   2   0   2   2   0   0   2   2   2   0   2   2   0   0   0   2   2   2   2   2   2   2   2   2   2   0   2   0   2   0   0   0   2   0   0   0   0   2   2   0   0   2   0   2   2   2   0   2   0   2   2   2   2   0   2   0   2   0   0   0   2   2   2   0   2   0   2   2   0   0   0   2   0   2   0   0   0   2   2   0   2   2   0   0   2   2   2   2   0   2   0   0   2   2   0   0   0   0   0   0   2   0   0   0   2   2   2   2   0   2   2   0   0   0   0   2   0   2   0   2   2   0   0   0   0   0   2   0   0   2   0   2   2   0   0   2   2
 MK-5-3                 0   0   0   0   2   2   2   0   2   0   0   2   2   2   2   0   2   0   0   0   2   0   2   2   0   0   0   2   0   0   0   2   2   0   0   0   0   0   2   0   0   2   2   2   2   2   0   0   2   2   2   0   0   0   0   2   0   2   0   2   2   2   0   2   0   2   2   0   0   2   2   2   0   2   2   0   0   0   2   2   2   2   2   2   2   2   2   2   0   0   0   2   0   0   0   2   0   0   0   0   2   2   0   0   2   0   2   2   2   0   2   0   2   2   2   2   0   0   0   2   0   0   0   2   0   2   0   2   0   2   0   0   0   0   2   0   2   0   0   0   2   2   0   2   2   0   0   2   2   2   2   0   2   0   0   2   2   0   0   0   0   0   0   2   0   0   0   2   2   2   2   0   2   2   0   0   0   0   2   0   2   0   2   2   0   0   0   0   0   2   0   0   2   0   0   2   0   0   2   2
 MK-5-4                 0   0   0   0   2   0   2   0   2   0   0   0   2   0   2   0   2   0   0   0   2   0   2   2   0   0   0   2   0   0   0   2   2   0   0   0   2   0   2   0   0   2   2   2   2   2   0   0   2   2   2   2   0   2   2   0   2   2   0   0   2   2   0   2   0   2   0   0   2   2   2   2   0   2   2   0   0   0   2   2   2   0   2   2   2   2   2   2   0   2   2   2   0   0   0   2   0   0   0   0   2   2   0   0   2   0   2   0   2   0   2   0   2   2   2   2   0   0   2   2   0   0   0   2   0   2   0   2   0   2   0   0   0   0   0   0   2   0   0   0   2   2   0   2   2   0   0   2   0   2   2   0   2   0   2   2   2   0   0   0   0   0   0   2   0   0   0   2   2   2   2   0   2   2   0   0   0   0   2   0   2   0   2   2   0   0   0   0   0   2   0   0   2   0   0   2   0   0   2   2
 MK-5-5                 0   0   0   0   2   0   2   0   2   0   0   0   2   0   2   0   2   0   0   0   0   0   2   2   0   0   0   2   0   2   0   2   2   0   0   0   0   0   2   0   0   2   2   2   0   2   0   0   2   2   2   2   0   2   2   0   2   2   0   0   2   2   0   2   0   2   0   0   2   0   0   0   0   2   2   0   2   0   2   2   2   0   2   2   2   0   2   2   0   2   2   2   0   0   0   0   0   0   0   0   2   2   0   2   2   0   2   0   2   0   2   0   2   2   0   2   0   0   2   2   0   0   0   2   0   2   0   2   2   2   0   0   0   0   0   0   2   0   0   0   2   2   0   2   2   0   0   2   0   2   2   0   2   0   2   2   2   0   0   0   0   2   0   2   0   0   2   2   2   2   2   0   2   2   0   0   0   0   2   0   2   0   2   2   0   0   0   0   0   2   0   0   2   0   0   2   0   0   2   2
 MK-5-6                 0   0   0   0   2   0   2   0   2   0   0   0   2   0   2   2   2   0   0   2   0   0   2   2   0   0   2   2   0   2   2   2   2   0   0   0   0   0   2   2   0   2   2   0   0   2   0   0   2   2   2   2   0   2   2   0   2   2   0   0   2   2   0   2   0   2   0   2   2   2   0   0   0   2   2   0   2   0   2   2   0   0   0   2   2   0   2   0   0   2   2   2   0   0   2   0   0   0   0   0   2   2   0   2   2   0   2   0   2   0   2   0   2   2   0   2   0   0   2   2   2   0   0   2   0   2   0   2   2   2   0   0   0   0   0   0   2   0   0   0   2   0   0   2   2   2   0   2   0   2   2   0   2   0   2   2   2   2   0   0   0   2   0   2   0   0   2   2   0   2   2   0   2   2   0   0   0   0   2   2   2   0   2   2   0   0   2   0   0   2   0   0   2   2   2   2   0   0   2   2
 MK-5-7                 0   0   0   0   2   0   2   0   2   0   0   0   2   0   2   0   2   0   0   2   2   0   2   2   0   2   2   0   0   2   2   2   2   0   0   0   2   0   2   2   0   2   2   0   0   2   0   0   2   2   2   0   0   2   2   0   2   2   0   0   2   2   0   2   0   0   2   2   2   0   0   0   2   2   2   0   2   2   2   2   0   0   0   2   2   0   2   0   0   2   2   2   0   0   2   0   2   0   0   0   2   2   0   2   2   0   2   0   2   0   2   0   2   2   2   2   0   0   0   2   2   0   0   2   0   2   0   2   2   2   0   0   0   0   0   0   2   2   0   2   2   0   0   2   2   2   0   0   0   2   2   0   2   0   2   2   2   2   0   0   0   2   0   2   0   2   2   2   0   2   2   0   2   2   0   0   0   0   2   2   2   0   2   2   0   0   2   0   0   0   0   2   0   2   2   2   0   0   2   2
 MK-5-8                 0   0   0   0   2   0   2   0   2   0   0   0   2   0   2   0   2   2   0   2   2   0   2   2   0   2   0   0   0   2   2   2   2   0   0   2   2   0   2   2   2   2   2   2   0   2   0   0   0   2   2   0   0   2   2   0   2   2   0   0   2   2   0   2   0   0   2   2   2   0   0   0   2   2   2   0   2   0   0   2   0   0   0   0   2   2   2   2   0   2   2   0   2   0   0   0   2   0   0   0   2   2   0   2   2   0   2   0   2   0   0   0   2   2   2   2   0   0   2   2   2   0   0   0   0   2   2   2   2   2   0   0   0   0   2   0   2   2   0   2   2   0   0   2   2   0   0   0   0   2   2   0   2   0   2   2   2   2   2   0   0   0   0   0   0   2   2   2   0   2   2   0   2   2   0   0   0   0   2   2   2   0   2   0   0   0   2   0   0   0   2   2   0   2   2   0   0   0   2   2
 MK-5-9                 0   0   0   2   2   0   0   0   2   0   0   0   2   0   2   0   2   2   0   2   0   0   2   2   0   2   0   0   0   2   2   2   2   0   0   2   2   0   2   2   2   2   2   2   0   2   0   0   0   2   2   0   2   2   2   0   2   2   0   0   2   2   0   2   2   0   2   2   0   0   0   2   2   2   2   0   2   0   0   2   0   0   0   0   2   2   2   2   0   0   2   0   2   0   0   0   2   0   0   0   2   2   0   2   0   0   2   0   2   0   0   0   2   2   2   0   0   0   2   2   2   0   0   0   0   2   0   2   2   0   0   2   0   0   0   0   2   2   0   2   2   0   0   2   0   0   0   0   0   2   2   0   2   0   2   2   2   2   2   0   0   0   0   0   0   0   2   2   0   2   2   0   0   2   0   0   0   0   2   2   2   0   2   2   0   2   2   2   0   0   2   0   0   2   2   0   0   0   2   2
 MK-5-10                0   0   0   2   2   0   0   0   2   0   0   0   2   0   2   0   2   0   0   0   0   0   2   2   2   2   0   0   0   2   2   2   2   0   0   2   2   0   2   2   2   2   2   2   0   2   0   0   0   0   2   0   2   2   0   0   2   2   0   0   2   2   0   2   2   0   2   2   0   0   0   2   2   0   2   0   0   0   0   2   0   0   2   0   2   2   0   2   0   0   2   2   2   0   0   0   2   0   0   0   2   2   0   2   0   2   2   0   2   2   0   0   2   2   2   0   0   0   2   2   2   0   0   0   0   2   0   2   2   0   0   2   0   0   0   0   2   2   0   2   2   0   0   2   0   0   0   0   0   0   2   2   2   0   2   2   2   2   2   0   0   0   0   0   0   0   2   2   0   2   2   0   0   2   0   0   0   0   2   2   2   0   2   2   0   2   2   2   2   0   2   0   0   2   2   0   0   0   2   2
 MK-5-11                0   0   0   2   2   0   0   0   2   0   0   0   2   0   2   0   0   0   0   2   0   0   0   0   2   2   0   0   0   2   0   2   2   0   0   2   2   0   2   0   2   2   2   2   0   2   2   0   0   2   2   0   0   2   2   2   2   2   0   2   2   2   0   2   0   0   2   0   0   2   0   2   2   0   2   2   0   0   0   2   0   0   2   0   2   2   0   2   0   0   2   2   2   0   2   0   2   0   0   0   2   2   2   2   0   2   2   2   2   0   0   0   2   2   0   0   0   0   2   2   2   0   0   2   0   2   0   2   2   0   0   2   0   0   0   0   2   2   0   2   2   0   0   2   0   0   0   0   0   0   2   2   2   0   2   2   2   2   2   0   0   0   0   0   0   0   2   0   0   2   2   0   2   2   2   0   0   0   2   2   2   2   2   2   2   2   2   2   2   2   2   0   0   2   2   0   0   0   2   2
 MK-5-12                0   0   0   2   2   0   0   0   2   0   0   0   2   0   2   2   2   0   0   2   0   2   0   0   2   0   0   0   0   2   0   2   2   0   0   2   2   0   2   0   2   2   2   2   0   2   2   0   0   2   2   0   2   2   2   2   0   0   0   2   2   2   0   2   0   2   2   0   0   2   0   2   0   0   2   2   0   0   0   2   0   0   2   0   2   2   0   2   0   2   2   0   2   0   2   0   2   2   0   0   2   2   2   2   0   2   2   2   2   2   0   2   2   2   0   0   0   0   2   2   2   0   0   2   2   2   0   2   2   0   0   2   0   0   0   0   2   2   0   2   2   0   0   2   0   0   0   0   0   0   2   0   2   0   2   2   2   2   2   0   0   0   0   0   0   0   2   2   0   2   2   2   2   2   2   0   0   0   0   2   2   2   2   2   2   2   2   2   2   0   2   0   0   2   2   0   0   0   2   2
 MK-5-13                0   0   0   2   2   2   0   0   2   2   0   2   2   0   2   2   2   0   0   2   0   2   2   0   0   0   0   0   0   2   0   2   0   0   0   2   2   0   2   2   0   2   2   2   0   2   2   0   0   2   2   0   2   2   2   2   0   0   0   2   2   2   0   2   0   2   2   0   2   2   0   2   0   0   2   2   0   0   0   0   0   2   2   0   2   2   0   2   0   2   2   0   2   0   2   0   2   2   0   0   2   2   2   2   2   2   2   2   2   2   2   2   2   2   0   0   0   0   2   2   2   0   0   0   0   0   0   2   2   0   0   2   0   2   0   0   2   2   0   2   2   0   0   2   0   0   0   0   0   0   2   0   2   0   2   2   2   2   0   0   0   0   0   0   0   0   2   2   0   2   2   2   0   2   2   0   0   0   0   2   2   2   2   2   2   2   2   2   2   0   2   0   0   2   2   0   2   0   2   0
 MK-5-14                0   0   0   2   0   2   0   0   2   2   0   2   2   0   2   2   2   0   0   2   0   0   2   0   2   0   0   0   0   2   0   2   2   0   0   2   2   2   2   2   0   2   2   2   0   2   2   0   0   2   2   0   2   2   2   2   0   0   0   0   2   0   0   2   0   2   2   0   2   2   0   2   0   0   2   0   0   0   0   0   0   2   2   0   2   2   0   2   0   2   2   0   2   0   0   0   2   2   0   0   2   2   2   2   2   0   0   2   2   2   2   2   2   2   2   0   0   0   2   2   2   0   2   0   0   0   0   2   2   0   2   2   0   2   0   0   2   2   0   2   2   2   2   2   2   0   0   0   0   0   2   0   2   0   2   2   2   2   0   0   0   2   0   0   2   0   2   2   0   2   2   2   0   2   2   0   0   0   0   0   2   2   2   2   2   2   2   2   2   0   2   0   0   2   2   0   2   0   0   0
 MK-5-15                0   0   0   2   0   0   0   2   2   2   0   2   0   0   2   2   2   0   0   0   0   0   2   0   0   0   0   0   0   2   2   2   2   0   2   2   2   2   2   2   0   2   2   2   0   2   2   0   0   2   2   0   0   0   0   2   0   0   0   0   2   0   2   2   0   2   2   0   2   0   0   2   0   0   2   2   0   0   0   0   0   0   2   2   2   2   0   2   0   2   2   0   2   0   0   2   2   2   0   2   2   2   2   2   2   0   0   2   2   2   2   2   2   2   2   0   0   0   2   2   2   0   2   0   0   0   0   2   2   0   2   2   0   2   0   0   2   2   0   2   2   2   2   2   2   0   0   0   0   0   2   0   2   0   2   2   2   2   0   0   0   2   0   2   0   2   2   2   0   2   2   2   0   2   2   0   2   0   0   0   0   2   2   2   2   2   0   2   2   0   2   0   0   0   2   0   2   0   0   0
 MK-5-16                0   0   0   2   0   0   2   0   2   2   0   2   0   0   2   0   2   0   0   0   0   0   2   0   0   0   0   0   0   2   0   0   2   0   0   2   2   2   2   2   0   0   2   2   0   2   2   0   0   2   2   0   0   2   0   2   0   0   0   0   2   0   2   2   0   2   2   0   2   0   0   2   0   0   2   2   0   0   0   2   0   0   0   2   2   2   0   2   0   2   2   0   2   0   2   0   0   2   0   2   2   2   2   2   2   0   0   2   2   2   0   2   2   2   2   0   0   0   2   0   2   0   2   0   0   0   2   2   2   0   2   2   0   2   0   2   2   0   0   2   2   2   2   0   2   0   2   0   0   0   2   0   0   0   2   2   0   2   0   0   0   2   0   2   0   0   2   2   0   2   2   0   0   2   2   0   2   0   0   0   0   2   2   2   2   2   0   2   2   0   2   0   2   0   2   0   0   0   2   0
 MK-6-1                 2   2   0   0   2   0   0   2   0   2   2   2   0   0   0   0   0   2   0   2   0   0   2   2   0   0   2   0   2   0   0   0   2   2   0   0   0   2   0   0   2   0   2   0   0   2   0   0   0   0   0   0   2   2   0   0   2   0   0   2   2   0   2   2   0   2   0   2   0   0   2   0   2   0   2   2   2   0   0   2   2   2   2   0   0   0   0   2   2   0   0   2   2   0   2   2   2   2   2   0   2   2   0   0   0   2   0   2   0   2   2   0   0   0   2   0   2   2   2   2   2   0   2   2   2   0   2   0   0   0   0   0   2   0   0   2   2   2   0   2   2   0   2   0   2   2   2   0   2   2   2   0   0   0   0   2   2   0   2   2   2   2   0   0   2   0   2   0   0   0   0   2   2   0   0   0   2   0   0   2   2   2   2   2   0   0   0   0   0   0   0   2   0   0   0   2   0   2   0   0
 MK-6-2                 2   2   0   0   2   0   0   0   0   2   2   2   0   0   0   2   0   2   0   2   0   0   0   2   0   0   2   0   2   0   0   0   2   2   0   0   0   2   2   0   2   0   2   0   0   2   0   0   0   0   0   0   0   2   0   0   2   0   2   0   2   0   2   2   0   2   2   2   0   0   2   0   2   0   2   2   2   0   0   2   2   2   2   0   0   0   0   0   2   2   0   2   2   0   0   2   2   2   2   0   2   2   0   0   0   2   0   2   0   2   2   0   0   0   0   0   2   2   2   2   2   0   2   2   2   0   2   2   0   0   0   0   2   0   0   2   2   2   0   2   2   0   2   0   2   2   0   0   2   0   2   0   0   0   0   2   2   0   0   2   2   2   0   0   2   0   2   0   0   0   0   2   2   0   0   0   2   0   0   2   2   2   2   2   0   0   0   0   2   0   0   2   2   0   0   2   0   2   0   0
 MK-6-3                 2   2   0   0   2   2   0   0   0   2   2   2   0   0   0   2   0   0   0   2   0   0   0   2   0   0   2   0   2   0   0   0   2   2   0   2   0   2   2   0   0   0   2   0   0   2   0   0   0   0   0   0   0   2   0   0   2   0   2   0   2   0   0   2   2   2   2   2   0   0   2   0   2   0   2   2   2   0   0   2   2   2   2   0   0   2   0   0   2   2   2   2   2   0   0   2   2   2   2   0   2   2   0   0   0   2   0   2   0   2   2   0   0   0   0   2   2   2   2   0   0   0   2   2   2   0   2   2   0   0   0   2   2   0   2   2   2   2   0   2   2   0   2   0   2   2   0   0   2   0   2   0   2   0   0   2   2   0   0   0   2   2   0   0   2   0   2   0   0   0   0   2   0   0   0   0   2   0   0   2   2   2   2   2   0   0   0   0   2   0   0   2   2   0   0   2   0   2   0   0
 MK-6-4                 2   0   0   0   2   2   2   2   0   2   2   2   0   0   2   2   0   0   0   2   0   2   0   2   0   0   2   2   2   0   0   0   0   2   0   2   2   2   2   0   0   0   2   2   2   2   2   0   0   0   0   0   0   2   2   0   2   0   2   0   2   0   0   0   2   2   2   2   2   0   2   0   2   0   2   2   2   0   0   2   2   2   2   0   0   2   0   0   2   2   2   2   2   0   0   2   2   2   2   2   2   0   0   0   0   2   0   2   0   0   2   0   0   0   0   2   2   2   2   0   0   0   0   2   0   0   2   2   0   0   0   2   2   0   2   2   2   2   0   2   2   0   2   0   2   2   0   0   2   0   0   0   2   0   0   2   2   0   0   0   0   2   0   0   2   0   2   0   0   2   0   2   0   0   0   0   2   0   0   2   2   2   2   2   0   0   0   0   2   0   0   2   2   0   0   2   0   2   0   0
 MK-6-5                 2   2   0   0   2   2   2   2   0   2   2   2   0   0   2   2   0   0   0   2   0   2   0   2   0   0   2   2   2   0   0   0   0   2   0   2   2   2   2   0   0   0   2   2   2   2   0   0   0   0   2   0   0   2   0   0   2   0   2   0   2   0   2   0   2   2   2   0   2   0   2   0   2   2   2   0   2   0   2   2   2   2   0   0   0   2   0   0   2   2   2   2   2   0   0   2   2   2   2   0   2   0   0   0   0   2   0   2   0   0   2   0   0   2   0   2   2   2   2   0   2   0   0   2   0   0   2   2   0   0   0   2   2   0   2   2   2   2   0   2   2   0   0   0   2   2   0   0   2   0   0   0   2   0   0   2   0   0   0   0   0   2   0   0   2   0   2   2   2   2   0   0   0   0   0   0   0   0   0   2   2   2   2   2   0   0   0   0   2   0   0   2   2   0   0   2   0   2   0   0
 MK-6-6                 2   2   0   0   2   2   2   2   0   2   2   2   0   0   2   2   0   0   0   2   0   2   2   2   0   0   0   2   2   0   0   0   0   2   0   2   2   2   0   0   0   0   2   2   2   0   0   0   0   0   2   2   0   2   0   0   2   2   2   0   2   0   2   0   2   2   2   0   2   0   2   0   2   2   2   0   2   0   2   2   2   2   0   2   0   2   0   0   2   2   0   2   2   0   0   2   2   2   2   2   0   0   0   0   0   0   0   2   0   2   2   0   0   2   0   2   2   2   2   0   2   0   0   2   0   0   2   2   0   0   0   2   2   0   2   0   2   2   2   2   2   2   2   2   2   2   0   0   2   0   0   0   0   0   0   0   2   2   0   0   0   2   0   2   2   0   2   0   2   2   0   0   0   0   0   0   0   0   2   0   2   0   2   2   0   0   0   0   2   0   0   2   2   0   0   0   0   2   0   0
 MK-6-7                 2   2   2   0   2   2   2   2   0   2   2   2   0   0   2   2   0   2   0   2   0   2   2   2   0   0   2   2   2   0   0   0   2   2   0   2   2   2   0   0   0   0   2   2   2   0   0   0   0   0   2   2   2   2   0   2   2   2   2   0   2   0   2   0   2   2   2   0   2   0   0   0   2   2   2   0   2   0   2   2   2   2   0   2   0   2   2   0   2   2   0   2   2   0   2   2   2   2   2   2   0   0   0   0   0   2   0   2   0   0   0   0   0   2   0   2   2   2   2   0   2   0   0   2   0   0   2   2   0   0   0   2   2   0   2   0   2   2   2   2   2   2   2   2   2   2   0   0   0   0   0   0   2   0   2   0   0   2   0   0   0   2   0   2   2   0   2   0   2   0   0   0   0   0   2   0   0   0   2   2   2   2   2   2   0   0   0   0   2   0   0   2   2   0   0   0   0   0   0   0
 MK-6-8                 2   2   2   0   2   2   2   2   0   2   2   2   0   0   0   2   0   2   0   2   0   2   2   2   0   0   2   2   2   0   0   0   2   2   0   2   2   2   0   0   0   2   2   2   2   0   0   0   0   0   2   2   2   2   0   2   2   2   2   0   2   0   2   0   2   2   2   2   2   0   0   0   2   2   2   0   2   0   2   2   2   2   0   2   0   2   2   2   2   0   0   2   2   0   2   2   2   2   2   2   0   0   0   0   0   2   0   2   0   0   0   0   0   2   0   2   2   2   0   0   2   2   0   2   0   0   2   2   0   0   0   2   2   0   0   2   2   2   2   2   2   2   0   2   0   2   0   0   0   0   0   0   2   0   2   0   0   2   0   0   0   2   2   2   2   0   2   0   0   0   0   0   0   0   2   0   0   0   2   2   2   2   2   2   0   0   0   0   2   0   0   2   2   0   0   0   0   0   0   0
 MK-6-9                 2   2   2   0   2   2   2   2   0   2   2   2   0   0   0   2   2   2   0   0   0   2   2   2   0   0   2   2   2   0   0   0   2   0   0   2   2   2   0   0   0   2   2   0   2   0   0   0   0   2   2   2   2   2   0   2   2   2   2   0   2   0   2   0   2   0   2   2   2   0   0   0   2   2   2   0   2   0   2   2   2   2   0   2   0   2   2   2   2   0   0   2   0   0   2   2   2   2   0   2   0   0   2   0   0   2   2   2   0   0   0   0   0   2   0   2   2   2   2   0   2   2   0   2   0   0   2   2   0   0   0   0   0   0   0   2   2   2   2   2   2   2   0   2   0   2   0   0   0   0   0   0   2   2   2   0   0   2   0   0   0   2   0   2   2   2   2   2   2   0   0   0   0   2   2   0   0   0   2   2   2   2   2   2   0   0   0   0   2   0   0   2   2   0   0   0   0   0   2   0
 MK-6-10                2   0   2   0   2   0   2   2   0   2   2   2   2   0   0   2   2   2   2   0   0   2   2   2   2   0   2   2   2   0   2   0   2   0   0   2   2   2   0   2   0   2   2   0   0   0   0   0   0   2   2   0   2   0   0   2   2   2   2   0   2   0   2   0   2   0   2   2   0   0   2   0   2   2   2   0   2   0   2   2   2   2   0   2   0   2   2   2   2   0   0   2   0   0   2   2   2   2   0   2   0   0   2   0   0   2   2   2   0   0   2   0   0   2   0   2   2   2   2   0   2   0   0   2   0   0   2   2   0   0   0   2   2   0   0   2   2   2   2   2   2   2   0   2   0   2   0   0   0   0   0   0   2   2   2   2   0   2   0   0   0   2   0   2   2   2   2   2   0   0   0   0   0   2   2   0   2   0   2   2   2   2   2   2   0   0   0   0   2   0   0   2   2   2   0   0   0   0   2   0
 MK-6-11                2   0   2   0   2   0   2   0   0   2   2   2   2   0   0   2   0   2   2   0   0   2   2   2   2   0   2   2   0   0   2   0   2   0   0   2   2   2   0   2   0   2   2   0   0   0   0   0   0   2   2   0   2   0   2   2   2   0   2   0   2   0   0   0   2   0   2   2   0   0   0   0   2   2   2   0   2   0   2   2   2   2   0   2   0   2   2   2   2   0   0   2   0   0   2   2   2   2   0   2   2   0   2   0   0   2   2   2   0   0   0   0   0   2   2   2   2   2   2   0   2   0   0   2   0   0   2   2   0   0   0   2   2   0   0   2   2   2   2   2   2   2   0   2   0   2   0   2   0   0   0   0   0   2   2   2   0   0   0   0   0   2   0   2   2   2   0   2   0   0   0   0   0   2   2   2   2   0   2   2   2   2   2   2   0   0   2   0   2   0   0   2   2   2   0   0   2   0   2   0
 MK-6-12                2   0   2   2   2   0   2   0   0   0   0   2   2   0   0   0   0   2   2   0   0   2   2   2   2   0   2   0   0   0   2   0   2   0   0   2   2   2   0   2   0   2   2   0   0   0   0   0   0   2   2   0   2   0   0   2   2   0   2   0   0   0   0   0   2   2   2   2   0   0   0   0   2   2   2   0   2   0   2   2   2   2   0   2   0   2   2   2   0   0   0   2   0   0   2   2   2   2   0   0   2   0   2   2   0   0   2   2   0   0   0   0   0   2   2   2   2   0   2   0   2   0   0   2   0   0   2   2   0   0   0   2   2   0   0   2   2   2   2   2   2   2   0   2   0   2   0   2   0   0   0   0   0   2   2   2   0   0   0   0   2   2   0   2   2   2   0   2   0   0   0   0   0   2   2   2   2   0   0   2   2   2   0   2   0   0   0   0   2   0   0   0   2   2   0   2   2   0   2   0
 MK-6-13                2   0   2   2   2   0   2   0   0   0   0   2   2   0   0   0   0   2   0   0   0   2   2   2   2   0   2   0   0   0   2   0   2   0   0   2   2   2   2   2   0   2   2   0   0   0   0   0   2   0   2   0   2   0   2   0   2   0   2   0   0   0   0   0   2   2   2   2   2   2   0   0   2   2   2   0   0   0   2   2   2   2   0   2   0   2   2   2   0   0   0   2   0   0   2   2   0   2   0   0   2   0   0   2   0   0   2   2   0   0   0   0   0   2   2   2   2   0   2   0   2   2   2   2   0   0   2   2   0   0   2   2   2   0   0   2   2   2   2   2   0   0   0   2   2   2   0   2   0   0   0   0   0   2   2   2   0   0   0   0   2   2   0   2   2   2   0   2   0   0   0   0   0   2   2   2   0   0   0   2   2   0   0   0   0   0   0   2   2   0   0   0   2   2   0   0   2   0   2   2
 MK-6-14                2   0   2   2   2   2   2   0   0   0   0   2   2   0   0   0   2   2   0   0   0   2   2   2   2   0   2   0   2   0   2   0   2   0   0   2   2   2   2   0   0   2   2   0   0   0   0   0   2   0   2   0   2   0   2   0   2   0   2   0   2   0   0   2   2   2   2   2   2   2   0   0   2   2   2   0   0   0   2   2   2   2   0   2   0   2   2   2   2   0   0   2   0   0   2   2   0   2   0   0   2   0   0   2   2   0   2   2   0   0   0   0   0   2   2   2   2   0   2   0   2   2   2   2   2   2   2   2   0   0   2   2   0   2   0   2   2   2   2   2   0   0   0   0   2   2   0   2   0   0   0   2   0   2   2   2   0   0   0   0   2   2   0   2   2   2   0   0   0   0   0   0   0   2   2   2   0   0   0   2   2   0   0   0   0   0   0   2   2   0   0   0   2   2   0   0   2   0   2   2
 MK-6-15                0   0   2   2   2   2   2   0   0   0   0   0   2   0   0   0   2   2   2   2   0   2   2   2   2   0   2   0   2   0   2   0   0   0   0   2   2   2   2   0   0   2   2   0   0   0   2   0   2   0   2   0   2   0   2   0   2   0   2   0   0   2   0   0   2   2   2   2   2   2   0   0   2   2   2   2   0   0   2   2   2   2   0   2   0   2   2   2   2   2   0   2   0   0   2   2   0   2   0   2   2   0   2   2   2   0   2   2   0   0   0   0   0   2   2   2   2   0   2   0   2   2   2   2   2   2   2   2   0   0   2   2   0   2   2   0   2   2   2   2   0   0   0   0   2   2   0   2   2   0   2   2   0   0   2   2   0   2   2   2   2   2   0   0   2   2   0   0   0   0   0   0   0   2   2   2   0   2   0   2   2   0   0   0   0   0   0   2   2   0   0   0   2   2   0   0   2   0   2   2
 MK-6-16                0   0   2   2   0   0   2   0   0   0   0   0   2   0   0   0   2   2   2   2   0   2   0   2   2   0   2   0   2   0   2   0   0   0   0   2   0   2   2   0   0   0   2   0   0   0   2   0   2   0   2   0   2   0   2   0   2   0   2   0   2   2   0   0   2   2   2   2   2   2   0   0   2   2   2   2   0   0   2   2   2   2   0   2   0   2   2   2   2   2   0   2   0   0   2   2   0   2   0   2   2   0   2   2   2   0   2   2   0   0   0   0   2   0   2   0   2   0   2   0   2   2   2   2   2   2   2   2   0   0   2   2   0   2   2   0   0   2   2   2   0   2   0   0   2   2   0   2   2   0   2   2   0   0   2   2   0   2   2   2   2   2   0   0   2   2   0   0   0   2   2   0   0   2   2   2   0   2   0   2   2   0   0   0   0   2   0   2   2   0   0   0   2   0   0   0   2   0   2   2
 
!****************************************** Phenotypic Data **********************************************************
!-100.0 is resevred for missing phenotype
SimulatedTrait1        17.1659   14.7484   14.3496   13.0366   14.1944   14.6843   16.2549   14.6411   14.1889   16.0048   15.9947   15.0584   16.0897   14.3618   15.9232   14.6658   13.4960   15.7904   13.6657   16.1502   13.2878   12.9601   13.7138   14.8974   15.4880   14.3554   16.4762   16.1778   13.3688   13.8691   15.9506   15.0945   15.9075   13.4597   15.7680   13.2670   14.8611   15.9548   14.8357   13.8152   15.2422   14.1700   13.5301   16.3181   15.9509   14.8404   15.3521   15.0848   14.1691   14.3177   14.5645   13.7195   15.7470   15.9161   14.2219   14.1866   15.9982   13.6027   15.2922   16.2690   15.6410   16.8714   15.9484   13.7347   15.9655   16.4826   15.6291   15.4273   14.5676   15.5181   15.7333   15.7119   15.9155   15.2854   13.7675   14.7485   13.8968   15.4701   14.8128   13.8968   15.0477   15.7901   14.6069   16.3169   15.1155   14.2088   14.0490   16.0998   13.4193   15.7959   13.9346   14.9391   16.0135   14.1498   15.6393   15.3740   15.0570   14.1640   14.2148   15.9258   14.2042   16.4663   15.8401   13.5615   15.1476   15.7599   13.5018   15.3728   16.3413   14.4617   16.0908   14.7595   15.5748   16.3068   16.2630   14.2402   14.1048   13.9457   14.5036   16.6522   15.0517   15.4436   16.0875   15.2284   16.2343   13.8965   14.5074   13.5749   13.7596   15.8360   13.9039   13.6685   13.7166   13.8349   15.2950   13.8543   14.2805   17.3470   15.2077   15.2783   13.1426   16.3021   14.4758   14.1956   16.1026   14.1496   15.6830   16.1024   13.6492   13.4513   14.0076   15.5532   13.9198   13.2861   14.3258   13.5511   13.7312   13.9030   13.5871   14.6847   14.5922   16.9648   14.1363   13.7395   14.6884   14.9180   14.2053   16.0732   14.2153   13.8270   14.1710   16.3934   14.1732   14.0125   15.0733   15.7683   15.1494   15.0649   15.3760   13.0010   15.5261   13.8213   13.7054   14.5476   14.6319   13.6182   16.5117   15.0177   13.3730   13.3003   14.6878   15.8709   14.7316   13.6620   15.6554   15.3291   14.5560   15.2033   16.4368   15.6319
SimulatedTrait2         9.4156   10.1119   10.2794   10.5364    9.9270   10.5981    9.3717   10.4481   10.3253   10.0340    9.1046   10.4492    9.9118   10.5434    9.5031   10.4376   10.6993    9.2582   10.1996    9.8039   10.8421   10.4776   10.8826   10.4494    9.8772   10.2198    9.1497    9.5358   10.7178   10.7772    9.3499   10.6750    9.2144   10.3372    9.6881   10.3901   10.9489   10.5901   10.5620   10.2216    9.0449   10.3274   10.7937    9.4874    9.6558    9.3132   11.1055   10.7698   10.8539   10.5963    9.2212   10.1012    9.4387    9.5825   10.7512   10.4186    9.6128   10.4829   10.2816    9.6580    9.8991    9.2615    9.7497   10.8176    9.6032    9.1682    9.0361   10.8172   10.4110   10.4882    9.4050    9.2748    9.2863    9.1618   10.8400   10.6856   10.6274    9.7117    9.6677   10.2133    9.4943    9.6564   10.3936    9.0911    9.3829   10.6093   10.5278    9.5937   10.6120    9.3401   10.6384   10.7339    9.7788   10.5236   10.2374    9.2473    9.0824   10.3534   10.3376    9.6334   10.3318    9.3696    9.2406   10.5827   10.3658    9.8378   10.5818    9.4144    9.8796   10.3590    9.5270    9.1369    9.6164    9.3134    9.2683   10.1779   10.6107   10.4735   10.2133    9.2160   10.3722    9.3173    9.6212   10.3979    9.9114   10.1766   10.3726   10.7365   10.3337    9.5814   10.5984   10.2959   10.0856   10.4218    9.5395   10.5472   10.3043    9.9730    9.6579    9.6944   10.3612    9.2569   10.6117   10.5158    9.5875   10.5314    9.5112    9.6202   10.6147   10.4619   10.6594    9.8250   10.3094   10.3553   10.5394   10.5305    9.8566   10.4925   10.5287    9.9764    9.2186    9.4211   10.6051   10.2982   10.8385   10.5405   10.6882   10.1943   10.5314   10.2426   10.7347    9.7353   10.2412   10.9138   11.3295    9.3967    9.6638    9.9573    9.7360   10.3973    9.5126   10.6076   10.4940   10.0397   10.6740   10.0536    9.7067   10.6883   10.2769   10.7011   11.0015    9.3961   10.2940   10.0263    9.1435   11.0989   10.4720   10.4394    9.4250    9.9944
 
