# Supplementary material for: Inclusive Composite Interval Mapping of QTL by Environment Interactions in Biparental Populations
Source: PLoS One. 2015 Jul 10;10(7):e0132414. doi: 10.1371/journal.pone.0132414 (PMC4498613; doi:10.1371/journal.pone.0132414)
Supplement: S6 File — (ZIP) [file pone.0132414.s006.zip › H=0.8/L1/run_00187.met]

!**********************Note: lines staring with "!" are remarks and will be ignored in the program********************
!*********************************General Information**********************************
!Assuming F1 = P1 x P2, populations available in QTL IciMapping are: 
!  1, P1BC1F1 = P1 x F1, the first backcrossing where P1 is used as the recurrent parent;
!  2, P2BC1F1 = P2 x F1, the first backcrossing where P2 is used as the recurrent parent;
!  3, F1DH, F1-derived doubled haploids; 
!  4, RIL or F1RIL, recombination inbred lines through the repeated selfing of F1;
!  5, P1BC1RIL, recombination inbred lines through the repeated selfing of P1BC1F1;
!  6, P2BC1RIL, recombination inbred lines through the repeated selfing of P2BC1F1;
!  7, F2, the selfing generation of F1;
!  8, F3, the selfing generation of F2;
!  9, P1BC2F1, the second backcrossing where P1 is used as the recurrent parent; 
! 10, P2BC2F1, the second backcrossing where P2 is used as the recurrent parent;
! 11, P1BC2RIL, recombination inred lines through the repeated selfing of P1BC2F1; 
! 12, P2BC2RIL, recombination inred lines through the repeated selfing of P2BC2F1; 
! 13, P1BC1F2, the selfing generation of P1BC1F1; 
! 14, P2BC1F2, the selfing generation of P2BC1F1; 
! 15, P1BC2F2, the selfing generation of P1BC2F1; 
! 16, P2BC2F2, the selfing generation of P2BC2F1; 
! 17, P1BC1DH, P1BC1F1-derived doubled haploids; 
! 18, P2BC1DH, P2BC1F1-derived doubled haploids; 
! 19, P1BC2DH, P1BC2F1-derived doubled haploids; 
! 20, P2BC2DH, P2BC2F1-derived doubled haploids; 
   3      !Mapping Population (see remarks above)
   2      !Mapping Function (1 for Kosambi; 2 for Haldane; 3 for Morgan)
   2      !Marker Space Type (1 for intervals; 2 for positions)
   1      !Marker Space Unit(1 for centiMorgans; 2 for Morgan)
   6      !Number of Chromosomes (or Linkage Groups)
 200      !Size of the mapping population
   2      !Number of environments
 
!***************************************** Chromosomes and Linkage Maps **********************************************
!Chromosome                 NumMarkers
-CH1                        16
-CH2                        16
-CH3                        16
-CH4                        16
-CH5                        16
-CH6                        16
!Linkage map (Marker name followed by position or the interval length)
 MK-1-1                1     0.000
 MK-1-2                1    10.000
 MK-1-3                1    20.000
 MK-1-4                1    30.000
 MK-1-5                1    40.000
 MK-1-6                1    50.000
 MK-1-7                1    60.000
 MK-1-8                1    70.000
 MK-1-9                1    80.000
 MK-1-10               1    90.000
 MK-1-11               1   100.000
 MK-1-12               1   110.000
 MK-1-13               1   120.000
 MK-1-14               1   130.000
 MK-1-15               1   140.000
 MK-1-16               1   150.000
 MK-2-1                2     0.000
 MK-2-2                2    10.000
 MK-2-3                2    20.000
 MK-2-4                2    30.000
 MK-2-5                2    40.000
 MK-2-6                2    50.000
 MK-2-7                2    60.000
 MK-2-8                2    70.000
 MK-2-9                2    80.000
 MK-2-10               2    90.000
 MK-2-11               2   100.000
 MK-2-12               2   110.000
 MK-2-13               2   120.000
 MK-2-14               2   130.000
 MK-2-15               2   140.000
 MK-2-16               2   150.000
 MK-3-1                3     0.000
 MK-3-2                3    10.000
 MK-3-3                3    20.000
 MK-3-4                3    30.000
 MK-3-5                3    40.000
 MK-3-6                3    50.000
 MK-3-7                3    60.000
 MK-3-8                3    70.000
 MK-3-9                3    80.000
 MK-3-10               3    90.000
 MK-3-11               3   100.000
 MK-3-12               3   110.000
 MK-3-13               3   120.000
 MK-3-14               3   130.000
 MK-3-15               3   140.000
 MK-3-16               3   150.000
 MK-4-1                4     0.000
 MK-4-2                4    10.000
 MK-4-3                4    20.000
 MK-4-4                4    30.000
 MK-4-5                4    40.000
 MK-4-6                4    50.000
 MK-4-7                4    60.000
 MK-4-8                4    70.000
 MK-4-9                4    80.000
 MK-4-10               4    90.000
 MK-4-11               4   100.000
 MK-4-12               4   110.000
 MK-4-13               4   120.000
 MK-4-14               4   130.000
 MK-4-15               4   140.000
 MK-4-16               4   150.000
 MK-5-1                5     0.000
 MK-5-2                5    10.000
 MK-5-3                5    20.000
 MK-5-4                5    30.000
 MK-5-5                5    40.000
 MK-5-6                5    50.000
 MK-5-7                5    60.000
 MK-5-8                5    70.000
 MK-5-9                5    80.000
 MK-5-10               5    90.000
 MK-5-11               5   100.000
 MK-5-12               5   110.000
 MK-5-13               5   120.000
 MK-5-14               5   130.000
 MK-5-15               5   140.000
 MK-5-16               5   150.000
 MK-6-1                6     0.000
 MK-6-2                6    10.000
 MK-6-3                6    20.000
 MK-6-4                6    30.000
 MK-6-5                6    40.000
 MK-6-6                6    50.000
 MK-6-7                6    60.000
 MK-6-8                6    70.000
 MK-6-9                6    80.000
 MK-6-10               6    90.000
 MK-6-11               6   100.000
 MK-6-12               6   110.000
 MK-6-13               6   120.000
 MK-6-14               6   130.000
 MK-6-15               6   140.000
 MK-6-16               6   150.000
!*********************************** Marker Types ********************************************************************
!Co-dominant marker: When heterozygote F1 is present, P1 is coded as 2, F1 is coded as 1, and P2 is coded as 0; Otherwise, P1 is coded as 2, and P2 is coded as 0. 
!Dominant marker: When heterozygote F1 is present, P1 and F1 are coded as 12, and P2 is coded as 0; Otherwise, P1 is coded as 2, and P2 is coded as 0.  
!Recessive markers: When heterozygote F1 is present, P1 is coded as 2, and F1 and P2 are coded as 10; Otherwise, P1 is coded as 2, and P2 is coded as 0. 
!Missing marker is coded as -1. 
 MK-1-1                 2   0   2   0   2   2   0   0   2   2   2   0   2   2   2   2   2   0   0   2   0   2   2   0   2   0   0   2   0   0   0   0   2   0   0   2   2   0   0   2   0   2   0   2   2   2   2   0   2   0   0   0   0   2   2   2   0   0   0   2   2   2   0   2   0   2   2   0   2   0   0   0   2   0   2   2   2   2   2   0   0   0   2   0   2   0   2   0   2   0   2   0   0   0   0   2   2   2   2   0   2   2   2   2   2   0   2   2   0   0   2   2   2   2   0   2   0   2   0   2   0   2   2   2   2   2   0   0   0   2   2   2   0   0   2   0   0   2   0   2   0   2   0   2   2   2   2   2   2   2   0   2   0   2   0   2   0   2   0   2   0   0   0   0   0   0   0   2   2   2   2   0   2   0   2   2   0   2   2   2   2   2   0   0   2   0   0   2   2   2   0   0   2   0   2   0   0   2   0   0
 MK-1-2                 2   0   2   0   2   2   0   0   2   2   2   0   2   2   2   2   2   0   0   2   0   2   0   0   0   0   2   2   0   0   0   0   2   0   0   2   2   2   0   2   0   2   0   2   2   2   2   0   2   0   0   0   0   2   2   2   0   0   0   2   2   2   0   2   0   2   2   0   2   0   0   0   2   2   2   2   2   2   2   0   0   0   2   0   0   0   2   0   2   0   2   0   0   2   0   2   2   2   2   0   2   2   0   2   2   0   2   2   0   0   2   0   2   2   0   2   0   2   0   2   0   2   2   2   2   2   0   0   0   2   2   2   0   0   2   0   0   2   0   2   0   2   0   2   2   2   2   0   2   2   2   2   0   2   0   2   0   0   0   2   0   0   0   0   0   0   0   2   2   2   2   0   0   0   2   2   0   2   2   2   2   2   0   0   2   0   0   2   2   2   0   0   2   0   2   0   0   2   0   0
 MK-1-3                 2   0   2   0   2   2   0   0   2   2   2   0   2   2   2   2   2   0   0   2   0   2   0   0   0   0   2   2   0   0   0   0   2   0   0   2   2   2   0   2   0   2   0   2   2   2   2   0   2   0   0   0   2   2   2   2   0   0   0   2   2   2   0   0   0   2   2   2   2   0   0   0   2   2   2   2   2   2   2   2   2   0   2   0   0   0   2   0   0   0   2   0   0   2   0   2   2   0   2   0   2   2   2   2   0   0   2   2   0   0   2   0   2   2   0   2   0   2   0   2   0   2   2   2   2   2   0   0   0   2   2   0   0   0   2   0   0   2   0   2   0   2   0   2   2   2   2   0   2   2   2   2   0   2   2   2   0   0   0   2   0   0   0   0   0   0   0   2   2   2   2   2   0   0   0   2   0   2   2   2   2   2   2   0   2   0   0   2   2   2   2   2   2   0   2   0   0   2   2   0
 MK-1-4                 2   0   2   0   2   2   2   0   2   2   2   2   2   2   2   2   2   2   0   2   0   2   0   0   0   0   2   0   0   0   0   2   2   0   2   0   0   2   0   2   0   2   0   2   2   2   2   0   2   2   0   0   2   2   2   0   0   0   0   2   2   2   2   0   0   2   2   2   2   0   0   0   2   2   2   2   2   0   2   2   2   0   2   0   0   0   0   0   0   0   2   0   0   2   0   2   0   0   2   0   2   2   2   2   0   0   2   2   0   0   2   0   2   0   0   2   0   2   0   2   0   2   2   2   0   2   0   0   2   2   2   0   0   0   2   0   0   2   0   2   0   2   0   2   2   2   2   0   2   2   2   0   0   2   2   2   0   2   0   0   0   0   0   0   0   0   0   2   2   2   0   2   0   0   0   2   0   2   2   2   2   2   2   0   2   0   0   2   2   2   2   2   2   0   2   0   0   2   2   0
 MK-1-5                 2   0   2   0   2   2   2   0   2   2   2   2   2   2   2   2   2   2   0   2   0   2   0   0   0   0   2   0   0   0   2   2   2   0   0   0   0   2   0   0   0   0   0   2   2   2   2   0   0   2   0   0   2   2   2   0   0   0   0   2   2   2   2   2   0   2   2   2   2   0   0   2   2   2   2   0   2   0   2   2   0   0   2   0   0   0   0   0   0   0   2   0   0   2   0   2   0   0   2   2   2   2   2   2   0   0   2   2   0   0   2   0   2   2   0   2   0   2   0   0   0   2   2   2   0   2   0   0   2   0   2   0   0   2   2   0   0   2   0   2   0   2   0   2   2   0   2   0   2   2   2   2   0   2   2   2   0   2   0   0   0   0   0   0   0   0   0   2   2   0   2   0   0   0   0   2   2   2   2   2   2   2   0   0   2   0   0   2   2   2   2   2   2   0   2   0   0   2   2   0
 MK-1-6                 0   0   2   0   2   2   2   0   2   2   2   2   0   2   2   2   2   2   0   2   0   2   0   0   0   2   2   0   0   0   2   2   0   0   0   0   0   2   0   0   2   0   0   2   2   2   2   0   0   2   2   0   2   2   2   2   0   0   0   2   2   2   2   0   0   2   2   2   2   0   0   2   2   0   2   0   2   0   2   2   0   0   2   0   0   0   0   0   0   0   2   0   0   2   2   2   2   0   2   2   2   2   2   2   0   0   2   2   0   0   2   0   2   2   0   2   0   2   0   0   0   2   2   2   0   0   0   0   2   0   2   0   0   2   2   0   0   2   0   2   0   2   0   2   0   0   0   0   2   2   2   0   0   2   2   2   0   2   0   0   0   0   0   0   0   0   0   2   2   0   2   0   0   0   0   2   2   2   2   2   2   2   0   0   2   0   0   2   0   2   2   2   2   0   2   0   2   2   2   0
 MK-1-7                 0   2   2   0   2   2   2   0   2   0   2   2   0   2   2   2   2   2   0   0   0   2   0   0   0   0   2   0   0   0   0   2   0   0   2   0   0   2   0   0   2   0   2   2   2   2   2   0   0   0   0   0   2   0   2   2   0   0   0   2   2   2   2   0   0   2   2   2   2   0   0   2   2   0   2   0   0   0   2   2   0   2   2   0   0   0   0   0   0   0   2   0   0   2   2   2   2   2   2   2   2   2   0   2   0   0   2   2   0   0   2   0   2   2   0   2   0   2   0   0   0   2   2   2   0   0   2   2   2   0   2   0   0   2   2   0   0   2   0   2   0   0   0   0   0   0   0   0   2   2   2   0   0   2   2   2   0   2   0   2   0   0   2   0   0   0   0   2   2   0   2   0   0   0   0   2   2   2   0   2   2   2   0   0   2   0   0   2   0   2   0   2   2   0   2   0   2   2   2   0
 MK-1-8                 0   2   2   0   2   2   2   0   2   0   2   2   0   2   2   2   2   2   0   0   0   2   0   0   0   0   0   0   0   0   0   2   0   0   2   0   0   2   0   0   2   0   2   2   2   2   2   0   0   0   0   0   2   0   2   0   0   0   0   2   2   2   2   0   0   2   2   2   2   0   2   2   2   0   2   0   0   0   2   2   0   0   2   0   0   0   0   0   0   0   2   2   0   2   0   2   0   2   2   0   2   2   0   0   0   0   2   2   0   0   2   2   0   2   0   2   0   2   2   0   0   2   2   2   0   0   0   2   2   0   2   0   0   2   2   0   0   2   0   2   0   0   2   0   0   0   0   0   2   2   2   0   0   2   2   2   0   2   0   2   0   0   2   0   0   0   0   2   2   2   2   0   0   0   0   2   2   2   0   2   0   2   0   0   2   0   0   2   0   2   2   2   2   0   2   0   2   0   2   0
 MK-1-9                 0   2   2   0   2   2   2   0   2   0   2   2   0   2   2   2   2   2   0   0   0   2   0   0   0   0   0   0   0   0   0   2   0   0   2   0   0   0   0   0   2   0   2   2   2   2   2   0   0   0   0   0   2   0   2   0   0   0   0   2   2   2   2   0   0   2   2   2   2   0   2   2   2   2   2   0   0   0   2   0   0   0   2   0   0   0   0   0   0   0   2   2   0   2   0   2   0   2   2   0   2   2   0   0   0   0   2   2   0   0   2   2   0   2   0   2   0   2   2   0   0   2   2   2   0   0   0   2   2   0   2   0   0   2   2   0   0   2   0   2   0   0   0   0   0   0   0   0   2   2   2   2   0   2   2   2   0   2   0   2   0   0   2   0   0   0   2   2   2   2   0   0   0   0   0   2   2   2   0   2   0   2   0   0   2   0   0   2   0   2   2   2   2   0   2   0   2   0   2   0
 MK-1-10                2   2   2   0   2   2   2   0   2   0   2   2   0   0   2   2   2   2   0   0   0   2   0   0   0   0   0   0   0   0   0   2   0   0   2   0   0   0   0   0   2   0   0   2   2   2   2   0   0   0   0   0   2   0   2   2   2   0   0   2   2   2   2   0   0   2   2   2   2   0   2   0   2   2   2   0   0   0   2   0   0   0   2   0   0   0   0   0   0   0   2   2   0   2   0   2   0   2   2   0   2   0   2   0   0   2   2   2   0   0   2   2   0   2   0   2   0   2   2   0   0   2   2   2   0   0   2   2   2   0   2   0   0   2   2   0   0   2   0   2   0   0   0   0   0   0   0   0   2   2   2   2   0   2   2   2   0   2   0   0   0   0   2   0   0   0   2   2   2   2   0   2   0   0   0   2   2   2   0   2   0   2   0   0   0   0   0   2   0   2   2   2   2   0   2   0   0   2   2   0
 MK-1-11                2   2   2   0   2   2   2   0   0   0   2   2   0   0   2   2   2   2   0   0   0   2   0   0   0   0   0   0   0   0   0   2   0   0   2   0   0   0   0   0   2   2   0   0   2   2   0   0   0   0   0   0   0   0   2   2   2   0   0   2   2   2   2   0   2   2   2   2   2   0   2   0   2   2   2   0   0   0   2   0   0   0   2   0   0   0   2   0   0   0   2   2   0   2   0   2   0   2   2   0   2   2   2   0   2   2   2   2   0   0   2   2   0   2   2   2   0   2   2   0   0   2   2   2   0   0   0   2   2   0   2   0   0   2   2   0   0   2   0   2   0   0   0   2   0   0   0   0   0   2   2   2   0   2   2   2   0   2   0   0   0   0   2   0   0   2   2   2   2   2   0   0   0   0   0   2   2   2   0   2   0   2   0   0   0   0   0   2   0   2   2   2   2   0   2   0   0   2   2   0
 MK-1-12                2   2   2   0   2   2   2   0   0   0   2   2   0   0   2   2   2   2   0   0   0   0   0   0   0   0   0   0   0   0   0   2   0   0   2   0   0   0   0   0   2   2   2   0   0   2   0   0   0   2   0   0   0   0   2   2   2   0   0   2   2   0   2   0   2   2   2   0   2   0   2   0   2   2   2   2   0   0   2   0   2   0   2   2   0   0   2   0   0   0   2   2   0   2   0   2   0   2   2   0   2   2   2   0   2   0   2   2   0   2   2   2   0   2   2   2   2   2   2   0   0   2   2   2   0   0   0   2   2   0   2   0   0   2   2   0   0   2   0   2   0   0   0   2   0   0   0   0   2   2   2   2   2   2   2   2   0   2   0   0   0   0   2   0   0   2   2   2   2   2   0   0   2   0   0   2   2   2   0   2   0   2   0   0   0   0   0   2   0   2   2   0   2   0   2   0   0   2   2   2
 MK-1-13                2   2   2   0   2   2   2   0   0   0   2   2   0   0   2   2   2   2   0   0   0   2   0   0   0   0   0   2   2   0   0   2   0   0   2   0   0   0   0   0   0   2   2   0   0   2   0   0   0   2   0   0   0   0   2   2   2   0   0   2   2   0   2   0   2   2   2   0   2   0   2   0   2   2   2   2   0   2   2   0   2   2   2   2   0   0   0   0   0   0   2   2   0   2   0   2   0   2   2   2   2   2   2   0   2   0   2   2   0   2   2   2   0   2   2   2   2   2   2   0   0   2   2   2   0   0   0   2   2   2   2   0   0   2   2   0   0   2   0   0   0   0   0   2   0   0   0   0   2   2   2   2   2   2   2   2   0   0   0   0   0   0   2   0   0   2   0   2   0   2   0   0   2   0   0   2   2   2   0   2   0   2   0   0   0   0   0   2   0   2   2   0   2   0   2   0   0   2   2   2
 MK-1-14                0   2   2   0   2   2   2   0   0   0   2   2   0   0   2   2   2   2   0   0   0   2   0   0   0   0   0   2   2   0   0   2   0   0   2   0   0   2   0   0   0   2   2   0   0   2   0   0   0   2   0   0   0   0   2   2   2   2   0   2   2   0   2   0   2   2   2   0   2   0   2   0   2   0   2   2   2   2   2   0   0   2   2   2   0   0   0   0   0   0   0   2   0   2   0   2   0   2   2   2   2   2   2   0   2   0   2   2   0   2   2   2   0   2   2   2   2   2   2   0   0   2   2   2   2   0   0   2   2   2   0   0   0   2   2   0   0   2   0   0   2   0   2   2   0   0   0   0   2   2   2   2   2   2   2   2   0   0   0   0   0   0   2   0   0   2   0   2   0   2   0   0   2   0   0   2   2   2   0   2   0   2   0   0   0   0   2   2   0   2   2   0   2   0   0   0   0   2   2   2
 MK-1-15                0   2   2   0   2   2   2   2   0   0   2   2   2   0   2   2   2   2   0   0   2   2   0   0   0   0   0   2   2   0   0   2   0   0   2   0   0   2   0   0   0   2   2   0   2   2   0   0   0   2   2   0   0   0   2   2   2   2   2   2   2   0   2   0   2   2   2   0   2   0   2   0   2   0   2   2   2   2   2   2   0   2   2   2   0   0   0   0   0   0   0   2   0   2   0   2   0   2   2   0   2   2   2   0   2   0   2   2   0   2   2   2   2   2   2   2   2   2   2   0   0   2   2   2   2   0   0   2   2   2   0   0   0   2   2   0   0   2   0   0   2   0   2   0   0   0   0   0   0   2   2   2   2   0   2   2   0   0   0   0   0   0   2   0   0   2   0   2   0   0   0   0   2   0   0   2   2   2   2   2   0   2   0   0   0   0   2   2   0   2   2   0   2   0   0   0   0   2   2   2
 MK-1-16                0   2   2   0   0   0   2   2   0   0   2   2   2   2   2   2   2   2   0   2   2   2   0   0   0   0   0   2   2   0   0   2   0   0   0   0   0   0   0   0   0   2   2   0   0   0   0   0   0   0   2   0   0   2   0   2   0   2   0   0   2   0   0   0   2   0   2   0   2   0   2   0   2   0   2   2   2   2   2   2   0   2   2   2   0   0   0   0   0   0   2   2   0   2   0   0   0   2   0   2   2   2   2   0   2   0   2   2   0   2   2   2   2   2   2   2   2   2   2   0   0   2   2   2   2   0   0   2   0   2   0   0   0   0   2   0   0   2   0   2   2   0   2   0   0   0   0   0   0   2   2   2   2   0   0   2   0   0   0   0   0   0   2   0   0   2   2   2   0   0   0   0   0   0   0   2   2   2   2   2   0   2   0   0   0   0   2   2   0   2   2   0   0   0   0   0   0   2   2   2
 MK-2-1                 0   2   0   0   2   0   0   2   2   0   2   2   0   2   2   0   2   2   2   0   2   2   0   2   2   0   0   2   2   0   2   0   0   2   0   2   2   2   2   0   0   2   2   2   0   2   2   0   2   0   0   2   0   2   2   2   0   0   0   2   0   2   2   2   2   0   2   0   2   0   2   2   0   2   2   0   0   0   2   0   2   2   0   2   2   0   2   2   0   0   2   2   2   0   2   0   2   0   2   0   0   0   2   0   2   0   2   0   2   2   0   2   2   0   0   0   0   2   2   0   2   2   0   0   2   0   0   0   0   0   0   2   2   0   2   2   0   0   0   2   2   2   0   2   2   0   2   2   2   2   0   0   2   2   2   0   0   0   2   2   0   2   2   0   2   2   0   0   2   2   2   0   2   0   2   0   2   2   0   0   2   0   0   2   2   0   2   0   2   2   0   2   0   2   2   0   2   0   2   0
 MK-2-2                 0   2   0   0   2   2   0   2   2   0   2   2   0   2   2   0   0   2   2   0   2   2   0   2   2   0   2   0   2   0   2   0   0   2   2   2   2   2   2   0   0   2   2   2   0   2   2   0   0   0   0   2   0   2   2   2   0   0   0   2   0   2   2   2   2   0   2   2   2   0   2   2   0   2   2   0   0   0   2   0   2   2   0   2   2   0   2   0   0   0   2   2   2   0   2   0   2   0   2   0   0   0   2   0   2   0   2   0   2   2   0   0   2   0   0   0   0   2   0   0   2   2   2   0   2   0   0   0   0   2   0   2   2   0   2   2   0   2   0   2   0   2   0   2   2   0   2   2   0   2   0   0   2   2   2   0   0   0   2   2   0   2   2   2   2   2   2   0   0   2   2   0   2   0   2   0   2   2   0   0   2   0   0   2   2   0   0   0   2   2   0   0   0   0   2   0   2   0   2   2
 MK-2-3                 0   2   0   0   2   2   0   0   2   2   2   2   0   0   2   2   0   2   2   2   2   2   0   2   2   0   2   0   0   2   2   0   0   2   2   2   2   2   0   0   0   2   2   2   2   2   2   0   0   0   0   2   0   2   2   0   0   0   0   2   0   2   2   2   2   0   2   2   2   0   2   0   0   2   2   2   2   0   2   0   2   2   0   2   2   2   2   0   0   0   2   2   2   0   2   0   2   0   2   0   0   0   2   0   0   0   2   0   2   2   0   0   2   0   0   2   0   2   0   0   2   2   2   0   2   0   2   0   0   0   0   2   2   0   2   2   0   2   0   2   0   2   0   2   2   0   2   2   0   2   0   0   2   2   2   0   0   0   2   2   0   2   2   2   2   2   2   2   0   2   2   0   2   0   2   0   0   2   0   0   2   0   0   0   2   0   0   0   2   2   2   2   0   0   2   0   2   0   0   2
 MK-2-4                 2   2   0   0   2   2   0   0   2   2   2   2   0   0   2   2   0   0   0   2   2   2   0   2   2   0   2   0   2   2   2   2   0   2   2   2   2   2   0   0   2   2   2   2   2   2   2   0   0   0   0   2   0   2   2   0   0   0   0   2   0   2   2   0   2   0   2   0   2   0   2   0   0   2   2   2   0   2   2   0   2   2   0   2   2   2   2   0   0   0   2   2   2   0   2   0   2   0   2   0   0   0   2   2   0   0   2   0   2   2   2   0   2   2   0   2   0   2   0   2   2   2   2   0   2   0   2   0   0   0   0   0   2   0   2   2   0   2   0   2   2   2   0   2   2   0   0   2   0   2   0   0   2   2   2   0   0   0   0   2   0   2   2   2   2   2   2   2   0   2   2   0   2   0   2   0   0   2   0   0   2   0   0   0   2   0   0   0   2   2   2   2   0   0   2   0   0   0   0   0
 MK-2-5                 2   2   0   0   0   2   0   0   2   2   2   2   0   0   2   2   0   0   0   2   2   2   0   2   2   0   2   0   2   2   2   2   2   2   0   2   2   2   0   0   0   2   2   2   2   2   2   0   0   0   0   2   0   2   2   0   0   0   0   2   0   2   2   0   0   0   2   0   2   2   2   0   0   2   0   2   2   2   2   0   2   0   0   2   2   2   2   0   2   0   2   2   2   0   0   0   2   0   2   0   0   0   2   0   0   0   0   0   0   2   2   0   2   2   0   2   0   2   0   2   2   2   2   0   2   0   2   0   0   0   0   0   2   0   2   2   0   2   0   2   2   0   0   2   2   0   0   2   0   2   0   0   2   2   0   0   0   0   2   2   0   2   2   2   2   2   0   2   0   2   2   0   2   0   2   0   0   2   0   0   2   0   2   0   2   0   0   0   2   2   2   2   0   0   0   2   0   0   0   0
 MK-2-6                 2   2   0   2   0   0   0   2   0   2   0   2   0   0   2   2   2   0   0   2   2   2   0   2   2   0   2   0   0   2   2   2   2   2   2   2   2   2   0   0   0   2   2   2   2   2   2   0   0   0   0   2   0   2   2   2   0   0   0   2   0   2   2   0   0   0   0   0   2   2   2   0   0   2   0   2   2   2   2   0   0   0   0   2   2   2   2   0   2   0   2   2   0   0   2   0   2   0   2   0   0   0   2   0   0   0   0   0   0   2   2   0   2   2   0   0   2   2   0   0   2   0   0   0   2   0   0   0   0   0   0   0   2   2   2   2   0   2   0   2   2   0   0   2   2   2   0   2   0   2   0   0   2   2   0   0   2   2   2   2   0   2   2   2   2   2   0   2   0   0   2   0   2   0   2   0   0   2   0   0   2   0   0   0   2   0   0   0   2   2   2   0   0   0   0   0   0   0   0   0
 MK-2-7                 2   2   0   2   2   0   2   2   0   2   0   2   0   0   2   2   2   0   0   2   2   2   0   2   2   0   2   0   0   2   0   2   2   2   2   2   2   2   0   0   0   2   2   2   2   2   2   0   0   0   2   2   0   2   2   2   0   0   0   2   0   0   2   0   0   0   2   0   2   2   2   0   0   2   0   2   0   2   2   0   0   0   0   2   0   2   2   0   2   0   2   2   2   0   2   0   2   0   2   0   0   0   2   0   0   0   2   0   0   2   2   0   2   2   0   2   2   2   0   2   2   0   0   0   2   0   0   0   0   0   0   0   2   2   2   2   0   2   2   2   2   2   0   2   2   2   0   2   0   2   0   0   2   2   2   0   2   2   2   0   0   2   2   2   2   2   0   2   0   0   2   0   2   0   2   0   0   2   0   2   2   0   2   0   2   0   0   0   2   2   2   0   0   0   2   0   0   0   0   0
 MK-2-8                 2   2   0   2   2   0   2   2   0   2   0   2   2   0   2   2   2   0   0   2   2   2   0   2   2   0   2   2   2   2   0   0   2   2   2   2   2   2   0   0   0   2   2   2   2   2   2   0   0   2   2   2   0   2   0   2   0   0   0   2   0   0   2   0   0   0   2   0   2   2   2   0   0   2   0   2   0   2   2   0   0   0   0   2   0   2   2   0   2   0   2   2   2   0   2   0   2   2   2   0   0   0   2   0   0   0   2   0   0   2   2   0   2   2   0   2   2   2   0   2   2   0   0   0   2   0   0   0   0   0   0   0   2   2   2   2   0   2   2   0   2   2   0   2   2   2   0   2   0   2   0   0   2   2   2   0   2   2   2   0   0   2   0   2   2   2   0   0   0   0   2   0   2   0   2   0   0   2   0   2   2   0   2   0   2   0   0   0   2   2   2   0   0   0   2   0   0   0   0   0
 MK-2-9                 2   2   0   2   2   0   2   2   0   2   0   2   2   0   2   2   2   2   0   0   2   2   0   0   2   0   2   2   2   2   0   2   2   2   2   2   0   2   0   0   0   2   2   2   2   2   2   0   0   0   2   2   0   2   0   2   0   0   0   2   0   0   2   0   0   0   2   0   2   2   2   0   0   2   0   2   0   2   0   0   0   0   0   2   0   2   2   0   2   0   2   0   2   0   2   0   2   2   2   0   0   0   2   2   0   0   2   0   0   2   2   0   2   2   2   2   2   2   0   2   2   0   0   0   2   0   0   0   0   0   0   0   2   2   0   2   0   2   2   0   2   2   0   2   2   2   2   0   0   2   0   0   2   2   2   0   2   2   2   0   0   2   0   0   2   2   0   0   0   0   2   0   0   2   2   0   0   2   0   2   0   2   2   0   2   0   0   0   2   2   2   0   0   0   2   0   0   0   0   0
 MK-2-10                2   2   0   2   2   0   2   2   0   2   0   2   2   2   2   2   2   2   0   0   2   0   0   0   2   0   2   0   2   2   2   2   2   2   2   2   0   2   0   0   0   2   2   2   2   2   2   0   0   0   2   2   0   2   0   2   0   0   0   2   0   0   2   0   0   0   2   0   2   2   2   0   0   2   0   2   0   2   0   0   0   0   2   0   0   2   2   0   2   2   2   0   0   0   2   0   2   2   2   2   0   0   2   2   0   0   2   0   0   0   2   0   2   2   2   2   2   2   2   2   2   0   0   0   2   0   0   0   0   0   0   0   2   0   0   2   0   2   2   0   2   2   0   2   2   2   2   0   0   0   0   0   2   2   2   0   2   2   2   0   0   2   0   0   2   2   0   0   0   0   2   2   2   2   2   0   0   2   0   2   0   2   2   0   0   2   0   0   2   2   2   2   0   0   2   0   0   0   0   0
 MK-2-11                0   2   0   0   2   0   2   2   0   2   0   2   2   2   2   2   2   2   0   0   2   0   0   0   2   2   2   2   2   2   2   0   2   2   2   2   2   2   0   0   0   2   2   2   2   2   2   0   0   0   2   2   0   2   0   2   0   0   0   2   0   0   2   0   0   0   2   0   2   2   2   2   0   2   0   2   2   2   0   0   0   0   2   0   0   2   2   0   2   2   2   0   0   2   0   0   2   2   2   0   0   0   2   2   0   0   0   0   0   0   2   0   2   0   2   2   2   2   2   2   2   0   0   0   2   0   0   0   0   0   0   0   2   0   0   2   0   2   2   0   2   2   0   2   2   2   2   0   0   0   0   0   2   2   0   0   2   2   2   0   0   2   2   2   2   2   0   0   0   0   2   2   2   2   2   0   0   2   0   2   0   0   0   0   0   2   0   0   0   2   2   2   0   0   2   0   2   0   0   0
 MK-2-12                0   2   2   0   2   0   2   2   2   2   0   2   2   2   0   2   2   2   0   0   2   2   0   0   0   2   2   2   2   2   2   2   2   2   2   2   2   2   0   0   0   2   2   2   2   2   2   0   0   0   2   2   0   2   0   2   0   2   0   2   0   0   2   0   0   0   2   0   0   2   2   0   0   2   0   2   2   0   0   0   0   0   2   0   0   2   2   0   2   2   2   0   0   2   0   0   0   0   0   0   0   0   2   2   0   0   0   0   0   0   2   0   2   0   2   2   2   2   2   2   2   0   2   0   2   0   0   0   0   0   0   0   2   0   0   2   0   0   2   0   2   2   0   2   2   2   2   0   0   0   0   2   2   2   0   0   2   2   2   0   0   2   2   2   2   2   0   0   0   0   2   2   2   2   2   0   0   0   0   2   0   0   0   0   0   2   0   0   0   2   2   2   0   0   2   0   2   0   0   0
 MK-2-13                0   2   2   0   2   0   2   2   2   2   2   2   2   2   0   0   2   2   0   0   2   2   0   0   0   2   2   2   2   2   2   2   2   0   0   2   2   2   0   0   0   2   0   2   2   2   2   0   0   0   2   2   0   2   0   2   0   2   0   2   2   0   2   0   0   0   0   0   0   2   2   0   0   0   0   2   2   0   0   0   0   0   2   0   0   2   2   0   2   2   2   0   0   2   0   0   0   0   0   0   0   0   2   2   0   0   0   0   0   2   2   0   2   0   2   2   2   2   2   2   0   0   2   0   2   0   2   0   0   0   0   0   2   0   0   2   2   0   0   0   2   2   0   0   2   2   2   0   0   0   0   2   2   2   0   0   2   2   2   0   0   2   2   2   2   2   0   0   0   0   2   2   2   2   2   0   0   0   2   2   0   2   2   0   0   2   0   0   0   2   2   2   2   0   2   2   2   0   2   0
 MK-2-14                0   2   2   0   2   2   2   2   2   2   2   2   2   2   0   0   2   0   0   0   0   2   0   0   0   0   2   2   2   0   2   2   2   0   2   2   2   2   0   0   0   2   0   2   2   2   2   0   0   0   2   2   0   2   0   2   2   2   0   2   2   0   2   0   0   0   0   0   0   2   2   0   0   0   0   2   2   0   0   0   0   0   2   0   0   2   2   2   2   2   2   0   2   2   0   0   0   0   0   0   0   2   2   2   0   0   0   0   0   2   2   0   2   0   2   2   2   2   2   0   0   0   2   0   2   0   2   0   0   0   0   0   2   0   0   2   2   0   0   0   2   2   0   0   2   2   2   0   0   0   0   2   2   2   0   0   2   2   0   0   0   2   0   2   2   2   0   0   0   0   2   2   2   2   0   2   0   0   2   2   0   2   2   0   0   0   0   0   0   2   2   2   2   0   2   2   2   0   2   0
 MK-2-15                0   2   2   0   0   2   2   2   2   2   2   2   2   2   0   0   2   0   0   0   0   2   0   0   0   0   2   2   2   0   2   2   2   0   2   2   2   2   0   0   0   0   0   2   0   2   2   0   0   0   2   2   0   2   0   2   2   2   0   2   2   0   2   0   0   0   0   0   0   2   2   0   0   0   0   2   0   0   0   0   0   0   2   0   0   2   2   2   0   2   2   0   2   2   0   0   0   0   2   0   0   2   2   2   0   0   0   0   0   2   2   0   2   0   2   2   2   2   2   0   2   0   2   2   2   0   2   0   2   0   0   0   2   2   0   2   2   0   0   2   2   2   2   0   2   2   2   0   2   0   0   2   2   2   0   0   2   2   0   0   0   2   0   2   2   2   0   0   0   0   2   2   2   2   0   2   0   0   2   2   0   2   0   0   0   0   0   0   0   2   0   2   2   0   2   0   2   2   2   0
 MK-2-16                0   2   2   0   0   2   0   2   2   2   2   2   2   2   0   0   2   0   0   0   0   2   0   0   2   0   2   2   2   0   2   0   2   0   2   2   2   2   0   0   0   2   0   2   0   2   2   2   0   0   2   2   2   2   2   2   2   2   0   2   2   0   2   0   2   0   0   0   0   2   2   0   0   0   0   2   0   0   0   0   0   0   2   0   0   2   2   2   0   2   0   0   0   2   0   2   2   0   2   0   0   2   2   2   0   0   0   0   0   2   2   0   2   0   2   2   2   2   2   0   2   0   2   2   2   0   2   0   2   0   0   2   2   2   0   2   2   0   0   2   0   2   2   0   2   2   2   0   2   0   0   2   2   2   0   0   2   2   2   0   0   2   0   2   2   2   0   2   0   0   2   2   2   0   0   2   0   0   0   2   0   2   0   0   0   2   0   0   0   2   0   2   2   0   2   0   2   2   2   0
 MK-3-1                 0   2   0   0   2   2   0   2   2   2   2   0   0   2   0   0   0   0   2   0   2   0   2   0   2   0   2   0   2   2   0   2   0   0   2   2   0   0   0   0   0   2   2   0   0   2   0   2   2   0   0   2   0   2   0   0   0   2   2   0   0   2   2   2   2   0   0   0   2   2   0   0   0   0   2   2   0   0   2   2   0   2   2   0   0   2   2   0   0   0   2   2   0   0   0   2   0   2   2   0   2   2   0   2   2   0   2   0   2   2   2   2   2   0   2   2   0   2   0   0   0   2   0   2   2   2   0   2   0   2   0   0   0   2   2   2   0   0   0   0   0   2   0   2   2   0   0   0   2   2   0   0   2   0   0   2   0   2   0   2   0   2   2   0   2   2   2   0   0   0   2   0   2   0   2   2   2   2   2   2   2   0   2   0   0   0   0   0   2   0   2   2   0   2   2   2   0   2   2   2
 MK-3-2                 0   2   2   0   2   2   0   2   2   2   2   0   0   2   0   0   0   2   2   0   2   0   2   0   2   0   2   0   2   0   0   2   0   0   2   0   0   0   0   0   0   2   0   0   0   2   0   2   2   0   0   2   0   2   0   0   0   2   2   0   0   2   2   2   2   0   0   0   0   2   2   0   0   0   2   2   0   0   2   2   0   2   2   0   0   2   2   0   0   0   2   2   0   2   0   2   2   2   2   0   2   2   0   2   2   0   2   0   2   2   2   2   2   0   2   2   0   2   0   0   0   2   0   2   2   2   0   0   0   2   0   0   0   2   2   2   0   0   0   0   0   2   0   2   2   0   0   0   2   2   2   0   2   0   0   0   0   0   0   2   0   2   2   0   2   2   2   0   2   0   2   0   2   0   2   2   2   2   0   2   2   2   2   0   0   0   0   0   2   0   2   2   0   2   2   2   0   2   2   2
 MK-3-3                 0   2   2   2   0   2   0   2   2   2   2   0   0   2   0   0   0   2   2   0   2   2   2   0   2   0   2   0   2   0   0   2   0   0   2   0   0   0   0   0   0   2   0   0   0   2   2   2   2   0   0   2   0   2   0   0   0   2   2   0   0   2   2   0   0   0   0   0   0   2   0   0   0   0   2   2   0   2   2   2   0   2   2   0   0   2   2   0   0   0   2   2   0   2   0   2   2   2   2   0   2   2   0   2   2   0   2   0   2   2   2   2   2   0   2   2   2   2   0   0   0   2   0   2   2   2   0   0   0   2   0   2   0   2   0   2   2   0   0   0   2   2   0   2   2   2   0   0   2   2   2   0   2   0   0   0   0   0   0   2   0   2   2   0   0   2   2   0   2   2   2   0   2   0   2   2   2   2   2   2   2   2   2   0   0   0   0   0   2   2   2   2   0   2   2   2   0   2   2   2
 MK-3-4                 0   2   2   2   0   2   0   2   2   2   2   0   2   2   0   0   0   2   2   0   0   2   2   0   2   0   2   0   2   0   0   2   0   0   2   0   0   0   0   0   0   2   0   0   0   2   2   2   2   0   0   2   0   0   0   0   0   2   2   0   2   2   2   0   0   0   0   0   0   2   0   2   0   0   2   2   0   2   2   2   0   2   2   0   0   2   0   2   0   0   2   2   0   2   0   2   2   2   2   0   2   2   0   2   2   0   2   0   2   2   2   2   0   0   2   2   2   2   0   0   0   2   0   2   2   2   0   0   0   2   2   2   0   2   0   2   2   0   0   0   2   2   2   2   2   2   0   0   2   2   2   0   2   0   0   0   0   2   2   0   0   2   2   0   0   2   0   0   0   2   2   0   2   0   2   0   2   0   2   0   2   2   2   0   0   2   0   0   2   2   2   2   0   2   2   2   0   0   2   2
 MK-3-5                 0   2   2   2   0   2   0   2   2   2   2   2   2   2   0   0   0   2   2   0   0   2   2   0   2   0   2   0   2   0   0   2   0   0   2   0   0   2   0   0   0   2   0   0   0   2   2   2   2   0   0   2   0   0   2   0   0   2   2   0   2   2   2   0   2   0   0   0   0   2   0   2   2   0   2   2   0   2   2   2   0   2   2   0   2   2   0   2   0   0   2   2   0   2   0   0   0   2   2   0   0   2   0   2   2   0   0   0   2   0   2   2   0   0   2   2   2   2   0   0   0   2   0   2   2   2   0   0   0   2   2   2   0   0   0   2   2   0   2   0   2   2   2   2   2   2   0   0   2   2   2   0   2   0   0   0   0   2   2   0   0   2   2   0   0   2   0   0   0   2   2   0   2   0   2   0   2   0   2   0   2   2   2   0   0   2   0   0   2   0   2   0   0   2   2   2   0   2   2   2
 MK-3-6                 0   2   2   2   0   0   0   2   2   2   2   2   2   2   0   0   0   0   2   0   2   2   2   0   2   0   2   0   0   0   0   2   0   0   2   0   0   2   0   0   0   2   0   0   0   2   2   2   2   0   0   2   0   0   2   0   0   2   2   0   2   2   2   0   2   0   0   0   0   2   2   2   2   0   2   2   0   2   2   2   0   2   2   0   2   2   0   2   0   0   2   2   0   2   2   0   0   2   2   0   0   2   0   2   2   2   0   0   2   0   2   2   0   0   2   2   2   2   0   0   0   2   0   0   0   2   0   0   0   2   2   0   0   0   0   2   2   0   2   0   2   2   2   2   2   2   0   0   0   2   2   0   2   0   0   0   0   2   2   0   0   2   2   0   0   2   0   0   0   2   2   0   2   0   2   0   2   0   2   0   2   2   2   0   0   2   0   2   0   0   2   0   2   2   2   2   0   0   2   0
 MK-3-7                 0   2   2   2   0   0   0   2   2   2   2   2   0   2   0   0   0   0   2   0   2   2   2   0   0   0   2   0   0   0   0   2   0   0   2   2   0   2   0   0   0   0   0   0   0   2   2   2   0   0   0   2   0   0   2   2   0   2   2   0   2   0   2   0   2   0   0   0   0   0   2   2   2   0   2   2   0   2   2   2   2   0   2   0   2   0   0   2   0   0   2   2   0   2   2   0   0   2   2   0   0   2   0   2   2   2   0   0   2   0   2   2   0   0   2   2   2   2   0   0   0   0   0   0   0   2   2   0   0   2   2   0   0   0   0   2   2   0   2   2   2   2   2   2   2   2   0   0   0   2   0   0   2   0   0   0   0   2   2   0   0   2   2   0   0   2   0   0   0   2   2   0   2   0   2   0   2   0   2   2   0   0   2   0   0   2   0   2   0   0   2   0   2   2   2   2   0   0   2   0
 MK-3-8                 2   2   2   2   0   0   0   2   2   2   2   2   2   2   0   0   0   2   2   0   0   2   2   0   2   2   2   0   0   0   0   2   0   0   0   2   0   2   0   0   0   0   0   0   0   2   0   2   0   0   2   2   0   0   2   2   2   2   2   0   2   0   2   0   2   0   0   0   0   0   2   2   2   0   2   2   0   2   2   2   2   0   2   0   2   0   0   2   0   0   2   2   0   2   2   0   0   2   2   2   0   2   0   2   2   2   0   0   2   0   2   2   0   0   2   2   2   2   2   2   0   0   0   0   0   0   2   0   0   2   2   0   0   2   0   2   2   0   2   0   0   2   2   2   0   2   0   0   0   2   0   0   2   0   0   0   0   2   0   0   0   2   2   0   0   2   0   0   0   2   2   0   2   0   2   0   2   0   2   2   0   0   2   0   0   2   0   2   0   0   2   0   2   0   2   2   0   0   2   0
 MK-3-9                 2   2   2   2   0   0   0   2   0   2   2   2   2   2   2   2   0   2   0   0   0   2   2   0   2   2   2   0   0   0   0   2   0   0   0   2   2   2   0   0   0   0   2   0   0   2   0   2   0   0   0   2   0   2   2   0   2   2   2   0   0   0   2   0   2   0   0   0   0   0   2   2   2   0   2   2   0   2   2   0   2   0   0   0   0   2   0   0   0   2   2   2   0   2   0   0   0   2   2   2   0   2   0   0   2   2   0   0   2   0   2   2   0   2   2   2   2   2   2   2   0   0   0   0   0   0   2   0   2   2   2   0   0   2   2   2   2   0   2   0   0   0   2   2   0   2   0   0   0   2   0   0   2   0   0   0   0   2   0   0   0   2   2   0   0   2   0   0   0   2   2   0   2   0   2   0   2   0   2   2   0   0   2   0   0   2   0   2   0   0   2   0   2   0   2   2   0   0   2   0
 MK-3-10                2   2   2   2   0   0   0   0   2   2   2   0   2   2   2   2   0   2   0   0   0   2   2   0   2   2   2   0   0   0   0   2   0   0   0   2   2   2   0   0   0   0   2   0   0   0   0   0   0   0   0   2   0   2   2   0   2   2   0   0   0   0   2   0   2   0   0   2   0   0   2   2   2   0   2   2   0   0   2   0   0   0   0   0   0   2   0   0   0   2   2   2   0   2   0   0   0   2   2   2   0   2   0   0   2   2   0   0   2   0   2   2   0   2   2   2   2   2   2   2   0   0   0   2   0   0   2   0   2   2   2   0   0   2   2   2   2   0   2   0   0   0   2   2   0   2   0   0   0   2   0   2   2   0   0   0   0   2   0   0   0   2   2   0   0   2   0   0   0   2   2   0   2   0   2   2   2   0   2   2   0   0   2   0   2   2   0   2   0   0   2   0   2   0   2   2   0   0   2   0
 MK-3-11                2   2   2   2   0   0   0   0   2   2   2   0   2   2   2   0   0   2   0   0   0   2   2   0   2   0   2   0   0   0   0   2   0   0   0   2   0   2   0   0   0   0   2   2   0   0   0   0   0   0   0   2   0   2   2   0   2   2   0   0   0   0   2   0   0   0   0   2   0   0   2   2   2   0   2   2   0   2   2   0   0   0   0   0   0   2   0   0   0   2   2   2   0   2   0   0   0   2   2   0   0   2   0   2   0   2   0   0   2   0   2   2   0   0   0   2   2   2   0   2   0   0   0   2   0   0   2   0   2   2   2   0   0   2   2   0   2   0   2   0   0   0   2   2   0   2   0   0   0   2   2   0   2   0   0   0   0   2   0   0   0   2   2   0   0   2   0   2   0   2   2   0   2   0   2   2   2   0   2   2   0   0   0   2   2   2   0   0   0   0   2   0   2   0   2   2   0   0   2   0
 MK-3-12                2   2   0   2   0   0   0   2   2   0   2   0   2   2   2   0   0   2   0   0   0   2   2   0   2   0   2   0   0   0   0   2   2   0   0   2   0   2   2   0   0   0   2   2   0   0   0   0   0   0   0   2   0   2   2   0   2   2   0   0   0   0   2   0   0   2   2   2   0   0   2   2   2   0   0   2   0   2   2   0   0   0   0   0   0   2   2   0   0   2   2   0   0   2   0   0   0   2   2   0   0   2   0   0   0   2   2   0   2   0   2   2   2   0   2   2   2   2   0   2   0   0   0   2   0   0   2   0   2   2   2   0   0   2   2   0   2   0   2   0   0   0   2   2   0   2   0   0   2   0   2   0   2   0   0   0   0   2   0   0   0   2   2   0   2   2   0   2   0   2   2   0   2   2   2   2   2   0   2   2   0   0   0   2   2   2   0   0   0   0   2   2   2   0   2   2   0   0   2   0
 MK-3-13                0   2   2   2   0   0   0   2   0   0   2   0   2   0   2   0   0   2   0   0   0   2   2   0   2   0   2   0   0   0   0   2   2   0   0   2   0   2   2   2   0   0   2   2   0   2   0   0   0   0   0   2   0   2   2   0   2   2   0   0   0   2   2   0   0   2   2   0   0   0   2   2   2   0   0   2   0   2   2   0   0   0   0   0   0   2   2   0   0   0   2   0   0   0   0   0   0   2   2   0   0   0   0   0   0   2   2   0   2   0   2   2   2   0   2   2   2   2   0   2   0   0   2   2   0   0   2   0   2   2   2   0   0   2   2   0   2   0   2   0   0   0   2   2   0   2   0   0   2   0   2   0   2   0   0   0   0   2   0   0   0   2   2   0   2   2   0   2   0   2   2   0   0   2   2   2   2   2   2   2   0   0   2   2   2   2   0   0   0   0   2   2   2   2   0   2   0   0   2   0
 MK-3-14                0   2   2   0   0   0   0   2   0   0   2   0   2   0   2   0   0   2   0   0   0   2   2   0   2   0   2   2   0   0   0   2   2   0   0   2   0   2   2   2   0   0   2   2   0   2   0   2   0   0   0   2   2   2   2   0   2   2   0   0   0   2   2   0   0   0   2   0   0   0   2   2   0   0   0   2   2   2   2   0   0   0   0   0   0   2   2   0   0   0   0   0   0   0   0   0   0   2   0   0   0   0   0   0   0   2   2   0   2   0   2   2   2   0   2   2   2   2   0   2   2   0   2   2   0   0   2   2   2   2   2   2   0   2   2   0   2   0   2   0   0   0   2   2   0   0   0   2   2   0   2   0   2   0   2   0   0   2   0   0   0   2   2   0   2   2   0   2   0   2   2   0   0   2   2   2   2   2   0   2   0   0   2   2   0   2   0   0   0   0   2   2   2   2   0   2   0   0   2   0
 MK-3-15                2   2   2   0   0   0   0   2   0   0   2   0   2   0   2   0   0   2   0   0   0   2   2   0   2   0   2   2   0   0   0   2   2   0   0   0   0   2   2   2   2   0   2   0   0   2   0   2   0   0   0   2   2   2   2   0   2   2   0   0   0   2   2   2   0   0   2   2   0   0   2   2   0   0   0   2   2   2   2   0   0   0   0   0   0   0   2   0   0   0   0   0   0   0   0   2   0   2   0   2   0   0   0   0   0   2   2   0   2   0   0   2   2   0   0   2   2   2   0   2   2   0   0   2   0   0   2   2   2   2   2   2   0   2   2   0   2   0   2   0   0   0   2   2   0   0   0   2   2   0   2   0   2   0   2   0   0   2   0   0   0   2   2   0   0   2   0   2   0   2   2   0   0   0   2   2   2   2   0   0   0   0   2   2   0   2   0   0   0   0   2   2   2   2   0   2   0   0   2   0
 MK-3-16                2   2   2   2   0   0   0   2   0   0   2   0   2   0   2   0   0   2   0   0   2   2   2   0   2   0   0   2   0   0   0   2   2   0   0   0   0   2   2   2   2   0   2   2   0   2   0   2   0   0   0   0   2   2   2   0   2   2   0   0   0   2   2   0   0   0   2   2   2   0   2   2   0   0   0   2   2   2   2   0   2   0   0   0   0   2   2   0   0   0   0   0   0   0   0   2   0   2   0   2   0   0   0   2   0   0   2   0   2   0   0   2   2   0   0   2   2   2   0   2   2   0   0   2   0   2   2   2   2   2   2   2   0   0   2   0   2   0   2   2   0   0   0   2   0   2   0   2   2   0   2   2   2   0   2   0   0   2   2   0   0   2   2   0   0   2   0   2   0   0   2   0   0   0   2   2   2   2   0   0   0   0   2   2   0   2   0   0   0   0   2   2   0   2   0   2   0   2   2   0
 MK-4-1                 0   2   0   0   0   2   0   0   2   2   0   0   2   2   0   0   2   0   0   2   0   2   2   2   2   0   2   0   0   0   0   2   0   0   2   0   2   2   2   0   0   0   2   2   2   0   0   0   0   2   0   0   0   2   0   0   0   2   2   0   2   0   2   2   0   0   0   2   0   0   0   0   2   2   0   0   2   0   2   2   0   2   0   0   2   2   2   2   0   2   0   0   2   0   0   0   0   2   2   0   2   0   2   2   2   2   0   0   2   2   2   0   2   0   2   2   0   2   0   0   0   2   2   2   0   2   0   2   0   2   2   0   0   0   0   2   0   2   0   0   0   2   2   0   2   2   0   2   0   0   2   0   0   2   2   0   2   2   2   0   0   2   0   0   0   2   2   2   0   0   2   2   0   2   2   0   2   2   0   2   2   2   0   2   2   2   0   0   0   2   2   2   0   0   2   2   2   0   0   0
 MK-4-2                 0   2   0   0   0   2   0   0   0   2   2   0   2   2   0   0   2   0   0   2   0   2   2   2   2   0   0   0   0   0   0   2   0   0   2   0   2   2   2   0   0   0   2   2   2   0   0   2   0   2   0   0   0   2   0   0   0   2   2   0   2   0   2   2   0   0   0   2   0   0   0   0   2   2   0   0   2   0   2   2   0   2   0   0   2   2   2   2   0   2   0   2   2   2   0   0   0   0   2   0   2   0   2   2   0   2   0   0   0   2   2   0   2   0   2   2   0   0   0   0   0   2   2   2   0   2   0   2   0   2   2   0   0   0   0   0   0   2   0   0   0   0   2   0   2   2   0   2   0   0   2   0   0   2   0   0   2   2   0   0   0   2   0   0   0   0   2   2   0   0   2   2   0   2   2   0   2   2   0   2   0   2   0   2   2   2   0   0   2   2   2   2   2   0   2   2   2   0   0   0
 MK-4-3                 0   2   0   0   0   2   0   0   0   2   2   2   2   2   0   0   2   0   0   2   0   2   2   2   2   0   0   0   0   2   0   2   2   2   2   0   2   2   2   0   0   0   2   2   2   0   0   2   0   2   0   0   0   2   0   0   0   2   2   2   2   0   2   2   0   0   0   2   0   0   0   0   2   2   0   0   2   0   2   2   2   2   0   0   2   2   0   0   0   0   0   2   2   2   0   0   0   0   0   0   0   0   2   0   0   2   0   0   2   2   2   0   2   0   2   2   0   0   0   2   0   2   2   0   0   2   0   2   0   2   2   2   0   0   0   0   0   2   0   0   0   0   2   0   2   2   0   2   0   0   0   0   0   2   0   0   2   2   0   0   0   0   2   0   0   0   2   2   2   0   2   2   0   2   2   0   2   2   0   0   0   2   0   2   2   2   0   0   2   2   2   2   0   0   2   2   2   0   0   0
 MK-4-4                 0   2   0   2   0   2   0   0   0   2   2   2   2   2   0   0   2   0   0   2   0   2   2   2   2   0   0   0   0   0   0   2   2   2   0   0   2   2   2   2   0   0   2   2   2   0   0   2   0   2   0   0   0   2   0   0   0   2   2   2   2   0   2   2   0   0   0   2   0   0   0   0   2   2   0   0   0   0   2   2   2   2   0   0   2   2   0   0   2   0   0   2   2   2   0   0   0   0   0   2   0   0   2   0   0   2   0   0   2   2   2   0   2   0   2   2   0   0   0   0   0   2   2   0   0   2   0   2   0   2   2   2   2   0   0   0   0   2   0   0   0   0   2   0   2   2   0   2   0   0   0   0   0   2   0   0   2   2   0   2   0   0   2   0   0   0   2   2   2   0   2   2   0   2   2   0   2   2   0   0   0   2   0   2   2   2   0   0   2   2   2   2   0   0   2   2   2   0   0   0
 MK-4-5                 0   2   0   2   0   2   2   0   2   0   0   2   2   2   0   0   2   0   0   2   0   2   2   2   2   0   0   0   0   0   0   2   2   2   0   0   2   2   2   2   2   0   2   2   2   0   0   2   0   2   2   0   0   2   0   0   0   0   2   2   2   0   2   2   0   0   0   2   0   0   0   0   2   2   0   0   0   0   2   2   2   2   0   0   2   2   0   0   2   2   2   2   2   2   0   2   0   2   0   2   0   0   2   0   0   2   0   0   2   2   2   0   2   0   2   2   2   0   0   0   0   2   2   2   0   2   2   2   2   0   2   2   2   0   0   0   0   2   0   0   0   0   0   2   0   2   0   2   0   0   0   0   0   2   0   0   2   2   0   0   0   0   2   0   0   0   2   2   2   0   2   2   0   2   2   0   2   2   2   0   0   2   0   0   2   2   0   0   2   2   2   2   0   0   2   2   2   0   0   0
 MK-4-6                 0   2   2   2   0   2   2   0   2   0   0   2   2   0   0   0   2   0   0   0   0   2   2   2   2   0   0   0   0   0   0   2   2   2   0   0   2   2   2   2   2   0   2   2   2   0   2   2   0   2   2   0   0   2   0   0   0   0   2   2   2   0   2   2   0   0   0   2   0   0   0   0   2   2   0   2   0   0   2   2   2   2   0   0   2   2   0   0   2   0   2   2   2   2   0   0   2   2   0   2   2   0   2   0   2   2   0   0   2   2   2   0   2   0   0   2   2   0   0   0   2   2   2   2   0   2   2   0   2   0   2   0   2   2   0   0   0   2   0   2   0   0   0   2   0   2   0   2   0   0   0   0   0   2   0   0   2   2   0   0   2   0   0   0   0   0   2   2   2   2   2   2   0   2   2   0   2   2   2   0   0   0   0   0   2   2   0   0   0   2   2   2   0   0   2   2   2   0   0   2
 MK-4-7                 0   2   2   2   0   2   2   0   2   0   0   0   0   0   0   0   2   0   0   0   2   0   2   2   2   0   0   0   0   0   2   2   0   2   0   0   2   2   2   2   2   0   2   2   2   0   2   2   0   2   2   0   0   2   0   0   0   0   2   2   2   0   2   2   2   0   0   2   0   0   0   2   2   2   0   2   0   0   2   2   2   2   0   0   2   2   0   0   2   0   2   2   2   2   0   2   2   2   2   2   2   0   2   0   2   2   0   0   2   2   2   0   2   0   0   2   2   0   0   2   2   2   2   2   0   0   2   0   2   0   2   0   2   2   0   0   2   2   0   2   0   0   0   0   0   2   2   2   0   0   0   0   0   2   0   0   0   2   0   0   2   0   0   0   0   0   2   2   2   2   2   2   0   2   2   0   2   2   2   0   0   0   0   0   2   2   0   2   0   2   2   2   0   0   2   2   2   0   0   2
 MK-4-8                 0   2   2   2   0   0   2   0   2   2   0   0   0   0   0   0   2   0   0   0   2   0   2   2   2   0   0   0   0   0   2   2   0   2   0   0   2   2   2   2   2   0   2   2   2   0   2   2   0   2   2   0   0   0   2   0   0   0   0   2   2   0   2   0   2   0   0   2   0   0   0   2   2   2   0   2   2   0   2   2   2   2   0   0   2   2   0   0   2   0   2   2   2   2   0   2   2   2   2   2   2   2   2   0   2   2   0   0   2   2   2   0   2   0   2   2   0   0   2   2   2   2   2   2   0   0   2   0   2   0   2   0   2   2   2   0   0   2   0   2   0   0   0   0   0   2   2   2   2   0   0   0   0   2   0   0   0   2   0   0   0   0   0   0   2   0   2   2   2   2   2   2   0   2   2   0   2   2   2   0   0   0   0   0   2   2   2   2   0   2   2   2   2   0   2   2   2   0   0   2
 MK-4-9                 0   2   0   2   0   0   2   0   2   0   0   0   0   0   0   0   2   0   0   0   2   0   2   2   2   0   0   0   0   0   2   2   0   2   0   0   2   2   2   0   2   0   2   2   2   0   2   2   0   0   2   0   0   0   2   0   0   0   0   2   0   0   2   0   2   0   0   2   0   0   0   0   2   2   2   2   2   0   2   2   2   2   0   0   2   2   0   0   2   0   2   2   2   2   0   2   2   2   2   2   2   2   0   0   0   2   0   0   2   2   2   0   2   0   2   2   0   0   2   0   2   2   2   2   0   0   2   0   2   0   2   0   2   2   2   0   0   2   2   2   0   0   0   0   0   2   2   2   2   0   0   0   0   2   0   0   0   2   0   2   0   0   0   0   0   0   2   2   2   2   2   2   0   2   0   0   2   2   2   0   2   0   2   0   2   2   2   2   0   2   2   2   2   0   2   2   0   0   0   2
 MK-4-10                0   2   0   2   0   0   2   0   2   0   0   0   0   0   0   0   2   2   0   2   2   0   2   2   2   2   0   2   0   2   2   2   2   2   0   0   2   2   2   0   2   0   2   2   2   0   2   0   0   2   2   0   2   0   0   0   0   0   0   2   0   0   2   0   2   0   0   2   0   0   0   0   2   2   2   2   0   0   2   2   2   2   2   0   2   2   0   2   2   0   2   2   2   2   0   0   2   2   0   2   2   0   0   0   0   2   0   0   2   2   2   0   2   0   2   2   0   0   2   0   0   2   2   2   0   0   2   0   2   0   2   2   2   2   2   0   0   2   2   2   0   0   0   0   0   2   2   0   2   0   0   0   0   2   0   0   2   2   0   2   0   2   0   0   0   0   2   2   2   2   2   2   0   2   0   0   2   2   2   0   2   0   2   0   2   2   2   2   0   2   2   2   2   0   2   2   0   2   0   2
 MK-4-11                2   2   0   2   0   0   2   2   2   0   0   0   0   0   0   0   2   2   0   0   0   2   0   2   2   2   0   2   0   2   2   2   2   2   0   0   2   2   2   0   0   0   2   2   2   0   2   0   0   2   2   0   2   0   0   0   0   2   0   2   0   0   0   0   2   0   0   2   0   0   2   0   2   2   2   2   0   0   2   2   2   2   2   0   2   0   0   2   2   0   2   2   2   2   0   0   2   2   0   2   2   0   0   0   0   2   0   0   2   2   2   0   0   0   0   2   0   0   0   0   0   0   2   2   0   0   2   0   2   2   2   2   2   2   2   0   0   2   2   2   0   0   0   2   0   2   2   0   2   0   0   0   0   2   0   0   2   2   0   0   0   2   0   0   0   0   2   2   2   2   0   2   0   2   0   0   2   2   0   2   2   0   2   0   2   2   2   2   0   2   0   2   2   0   2   2   0   0   0   2
 MK-4-12                2   2   0   2   0   0   2   2   2   0   0   0   2   0   0   0   2   2   0   0   0   2   0   2   2   2   0   2   0   2   2   2   2   0   0   0   2   2   2   0   0   0   2   2   2   0   0   0   0   2   2   0   2   0   0   0   0   2   0   2   0   0   0   0   2   0   2   2   0   0   2   0   0   2   2   2   0   0   2   2   2   2   2   0   2   0   0   2   2   2   2   0   2   2   0   0   2   2   0   0   2   0   2   0   0   2   0   0   0   2   2   0   0   0   0   2   0   0   0   0   0   2   2   2   0   0   2   0   2   2   2   2   2   2   2   0   0   2   2   2   0   0   0   2   0   2   2   0   2   0   0   0   0   2   0   0   2   2   0   0   0   2   0   0   2   0   2   2   0   2   0   2   0   2   0   0   2   2   0   2   2   0   2   0   0   2   2   2   0   0   0   2   2   0   2   2   0   0   0   2
 MK-4-13                2   2   0   2   0   0   2   2   2   0   0   0   2   0   0   0   2   2   0   0   0   2   0   0   2   2   0   2   0   2   2   0   2   0   0   0   2   2   2   0   0   2   2   2   2   0   0   0   0   2   2   0   2   0   0   0   0   2   0   2   0   0   2   0   2   0   2   2   0   0   2   0   0   2   0   0   2   0   2   0   2   2   2   0   2   0   0   2   2   2   2   0   2   2   0   0   2   2   0   0   2   0   0   0   0   2   0   0   0   2   0   0   0   0   0   2   0   0   0   0   0   2   2   2   0   0   2   0   2   2   2   2   2   2   2   0   0   2   2   2   0   0   0   2   0   2   2   0   2   0   0   0   0   2   0   0   2   2   0   0   0   2   0   0   2   0   2   2   0   2   0   2   0   2   2   0   2   2   0   2   2   0   2   0   0   2   0   2   0   0   0   2   2   0   0   2   0   2   0   2
 MK-4-14                2   2   0   2   0   0   0   2   2   0   0   0   2   0   0   0   2   2   0   0   0   2   0   0   2   2   0   2   0   2   2   0   2   0   0   0   2   2   2   0   0   2   2   2   2   0   0   0   0   2   2   0   2   0   0   0   0   2   0   2   0   0   2   2   2   0   2   2   0   0   2   0   0   0   0   2   2   0   2   0   2   2   2   0   2   0   0   2   2   2   2   0   2   2   0   0   2   2   0   0   2   0   0   0   0   2   0   0   0   2   0   0   0   0   0   2   0   0   2   0   2   2   2   2   0   0   2   0   2   2   2   2   2   0   2   0   0   2   2   2   0   0   0   0   0   2   2   0   0   0   0   0   0   2   0   0   2   2   0   0   0   2   0   0   2   0   2   0   0   2   0   2   0   2   2   0   2   2   0   2   2   2   2   0   0   2   0   2   0   0   2   2   2   0   0   2   0   2   0   2
 MK-4-15                2   2   0   2   0   0   0   2   2   0   0   0   0   2   0   0   2   2   0   0   0   2   0   0   2   2   0   2   0   2   2   0   2   0   0   0   2   2   2   0   0   2   0   2   2   0   0   0   0   2   2   0   2   0   0   0   2   2   0   2   0   0   2   2   2   0   2   2   0   0   2   0   0   2   0   2   2   0   2   0   2   2   2   0   2   2   0   2   2   2   2   0   2   2   2   0   2   2   0   2   0   0   0   0   0   2   0   0   0   0   0   0   0   0   0   2   0   0   2   0   2   0   2   2   0   0   2   0   2   2   2   2   2   2   2   0   0   2   2   2   0   0   0   0   0   2   2   0   0   2   0   0   0   2   2   0   0   2   0   0   0   2   0   0   2   0   2   0   0   2   0   2   0   0   2   0   2   2   0   2   2   2   2   0   0   2   0   2   0   2   2   2   2   0   0   0   0   2   0   2
 MK-4-16                2   2   0   2   0   0   0   2   2   0   0   0   0   2   0   0   2   2   0   0   0   0   0   0   2   0   0   2   0   2   2   0   2   0   0   0   0   2   2   0   0   2   0   0   2   0   0   0   0   2   2   2   2   0   0   0   2   2   0   2   0   0   2   2   2   0   2   2   0   0   0   0   0   2   0   0   2   0   2   0   0   2   2   2   2   2   0   2   2   2   2   0   2   2   2   0   2   2   0   2   0   0   0   2   0   0   0   0   0   0   0   0   0   0   2   0   2   0   2   0   2   0   2   2   0   0   2   0   2   2   2   2   0   2   2   0   0   2   2   2   0   0   2   0   0   2   2   0   0   0   2   0   0   2   2   0   0   2   0   0   0   2   0   0   2   0   2   0   0   0   0   2   0   0   2   0   2   2   0   2   0   2   2   0   0   0   0   2   0   2   2   2   0   0   0   0   0   2   0   2
 MK-5-1                 0   0   0   2   2   0   2   0   0   2   2   2   2   0   0   0   2   0   0   2   2   2   2   2   0   2   0   2   2   2   0   2   0   2   0   2   2   2   2   2   2   0   2   2   2   2   0   0   2   2   0   0   2   2   0   0   2   0   0   2   0   2   2   0   0   2   0   2   2   2   0   0   2   2   2   0   2   0   0   0   0   2   0   2   2   2   0   0   2   0   0   2   2   0   2   2   2   2   0   2   2   2   2   2   2   2   0   0   0   2   0   2   2   2   0   0   0   0   0   0   0   2   2   0   2   0   0   0   0   2   2   0   0   2   0   0   2   0   2   0   0   0   0   2   0   2   2   2   2   0   0   0   0   0   0   0   0   0   0   0   2   2   2   0   2   2   0   0   2   2   0   2   0   0   0   0   0   0   0   0   2   2   2   2   0   2   2   2   2   0   0   2   2   2   2   2   2   0   0   0
 MK-5-2                 0   2   2   2   0   2   2   2   0   2   2   2   2   0   2   0   2   2   0   2   2   2   2   2   0   2   0   2   2   2   0   2   0   2   0   2   2   2   2   2   2   0   2   2   0   2   0   2   2   2   0   0   2   2   0   0   2   0   2   2   0   0   2   2   0   2   0   0   2   2   0   0   2   2   2   0   0   0   0   0   0   2   2   2   2   0   0   0   2   0   0   2   2   0   2   2   0   2   0   0   2   2   2   0   2   2   0   0   0   2   0   2   2   0   0   0   0   0   0   0   0   2   2   0   2   2   2   0   0   2   2   0   2   0   0   0   2   0   2   0   0   0   0   2   0   2   2   2   2   2   0   2   0   0   0   0   0   0   0   0   2   2   2   0   2   2   0   0   2   2   0   2   0   0   0   0   0   0   0   2   2   2   2   2   0   2   0   2   2   0   0   2   2   2   2   2   0   0   2   0
 MK-5-3                 0   2   2   0   2   2   2   2   0   2   2   2   2   0   2   0   2   2   0   2   2   2   2   2   0   2   2   2   2   2   0   2   0   2   0   2   0   2   2   2   2   2   2   2   0   2   0   2   2   2   0   0   2   2   0   0   2   0   2   2   0   0   2   2   0   2   0   0   0   0   0   0   2   2   2   0   0   0   0   0   0   2   2   2   2   0   0   2   2   0   0   2   2   0   2   2   0   0   0   0   2   2   2   0   2   2   0   0   0   2   0   2   2   0   0   0   0   2   2   0   0   2   2   0   2   2   2   0   0   2   2   0   2   0   0   0   2   0   2   0   0   0   0   2   0   2   2   2   2   2   0   0   0   0   0   0   0   0   0   0   2   2   2   0   2   2   0   0   2   2   0   2   0   0   0   0   0   0   0   2   2   0   2   2   0   2   2   0   2   0   0   2   2   2   2   2   0   2   2   0
 MK-5-4                 2   2   2   0   2   2   2   2   0   2   2   2   2   0   2   0   2   2   0   2   2   2   2   2   0   2   2   2   2   2   0   2   0   2   0   2   0   2   0   2   2   2   2   0   0   2   0   2   2   2   0   0   2   2   2   0   2   0   2   2   0   0   0   2   0   2   0   0   0   0   0   0   2   2   2   0   0   0   2   0   0   2   2   2   2   0   0   2   2   2   0   2   0   0   0   2   0   0   0   0   2   2   2   0   2   2   0   0   2   2   0   2   2   0   0   0   0   2   2   0   0   0   2   0   2   2   2   2   0   2   2   0   2   0   0   0   2   0   2   0   0   0   0   2   0   2   2   2   0   2   0   0   0   2   0   0   0   0   0   0   0   2   2   0   2   2   0   0   2   2   0   0   0   0   0   0   0   0   0   2   2   0   2   2   0   2   2   0   2   0   0   0   2   2   2   2   0   2   2   0
 MK-5-5                 0   2   2   0   2   2   2   2   0   2   2   2   2   0   2   0   2   2   0   2   2   2   2   2   0   2   2   2   2   2   0   2   0   2   0   2   0   2   0   2   2   2   2   0   0   2   0   2   0   2   0   0   2   2   2   0   2   0   2   2   0   0   0   2   2   2   0   0   0   0   0   0   2   2   2   2   0   0   0   0   0   2   2   2   2   0   0   2   2   2   0   2   0   0   0   0   0   2   0   0   2   2   2   0   2   2   0   0   2   2   0   2   2   0   0   0   0   2   2   0   0   0   2   0   2   2   2   2   0   2   2   0   0   0   0   0   2   0   2   0   0   0   0   2   0   2   0   2   0   2   0   0   0   2   0   2   0   0   0   0   0   2   2   0   2   2   0   0   2   0   0   0   0   2   0   0   0   0   0   0   2   0   2   2   0   2   2   0   2   0   0   0   0   0   2   2   0   2   2   0
 MK-5-6                 0   2   2   0   2   2   2   2   0   2   0   0   2   2   2   0   2   2   0   2   2   2   2   2   0   2   2   2   2   0   0   2   0   2   0   0   0   2   0   2   2   2   2   0   0   2   0   2   0   2   0   0   2   2   2   0   2   0   2   2   0   0   0   2   2   2   0   0   0   0   0   2   2   2   0   2   0   0   0   0   0   2   2   2   2   2   0   2   2   2   0   2   0   2   0   0   0   2   0   0   2   2   2   0   2   2   0   0   2   2   0   2   2   0   0   0   0   2   2   2   0   0   0   0   2   2   0   2   0   2   2   0   0   0   0   0   2   0   2   0   0   0   0   2   0   2   0   2   0   2   0   0   0   2   0   2   0   0   0   2   0   2   2   0   2   2   0   0   0   0   0   0   0   2   0   0   0   0   0   0   2   0   2   2   0   2   2   0   2   0   0   2   0   0   2   2   0   0   2   2
 MK-5-7                 0   2   2   0   2   0   2   2   0   2   0   2   2   2   2   0   2   2   0   2   2   2   2   2   0   0   2   2   2   0   0   2   0   2   0   0   0   2   0   2   2   2   2   0   0   2   0   0   0   2   0   0   2   2   2   0   2   0   2   2   0   0   0   2   2   2   0   0   0   0   0   2   2   2   0   0   0   2   0   0   0   2   2   2   0   2   0   0   2   2   2   2   0   2   0   0   0   2   0   0   2   2   2   0   2   2   0   0   2   0   0   2   2   0   0   0   0   2   2   2   0   0   0   0   2   2   0   2   0   2   2   0   0   0   2   0   2   0   2   0   0   0   0   2   2   2   0   2   0   2   2   0   0   2   0   2   0   0   0   2   0   2   2   0   2   2   0   0   0   0   0   2   0   2   0   0   0   0   0   0   2   0   0   2   0   2   0   0   2   0   0   2   0   0   2   2   0   0   2   2
 MK-5-8                 0   0   2   0   2   0   2   2   0   2   0   2   2   2   2   0   2   2   0   2   2   2   2   2   0   0   2   0   2   0   0   2   0   2   0   2   0   2   0   2   2   2   2   0   0   2   0   0   0   0   0   0   2   2   2   2   2   0   2   2   0   0   2   2   2   2   0   0   2   0   0   2   2   2   0   2   0   0   0   0   0   2   2   2   0   2   0   2   2   2   2   2   0   0   0   0   0   2   0   0   2   2   2   0   2   2   2   0   2   0   0   2   2   0   2   0   0   2   2   2   0   0   0   0   2   2   0   2   0   2   0   0   0   0   2   0   2   0   2   0   0   0   0   2   2   2   0   2   0   0   2   0   0   2   2   2   0   0   0   2   0   2   2   0   2   2   2   2   0   2   0   2   0   2   0   0   0   0   0   0   2   0   0   2   0   2   0   2   2   0   0   2   0   0   2   2   0   0   2   0
 MK-5-9                 0   0   2   0   2   0   2   0   0   2   0   2   2   2   2   0   2   2   0   2   2   2   2   2   0   0   2   0   2   0   0   2   0   2   0   2   0   2   0   2   2   2   2   0   0   2   0   0   0   0   0   2   2   2   2   2   2   0   2   2   2   0   0   0   2   2   0   0   2   0   0   2   2   2   0   2   0   0   0   0   0   0   2   2   0   2   0   2   2   2   2   2   0   0   0   0   0   2   0   2   2   2   2   0   2   0   2   0   2   0   2   0   2   0   2   2   0   2   2   2   0   0   0   0   2   0   0   0   0   0   0   0   0   0   2   2   2   0   2   0   0   0   0   0   0   2   0   2   0   0   2   0   0   2   2   2   0   0   0   2   0   2   2   0   2   2   2   0   0   2   0   2   0   2   0   0   0   0   0   0   2   0   2   2   0   2   0   2   2   0   0   2   0   0   2   2   0   0   2   0
 MK-5-10                0   0   2   0   2   0   2   0   0   2   0   2   2   2   0   0   2   2   0   2   2   2   2   2   0   0   2   0   0   0   2   2   2   2   0   2   0   0   0   2   2   2   2   0   0   2   0   0   0   0   0   2   2   2   2   2   0   0   2   2   2   0   0   0   2   2   0   0   2   0   0   2   2   0   0   0   0   0   0   0   0   0   0   2   0   2   0   2   2   2   2   2   0   0   0   0   0   2   0   2   2   0   2   2   2   0   0   0   2   0   2   0   2   0   2   2   0   2   2   2   0   0   0   0   2   0   0   0   2   0   0   0   0   0   2   2   2   0   2   0   0   0   0   0   0   0   0   2   0   0   2   0   0   2   2   2   0   0   0   2   0   2   2   0   2   2   2   0   0   2   0   2   2   2   0   2   0   0   0   0   2   0   2   2   0   2   0   2   2   0   2   2   0   0   2   2   0   2   2   0
 MK-5-11                0   0   2   0   2   0   2   0   0   2   0   2   2   2   0   0   2   2   0   2   0   2   2   2   0   0   2   0   0   0   2   2   2   2   0   2   0   0   0   2   2   2   2   0   0   2   0   0   0   0   0   2   2   2   2   2   2   0   2   2   2   0   0   0   2   0   0   0   2   0   0   0   0   0   0   0   0   0   0   0   0   0   0   2   0   2   0   2   2   2   2   2   0   2   2   0   0   2   0   2   2   0   2   2   2   0   0   0   2   0   2   0   2   0   2   2   0   2   2   2   0   0   0   0   2   0   0   0   2   0   0   0   0   0   2   0   0   0   2   0   0   0   0   0   0   0   0   2   0   0   0   0   0   2   2   2   0   0   0   2   0   2   2   2   2   2   2   0   0   0   0   2   2   2   0   2   0   0   0   0   2   0   2   2   2   2   0   2   2   0   2   2   0   0   0   2   0   2   2   0
 MK-5-12                0   0   2   0   2   0   2   0   0   2   0   2   2   2   0   0   2   2   0   2   0   2   2   2   0   0   2   0   2   0   2   2   2   2   0   0   0   2   0   2   2   2   0   0   2   2   0   0   0   0   0   2   2   2   2   2   2   0   2   0   2   0   0   0   2   0   0   0   2   2   0   0   0   0   0   0   0   0   0   0   0   0   0   2   0   2   2   2   2   2   2   2   2   2   0   0   0   2   0   2   0   0   2   0   2   0   0   0   2   0   2   0   2   2   0   2   0   2   2   2   0   0   0   0   2   0   0   0   2   0   0   0   0   0   2   0   2   0   0   0   0   0   0   0   0   0   0   2   0   0   0   0   0   2   2   2   2   0   0   2   0   2   2   2   2   2   2   0   0   2   0   2   2   2   0   2   0   0   0   0   2   0   2   2   2   2   0   0   2   0   2   2   0   2   2   2   0   0   2   0
 MK-5-13                0   0   2   0   2   0   2   0   0   2   0   2   2   2   0   0   2   2   0   2   0   2   2   2   0   2   2   0   0   0   2   2   2   2   0   0   0   2   0   2   2   2   2   0   2   2   0   0   0   0   0   2   2   2   2   2   2   0   2   0   2   0   0   0   2   0   0   0   2   2   0   0   0   0   0   0   0   0   0   0   0   0   0   2   2   2   0   2   2   2   2   2   2   0   0   2   0   0   0   2   0   0   0   2   2   0   0   0   2   2   2   0   2   2   0   2   0   2   2   0   0   0   0   2   2   0   0   0   2   0   0   0   0   2   2   0   2   0   0   0   0   0   0   0   0   0   0   2   2   0   0   0   0   2   2   2   2   0   0   2   0   2   2   2   2   0   2   0   0   2   0   2   2   2   0   2   0   0   0   0   2   0   2   2   2   2   0   2   2   0   2   2   0   2   2   2   0   0   2   0
 MK-5-14                0   0   2   0   0   2   0   0   0   2   2   2   2   0   0   0   2   2   0   2   0   2   2   2   0   0   2   0   0   0   2   2   2   2   0   0   0   2   0   2   2   2   2   2   2   2   0   0   0   0   2   2   2   2   2   2   2   0   2   0   2   0   0   0   2   0   0   2   2   2   0   0   0   0   0   0   0   0   0   0   0   0   0   2   2   2   0   2   2   2   2   2   2   0   0   2   0   0   0   2   0   0   0   2   0   0   0   0   2   2   2   0   2   2   0   2   0   0   2   0   0   0   0   2   2   0   0   0   2   0   0   0   0   2   2   0   2   0   2   0   0   0   0   0   0   0   0   2   2   2   0   0   0   2   2   2   2   2   0   2   0   2   2   2   2   0   0   0   0   2   0   2   0   2   0   2   0   0   0   0   2   0   2   2   2   2   0   2   2   0   2   2   0   2   2   2   2   0   2   0
 MK-5-15                0   0   2   0   0   2   0   0   0   2   2   2   2   0   0   0   2   0   0   2   2   2   2   0   0   0   2   0   0   0   2   2   2   2   0   0   0   2   0   2   2   2   2   2   2   2   0   0   0   0   2   2   2   2   2   2   2   0   2   0   2   0   0   0   2   0   0   2   2   2   0   0   0   0   0   0   0   0   0   0   0   2   0   2   2   2   0   2   2   2   0   2   2   2   0   2   0   0   0   2   0   0   0   0   0   0   0   0   2   0   2   0   2   2   0   2   0   0   2   2   0   0   0   2   2   2   0   0   2   0   0   0   0   2   2   0   2   0   2   0   0   0   0   0   0   0   0   2   2   2   0   0   0   2   2   2   2   2   0   2   0   2   2   2   2   0   0   0   0   2   0   2   0   2   0   2   0   0   0   0   2   0   2   0   2   2   0   2   2   0   2   2   0   2   2   2   0   0   0   0
 MK-5-16                0   0   2   0   0   2   0   0   0   2   2   2   2   0   0   0   2   0   0   2   2   2   2   0   0   0   2   0   0   2   2   2   2   2   0   0   0   2   0   2   2   2   0   2   2   2   0   0   0   2   2   2   2   0   2   2   2   0   2   0   2   2   0   0   2   0   0   2   2   2   0   0   0   0   0   0   0   2   0   2   0   2   0   2   2   2   0   2   2   2   0   2   2   2   0   2   0   0   0   2   0   2   0   0   0   0   0   0   2   2   2   0   2   2   0   2   0   0   2   2   0   0   0   2   2   2   0   0   2   0   0   0   0   2   0   0   2   0   2   0   0   0   0   0   0   0   2   2   2   2   0   0   0   2   2   2   2   2   0   2   0   2   2   2   2   0   0   0   2   2   0   2   0   2   0   2   0   0   0   0   2   2   2   0   2   2   0   2   2   2   2   2   0   0   2   2   0   0   0   0
 MK-6-1                 0   0   2   2   0   0   0   2   0   2   0   2   0   0   0   0   0   2   2   0   2   2   0   2   2   0   2   0   0   0   2   2   2   0   0   0   0   0   2   0   0   2   0   0   0   2   0   2   2   2   0   2   0   2   2   0   0   2   2   2   2   0   2   0   0   0   2   0   0   2   0   0   0   0   0   2   2   0   0   0   2   2   0   0   2   2   2   0   0   0   0   2   0   0   0   0   2   2   2   0   2   0   2   2   2   2   0   0   2   0   0   2   0   0   0   2   2   0   2   0   2   0   0   0   2   0   0   0   2   2   2   0   2   2   0   2   0   0   2   2   0   0   0   2   0   2   2   0   2   0   2   2   0   0   2   2   0   0   0   2   0   0   2   0   0   2   2   0   0   0   0   0   2   2   0   2   2   2   2   0   2   0   0   0   0   0   0   0   2   2   0   0   0   0   2   0   2   2   0   0
 MK-6-2                 0   0   2   2   2   0   0   2   0   2   0   2   0   0   0   0   0   2   2   0   2   2   0   2   2   0   2   2   0   0   2   2   2   0   0   2   0   0   2   0   0   2   0   0   0   2   0   2   2   2   0   2   0   2   2   0   0   2   2   2   2   0   2   0   0   0   2   0   0   2   0   0   0   0   0   2   2   0   2   0   2   2   2   0   0   2   2   0   2   0   0   2   0   2   0   0   0   2   2   0   2   0   2   2   2   2   0   0   2   0   0   2   0   2   0   2   2   0   2   0   2   0   0   2   2   2   0   0   2   0   2   0   2   2   0   2   0   0   2   2   0   0   0   2   0   2   2   0   2   0   2   2   0   0   2   2   0   0   0   2   0   0   2   0   2   2   2   0   0   2   0   0   2   0   0   2   2   2   2   0   2   0   2   0   0   0   0   0   2   2   0   0   0   0   2   0   2   2   0   2
 MK-6-3                 0   2   2   2   2   0   0   2   0   2   0   2   0   0   0   0   2   2   0   2   2   2   0   2   2   0   2   2   0   0   2   2   2   0   0   2   0   0   2   0   0   2   0   0   0   2   0   2   2   2   0   2   0   2   2   0   0   2   2   2   2   0   2   0   0   0   2   0   0   0   0   0   0   0   0   2   0   0   2   0   2   2   2   0   0   2   2   0   2   0   0   2   0   2   0   0   0   2   0   0   2   0   2   2   2   2   0   0   2   2   0   2   0   2   0   2   2   0   2   0   2   0   0   2   2   2   2   0   2   0   2   0   2   2   0   2   0   0   2   2   0   0   0   2   0   2   2   0   2   0   0   2   0   0   2   2   0   0   0   2   0   0   2   0   2   2   2   0   0   2   0   0   2   0   2   2   0   0   2   0   0   0   2   0   0   0   0   0   2   2   0   0   0   0   2   0   2   2   0   2
 MK-6-4                 0   2   2   2   2   0   0   2   0   2   0   2   0   0   0   0   2   2   0   2   2   2   0   2   2   0   2   2   2   0   2   0   2   2   0   2   0   0   2   0   0   2   0   0   0   2   0   2   2   0   0   2   0   2   2   0   0   2   0   2   2   0   2   0   0   0   2   0   0   0   2   0   0   0   0   2   0   0   2   0   2   2   2   0   2   2   2   0   2   0   0   2   2   2   0   0   0   2   0   2   2   0   2   2   2   0   0   0   2   2   0   2   0   2   0   2   2   0   2   0   2   0   2   2   2   2   2   0   2   0   0   0   2   2   0   2   0   0   2   2   2   0   0   2   0   2   2   0   2   0   0   0   0   0   2   2   0   2   0   0   0   0   2   0   2   2   2   0   2   2   0   0   2   0   2   2   2   0   2   0   0   0   2   0   0   0   0   0   2   2   0   2   0   0   2   0   2   2   2   2
 MK-6-5                 0   2   2   2   0   0   2   2   0   2   0   2   0   0   0   0   2   2   0   2   2   2   0   2   2   0   2   2   2   0   2   2   0   2   0   2   0   0   2   0   0   2   0   0   0   0   0   2   2   2   0   2   0   2   2   0   0   2   0   0   2   0   2   0   0   0   2   2   0   0   2   0   0   2   0   2   0   0   2   0   2   2   2   0   2   2   2   0   2   0   0   2   0   2   0   0   0   2   0   2   2   0   2   2   2   2   0   0   2   2   0   2   2   2   0   2   2   0   2   0   2   0   2   0   2   2   2   0   2   2   0   0   2   2   0   2   0   0   2   2   2   2   0   2   0   2   2   0   2   0   0   0   0   2   2   2   0   2   0   0   0   0   2   0   2   2   2   0   2   2   2   0   2   0   2   2   2   2   2   0   0   0   2   0   0   0   0   2   2   2   2   2   0   0   2   0   2   2   2   2
 MK-6-6                 0   2   2   2   0   0   2   2   0   2   0   2   2   0   0   0   2   2   2   2   2   0   0   2   2   0   2   2   0   0   2   2   0   2   0   2   2   0   2   0   0   2   0   0   0   0   0   2   2   2   2   2   2   2   2   0   0   2   0   2   2   0   2   0   0   0   2   0   0   0   2   0   0   2   0   2   0   0   2   0   2   2   2   0   2   2   2   2   2   0   0   2   0   2   0   2   0   2   0   2   2   0   2   2   2   2   0   0   2   2   0   2   0   0   0   2   2   0   2   0   2   0   2   0   2   2   2   0   2   2   0   0   2   2   0   0   0   0   2   2   2   2   0   2   2   2   2   0   2   0   0   0   0   2   0   2   0   2   0   0   0   2   2   0   2   2   0   0   2   2   2   0   2   0   2   2   0   0   2   0   0   0   2   0   0   0   0   2   2   2   2   2   0   0   2   2   2   2   2   2
 MK-6-7                 0   2   0   2   0   0   2   2   0   2   0   2   2   0   0   0   2   2   2   2   2   0   0   0   2   0   2   2   0   0   2   0   0   2   0   2   2   0   2   0   0   2   0   0   2   0   0   2   2   2   2   2   2   2   2   0   0   2   0   2   2   0   2   0   0   0   0   0   2   0   2   2   0   2   0   2   0   0   2   0   2   2   2   0   2   0   2   2   2   0   0   2   0   2   0   2   0   2   2   2   2   0   2   2   2   2   0   0   2   2   0   2   0   0   0   2   2   0   0   0   2   0   2   0   2   2   2   2   2   2   0   0   2   2   0   0   0   0   2   2   2   2   0   2   2   0   2   2   2   0   0   0   0   2   0   2   0   2   0   0   0   2   2   0   2   2   0   0   2   2   0   0   2   0   2   2   0   0   2   0   0   0   2   2   0   0   0   2   2   2   2   2   0   0   2   0   2   2   0   2
 MK-6-8                 0   2   0   2   0   0   2   2   0   2   2   2   2   0   0   0   2   2   2   2   2   0   0   0   2   0   2   2   0   0   2   0   0   2   0   2   2   0   2   2   0   2   0   0   2   0   0   2   2   2   2   2   2   2   2   0   0   2   0   2   0   0   0   0   0   0   0   0   2   0   2   2   0   2   0   2   0   2   2   0   2   0   2   0   2   0   2   2   2   0   0   2   0   2   0   2   0   2   2   2   2   0   2   2   2   2   0   0   0   2   0   2   2   0   0   2   2   0   0   0   2   0   2   0   2   2   2   2   2   2   0   0   2   2   0   0   0   2   2   2   2   2   2   2   2   0   2   2   2   0   0   0   0   2   0   2   0   2   0   0   0   2   2   0   2   2   0   0   2   2   0   0   2   0   2   2   0   0   2   0   0   0   2   2   0   0   0   2   2   2   2   2   0   0   2   0   2   2   0   2
 MK-6-9                 0   2   0   0   0   0   2   2   0   2   0   2   2   0   0   2   2   2   2   2   2   0   0   0   2   0   2   2   0   0   2   0   0   2   0   2   2   0   2   2   0   2   0   0   2   2   2   2   2   2   2   2   2   2   0   0   2   2   0   2   0   0   0   2   2   2   2   0   2   0   2   2   0   2   0   0   0   2   2   0   2   2   2   0   2   0   0   2   2   0   0   2   0   2   0   2   0   2   2   2   2   0   2   2   2   2   0   0   0   2   2   2   2   0   2   0   2   0   0   0   2   0   2   0   2   2   2   2   2   2   0   0   0   2   0   0   0   2   2   2   2   2   2   2   2   0   2   2   2   0   0   0   0   2   0   2   2   2   0   0   0   2   2   0   0   2   0   0   2   2   0   0   2   0   0   2   0   0   2   0   2   0   2   2   0   0   0   2   2   2   2   2   2   0   2   0   2   2   0   2
 MK-6-10                0   2   2   0   0   2   2   2   0   2   0   2   2   0   0   2   2   2   2   0   2   0   0   0   2   0   2   2   2   0   2   0   0   0   0   2   2   0   2   2   0   2   0   0   0   2   2   2   2   2   2   2   2   2   0   0   2   2   0   2   0   0   2   2   2   2   2   0   2   0   2   2   0   0   0   0   0   0   0   0   2   2   2   0   2   0   0   2   0   0   0   2   2   2   0   2   2   2   2   2   2   0   0   2   2   2   0   0   0   2   2   2   2   0   2   0   2   0   0   0   2   0   2   0   2   2   2   2   0   2   0   0   0   2   0   0   0   2   2   2   2   2   2   2   2   0   2   2   2   0   0   0   0   2   0   2   0   2   0   0   0   2   2   0   0   2   0   0   2   2   0   0   2   0   0   2   2   0   2   0   2   0   2   0   0   0   0   2   2   2   2   2   2   0   2   0   2   2   0   2
 MK-6-11                0   2   2   0   0   2   2   2   0   2   0   2   2   0   0   2   2   2   2   0   2   0   0   0   2   0   2   2   2   2   2   0   0   0   0   2   2   0   2   2   0   2   0   0   0   2   2   2   2   2   0   2   2   2   0   0   2   2   0   2   2   0   2   2   2   2   2   2   2   0   2   2   0   2   0   2   0   0   0   0   2   2   2   0   0   0   0   2   0   0   2   2   2   2   0   2   2   2   2   2   2   0   0   0   2   2   0   0   0   2   2   2   2   0   2   0   2   0   0   0   2   0   2   0   2   2   2   2   0   2   0   0   0   2   0   0   0   2   0   2   2   2   2   2   2   0   2   2   2   0   0   0   0   2   0   2   2   2   0   0   0   2   2   0   2   2   0   0   2   2   0   0   2   0   2   2   2   0   2   0   2   0   2   0   0   0   0   2   0   2   2   2   2   0   0   0   2   2   0   2
 MK-6-12                0   2   2   0   0   2   2   2   0   2   2   2   2   2   0   2   2   2   2   0   2   0   0   0   2   0   2   2   2   2   0   0   0   0   0   2   2   0   2   2   0   2   0   0   0   2   2   2   2   2   2   2   0   2   0   0   2   2   0   2   2   2   2   2   2   2   2   2   2   0   2   2   0   2   0   0   0   0   0   0   2   2   2   0   0   0   0   0   0   0   2   2   2   2   0   2   2   2   2   2   2   0   0   0   2   2   0   0   2   2   2   2   2   0   2   0   2   2   0   0   2   0   2   0   2   2   0   2   0   2   0   0   0   2   0   0   0   2   0   2   2   0   2   2   2   0   2   2   2   0   0   2   0   2   0   2   2   2   2   0   0   2   2   0   2   2   0   0   0   2   0   2   2   2   2   2   2   0   2   0   2   0   2   0   0   0   0   0   0   0   2   2   2   0   0   0   2   0   0   2
 MK-6-13                2   2   2   0   0   2   2   2   0   2   2   0   2   2   2   0   2   2   2   2   2   0   0   0   2   0   2   2   2   2   0   0   0   0   0   2   2   0   2   2   2   0   0   0   0   2   2   2   2   2   2   2   0   2   0   0   2   2   0   2   2   0   2   2   2   2   2   2   2   0   2   2   0   2   0   0   0   0   0   0   0   2   2   0   2   2   0   0   0   0   2   2   2   2   0   2   2   2   2   2   2   0   0   0   2   2   0   0   2   2   2   2   2   0   2   0   2   2   0   0   2   0   2   0   2   2   0   2   0   2   0   0   0   2   0   0   0   2   0   2   2   0   2   2   2   0   2   2   2   0   0   2   0   2   0   2   2   2   2   0   0   0   2   0   2   2   0   0   0   2   2   2   2   2   2   2   2   0   2   0   2   0   2   0   0   0   0   0   0   0   2   2   2   0   0   0   2   0   0   0
 MK-6-14                2   2   2   0   0   2   2   2   0   2   2   0   2   2   2   0   2   2   2   2   0   0   0   0   2   0   2   2   2   2   0   0   0   0   0   2   2   0   2   2   2   0   2   0   0   0   2   2   2   2   2   2   0   2   0   0   2   2   0   2   2   0   2   2   2   2   2   2   2   0   0   0   0   2   0   0   0   0   0   0   0   2   2   2   2   2   0   0   0   0   2   2   2   2   0   2   2   2   2   2   2   0   0   0   0   2   2   0   2   2   0   2   2   0   2   0   2   2   2   0   2   0   2   0   2   2   0   2   2   2   0   2   0   2   0   0   0   2   0   2   2   0   0   2   2   0   2   2   2   0   0   2   0   0   0   2   2   2   2   0   0   0   2   0   2   2   0   0   0   0   2   2   2   2   0   2   2   0   0   0   2   0   2   0   0   0   0   0   0   2   2   2   2   0   0   0   2   0   0   0
 MK-6-15                2   2   2   0   2   2   2   0   0   2   2   0   2   0   2   0   2   2   2   2   0   0   0   0   2   2   0   2   2   2   0   0   0   0   0   2   2   0   2   0   2   0   2   0   0   0   2   2   2   2   2   2   0   2   0   0   2   0   0   2   2   0   2   2   2   2   2   2   2   0   0   0   0   2   0   0   0   0   0   0   0   2   2   2   2   2   0   0   2   0   2   2   0   2   0   2   2   2   2   2   2   0   0   0   0   2   2   0   2   0   0   2   2   0   2   0   2   2   2   0   2   0   2   0   2   2   0   2   2   2   0   2   0   2   0   0   0   0   0   2   0   0   0   2   2   0   2   2   2   0   2   2   0   0   0   2   2   2   2   0   0   0   2   0   2   2   0   0   0   0   2   2   2   2   0   2   2   0   0   0   2   0   2   0   0   0   0   0   0   2   2   2   2   2   0   0   2   0   0   0
 MK-6-16                2   2   2   0   2   2   2   0   0   2   2   0   2   0   2   0   2   2   2   2   0   0   0   0   2   2   0   2   2   2   0   0   0   0   0   0   2   0   2   0   2   0   2   0   0   0   2   2   2   2   2   2   0   2   0   0   2   0   0   2   2   0   2   2   2   0   2   2   2   0   0   0   0   2   0   0   0   0   2   0   0   2   2   0   2   2   0   0   2   0   2   2   0   2   0   2   2   2   2   2   2   0   0   0   0   2   2   0   2   0   0   2   2   0   2   0   2   0   2   0   2   0   0   0   2   2   0   2   2   2   0   2   0   2   0   0   0   0   0   2   0   0   0   2   2   0   2   2   0   0   2   0   0   0   0   2   2   2   2   0   0   0   2   0   2   2   0   0   0   2   2   2   2   2   0   2   2   0   0   0   2   0   2   0   2   0   0   2   0   2   2   2   2   2   0   0   2   0   0   0
 
!****************************************** Phenotypic Data **********************************************************
!-100.0 is resevred for missing phenotype
SimulatedTrait1        15.1441   14.7287   15.7592   13.8878   15.2811   16.0882   16.5798   14.3882   15.8592   14.9526   16.2847   15.7435   14.7739   16.7092   16.3132   16.7396   16.0224   15.5561   13.7741   15.0241   13.0126   15.6897   13.5106   14.4317   13.1458   14.6188   16.5979   15.1967   14.2698   13.8664   14.4331   14.9478   14.6151   14.1001   15.0864   14.4629   13.4803   15.3809   14.1180   14.6784   15.4084   15.0731   14.1339   15.3780   16.5749   15.0397   15.6892   13.3450   14.9343   14.2059   13.8237   14.0525   15.3268   15.7160   15.1617   14.8750   13.5873   14.2548   13.8632   16.3425   16.1588   15.8590   15.8254   13.7212   13.9553   16.0174   16.1828   16.3749   15.4631   13.3783   13.6148   15.1593   15.9051   14.7225   16.4867   14.6157   15.2908   13.6942   15.4358   15.5718   15.7180   14.8923   15.6494   14.2896   14.3066   13.5694   14.9464   14.3145   13.3342   14.0209   15.9650   13.9666   14.1298   16.3184   14.1362   15.2826   15.5034   14.0684   15.8987   15.0358   16.3117   16.4130   14.9385   16.1072   14.2070   14.1206   15.9564   16.0841   13.7414   14.3439   16.2128   15.1234   15.4913   15.6283   13.5295   16.0226   13.7862   15.6928   13.3134   15.1329   13.8589   16.1907   15.3138   15.9442   13.7944   15.6812   13.1402   15.3516   14.4571   14.7158   16.1430   14.3761   12.6444   15.4346   16.1079   14.0858   13.4597   15.8411   14.4599   16.2464   13.8513   15.9927   14.0720   16.2200   15.1043   15.0712   14.4463   13.5939   16.0344   15.5799   15.8732   15.8376   13.8075   15.6069   15.9108   16.0205   13.7320   14.9631   14.3601   16.3921   14.2072   14.2598   13.1139   13.9923   14.6839   14.4217   13.7763   15.2956   16.3350   15.0692   15.4694   15.4441   14.5148   13.3233   13.5815   16.2436   15.5425   16.0867   14.4853   16.2419   16.2988   16.0840   15.3232   13.5606   15.7714   14.3159   14.1800   15.8861   15.5257   15.7673   16.3600   15.5093   16.0233   14.4966   15.7132   13.6092   14.5709   15.6174   16.0340   13.6999
SimulatedTrait2         9.4519   10.3701    9.7853    9.6000    9.5779    9.3844    9.7463   10.5218    9.4221    9.3505    9.8965    9.2316    9.1892    9.1101    9.3234    9.4866    9.3152    9.2077   10.5980    9.2680   10.3617    9.3740   10.4619   10.8377   10.4808   10.7969    9.2083    9.2825   10.5404   10.3411   10.3452   10.2969    9.1119   10.4217    9.7681    9.5344   10.8110    9.4998   10.1752    9.3369   10.5076    9.0200   10.2988    9.1115    9.1749    9.5434    9.1953   10.7905    9.4116   10.5004    9.9962   10.5620    9.6710    9.6394   10.1955   10.4957   10.8182   10.4738   10.2408    9.3742    9.6195    9.4791    9.7450   10.9242   10.6431    9.2510    9.2577    9.9201    9.1059   10.4418   10.3828   10.3713    9.2545    9.4796    9.5646    9.4608    9.3095   10.1693    9.5370    9.8357    9.4219   10.1187    9.6395    9.7431   10.3002   10.6363    9.1912   10.6386   10.7415   10.6209    9.1397   10.7412   10.4287    9.7243   10.5071    9.7050    9.5388   10.1762    9.3146   10.3458    9.3073    9.5856    9.6548    9.5954   10.6226   10.4636    9.5239    9.6433   10.5921   10.4947    9.1325   10.8845    9.4483   10.3429   10.5175    9.0752   10.0952    9.4789   10.6070    9.1281   11.1647    9.2186    9.2750    9.5896   10.6902    9.7668   10.4664    9.6718    9.9241    9.9693    9.3287   10.3399   10.5657   10.8426    9.5902   10.5354   10.1167    9.7087   10.8684    9.5481   11.0062    9.3329   10.4751    9.7483    9.4447    9.7216    9.2704   10.2939    9.9694    9.8334    9.4829    9.0346   10.1217    9.9686   10.1871    8.9755   10.5166   10.4136   10.6276    9.2665   10.7579   10.8745    9.7873   10.3804   10.6891   10.3038   10.7117    9.6653    9.8194    9.6365   10.8824    9.5675   10.3787   10.7273   10.3895    9.6494   10.3437    9.5027    9.7980    9.6065    9.4551    9.8439    9.6971   10.0035    9.5772   10.5458   10.9543    9.3461    9.1226    9.8517    9.5135    9.2299    9.7728   10.3576    9.4552   10.7580   10.5961    9.3641    9.4349    9.8600
 
