# Supplementary material for: Inclusive Composite Interval Mapping of QTL by Environment Interactions in Biparental Populations
Source: PLoS One. 2015 Jul 10;10(7):e0132414. doi: 10.1371/journal.pone.0132414 (PMC4498613; doi:10.1371/journal.pone.0132414)
Supplement: S6 File — (ZIP) [file pone.0132414.s006.zip › H=0.8/L1/run_00188.met]

!**********************Note: lines staring with "!" are remarks and will be ignored in the program********************
!*********************************General Information**********************************
!Assuming F1 = P1 x P2, populations available in QTL IciMapping are: 
!  1, P1BC1F1 = P1 x F1, the first backcrossing where P1 is used as the recurrent parent;
!  2, P2BC1F1 = P2 x F1, the first backcrossing where P2 is used as the recurrent parent;
!  3, F1DH, F1-derived doubled haploids; 
!  4, RIL or F1RIL, recombination inbred lines through the repeated selfing of F1;
!  5, P1BC1RIL, recombination inbred lines through the repeated selfing of P1BC1F1;
!  6, P2BC1RIL, recombination inbred lines through the repeated selfing of P2BC1F1;
!  7, F2, the selfing generation of F1;
!  8, F3, the selfing generation of F2;
!  9, P1BC2F1, the second backcrossing where P1 is used as the recurrent parent; 
! 10, P2BC2F1, the second backcrossing where P2 is used as the recurrent parent;
! 11, P1BC2RIL, recombination inred lines through the repeated selfing of P1BC2F1; 
! 12, P2BC2RIL, recombination inred lines through the repeated selfing of P2BC2F1; 
! 13, P1BC1F2, the selfing generation of P1BC1F1; 
! 14, P2BC1F2, the selfing generation of P2BC1F1; 
! 15, P1BC2F2, the selfing generation of P1BC2F1; 
! 16, P2BC2F2, the selfing generation of P2BC2F1; 
! 17, P1BC1DH, P1BC1F1-derived doubled haploids; 
! 18, P2BC1DH, P2BC1F1-derived doubled haploids; 
! 19, P1BC2DH, P1BC2F1-derived doubled haploids; 
! 20, P2BC2DH, P2BC2F1-derived doubled haploids; 
   3      !Mapping Population (see remarks above)
   2      !Mapping Function (1 for Kosambi; 2 for Haldane; 3 for Morgan)
   2      !Marker Space Type (1 for intervals; 2 for positions)
   1      !Marker Space Unit(1 for centiMorgans; 2 for Morgan)
   6      !Number of Chromosomes (or Linkage Groups)
 200      !Size of the mapping population
   2      !Number of environments
 
!***************************************** Chromosomes and Linkage Maps **********************************************
!Chromosome                 NumMarkers
-CH1                        16
-CH2                        16
-CH3                        16
-CH4                        16
-CH5                        16
-CH6                        16
!Linkage map (Marker name followed by position or the interval length)
 MK-1-1                1     0.000
 MK-1-2                1    10.000
 MK-1-3                1    20.000
 MK-1-4                1    30.000
 MK-1-5                1    40.000
 MK-1-6                1    50.000
 MK-1-7                1    60.000
 MK-1-8                1    70.000
 MK-1-9                1    80.000
 MK-1-10               1    90.000
 MK-1-11               1   100.000
 MK-1-12               1   110.000
 MK-1-13               1   120.000
 MK-1-14               1   130.000
 MK-1-15               1   140.000
 MK-1-16               1   150.000
 MK-2-1                2     0.000
 MK-2-2                2    10.000
 MK-2-3                2    20.000
 MK-2-4                2    30.000
 MK-2-5                2    40.000
 MK-2-6                2    50.000
 MK-2-7                2    60.000
 MK-2-8                2    70.000
 MK-2-9                2    80.000
 MK-2-10               2    90.000
 MK-2-11               2   100.000
 MK-2-12               2   110.000
 MK-2-13               2   120.000
 MK-2-14               2   130.000
 MK-2-15               2   140.000
 MK-2-16               2   150.000
 MK-3-1                3     0.000
 MK-3-2                3    10.000
 MK-3-3                3    20.000
 MK-3-4                3    30.000
 MK-3-5                3    40.000
 MK-3-6                3    50.000
 MK-3-7                3    60.000
 MK-3-8                3    70.000
 MK-3-9                3    80.000
 MK-3-10               3    90.000
 MK-3-11               3   100.000
 MK-3-12               3   110.000
 MK-3-13               3   120.000
 MK-3-14               3   130.000
 MK-3-15               3   140.000
 MK-3-16               3   150.000
 MK-4-1                4     0.000
 MK-4-2                4    10.000
 MK-4-3                4    20.000
 MK-4-4                4    30.000
 MK-4-5                4    40.000
 MK-4-6                4    50.000
 MK-4-7                4    60.000
 MK-4-8                4    70.000
 MK-4-9                4    80.000
 MK-4-10               4    90.000
 MK-4-11               4   100.000
 MK-4-12               4   110.000
 MK-4-13               4   120.000
 MK-4-14               4   130.000
 MK-4-15               4   140.000
 MK-4-16               4   150.000
 MK-5-1                5     0.000
 MK-5-2                5    10.000
 MK-5-3                5    20.000
 MK-5-4                5    30.000
 MK-5-5                5    40.000
 MK-5-6                5    50.000
 MK-5-7                5    60.000
 MK-5-8                5    70.000
 MK-5-9                5    80.000
 MK-5-10               5    90.000
 MK-5-11               5   100.000
 MK-5-12               5   110.000
 MK-5-13               5   120.000
 MK-5-14               5   130.000
 MK-5-15               5   140.000
 MK-5-16               5   150.000
 MK-6-1                6     0.000
 MK-6-2                6    10.000
 MK-6-3                6    20.000
 MK-6-4                6    30.000
 MK-6-5                6    40.000
 MK-6-6                6    50.000
 MK-6-7                6    60.000
 MK-6-8                6    70.000
 MK-6-9                6    80.000
 MK-6-10               6    90.000
 MK-6-11               6   100.000
 MK-6-12               6   110.000
 MK-6-13               6   120.000
 MK-6-14               6   130.000
 MK-6-15               6   140.000
 MK-6-16               6   150.000
!*********************************** Marker Types ********************************************************************
!Co-dominant marker: When heterozygote F1 is present, P1 is coded as 2, F1 is coded as 1, and P2 is coded as 0; Otherwise, P1 is coded as 2, and P2 is coded as 0. 
!Dominant marker: When heterozygote F1 is present, P1 and F1 are coded as 12, and P2 is coded as 0; Otherwise, P1 is coded as 2, and P2 is coded as 0.  
!Recessive markers: When heterozygote F1 is present, P1 is coded as 2, and F1 and P2 are coded as 10; Otherwise, P1 is coded as 2, and P2 is coded as 0. 
!Missing marker is coded as -1. 
 MK-1-1                 0   0   2   2   2   0   2   2   2   0   0   2   0   2   2   2   2   2   0   2   2   0   2   2   0   0   0   0   2   2   0   2   2   2   0   0   2   0   2   2   2   2   2   2   2   0   2   2   0   0   2   2   0   0   0   2   0   0   0   0   0   2   0   0   0   2   0   0   0   2   2   2   0   2   2   0   0   2   0   2   0   2   0   2   0   0   0   2   0   0   2   0   2   0   2   0   0   0   0   0   2   2   2   0   0   2   0   0   2   0   2   0   2   0   0   0   0   2   0   2   2   2   2   0   2   2   0   0   2   2   2   2   2   2   2   2   0   2   0   0   2   2   0   2   0   0   0   2   0   0   0   2   0   0   0   0   2   2   0   2   0   0   2   0   0   0   2   2   2   2   2   2   0   2   0   0   0   2   0   2   0   0   0   0   2   2   2   2   0   2   0   0   2   2   2   2   2   2   0   2
 MK-1-2                 0   2   2   2   2   2   2   2   2   0   0   2   0   2   2   2   2   2   0   2   2   0   2   2   0   0   0   0   2   2   2   2   2   2   0   0   2   0   2   2   0   2   2   2   2   0   2   2   0   0   2   2   0   0   0   0   0   0   0   0   0   0   0   0   2   2   0   0   0   2   0   2   0   2   2   0   2   2   0   2   0   2   0   2   0   2   0   0   0   0   2   2   2   0   2   0   0   0   0   0   2   2   2   2   0   2   0   2   2   0   2   0   2   0   0   0   0   2   0   0   2   2   2   0   2   2   2   0   2   2   2   2   2   2   2   2   0   2   0   0   2   2   0   2   0   0   0   2   0   0   0   2   0   0   0   0   2   2   0   2   0   0   2   2   0   0   2   2   2   2   2   2   0   2   0   0   0   2   0   2   0   0   0   0   2   2   2   2   0   2   0   0   2   0   2   0   2   2   0   2
 MK-1-3                 2   2   2   2   2   2   2   2   2   0   0   2   0   2   2   2   2   2   0   2   2   0   2   0   0   0   0   0   2   0   2   2   2   2   0   0   2   0   2   2   0   2   0   2   2   0   2   2   0   2   2   2   0   2   0   0   0   2   0   0   0   0   0   0   2   0   0   0   0   2   0   2   0   2   2   0   2   0   0   2   0   2   0   2   0   2   0   0   2   0   2   2   2   0   2   0   0   0   0   0   2   2   2   2   0   2   0   2   2   0   2   0   2   0   0   0   0   2   0   0   2   2   2   0   2   0   2   0   0   2   2   2   2   2   2   2   0   2   0   0   2   2   0   2   0   0   0   2   0   0   0   2   0   0   0   0   2   2   0   2   0   0   2   2   0   0   2   2   2   2   2   0   2   2   0   0   0   2   0   2   0   0   0   0   2   2   2   2   0   2   0   0   2   0   2   0   2   2   0   2
 MK-1-4                 2   2   2   2   0   2   2   2   2   2   2   2   0   2   2   2   2   2   0   2   2   0   0   0   0   0   2   0   2   0   2   2   0   2   0   0   2   0   2   2   0   2   0   2   2   0   0   2   0   2   2   0   0   2   0   0   0   2   0   0   0   0   0   0   2   0   0   0   0   2   0   2   0   2   2   0   2   0   2   2   0   2   2   2   2   2   0   0   2   0   2   2   2   0   2   0   0   2   0   0   2   2   2   2   0   2   0   0   2   0   2   0   2   0   0   0   0   2   0   2   2   2   2   0   2   0   2   0   0   2   0   2   2   2   2   2   0   2   0   0   2   2   0   2   0   0   0   2   0   2   0   2   0   0   0   0   2   2   0   2   0   0   2   2   0   0   2   2   2   2   2   0   2   2   0   0   0   2   0   2   0   0   2   0   2   2   2   2   0   0   0   0   2   0   2   0   2   0   0   2
 MK-1-5                 2   2   0   2   0   2   2   2   0   2   2   2   0   2   0   2   2   2   2   2   2   2   0   0   0   2   2   0   2   0   2   2   0   2   0   0   0   0   2   2   0   0   0   2   2   0   0   2   0   2   2   0   0   2   0   0   0   2   0   2   0   0   0   0   2   0   0   0   0   2   0   2   0   2   2   0   2   0   2   2   0   2   2   2   2   2   0   0   2   0   2   2   2   0   2   0   0   2   0   0   2   2   2   2   0   2   0   0   2   2   0   0   2   0   0   0   0   2   0   2   2   2   0   0   2   0   2   0   0   2   0   2   2   0   2   0   0   2   0   0   2   2   0   2   0   0   0   2   2   2   0   2   0   0   0   0   2   2   0   2   0   2   2   2   0   0   2   2   2   2   2   0   0   2   0   2   0   2   0   2   0   0   2   0   2   0   2   2   0   2   0   0   2   0   2   0   2   0   0   2
 MK-1-6                 2   2   0   2   0   2   2   2   0   2   2   2   0   2   0   2   2   2   2   2   2   2   0   0   0   2   2   0   2   0   2   2   0   2   0   0   0   0   2   2   0   0   0   0   2   0   0   2   0   2   2   0   0   2   0   0   0   2   0   2   0   0   0   0   0   0   0   0   0   2   0   2   0   2   2   0   2   0   0   2   0   2   2   2   2   2   0   0   2   0   0   2   2   0   2   0   0   2   0   0   0   2   2   2   0   2   0   0   2   2   0   0   2   0   0   0   0   2   0   2   2   2   0   0   2   0   2   0   0   2   0   2   2   0   2   0   0   2   0   0   2   2   0   2   0   0   0   2   2   2   0   2   0   0   0   2   2   2   2   2   0   2   2   2   0   0   2   2   2   2   2   0   0   0   0   2   0   2   0   2   0   0   0   0   2   0   2   2   0   2   0   0   2   0   2   0   0   2   0   0
 MK-1-7                 2   2   0   2   0   2   2   2   0   2   2   2   0   2   0   2   2   2   2   2   2   2   0   0   0   2   2   0   2   0   2   2   0   2   0   0   0   0   2   2   2   0   0   0   2   0   0   2   0   2   2   0   0   2   0   0   0   2   0   2   0   0   0   0   0   0   0   0   0   2   0   2   0   2   2   0   2   0   0   2   0   2   2   0   2   2   0   0   2   0   0   2   0   0   2   0   0   2   0   0   0   2   2   2   0   2   0   0   2   2   0   0   2   0   0   0   2   2   0   2   2   2   0   0   2   0   2   0   0   2   0   2   2   0   2   0   2   2   0   0   2   2   0   2   0   0   0   2   0   2   0   2   2   0   0   2   2   2   2   2   0   2   2   2   0   0   2   2   2   2   2   0   2   0   0   2   2   2   0   2   0   0   0   0   2   0   2   2   0   2   0   0   2   0   2   0   0   2   0   0
 MK-1-8                 2   0   2   2   0   2   2   2   0   2   2   2   0   2   0   2   2   2   2   2   2   2   0   0   0   2   2   0   2   0   2   2   0   0   0   0   0   0   2   2   2   0   0   0   2   0   0   0   0   2   2   2   0   2   0   0   2   2   2   2   0   0   0   0   0   0   0   0   0   2   0   2   0   2   0   0   2   0   0   2   0   2   0   0   2   2   0   0   2   0   2   2   0   0   2   0   0   2   2   2   0   2   2   2   0   2   0   0   2   2   0   0   0   0   0   0   2   2   0   2   2   2   0   0   2   0   2   0   0   2   0   2   2   0   2   2   2   2   0   0   0   0   2   0   0   0   0   2   0   2   0   2   2   0   0   2   2   2   2   2   0   2   2   2   0   0   2   2   2   2   2   0   2   0   0   2   2   2   0   2   0   0   0   0   0   0   2   2   0   2   0   0   2   2   2   0   2   2   0   0
 MK-1-9                 2   0   2   2   0   2   2   2   2   2   2   2   0   0   0   2   2   2   2   2   2   0   0   0   0   0   2   0   0   2   2   2   0   0   0   0   0   2   2   2   2   0   2   2   2   0   0   0   2   2   2   2   0   2   0   0   2   2   2   2   0   0   0   0   0   0   0   0   0   2   0   2   0   2   0   0   2   0   0   2   0   2   0   0   2   2   2   0   2   0   2   2   0   2   2   0   0   2   2   2   0   2   2   2   0   2   0   0   2   2   0   0   0   0   0   0   2   2   0   2   2   2   0   0   2   2   2   0   0   2   0   2   2   0   2   2   2   2   0   2   0   0   2   0   0   0   0   2   0   2   0   2   2   0   0   2   2   2   2   2   0   2   2   2   0   0   2   2   2   2   2   0   2   0   0   2   2   2   0   2   0   0   0   0   0   0   2   2   0   2   0   0   2   2   2   0   0   2   0   0
 MK-1-10                2   0   2   2   0   2   2   2   2   2   2   2   0   0   0   2   2   2   2   2   2   0   0   0   0   0   2   0   0   2   2   2   0   2   0   0   0   2   2   2   0   0   2   2   2   2   0   0   2   0   2   2   0   2   0   0   2   2   2   2   0   0   0   0   0   0   0   0   0   2   0   2   0   2   0   0   2   0   0   2   0   2   0   0   2   2   2   0   2   0   2   2   0   2   2   0   0   2   2   2   0   2   2   2   0   2   0   2   2   2   2   0   0   0   0   0   2   2   0   2   2   2   0   0   2   2   2   0   0   0   0   2   2   0   2   0   2   2   0   2   2   0   2   0   2   0   2   2   0   2   0   2   2   0   0   0   2   0   2   2   0   0   2   2   0   0   2   2   2   2   2   0   2   0   0   2   2   2   0   2   0   0   0   0   0   2   2   2   0   2   0   0   2   2   2   0   0   2   0   0
 MK-1-11                2   0   2   2   0   2   0   2   2   0   2   2   0   0   0   2   2   2   2   0   2   0   0   0   0   0   2   0   0   2   2   2   0   2   0   0   0   2   2   2   0   0   0   2   2   2   0   0   2   0   2   2   0   2   0   0   2   2   2   2   0   0   0   0   0   0   0   0   0   2   2   2   0   2   0   0   2   0   0   2   0   2   0   0   2   2   2   0   2   0   2   2   0   2   2   0   0   2   2   2   0   2   2   2   2   2   2   2   2   2   2   0   0   0   0   0   2   2   0   2   0   2   0   0   2   2   2   0   0   0   0   2   2   0   2   0   2   2   0   2   2   0   2   0   2   0   0   2   0   2   0   2   2   0   2   0   2   0   2   2   0   0   2   2   0   2   2   2   2   0   2   0   2   0   0   2   2   2   0   2   0   0   0   0   0   2   2   2   0   0   0   0   2   2   2   0   0   2   0   0
 MK-1-12                2   0   2   2   0   2   0   2   2   0   2   2   0   0   0   2   2   2   2   2   2   0   0   0   0   0   0   2   0   2   2   2   0   2   0   0   0   2   0   2   0   0   0   2   2   2   0   2   2   0   2   2   0   2   0   0   2   2   2   2   0   0   0   0   0   0   0   0   0   2   2   2   0   2   0   0   2   0   0   2   0   2   0   0   2   2   2   0   0   0   2   0   0   2   2   0   0   2   2   2   0   2   2   2   2   2   2   2   2   2   2   0   0   0   0   0   2   2   0   2   0   2   0   0   2   2   2   0   2   2   0   2   2   0   2   0   2   2   0   2   2   0   2   0   2   0   0   2   2   2   0   2   2   0   2   0   2   0   2   2   0   0   2   2   0   2   2   2   2   0   2   0   2   0   0   2   0   0   0   2   0   0   0   0   0   2   2   2   0   0   2   0   2   2   2   0   0   2   0   0
 MK-1-13                2   0   2   2   0   2   0   2   2   0   2   0   0   0   0   2   0   2   2   2   2   0   0   0   0   0   0   2   0   2   2   2   0   2   0   0   0   2   0   2   0   0   0   2   2   2   0   2   2   0   2   2   0   2   2   0   2   2   2   2   0   0   0   0   0   0   2   0   0   2   2   2   0   2   0   2   2   0   0   2   2   0   0   0   2   2   2   0   0   0   2   0   0   2   2   0   0   2   2   2   0   2   2   2   2   2   2   2   2   2   0   0   0   0   0   0   2   2   0   2   0   2   0   0   0   2   2   0   2   2   0   2   2   0   2   0   2   2   0   2   2   0   2   0   2   0   0   2   2   2   0   2   2   0   2   0   2   0   2   2   0   0   2   2   2   0   2   0   0   0   2   0   2   0   0   0   0   0   2   2   0   0   0   2   0   2   2   2   0   0   2   0   2   2   2   0   0   2   0   2
 MK-1-14                2   0   2   2   0   2   0   2   2   0   2   0   0   2   0   2   0   2   2   2   2   0   0   0   0   0   2   2   0   2   2   2   0   2   0   0   0   2   0   2   0   0   2   0   2   2   0   2   2   0   2   2   0   2   2   0   2   0   2   2   0   0   0   0   0   0   2   0   0   2   2   2   0   2   2   2   2   0   2   2   2   0   0   0   2   2   2   0   0   0   0   0   0   0   2   0   0   2   2   2   0   2   2   2   2   2   2   2   2   2   0   0   0   0   2   0   0   2   0   2   0   2   0   0   0   0   2   0   2   0   0   0   2   0   2   0   2   0   0   2   2   0   2   0   2   0   0   2   2   2   0   2   2   0   2   0   2   0   2   2   0   0   2   2   2   0   2   0   0   0   2   0   2   0   0   0   2   0   2   2   0   0   0   2   0   2   2   2   0   0   2   0   2   2   2   0   0   2   2   2
 MK-1-15                2   2   2   2   0   2   0   2   2   0   2   0   0   0   0   2   2   2   0   0   2   0   0   0   0   0   2   2   0   2   2   2   0   2   2   0   0   2   0   0   0   0   2   2   2   0   0   2   2   0   2   2   0   2   2   0   2   0   2   2   0   0   0   0   0   0   2   0   0   2   2   2   0   2   2   2   2   0   0   2   2   0   0   0   2   2   2   0   0   0   0   0   0   0   2   0   0   2   2   2   0   2   2   2   2   0   2   2   2   2   0   0   0   0   2   0   0   2   2   2   0   2   0   0   0   0   2   0   2   0   0   0   2   0   2   0   2   0   0   2   2   0   2   0   2   0   0   2   2   0   0   2   2   0   2   0   2   2   0   2   0   0   2   2   2   0   2   0   0   0   2   0   2   0   0   0   2   2   2   2   0   0   0   2   0   2   2   2   0   0   2   0   2   2   0   0   0   2   2   2
 MK-1-16                0   2   0   2   0   2   0   2   2   0   2   0   0   0   0   2   2   2   0   0   2   0   0   2   0   0   2   2   0   2   2   2   0   2   2   0   0   2   0   0   0   0   2   2   2   0   0   2   2   0   2   0   0   2   2   0   0   0   2   2   0   0   0   0   0   0   2   0   0   2   2   2   0   2   2   2   2   0   0   2   2   0   0   0   2   2   2   0   0   0   0   0   0   2   2   2   0   2   0   2   0   2   2   2   2   0   0   2   2   2   0   0   0   0   2   0   2   2   2   2   0   2   0   0   0   0   2   0   2   0   0   0   2   0   0   0   2   2   0   2   2   0   2   0   2   0   0   2   2   0   0   2   2   0   2   0   2   2   0   0   0   0   2   2   2   0   2   0   0   0   2   0   2   0   0   0   2   2   2   2   0   0   0   2   0   2   2   2   0   2   2   0   2   2   0   0   0   2   2   2
 MK-2-1                 0   2   2   0   0   0   2   0   0   2   0   0   0   0   0   0   2   0   0   0   2   0   0   0   2   0   2   0   0   2   2   2   2   2   2   2   0   2   0   0   0   0   2   0   0   0   2   0   0   0   2   2   0   2   2   0   2   0   2   0   0   2   0   2   2   0   2   2   0   0   2   2   0   2   0   2   2   0   0   2   2   2   0   2   0   2   2   0   2   0   0   0   2   2   2   0   0   0   2   2   0   0   0   2   2   2   2   0   0   0   0   2   0   2   0   2   2   0   2   2   2   2   0   0   2   0   2   2   2   2   0   2   0   2   2   2   0   2   0   0   0   2   2   0   2   2   0   0   2   2   0   0   2   0   2   2   2   2   0   2   0   2   0   2   0   0   2   0   2   2   0   2   0   2   0   2   2   2   0   2   2   2   2   0   0   2   2   0   0   2   0   2   2   0   2   0   2   0   2   0
 MK-2-2                 0   2   2   0   2   0   2   0   0   2   0   0   0   0   0   0   2   0   0   0   2   0   0   0   2   0   0   0   0   2   2   0   2   2   2   0   2   2   0   0   0   0   2   0   0   0   2   0   0   0   2   2   0   2   2   0   2   0   2   0   0   2   0   2   2   0   2   2   0   0   2   2   0   2   2   2   2   2   0   2   2   2   0   2   0   2   2   0   2   0   0   0   2   2   2   0   0   0   2   2   0   2   0   2   2   2   2   2   0   2   0   2   0   2   0   2   2   0   2   2   2   0   0   0   2   0   2   0   0   2   0   2   0   2   2   2   0   0   0   0   0   2   2   0   2   2   0   0   2   2   0   0   0   0   2   2   2   2   0   2   0   2   0   2   0   0   2   0   2   2   0   2   0   2   0   0   2   2   0   2   2   2   2   2   0   2   0   0   0   2   0   2   2   0   2   0   0   0   2   0
 MK-2-3                 0   2   2   0   2   2   2   0   0   2   0   0   2   2   0   0   2   0   2   0   2   0   0   0   2   0   0   0   0   2   2   0   0   2   0   0   0   2   0   2   0   0   2   0   0   0   0   2   0   0   2   2   0   2   2   0   2   0   2   0   0   2   0   2   2   0   0   2   2   2   2   2   0   2   2   2   2   2   0   0   2   2   0   2   0   2   2   0   2   0   0   0   2   2   2   0   0   0   2   2   2   2   0   2   2   2   2   2   0   2   0   2   0   2   0   2   2   0   2   0   2   0   0   0   2   0   2   0   0   2   0   2   0   2   2   2   0   0   0   0   0   2   2   0   2   2   0   0   2   2   0   0   0   0   2   2   2   2   0   2   0   2   0   2   0   2   2   0   2   2   0   2   0   2   0   0   2   2   0   2   0   0   2   2   0   2   0   0   2   2   0   2   2   0   2   0   0   0   2   0
 MK-2-4                 0   2   2   0   2   0   2   0   0   2   0   0   2   0   0   0   0   0   2   0   2   0   0   0   2   0   0   0   0   2   2   0   0   2   0   0   2   2   0   2   0   0   2   0   0   0   0   2   0   0   2   2   0   2   2   0   2   0   2   0   0   2   0   2   0   0   0   2   2   2   2   2   0   2   2   2   0   2   0   0   2   2   0   0   0   2   2   0   2   0   2   0   2   2   2   0   2   0   2   2   2   2   0   2   2   2   2   2   0   2   0   2   0   2   0   2   2   0   2   0   2   0   0   0   2   2   2   0   0   2   0   2   0   2   2   2   0   0   0   0   0   2   2   0   2   2   2   0   2   2   0   0   0   0   2   0   2   2   0   2   0   2   0   2   0   2   2   0   2   2   0   2   0   2   2   0   2   2   0   2   0   0   2   2   0   2   0   0   2   2   0   2   2   0   2   0   0   0   2   0
 MK-2-5                 0   2   2   0   2   0   2   0   0   0   0   0   2   0   0   0   0   0   2   0   2   0   0   0   2   0   0   2   0   2   0   0   0   2   0   0   2   2   2   2   0   0   2   0   0   0   0   2   0   2   2   2   0   2   2   0   2   2   2   0   0   2   0   2   0   0   0   2   2   2   2   2   0   2   2   2   0   2   0   0   2   2   2   0   0   2   2   0   2   0   2   0   2   2   2   0   2   2   2   2   2   2   0   2   2   2   2   2   0   2   0   2   2   2   0   2   2   0   2   0   2   2   0   0   2   2   2   0   0   2   0   0   0   2   2   2   0   0   0   0   0   2   2   2   2   2   2   0   0   2   0   0   0   0   2   0   2   2   0   2   0   2   0   2   0   2   2   0   2   2   0   2   0   2   2   0   2   2   0   2   2   0   2   2   0   2   0   0   2   0   0   2   2   0   2   0   0   0   2   0
 MK-2-6                 0   0   2   0   2   0   2   0   0   0   0   0   2   0   0   0   0   0   0   0   2   0   0   0   2   0   0   0   0   2   0   0   0   0   0   0   2   2   2   2   0   0   2   0   0   0   0   2   0   2   2   2   0   2   2   0   2   2   2   0   0   2   0   2   2   0   0   2   0   2   2   0   0   0   2   2   2   2   0   0   2   2   2   0   0   2   2   0   2   0   2   0   0   2   2   0   2   2   0   2   2   2   0   2   2   2   2   2   0   0   2   2   2   2   0   2   2   2   2   0   0   2   0   0   2   2   2   0   2   2   0   0   0   2   2   2   0   0   0   0   0   2   2   2   2   2   2   0   0   2   0   0   0   0   2   0   2   2   0   2   0   2   0   2   0   2   2   2   2   2   0   2   0   2   2   0   2   2   0   2   2   0   2   2   0   0   0   0   2   0   0   0   2   0   2   0   0   0   2   0
 MK-2-7                 0   0   2   0   2   0   2   0   0   2   0   0   2   0   2   2   0   0   0   0   0   0   0   0   2   0   0   0   0   2   0   0   2   0   0   0   2   2   2   2   0   0   2   2   0   0   0   2   0   0   2   2   0   2   2   0   2   2   2   0   0   2   0   2   2   0   2   2   0   0   2   0   0   2   2   2   2   2   0   0   2   2   2   0   0   2   2   0   2   0   2   0   0   2   2   0   2   2   0   2   2   2   0   2   0   2   2   2   0   0   2   2   2   2   2   2   2   2   0   0   0   2   2   0   2   2   2   2   2   2   0   0   0   2   2   2   0   0   0   0   0   2   2   2   2   2   2   0   0   2   0   0   0   0   2   0   2   0   0   0   0   2   0   2   0   2   2   2   0   2   0   0   0   2   2   2   2   2   0   0   2   0   2   2   0   0   0   0   2   0   0   0   2   0   2   0   0   0   2   2
 MK-2-8                 0   0   2   0   2   0   2   2   0   2   0   0   2   0   2   2   0   0   0   2   0   0   0   0   2   2   0   0   0   2   0   0   0   0   0   0   2   2   2   2   0   0   2   2   0   0   0   2   0   2   2   2   0   2   2   0   2   2   2   0   0   2   0   2   2   0   2   2   0   0   2   0   0   0   2   2   2   0   0   0   2   2   2   0   0   2   2   0   2   0   2   0   0   2   2   0   2   2   0   2   2   2   0   2   0   2   2   2   0   0   2   2   0   2   0   2   2   2   2   0   0   2   2   0   2   2   2   2   2   2   0   0   0   2   2   2   0   0   0   0   0   2   2   2   2   2   2   0   0   2   2   0   0   0   2   0   2   0   0   0   0   2   0   2   0   0   2   2   0   2   0   2   0   2   2   2   0   2   0   0   2   0   0   2   0   2   0   0   0   0   0   0   2   0   0   0   0   0   2   2
 MK-2-9                 0   0   2   0   0   0   2   2   0   0   0   0   0   0   2   2   0   0   0   0   0   0   0   0   2   2   0   0   0   2   0   0   0   0   0   0   2   2   2   2   0   0   2   2   2   0   0   2   0   2   2   2   0   2   2   0   2   2   2   0   0   2   0   2   2   0   2   2   0   0   2   0   0   0   2   2   2   0   0   0   0   2   2   0   0   2   2   0   2   0   2   0   0   2   0   0   2   2   2   2   2   2   0   2   0   2   2   2   2   0   2   2   0   2   0   2   2   0   2   0   0   2   2   0   2   2   2   2   2   2   0   0   0   2   2   0   0   0   0   0   0   2   2   2   2   2   2   0   0   0   2   0   2   0   2   0   2   0   0   0   0   2   0   2   0   0   2   2   2   2   0   2   0   2   2   2   2   2   0   2   2   0   0   2   0   2   2   0   0   2   0   2   2   0   0   0   0   0   2   2
 MK-2-10                0   0   2   0   0   0   2   2   0   0   0   0   0   0   2   2   0   0   0   2   0   0   0   0   2   2   0   0   0   2   0   0   0   0   2   0   2   2   2   2   0   0   2   2   0   0   0   2   0   2   2   0   0   2   0   0   2   2   2   0   0   2   2   2   0   0   2   2   0   0   2   0   0   0   2   0   2   0   2   0   0   2   2   0   0   0   0   0   2   0   2   0   0   2   0   0   2   0   0   2   2   2   0   2   0   2   2   2   2   0   2   2   0   2   0   2   2   0   2   0   0   2   2   0   2   2   2   2   2   2   0   0   0   0   2   0   2   0   0   0   0   2   2   2   2   2   2   0   0   0   2   0   2   0   2   0   2   2   0   0   0   2   0   2   0   0   0   2   0   2   0   2   0   2   2   2   2   2   0   2   2   0   0   2   0   2   2   0   2   2   2   2   2   0   0   0   0   0   0   2
 MK-2-11                0   0   2   0   2   2   2   0   0   0   2   0   0   0   2   2   0   0   0   2   0   0   0   0   2   0   0   0   0   2   0   0   0   0   2   0   2   2   2   2   2   0   2   2   0   0   0   2   0   2   2   2   0   2   0   0   2   2   2   0   0   2   2   2   0   0   2   2   0   2   2   0   0   0   2   0   2   0   2   0   0   2   2   0   0   0   0   0   2   0   2   0   0   2   0   0   2   0   0   2   0   2   0   2   0   2   2   2   2   2   2   2   0   2   0   2   2   0   2   0   0   2   2   0   2   2   2   2   2   2   0   0   0   0   2   0   2   0   0   0   0   2   2   2   2   2   2   0   0   0   2   0   0   0   2   0   2   2   0   0   0   2   2   2   0   2   0   2   0   2   0   0   0   2   2   2   2   2   0   2   2   0   0   2   0   2   2   0   0   2   2   2   2   0   0   0   0   0   0   0
 MK-2-12                0   0   2   0   0   2   2   0   0   0   2   0   0   0   2   2   0   0   0   2   0   0   0   0   2   0   0   0   0   0   0   0   2   0   2   0   2   2   2   2   2   0   2   2   0   0   0   2   2   2   2   2   0   2   0   2   2   2   2   0   0   2   2   2   0   0   2   2   0   2   2   0   0   2   2   0   2   0   2   0   0   2   2   0   2   0   2   2   2   0   2   0   0   2   0   0   2   0   0   2   2   2   0   2   2   2   2   2   2   2   2   2   2   0   0   2   2   0   2   0   2   2   2   0   2   2   2   2   2   2   0   0   0   0   2   0   0   0   0   0   0   2   0   0   2   2   2   0   0   0   2   2   0   0   2   2   2   2   0   0   0   2   2   2   2   2   0   2   0   2   0   2   0   2   2   0   2   2   0   2   2   0   0   2   0   2   2   0   0   2   2   2   2   0   0   0   0   0   0   0
 MK-2-13                0   0   2   0   0   2   0   0   0   0   2   0   0   0   2   2   0   0   0   0   0   0   2   0   2   0   0   0   0   0   2   0   2   0   2   0   2   2   2   2   2   0   2   0   0   0   0   2   2   2   2   0   0   2   0   2   2   2   2   0   2   2   2   2   0   0   2   2   2   2   2   0   0   2   2   0   2   0   2   0   0   2   2   0   2   0   2   2   2   2   2   0   0   2   0   0   2   0   0   2   2   2   0   2   2   0   2   2   2   2   2   2   2   2   0   2   0   2   2   2   2   2   2   0   0   2   0   2   2   2   0   0   0   0   2   0   0   0   0   0   2   2   0   0   2   2   2   0   0   2   2   2   0   0   2   2   2   2   0   0   0   2   2   2   2   2   0   2   2   2   0   2   0   2   2   0   2   0   0   2   2   0   0   0   0   2   2   0   0   2   2   2   2   0   2   0   0   0   0   0
 MK-2-14                0   2   0   2   2   2   0   0   0   0   2   0   0   0   0   2   0   0   0   0   0   0   2   0   2   0   0   2   0   0   2   2   2   0   2   0   2   2   2   2   2   0   2   0   2   0   0   2   2   2   2   0   0   2   0   0   2   2   2   0   2   2   2   2   2   0   2   2   2   2   2   2   2   2   2   0   2   0   2   0   0   0   0   0   2   0   2   2   2   2   2   0   0   2   0   0   2   2   0   2   2   2   0   2   2   0   2   2   0   2   2   2   2   0   0   2   0   2   2   0   0   2   2   0   0   2   0   2   2   2   0   0   0   2   2   0   0   0   2   0   2   2   0   0   2   2   2   0   0   2   2   2   0   0   2   2   2   2   0   0   0   2   2   2   2   2   0   2   2   2   0   2   2   2   2   0   2   0   0   2   2   0   0   0   0   0   2   0   0   0   2   2   2   0   2   0   0   0   0   0
 MK-2-15                0   2   0   2   2   2   0   0   0   0   2   0   0   0   0   2   0   0   0   0   0   0   2   0   0   0   2   2   0   0   2   0   2   0   2   0   2   2   2   2   2   0   2   0   2   0   0   2   2   2   2   0   0   2   0   0   2   2   2   0   2   2   2   2   0   0   2   2   2   2   2   2   2   2   2   0   2   2   2   0   0   0   0   2   0   0   2   2   0   2   2   2   0   2   2   0   2   2   0   2   2   2   0   2   2   0   2   2   0   2   2   2   2   0   0   2   0   2   2   0   0   2   2   0   0   2   0   0   2   2   0   0   2   2   2   0   0   0   2   0   2   2   0   0   2   2   2   0   0   2   2   2   0   0   2   2   2   2   0   0   0   2   2   2   2   2   0   2   2   2   2   2   2   0   2   0   2   0   0   2   2   0   0   0   0   0   0   0   0   0   2   2   2   0   2   0   0   0   0   0
 MK-2-16                0   2   0   2   2   0   0   0   0   0   2   0   0   0   0   2   0   0   0   0   0   0   2   0   0   0   2   2   0   0   2   0   2   0   2   0   2   2   2   2   2   0   2   0   2   0   0   2   2   2   2   0   0   2   0   0   2   0   2   0   2   2   0   2   0   0   2   2   2   2   2   2   2   2   2   0   2   2   2   0   0   0   0   2   0   0   2   2   0   2   2   2   0   2   2   0   2   2   0   2   2   2   0   2   2   0   2   2   0   2   2   2   2   0   0   2   0   2   2   0   0   2   2   0   2   2   0   0   2   2   0   0   2   2   2   0   0   0   0   0   2   2   0   0   2   2   2   0   0   2   2   2   0   0   2   2   2   2   2   0   0   2   2   2   2   2   0   2   2   2   0   2   2   0   2   0   2   0   0   2   2   0   0   0   0   0   0   0   0   0   2   2   0   0   2   0   0   0   0   0
 MK-3-1                 0   2   0   2   2   0   2   0   2   0   2   0   0   2   2   2   0   0   2   2   0   0   2   2   0   2   2   0   0   0   0   0   2   2   0   2   2   2   2   0   0   0   0   0   2   2   0   0   2   2   2   2   0   0   0   2   0   2   2   2   0   2   2   0   2   2   0   2   0   2   2   0   0   2   2   2   2   0   0   0   0   0   2   2   2   2   2   0   0   0   0   2   0   2   2   0   0   2   2   0   0   2   2   0   0   0   0   0   2   0   2   2   2   2   2   2   2   2   0   0   2   2   0   0   0   0   0   2   2   0   0   0   2   2   0   2   0   0   2   0   0   0   2   2   0   0   0   0   0   2   2   2   0   2   0   0   2   0   0   0   2   0   0   0   2   2   2   2   2   2   0   0   0   2   0   2   2   2   0   0   0   2   0   0   0   0   0   2   2   2   0   0   0   0   0   2   2   0   0   0
 MK-3-2                 0   2   0   2   2   2   2   0   2   0   2   0   0   2   2   2   0   0   2   2   0   0   2   2   0   2   2   0   0   0   2   0   2   2   0   2   2   2   2   0   0   2   2   0   2   2   0   0   2   2   2   2   0   0   0   2   0   2   2   2   2   0   2   0   2   0   0   2   0   2   2   0   2   2   2   2   2   0   0   0   0   0   0   0   2   2   2   0   0   0   0   2   0   0   0   0   0   0   2   0   0   2   2   0   0   0   0   0   2   0   2   2   2   2   2   2   2   2   0   0   2   2   0   0   0   0   0   2   2   0   0   0   2   2   0   2   0   0   2   0   0   0   2   2   0   0   2   0   0   2   2   2   0   2   0   0   2   0   0   0   2   0   0   0   2   2   0   2   2   2   0   0   0   2   2   2   2   2   0   0   2   2   0   0   0   0   0   2   0   0   0   0   0   0   0   0   2   0   0   0
 MK-3-3                 0   2   0   2   0   2   2   0   2   0   2   0   0   2   2   2   0   0   2   0   2   0   2   2   0   2   2   0   0   0   0   0   2   0   0   0   2   2   2   0   0   2   2   0   2   0   0   0   2   2   2   2   0   0   0   2   0   2   2   2   2   0   2   0   2   0   0   2   0   2   2   0   2   2   2   2   2   0   0   0   0   2   0   2   2   2   2   0   0   0   0   2   0   2   0   0   0   0   2   2   0   2   2   0   0   0   0   0   2   0   2   2   2   2   0   2   0   2   0   0   2   2   0   0   0   0   0   2   2   0   2   2   2   2   0   2   0   0   2   0   0   0   2   2   0   0   2   0   0   0   2   0   0   2   0   0   2   0   0   0   2   0   0   0   2   2   0   2   2   2   0   0   0   2   0   2   2   2   0   0   2   2   0   0   0   0   0   2   0   0   0   0   0   0   0   0   2   0   0   0
 MK-3-4                 0   2   0   2   0   2   2   2   2   0   2   0   0   0   2   2   0   2   2   0   2   0   2   2   0   2   2   0   2   0   0   0   0   0   0   0   2   2   0   0   0   2   0   0   0   0   0   0   2   2   2   0   0   0   0   2   0   2   2   2   2   0   2   0   2   0   2   2   0   2   2   2   2   0   2   2   2   2   0   0   0   2   2   2   2   2   2   2   0   0   0   2   0   2   0   0   2   0   2   2   0   2   2   0   0   0   0   0   2   0   2   2   2   2   0   0   0   2   0   0   2   2   0   0   0   0   0   2   0   0   2   0   2   0   0   2   0   0   0   0   0   0   2   0   0   0   0   0   0   0   2   0   0   2   0   0   2   0   0   0   0   0   0   0   2   2   0   0   2   2   0   0   0   2   0   2   2   2   2   0   2   2   0   0   2   0   2   2   0   0   0   0   2   0   2   0   2   0   0   2
 MK-3-5                 2   2   0   2   0   0   2   2   2   0   2   0   0   0   2   2   0   2   2   2   2   0   0   2   0   2   2   0   2   0   0   0   0   0   0   0   2   2   0   0   0   2   0   0   0   0   0   2   2   0   2   0   0   0   0   2   0   2   2   2   2   0   2   0   2   0   2   2   0   2   2   2   2   2   2   2   0   2   0   0   0   2   2   2   2   2   2   2   0   0   0   2   0   2   0   0   2   2   2   2   0   2   2   0   0   0   0   0   2   0   2   2   2   2   2   0   0   2   0   0   2   2   0   0   0   0   0   2   2   0   0   2   0   0   0   2   0   0   0   0   0   2   0   0   0   0   0   2   0   0   2   0   0   2   0   0   2   0   0   0   0   2   0   0   2   2   0   2   2   2   0   0   0   2   0   2   2   2   2   0   2   2   0   0   2   0   2   2   0   0   0   2   2   0   2   0   2   0   0   2
 MK-3-6                 2   2   0   2   0   0   2   2   2   0   2   0   0   2   0   2   0   2   2   0   2   0   0   2   0   2   2   0   2   0   0   0   0   0   0   0   2   0   0   0   2   2   0   0   0   0   0   2   2   0   2   0   0   2   0   2   0   2   2   2   2   0   2   0   0   0   2   2   0   2   2   2   0   2   2   2   0   2   0   0   0   2   2   2   2   2   2   2   0   0   0   2   0   2   0   0   2   2   2   0   0   2   2   0   0   0   0   0   0   0   2   2   2   2   2   0   0   2   0   0   2   2   0   0   0   0   0   2   2   0   0   0   0   0   0   2   0   0   2   0   0   2   0   0   0   0   0   2   0   0   2   0   0   2   0   0   2   0   0   0   0   2   0   0   2   2   0   2   2   2   0   0   0   2   0   2   2   2   2   0   2   2   2   0   2   0   2   2   0   0   0   2   2   0   0   0   2   0   0   2
 MK-3-7                 0   2   0   2   2   0   2   0   2   0   2   0   0   2   0   2   0   2   2   0   2   0   0   2   0   2   2   0   2   0   0   0   0   0   0   0   0   0   0   0   2   2   0   0   0   0   0   2   0   0   2   2   0   2   0   2   0   2   2   2   2   2   2   0   0   0   2   2   0   2   2   0   2   2   2   2   0   2   0   0   0   2   2   0   2   0   2   2   2   0   0   2   0   2   0   0   2   2   2   0   0   2   2   0   0   0   0   0   0   0   2   2   2   2   2   0   2   2   0   0   2   2   0   0   0   0   0   2   2   0   0   0   0   0   0   2   0   0   2   0   0   2   0   0   2   0   0   2   0   0   2   0   0   2   0   2   2   0   0   0   0   2   0   0   2   2   0   0   2   0   0   2   0   2   0   2   2   2   2   0   2   2   2   0   2   0   2   2   0   2   0   2   2   0   0   0   2   0   0   2
 MK-3-8                 0   2   0   2   2   0   2   0   2   0   2   0   0   2   0   2   2   0   2   0   2   0   0   2   0   2   2   0   2   2   0   0   0   0   0   0   0   0   0   0   2   2   0   0   0   0   0   2   0   0   2   2   0   2   0   2   0   2   2   2   2   2   2   2   0   0   2   2   0   2   2   0   2   2   2   2   0   2   0   0   0   2   2   0   2   0   2   2   2   0   0   2   0   2   0   0   0   2   0   0   0   2   0   0   0   0   0   0   0   0   2   2   0   2   2   0   2   2   0   0   2   2   0   0   0   0   0   2   2   0   0   0   0   0   0   2   0   0   2   0   0   2   0   0   2   0   0   2   0   0   2   0   0   2   0   2   2   0   0   0   0   2   0   0   2   2   0   0   2   0   0   2   0   2   0   2   0   2   2   0   0   2   2   0   2   0   2   0   0   2   0   2   2   0   0   0   2   0   0   0
 MK-3-9                 0   2   0   2   2   0   0   0   2   0   2   0   0   2   0   2   2   0   2   0   2   2   0   2   0   2   2   0   0   2   0   0   0   0   0   0   0   0   0   0   0   2   0   0   0   0   0   2   0   0   2   2   0   2   0   2   0   2   2   0   2   2   2   0   0   2   2   2   0   2   2   0   2   2   2   2   0   2   0   0   0   0   0   0   2   2   2   2   2   0   0   2   0   2   0   0   0   2   0   2   0   2   0   0   0   0   0   0   0   0   2   2   0   0   2   0   2   2   0   2   2   2   2   0   0   0   0   2   2   0   2   0   0   0   0   2   2   0   0   0   0   2   0   0   2   0   2   2   0   0   2   2   0   2   0   2   2   0   0   0   0   2   0   0   2   2   0   0   2   0   0   2   0   2   0   0   0   2   2   0   0   2   2   0   2   0   2   0   2   2   0   2   2   0   0   2   2   0   0   0
 MK-3-10                2   2   0   2   2   2   0   0   2   0   2   0   0   2   0   2   0   0   0   0   2   2   0   2   0   2   2   0   0   2   0   0   0   0   2   0   2   0   0   0   0   2   0   0   0   0   0   2   0   0   2   2   0   0   0   2   0   2   2   0   2   2   2   0   2   0   2   2   0   2   2   0   2   2   2   2   0   2   0   0   0   2   0   0   2   2   2   2   2   0   2   2   0   0   2   0   0   2   0   2   0   2   0   2   0   0   0   2   0   0   2   2   0   2   2   0   2   2   0   2   2   2   2   2   2   0   0   2   2   0   2   0   0   2   0   2   2   0   0   0   0   2   0   0   2   0   2   2   2   0   0   2   0   2   0   2   2   0   0   0   0   2   0   0   2   2   0   2   0   0   0   2   0   2   0   0   0   2   2   0   0   2   2   0   2   0   2   0   2   2   0   2   2   0   0   2   2   0   0   0
 MK-3-11                2   2   0   2   2   2   0   0   2   0   2   0   0   2   0   2   0   0   0   0   2   2   0   2   0   2   0   0   0   2   0   0   0   0   2   0   2   2   0   0   0   2   0   0   0   0   0   2   0   0   2   2   0   0   0   2   0   2   2   0   2   2   2   2   2   0   2   2   0   2   2   0   2   2   0   2   0   2   0   0   0   2   0   0   0   2   2   2   2   0   2   2   0   0   2   0   0   2   0   2   0   2   0   2   0   0   0   2   0   0   2   2   0   2   0   0   0   2   0   2   2   0   0   0   0   0   0   2   2   0   2   0   0   2   0   2   2   0   2   0   0   2   0   0   0   0   2   2   2   0   0   2   0   2   0   2   2   0   0   0   2   0   0   0   2   2   0   2   0   0   0   2   0   2   0   0   0   2   2   0   0   2   2   2   2   0   2   0   2   2   0   2   2   0   0   2   0   0   0   0
 MK-3-12                2   2   0   2   2   2   0   0   2   0   2   0   0   2   0   0   0   0   0   0   2   2   0   2   0   2   2   0   0   2   0   0   0   0   2   0   2   2   0   0   0   2   0   0   0   0   0   2   0   0   2   2   0   0   0   2   0   2   2   0   2   2   2   2   2   0   0   0   0   2   2   0   2   2   0   2   0   2   0   2   0   2   2   2   0   2   2   2   2   0   2   2   0   0   2   0   0   2   0   0   0   0   2   2   0   0   0   2   0   0   2   2   0   2   2   0   0   2   2   2   2   0   0   0   0   0   0   2   2   0   2   0   0   2   0   2   2   2   2   0   2   2   0   0   2   0   2   2   2   0   0   2   0   2   0   2   2   0   2   0   2   0   2   0   2   2   0   2   0   0   0   2   0   2   0   0   0   2   2   0   0   2   2   2   2   0   0   0   2   2   0   2   2   0   0   0   0   0   0   0
 MK-3-13                2   2   2   2   2   2   0   0   2   0   2   2   0   2   0   0   0   0   0   0   2   2   0   2   0   2   2   0   0   2   0   0   0   0   0   0   2   2   0   0   0   2   0   0   0   0   0   2   0   0   2   2   2   0   0   0   0   2   2   2   2   2   0   2   0   0   0   2   0   2   2   0   2   2   0   2   2   2   2   2   0   2   2   2   0   2   2   2   2   0   0   2   0   0   2   0   0   2   0   0   0   0   2   2   0   0   0   2   0   0   2   2   0   2   2   0   0   2   2   2   2   0   0   0   0   0   2   2   2   0   2   0   0   2   0   2   2   2   2   0   2   2   0   2   2   0   2   2   2   0   0   2   0   2   0   0   0   0   2   0   2   0   2   2   2   2   0   0   0   0   0   0   2   2   0   0   0   2   2   0   0   2   2   2   2   0   0   2   2   2   0   2   2   0   0   0   2   0   0   0
 MK-3-14                2   2   2   2   2   2   0   0   2   0   0   2   0   0   0   0   0   0   0   0   2   2   0   2   0   2   2   2   2   2   0   0   0   0   0   2   2   0   0   0   0   2   0   0   2   0   0   2   0   0   2   2   0   0   2   0   2   2   2   2   2   2   0   0   0   0   0   2   0   2   2   0   2   2   0   2   2   2   2   2   0   2   2   2   0   2   2   2   2   0   0   2   0   0   2   0   0   2   0   0   0   0   2   2   2   0   0   2   0   0   2   2   0   0   2   0   0   2   2   2   2   2   0   0   0   2   2   2   2   2   0   2   0   2   2   2   2   2   2   0   2   2   0   2   2   0   2   2   2   0   0   2   0   2   0   0   0   0   2   0   2   0   2   2   2   0   0   0   0   0   0   2   2   2   0   0   0   2   2   0   0   2   2   2   2   0   0   2   2   2   0   2   2   0   0   0   2   0   0   0
 MK-3-15                2   2   2   2   2   2   0   0   2   0   2   2   0   0   0   0   0   0   0   0   2   2   0   2   0   0   2   0   2   2   0   0   0   0   0   2   2   0   0   2   2   2   2   0   2   0   0   2   0   0   2   2   2   0   2   0   2   2   2   2   2   2   0   0   0   0   0   2   0   2   2   0   2   2   0   2   2   2   2   2   0   2   2   2   0   2   2   2   2   0   0   2   0   0   2   0   2   2   0   0   0   0   2   2   2   0   0   2   0   0   2   2   0   0   2   0   0   2   2   2   2   2   0   0   0   2   2   0   2   2   0   2   0   0   2   2   2   2   2   0   2   2   0   2   2   2   2   2   2   0   0   2   0   2   0   0   0   0   2   0   2   0   2   2   2   0   0   0   0   0   2   2   0   2   2   0   0   2   2   2   0   2   2   2   2   0   0   2   2   0   0   2   2   0   0   0   2   0   0   0
 MK-3-16                2   2   2   2   0   2   0   2   2   0   0   2   2   0   0   0   0   0   0   0   0   2   0   2   0   0   2   0   2   2   0   0   0   0   0   2   2   2   0   2   2   2   2   0   2   0   0   2   0   0   2   2   2   0   2   0   2   2   2   2   2   2   0   0   0   0   0   2   0   2   2   0   0   2   0   2   2   2   2   0   0   2   2   2   0   2   2   2   2   0   2   2   0   0   2   0   0   0   0   0   0   0   2   2   2   0   0   2   0   0   2   2   0   0   2   0   0   2   0   2   2   0   0   0   0   2   2   0   2   0   0   2   0   0   2   2   2   2   0   0   2   2   0   2   0   2   0   2   2   0   0   0   0   2   0   0   0   0   2   0   2   0   2   2   2   2   0   2   0   0   2   2   0   2   2   0   0   2   2   2   0   2   2   2   2   0   0   2   2   0   0   0   2   0   0   0   2   0   0   0
 MK-4-1                 0   0   2   2   0   2   2   2   0   2   0   0   0   0   0   0   2   0   0   2   2   0   0   2   2   0   0   2   0   2   2   0   2   2   2   2   0   0   2   2   0   0   0   2   2   2   2   2   2   0   0   0   2   2   2   0   2   0   2   0   2   2   2   0   0   0   0   0   2   0   2   0   0   0   2   0   0   0   0   0   2   0   2   2   0   0   0   2   2   0   2   2   2   0   0   2   0   2   0   2   2   2   2   0   0   2   2   2   2   0   0   0   0   0   0   2   0   2   2   2   0   2   2   0   2   0   0   0   0   0   2   0   0   2   2   2   2   0   0   2   0   0   2   0   2   0   0   2   0   0   2   0   0   0   2   2   0   2   0   2   0   0   2   2   2   0   0   2   0   2   0   2   0   2   0   0   2   2   2   2   2   0   0   0   2   0   0   0   0   2   2   2   2   2   2   0   2   0   0   2
 MK-4-2                 0   0   2   2   2   0   2   2   0   2   0   0   0   0   0   0   2   0   2   2   2   2   2   2   2   0   0   2   0   2   2   0   2   2   2   2   2   0   2   2   0   0   0   2   2   2   2   2   2   0   0   0   2   2   2   0   2   0   2   0   2   2   2   0   0   0   0   0   2   2   2   0   0   0   2   0   0   0   2   0   2   0   2   2   0   0   0   2   2   0   2   2   2   0   0   2   0   2   0   2   2   2   2   0   0   2   0   2   2   0   0   0   0   0   0   2   0   2   2   2   0   2   2   0   2   0   0   0   0   0   2   0   2   0   2   2   2   0   0   0   0   0   2   0   2   0   0   2   2   0   2   0   0   0   2   2   0   2   0   2   0   0   2   2   2   0   0   2   0   2   0   2   0   2   0   0   2   2   2   2   2   0   0   0   2   0   0   0   0   2   2   2   2   2   2   0   2   0   0   2
 MK-4-3                 0   0   2   2   2   0   2   2   0   2   0   0   0   0   0   0   2   0   2   2   2   2   2   2   2   0   0   2   0   2   2   2   2   2   2   0   2   2   2   2   0   0   0   2   2   2   0   2   2   0   0   0   2   2   2   2   2   0   2   0   2   2   2   0   0   0   0   0   2   2   2   0   0   0   2   0   0   2   0   0   2   0   2   2   0   0   0   2   0   0   2   2   2   2   0   2   2   2   0   2   2   2   2   0   0   2   0   2   2   0   0   0   0   0   0   2   2   2   0   2   0   2   2   0   0   0   0   0   2   0   2   0   2   0   2   2   2   0   0   0   0   0   0   0   0   2   0   2   2   0   2   0   0   0   2   2   0   2   0   2   0   2   2   2   2   0   0   2   0   2   0   2   2   2   0   0   2   2   2   2   2   0   0   0   2   0   0   0   0   2   2   2   2   2   2   2   2   0   0   2
 MK-4-4                 0   2   2   2   2   0   2   2   0   2   0   0   0   0   0   0   2   0   2   2   2   2   2   2   2   0   0   2   0   2   2   2   0   2   2   0   2   2   0   2   0   0   0   2   2   2   0   2   2   0   0   0   2   2   2   2   2   0   2   0   2   2   2   0   0   0   0   0   2   2   2   0   0   0   2   0   0   2   0   0   2   2   2   2   0   0   0   2   0   0   2   0   2   2   2   2   2   2   0   2   2   2   0   0   0   2   0   2   2   0   0   0   0   0   0   2   2   2   0   2   0   2   2   0   0   0   0   0   2   0   2   0   2   0   2   2   2   0   0   0   0   0   0   2   0   2   0   2   2   0   2   0   0   2   2   2   0   2   0   2   0   2   2   0   2   0   0   2   0   0   0   2   2   2   2   0   2   2   2   2   0   0   0   0   2   0   2   2   0   0   2   2   2   2   0   2   2   0   0   2
 MK-4-5                 0   2   2   2   2   2   2   2   0   2   0   0   2   0   0   0   2   0   2   2   2   2   2   2   2   0   0   2   0   2   2   2   0   2   2   0   2   2   0   2   2   0   2   2   2   2   0   2   2   2   2   0   2   2   2   2   2   2   2   0   2   2   2   0   0   2   0   2   2   2   0   2   0   0   2   0   0   2   0   0   2   0   2   2   2   0   0   2   0   0   0   0   2   2   2   2   2   2   0   2   2   2   0   0   0   0   0   2   2   0   0   0   0   0   0   2   2   2   0   2   0   0   2   0   0   0   2   0   2   0   2   0   2   0   2   2   2   0   0   0   0   0   0   2   0   2   0   2   2   0   0   0   0   2   2   2   0   2   0   2   2   2   2   0   2   0   0   2   0   0   0   2   2   2   2   0   2   2   2   2   2   2   0   0   2   0   2   2   0   0   2   2   2   2   2   2   2   0   0   2
 MK-4-6                 0   2   2   2   2   2   2   2   0   2   0   0   2   0   0   0   2   0   2   2   2   2   2   2   2   0   0   2   0   2   2   2   0   2   2   0   2   2   0   2   0   0   2   2   2   0   0   2   2   2   2   0   2   2   2   2   2   2   2   0   2   2   2   0   0   2   0   2   2   2   0   2   2   0   2   2   0   0   0   0   2   0   2   2   0   0   0   2   0   2   2   0   2   2   2   2   2   2   0   2   2   2   0   0   0   0   0   2   2   0   0   0   0   0   0   2   2   2   0   2   0   0   2   0   0   0   2   0   2   0   0   0   2   0   2   2   2   0   0   2   0   0   0   2   0   2   2   2   2   0   0   0   0   2   2   2   2   2   0   2   2   2   2   0   2   2   0   2   0   2   0   2   2   2   2   0   2   2   2   2   2   2   0   2   2   0   2   2   0   2   2   2   2   2   2   2   2   0   0   2
 MK-4-7                 0   2   2   2   2   0   2   2   0   2   0   0   2   0   0   2   0   0   2   2   2   2   2   2   2   0   2   2   0   2   0   2   0   2   2   0   2   2   0   2   0   0   2   2   2   0   0   2   2   2   2   0   2   2   2   2   2   2   2   0   0   0   2   0   0   2   0   2   2   2   0   2   2   0   2   2   0   0   0   0   2   0   2   2   0   0   0   2   0   0   2   0   2   2   2   2   2   2   0   2   0   2   0   0   2   0   0   2   2   0   0   0   0   0   0   2   2   2   0   2   2   0   2   2   0   0   2   0   2   0   0   0   2   0   2   2   2   2   0   2   0   0   0   2   0   2   2   2   2   0   0   0   0   2   2   2   2   2   0   0   2   2   2   0   2   2   0   2   0   2   0   2   2   2   2   0   2   2   0   2   2   2   0   2   2   0   2   2   0   2   2   2   2   2   2   2   2   0   0   2
 MK-4-8                 2   2   2   2   2   2   2   2   0   2   0   0   2   0   0   2   0   0   0   2   2   2   2   2   2   2   2   2   0   2   0   0   0   2   2   0   0   2   0   2   0   0   2   2   2   0   0   2   2   2   2   0   2   2   2   2   2   2   2   0   2   0   2   0   0   2   0   2   2   2   0   2   2   0   2   2   0   0   2   0   2   0   2   2   0   0   0   2   0   0   2   0   2   2   2   2   2   2   0   2   0   2   0   0   2   0   0   2   2   0   0   0   0   0   0   2   2   2   0   2   2   0   2   2   0   0   2   0   2   0   0   0   2   0   2   2   0   2   0   2   0   0   0   2   0   2   2   2   2   0   0   0   0   2   2   2   2   2   0   0   2   2   2   0   2   0   0   2   0   2   0   2   2   2   2   0   2   2   0   2   2   2   0   2   2   0   2   2   0   2   2   2   2   0   2   0   2   0   0   2
 MK-4-9                 2   2   2   2   2   0   2   2   0   2   0   0   0   0   0   2   0   0   0   2   2   2   2   2   2   2   2   0   0   2   0   2   0   2   2   0   0   2   0   2   0   0   2   2   2   2   0   0   0   2   2   0   0   2   2   2   2   2   2   0   2   2   2   0   0   2   0   2   2   2   0   0   2   0   2   2   0   0   2   0   2   0   2   2   0   0   2   2   0   0   2   2   2   0   2   2   2   2   0   2   2   2   2   0   2   0   0   2   2   0   2   0   0   0   0   2   2   2   0   2   2   2   2   2   0   0   2   0   2   0   0   2   2   0   2   2   0   2   0   2   0   0   0   2   0   2   2   2   2   0   0   0   0   2   2   2   2   2   0   0   2   2   2   0   2   0   2   2   0   2   0   2   2   2   2   0   2   2   0   2   2   2   0   2   2   2   0   2   0   2   2   2   2   0   0   0   2   0   0   0
 MK-4-10                0   2   2   2   2   0   2   2   2   2   0   0   0   0   0   2   0   0   0   0   2   2   2   2   2   2   2   0   0   2   0   2   0   2   2   0   0   2   0   2   0   0   2   2   2   2   0   0   0   0   2   0   0   2   2   2   2   2   2   2   2   2   0   0   0   2   0   2   2   2   0   0   2   0   0   2   0   0   2   0   2   0   2   2   0   0   2   2   0   0   2   2   2   0   2   2   2   2   0   2   2   2   2   0   2   0   0   2   2   0   2   0   0   0   0   2   2   2   0   2   2   0   0   2   0   0   2   2   2   0   0   2   0   0   2   0   0   2   0   2   0   0   0   2   0   2   2   2   2   0   0   2   2   2   2   2   2   2   2   0   2   2   2   0   2   0   0   2   0   2   0   2   2   2   2   2   2   0   0   2   2   2   0   2   2   2   0   0   0   2   2   2   2   2   0   0   2   0   0   0
 MK-4-11                0   2   2   2   2   0   2   0   0   2   0   0   0   0   0   2   0   0   0   0   2   2   2   2   2   2   2   2   0   2   0   2   0   2   2   0   2   2   0   2   0   2   2   2   0   2   0   0   0   0   2   0   0   2   2   2   2   2   2   2   2   2   0   0   0   0   0   2   2   2   0   0   2   0   0   2   0   0   2   0   2   0   2   2   0   0   2   2   0   0   0   2   2   0   2   2   2   2   0   2   2   2   2   2   2   0   2   2   2   0   0   0   0   0   0   2   2   2   0   2   2   0   0   2   0   0   2   2   2   0   0   2   0   0   2   0   0   0   0   2   0   0   0   2   0   2   2   2   2   0   0   2   2   2   2   2   0   2   2   0   2   2   2   0   2   0   0   2   0   0   0   2   2   2   0   2   2   2   0   2   2   2   0   2   2   2   0   0   0   2   2   2   0   0   0   0   2   0   0   0
 MK-4-12                0   2   2   2   2   0   2   0   0   2   0   0   0   0   0   2   0   0   0   2   2   2   2   2   2   2   0   2   0   2   0   2   0   2   2   0   0   2   0   2   0   2   2   2   0   2   0   0   0   0   2   0   0   0   2   2   2   2   2   2   2   2   0   0   0   0   0   2   2   2   0   0   2   0   0   2   0   0   2   0   2   0   2   2   0   0   2   2   0   0   0   2   2   0   2   2   2   2   2   2   2   2   2   2   2   0   2   2   2   0   0   0   0   0   0   2   2   2   0   2   0   0   0   2   0   0   2   2   2   0   0   2   0   0   2   0   0   0   2   2   0   0   0   2   0   2   2   2   2   0   0   2   2   2   2   2   0   2   2   0   2   2   0   0   2   0   0   2   0   0   0   2   2   2   0   0   2   2   0   2   2   2   0   0   2   2   0   0   2   2   2   2   0   0   0   0   2   2   0   0
 MK-4-13                0   2   2   2   2   0   2   0   0   2   0   0   0   0   0   2   0   0   0   0   2   2   2   2   2   2   0   2   0   2   0   2   0   2   2   0   0   2   2   2   0   2   2   2   2   2   0   0   0   0   2   2   0   0   2   2   2   2   2   2   2   2   2   2   2   2   0   0   2   2   0   0   2   0   0   2   0   0   2   0   2   0   2   2   0   0   2   2   2   0   0   2   2   0   2   0   0   2   2   2   2   2   2   0   2   0   2   2   2   2   0   0   0   0   0   2   2   2   0   2   2   0   0   2   0   0   2   2   0   0   0   2   0   0   0   0   0   0   2   2   0   0   0   2   0   2   2   2   2   0   0   2   2   2   2   2   0   2   2   0   2   2   0   0   2   0   0   2   0   0   0   2   2   2   0   0   2   2   0   2   2   2   0   0   2   2   0   0   2   2   2   2   0   0   0   0   2   2   0   0
 MK-4-14                0   2   0   2   2   0   2   2   2   2   0   0   0   0   0   2   0   0   0   0   2   2   2   2   2   2   0   2   0   2   0   0   0   2   2   0   0   2   2   2   0   2   0   2   2   0   0   0   0   0   0   2   0   0   2   2   2   2   2   2   2   2   2   2   2   2   2   0   2   2   0   0   2   0   2   2   0   0   0   0   2   0   2   2   2   0   2   0   2   0   2   2   2   0   2   0   0   2   2   2   2   2   2   2   2   0   0   2   2   2   0   0   0   0   0   2   2   2   0   2   2   0   0   2   0   2   2   2   0   0   0   2   0   0   0   0   0   0   2   2   0   0   0   2   0   2   2   2   2   0   0   2   2   2   2   2   0   0   2   0   0   2   0   0   2   0   0   2   0   0   0   2   2   2   0   0   2   2   0   2   2   2   0   2   2   2   0   0   2   2   2   2   0   2   0   0   2   2   0   0
 MK-4-15                0   0   0   2   2   0   2   2   2   2   0   0   0   0   0   2   2   0   0   0   2   2   2   2   0   0   0   2   0   2   0   0   0   2   2   0   0   2   2   2   0   0   0   2   2   0   0   0   0   0   0   2   0   0   2   2   2   2   2   2   2   2   2   2   2   2   2   0   2   2   0   0   2   2   0   0   0   2   0   0   2   2   2   2   2   0   2   0   2   0   0   2   2   0   2   0   0   2   2   0   2   2   2   2   2   0   0   2   2   2   0   0   0   0   2   0   2   2   0   2   2   0   2   2   2   0   2   2   0   0   0   2   0   0   0   2   0   0   2   2   0   2   0   2   2   2   2   2   2   0   0   2   2   2   0   2   0   0   2   0   0   2   0   0   2   0   0   2   0   0   2   2   2   2   0   0   0   2   0   2   2   2   0   2   2   2   0   0   2   2   2   2   0   0   2   0   2   2   0   0
 MK-4-16                0   0   0   0   2   0   2   2   2   2   0   2   0   0   0   2   2   0   2   0   2   2   2   2   0   0   0   2   0   2   0   0   0   2   2   0   0   2   2   2   0   0   0   2   2   0   0   0   0   0   0   2   0   0   2   2   2   2   2   2   2   2   2   0   2   0   2   0   2   2   0   0   2   2   0   0   0   2   0   2   2   0   2   0   2   0   0   0   2   0   0   2   2   0   2   2   2   2   2   0   2   2   2   2   2   0   0   2   2   0   0   0   0   0   2   0   2   2   0   2   2   0   2   2   2   0   2   2   0   0   2   2   2   0   0   2   0   0   2   2   0   2   0   2   2   2   2   2   2   0   0   2   2   2   0   0   0   0   2   0   0   2   2   0   2   0   0   2   0   0   2   2   2   2   0   0   0   2   2   0   2   2   0   2   2   2   2   0   0   2   2   2   0   0   2   2   2   2   0   0
 MK-5-1                 0   2   2   0   2   2   0   2   2   2   0   2   0   2   2   2   0   0   0   0   0   2   0   2   0   2   2   0   2   2   0   2   2   2   2   0   2   0   0   0   2   0   2   0   0   2   0   0   2   2   0   2   0   2   0   2   0   0   0   2   2   2   0   2   0   0   0   2   2   2   2   0   2   0   0   0   2   2   0   0   0   2   2   0   0   0   0   0   2   0   0   0   2   0   0   2   2   2   2   0   2   0   2   2   2   0   0   0   0   2   2   2   2   2   0   2   0   0   2   0   2   0   0   2   2   0   0   2   0   2   0   2   2   0   0   2   0   0   0   2   2   0   0   0   0   0   0   2   2   0   0   0   0   0   2   0   2   0   0   0   2   0   2   0   2   2   2   2   2   2   2   2   0   2   2   0   0   2   2   0   0   0   2   0   0   0   2   2   0   2   0   0   0   0   0   2   2   2   0   2
 MK-5-2                 0   2   2   0   2   2   0   2   0   2   0   2   0   2   2   2   0   0   0   0   0   2   0   2   0   2   0   0   2   2   2   2   2   2   2   0   2   0   0   0   2   0   2   0   0   2   0   0   2   2   0   2   0   2   0   2   0   0   0   2   2   2   2   2   0   0   2   2   2   2   2   0   2   2   0   0   0   2   0   0   0   2   2   0   0   0   0   2   2   0   2   0   2   0   0   0   2   2   2   0   2   2   2   0   2   0   0   0   2   2   2   2   2   2   0   2   0   2   2   0   2   0   0   2   2   0   2   2   0   2   0   2   2   0   0   2   0   0   0   2   2   0   2   0   0   0   0   2   2   0   0   0   0   0   2   0   2   0   0   0   2   0   2   0   2   2   0   2   2   2   2   0   0   2   2   0   0   2   2   0   0   0   2   0   0   0   2   2   0   2   0   0   0   0   0   2   2   2   0   2
 MK-5-3                 0   2   2   0   2   2   0   2   0   2   0   2   0   2   2   2   0   0   0   0   0   2   0   2   0   2   0   0   2   2   2   2   2   0   2   0   2   2   2   2   2   0   2   2   0   2   2   0   2   2   0   2   0   2   0   2   2   0   0   2   2   2   2   2   2   0   2   2   2   2   2   0   2   0   0   0   0   2   0   0   2   2   2   0   0   0   0   2   2   0   2   0   2   0   0   0   2   0   2   0   2   2   2   0   2   0   0   0   0   2   2   2   2   2   0   2   0   0   2   0   2   0   0   2   2   2   2   2   2   2   0   2   2   0   0   2   0   0   0   2   2   0   2   0   0   0   0   2   2   0   0   0   0   0   2   0   2   2   0   0   2   0   2   0   2   0   2   2   2   0   2   0   0   2   2   0   0   2   2   0   0   0   2   0   2   0   0   2   0   2   0   0   0   0   0   2   2   2   0   0
 MK-5-4                 0   2   2   0   2   2   0   2   0   2   0   2   0   2   0   2   0   0   0   2   0   2   0   2   0   2   2   0   2   2   2   2   2   0   2   0   2   2   2   2   0   0   2   2   2   2   2   0   2   2   0   2   0   2   2   2   2   0   2   2   2   2   2   2   2   0   2   2   2   2   2   0   2   0   0   2   0   2   0   0   2   2   2   0   0   0   0   2   2   0   0   0   2   0   0   0   2   0   2   0   2   2   2   0   2   2   0   0   0   2   2   2   2   2   0   2   0   0   2   0   2   2   0   2   2   2   2   0   2   2   0   2   2   0   0   2   0   0   0   2   0   0   2   2   0   0   0   2   2   0   0   0   0   0   0   0   0   2   0   0   2   0   2   0   2   2   2   0   2   0   2   0   0   2   2   0   0   2   2   2   0   0   2   0   2   0   0   2   0   0   0   0   0   0   2   2   2   2   0   0
 MK-5-5                 0   2   2   0   2   2   0   2   0   2   0   2   0   2   0   2   0   0   0   2   0   2   0   2   2   2   2   0   2   0   2   2   2   0   2   0   2   2   2   2   0   0   2   2   2   2   2   0   2   2   0   2   0   2   2   2   2   0   2   0   2   2   2   0   2   0   2   2   2   2   2   2   2   0   2   0   0   2   0   0   2   2   2   2   0   0   2   2   2   0   2   0   2   0   0   0   2   0   0   0   0   2   2   0   2   2   2   2   0   2   2   2   2   2   0   2   0   0   2   2   2   2   2   2   2   2   2   0   2   2   0   2   2   0   0   2   0   0   0   2   0   0   2   2   0   0   0   2   2   0   2   0   0   0   0   0   0   2   0   0   2   0   2   2   2   2   0   0   0   0   2   0   0   2   2   0   0   2   0   2   0   0   2   0   2   0   0   0   0   0   0   0   0   0   2   2   2   2   0   0
 MK-5-6                 0   0   0   2   2   2   0   2   0   2   0   2   0   2   0   2   0   0   0   2   0   2   0   2   2   2   2   0   2   0   2   2   2   0   0   0   2   2   2   2   0   0   2   2   2   2   2   0   2   2   0   2   0   2   2   2   2   2   2   0   0   2   2   0   2   0   2   2   0   2   2   2   2   0   2   0   0   2   0   0   2   0   0   2   0   2   2   2   2   2   2   0   2   0   0   0   2   0   0   0   0   2   2   0   2   2   0   2   0   2   2   2   2   2   0   2   0   0   2   2   2   0   2   2   2   2   0   2   2   2   0   2   2   0   0   2   0   0   2   2   0   2   2   2   0   0   0   2   2   0   2   0   0   0   0   0   0   2   0   2   0   0   2   2   2   2   0   0   0   0   2   2   0   2   2   0   0   2   0   2   0   0   2   0   2   0   0   0   0   0   0   2   0   0   2   2   2   2   0   0
 MK-5-7                 0   0   0   2   2   2   0   2   0   2   0   2   0   2   0   2   0   0   0   2   0   2   0   2   0   2   2   0   0   0   2   2   2   2   0   0   2   2   2   2   0   0   2   2   2   0   0   0   0   2   0   0   0   0   0   2   2   2   2   0   0   2   2   0   0   2   2   2   0   2   2   2   2   2   2   0   0   2   0   2   2   0   0   2   0   2   2   2   0   2   2   0   2   0   0   0   2   0   0   0   0   2   2   0   2   0   2   2   0   2   2   2   2   2   0   2   0   0   0   2   2   0   2   2   2   2   0   2   2   2   0   2   2   0   2   2   0   0   2   2   0   2   2   2   0   0   0   2   2   2   2   0   0   0   2   0   0   2   0   2   0   0   2   2   2   0   0   0   0   0   2   2   0   2   2   0   0   2   0   2   0   0   2   0   2   0   0   0   0   0   0   2   0   0   2   2   2   2   0   0
 MK-5-8                 0   0   2   2   2   2   0   2   0   2   0   2   0   2   2   2   0   0   2   2   0   2   0   2   0   2   2   0   0   0   0   2   2   2   0   2   2   2   2   2   0   0   0   2   2   0   0   0   0   2   0   0   0   0   0   2   2   2   2   0   0   2   2   0   0   2   2   2   0   2   2   2   2   2   2   0   0   2   0   2   2   0   0   2   0   2   2   2   2   2   2   0   2   0   0   0   2   0   0   0   0   2   2   0   2   0   2   2   2   2   2   2   2   0   0   2   0   0   2   2   2   0   2   2   2   2   0   2   2   2   0   2   2   0   2   2   0   0   2   2   0   2   2   2   0   0   0   2   2   2   2   0   0   0   2   0   0   0   0   0   0   0   2   2   2   0   0   0   0   2   2   2   0   0   2   0   0   2   0   0   0   0   2   0   2   2   0   0   0   0   0   2   0   0   2   2   2   0   0   0
 MK-5-9                 0   0   2   2   2   2   0   2   0   2   0   2   0   2   2   2   0   2   2   2   0   2   2   2   0   2   2   0   0   0   0   2   2   2   0   2   2   2   2   2   0   0   0   2   2   0   0   0   0   2   0   0   0   0   0   2   2   2   2   0   0   2   2   0   0   2   2   2   0   2   2   2   2   2   2   0   0   2   0   2   2   0   0   2   0   2   2   2   2   2   2   0   2   0   0   0   0   0   0   0   0   2   2   0   2   0   2   0   2   2   2   2   2   0   0   2   0   0   2   2   2   2   0   2   2   2   0   2   2   2   0   2   2   0   2   2   0   2   2   2   0   2   2   2   0   0   0   2   2   0   2   0   0   0   2   0   0   0   0   0   0   0   2   2   2   0   0   0   0   2   2   2   0   0   2   0   0   2   0   0   0   2   0   0   2   2   0   0   0   0   0   0   0   0   2   2   2   0   0   0
 MK-5-10                0   0   2   2   2   2   0   0   2   2   0   0   0   2   2   2   0   2   2   2   0   2   2   2   0   2   2   0   0   2   0   2   2   2   0   2   2   2   2   2   0   0   0   2   2   0   0   0   0   2   0   0   0   0   0   0   2   0   2   2   0   2   0   0   0   2   2   2   0   2   2   2   2   2   0   0   0   2   0   2   2   2   0   2   0   2   2   2   2   2   2   0   2   0   0   0   0   0   0   0   0   2   2   0   2   0   2   0   2   2   2   2   2   0   2   2   0   0   2   2   2   2   0   0   2   2   0   2   2   0   0   2   2   0   2   2   0   2   2   0   2   0   2   2   0   0   0   2   2   0   2   0   0   0   2   0   0   0   0   0   0   0   2   2   2   0   0   0   0   2   2   2   0   0   2   0   0   2   0   0   0   0   2   0   2   2   0   0   0   0   0   0   0   0   0   2   0   0   0   0
 MK-5-11                0   0   2   2   2   2   0   0   2   2   0   0   2   2   2   2   2   2   0   2   0   2   2   2   0   2   2   0   0   2   0   2   2   2   0   2   2   2   2   2   0   0   0   2   2   0   0   0   0   2   2   0   0   0   0   0   0   0   2   2   0   2   0   0   0   2   2   0   0   2   2   2   2   2   0   0   0   2   0   2   2   2   0   2   2   2   2   2   0   2   2   0   2   0   0   0   0   0   0   0   2   2   2   0   2   0   2   0   2   2   2   2   2   0   2   2   0   0   2   2   2   2   0   2   2   2   0   2   2   0   2   2   2   0   0   2   0   2   2   0   2   0   2   2   0   0   0   0   2   0   2   0   0   0   2   0   0   0   0   0   0   0   2   2   2   0   0   0   0   2   0   2   0   0   2   0   0   2   0   0   0   0   2   0   2   2   0   0   0   0   0   0   0   0   0   2   0   0   0   0
 MK-5-12                0   2   2   2   2   2   0   0   2   2   0   0   2   2   2   2   2   2   0   2   0   2   2   2   0   2   2   0   2   2   0   2   2   2   0   2   2   2   2   0   2   0   0   2   2   0   0   0   0   2   0   0   0   0   0   0   0   0   2   2   2   2   0   0   0   2   2   0   0   2   2   2   2   2   0   0   0   2   0   2   2   2   0   2   2   2   2   2   0   2   2   0   2   0   0   0   0   0   0   0   2   2   2   2   2   0   2   0   2   2   2   2   2   0   2   2   0   0   2   2   0   2   0   2   2   2   0   2   2   0   2   0   2   0   0   2   2   2   2   2   2   0   2   0   0   0   0   0   2   0   2   0   0   0   2   0   0   0   0   0   0   0   2   2   2   0   0   0   0   2   0   2   0   0   2   0   2   2   0   0   0   0   2   0   2   2   0   0   0   0   0   0   0   0   0   2   0   0   0   0
 MK-5-13                0   2   2   2   0   2   0   0   2   2   2   0   2   2   2   2   2   2   0   2   0   2   2   2   0   2   2   0   2   2   0   2   2   2   0   2   2   2   2   0   2   0   0   2   2   0   2   0   0   2   0   0   0   0   0   0   0   0   2   2   2   2   0   0   0   2   2   0   0   2   2   2   2   2   0   0   0   2   0   2   2   2   0   2   2   2   2   2   0   2   2   0   2   0   2   0   0   0   0   0   2   2   0   2   2   0   0   0   2   2   2   2   2   2   2   0   0   0   2   2   0   2   0   2   2   2   0   2   2   0   2   0   2   0   0   0   2   2   2   2   2   0   2   0   0   0   0   2   2   0   0   0   0   0   2   0   0   0   0   0   0   2   2   2   2   0   0   0   0   2   0   2   0   0   2   0   2   2   0   0   0   0   2   0   2   2   0   0   0   0   0   0   0   0   0   2   0   0   2   2
 MK-5-14                0   2   2   2   0   2   0   0   2   2   2   0   2   2   2   2   2   2   0   2   0   2   0   2   0   2   2   0   2   2   0   2   2   2   0   2   2   2   2   0   2   0   2   2   2   0   2   0   0   2   0   0   0   0   0   0   0   0   2   2   2   2   0   0   0   2   2   0   0   2   2   2   2   2   0   0   0   2   0   2   2   0   2   2   2   2   2   2   2   2   2   0   2   0   2   0   0   0   2   0   2   2   0   0   2   0   0   0   2   2   2   2   2   2   2   0   0   0   2   0   0   2   0   2   2   0   0   2   2   0   2   0   2   0   0   0   2   2   2   2   2   0   2   0   2   0   2   2   2   2   0   0   0   0   2   0   0   0   0   0   0   2   2   2   2   0   0   0   0   2   0   2   0   0   2   0   2   2   0   0   0   0   2   0   2   2   0   0   0   0   0   0   0   0   0   2   0   2   0   2
 MK-5-15                0   2   2   2   0   2   0   0   2   2   2   0   2   2   2   2   0   2   0   2   0   2   0   2   0   2   2   0   2   2   0   2   2   2   0   2   2   2   2   0   0   0   2   2   0   2   2   0   0   2   0   0   0   0   0   0   0   0   2   2   2   2   0   0   0   2   0   0   0   2   2   2   2   2   0   0   0   2   0   2   2   0   2   2   2   2   2   2   2   2   2   0   2   0   2   0   0   0   2   0   2   2   0   0   2   0   0   0   2   2   2   2   2   2   2   0   0   0   0   0   0   2   0   2   2   0   0   0   2   0   2   0   2   0   0   0   2   2   2   2   0   0   2   0   2   0   2   2   0   2   2   0   0   0   2   2   0   0   0   0   0   2   0   2   2   0   0   0   0   2   0   2   0   0   2   0   2   2   0   0   0   0   2   0   0   2   0   0   0   2   0   0   0   0   0   2   0   2   0   2
 MK-5-16                0   2   2   2   0   2   0   2   0   2   2   0   0   2   2   2   0   2   0   2   0   0   0   2   0   2   2   0   2   0   0   2   2   0   0   2   2   2   2   0   0   0   2   2   0   0   2   2   0   2   0   0   0   0   0   0   0   2   2   2   2   2   0   0   0   2   0   0   0   2   2   0   2   2   0   0   0   2   0   2   2   0   2   2   2   2   2   2   2   2   2   0   2   0   2   0   0   0   2   0   2   2   0   0   2   0   0   0   2   2   2   2   2   2   2   0   0   0   0   0   0   2   0   2   2   0   0   0   2   0   2   0   2   0   0   0   2   0   2   2   0   0   0   0   2   0   2   2   0   0   2   2   0   0   2   2   2   0   2   0   0   2   0   2   2   0   0   0   0   2   2   2   0   2   2   0   2   2   0   0   2   0   0   0   0   2   0   0   0   2   0   0   0   0   0   2   0   2   0   2
 MK-6-1                 2   2   2   2   0   2   0   2   2   2   2   2   0   0   0   2   2   2   0   0   2   0   2   0   2   2   0   2   0   0   0   0   2   2   2   2   0   0   0   2   2   0   0   2   2   2   0   0   2   2   0   2   2   2   0   0   0   2   2   0   2   0   2   0   0   0   2   0   0   2   2   2   0   0   0   0   2   2   2   2   2   0   0   2   2   0   0   0   2   2   0   2   2   0   2   0   2   2   2   2   2   2   2   0   0   2   0   2   0   0   0   2   2   2   2   2   2   0   2   0   0   2   0   2   0   0   0   2   0   2   2   0   0   0   2   2   2   0   0   0   2   2   2   0   0   0   0   0   0   2   2   2   0   2   2   2   0   2   0   2   2   2   2   2   2   0   2   0   2   2   0   2   0   2   2   2   2   0   0   2   2   2   2   2   0   2   2   2   2   0   2   2   0   0   2   0   0   2   0   0
 MK-6-2                 2   2   2   2   0   2   0   2   2   2   2   2   0   2   0   2   2   2   0   0   2   0   2   2   0   2   0   2   0   0   0   0   2   2   2   2   0   0   0   2   2   0   2   0   2   2   0   0   2   2   0   2   2   2   0   0   0   2   2   0   2   0   2   2   0   0   2   0   2   2   0   2   2   0   0   0   2   2   2   2   2   0   0   2   2   0   0   0   2   2   0   2   2   0   2   0   2   2   2   0   2   2   0   0   0   2   0   2   0   0   0   2   2   2   2   2   2   0   2   0   0   2   0   2   2   0   0   2   0   0   0   0   0   0   2   2   2   0   0   0   2   2   2   0   0   0   0   0   0   2   2   2   0   0   2   2   0   2   0   2   0   2   0   2   2   0   2   0   2   2   0   0   0   2   2   2   2   0   0   2   2   2   2   0   0   2   2   2   2   0   2   2   0   2   2   0   0   2   0   0
 MK-6-3                 2   2   2   2   0   2   0   0   0   2   2   2   0   2   0   2   0   0   2   0   2   0   2   2   2   2   0   2   2   0   0   0   2   2   2   2   0   0   0   2   2   2   2   0   2   2   0   0   2   2   0   2   2   2   0   0   0   2   2   0   0   0   2   2   0   0   2   0   2   2   0   2   2   0   0   0   2   2   2   2   0   0   0   2   2   2   0   0   2   2   0   2   2   0   2   2   2   2   2   0   2   2   0   0   0   2   0   2   0   0   0   2   2   2   2   2   0   2   2   0   0   2   0   2   2   0   0   2   0   0   0   0   0   0   2   2   2   0   0   0   0   2   2   0   0   0   0   0   2   0   0   2   0   0   2   2   0   0   0   2   0   2   0   0   2   0   2   0   2   2   0   0   0   2   2   2   2   0   0   2   2   2   2   0   0   2   2   2   2   0   2   2   0   2   2   0   0   2   0   0
 MK-6-4                 2   2   2   2   0   2   0   0   0   2   2   2   0   2   0   2   0   0   0   0   2   0   2   2   2   0   0   2   2   0   0   0   2   2   2   2   0   0   0   2   2   2   2   0   0   2   0   0   2   2   0   2   2   2   0   0   0   2   2   0   0   0   2   2   0   0   2   0   2   2   0   2   2   0   0   0   2   2   0   2   0   0   0   2   2   2   0   0   2   2   0   2   2   0   2   2   2   0   2   0   2   2   0   0   2   2   0   2   0   0   0   2   2   2   2   2   2   2   2   2   0   2   0   2   2   0   0   2   0   0   0   0   0   0   2   2   2   0   0   0   0   2   2   0   0   0   0   0   2   0   0   2   0   2   2   2   0   0   0   0   0   0   0   0   2   2   2   2   2   2   0   0   0   2   2   2   2   0   0   2   2   2   2   0   0   2   2   2   2   0   0   2   0   2   2   0   0   2   0   0
 MK-6-5                 2   2   2   2   0   2   0   0   0   2   2   2   0   2   0   2   0   0   0   0   2   0   2   2   2   0   0   2   2   0   0   0   2   2   2   2   0   0   0   2   0   2   2   0   2   2   2   0   2   2   0   2   2   2   0   0   0   2   2   0   0   0   0   0   0   0   0   0   2   2   0   2   2   0   0   2   2   2   0   2   2   0   0   2   2   2   0   0   0   2   0   2   2   0   2   2   2   0   2   0   2   2   2   0   2   2   0   2   0   0   0   2   2   2   2   2   2   2   2   2   0   2   0   0   2   0   0   2   0   0   0   0   0   0   2   2   2   2   0   0   0   2   2   0   0   0   0   0   2   0   2   2   0   0   2   2   0   0   0   0   2   0   0   0   0   2   2   2   2   0   0   0   2   2   2   2   0   0   2   2   2   2   2   0   0   2   2   2   2   0   0   2   0   2   2   2   2   2   0   0
 MK-6-6                 2   2   2   2   0   2   2   0   0   2   0   2   0   2   0   2   0   0   2   0   2   0   2   2   0   0   0   2   2   2   0   0   2   0   2   2   2   0   0   0   0   0   0   0   2   2   0   0   0   2   0   2   2   2   0   0   0   2   2   0   0   0   0   0   0   0   0   0   2   0   0   0   2   2   0   2   2   2   0   2   2   0   0   0   2   0   0   0   0   2   0   2   2   0   2   2   2   0   2   0   2   0   2   0   2   2   2   2   0   0   0   2   0   2   0   0   2   2   2   2   0   2   0   0   2   0   0   2   0   0   0   0   0   0   2   2   2   2   0   0   0   2   2   0   2   0   0   0   2   0   2   2   2   0   2   2   2   0   2   0   0   0   0   0   0   2   2   2   2   0   0   0   2   2   2   2   0   0   2   2   2   2   2   0   0   2   2   2   0   0   0   2   0   2   2   2   2   2   0   0
 MK-6-7                 0   2   2   2   0   2   2   0   0   2   0   2   0   2   2   0   2   0   2   0   2   0   2   2   0   0   2   2   2   0   0   0   2   0   2   2   2   2   0   0   0   0   0   0   2   2   0   0   0   2   0   0   2   2   0   2   0   2   2   2   0   0   0   0   0   0   0   0   2   0   0   0   2   2   0   0   2   2   0   0   2   0   0   0   2   0   2   2   2   2   0   2   0   0   2   2   2   0   2   0   2   0   2   2   2   2   2   2   2   0   0   2   0   2   0   0   2   0   2   2   0   2   2   0   2   0   0   2   0   0   0   0   0   0   0   2   2   2   0   0   0   2   0   0   2   0   0   2   2   2   2   2   0   0   2   2   2   0   2   0   0   2   0   0   0   2   0   2   2   0   0   0   2   2   2   2   0   2   2   2   2   2   2   0   0   2   2   2   0   0   0   2   0   2   2   2   2   2   0   0
 MK-6-8                 0   2   2   2   0   2   2   0   0   2   0   2   0   2   2   0   2   0   2   0   2   0   2   0   0   0   0   0   2   0   0   2   2   0   0   2   2   2   0   0   0   0   2   0   2   2   0   0   0   2   0   2   2   2   2   2   0   2   0   2   0   0   0   0   0   0   0   0   2   2   0   0   2   2   0   0   2   2   0   0   2   0   0   0   2   0   2   0   2   2   0   2   0   0   2   2   2   0   2   0   2   2   2   0   2   2   2   2   0   0   0   2   0   2   0   0   2   0   2   2   0   2   2   0   2   0   0   2   0   0   0   0   0   0   0   0   2   2   0   0   0   2   0   0   2   0   0   2   2   2   2   2   0   0   2   2   2   0   2   0   0   2   2   0   0   2   0   2   2   0   0   0   2   0   2   2   2   2   2   2   2   2   2   0   0   2   2   2   0   2   0   2   0   0   2   2   2   2   0   0
 MK-6-9                 0   2   2   2   0   2   2   0   0   2   0   2   0   2   2   2   2   0   2   0   2   0   2   0   2   0   0   0   2   0   0   2   2   0   0   2   2   2   0   0   0   0   2   0   2   2   0   0   0   2   0   2   2   2   2   2   0   0   0   2   0   0   0   0   2   0   0   0   2   2   0   0   2   2   0   2   2   2   0   0   2   2   0   0   2   0   2   2   2   2   0   2   2   0   0   2   2   2   2   0   2   2   2   0   0   2   2   2   0   0   0   2   2   2   0   0   2   0   2   2   0   2   2   0   2   0   0   2   0   0   0   0   0   0   0   0   2   0   2   0   0   2   0   2   2   0   0   2   2   2   2   2   0   0   2   2   2   0   2   0   0   2   2   0   0   2   0   2   2   2   0   0   2   0   2   2   2   2   2   2   2   2   2   0   0   2   2   2   0   2   0   2   0   0   2   2   2   2   0   0
 MK-6-10                0   2   2   2   0   2   2   0   0   2   0   2   0   2   2   0   2   0   2   0   2   0   2   0   2   0   0   0   2   0   0   2   2   0   0   2   2   2   0   0   0   0   2   0   2   0   0   0   0   2   0   2   2   2   2   0   0   0   0   0   0   0   0   0   2   0   0   0   2   2   2   0   0   2   0   0   2   2   0   0   2   2   0   0   2   0   2   2   2   2   0   2   2   0   0   2   2   2   2   0   2   2   2   0   0   2   2   2   0   0   0   2   2   2   0   0   2   0   2   2   0   2   2   0   2   0   0   2   0   0   0   0   0   0   2   0   2   2   2   0   0   2   0   2   2   0   0   2   2   2   2   2   0   0   0   2   2   0   2   0   0   2   2   0   0   2   0   2   2   2   0   0   2   2   2   2   2   0   2   2   2   0   2   0   0   2   2   2   0   2   0   2   0   0   2   2   2   2   0   0
 MK-6-11                2   2   2   2   0   2   2   0   0   2   0   0   0   2   0   0   2   0   2   0   2   0   2   0   2   0   0   0   2   0   0   2   2   2   0   2   2   2   0   0   0   0   2   0   2   2   2   0   0   2   0   0   2   2   2   0   0   0   0   0   0   0   0   0   2   0   0   0   2   0   2   0   0   2   0   0   2   0   2   0   2   2   0   0   2   0   2   2   2   2   0   2   2   0   0   2   2   2   2   0   2   2   2   0   0   2   2   2   0   0   0   2   2   2   0   0   2   2   2   2   0   2   2   0   2   0   0   2   0   0   0   0   0   0   2   0   2   0   2   0   0   0   0   2   2   0   0   2   2   2   2   2   0   0   0   2   2   0   2   0   0   2   2   0   0   2   0   2   2   2   0   0   2   2   2   2   0   0   2   2   2   0   2   0   0   2   2   2   2   2   0   2   2   0   2   2   2   2   0   2
 MK-6-12                0   2   2   2   0   2   2   0   0   2   0   0   0   2   2   2   2   0   2   0   2   0   0   0   2   0   0   0   2   0   0   2   2   2   0   2   2   2   0   2   0   0   2   0   2   2   2   0   0   2   0   0   2   2   2   0   0   0   0   0   0   2   0   2   2   0   0   0   0   0   2   2   0   0   0   0   2   2   2   0   2   2   2   0   2   0   0   2   2   2   0   2   2   2   2   2   2   2   2   0   2   2   2   0   0   2   2   2   0   0   2   2   2   0   0   0   2   2   2   2   0   0   2   2   2   0   0   2   2   0   0   0   0   0   2   0   0   0   0   0   0   0   0   0   2   0   0   2   2   2   2   2   0   0   0   2   2   0   2   0   0   2   2   0   0   2   0   2   2   2   0   0   2   2   2   2   0   0   2   2   2   0   2   0   0   2   2   2   2   0   0   2   2   0   2   0   0   2   0   2
 MK-6-13                0   2   2   2   0   2   2   0   2   2   0   0   0   2   2   2   2   0   2   0   2   0   0   0   2   0   0   0   2   0   0   0   2   2   2   2   2   2   0   2   0   0   2   0   0   2   2   0   0   2   0   2   0   2   2   0   0   0   0   0   0   0   0   2   0   0   0   0   0   2   2   2   0   0   0   0   2   2   2   0   2   2   2   0   2   0   0   2   2   0   0   0   2   2   2   2   2   2   2   0   0   2   2   0   0   2   2   2   0   0   2   2   2   0   0   0   2   0   2   2   0   0   2   2   2   0   2   2   2   0   0   0   0   0   2   0   0   0   0   0   0   0   0   0   2   0   0   2   2   2   0   2   0   0   0   2   2   0   2   0   0   2   2   0   0   2   0   2   2   2   0   0   0   2   2   2   0   0   2   2   2   0   2   0   0   2   2   2   2   0   0   2   2   2   2   0   0   2   0   2
 MK-6-14                0   2   2   2   0   2   2   0   2   2   0   0   0   2   0   0   2   0   2   0   0   0   0   0   2   2   2   0   2   0   0   0   2   2   2   2   2   2   0   2   0   0   2   0   0   2   2   0   2   2   0   0   0   2   2   0   0   0   0   0   0   0   0   2   0   0   0   0   0   2   2   2   0   0   0   0   0   2   0   0   2   2   2   2   2   0   2   0   2   2   0   0   0   2   0   2   2   2   2   0   0   2   2   0   0   2   2   2   0   0   2   2   2   0   0   0   2   0   0   2   0   0   2   2   2   0   2   2   2   0   0   0   0   0   2   0   0   0   0   0   0   0   0   0   2   0   0   2   2   2   0   2   0   0   0   2   2   0   0   0   0   2   2   0   0   2   0   0   2   2   0   0   0   2   2   2   0   0   2   2   0   0   0   0   0   2   2   2   0   0   0   2   2   2   2   0   0   2   0   2
 MK-6-15                0   2   2   2   0   2   2   0   2   0   0   0   0   2   0   0   2   0   2   0   0   0   2   0   2   2   2   0   2   0   0   0   2   2   2   2   2   2   0   2   0   0   0   0   0   2   2   0   2   2   0   0   0   2   2   0   0   0   2   0   0   2   0   2   0   0   0   0   0   2   2   2   0   0   0   0   2   2   0   0   2   2   2   2   2   0   2   0   2   2   0   0   2   2   0   2   2   2   2   0   0   2   2   0   0   2   2   2   0   0   2   0   2   2   0   0   2   0   0   2   0   0   2   2   0   0   0   2   2   0   0   0   0   2   2   0   0   0   0   0   0   0   0   0   2   0   0   2   2   2   0   2   0   0   2   2   0   0   2   0   0   2   2   0   0   2   0   0   2   2   0   0   0   2   2   0   0   0   2   2   0   0   0   0   0   2   2   2   0   0   0   2   2   2   2   0   0   2   0   2
 MK-6-16                0   2   2   2   2   2   2   0   2   0   2   2   0   2   2   0   2   0   2   0   0   0   2   0   0   2   2   0   2   0   0   0   2   2   0   2   2   2   0   2   0   0   0   0   0   2   2   0   2   2   0   0   0   2   2   0   0   0   2   0   2   0   0   2   0   0   0   0   2   2   2   2   0   0   0   0   2   2   0   0   2   2   2   2   2   0   2   0   2   2   0   0   2   2   0   2   2   2   2   0   0   2   2   2   0   2   2   2   0   0   2   0   2   2   0   0   2   0   2   2   2   0   2   2   0   0   0   2   0   0   0   0   0   2   2   0   0   0   0   0   0   0   0   0   2   0   0   2   2   2   0   2   0   2   2   2   0   0   2   0   0   2   0   0   0   2   0   0   2   2   2   0   0   2   2   0   0   0   2   2   0   0   0   2   0   2   2   2   0   0   2   2   0   2   2   0   0   2   0   2
 
!****************************************** Phenotypic Data **********************************************************
!-100.0 is resevred for missing phenotype
SimulatedTrait1        15.7225   16.2304   15.3637   15.8995   14.0924   15.6529   15.1973   16.4521   14.7390   15.3564   15.7993   15.7134   13.9218   16.2496   14.4201   16.6551   15.4525   16.1290   14.5995   16.6363   16.1254   15.4300   14.1604   13.8459   13.8340   14.8823   16.4817   13.6684   15.7566   13.7880   15.0676   15.9950   15.8136   16.6782   13.3125   13.6512   15.1513   14.0281   15.9741   15.3428   13.3450   14.8793   13.8244   14.1119   15.3450   14.3785   14.6623   15.5677   14.1671   15.3366   15.5700   15.3147   14.1694   14.8697   13.9102   14.1142   13.7930   15.6590   14.2312   15.0011   14.2166   13.7693   14.0705   13.3591   15.2596   13.0858   13.2895   14.0646   14.3911   15.6224   14.2408   15.9394   13.8817   16.4247   16.0607   13.8144   15.8603   13.7713   14.5655   16.3612   13.5489   16.3061   15.0403   15.4835   15.0347   15.7385   13.1276   13.4135   15.9349   13.8382   13.9352   16.2677   15.1169   13.8758   15.5092   13.8161   14.1680   16.3344   13.5102   14.4256   14.5646   15.6752   16.6486   15.9478   13.6448   16.6026   13.0689   14.3336   17.0846   15.2875   14.1264   14.3418   15.5139   14.2091   13.7043   14.0658   15.1854   15.6392   13.4779   15.3964   16.3249   15.4068   14.1911   14.4183   15.9833   14.0699   16.3948   14.5568   13.5053   16.2874   13.6313   14.3485   16.1308   14.9818   15.6519   15.2320   14.1245   16.0584   14.4264   13.9435   15.6940   16.3639   14.5483   15.4856   13.9994   13.8307   13.9557   15.9613   15.1365   14.7360   14.2359   15.8271   15.4862   14.8440   13.1678   14.3114   16.3695   16.0851   15.3319   16.4447   14.3901   14.8558   15.3955   15.9115   13.8136   13.8735   16.3053   15.9354   15.0154   16.0363   15.9074   14.1629   15.4126   14.6457   14.4636   14.5003   14.6815   15.9954   13.3502   16.8844   13.4061   14.2484   13.3525   14.0193   15.6444   15.0198   15.6784   16.1800   14.4728   14.4118   13.7736   14.2914   16.0418   14.0148   16.4398   14.0669   14.9221   16.1993   13.8048   15.7577
SimulatedTrait2         9.5271    9.8409    9.4694    9.2578   10.3829    9.3140    9.6804    9.3854    9.5120   10.6700    9.3213    9.6189   10.6956    9.6510    9.4404    9.4239    9.5854    9.7586   10.4028    9.4227    9.4322   10.2510   10.7868   10.4991   10.7848   10.4502    9.6240   10.5473    9.0214   10.2143    9.6928    9.2796    9.8350    9.6128   10.7858   10.6876    9.0717   10.7959    9.2268    9.4574   10.3705    9.8454   10.6436    9.4202    9.1457   10.4185   10.3506    9.2738   10.7315    9.2110    9.4007    9.4586   10.4314    9.2658   10.3859   10.4526   10.9418    9.3786   10.8666   10.4445   10.6756   10.6636   10.6236   10.4537    9.5552   10.4714   10.8374   10.5945   10.6133    9.6277   10.5189   10.0292    9.6184    9.3510    9.3869   10.1932    9.5866   10.7227   10.5900    9.5636   10.6687    9.5297    9.6681    9.5699   10.4164    9.3709   10.5554   10.6483    9.7818   10.7398    9.4958    9.5635    9.6390   10.5917    9.3145   10.7059   10.4226    9.6255   10.6264   10.5718    9.3772    9.0765    9.7740    9.3007   10.7090    9.2101    9.8443   10.2262   10.2310   10.6067    9.4722   10.4261    9.3304   10.4942   10.3988   10.9061   10.2831    9.4532   10.4080   11.0063    8.8594    9.5347    9.4085   10.6867    9.7891   10.8229    9.6360   10.2667   10.5849    9.6682   10.5856   10.6285    9.4920    9.6169    9.3443    9.7928   10.4837    9.2527   10.5341   10.8824    9.5518    9.8125   10.7872    9.9404   10.1254   10.2052   10.2380    9.1525   10.6339   10.6783   10.6066    9.2490   10.5736   10.7831   10.5556   10.5007    9.6543    9.2024   10.3122    8.9197   10.7901    9.8408    9.8333   10.3669   10.6525   10.4067    9.9552    9.8358    9.0631    9.4692    9.4133   10.6483    9.7890    9.5171   10.3310   10.6061   10.6631    9.3813   10.4581    9.3606   10.4988   10.5014   10.6383   10.2380    9.3237    9.3802    9.5603    9.4656   10.3810   10.4802   10.6625   10.3130    9.2845   10.8631    9.4109   10.6967    9.4264    9.4445   10.5890    9.4932
 
