# Supplementary material for: Inclusive Composite Interval Mapping of QTL by Environment Interactions in Biparental Populations
Source: PLoS One. 2015 Jul 10;10(7):e0132414. doi: 10.1371/journal.pone.0132414 (PMC4498613; doi:10.1371/journal.pone.0132414)
Supplement: S6 File — (ZIP) [file pone.0132414.s006.zip › H=0.8/L1/run_00189.met]

!**********************Note: lines staring with "!" are remarks and will be ignored in the program********************
!*********************************General Information**********************************
!Assuming F1 = P1 x P2, populations available in QTL IciMapping are: 
!  1, P1BC1F1 = P1 x F1, the first backcrossing where P1 is used as the recurrent parent;
!  2, P2BC1F1 = P2 x F1, the first backcrossing where P2 is used as the recurrent parent;
!  3, F1DH, F1-derived doubled haploids; 
!  4, RIL or F1RIL, recombination inbred lines through the repeated selfing of F1;
!  5, P1BC1RIL, recombination inbred lines through the repeated selfing of P1BC1F1;
!  6, P2BC1RIL, recombination inbred lines through the repeated selfing of P2BC1F1;
!  7, F2, the selfing generation of F1;
!  8, F3, the selfing generation of F2;
!  9, P1BC2F1, the second backcrossing where P1 is used as the recurrent parent; 
! 10, P2BC2F1, the second backcrossing where P2 is used as the recurrent parent;
! 11, P1BC2RIL, recombination inred lines through the repeated selfing of P1BC2F1; 
! 12, P2BC2RIL, recombination inred lines through the repeated selfing of P2BC2F1; 
! 13, P1BC1F2, the selfing generation of P1BC1F1; 
! 14, P2BC1F2, the selfing generation of P2BC1F1; 
! 15, P1BC2F2, the selfing generation of P1BC2F1; 
! 16, P2BC2F2, the selfing generation of P2BC2F1; 
! 17, P1BC1DH, P1BC1F1-derived doubled haploids; 
! 18, P2BC1DH, P2BC1F1-derived doubled haploids; 
! 19, P1BC2DH, P1BC2F1-derived doubled haploids; 
! 20, P2BC2DH, P2BC2F1-derived doubled haploids; 
   3      !Mapping Population (see remarks above)
   2      !Mapping Function (1 for Kosambi; 2 for Haldane; 3 for Morgan)
   2      !Marker Space Type (1 for intervals; 2 for positions)
   1      !Marker Space Unit(1 for centiMorgans; 2 for Morgan)
   6      !Number of Chromosomes (or Linkage Groups)
 200      !Size of the mapping population
   2      !Number of environments
 
!***************************************** Chromosomes and Linkage Maps **********************************************
!Chromosome                 NumMarkers
-CH1                        16
-CH2                        16
-CH3                        16
-CH4                        16
-CH5                        16
-CH6                        16
!Linkage map (Marker name followed by position or the interval length)
 MK-1-1                1     0.000
 MK-1-2                1    10.000
 MK-1-3                1    20.000
 MK-1-4                1    30.000
 MK-1-5                1    40.000
 MK-1-6                1    50.000
 MK-1-7                1    60.000
 MK-1-8                1    70.000
 MK-1-9                1    80.000
 MK-1-10               1    90.000
 MK-1-11               1   100.000
 MK-1-12               1   110.000
 MK-1-13               1   120.000
 MK-1-14               1   130.000
 MK-1-15               1   140.000
 MK-1-16               1   150.000
 MK-2-1                2     0.000
 MK-2-2                2    10.000
 MK-2-3                2    20.000
 MK-2-4                2    30.000
 MK-2-5                2    40.000
 MK-2-6                2    50.000
 MK-2-7                2    60.000
 MK-2-8                2    70.000
 MK-2-9                2    80.000
 MK-2-10               2    90.000
 MK-2-11               2   100.000
 MK-2-12               2   110.000
 MK-2-13               2   120.000
 MK-2-14               2   130.000
 MK-2-15               2   140.000
 MK-2-16               2   150.000
 MK-3-1                3     0.000
 MK-3-2                3    10.000
 MK-3-3                3    20.000
 MK-3-4                3    30.000
 MK-3-5                3    40.000
 MK-3-6                3    50.000
 MK-3-7                3    60.000
 MK-3-8                3    70.000
 MK-3-9                3    80.000
 MK-3-10               3    90.000
 MK-3-11               3   100.000
 MK-3-12               3   110.000
 MK-3-13               3   120.000
 MK-3-14               3   130.000
 MK-3-15               3   140.000
 MK-3-16               3   150.000
 MK-4-1                4     0.000
 MK-4-2                4    10.000
 MK-4-3                4    20.000
 MK-4-4                4    30.000
 MK-4-5                4    40.000
 MK-4-6                4    50.000
 MK-4-7                4    60.000
 MK-4-8                4    70.000
 MK-4-9                4    80.000
 MK-4-10               4    90.000
 MK-4-11               4   100.000
 MK-4-12               4   110.000
 MK-4-13               4   120.000
 MK-4-14               4   130.000
 MK-4-15               4   140.000
 MK-4-16               4   150.000
 MK-5-1                5     0.000
 MK-5-2                5    10.000
 MK-5-3                5    20.000
 MK-5-4                5    30.000
 MK-5-5                5    40.000
 MK-5-6                5    50.000
 MK-5-7                5    60.000
 MK-5-8                5    70.000
 MK-5-9                5    80.000
 MK-5-10               5    90.000
 MK-5-11               5   100.000
 MK-5-12               5   110.000
 MK-5-13               5   120.000
 MK-5-14               5   130.000
 MK-5-15               5   140.000
 MK-5-16               5   150.000
 MK-6-1                6     0.000
 MK-6-2                6    10.000
 MK-6-3                6    20.000
 MK-6-4                6    30.000
 MK-6-5                6    40.000
 MK-6-6                6    50.000
 MK-6-7                6    60.000
 MK-6-8                6    70.000
 MK-6-9                6    80.000
 MK-6-10               6    90.000
 MK-6-11               6   100.000
 MK-6-12               6   110.000
 MK-6-13               6   120.000
 MK-6-14               6   130.000
 MK-6-15               6   140.000
 MK-6-16               6   150.000
!*********************************** Marker Types ********************************************************************
!Co-dominant marker: When heterozygote F1 is present, P1 is coded as 2, F1 is coded as 1, and P2 is coded as 0; Otherwise, P1 is coded as 2, and P2 is coded as 0. 
!Dominant marker: When heterozygote F1 is present, P1 and F1 are coded as 12, and P2 is coded as 0; Otherwise, P1 is coded as 2, and P2 is coded as 0.  
!Recessive markers: When heterozygote F1 is present, P1 is coded as 2, and F1 and P2 are coded as 10; Otherwise, P1 is coded as 2, and P2 is coded as 0. 
!Missing marker is coded as -1. 
 MK-1-1                 0   0   0   2   2   2   0   0   0   2   0   0   0   0   2   2   2   0   0   2   0   2   0   0   2   0   0   0   2   0   2   0   0   0   0   2   0   2   0   2   2   2   2   0   0   0   2   2   2   2   2   0   0   2   0   0   0   0   2   2   0   0   2   0   0   0   2   2   0   2   2   0   0   0   0   0   0   2   2   0   0   2   0   2   2   0   0   2   2   2   0   0   0   2   0   2   2   2   0   2   2   0   2   2   0   0   0   0   2   0   2   0   0   2   0   0   0   2   2   0   0   0   0   0   2   2   0   2   2   2   2   0   2   2   0   2   0   2   0   2   0   0   2   0   0   2   2   0   0   0   2   0   0   0   2   0   2   0   0   2   0   0   2   0   0   0   2   0   0   2   2   2   2   2   0   2   0   0   2   2   0   2   0   0   0   0   0   2   0   2   2   2   2   2   2   2   2   2   2   0
 MK-1-2                 2   0   0   0   2   2   2   2   0   2   0   2   0   0   2   0   2   0   0   2   0   2   2   0   2   0   0   2   2   0   2   0   0   0   0   2   0   2   0   2   2   2   2   0   0   0   2   2   2   2   2   0   0   2   0   0   0   0   2   2   0   0   2   0   0   2   2   2   0   2   2   0   0   0   0   0   0   2   0   0   0   0   0   2   2   0   0   2   2   2   0   0   2   2   2   2   2   2   0   2   2   0   2   2   0   0   0   0   2   0   2   0   0   2   2   0   0   2   0   0   0   0   0   0   2   2   0   2   2   2   2   0   2   2   0   2   2   2   0   2   0   0   2   0   0   2   0   0   0   0   2   0   0   0   2   0   2   0   2   2   0   0   2   0   0   0   2   0   0   2   2   2   2   2   0   2   2   2   2   2   0   2   0   0   0   0   0   2   0   2   2   2   2   2   2   2   2   0   2   0
 MK-1-3                 2   0   0   2   2   2   2   2   0   2   0   2   0   0   2   0   2   0   0   2   0   2   2   0   2   0   0   2   2   0   2   0   0   0   0   2   0   2   0   2   2   2   2   0   0   0   2   2   2   2   2   0   0   0   0   2   2   0   2   2   0   0   2   0   0   2   2   2   0   0   2   0   2   0   0   0   0   0   0   0   0   0   0   2   2   0   0   2   2   2   0   0   2   2   2   2   2   2   0   2   2   0   0   2   0   0   0   0   2   0   2   0   0   2   2   0   0   2   0   0   0   0   2   0   2   2   0   2   2   2   2   0   2   2   2   2   2   2   0   2   0   0   2   0   0   2   0   0   0   2   2   0   0   0   2   2   2   2   0   2   0   0   0   0   2   0   2   0   0   2   2   2   2   2   0   2   2   2   2   2   0   0   2   0   0   0   2   0   0   2   0   2   2   2   2   0   2   0   2   0
 MK-1-4                 2   0   0   2   2   2   2   2   0   2   0   0   0   0   2   0   0   0   0   2   0   0   2   2   2   0   0   2   2   0   2   0   0   0   0   2   0   2   2   2   2   2   2   0   0   0   2   2   2   2   2   0   0   0   0   2   2   0   2   2   0   0   0   0   0   2   2   2   0   0   2   0   2   0   0   0   0   0   0   0   0   0   0   2   2   0   0   2   2   2   0   0   0   2   2   2   2   2   0   2   2   0   0   2   2   0   2   0   2   0   2   2   0   2   2   0   0   2   0   0   0   2   2   2   2   2   0   2   2   2   2   0   2   2   2   2   2   2   0   2   0   0   2   0   0   2   0   0   0   2   2   0   0   0   2   0   2   2   0   2   0   0   0   0   2   0   2   0   2   2   2   2   2   2   0   2   2   2   2   2   2   0   2   0   0   0   2   0   0   2   0   2   2   2   2   0   2   0   2   0
 MK-1-5                 2   0   0   0   2   2   2   2   0   2   0   2   0   0   2   0   0   0   0   2   0   0   2   2   2   0   0   2   2   0   2   0   0   0   0   2   0   2   0   2   2   2   2   0   0   0   2   2   2   2   2   0   2   0   0   2   2   0   2   2   0   0   0   2   0   2   2   2   0   0   2   2   2   0   2   0   0   0   0   0   0   0   0   2   2   0   0   2   2   2   0   0   2   2   2   2   2   2   0   2   2   0   0   2   2   0   2   0   2   0   0   2   0   2   2   0   2   0   0   0   0   2   2   2   2   2   0   0   2   2   2   0   2   2   2   2   0   0   0   2   0   0   2   0   0   2   0   0   0   2   2   0   0   0   2   0   2   2   0   2   0   0   0   0   2   0   2   0   2   0   2   2   2   2   0   2   2   2   0   0   2   0   2   0   0   0   0   0   0   2   2   2   2   2   2   0   2   0   2   0
 MK-1-6                 2   0   0   0   2   2   2   2   0   2   0   2   0   2   2   0   0   0   0   2   2   0   2   2   2   0   0   0   2   0   2   0   0   0   0   2   0   2   0   2   2   2   2   0   2   0   2   2   2   2   2   0   2   0   0   2   2   0   2   2   0   0   0   0   0   2   2   2   0   0   0   2   2   0   2   0   0   0   0   0   0   0   0   2   0   0   2   2   2   2   0   0   2   2   2   2   2   2   0   2   2   0   0   2   2   0   2   0   2   2   0   2   0   2   2   0   0   0   0   0   0   2   2   2   2   2   0   2   2   2   2   0   2   2   2   2   0   0   0   2   0   0   0   0   0   2   0   0   0   2   2   0   0   0   2   0   2   2   0   2   0   0   0   0   2   2   2   0   2   0   2   2   2   2   0   2   2   2   0   0   2   0   2   0   0   0   0   0   0   2   2   2   2   2   2   0   2   0   2   0
 MK-1-7                 2   2   0   0   2   2   2   2   0   2   0   2   0   2   2   0   0   0   0   0   2   0   2   2   2   0   0   0   2   0   2   0   0   0   0   2   0   2   0   2   2   2   2   0   2   0   2   2   2   2   2   2   2   0   0   2   2   0   2   2   0   0   0   0   0   2   0   2   0   2   2   2   2   0   2   0   0   0   0   0   0   2   0   2   0   0   2   0   2   2   0   0   2   2   2   2   2   2   0   2   2   0   2   0   2   0   2   0   2   2   0   2   2   2   2   0   0   0   0   0   0   2   2   0   2   2   0   2   2   2   2   0   2   0   2   2   0   0   0   2   0   0   0   0   0   2   2   0   0   2   0   0   0   0   2   0   2   2   0   2   0   0   0   0   0   2   0   0   2   0   2   2   2   2   0   2   2   2   0   0   2   0   2   0   0   0   0   0   0   2   2   2   2   2   2   0   2   0   2   0
 MK-1-8                 2   2   0   0   0   2   2   2   0   2   0   2   0   2   2   0   0   2   0   2   2   0   2   0   2   0   0   0   2   0   2   0   0   0   0   2   0   0   0   2   2   2   2   0   2   0   2   2   2   2   2   2   2   0   0   0   2   2   2   2   0   0   0   0   0   2   0   2   0   2   2   2   2   0   2   0   0   0   0   0   0   2   0   2   0   0   2   0   2   0   0   0   2   2   2   2   2   2   0   2   2   0   2   0   2   0   0   0   2   0   2   2   2   2   2   0   0   0   0   0   0   2   2   0   2   2   0   0   2   2   2   0   2   0   2   2   0   0   0   2   0   0   0   0   0   2   2   0   0   2   0   0   0   0   2   0   2   2   0   2   0   0   0   0   0   2   0   0   0   0   2   2   2   2   0   2   2   2   0   0   2   0   2   0   0   0   0   0   0   2   2   2   2   2   2   0   2   0   2   0
 MK-1-9                 2   2   0   0   0   2   2   2   0   2   0   2   2   2   2   0   0   2   0   2   2   0   2   0   2   0   0   0   2   0   2   0   0   0   0   2   0   0   0   2   0   2   2   0   2   0   2   2   2   2   2   2   2   0   0   2   2   2   2   2   0   2   0   2   0   2   0   0   0   2   2   2   2   0   2   0   0   0   0   0   0   2   0   2   0   0   2   0   2   0   0   0   2   2   2   2   2   2   0   2   2   0   2   2   2   0   0   0   2   0   2   2   2   2   2   0   0   0   0   0   0   2   2   0   2   2   2   0   2   2   2   2   2   2   2   2   0   0   0   2   0   0   0   0   0   2   2   0   0   2   0   0   0   0   2   0   2   2   0   2   0   2   0   0   0   0   0   0   0   0   2   2   2   0   0   2   2   2   0   0   0   0   2   0   0   0   0   0   0   2   2   2   0   2   2   0   2   0   2   0
 MK-1-10                2   2   2   0   0   2   2   2   0   2   0   2   2   0   0   0   0   2   0   2   2   0   2   0   2   0   2   0   2   0   2   0   2   0   0   2   2   0   0   2   0   2   2   2   2   0   0   2   2   2   2   2   2   0   0   2   2   0   2   2   0   0   0   2   0   2   0   0   0   2   2   2   0   2   2   0   0   0   0   0   0   2   0   2   0   2   2   0   0   0   0   0   2   2   2   2   2   2   0   2   0   0   2   2   2   0   0   0   2   0   2   2   2   2   2   0   0   0   2   0   0   2   2   0   2   2   2   0   0   2   0   2   2   2   2   2   0   0   2   0   0   0   0   0   0   2   2   0   0   2   0   0   0   0   2   0   2   2   0   2   0   2   0   0   0   0   0   2   0   0   0   2   2   0   0   2   2   2   0   0   2   0   2   0   0   0   0   0   0   2   2   2   0   2   2   0   0   0   2   0
 MK-1-11                2   2   2   0   0   2   2   2   0   2   0   2   0   0   0   0   2   2   0   2   2   0   2   0   2   0   2   0   2   0   2   0   2   0   0   0   0   2   0   2   0   2   2   2   2   0   0   2   2   2   2   2   2   0   0   0   0   0   2   2   0   2   0   2   0   2   0   2   0   0   2   2   2   2   2   0   0   0   0   0   0   2   0   2   0   2   2   0   0   0   0   0   2   2   2   2   2   2   0   2   0   0   2   2   2   0   2   0   2   2   2   2   2   2   2   0   0   2   2   0   0   2   2   0   2   0   2   0   0   2   0   0   2   2   2   2   0   0   2   0   0   2   0   0   0   2   2   0   0   2   0   0   2   0   2   0   2   2   0   0   0   2   0   0   0   0   0   2   0   0   0   2   2   0   0   0   2   2   0   0   2   0   0   2   0   0   2   0   0   2   2   2   0   2   2   0   0   0   2   0
 MK-1-12                2   2   2   0   0   2   2   2   0   2   0   2   0   0   0   2   2   2   2   2   2   0   2   0   2   0   2   0   2   0   0   2   2   0   0   0   0   2   0   2   0   2   2   2   2   2   0   2   2   2   2   2   2   0   0   0   0   0   2   2   2   2   0   2   0   2   0   2   0   0   2   2   2   2   2   0   2   0   0   0   0   2   0   2   0   2   2   0   0   0   0   0   2   2   2   2   2   2   0   2   2   2   2   2   2   0   2   0   2   2   2   2   2   2   2   0   0   2   2   0   0   2   0   0   2   0   2   0   0   2   0   0   2   2   2   2   0   0   0   0   0   2   0   2   0   2   2   0   0   0   0   0   0   0   2   2   0   2   2   0   0   2   0   0   0   0   0   2   0   0   0   2   2   0   0   0   2   2   0   0   2   0   0   0   0   0   2   0   0   2   2   2   0   2   2   0   0   0   2   0
 MK-1-13                0   2   2   0   0   2   0   0   0   2   0   2   0   0   0   2   2   0   2   2   2   0   0   0   2   0   2   0   2   0   0   2   2   0   0   0   0   2   0   2   0   2   2   2   2   2   0   2   2   2   2   2   2   0   2   0   2   0   2   2   2   2   0   2   0   0   0   2   0   0   2   2   2   2   2   2   2   0   0   0   0   2   0   2   0   2   2   0   0   0   0   0   2   0   2   2   2   2   0   2   2   0   2   2   2   0   2   0   2   2   2   2   2   2   0   0   0   2   2   0   0   2   0   0   2   0   2   0   0   2   0   0   2   2   2   2   0   0   0   0   0   2   2   2   0   2   2   2   0   0   0   0   0   0   2   2   2   2   2   0   0   2   0   2   0   0   0   2   0   0   0   2   2   0   0   0   2   2   0   0   2   0   0   0   0   0   0   2   0   2   2   2   0   2   2   0   0   0   2   0
 MK-1-14                0   0   2   2   0   0   0   0   0   2   0   2   0   0   0   2   2   0   2   2   2   0   0   0   0   0   2   0   2   0   0   0   2   0   0   0   0   2   0   2   0   2   2   0   2   0   0   2   2   2   2   2   2   0   2   0   2   0   2   2   2   2   0   2   0   2   0   2   0   0   2   2   2   2   2   2   2   0   0   2   0   2   0   2   0   2   0   0   0   0   0   0   2   0   2   2   2   2   0   2   2   0   0   2   2   0   0   0   2   2   2   2   2   2   0   0   0   2   2   2   0   2   0   0   2   0   2   0   0   2   0   0   2   2   2   2   0   0   2   0   0   0   2   2   0   2   2   2   0   0   0   0   2   0   2   2   2   2   0   0   0   2   0   0   0   0   0   2   0   2   2   2   2   0   0   2   2   2   0   2   2   0   0   0   0   0   0   2   0   2   2   2   0   2   2   0   0   0   2   0
 MK-1-15                0   0   0   2   0   0   0   2   0   2   0   2   0   0   0   2   2   0   2   2   2   0   0   2   0   0   2   0   2   0   0   0   2   0   0   0   0   2   0   2   0   0   2   0   2   0   0   2   2   2   2   2   2   0   2   0   2   0   2   0   2   2   0   2   0   2   0   2   0   0   2   2   2   2   2   2   2   0   0   2   0   2   0   0   0   2   0   0   2   0   0   0   2   0   2   2   0   2   2   2   2   0   0   2   2   0   0   0   2   2   2   2   0   2   0   0   0   2   2   2   0   2   0   0   2   0   2   0   0   2   0   0   2   2   2   2   0   0   2   0   0   0   2   2   0   2   2   2   0   0   0   0   2   0   2   2   2   2   0   0   0   2   0   0   0   0   2   2   0   0   2   2   2   0   0   2   2   2   0   0   2   0   0   0   0   0   0   2   0   2   2   2   0   2   2   0   2   2   2   0
 MK-1-16                0   0   0   2   0   0   2   2   0   2   0   2   0   0   2   2   2   0   2   2   2   0   0   0   0   0   2   0   2   0   0   0   0   0   0   0   0   2   0   0   0   0   2   0   2   0   0   2   2   2   2   2   2   0   2   0   2   0   2   2   2   2   0   2   0   2   0   2   0   0   2   2   2   2   2   2   2   0   0   2   0   2   0   0   0   2   0   0   2   0   2   0   2   0   2   2   0   2   2   2   0   0   0   2   2   0   0   0   2   2   0   2   0   2   0   0   0   2   2   2   0   2   0   0   2   0   2   0   0   2   0   0   2   2   2   2   0   0   2   0   0   0   2   2   0   2   2   2   0   0   0   0   2   0   2   2   2   2   0   0   0   2   0   0   0   0   2   2   0   0   2   2   2   2   0   2   2   0   0   0   2   0   0   0   0   0   0   2   0   0   2   2   0   2   2   0   2   2   0   0
 MK-2-1                 0   2   2   0   0   0   0   0   2   2   0   0   2   0   2   2   2   0   2   2   0   0   0   0   2   0   2   2   2   2   0   0   2   0   0   2   0   2   0   2   0   0   0   0   2   0   0   2   2   0   0   0   2   0   0   0   0   0   2   2   0   0   2   2   2   0   2   2   2   2   0   2   0   2   2   0   0   0   0   2   2   0   0   0   2   2   2   0   2   2   2   0   0   0   0   2   2   0   0   0   2   2   2   0   0   0   2   0   2   2   0   0   2   2   0   0   2   2   2   2   0   2   2   2   0   2   0   0   0   0   0   0   0   2   0   0   2   0   0   2   2   2   0   0   0   2   2   2   0   0   0   0   2   2   0   0   0   2   2   0   0   2   0   0   0   0   0   0   2   0   2   0   2   2   2   0   0   0   2   0   0   2   2   2   2   2   0   2   0   2   2   2   0   2   0   2   2   0   0   0
 MK-2-2                 2   2   2   2   0   0   0   0   2   2   0   0   2   0   2   0   2   0   2   2   0   0   0   0   2   0   2   2   0   2   0   0   2   0   0   2   0   0   0   2   2   0   2   0   0   0   0   2   2   0   0   0   2   0   0   0   0   0   2   2   0   0   2   2   2   0   2   2   2   2   0   2   2   2   2   0   0   0   0   2   2   0   0   0   2   2   2   0   2   2   2   0   0   2   0   2   0   0   2   0   2   2   2   2   0   0   2   0   2   2   0   0   2   2   2   0   2   2   2   2   0   2   2   2   0   2   0   0   0   0   0   2   0   2   0   0   2   0   0   2   2   2   0   0   0   2   2   2   2   0   0   0   2   2   0   0   0   2   2   0   0   2   0   0   0   2   0   0   2   0   2   0   2   2   2   0   0   0   0   0   0   2   2   2   2   2   0   2   0   0   2   2   0   2   0   2   2   0   0   0
 MK-2-3                 2   0   2   2   2   2   0   0   0   2   0   0   2   0   2   0   2   0   2   2   0   0   0   0   2   0   2   2   0   2   0   0   2   0   0   2   0   0   0   2   2   0   2   0   0   0   2   2   2   0   0   0   2   0   0   0   0   0   2   2   0   0   2   0   2   0   2   0   2   2   0   2   2   2   2   0   0   0   0   0   2   0   0   0   2   0   2   0   2   0   0   0   2   0   0   2   2   0   2   0   2   2   2   2   0   0   2   0   2   2   0   0   2   2   2   0   2   2   2   2   0   2   0   2   0   2   0   0   0   0   0   2   0   2   0   0   2   0   0   2   2   2   0   0   0   2   2   2   2   0   0   0   0   2   0   0   0   2   2   0   0   2   0   0   0   2   0   0   2   0   0   0   2   2   2   0   0   0   2   0   0   2   0   2   0   2   0   2   2   0   2   2   0   2   0   2   2   0   0   0
 MK-2-4                 2   0   0   2   2   2   0   0   0   2   2   0   0   0   2   0   2   0   2   2   0   0   0   2   2   0   0   2   0   2   0   0   2   0   0   2   0   0   0   2   2   0   2   0   2   0   2   2   0   0   0   0   2   0   0   0   0   0   2   2   0   0   2   2   2   0   0   0   2   2   0   2   2   2   2   0   0   0   0   0   2   0   0   0   2   0   2   0   2   0   0   0   2   0   0   2   0   0   2   0   2   2   2   2   0   0   2   0   0   0   0   0   2   2   2   0   2   2   2   2   0   2   0   2   0   2   0   0   0   0   0   2   2   0   0   0   2   0   0   0   2   2   0   0   0   2   2   2   0   0   0   0   0   2   0   0   0   2   2   0   0   2   0   0   0   2   0   0   2   0   0   0   2   2   2   0   0   0   2   2   0   2   0   0   0   0   0   2   0   0   2   2   0   2   0   2   2   0   0   0
 MK-2-5                 2   0   0   2   2   2   0   0   0   2   2   0   0   2   2   0   2   0   2   2   0   0   0   0   2   0   2   2   0   2   0   0   2   0   0   2   0   0   0   2   0   0   2   0   0   0   2   2   0   0   0   0   2   0   0   2   0   0   2   2   0   0   2   2   2   0   0   0   2   2   2   2   2   2   2   0   0   0   0   0   2   0   0   0   2   0   2   0   2   0   0   0   2   0   0   2   0   0   2   0   2   2   2   2   0   0   2   0   0   0   0   0   2   0   2   0   2   2   2   2   0   2   0   2   0   2   0   0   0   0   0   2   2   0   0   0   2   0   0   0   2   0   0   0   0   0   2   2   0   0   2   0   0   2   2   0   0   2   2   0   0   2   0   0   0   2   0   0   2   0   0   2   2   2   0   0   0   0   2   2   0   2   0   0   0   0   0   2   2   0   2   2   0   2   0   2   2   2   0   0
 MK-2-6                 2   0   0   2   2   2   0   2   0   2   2   0   2   2   2   0   2   0   2   2   2   0   2   0   2   2   2   2   0   0   0   0   2   0   0   2   0   0   0   2   0   0   0   0   0   0   2   2   0   2   0   0   2   0   0   2   0   0   2   2   0   0   2   0   2   0   0   0   2   2   2   2   2   2   2   0   0   0   0   2   2   2   0   0   2   2   2   0   2   0   0   0   2   0   0   2   0   0   2   0   0   2   2   2   0   0   2   0   0   0   0   2   2   0   2   0   2   2   2   2   0   2   0   2   0   2   0   0   0   0   0   2   2   0   0   0   2   0   0   0   2   0   0   0   0   0   2   2   2   0   2   0   0   2   2   0   0   2   2   0   0   2   2   2   0   0   0   0   0   2   0   0   2   2   0   0   0   0   2   2   0   2   0   2   0   0   0   2   2   0   2   2   0   2   0   2   2   2   0   0
 MK-2-7                 2   0   0   2   2   2   0   0   0   2   2   0   2   0   2   0   2   0   2   2   2   0   2   0   2   2   2   2   0   0   0   0   2   0   0   0   0   0   0   2   0   2   0   0   2   0   2   2   0   2   0   0   2   0   0   2   0   0   2   2   0   0   2   0   0   0   0   0   2   2   0   2   2   2   2   0   0   0   0   2   2   2   0   0   2   2   2   0   2   0   0   0   2   0   0   2   0   0   0   0   0   2   2   2   0   0   2   0   0   0   0   2   0   0   2   0   2   2   2   2   0   2   0   2   0   2   0   0   0   0   0   2   2   0   0   0   2   0   2   0   2   0   0   0   0   0   2   2   2   0   2   0   2   2   2   0   0   2   2   2   0   2   2   2   0   2   0   0   0   2   0   2   2   0   0   2   0   0   2   2   0   2   0   0   2   0   0   2   2   0   0   2   0   2   0   2   2   0   0   2
 MK-2-8                 2   0   0   2   2   2   0   0   0   2   0   0   2   2   0   0   2   0   2   2   2   0   2   0   2   2   2   2   2   0   0   0   2   2   0   0   0   0   0   2   0   2   0   2   2   0   2   2   0   2   0   0   2   0   0   2   0   0   0   2   0   0   2   0   0   0   0   0   2   2   0   2   2   2   2   2   0   0   0   2   2   2   0   2   2   2   2   0   2   2   0   0   2   0   0   2   0   0   0   0   0   2   2   2   0   0   2   0   0   0   0   2   0   0   2   0   2   2   2   2   0   2   0   2   0   0   0   0   0   0   0   0   2   0   0   0   0   0   0   0   2   0   0   0   0   0   2   2   2   0   2   0   2   2   2   0   0   0   2   0   0   2   2   2   0   2   0   0   0   2   0   2   0   0   0   2   0   0   2   0   0   2   0   0   2   0   0   2   2   0   0   2   0   2   0   2   2   0   0   2
 MK-2-9                 2   0   0   2   2   2   0   0   0   2   0   0   2   2   0   0   2   0   0   2   2   0   0   0   2   2   0   2   2   0   0   2   2   2   0   0   0   0   0   2   0   0   0   2   2   0   2   2   0   0   0   0   2   0   2   2   0   0   0   2   0   0   2   0   0   0   2   0   2   2   0   2   2   2   2   2   0   0   0   2   2   2   0   2   2   2   2   2   2   2   0   0   2   0   0   2   0   0   0   0   2   2   2   2   0   0   2   0   0   0   0   2   0   0   2   0   2   2   2   0   0   2   0   2   0   0   0   0   0   0   0   0   2   0   0   0   2   0   0   0   2   0   0   0   0   0   2   2   2   0   2   0   2   2   2   0   0   0   2   0   0   2   2   2   0   2   0   0   0   2   0   2   0   0   0   2   0   0   2   2   0   2   0   0   2   0   0   2   2   0   0   2   0   2   0   0   2   0   0   2
 MK-2-10                2   0   0   2   2   2   0   0   0   2   0   0   2   2   0   0   2   0   0   2   2   0   0   0   2   2   0   2   2   0   2   2   2   2   2   0   2   0   2   2   0   0   0   2   0   0   2   2   2   0   0   0   2   0   2   2   0   0   2   2   0   0   2   0   0   0   2   0   2   2   2   2   2   2   2   2   0   0   0   2   2   2   0   2   2   2   2   2   2   2   0   2   2   2   0   2   0   2   0   0   2   0   2   0   0   0   2   0   0   0   0   2   0   2   2   0   2   2   2   0   0   2   0   0   0   0   0   0   0   0   0   0   2   0   0   0   2   0   0   0   2   0   0   0   0   0   2   0   2   0   2   0   0   2   2   0   0   0   2   0   0   2   2   2   0   2   0   0   0   2   0   2   0   0   0   2   0   0   0   2   0   2   2   0   0   0   0   0   0   0   0   2   0   2   0   0   2   0   0   2
 MK-2-11                2   0   0   2   2   2   0   0   0   2   0   0   2   2   0   0   2   0   0   2   2   0   0   0   2   2   2   2   2   0   2   0   2   2   2   0   2   0   2   2   0   0   0   2   0   0   2   2   2   0   0   0   2   0   2   2   0   0   2   2   0   0   0   0   2   0   2   0   2   2   2   2   2   2   2   2   2   0   0   2   2   2   0   2   2   2   2   2   2   2   0   2   2   2   0   2   0   2   2   0   2   0   2   0   2   0   2   0   0   0   0   2   0   2   2   0   2   2   2   2   0   0   0   0   0   0   2   0   0   0   0   0   2   0   0   0   0   0   0   0   2   0   0   0   0   0   2   0   2   0   2   0   0   2   2   0   0   0   2   0   0   2   0   2   0   2   0   0   0   2   0   0   0   0   0   2   0   0   0   2   0   2   2   0   0   0   0   2   0   0   0   2   0   2   0   0   0   2   0   2
 MK-2-12                2   0   0   2   2   2   0   0   0   2   0   0   2   2   0   0   2   0   0   2   2   0   0   0   2   2   2   2   2   0   2   0   2   2   2   0   2   0   0   2   0   0   0   2   0   0   2   2   2   0   0   0   2   0   2   2   0   0   2   2   0   0   0   0   2   0   2   0   2   2   2   0   2   2   2   2   2   0   0   2   2   2   0   2   2   2   2   2   2   2   0   2   2   2   0   2   0   2   2   0   2   0   2   0   2   0   2   0   0   0   0   2   0   2   2   0   2   2   2   2   0   0   0   0   0   0   0   0   0   0   0   0   2   2   0   0   0   0   0   2   2   0   0   0   0   0   2   0   2   0   2   0   0   2   2   2   0   0   0   0   0   2   2   2   0   2   0   0   0   2   0   0   0   0   0   2   0   0   0   2   0   2   2   0   0   0   2   2   0   0   0   2   0   2   0   0   0   2   0   2
 MK-2-13                2   0   2   2   2   2   0   0   0   2   0   0   0   2   0   0   2   0   0   2   2   0   0   0   2   2   2   2   2   0   2   0   2   2   2   0   2   0   0   2   0   0   2   2   0   0   2   2   2   0   0   2   2   0   2   2   0   0   2   2   0   0   0   0   2   0   2   0   2   2   2   0   2   2   2   2   2   0   2   2   2   2   0   2   2   2   2   2   2   2   2   2   2   2   0   2   0   2   2   0   2   0   0   0   2   2   2   0   0   0   0   2   0   2   0   0   2   2   2   0   0   0   0   0   0   0   0   0   0   0   0   0   2   2   0   0   2   0   0   2   0   0   0   0   0   0   2   0   2   0   2   0   0   2   2   2   0   0   0   2   0   2   0   2   0   2   0   0   0   2   0   0   0   0   0   2   0   0   0   2   0   2   2   0   0   0   2   2   0   0   0   0   0   2   0   2   0   2   0   2
 MK-2-14                2   0   2   2   2   2   0   0   0   2   0   0   0   0   0   0   2   2   0   2   2   0   2   0   2   2   2   2   2   0   0   0   2   2   2   0   2   0   0   2   0   0   2   2   0   0   2   2   0   0   0   2   2   0   2   2   0   0   2   2   0   0   0   0   2   0   2   0   2   2   2   0   2   2   2   0   2   0   2   2   2   2   0   2   2   2   2   2   2   2   2   2   2   2   0   2   0   2   2   0   2   0   0   0   2   2   2   0   0   0   0   2   0   2   2   0   0   2   0   0   0   0   0   0   0   0   0   0   0   0   2   0   2   2   0   0   2   0   0   2   0   0   0   0   0   0   2   0   2   2   2   0   0   2   0   2   0   0   0   2   0   2   0   2   0   2   2   0   0   2   0   0   0   0   0   0   2   0   0   2   2   2   0   0   0   0   0   2   0   0   0   0   0   2   0   2   0   2   0   2
 MK-2-15                2   0   2   2   2   2   2   0   0   2   0   0   0   0   0   0   2   2   2   0   2   0   2   0   2   2   2   2   2   0   0   0   0   2   2   0   2   0   0   2   0   0   2   2   2   0   2   2   0   0   0   0   2   0   2   0   0   0   2   2   0   0   0   0   2   0   0   0   2   2   2   0   0   2   0   0   2   0   2   2   2   2   0   2   2   0   2   2   2   2   2   2   2   2   0   2   2   2   0   0   2   0   0   0   2   2   0   0   0   0   0   2   0   2   2   0   0   0   0   0   0   0   0   2   0   0   0   2   0   2   2   0   2   2   0   0   2   0   0   2   0   2   0   0   0   0   2   0   2   2   2   0   0   2   0   2   0   0   0   2   0   2   0   0   2   2   2   0   0   2   0   0   0   0   2   0   0   0   0   2   2   2   0   0   0   0   0   2   0   0   0   0   0   2   0   2   0   2   0   2
 MK-2-16                2   0   2   2   2   2   2   0   0   2   0   0   0   0   2   0   2   2   2   0   2   2   2   0   2   2   2   0   2   0   0   0   0   2   0   0   2   0   0   2   0   0   2   2   0   0   2   2   0   2   0   0   2   0   2   0   0   0   2   2   0   0   0   0   2   2   0   0   2   2   2   0   2   0   0   0   2   0   2   2   0   2   0   2   2   0   2   2   2   2   2   2   2   2   0   2   2   2   0   0   2   0   0   2   2   2   0   0   0   0   0   2   0   2   2   0   0   0   0   2   0   0   0   2   0   0   0   2   0   2   2   0   2   0   0   0   2   0   0   2   0   2   0   0   0   2   2   0   2   2   2   0   0   2   0   2   0   0   0   2   0   2   0   0   2   2   2   0   0   2   0   0   0   0   0   0   0   0   0   2   2   2   0   0   0   0   0   0   0   0   2   0   0   0   0   2   0   2   0   2
 MK-3-1                 2   0   0   0   0   0   0   0   0   2   0   0   2   0   0   0   0   0   0   0   2   2   0   0   2   2   0   0   0   0   2   2   2   0   2   2   2   2   2   0   0   2   2   2   2   0   2   0   0   0   2   0   0   0   2   2   0   2   2   2   0   0   2   2   2   0   0   2   2   2   2   2   2   2   2   0   0   2   2   0   2   0   0   0   2   2   0   0   2   0   0   0   0   0   2   0   2   2   2   2   0   0   2   0   2   0   0   2   2   0   0   0   0   0   2   0   2   0   2   2   0   0   0   0   2   0   0   0   0   2   2   2   0   2   2   2   2   2   0   2   2   0   0   2   0   2   2   0   0   0   0   2   0   0   0   0   2   2   0   2   0   2   0   0   2   2   2   0   0   0   0   2   0   2   2   0   0   0   2   2   2   0   2   2   0   0   2   2   0   0   0   2   2   0   0   0   2   2   2   0
 MK-3-2                 2   0   0   0   0   2   0   0   0   0   0   0   2   0   0   0   0   0   0   0   0   2   0   0   2   0   0   0   0   0   2   2   0   0   2   0   2   2   2   0   0   2   2   2   2   0   2   0   0   0   2   0   0   0   2   2   0   2   2   0   0   2   2   2   2   0   0   2   2   0   2   0   2   0   2   0   0   2   2   0   2   0   0   0   2   2   0   0   2   0   2   0   2   0   2   0   2   2   2   2   0   0   2   0   2   0   0   2   2   0   2   0   0   0   2   0   2   0   2   2   2   0   0   0   2   0   2   0   0   2   2   2   0   2   2   2   2   2   0   2   2   0   0   2   0   2   2   0   0   0   0   2   0   0   0   0   2   0   0   2   0   2   2   0   2   2   0   0   0   0   0   2   0   2   2   2   0   0   2   2   2   0   2   2   0   0   2   0   0   0   0   2   2   0   0   0   2   2   2   0
 MK-3-3                 2   0   0   0   0   2   0   0   0   0   0   0   2   0   0   0   0   0   0   2   0   2   0   0   2   0   0   0   0   0   2   2   0   0   2   0   2   2   2   0   0   0   2   2   2   0   2   0   0   0   2   0   0   0   2   2   0   2   2   0   0   2   2   2   2   0   0   2   2   0   2   0   0   2   2   0   0   2   2   0   2   0   0   0   2   2   0   0   2   0   2   0   2   0   2   0   2   2   2   2   0   0   2   0   2   2   0   2   2   2   2   0   0   2   2   0   2   0   2   2   2   0   0   0   2   0   2   0   2   2   2   0   0   2   2   2   2   2   0   2   0   0   0   0   0   0   2   0   0   0   0   2   0   0   0   0   2   0   0   2   0   2   2   0   2   2   0   0   0   0   0   2   0   0   2   2   0   0   2   2   2   0   2   2   0   0   2   0   0   0   0   2   2   0   0   0   2   2   2   0
 MK-3-4                 2   0   0   0   2   2   0   0   0   0   0   0   2   0   0   0   0   0   0   2   0   2   0   0   2   2   2   0   0   0   2   2   0   0   0   0   2   2   2   0   0   0   2   2   2   0   2   0   0   2   2   0   0   0   0   2   2   2   2   0   0   2   0   2   2   0   0   0   2   0   2   0   0   2   2   0   0   2   2   0   2   0   0   0   2   2   0   0   0   0   2   2   2   0   2   0   2   2   2   2   0   0   2   0   2   2   0   2   0   2   2   0   0   2   2   0   2   0   2   2   2   2   0   0   2   0   0   0   2   2   2   0   0   2   2   2   2   2   0   2   0   0   0   0   0   0   2   0   0   2   0   2   0   0   2   0   0   0   0   2   0   2   2   0   2   2   0   0   0   0   0   2   0   0   2   2   0   0   2   2   2   0   2   2   2   2   2   0   0   0   0   2   0   0   0   0   2   2   2   0
 MK-3-5                 2   0   0   0   2   2   0   0   2   0   0   0   2   0   0   0   0   0   0   2   0   2   0   0   2   2   2   0   0   0   2   2   0   0   0   0   2   0   2   0   0   0   2   2   2   0   2   0   0   2   2   0   0   0   0   2   2   2   2   0   0   2   0   2   0   0   2   0   2   0   2   0   0   2   2   0   0   2   2   0   0   0   0   0   0   2   0   0   0   0   2   2   2   0   2   0   2   2   2   2   0   0   2   0   2   2   0   2   0   2   2   0   0   2   2   0   2   0   2   2   2   2   0   0   2   0   0   0   2   0   2   0   0   2   2   2   2   2   2   2   0   0   0   0   2   0   2   0   0   2   0   2   2   0   2   0   2   0   0   2   0   2   2   0   0   2   0   0   2   2   0   2   0   0   0   2   0   0   0   2   2   0   2   2   0   2   2   0   0   0   0   2   2   2   0   0   2   2   2   0
 MK-3-6                 2   0   2   0   2   2   0   0   2   0   0   0   2   0   0   0   0   0   0   2   0   2   0   0   0   2   2   0   0   0   2   2   0   0   0   0   2   2   2   0   0   0   0   2   2   0   2   0   0   2   2   0   0   0   0   2   2   2   2   0   0   2   0   2   0   0   2   2   2   0   2   0   0   2   2   0   0   2   2   0   0   0   0   0   0   2   0   0   0   0   2   2   2   0   2   0   2   2   2   2   0   0   2   0   2   2   0   2   0   2   2   0   0   2   2   0   2   0   2   2   2   2   0   2   2   0   0   0   2   0   2   0   0   2   2   2   2   0   2   2   2   0   0   0   2   2   2   0   0   2   0   2   2   0   2   0   2   0   0   2   0   2   2   0   0   2   0   0   2   2   0   2   0   0   2   2   0   0   0   2   2   0   0   2   0   2   2   0   0   0   2   2   2   2   0   0   2   2   2   0
 MK-3-7                 2   2   2   0   2   2   0   0   0   0   0   0   2   0   0   0   0   0   0   2   0   2   0   0   0   2   2   0   0   0   2   2   0   0   0   0   2   2   2   0   0   0   0   2   2   0   2   2   0   2   2   0   2   0   0   2   2   2   0   0   0   2   0   2   0   0   2   2   2   0   2   0   0   2   2   0   0   2   2   2   0   2   0   0   0   2   0   0   0   2   2   2   2   0   2   0   2   2   2   2   2   0   2   0   2   2   0   2   0   2   2   0   0   2   2   0   2   0   2   2   0   0   0   2   2   0   0   0   2   0   2   0   0   2   2   2   2   0   2   2   2   2   0   0   2   2   2   0   0   0   0   0   2   0   2   0   2   0   0   2   0   2   2   0   0   2   0   0   2   2   0   0   0   0   2   2   0   0   0   2   0   0   0   2   0   2   2   0   0   0   2   2   2   0   2   2   2   2   2   0
 MK-3-8                 2   2   2   0   2   2   0   0   0   0   0   0   0   2   0   0   0   0   0   2   0   2   0   0   0   2   2   0   0   0   2   2   0   0   0   0   2   2   2   0   0   0   0   2   2   0   2   2   0   2   2   0   2   0   0   2   2   2   0   0   0   2   0   2   0   0   2   2   2   0   0   0   0   2   2   0   0   2   2   2   0   2   0   0   0   2   0   0   0   2   2   2   2   0   2   0   2   2   2   2   2   0   2   0   2   2   0   2   0   2   2   0   0   2   2   0   2   0   2   2   0   2   0   2   2   0   0   0   2   0   2   2   0   0   2   2   2   2   2   2   2   2   0   0   2   2   2   0   0   2   0   0   2   0   2   0   2   0   0   2   0   2   2   0   0   2   0   0   2   2   0   0   0   0   2   2   2   0   0   2   0   0   0   2   0   2   2   0   0   0   2   2   2   0   2   2   2   2   2   0
 MK-3-9                 2   2   2   0   0   2   0   0   0   0   0   0   0   0   0   0   0   0   0   0   0   2   0   0   0   2   2   0   0   0   0   2   0   0   0   0   2   2   2   0   0   0   0   2   0   0   2   2   0   2   2   0   2   0   0   2   2   2   0   0   0   2   0   2   0   0   2   2   0   0   2   0   0   0   0   0   0   0   2   2   0   2   0   0   0   2   0   0   0   2   2   2   2   0   2   0   2   2   2   2   2   0   2   0   0   2   0   2   0   2   2   0   0   2   2   0   2   0   2   2   0   2   0   2   2   0   0   0   2   0   2   2   0   0   2   2   2   2   2   2   2   2   0   0   0   2   2   0   0   2   0   0   2   0   2   0   2   0   0   2   0   2   2   0   2   2   0   0   2   0   0   0   0   0   2   2   2   0   0   2   0   2   0   2   0   2   2   0   0   0   0   2   2   0   2   2   2   2   2   0
 MK-3-10                2   2   2   0   0   2   0   2   0   0   0   0   0   0   0   0   0   0   0   0   2   2   0   0   0   2   2   0   0   0   0   0   0   0   2   2   2   2   2   0   0   0   2   2   0   0   2   2   2   2   2   0   2   2   0   2   0   2   0   0   0   2   0   2   0   0   2   0   0   2   2   0   0   0   0   0   0   0   0   2   0   2   0   0   0   2   0   0   0   2   2   2   2   0   0   0   2   0   2   2   2   0   2   0   0   2   0   0   0   2   2   0   0   2   2   0   2   2   2   2   0   2   0   2   2   0   2   0   2   0   2   2   0   0   2   2   2   2   2   2   2   2   0   0   0   2   2   0   0   2   0   0   2   0   2   0   2   0   0   2   0   0   2   0   2   2   0   2   2   0   0   0   0   0   2   2   2   0   0   2   0   2   0   2   0   0   2   0   0   0   0   2   2   0   2   2   2   0   2   0
 MK-3-11                0   2   2   2   0   2   0   2   0   2   0   0   2   0   0   0   0   0   0   0   0   2   2   0   0   2   2   0   0   0   0   0   0   0   2   2   2   2   2   0   0   0   2   2   0   0   2   2   2   2   2   0   2   2   0   2   0   2   0   0   0   2   0   2   0   0   2   0   2   2   0   0   0   0   0   0   0   0   0   2   0   2   0   0   0   2   0   2   0   2   2   2   2   2   0   0   2   0   2   2   2   0   2   2   0   2   0   0   0   2   2   0   0   2   2   0   2   2   0   0   2   2   0   2   0   0   2   0   2   0   2   2   0   0   2   2   2   2   0   2   2   0   0   2   0   2   2   0   0   0   0   0   0   0   2   0   2   2   0   2   0   0   2   0   2   2   0   0   2   0   0   2   0   0   2   2   2   0   0   2   0   2   0   2   0   0   2   0   0   0   0   2   0   0   0   2   2   0   2   0
 MK-3-12                0   2   2   2   0   2   2   2   0   2   0   0   2   0   0   0   0   0   0   0   0   2   2   0   2   2   2   0   0   0   0   0   0   0   2   2   2   2   2   0   0   0   2   0   2   2   0   2   2   2   2   0   2   2   0   2   0   2   0   0   2   2   0   2   0   0   2   0   2   2   2   0   0   0   0   0   0   0   0   2   0   2   0   0   0   0   0   2   0   2   2   2   2   2   0   0   2   0   2   2   2   0   0   2   0   2   0   0   0   2   2   0   0   2   2   0   2   2   0   0   0   2   0   2   0   0   2   0   2   2   2   2   0   0   2   2   2   2   0   2   2   0   0   2   0   2   2   0   0   0   0   2   0   0   2   0   2   2   2   2   0   2   2   0   2   2   2   0   2   0   0   2   0   0   2   2   2   2   0   2   2   0   0   2   0   0   2   0   0   0   0   2   0   0   0   2   2   0   2   0
 MK-3-13                0   2   2   2   0   2   2   2   0   2   0   0   2   0   0   0   0   0   0   2   0   2   2   0   2   2   2   2   0   0   0   0   0   0   2   2   2   2   0   0   0   0   2   0   2   0   0   2   2   2   2   0   2   2   0   0   0   2   0   0   0   2   0   2   0   0   2   0   2   2   0   0   2   0   0   0   0   0   0   0   0   0   0   0   0   0   0   2   2   2   2   2   2   2   0   0   2   0   2   2   0   0   2   2   2   2   2   2   0   2   2   0   0   2   2   0   0   2   0   0   0   2   0   2   0   0   2   0   0   2   2   2   0   0   2   2   2   2   0   2   2   0   0   2   0   2   2   0   0   2   0   2   0   0   2   0   2   2   2   2   0   2   2   0   2   2   2   0   2   2   0   2   0   0   0   2   2   2   0   2   2   0   2   2   0   0   2   0   0   0   0   2   0   2   0   2   0   0   2   0
 MK-3-14                0   2   2   2   0   2   2   2   0   2   0   2   2   2   0   2   0   0   0   2   0   2   2   0   2   2   2   2   0   0   0   0   0   2   2   0   2   2   0   0   0   0   2   0   2   0   0   2   2   2   2   0   2   2   0   2   0   2   2   0   0   2   0   2   0   0   2   2   2   2   0   0   2   0   2   0   0   2   2   0   0   0   0   0   0   0   0   2   2   2   2   2   2   2   0   0   2   0   2   2   2   0   2   2   2   2   2   2   0   2   2   0   0   2   2   0   0   2   2   0   0   2   0   2   0   0   2   2   0   2   2   2   0   0   0   2   2   0   0   2   2   0   0   2   0   2   0   0   0   2   0   2   0   0   2   0   2   2   2   2   0   2   2   0   2   2   2   0   2   2   0   2   0   0   0   2   2   2   0   2   2   0   2   2   0   0   2   0   0   0   0   2   0   2   0   2   0   0   2   0
 MK-3-15                0   2   2   2   0   2   2   2   0   2   0   2   0   2   0   2   2   0   0   2   0   2   2   0   2   2   2   2   0   0   0   0   0   2   2   0   2   2   0   0   0   0   2   0   2   0   0   2   2   2   0   0   2   2   0   2   0   2   2   0   0   2   0   2   0   0   2   2   2   2   0   0   2   0   2   0   0   2   2   0   2   0   0   0   0   0   0   2   2   2   2   2   0   2   0   0   2   0   2   2   0   0   2   2   2   2   2   2   2   2   2   2   0   2   2   0   0   2   2   0   0   2   0   2   0   0   2   2   0   2   2   2   0   2   0   2   2   0   0   2   2   0   0   2   0   2   0   2   0   2   0   2   0   0   2   0   2   2   2   2   0   2   2   0   2   2   2   0   2   2   0   2   0   0   0   0   2   2   0   0   2   0   2   2   0   0   2   0   0   0   0   2   0   2   0   2   0   0   2   0
 MK-3-16                0   2   2   2   0   2   2   2   0   2   0   2   0   2   0   2   2   0   0   2   0   2   2   0   2   2   2   2   0   0   0   0   0   2   2   0   2   2   0   0   0   0   2   0   2   2   2   2   2   2   0   0   0   2   0   2   0   2   2   0   0   2   0   2   0   2   2   2   2   0   0   0   0   0   2   0   0   2   2   0   2   0   0   0   0   0   0   2   2   2   2   2   0   2   0   0   2   0   2   2   0   0   2   2   2   2   2   2   2   2   2   2   0   2   2   0   0   2   2   0   0   0   0   2   0   2   2   2   0   2   2   2   0   2   0   2   2   2   0   0   2   0   0   0   0   2   0   2   0   2   0   0   2   0   2   0   2   0   2   0   0   2   0   0   2   2   2   0   2   2   0   2   0   0   0   0   2   2   0   0   2   0   2   2   2   0   2   0   0   0   0   2   0   2   0   2   0   0   2   0
 MK-4-1                 0   0   2   2   0   0   0   0   0   2   0   0   2   2   0   0   2   2   0   2   0   0   0   0   2   2   2   0   0   0   2   0   0   0   0   2   0   2   0   0   0   2   2   0   2   0   0   0   2   2   2   2   2   0   0   2   2   0   0   0   0   2   2   0   2   2   2   0   0   0   2   2   2   0   2   2   2   0   0   2   0   2   0   2   2   0   2   2   2   0   2   2   2   0   0   2   2   2   0   2   0   0   2   2   0   2   2   0   2   2   2   2   0   2   0   2   2   0   2   2   2   0   2   0   0   2   2   0   0   2   2   0   2   2   2   0   2   2   2   0   2   0   2   2   2   2   0   0   2   2   0   2   2   2   0   2   0   0   2   0   0   0   2   2   2   2   0   0   0   2   0   2   0   2   0   0   0   2   2   2   0   0   0   0   0   2   0   0   0   0   0   0   0   2   0   0   2   0   2   0
 MK-4-2                 0   0   2   2   0   0   0   0   0   2   0   0   2   2   0   0   2   2   0   2   0   0   0   0   2   2   2   0   0   0   0   0   0   0   0   2   0   2   2   0   0   2   2   0   2   0   0   0   2   0   0   2   2   0   0   2   2   0   0   0   0   2   2   0   2   2   2   0   0   0   2   2   2   0   2   2   2   0   0   0   0   2   0   2   2   0   2   2   2   0   2   2   0   0   0   2   2   2   0   2   0   0   2   2   0   0   2   2   0   0   2   2   0   2   0   2   2   0   2   2   2   0   2   0   0   2   2   0   0   2   2   0   2   2   2   0   2   0   0   0   2   0   2   0   2   2   0   0   2   2   0   0   2   2   0   0   2   0   2   0   0   0   2   2   2   2   0   0   0   2   0   2   0   2   0   0   0   2   2   2   0   0   0   0   0   2   2   0   0   0   0   0   0   2   0   0   2   0   2   0
 MK-4-3                 0   0   2   2   0   0   0   0   0   2   2   0   2   2   0   0   2   2   0   2   0   0   0   0   2   0   2   0   0   0   0   0   0   0   0   2   0   2   2   0   0   2   2   0   0   0   0   0   2   0   0   2   0   0   0   2   2   0   2   0   0   2   2   0   2   2   2   0   0   0   2   2   0   0   2   2   2   2   0   0   0   2   0   2   2   0   2   2   0   0   2   2   0   0   0   2   2   2   2   2   0   0   2   2   0   0   2   2   0   0   2   2   0   2   0   2   2   0   2   2   2   0   2   0   0   0   2   0   0   2   2   0   2   2   2   0   0   2   0   0   2   0   2   0   2   2   2   0   2   2   0   0   2   2   2   0   2   0   2   0   0   0   2   2   2   2   0   0   2   2   0   2   2   2   2   0   0   2   2   2   2   0   0   2   0   2   2   0   0   0   0   0   0   2   0   0   0   2   2   0
 MK-4-4                 0   0   2   2   0   0   0   0   0   2   2   0   2   2   0   0   0   2   0   2   0   0   0   2   2   0   2   2   0   0   0   0   0   0   0   2   0   2   2   0   0   2   2   0   0   0   2   0   2   0   0   2   0   0   0   0   2   0   2   0   0   2   2   0   2   2   2   0   0   0   2   0   0   0   2   2   2   2   0   0   2   0   0   2   2   0   2   2   0   0   2   2   0   0   0   2   2   2   2   2   0   0   2   2   0   0   0   0   0   2   2   2   0   2   0   2   2   0   2   2   2   0   2   0   0   0   2   0   0   2   2   0   2   2   2   0   2   2   0   0   2   0   2   0   2   2   2   0   2   2   0   0   2   2   2   0   2   0   2   2   0   0   2   2   2   2   2   0   2   2   0   2   2   2   2   0   0   2   2   2   2   0   0   2   0   2   2   2   0   0   2   0   0   2   0   0   2   2   2   0
 MK-4-5                 2   0   2   2   0   0   0   0   0   2   2   0   2   2   0   0   0   2   0   2   0   0   2   2   2   0   2   2   0   0   0   0   0   0   0   2   0   2   2   2   0   2   2   0   0   0   2   0   2   0   0   2   0   0   0   0   2   0   2   2   0   2   0   0   2   2   2   0   0   0   2   0   0   0   2   2   2   2   0   0   2   0   2   0   2   0   2   2   0   0   2   2   0   2   2   2   2   2   2   2   0   0   2   2   0   0   0   0   0   2   2   2   0   2   0   2   2   0   2   0   2   0   2   0   0   2   2   0   0   2   0   0   2   2   2   0   2   2   0   0   0   0   2   0   2   2   2   0   2   2   2   0   2   2   0   0   2   0   2   2   0   0   2   2   2   2   2   2   2   2   0   2   2   2   2   0   0   2   2   2   2   0   0   2   0   2   2   2   0   0   2   0   0   2   0   0   2   2   2   0
 MK-4-6                 2   0   2   2   0   0   0   0   0   2   2   0   2   0   0   0   0   2   0   2   0   0   2   2   2   0   2   0   0   2   0   0   0   0   0   2   0   2   0   2   0   2   2   0   0   0   2   0   2   2   0   2   0   0   2   0   0   0   2   2   0   2   0   0   2   0   0   0   0   0   2   0   0   0   2   2   0   2   0   0   2   0   2   0   2   0   2   2   0   0   2   2   0   2   2   2   2   0   2   2   0   0   2   2   0   0   0   0   0   2   2   2   0   2   0   2   2   0   2   0   2   2   2   0   0   2   0   0   0   2   2   0   2   0   2   0   2   2   0   0   2   0   2   0   2   2   2   0   2   2   2   0   2   2   0   0   2   0   2   2   0   0   2   2   2   2   2   2   2   2   0   0   2   2   2   0   2   2   2   2   2   0   0   2   0   2   2   2   0   0   2   0   0   2   0   0   2   2   2   0
 MK-4-7                 2   0   2   2   0   0   0   0   2   0   2   0   2   0   0   0   0   2   0   2   0   0   2   2   2   0   2   2   0   2   0   2   0   0   0   2   0   2   0   2   0   2   2   0   0   0   2   0   2   2   0   2   0   0   2   0   0   0   2   2   0   2   0   0   2   0   0   0   0   0   2   0   0   0   0   2   0   2   0   0   2   0   2   2   2   0   2   2   0   0   2   2   0   2   2   0   2   0   2   2   0   0   2   2   0   0   0   0   0   2   2   2   0   2   0   2   2   0   2   0   2   2   2   0   0   2   0   0   2   2   2   0   2   0   2   0   2   2   0   0   2   0   2   0   2   2   2   0   2   2   2   0   2   2   0   0   2   0   0   2   0   2   0   2   2   2   2   2   2   2   0   0   2   2   2   0   2   2   0   2   2   0   0   2   0   2   0   2   2   0   2   0   0   2   0   2   2   2   2   0
 MK-4-8                 2   0   2   2   0   0   0   0   0   0   2   0   2   0   2   2   0   2   0   2   0   0   2   2   2   0   2   2   0   0   0   2   0   0   0   2   0   2   0   2   0   2   2   0   0   0   2   0   2   2   0   2   0   0   2   0   0   0   2   2   0   2   0   0   2   0   0   0   0   0   2   0   0   0   0   2   0   0   0   0   2   0   2   2   2   0   2   2   0   0   2   2   0   2   2   0   2   0   2   2   2   0   0   2   0   0   0   2   0   0   2   0   0   2   0   2   2   0   2   0   0   0   2   0   0   2   0   0   2   2   2   0   2   0   0   0   2   2   0   0   2   0   0   0   2   2   2   2   2   2   2   0   2   2   2   0   2   0   0   2   0   2   0   2   2   2   0   2   2   0   0   0   2   2   2   0   2   2   0   0   2   0   0   2   0   2   0   2   2   0   2   0   0   2   0   2   2   2   0   0
 MK-4-9                 2   0   2   2   0   0   0   0   0   0   2   0   2   0   2   2   2   2   0   2   0   0   2   2   2   2   2   2   2   0   0   2   2   0   0   2   0   2   0   2   2   2   2   0   0   0   2   2   2   2   0   2   2   0   2   2   0   0   2   0   0   2   0   0   2   0   0   0   0   0   2   0   0   0   0   2   0   0   0   0   2   0   2   0   2   0   2   2   0   0   2   2   0   2   2   0   2   0   2   2   2   0   0   2   2   0   0   0   0   0   2   0   0   2   0   2   2   0   2   2   0   0   2   2   2   2   0   0   2   2   0   0   2   0   0   0   2   2   0   0   2   0   0   0   2   2   2   2   2   2   2   0   2   2   2   2   2   0   0   2   0   2   0   2   2   2   0   0   0   0   0   0   2   2   2   0   0   2   0   0   2   0   0   2   0   0   0   2   2   0   2   0   0   2   0   2   2   2   0   0
 MK-4-10                2   0   2   0   0   0   0   0   0   0   0   0   2   0   2   2   2   2   0   2   0   0   2   2   2   2   2   2   2   0   0   2   2   0   2   2   0   2   0   2   0   2   2   0   0   2   2   2   2   2   0   2   2   0   2   2   0   0   2   0   0   2   0   0   0   0   0   0   0   0   2   0   0   0   2   2   2   0   0   0   2   0   2   0   2   0   2   0   0   0   2   2   0   2   2   0   2   0   2   2   2   0   0   2   2   0   0   0   0   0   2   0   0   2   0   2   2   0   2   2   0   0   2   2   2   2   0   0   2   2   0   0   2   2   0   0   2   2   0   0   0   0   0   0   2   2   2   2   0   2   0   0   2   2   2   2   2   0   0   2   0   2   2   0   2   0   0   0   0   0   0   0   2   2   2   0   0   2   0   0   2   0   2   2   0   0   2   2   2   0   2   0   0   2   0   0   2   2   0   0
 MK-4-11                2   0   2   0   0   0   2   0   0   0   2   0   2   0   2   2   2   2   0   2   0   0   2   2   2   2   2   2   2   0   0   2   2   0   2   2   0   2   0   2   0   2   2   2   0   2   2   0   2   2   0   2   2   0   2   0   0   0   0   0   0   2   0   0   2   0   0   0   0   0   2   0   0   2   2   2   2   0   0   0   2   0   2   0   2   0   2   0   0   0   2   2   0   2   2   0   2   0   0   2   2   0   0   2   2   0   0   0   0   0   0   0   0   2   0   2   2   0   2   2   0   2   2   2   2   2   0   0   2   2   0   0   2   2   0   0   2   2   0   0   0   2   0   0   2   2   2   2   0   2   0   0   2   2   2   2   2   0   0   0   2   2   2   0   2   0   0   0   2   0   0   0   2   2   0   0   0   0   0   0   2   0   2   2   0   0   2   0   2   0   2   0   0   2   0   0   2   2   0   0
 MK-4-12                2   2   2   0   2   0   0   0   2   0   2   0   0   0   2   2   2   2   0   2   0   0   2   2   2   2   2   2   2   0   0   2   2   0   2   2   0   2   0   0   0   2   2   2   0   2   2   2   0   2   0   2   2   2   2   0   0   0   0   0   0   2   2   0   2   0   0   0   0   0   2   0   0   2   2   2   2   0   0   0   2   0   2   0   2   0   2   0   0   2   2   2   0   2   2   2   2   0   0   2   2   0   0   2   2   0   0   0   0   0   0   0   0   2   0   2   2   0   0   2   0   0   2   2   2   2   0   0   2   2   0   0   2   2   2   0   2   2   0   0   0   2   0   2   2   2   2   2   0   2   0   0   2   0   2   2   2   0   0   0   0   2   2   0   2   0   0   0   2   0   0   0   0   2   0   0   0   0   0   0   0   0   2   2   0   0   2   0   2   0   2   0   0   2   0   0   0   2   0   0
 MK-4-13                2   2   0   0   2   0   0   0   2   0   2   0   2   0   2   2   0   2   0   2   0   0   0   0   2   2   2   2   2   0   0   2   0   0   2   2   0   2   0   0   0   2   2   2   0   2   0   2   0   2   0   2   2   2   2   0   0   0   0   0   0   2   2   0   0   0   2   0   0   0   2   0   0   2   2   2   2   0   0   0   2   0   2   0   2   0   2   0   0   0   2   2   0   2   2   2   2   0   2   2   2   0   2   2   0   2   0   0   0   0   0   0   0   2   2   2   0   2   0   0   0   0   2   0   2   2   0   0   2   2   0   2   2   2   0   0   2   0   2   0   0   0   0   2   2   2   2   2   0   2   0   0   2   0   2   2   2   0   0   0   0   2   2   0   2   0   0   2   2   0   0   2   0   2   2   0   0   0   0   0   0   0   2   2   0   0   2   0   2   0   2   0   0   2   2   0   0   2   0   0
 MK-4-14                2   2   0   0   2   0   0   0   2   0   2   0   0   0   2   2   0   2   2   2   0   0   0   0   2   0   2   2   2   0   0   2   0   0   2   2   0   0   0   0   0   2   2   2   0   2   0   2   0   2   0   2   2   2   2   0   0   0   0   0   0   2   2   0   0   0   2   0   0   0   2   2   0   2   2   2   2   0   0   0   2   0   2   0   2   0   2   0   0   0   2   2   2   2   2   2   2   0   2   0   2   0   2   2   0   2   0   2   0   0   0   0   0   2   2   2   0   0   2   0   0   0   2   0   2   2   0   0   2   2   0   2   2   0   0   0   2   0   2   0   0   0   0   2   0   2   2   2   0   2   0   0   2   0   2   2   2   0   0   0   0   2   2   0   2   0   0   2   0   0   0   2   0   2   2   0   0   0   0   0   0   0   2   2   0   0   2   0   2   0   2   0   0   2   2   0   0   2   0   0
 MK-4-15                2   2   2   0   2   0   2   2   2   0   2   0   0   0   2   2   0   2   2   2   0   0   0   0   2   0   2   2   2   2   0   2   0   0   2   2   0   2   0   0   0   2   2   2   0   2   0   2   0   2   0   2   2   2   2   0   0   0   2   0   0   2   2   0   0   0   2   0   0   0   2   2   0   2   2   2   2   0   0   0   2   0   2   0   2   0   2   2   0   0   2   2   2   2   2   2   2   0   2   0   2   0   2   2   0   2   0   2   0   0   0   0   0   0   2   2   0   0   2   0   0   0   2   2   2   2   0   0   2   2   0   2   0   0   2   2   2   0   2   0   2   0   2   2   0   2   2   2   0   2   0   0   2   0   2   2   2   0   0   2   0   2   2   2   2   0   0   2   0   0   0   2   0   2   2   0   0   0   0   0   0   0   2   2   0   0   2   0   0   0   2   0   0   2   2   0   0   2   0   0
 MK-4-16                0   2   2   0   2   0   2   2   2   0   2   0   0   0   2   2   0   2   2   0   2   2   0   2   2   0   2   2   2   2   0   2   0   0   2   2   0   2   0   0   0   2   2   2   0   2   0   2   0   2   0   2   2   2   2   0   0   0   2   0   0   2   2   0   0   0   2   2   0   0   2   2   0   2   0   2   2   2   0   0   2   0   2   0   2   0   2   2   0   2   2   2   2   2   2   2   2   0   2   0   2   0   2   0   0   2   0   2   0   0   0   0   0   0   2   2   0   0   2   0   0   0   2   2   2   2   0   0   2   2   0   2   0   0   2   2   2   0   2   0   2   0   2   0   0   2   2   2   0   2   0   0   2   0   0   2   2   0   0   2   0   2   2   2   2   0   0   2   0   0   0   2   0   2   2   0   2   0   0   0   0   0   2   2   0   0   0   2   0   0   0   0   0   2   2   0   0   2   0   0
 MK-5-1                 2   2   2   0   0   0   0   0   0   2   2   0   2   2   0   2   2   2   0   2   0   0   2   0   0   2   2   2   2   0   0   2   2   2   0   0   0   0   0   0   2   0   2   0   2   2   2   0   0   0   0   0   2   0   2   2   0   0   2   2   2   0   0   0   0   0   2   0   2   2   0   0   2   0   0   2   0   0   0   2   2   0   0   2   2   2   2   2   0   0   2   0   2   0   0   2   2   0   2   0   0   0   2   2   2   2   2   0   0   2   0   0   2   2   2   0   0   2   0   0   0   2   0   2   0   0   2   2   0   0   2   0   0   0   0   2   0   2   0   2   0   2   0   2   2   2   0   0   0   2   2   0   2   0   0   2   0   2   0   0   2   2   0   0   2   2   0   0   0   2   0   2   2   2   2   0   0   0   0   2   2   0   2   0   2   0   0   0   2   0   0   2   2   2   2   0   2   2   0   0
 MK-5-2                 2   2   2   0   0   0   0   2   0   2   2   2   2   2   2   2   2   0   0   2   0   0   0   0   0   2   2   2   2   0   0   2   2   2   0   0   0   0   0   0   2   0   2   0   2   2   2   0   0   2   0   2   2   0   0   2   0   0   2   2   2   0   0   0   0   0   2   0   2   2   0   0   2   0   0   2   0   2   0   2   2   0   0   2   2   2   2   2   0   0   2   0   2   2   0   2   2   0   2   0   0   0   2   2   2   2   2   0   0   2   0   0   0   0   2   0   0   2   0   0   0   2   0   2   0   0   0   2   0   0   2   0   0   0   0   2   0   2   2   2   0   2   0   2   2   2   0   0   0   0   2   0   2   0   0   2   0   2   0   0   2   2   0   0   2   2   0   0   0   2   2   2   2   2   2   0   0   0   0   2   2   0   2   0   2   0   0   0   2   0   0   2   2   2   2   0   2   2   0   0
 MK-5-3                 2   2   2   0   0   0   0   2   0   2   0   2   2   2   0   2   2   0   0   2   2   0   0   0   0   2   2   2   2   0   0   2   2   2   0   0   0   0   0   0   2   0   2   0   2   2   2   0   0   2   0   2   2   2   0   2   0   0   2   2   2   0   0   0   0   2   2   0   2   0   0   0   2   0   2   2   0   2   0   2   0   0   0   2   2   2   2   2   0   0   2   0   2   2   2   2   0   0   2   0   0   0   2   2   2   2   2   0   0   2   0   0   0   0   2   2   0   2   0   2   2   2   0   2   0   0   0   2   0   0   2   0   0   0   0   2   0   2   2   2   0   0   0   2   2   0   0   0   0   0   2   0   2   0   0   2   0   2   0   0   2   2   0   0   2   2   0   0   0   2   2   2   2   2   2   0   0   2   0   0   2   0   0   0   0   0   0   0   2   0   2   2   2   2   2   2   2   2   0   0
 MK-5-4                 2   2   2   0   0   0   0   2   0   2   0   0   2   2   0   2   2   0   0   2   2   0   0   0   2   2   2   2   2   0   0   2   2   2   0   0   0   0   0   0   2   0   2   2   2   2   0   0   0   2   0   2   2   2   0   2   0   0   2   2   2   0   0   0   0   2   2   0   2   0   0   0   2   0   2   2   0   2   0   2   0   0   0   2   2   2   2   2   0   0   2   0   2   2   2   2   0   0   2   0   0   0   2   2   2   2   2   0   0   2   0   2   0   0   0   2   0   0   0   2   2   2   0   2   0   0   0   2   0   0   2   0   0   0   0   2   0   0   2   2   0   0   0   2   2   0   0   0   0   0   2   0   0   0   0   2   0   2   0   0   2   2   0   0   2   2   0   0   0   2   2   2   2   2   2   0   0   2   2   0   2   0   0   0   0   0   0   0   2   0   2   2   2   2   0   2   2   2   0   0
 MK-5-5                 2   2   2   0   0   0   0   2   2   2   0   0   0   2   0   2   2   0   0   2   2   0   0   0   2   2   2   2   2   0   0   2   2   0   0   0   0   0   0   2   0   2   2   2   2   2   0   0   0   2   0   2   2   2   0   2   0   0   2   2   2   0   0   0   0   2   2   0   2   0   2   0   2   0   2   0   0   2   0   2   0   0   0   2   2   2   2   2   0   0   0   0   2   2   2   2   0   0   2   0   0   0   2   2   2   2   2   0   0   2   0   2   0   0   2   2   0   0   0   2   0   2   0   2   0   0   0   2   0   0   0   0   0   0   0   2   0   0   2   2   0   2   0   2   2   0   0   0   2   0   2   0   0   0   0   2   0   2   0   0   2   2   0   0   2   2   0   0   0   2   2   2   2   2   2   0   0   2   0   0   2   0   0   0   0   2   0   0   2   0   2   2   2   2   0   2   2   2   0   0
 MK-5-6                 0   2   2   0   0   0   0   2   2   2   0   0   0   2   0   2   2   2   0   2   2   0   0   0   2   2   0   2   2   0   0   2   2   0   0   0   0   0   0   2   0   2   2   2   2   0   0   0   0   2   2   2   2   2   0   2   0   2   2   2   2   0   0   0   0   2   2   0   2   0   2   0   0   0   2   0   0   2   0   2   0   0   0   2   2   2   2   2   0   0   0   0   2   2   2   2   0   0   0   0   0   0   2   2   0   2   2   0   0   2   0   2   0   0   2   2   0   0   0   2   0   2   0   2   0   0   0   2   0   0   0   0   0   2   0   2   0   0   2   2   0   2   0   2   2   0   0   0   2   0   2   2   0   0   0   2   0   2   2   0   2   2   0   0   0   2   0   2   0   2   2   2   2   2   2   0   0   2   0   0   0   0   0   0   0   2   0   0   0   0   2   0   2   2   0   2   2   2   0   0
 MK-5-7                 0   2   0   0   0   2   0   0   2   0   0   0   0   2   0   2   0   2   0   2   2   0   0   0   2   2   0   2   2   0   2   2   2   0   0   0   0   2   0   2   0   2   2   2   2   0   0   0   0   2   2   2   2   2   0   2   0   2   2   2   2   0   0   2   2   0   2   0   2   0   2   2   0   0   2   0   0   2   0   2   0   0   0   2   2   2   2   2   2   0   0   0   2   2   2   2   0   0   0   0   2   0   2   2   0   2   2   0   0   2   0   2   0   0   2   2   0   0   0   2   0   2   0   2   0   0   0   2   0   2   0   0   0   2   0   0   2   0   2   2   0   2   0   2   2   0   0   0   2   0   2   2   0   2   0   2   0   2   0   0   2   2   0   0   0   2   0   2   2   2   0   2   2   2   2   0   0   2   2   0   0   0   0   0   2   2   0   0   0   0   2   0   2   2   2   2   2   2   0   0
 MK-5-8                 0   2   0   2   0   2   0   0   2   0   2   0   0   2   0   2   0   2   0   2   0   0   0   0   2   2   0   0   2   0   2   2   2   0   0   0   2   2   0   2   0   2   2   2   2   0   0   0   0   2   2   0   2   2   0   0   0   2   2   2   2   0   0   0   2   0   2   0   2   2   2   2   0   0   2   0   0   2   0   2   0   0   0   2   2   2   2   0   2   0   0   0   2   2   2   0   0   0   0   0   2   0   2   2   0   2   2   2   0   2   0   2   0   0   0   2   0   0   0   2   0   2   2   2   2   0   0   2   0   2   0   0   0   2   0   0   2   0   2   2   0   2   0   2   2   0   0   2   2   0   2   2   0   2   0   2   0   2   0   0   0   2   0   0   0   2   0   2   2   2   0   2   2   2   2   0   0   2   2   0   0   2   0   0   2   2   2   0   0   0   2   0   2   2   2   2   2   2   0   0
 MK-5-9                 0   2   0   2   2   2   0   0   0   0   2   0   0   2   0   2   0   2   0   2   0   0   2   0   2   2   0   0   2   0   2   2   2   0   0   0   2   2   0   2   0   2   2   2   2   0   0   2   0   2   2   0   2   2   0   0   0   2   2   2   2   0   0   0   2   0   2   0   2   2   2   2   0   0   2   0   2   2   0   2   0   2   0   2   2   2   2   0   2   0   0   0   2   2   2   0   0   0   0   0   2   0   2   0   0   2   2   2   0   2   0   2   0   0   0   2   0   0   0   2   0   2   0   2   2   0   0   2   0   2   0   0   2   2   0   0   2   0   2   2   0   2   0   2   2   0   2   2   2   0   2   2   0   2   0   2   0   2   0   0   0   2   0   0   0   2   0   2   2   2   0   2   2   2   2   0   0   2   2   0   0   2   0   0   2   2   2   0   2   0   2   2   2   0   2   2   2   2   0   0
 MK-5-10                0   2   0   2   2   2   0   0   0   0   2   0   0   2   0   2   0   2   0   2   0   0   0   0   2   2   0   0   2   0   2   2   2   0   0   0   2   2   0   2   0   2   2   2   0   0   0   2   0   2   2   0   2   2   0   0   0   2   2   2   2   0   0   0   0   0   2   0   2   2   2   0   0   0   2   0   2   2   0   2   0   2   0   2   0   2   2   0   2   0   0   0   0   2   2   0   0   0   0   0   2   0   2   2   0   2   2   2   2   2   0   2   2   0   0   2   2   0   0   2   0   2   0   2   0   0   0   2   0   0   2   0   2   2   2   0   0   0   2   2   0   2   0   2   2   0   2   2   0   0   2   2   0   2   0   0   2   2   0   0   0   2   2   0   0   2   0   2   2   2   0   0   2   0   2   0   0   2   0   0   0   2   0   0   2   2   2   0   2   0   2   2   2   0   2   2   0   2   0   0
 MK-5-11                0   2   0   2   2   2   0   0   0   0   2   0   0   2   0   2   0   2   0   2   0   0   0   0   2   2   0   0   2   0   2   2   2   0   0   0   2   2   2   2   2   2   2   2   0   0   2   2   2   2   2   0   2   2   0   0   0   2   2   0   2   0   0   0   0   0   2   0   0   2   2   0   0   0   2   0   2   0   0   2   2   2   2   0   0   2   2   0   0   2   0   0   0   2   2   0   0   0   0   0   2   0   2   2   0   2   2   2   2   0   0   2   2   0   0   0   2   0   2   2   0   2   0   2   2   0   0   2   0   0   2   0   2   2   2   0   0   0   0   0   0   2   0   2   2   0   2   2   0   0   2   2   0   2   0   2   2   2   0   0   0   2   2   0   0   2   0   2   2   2   0   0   2   0   2   0   0   2   0   2   0   2   0   0   2   2   2   0   2   2   2   2   2   0   2   2   0   2   0   0
 MK-5-12                0   2   0   2   2   2   0   0   0   0   2   0   0   2   0   2   2   2   0   2   0   0   0   0   2   2   0   0   2   0   2   0   2   0   0   0   0   2   0   2   2   2   2   2   0   0   2   2   2   2   2   0   2   2   0   0   0   0   2   0   2   0   0   0   0   0   2   0   0   2   0   0   0   0   2   0   2   0   0   0   2   2   2   0   2   2   2   0   0   2   0   0   0   2   2   0   0   0   0   0   2   0   2   2   0   2   2   2   2   0   0   2   0   0   0   0   2   0   2   2   0   2   0   2   2   0   0   2   0   0   2   0   2   2   2   2   0   0   0   0   0   2   2   2   0   0   2   2   0   0   2   2   0   2   0   2   2   2   0   0   0   2   0   0   0   2   0   2   2   2   0   0   2   0   2   0   0   2   0   2   0   2   0   0   2   2   2   0   2   2   2   2   0   0   2   2   0   2   0   2
 MK-5-13                0   2   0   2   2   0   0   0   0   0   2   0   0   2   0   2   2   2   2   2   0   0   0   0   2   2   0   0   2   0   2   0   2   0   0   0   0   2   0   2   2   2   2   2   0   0   2   2   2   2   2   0   2   2   0   0   0   0   2   0   2   2   0   0   0   0   2   0   0   2   0   0   0   0   0   0   2   2   0   0   2   2   2   0   2   2   2   0   2   0   0   0   2   2   2   0   0   0   0   0   0   0   2   2   0   2   2   2   2   0   0   2   0   0   0   0   2   0   2   2   0   2   0   2   2   0   0   2   0   0   0   0   2   2   2   2   0   0   0   0   0   2   2   2   0   0   2   2   0   0   2   2   0   2   2   2   2   2   0   0   2   2   0   0   0   2   2   2   2   2   0   0   2   0   2   0   0   2   0   2   0   2   0   0   2   0   2   0   0   2   2   2   0   0   2   0   0   2   0   2
 MK-5-14                2   0   0   2   2   0   0   0   2   0   0   0   0   2   0   2   2   2   0   2   0   0   0   0   2   2   0   0   2   0   2   0   2   0   0   0   0   2   0   2   2   2   2   2   0   0   2   2   2   2   2   0   0   2   2   0   0   0   2   0   2   2   0   0   2   0   2   2   0   2   0   0   0   0   0   0   2   2   0   2   2   2   2   2   2   2   2   0   2   0   0   0   2   2   2   0   0   0   0   0   0   0   2   0   0   2   2   2   2   0   0   2   0   0   0   0   2   0   2   2   0   2   2   2   2   0   0   2   2   0   0   0   2   2   2   2   0   0   0   0   0   2   2   2   0   0   0   2   0   2   2   2   0   2   2   2   2   2   0   0   2   2   2   0   0   2   2   2   2   2   0   0   2   0   2   0   0   2   0   2   0   2   0   0   2   0   0   2   0   2   2   2   0   0   2   0   0   2   0   2
 MK-5-15                2   0   0   2   2   0   2   0   2   0   0   0   0   2   0   2   2   2   0   2   0   0   0   0   2   2   0   0   2   0   2   2   2   0   0   2   0   2   0   2   2   0   0   2   0   0   2   2   2   2   0   0   0   2   2   0   0   2   2   0   2   2   0   0   2   0   2   2   0   2   0   0   0   0   0   0   2   2   0   2   2   2   2   0   2   2   2   0   2   0   0   2   2   2   2   0   0   0   0   0   0   2   2   0   0   2   2   0   2   0   0   2   0   0   0   0   0   0   2   2   0   2   2   2   2   0   0   2   2   0   0   0   2   2   2   2   0   0   0   0   0   2   2   2   0   0   0   2   0   2   2   2   0   2   0   2   2   2   0   0   0   2   2   0   0   2   2   2   2   2   0   0   2   0   2   0   2   2   0   2   0   2   0   2   2   0   0   2   0   2   2   2   2   0   2   0   0   0   0   2
 MK-5-16                0   0   0   2   2   0   2   0   2   0   0   0   0   2   2   2   2   2   0   2   0   0   0   2   2   2   0   2   2   2   2   2   2   0   0   2   0   2   2   2   2   2   0   2   0   0   2   2   2   2   0   0   0   2   2   0   2   2   2   0   2   2   0   0   2   0   2   2   0   2   0   0   0   0   2   0   2   2   0   2   2   2   2   0   2   2   2   0   2   0   0   2   2   2   2   0   0   0   0   0   0   2   2   0   2   2   2   0   0   0   0   2   0   0   0   2   0   0   2   0   0   2   2   2   2   0   0   2   2   0   2   0   2   2   2   2   0   0   2   0   0   2   2   2   0   0   0   2   0   2   2   2   0   2   0   0   2   2   0   0   0   2   2   2   0   2   2   2   2   2   0   0   2   0   2   0   2   2   0   2   0   2   0   0   2   0   0   2   2   2   2   2   2   0   2   0   0   0   0   0
 MK-6-1                 0   0   0   2   0   2   2   2   2   2   0   0   0   2   2   0   0   2   0   2   2   0   2   0   0   2   0   2   2   0   2   2   2   2   0   0   2   0   2   0   2   2   2   0   0   0   0   2   2   2   2   0   0   0   0   0   2   0   2   2   2   2   2   2   2   2   2   0   0   0   0   2   2   0   0   2   0   0   0   0   2   0   2   0   2   0   0   2   0   0   2   2   2   2   0   2   2   0   2   0   0   0   2   0   0   0   2   2   2   2   2   2   0   0   0   0   0   2   0   2   0   2   0   2   0   2   2   2   2   2   2   0   2   0   2   0   0   0   0   0   0   2   2   2   2   2   2   2   0   2   0   0   0   2   0   2   0   0   0   2   0   0   2   2   0   2   0   0   2   0   2   2   2   0   0   0   2   0   0   2   2   2   2   0   2   2   2   0   2   2   0   2   0   0   0   0   2   0   2   0
 MK-6-2                 0   0   2   2   0   2   0   2   2   2   0   0   0   2   2   0   0   2   0   2   2   0   2   0   0   2   0   2   0   0   2   2   2   2   0   0   2   0   0   0   2   2   2   0   0   0   0   2   2   2   2   0   0   0   2   0   0   0   2   2   0   2   2   2   0   2   2   0   0   0   0   2   2   0   2   0   0   2   0   0   0   0   2   0   2   0   0   2   0   0   2   2   2   2   0   2   2   0   0   0   0   0   2   0   0   0   0   2   2   2   0   2   0   0   2   0   0   2   0   2   0   2   0   2   0   2   2   2   2   2   2   0   2   2   2   0   0   0   0   0   0   2   2   2   2   2   2   2   0   2   0   0   0   2   2   2   2   0   0   2   0   0   2   2   2   2   2   0   2   0   2   2   2   0   0   2   2   0   0   2   2   2   2   0   2   2   2   0   2   2   0   2   0   2   0   0   2   0   2   0
 MK-6-3                 0   0   2   2   0   2   0   2   2   2   0   0   0   2   2   0   0   2   0   2   2   0   0   0   0   2   0   2   0   0   2   2   2   2   0   0   2   0   0   0   2   0   2   0   0   0   0   2   2   2   2   0   0   2   2   0   0   0   2   2   0   2   2   2   0   0   2   0   2   0   0   2   2   0   2   0   0   2   0   0   0   0   2   0   2   0   0   0   0   0   2   2   2   2   0   2   2   0   0   0   0   0   2   0   0   0   0   2   2   2   0   2   0   2   2   0   0   2   0   2   0   2   0   2   0   2   2   2   2   0   2   0   2   2   2   0   0   0   0   0   0   2   2   2   2   2   2   2   0   0   0   0   0   2   2   2   2   0   0   2   0   0   2   2   2   2   2   0   2   0   0   2   2   0   0   2   2   0   0   2   2   0   2   0   2   2   2   2   2   2   2   2   0   2   0   0   2   0   2   0
 MK-6-4                 0   0   2   2   0   2   2   2   2   2   0   0   0   2   0   0   0   0   0   2   2   0   0   0   0   2   0   2   0   0   2   2   0   2   0   0   2   0   0   0   2   0   2   0   0   0   0   2   2   2   2   0   0   2   2   0   0   0   2   2   0   2   2   2   0   0   2   0   2   0   0   2   2   0   2   0   0   2   0   0   0   0   2   0   0   0   0   0   0   0   2   2   2   2   0   2   2   0   0   0   0   0   2   0   0   0   0   2   2   2   0   2   0   0   2   0   0   2   0   2   0   2   0   2   0   2   2   2   2   0   2   0   2   2   2   0   0   0   0   0   0   2   2   2   2   0   2   2   0   0   0   2   0   2   2   2   2   0   0   2   0   0   2   2   2   2   2   0   2   0   0   2   2   0   0   2   2   0   0   2   2   0   2   0   2   2   2   2   2   2   2   2   0   2   0   0   2   0   0   0
 MK-6-5                 0   0   2   2   0   2   0   2   2   2   0   0   0   2   2   0   0   0   0   2   2   0   0   0   0   2   0   2   0   0   2   2   0   2   0   0   2   0   0   0   2   2   2   0   0   0   2   2   0   2   0   0   0   2   2   0   0   0   2   2   0   2   2   2   2   0   2   0   2   0   0   2   0   0   2   0   2   2   0   0   2   0   2   0   0   0   0   0   0   0   0   2   2   2   0   2   2   0   0   0   0   2   2   0   0   0   0   2   2   2   2   2   0   0   2   0   0   2   0   2   0   0   0   2   2   2   2   2   2   0   2   0   2   2   2   0   0   0   0   0   0   2   0   2   2   0   2   2   0   0   0   0   0   2   2   2   2   0   0   2   0   2   2   2   0   2   0   0   2   0   0   2   0   2   0   2   2   0   0   2   2   0   0   0   2   2   2   2   2   2   2   2   0   2   0   0   2   0   0   0
 MK-6-6                 0   0   2   2   0   2   2   2   2   2   0   0   2   2   2   0   0   0   0   2   2   0   0   0   0   2   0   2   0   0   2   2   0   2   0   0   2   0   0   0   2   2   2   0   0   0   0   2   0   2   0   0   0   2   2   0   0   0   2   2   0   2   2   2   2   0   2   0   2   2   0   2   0   0   2   0   2   2   0   0   2   0   2   0   0   0   0   0   0   2   0   2   2   2   0   2   2   0   0   0   0   2   2   0   2   0   0   2   2   0   2   2   0   0   2   0   0   2   0   2   0   0   0   2   2   2   2   2   2   0   2   0   2   0   2   0   0   0   0   0   2   2   0   2   2   0   2   2   2   0   0   0   0   2   2   2   2   0   0   2   2   2   2   2   0   2   0   0   0   2   0   2   0   2   0   2   2   0   0   2   2   2   0   0   2   2   2   2   2   2   2   2   0   0   0   0   2   0   0   0
 MK-6-7                 0   0   2   2   0   2   2   2   2   2   2   0   2   2   0   0   0   0   0   2   2   0   0   0   0   2   0   2   0   0   2   2   0   2   2   0   2   0   0   0   2   2   2   0   0   0   0   2   0   2   0   2   0   2   2   0   0   0   2   0   0   2   2   2   2   0   2   0   2   2   0   0   2   0   2   0   0   2   2   0   2   0   2   0   0   0   2   0   0   2   0   2   0   2   0   0   2   0   0   0   0   2   2   0   2   0   0   2   2   0   2   2   0   0   2   0   0   2   0   2   0   2   0   2   2   2   2   2   2   0   2   0   2   0   2   0   0   2   0   0   0   2   0   2   2   0   2   0   2   0   0   0   0   2   2   2   2   0   0   2   2   2   2   2   2   2   2   0   2   2   0   2   0   2   0   2   2   0   0   2   2   2   0   0   2   2   2   2   2   2   2   2   0   0   0   0   2   0   0   0
 MK-6-8                 0   0   2   2   0   2   2   2   0   2   2   0   2   2   0   0   2   0   0   2   2   2   0   0   0   2   2   2   0   0   2   2   0   2   2   0   2   0   0   0   2   2   2   0   0   0   0   0   0   2   2   2   0   2   2   0   0   0   2   0   0   2   2   2   2   0   2   0   2   2   0   0   2   0   2   0   0   2   2   0   2   0   2   0   0   0   2   0   0   2   0   2   0   2   0   0   2   0   0   0   0   2   2   0   2   0   0   2   2   0   2   2   2   0   0   0   0   2   0   2   0   2   0   2   2   2   2   0   2   0   2   0   2   2   2   0   0   2   0   0   0   2   0   2   0   0   2   0   2   0   0   0   0   2   2   2   0   0   0   2   0   0   2   2   2   2   2   0   2   2   0   2   0   2   0   2   2   0   0   2   2   2   0   0   2   2   2   2   2   2   0   2   0   0   0   0   2   0   0   0
 MK-6-9                 0   0   2   2   0   2   2   2   0   2   0   0   2   2   0   0   0   0   0   2   2   2   0   0   0   2   2   2   0   2   2   2   0   2   2   0   2   0   0   0   2   2   2   0   0   0   2   0   0   2   2   2   0   2   2   0   0   0   2   0   2   2   2   2   2   0   0   0   2   2   0   0   2   0   0   0   0   2   2   0   2   0   2   0   0   0   2   0   0   2   0   2   0   2   0   0   2   0   0   0   2   2   2   0   2   0   0   2   2   2   2   2   2   0   0   0   0   2   0   0   0   2   2   0   2   2   2   0   2   0   0   0   2   0   0   0   0   2   2   0   2   2   2   2   0   0   2   0   2   0   0   0   0   2   2   2   0   0   0   2   0   0   2   2   2   2   2   0   2   2   0   2   2   2   0   0   2   0   0   2   2   2   0   0   2   0   2   2   2   2   0   2   2   0   0   0   2   0   0   0
 MK-6-10                0   0   2   2   0   2   2   2   0   0   0   0   2   2   0   0   0   0   0   2   2   2   0   0   0   2   2   2   0   2   2   2   0   0   2   0   2   0   2   0   2   0   2   0   0   0   2   0   0   2   2   0   0   2   2   0   0   0   2   0   2   2   0   2   0   0   0   0   2   2   0   0   2   0   0   0   0   0   2   0   2   0   2   0   0   0   2   0   0   2   0   2   0   2   0   0   2   0   0   0   2   2   2   0   0   0   0   2   2   0   2   2   2   0   0   0   0   2   0   0   0   2   2   0   2   2   2   2   2   0   0   0   2   0   0   0   0   2   2   0   2   2   0   2   0   0   2   0   2   0   0   0   0   2   2   2   0   0   0   0   0   0   2   2   0   2   2   0   2   0   0   2   2   2   0   0   2   0   0   2   2   2   0   0   0   0   2   2   2   2   0   2   2   0   0   0   0   0   0   0
 MK-6-11                0   0   2   2   0   2   2   2   0   0   0   0   0   2   0   0   0   2   0   2   2   2   0   0   0   2   2   2   0   2   2   2   0   0   2   0   2   0   2   0   2   2   2   0   0   0   2   0   2   2   2   0   0   2   2   0   0   0   2   0   2   2   0   2   0   0   0   0   2   2   0   0   2   0   2   0   0   0   2   0   0   0   2   2   0   0   2   0   0   0   0   2   0   2   0   0   2   0   0   0   2   2   2   0   2   0   0   2   2   0   2   2   2   2   0   0   0   2   2   0   0   2   2   0   2   2   2   2   2   2   2   0   2   0   0   0   0   2   2   0   2   2   0   2   0   0   2   0   2   0   0   0   0   2   2   2   2   0   0   0   0   0   2   2   0   2   2   0   2   0   0   2   0   2   0   0   2   0   0   2   2   2   0   0   0   0   2   2   2   0   0   2   2   0   0   0   2   0   0   0
 MK-6-12                0   0   2   2   0   2   2   2   0   2   0   0   0   2   0   0   0   2   0   2   2   0   0   0   0   0   2   2   0   2   2   0   0   0   2   0   2   0   2   0   2   2   2   0   0   0   2   0   2   0   2   0   0   2   2   0   0   0   2   0   2   2   0   2   0   0   0   0   2   2   0   0   2   0   2   0   0   0   2   2   0   0   2   2   0   0   2   0   0   2   0   2   0   2   0   2   2   0   2   0   2   0   2   2   2   0   0   2   2   0   2   2   2   2   0   0   0   2   2   0   0   2   2   0   2   2   2   2   2   0   2   0   2   0   0   0   0   2   2   0   2   2   0   2   0   0   2   0   2   0   0   0   0   2   2   2   2   0   0   0   0   0   2   2   0   2   2   0   2   0   0   2   0   2   0   0   2   0   0   2   2   2   0   0   0   0   2   2   2   0   0   2   2   0   0   0   2   0   0   0
 MK-6-13                0   0   2   2   0   2   2   2   0   2   0   0   0   2   0   0   0   2   2   2   0   0   2   0   0   0   2   2   0   2   2   0   0   0   2   0   2   0   2   0   2   2   2   0   0   0   2   0   2   0   2   0   0   2   2   0   0   0   2   0   2   0   0   2   0   0   0   0   2   2   0   2   2   0   2   0   0   0   2   2   0   0   2   0   0   0   0   0   0   2   0   2   0   2   2   2   2   0   2   0   2   0   2   2   2   0   0   2   0   0   2   2   2   2   0   0   0   2   2   0   0   2   2   0   2   0   2   2   2   0   2   0   2   2   0   2   0   2   0   0   2   2   0   2   0   0   2   0   2   0   0   0   0   2   2   2   2   0   0   0   0   0   2   2   0   2   2   0   2   0   2   2   0   2   2   2   2   2   0   0   2   2   0   0   0   0   2   0   2   2   0   2   2   0   0   0   2   0   0   0
 MK-6-14                0   0   2   2   0   2   2   2   0   2   0   0   0   2   0   0   0   2   2   2   0   0   2   0   0   0   2   2   2   2   2   0   0   0   2   0   2   0   2   0   2   0   2   0   2   0   0   0   2   0   2   0   0   2   2   0   0   0   2   0   2   0   0   2   0   0   0   0   2   2   0   2   2   0   2   0   0   0   2   2   0   0   2   0   0   0   0   0   0   2   0   2   0   2   2   2   2   0   2   0   2   0   2   0   2   0   0   2   0   0   2   2   2   2   0   0   2   2   2   0   0   2   2   0   2   0   2   0   2   0   2   0   2   2   0   2   0   2   0   0   2   2   0   2   0   0   2   0   2   0   2   0   0   2   2   2   2   0   0   0   0   0   2   2   0   2   2   0   2   0   2   2   0   2   2   2   2   2   0   0   2   2   0   0   0   0   2   0   2   2   0   2   2   0   0   0   2   0   0   2
 MK-6-15                0   0   2   2   0   2   2   2   0   2   0   0   0   2   0   0   0   0   2   2   0   0   2   0   0   0   2   2   2   2   2   0   0   0   2   0   2   0   2   2   2   0   0   0   0   2   0   0   2   0   2   0   0   2   2   0   0   0   2   0   2   0   0   2   0   0   0   0   2   2   0   2   2   0   2   2   0   0   2   2   2   0   2   0   0   0   0   0   2   2   0   2   0   2   2   2   2   0   2   0   2   0   2   0   2   2   0   2   0   0   2   2   2   2   0   0   2   2   0   0   0   2   2   2   2   0   2   0   2   0   2   2   2   2   0   2   0   2   0   0   2   2   0   2   0   0   2   0   2   0   2   0   0   2   2   2   2   0   0   0   0   0   2   2   2   2   2   0   2   0   2   2   0   2   2   0   2   2   2   0   2   2   0   0   0   2   0   0   2   2   0   2   2   0   0   0   2   0   2   2
 MK-6-16                0   0   0   2   0   2   2   2   2   2   0   2   0   2   0   0   0   0   2   2   0   0   2   0   0   0   2   2   2   2   0   2   0   0   2   0   2   0   2   2   2   0   0   0   0   2   0   0   2   0   2   2   0   2   2   0   2   2   0   0   0   0   0   2   0   2   0   0   2   2   0   2   2   2   2   2   0   0   2   0   2   0   2   0   0   0   0   0   2   2   0   2   0   2   2   2   2   0   2   0   2   0   2   0   2   2   0   2   0   0   2   2   2   2   0   0   2   2   0   0   2   2   2   2   2   0   2   0   2   0   2   0   2   2   0   2   0   2   0   0   2   2   0   2   0   2   2   0   0   0   2   0   0   2   2   2   2   2   0   0   0   2   2   0   2   2   2   0   2   0   2   2   0   2   2   0   2   2   2   0   2   2   0   0   0   2   0   0   2   0   0   2   2   0   0   0   2   0   2   2
 
!****************************************** Phenotypic Data **********************************************************
!-100.0 is resevred for missing phenotype
SimulatedTrait1        15.2203   14.6946   13.6069   15.1629   16.4852   16.0301   16.5577   16.3341   14.2412   15.4710   13.5522   15.3008   14.5000   14.9707   15.8984   14.0926   14.8686   13.7676   14.4017   15.8702   15.9669   12.8348   15.6837   15.0509   15.9818   14.4845   13.2860   15.2927   16.0029   13.8872   16.0540   14.0837   14.3956   13.7916   15.0766   16.2486   14.3138   16.8024   14.7690   15.9161   15.5840   15.9058   16.4470   13.9072   15.4578   12.7933   15.9709   15.4044   16.4364   16.6033   15.9959   14.7252   15.4814   13.5810   14.4614   16.1770   15.8158   14.1689   16.0149   16.3563   13.5785   13.3875   14.5726   13.3968   13.9913   15.8791   15.3988   16.7727   13.4915   14.1946   16.3430   14.7647   15.9307   14.0334   14.9026   13.5922   14.8232   13.9985   13.9165   13.8075   13.8277   13.7134   13.9708   16.1118   15.7639   14.3261   14.6863   16.4158   16.3667   17.0630   13.7189   14.3315   15.8976   15.5715   15.7889   16.1809   15.5200   16.4459   14.2104   16.7477   17.0032   14.2432   14.4269   15.5305   15.1155   14.0301   15.0358   14.7235   15.9753   14.8413   15.0889   16.0256   15.7917   15.7455   16.3529   13.8936   13.4680   15.6238   13.5262   14.9663   14.0005   15.7054   16.5660   14.5434   15.7795   15.7387   14.1131   15.9086   16.7832   16.3226   16.1597   14.5903   16.3087   15.8869   15.6880   15.9282   15.1963   14.9775   13.7768   15.9328   14.5365   14.8396   15.5500   14.1297   14.4708   15.6354   14.7442   12.9768   14.4077   15.8303   16.0161   13.7487   13.6742   14.6152   15.8011   13.9281   15.5203   15.5246   13.7432   15.8569   13.5505   13.4707   14.1057   14.0415   14.4756   15.1147   15.0030   14.6391   14.6090   15.0415   16.1139   15.7508   16.2530   15.6674   14.1175   16.3095   15.2050   15.6172   15.1883   15.6605   15.5706   14.2752   16.1479   14.2005   14.1455   13.9463   15.1336   14.2262   13.3947   15.8725   14.8772   15.9964   16.0818   15.3253   15.8256   14.0010   16.3649   14.3712   16.0064   13.4936
SimulatedTrait2         9.5773   10.5797   10.4651    9.9697    9.5220    9.4715    9.3166    9.4469   10.7082    9.2675   10.6391   10.6791   10.2678   10.6651    9.6488   10.5303   10.6563   10.6310   10.1102    9.5749    9.9322   10.5090    9.5650   10.4537    9.7555   10.6251   10.4523    9.8100    9.9558   10.2923    9.7325   10.2508   10.6146   10.4024   10.5636    9.2136   10.2918    9.5637    9.7318    9.1729    9.6243    9.5971    9.4909   10.6381   10.3294   10.3402    9.4571    9.5416    9.2772    9.6554    9.2708   10.6326   10.9392   10.7418   10.2669    9.4932    9.4386   10.8021    9.4211    9.6358   10.7263   10.6431    9.5907   10.8635   10.5047    9.4866    9.1124    9.5729   10.3494   10.9207    9.9765   10.5006    9.3460   10.4247   10.7520   10.3944   10.6026   10.6273   10.5174   10.6001   10.5377   10.6185   10.3724    9.4223    9.4994   10.5811   10.2662    9.5594    9.8177    9.6508   10.7331   10.1479    9.4972    9.2520    9.2616   10.0223    9.3706    9.0198   10.8425    9.8450    9.3680   10.1624    9.9282    9.4310   10.2612   10.2107   10.2910   10.0666    9.7286   10.7690    9.2565    9.8959   10.7191    9.4146    9.4703   10.7222   10.6663    9.6858   10.5038   10.4323   10.7204    9.6318    9.7720   10.9421    9.6494    9.6997   10.6863    9.1335    9.2763    8.9982   10.1154   10.4532    9.4526    9.9571    9.5407    9.2358    9.9130    9.7866   10.3826    9.2886   10.5014   10.2857    9.6718   10.0008   10.8796    9.4657   10.6356   10.5464   10.4831    9.5431    9.3584   11.0764   10.6157   11.0758    9.2806   10.5588    9.8162    9.6546   10.4785    9.4818   10.4860   10.6424   10.8137   10.5968    9.3423   10.4928    9.5969   10.4527   10.1956    9.4473   10.3378    9.6476    9.2065    9.3446   10.1077   10.1625    9.6116    9.3788    9.6837    9.3992   10.8692   10.5558    9.4772   10.4345   10.4810   10.4039    9.9426   10.4473   10.5936    9.5656   10.3462    9.4833    9.3057    9.8113    9.5379   10.3412    9.6218   10.0099    9.4029   10.2274
 
