# Supplementary material for: Inclusive Composite Interval Mapping of QTL by Environment Interactions in Biparental Populations
Source: PLoS One. 2015 Jul 10;10(7):e0132414. doi: 10.1371/journal.pone.0132414 (PMC4498613; doi:10.1371/journal.pone.0132414)
Supplement: S6 File — (ZIP) [file pone.0132414.s006.zip › H=0.8/L1/run_00190.met]

!**********************Note: lines staring with "!" are remarks and will be ignored in the program********************
!*********************************General Information**********************************
!Assuming F1 = P1 x P2, populations available in QTL IciMapping are: 
!  1, P1BC1F1 = P1 x F1, the first backcrossing where P1 is used as the recurrent parent;
!  2, P2BC1F1 = P2 x F1, the first backcrossing where P2 is used as the recurrent parent;
!  3, F1DH, F1-derived doubled haploids; 
!  4, RIL or F1RIL, recombination inbred lines through the repeated selfing of F1;
!  5, P1BC1RIL, recombination inbred lines through the repeated selfing of P1BC1F1;
!  6, P2BC1RIL, recombination inbred lines through the repeated selfing of P2BC1F1;
!  7, F2, the selfing generation of F1;
!  8, F3, the selfing generation of F2;
!  9, P1BC2F1, the second backcrossing where P1 is used as the recurrent parent; 
! 10, P2BC2F1, the second backcrossing where P2 is used as the recurrent parent;
! 11, P1BC2RIL, recombination inred lines through the repeated selfing of P1BC2F1; 
! 12, P2BC2RIL, recombination inred lines through the repeated selfing of P2BC2F1; 
! 13, P1BC1F2, the selfing generation of P1BC1F1; 
! 14, P2BC1F2, the selfing generation of P2BC1F1; 
! 15, P1BC2F2, the selfing generation of P1BC2F1; 
! 16, P2BC2F2, the selfing generation of P2BC2F1; 
! 17, P1BC1DH, P1BC1F1-derived doubled haploids; 
! 18, P2BC1DH, P2BC1F1-derived doubled haploids; 
! 19, P1BC2DH, P1BC2F1-derived doubled haploids; 
! 20, P2BC2DH, P2BC2F1-derived doubled haploids; 
   3      !Mapping Population (see remarks above)
   2      !Mapping Function (1 for Kosambi; 2 for Haldane; 3 for Morgan)
   2      !Marker Space Type (1 for intervals; 2 for positions)
   1      !Marker Space Unit(1 for centiMorgans; 2 for Morgan)
   6      !Number of Chromosomes (or Linkage Groups)
 200      !Size of the mapping population
   2      !Number of environments
 
!***************************************** Chromosomes and Linkage Maps **********************************************
!Chromosome                 NumMarkers
-CH1                        16
-CH2                        16
-CH3                        16
-CH4                        16
-CH5                        16
-CH6                        16
!Linkage map (Marker name followed by position or the interval length)
 MK-1-1                1     0.000
 MK-1-2                1    10.000
 MK-1-3                1    20.000
 MK-1-4                1    30.000
 MK-1-5                1    40.000
 MK-1-6                1    50.000
 MK-1-7                1    60.000
 MK-1-8                1    70.000
 MK-1-9                1    80.000
 MK-1-10               1    90.000
 MK-1-11               1   100.000
 MK-1-12               1   110.000
 MK-1-13               1   120.000
 MK-1-14               1   130.000
 MK-1-15               1   140.000
 MK-1-16               1   150.000
 MK-2-1                2     0.000
 MK-2-2                2    10.000
 MK-2-3                2    20.000
 MK-2-4                2    30.000
 MK-2-5                2    40.000
 MK-2-6                2    50.000
 MK-2-7                2    60.000
 MK-2-8                2    70.000
 MK-2-9                2    80.000
 MK-2-10               2    90.000
 MK-2-11               2   100.000
 MK-2-12               2   110.000
 MK-2-13               2   120.000
 MK-2-14               2   130.000
 MK-2-15               2   140.000
 MK-2-16               2   150.000
 MK-3-1                3     0.000
 MK-3-2                3    10.000
 MK-3-3                3    20.000
 MK-3-4                3    30.000
 MK-3-5                3    40.000
 MK-3-6                3    50.000
 MK-3-7                3    60.000
 MK-3-8                3    70.000
 MK-3-9                3    80.000
 MK-3-10               3    90.000
 MK-3-11               3   100.000
 MK-3-12               3   110.000
 MK-3-13               3   120.000
 MK-3-14               3   130.000
 MK-3-15               3   140.000
 MK-3-16               3   150.000
 MK-4-1                4     0.000
 MK-4-2                4    10.000
 MK-4-3                4    20.000
 MK-4-4                4    30.000
 MK-4-5                4    40.000
 MK-4-6                4    50.000
 MK-4-7                4    60.000
 MK-4-8                4    70.000
 MK-4-9                4    80.000
 MK-4-10               4    90.000
 MK-4-11               4   100.000
 MK-4-12               4   110.000
 MK-4-13               4   120.000
 MK-4-14               4   130.000
 MK-4-15               4   140.000
 MK-4-16               4   150.000
 MK-5-1                5     0.000
 MK-5-2                5    10.000
 MK-5-3                5    20.000
 MK-5-4                5    30.000
 MK-5-5                5    40.000
 MK-5-6                5    50.000
 MK-5-7                5    60.000
 MK-5-8                5    70.000
 MK-5-9                5    80.000
 MK-5-10               5    90.000
 MK-5-11               5   100.000
 MK-5-12               5   110.000
 MK-5-13               5   120.000
 MK-5-14               5   130.000
 MK-5-15               5   140.000
 MK-5-16               5   150.000
 MK-6-1                6     0.000
 MK-6-2                6    10.000
 MK-6-3                6    20.000
 MK-6-4                6    30.000
 MK-6-5                6    40.000
 MK-6-6                6    50.000
 MK-6-7                6    60.000
 MK-6-8                6    70.000
 MK-6-9                6    80.000
 MK-6-10               6    90.000
 MK-6-11               6   100.000
 MK-6-12               6   110.000
 MK-6-13               6   120.000
 MK-6-14               6   130.000
 MK-6-15               6   140.000
 MK-6-16               6   150.000
!*********************************** Marker Types ********************************************************************
!Co-dominant marker: When heterozygote F1 is present, P1 is coded as 2, F1 is coded as 1, and P2 is coded as 0; Otherwise, P1 is coded as 2, and P2 is coded as 0. 
!Dominant marker: When heterozygote F1 is present, P1 and F1 are coded as 12, and P2 is coded as 0; Otherwise, P1 is coded as 2, and P2 is coded as 0.  
!Recessive markers: When heterozygote F1 is present, P1 is coded as 2, and F1 and P2 are coded as 10; Otherwise, P1 is coded as 2, and P2 is coded as 0. 
!Missing marker is coded as -1. 
 MK-1-1                 0   0   0   2   2   2   0   0   2   0   0   0   0   2   2   2   0   2   2   2   0   0   0   2   0   0   0   0   0   0   0   0   0   2   2   2   2   0   2   2   0   2   0   0   2   0   2   2   0   2   2   0   0   2   0   2   0   2   0   0   0   0   2   2   2   2   0   2   2   0   0   0   0   0   2   2   0   2   0   0   2   2   2   2   2   0   2   2   0   2   2   0   2   2   2   0   0   2   2   2   0   2   0   0   2   0   0   2   0   0   0   2   2   0   2   2   0   0   2   2   2   0   2   0   2   2   0   2   0   2   0   0   0   0   2   2   0   2   0   2   2   0   0   0   2   0   2   0   2   2   0   2   0   0   2   0   0   2   0   0   0   2   2   0   0   2   2   0   0   2   2   2   0   2   2   0   2   2   0   2   0   2   2   2   2   2   0   0   0   2   2   0   2   2   0   0   0   2   0   2
 MK-1-2                 0   0   0   2   2   2   0   2   2   0   0   0   0   2   2   2   0   2   2   2   0   0   0   2   0   0   0   0   0   0   0   0   0   2   2   2   2   0   2   2   0   2   0   0   2   0   2   2   0   2   2   2   0   2   0   0   0   2   0   0   0   0   2   2   2   0   0   2   0   2   0   0   0   0   0   2   2   2   0   0   2   2   2   2   2   0   2   2   0   2   2   0   2   2   2   0   0   2   2   2   0   2   0   0   2   0   0   2   0   0   0   2   2   0   2   2   0   0   0   2   2   2   2   0   2   2   0   2   0   2   0   2   0   0   2   2   0   2   0   2   2   0   0   0   0   0   2   0   2   2   0   2   0   0   2   0   0   2   0   0   0   2   2   0   0   2   2   0   0   2   2   2   0   0   2   0   2   2   0   0   2   2   2   2   0   2   2   0   0   2   2   0   2   2   0   0   0   2   0   0
 MK-1-3                 0   0   2   2   2   2   0   2   2   0   0   0   0   2   2   2   0   2   2   2   0   0   0   2   0   0   0   0   0   0   0   0   0   2   2   2   0   2   2   2   0   0   0   0   0   2   0   2   2   2   2   2   0   2   0   0   0   2   0   0   0   0   2   2   0   0   0   2   0   2   0   0   0   0   0   2   0   2   0   0   2   2   2   2   2   0   2   2   0   2   2   2   2   0   2   0   0   2   2   2   0   2   0   0   0   0   0   2   0   0   0   2   2   0   2   2   0   0   0   2   2   2   2   0   2   2   0   2   0   2   0   2   0   0   2   2   0   2   0   2   2   0   0   0   0   0   2   0   2   2   2   2   0   0   2   0   0   2   0   2   0   2   2   0   0   2   2   0   0   2   2   2   0   0   2   2   2   2   0   0   2   0   2   2   0   2   2   0   0   2   2   0   2   2   0   0   0   2   2   0
 MK-1-4                 2   0   2   2   2   2   0   2   2   0   0   0   0   2   2   2   0   0   2   0   0   0   0   2   0   0   0   0   0   2   2   0   0   2   2   0   0   2   2   0   0   2   0   0   0   0   0   2   0   2   2   2   0   2   0   0   0   0   0   0   0   0   2   2   0   0   0   2   0   2   0   0   0   0   0   2   0   2   0   0   2   2   0   2   2   0   2   2   0   2   2   2   2   2   2   0   0   2   2   2   2   2   0   2   0   0   0   2   0   0   0   2   2   0   0   2   0   0   0   2   2   2   2   0   2   2   0   2   0   2   2   2   0   0   2   2   0   2   0   2   2   0   0   0   0   0   2   0   2   2   2   2   0   0   2   0   0   2   0   2   0   2   0   0   0   2   2   0   0   2   2   2   0   2   2   2   0   2   0   0   2   0   2   2   0   2   2   0   0   2   2   0   2   0   0   0   0   2   2   0
 MK-1-5                 2   0   2   2   2   2   2   2   2   0   0   0   0   2   2   2   0   0   2   0   0   0   0   2   0   0   0   0   0   2   2   0   0   2   2   0   0   2   2   0   0   2   0   0   0   0   0   2   0   2   2   2   0   2   0   0   0   0   0   0   0   0   2   2   0   0   0   2   0   2   0   0   0   0   2   2   0   2   0   0   2   2   0   2   2   2   2   2   0   2   0   2   2   2   2   0   0   0   2   2   2   2   0   2   0   0   0   2   2   0   0   0   2   0   0   2   0   0   0   2   2   2   2   0   2   0   0   2   0   2   2   2   2   0   2   2   0   2   0   2   0   0   0   0   0   0   2   0   2   2   2   2   0   0   2   0   0   2   0   2   0   2   0   0   0   0   2   0   0   2   2   2   0   2   2   2   0   2   0   0   2   0   2   2   0   2   0   0   0   2   0   0   2   0   2   0   0   2   2   0
 MK-1-6                 2   0   2   2   2   2   2   2   2   0   0   0   0   0   2   2   0   0   2   0   0   0   0   2   0   2   0   0   0   2   2   0   0   2   2   0   0   2   2   0   0   2   2   0   0   0   0   2   0   2   2   2   0   2   0   0   2   0   0   0   0   0   2   2   0   0   0   2   0   2   0   0   0   0   2   2   0   2   0   0   2   2   0   2   0   2   2   2   0   2   0   2   2   2   2   0   0   0   2   2   2   2   0   2   0   0   0   2   2   2   0   0   2   0   0   2   0   0   0   2   2   2   0   0   0   0   0   2   0   2   0   2   0   0   2   0   0   2   0   2   0   0   0   0   0   2   2   0   2   2   2   2   0   0   2   0   2   2   0   2   0   2   0   0   0   0   2   0   0   2   2   2   0   2   2   2   0   2   0   0   2   0   2   2   0   2   2   0   0   2   0   0   0   0   2   0   0   2   2   0
 MK-1-7                 2   0   2   2   0   2   2   2   2   0   0   0   2   0   2   2   0   0   2   0   0   0   0   2   0   2   0   0   2   2   0   0   0   2   2   0   2   2   2   0   0   2   2   0   0   0   0   2   2   0   2   2   0   2   0   0   2   0   0   0   0   0   2   2   0   0   0   2   0   2   0   0   0   0   2   2   0   2   0   0   2   2   0   2   0   2   0   0   0   2   0   0   2   2   2   0   0   0   2   0   2   2   0   2   0   0   0   2   0   2   2   0   2   0   0   2   0   0   0   2   2   2   0   0   0   0   0   2   0   0   0   0   0   0   2   0   0   2   0   2   0   0   0   0   0   2   2   0   2   2   2   2   0   2   2   0   2   2   0   2   0   2   0   0   0   0   2   0   0   2   2   2   0   2   2   2   0   2   0   0   2   0   0   2   0   2   2   0   0   2   0   0   0   0   2   2   0   2   2   0
 MK-1-8                 2   0   2   2   0   2   2   2   2   0   0   0   2   0   2   2   0   0   2   0   0   0   0   0   0   0   0   0   2   2   0   0   0   2   2   0   0   2   2   0   0   2   2   0   0   0   0   2   0   0   2   2   0   2   0   0   2   0   0   0   0   0   2   2   0   0   2   2   0   2   0   0   0   0   2   2   0   2   0   0   2   2   2   2   0   2   0   2   0   2   0   0   2   2   2   0   0   0   2   0   2   0   0   2   0   0   0   2   0   2   2   0   2   0   0   0   0   0   0   2   2   0   0   0   0   0   0   2   0   0   0   0   0   0   2   2   0   2   0   2   0   0   0   0   0   2   2   0   0   2   2   0   0   2   2   0   2   2   0   2   0   2   2   0   0   0   2   0   0   2   2   2   0   2   2   2   0   2   0   0   2   0   0   2   0   2   2   0   0   2   0   0   0   2   2   2   0   2   2   0
 MK-1-9                 2   0   2   2   0   2   2   2   2   0   0   0   2   0   2   2   0   0   2   0   0   0   0   0   0   0   0   2   2   2   0   0   0   2   2   0   0   2   2   0   0   2   2   0   0   0   0   2   0   0   2   2   0   2   2   2   2   0   0   0   0   0   2   2   0   0   0   2   0   2   0   0   0   0   2   2   0   2   0   0   2   2   2   2   0   2   0   0   0   2   0   0   2   2   0   0   0   0   2   0   2   0   0   2   0   0   0   2   0   2   2   0   2   0   0   0   0   0   0   2   2   0   0   0   0   2   0   0   0   0   2   0   0   0   2   2   0   2   0   2   0   0   0   0   0   2   2   0   0   2   2   0   0   2   2   0   0   2   0   2   0   2   0   0   2   0   2   0   0   2   2   2   0   2   2   0   0   0   0   0   2   0   0   0   0   2   2   0   0   2   0   0   0   2   2   2   0   2   2   0
 MK-1-10                2   0   2   2   0   2   2   2   0   0   0   0   2   0   2   2   0   0   2   2   0   0   0   0   0   0   0   2   2   2   0   2   0   2   2   0   0   2   2   0   0   2   2   0   0   2   0   2   2   0   2   0   0   0   2   2   2   0   0   0   2   0   2   2   2   0   0   2   0   2   0   0   0   0   2   2   0   2   0   0   2   2   0   2   0   2   0   0   0   2   0   0   2   2   0   0   0   0   2   0   0   0   0   2   0   0   0   2   0   0   2   0   2   0   0   0   0   2   0   2   2   0   0   0   0   2   0   0   2   0   2   0   0   0   2   2   0   2   0   2   0   0   0   0   0   2   2   0   0   2   2   0   0   2   2   2   0   2   0   2   0   2   0   2   2   0   2   0   0   0   2   2   0   2   2   0   0   0   0   2   2   2   0   0   0   2   2   2   0   2   0   0   0   2   2   2   0   2   2   0
 MK-1-11                2   0   2   0   0   2   2   2   0   0   0   0   2   0   2   2   0   0   2   2   0   0   0   0   0   2   0   2   2   2   0   2   0   2   2   0   0   2   2   0   0   2   0   0   2   2   0   2   2   0   2   0   0   0   2   2   2   0   0   0   2   0   2   2   2   0   0   2   0   2   0   0   0   0   2   2   0   2   0   0   2   2   0   2   0   2   0   0   0   2   0   0   2   2   0   0   2   0   2   0   0   0   0   2   0   0   0   2   0   0   2   0   2   0   0   2   0   2   0   2   2   0   0   0   0   2   0   0   2   2   2   0   0   0   2   2   0   2   0   2   0   0   0   0   0   2   0   2   0   2   2   2   0   2   2   2   0   2   0   2   0   2   2   2   0   0   2   0   0   0   2   2   0   2   2   0   0   0   0   2   2   2   0   0   0   2   2   0   0   2   2   2   0   2   2   2   0   2   0   0
 MK-1-12                2   0   2   0   0   2   2   2   0   0   0   0   2   0   2   2   0   0   2   2   0   0   0   0   0   2   0   2   2   2   0   2   0   2   2   0   0   2   0   0   0   2   0   0   2   2   0   2   2   0   2   0   0   0   0   0   2   0   0   0   2   0   2   2   2   2   0   2   0   2   2   2   0   0   2   2   2   2   0   0   2   0   0   2   2   2   0   0   0   2   2   0   2   0   0   0   2   0   2   0   0   0   0   2   2   0   0   0   0   0   2   0   2   0   0   2   0   2   0   2   2   0   0   0   0   2   0   0   2   2   2   0   0   0   2   2   0   2   2   2   0   2   0   0   0   2   0   2   0   2   2   2   0   2   2   2   0   0   0   2   0   2   2   2   0   0   2   0   0   0   2   2   0   2   2   0   0   0   0   2   2   0   0   0   0   2   2   0   0   2   2   2   0   2   2   0   0   2   0   2
 MK-1-13                2   0   2   0   0   2   2   2   0   0   0   0   2   0   0   2   0   0   2   2   0   0   0   0   0   2   0   2   2   2   0   2   0   2   2   2   0   2   0   0   0   2   0   0   2   2   2   2   0   0   2   2   0   0   0   0   2   0   0   0   2   0   2   2   2   2   2   2   0   2   2   2   0   0   2   2   2   2   0   0   2   0   0   0   2   2   0   0   0   2   2   0   2   0   0   0   2   0   2   0   0   0   0   2   2   0   0   0   0   0   2   0   2   0   0   2   0   2   0   0   2   0   0   0   0   2   2   0   2   2   2   2   0   0   0   2   0   2   2   0   0   2   0   0   0   2   0   0   0   2   2   0   0   2   2   2   0   0   0   2   0   2   0   2   0   2   2   0   0   0   2   2   2   0   2   0   0   0   0   2   2   0   0   0   0   2   2   0   0   0   2   2   2   2   2   0   0   2   0   2
 MK-1-14                2   0   2   0   0   2   2   2   0   0   0   0   2   0   0   2   0   0   2   2   0   0   0   0   0   2   0   2   0   2   0   2   0   2   2   2   0   2   0   0   0   2   2   0   0   2   2   2   0   0   2   2   0   0   0   0   2   0   0   0   2   0   2   2   2   2   2   2   0   2   2   2   0   0   2   2   2   2   0   0   2   0   0   0   2   2   0   0   0   2   2   0   2   0   0   0   2   2   2   0   0   0   0   2   2   2   0   0   0   0   2   0   2   0   0   2   0   2   0   0   2   0   0   0   0   2   2   0   2   2   2   2   0   0   0   2   0   2   2   0   0   2   0   0   0   2   0   0   0   2   2   2   0   2   0   2   0   0   0   2   0   2   0   2   0   2   2   0   0   0   2   2   2   0   2   0   2   0   0   2   2   0   0   2   2   2   2   0   0   0   2   2   0   2   2   0   0   2   0   0
 MK-1-15                2   2   2   0   0   2   2   2   0   0   0   0   2   0   0   2   0   0   0   2   0   0   2   0   0   2   0   2   0   2   0   2   0   2   2   2   0   2   0   0   0   2   2   0   0   2   2   2   0   0   2   2   0   0   0   0   2   0   0   0   2   0   2   2   2   2   2   2   0   2   2   2   0   0   2   2   0   0   0   0   2   0   0   0   2   2   0   0   0   2   2   0   2   0   0   0   2   2   2   0   0   0   0   2   2   2   0   0   0   0   2   0   2   2   0   2   2   2   0   0   2   0   0   0   2   2   2   0   2   2   2   2   0   0   0   2   0   2   0   0   0   2   0   0   0   2   0   0   0   2   2   2   0   2   0   2   2   0   0   2   0   2   0   2   0   2   2   0   0   0   2   2   2   0   0   0   2   0   0   2   2   0   0   2   0   2   2   0   0   0   2   2   0   2   2   0   0   2   0   0
 MK-1-16                0   2   0   0   0   2   2   2   0   0   2   2   2   0   0   2   0   2   0   2   0   0   0   0   0   2   0   2   0   2   0   2   0   0   2   2   0   2   0   0   0   2   2   0   0   2   0   2   0   0   2   2   0   2   0   2   2   2   0   0   2   0   0   2   2   2   2   2   0   2   2   2   0   0   2   2   0   0   0   0   2   0   0   0   2   2   2   0   0   2   0   0   2   0   0   0   2   2   0   0   0   0   0   2   2   2   0   0   0   0   2   0   2   2   0   2   2   2   2   0   2   0   0   0   2   2   0   0   0   2   2   2   0   0   0   2   0   2   0   0   0   2   0   2   0   2   0   0   0   2   2   2   0   2   0   2   2   0   0   2   0   0   0   2   2   2   2   0   0   0   2   2   2   0   0   0   2   0   2   2   2   0   2   2   0   0   2   0   0   0   2   2   0   2   2   0   0   2   0   0
 MK-2-1                 2   0   0   0   2   2   0   0   0   0   2   2   0   2   2   2   2   0   2   2   2   0   2   0   2   0   2   2   2   2   2   0   2   2   2   2   0   2   0   2   0   2   2   0   2   0   0   2   0   2   2   2   2   0   2   0   2   2   2   2   0   0   2   2   0   0   0   2   0   2   0   0   2   0   2   2   0   2   0   2   2   0   2   0   2   2   2   0   0   2   2   2   2   2   0   2   2   2   0   0   0   0   2   0   0   2   2   2   2   2   2   2   2   2   2   0   2   2   2   2   0   0   0   0   0   2   2   2   2   0   2   0   2   0   2   2   2   2   2   2   0   0   2   2   2   2   2   0   2   2   2   2   2   0   2   0   0   2   2   2   2   0   2   2   2   2   2   2   0   0   0   0   0   0   2   2   0   0   0   2   0   0   0   0   0   0   0   0   0   0   0   0   2   0   0   0   0   2   2   2
 MK-2-2                 2   2   0   0   2   2   0   0   0   2   2   2   0   2   0   2   2   0   0   2   0   2   2   0   0   0   2   2   2   2   2   0   2   2   2   2   0   2   0   2   0   2   2   0   2   0   0   2   0   2   2   2   2   0   2   0   2   2   2   2   0   0   0   2   0   0   2   2   0   2   0   0   2   2   2   2   2   2   0   2   2   0   2   0   2   2   2   0   0   0   2   2   0   2   2   2   2   2   0   2   0   2   2   0   0   2   2   2   2   0   2   2   2   2   0   0   2   2   2   2   0   0   0   0   0   2   2   2   2   0   2   0   2   2   2   2   0   2   2   2   0   0   2   2   2   2   2   0   2   2   2   2   2   0   2   2   0   2   2   2   2   0   0   2   2   2   2   2   0   0   0   0   0   0   0   2   0   0   0   0   0   0   0   2   2   0   0   0   0   0   0   0   2   0   0   0   0   2   0   2
 MK-2-3                 2   2   0   0   2   2   0   0   0   0   2   2   0   2   0   2   2   0   0   0   0   2   2   0   0   0   2   2   2   2   0   0   2   2   2   2   0   2   0   2   0   2   2   0   2   0   0   2   0   2   2   2   2   2   2   0   2   2   2   2   0   2   0   0   0   0   2   2   2   0   0   0   2   2   0   2   2   2   0   2   2   0   2   0   2   2   2   0   0   0   2   2   0   2   2   2   2   2   0   2   0   2   2   0   0   2   0   2   2   0   2   0   2   2   0   0   2   2   2   2   0   0   0   0   0   2   2   2   2   0   2   0   0   2   2   2   0   2   2   2   0   0   2   2   2   2   2   0   2   2   2   2   2   0   2   2   0   0   2   0   2   0   0   2   2   2   2   2   0   0   0   0   0   0   0   2   0   0   0   0   0   0   2   2   2   0   0   0   0   0   0   0   0   0   0   2   0   2   0   2
 MK-2-4                 2   2   0   0   2   0   0   0   0   0   2   2   0   2   0   2   2   2   0   0   0   2   2   0   0   0   2   0   2   2   0   0   2   2   0   2   0   2   0   2   0   2   0   0   2   0   0   2   0   2   2   2   0   2   2   0   2   2   2   2   2   2   0   0   0   0   2   2   2   0   0   0   2   2   0   0   0   2   2   2   2   0   2   0   2   0   2   0   0   0   2   0   0   2   2   2   0   2   2   2   0   0   2   0   2   2   0   2   2   0   2   2   2   2   0   0   2   2   2   2   0   0   0   0   0   2   2   2   2   0   2   0   0   0   2   2   2   2   2   2   0   0   2   2   2   2   2   0   2   2   2   2   2   0   2   2   0   0   2   0   2   2   0   2   2   2   2   2   0   0   0   2   0   0   0   2   2   0   0   0   0   0   2   0   2   0   0   0   0   0   0   0   0   0   0   2   0   2   0   2
 MK-2-5                 2   2   0   0   2   0   0   2   0   0   2   2   0   2   2   2   2   2   0   0   0   2   2   0   0   0   2   0   2   2   0   0   0   2   0   2   0   2   2   2   0   2   0   0   2   0   0   2   2   2   2   2   0   2   2   0   0   2   2   2   2   2   0   0   0   0   2   2   2   0   0   0   2   0   0   0   0   2   2   2   2   0   2   0   2   0   2   0   0   0   2   2   0   2   2   2   0   2   2   0   0   0   2   2   2   2   0   2   2   2   2   0   2   2   0   0   2   2   2   2   0   0   0   0   2   2   2   2   2   0   0   0   0   0   2   2   2   2   2   2   0   0   2   2   2   2   2   0   2   2   2   2   2   0   2   2   0   0   2   2   2   2   2   2   2   2   2   2   0   0   0   2   0   0   0   2   2   0   0   0   0   0   2   0   2   0   2   0   0   0   0   2   0   0   0   2   0   2   0   2
 MK-2-6                 2   2   0   0   2   0   0   2   0   0   2   2   0   2   2   2   2   0   0   0   0   2   2   0   2   0   2   0   0   2   0   2   0   2   0   2   0   2   2   2   2   2   0   0   2   0   0   2   2   2   2   2   2   2   0   0   0   2   2   2   2   2   0   0   0   2   2   2   2   0   0   0   2   0   0   2   0   0   2   2   2   0   2   0   2   0   2   0   0   0   2   2   0   2   2   2   2   2   2   0   0   0   2   2   2   2   0   2   2   0   0   0   2   2   0   0   2   2   2   2   0   0   0   0   2   2   2   2   2   2   0   0   0   2   2   2   2   2   2   2   0   0   2   2   2   2   2   0   2   2   2   2   2   0   2   2   0   0   2   2   2   2   2   2   2   2   2   2   2   0   0   2   0   0   0   2   0   0   0   0   0   0   2   0   2   0   2   0   0   0   0   2   0   0   0   2   0   2   0   2
 MK-2-7                 2   2   0   0   2   0   0   2   0   0   2   2   0   2   2   2   2   0   0   0   0   2   2   2   2   0   2   0   0   2   0   2   0   2   0   2   0   2   2   2   2   2   0   0   2   0   0   2   2   2   2   0   2   2   0   0   0   2   2   2   0   2   0   0   0   2   2   0   2   0   0   0   2   0   0   2   0   0   0   0   2   0   2   0   2   0   0   2   2   0   0   2   0   2   2   2   2   2   2   2   0   0   0   2   2   2   0   2   2   0   0   0   2   0   0   0   2   2   2   0   0   0   0   0   2   2   2   2   2   2   0   2   0   2   2   2   2   2   2   2   2   0   2   0   2   2   2   0   0   2   2   2   2   0   2   2   0   0   2   2   2   2   2   0   2   2   2   2   2   0   0   2   0   0   0   2   0   0   2   0   0   0   2   0   2   0   2   2   0   0   0   2   0   0   0   2   0   2   0   2
 MK-2-8                 2   0   0   2   2   0   0   0   0   0   2   2   0   2   2   2   2   0   0   0   2   2   0   2   2   0   2   0   0   2   0   2   0   2   0   0   0   0   2   2   0   2   0   0   2   0   0   2   2   2   2   2   2   2   0   0   0   2   2   2   0   2   0   0   0   2   2   0   2   2   0   0   2   0   0   2   0   0   0   2   2   0   0   0   2   0   0   2   2   0   0   2   0   0   2   2   2   2   2   0   0   0   0   2   2   2   0   2   2   0   0   0   2   0   0   0   2   2   2   0   0   0   0   0   2   2   2   2   2   2   0   2   0   2   2   2   2   2   2   2   2   0   2   0   0   2   2   0   0   2   2   2   2   0   2   2   0   0   2   2   2   2   2   0   2   2   2   2   2   2   0   2   0   0   0   2   2   0   2   0   2   0   2   0   2   0   2   0   2   0   0   2   0   0   0   2   0   0   2   2
 MK-2-9                 0   0   0   2   2   0   0   0   0   0   2   2   0   2   2   2   2   0   0   0   2   2   0   2   2   0   2   0   0   2   0   2   0   2   0   0   0   0   2   2   0   2   0   0   2   0   2   2   2   2   2   0   2   2   0   0   0   2   2   2   2   2   0   0   0   2   2   0   2   2   0   0   2   0   0   2   0   0   0   2   2   0   0   0   0   0   0   2   2   2   0   2   0   2   2   2   2   2   2   0   0   0   0   2   2   2   0   2   2   0   0   2   0   0   0   2   0   0   2   0   0   0   0   0   2   2   0   2   2   2   0   2   0   2   2   2   2   2   2   2   2   2   2   0   0   2   2   0   0   2   2   2   2   0   2   2   0   0   2   2   2   0   2   0   2   2   2   2   0   2   0   2   0   0   0   2   2   2   2   0   2   0   2   0   2   2   2   0   2   2   0   2   0   2   0   2   0   0   2   0
 MK-2-10                2   0   2   2   2   2   0   0   0   0   2   2   0   2   2   2   2   0   2   0   2   2   0   2   2   2   2   0   0   2   0   2   0   2   0   0   0   0   2   2   0   2   0   0   2   0   2   2   2   2   2   0   2   2   0   0   0   2   2   2   2   2   0   0   2   2   2   0   0   2   0   0   2   0   2   0   0   0   0   2   2   0   0   2   0   0   0   2   2   0   2   2   0   0   0   2   2   2   2   0   0   0   0   2   0   2   2   2   2   0   0   0   0   0   0   0   0   0   2   0   0   0   0   0   2   0   0   0   2   2   0   2   0   2   2   2   2   2   2   2   2   2   2   0   0   2   2   0   0   2   2   2   2   0   0   2   0   2   2   2   2   0   2   0   2   2   2   2   0   2   0   2   0   2   0   2   2   2   0   0   2   0   2   0   2   2   2   0   0   2   0   2   0   2   0   2   0   0   2   0
 MK-2-11                2   0   2   2   2   2   0   0   0   0   2   2   0   2   2   2   2   0   2   0   2   2   0   2   2   2   2   0   0   2   0   2   0   2   0   0   0   0   2   2   0   2   0   0   2   0   2   2   2   2   2   0   2   2   2   0   0   2   0   2   2   2   2   0   2   2   2   0   0   2   0   0   0   0   2   0   0   0   0   2   2   0   0   0   0   0   0   2   2   0   2   2   0   0   0   2   2   2   2   0   0   0   0   2   0   2   2   2   2   0   0   0   2   0   0   0   0   0   0   0   0   0   0   0   2   0   2   0   0   2   0   2   0   2   2   2   0   2   2   2   2   2   2   0   0   2   2   0   0   2   2   2   0   0   0   2   2   2   2   2   2   0   0   0   2   2   2   2   0   2   0   2   0   2   0   2   2   2   0   0   2   0   2   0   2   2   0   0   0   2   2   2   0   2   0   2   0   0   2   0
 MK-2-12                2   2   2   2   2   2   0   0   0   0   2   2   0   2   2   2   2   0   2   0   2   2   0   2   2   2   2   0   0   2   0   2   0   2   0   0   2   0   2   2   0   2   0   0   2   0   2   2   2   2   2   0   2   2   2   0   0   2   0   2   0   2   2   0   2   2   2   0   2   2   0   0   0   0   2   0   0   0   0   2   2   0   0   0   0   0   0   2   2   0   2   2   0   0   0   2   2   2   2   0   2   0   0   2   0   2   2   2   2   0   0   0   2   0   0   0   0   0   0   0   0   2   0   0   2   0   2   0   0   2   0   2   0   2   2   2   0   2   2   2   2   2   2   0   0   2   2   0   0   2   0   0   0   0   0   2   2   2   2   2   2   0   0   0   2   2   2   2   0   2   0   2   0   2   0   2   2   2   0   0   2   2   2   0   2   2   0   0   0   2   2   2   0   2   0   2   0   0   2   0
 MK-2-13                2   2   2   2   2   2   0   0   0   0   2   2   0   2   2   2   2   0   2   0   2   2   0   2   2   2   2   0   0   2   2   2   0   2   0   0   2   0   2   2   0   2   0   0   0   0   2   2   2   2   2   0   2   2   2   0   0   2   2   2   0   2   2   2   2   2   0   0   2   2   0   0   0   0   2   0   0   0   0   2   2   0   2   0   0   0   0   2   2   0   2   2   0   0   0   2   0   2   2   0   2   0   0   2   0   2   2   2   2   0   0   0   2   2   0   0   0   0   2   0   0   2   0   0   2   0   2   0   0   2   0   2   0   2   2   2   0   2   2   2   2   2   2   0   0   2   0   0   0   2   0   2   0   0   2   2   2   2   2   0   2   0   0   2   2   2   2   2   0   2   2   2   0   2   0   2   2   2   0   0   2   2   2   0   2   2   0   0   0   2   2   2   0   2   0   2   0   0   2   0
 MK-2-14                2   2   2   2   2   2   0   0   0   0   2   2   0   2   2   2   2   0   2   0   2   2   0   2   2   2   0   2   0   2   2   2   0   2   0   0   2   0   2   2   0   2   0   0   0   0   2   2   2   0   2   2   2   2   2   0   0   2   2   2   0   2   2   2   2   2   0   0   2   2   0   0   0   0   2   0   0   0   0   0   2   0   2   0   0   0   0   2   2   0   2   2   0   0   0   2   0   2   2   0   2   0   0   2   0   2   2   2   2   2   0   0   0   2   0   0   0   0   2   0   0   2   2   0   2   0   2   0   0   2   0   2   0   2   2   2   0   2   2   2   2   2   2   0   0   2   0   0   2   2   0   2   2   0   2   2   0   2   2   0   2   0   0   0   2   2   2   2   0   2   2   2   0   2   0   2   2   2   0   0   2   2   2   0   2   2   0   0   0   2   2   2   0   2   0   2   0   0   2   0
 MK-2-15                2   2   2   2   2   2   0   0   2   2   2   2   0   2   2   2   2   0   2   2   2   2   2   2   2   2   0   2   0   2   2   2   0   2   0   0   0   2   2   2   0   2   0   0   0   0   2   2   2   0   2   2   2   2   2   0   0   2   0   0   0   0   2   2   2   2   0   0   2   2   0   0   2   0   2   0   0   0   0   0   2   0   0   0   0   0   2   2   0   0   2   2   2   2   2   2   0   2   2   0   2   2   2   2   0   2   2   2   2   2   0   0   2   2   2   0   0   0   2   0   0   2   0   0   2   0   2   0   0   2   0   2   0   2   2   2   0   2   2   2   2   2   0   0   0   2   0   0   2   2   0   2   0   0   0   2   2   0   2   0   2   2   0   2   2   2   2   2   0   2   2   2   0   2   2   2   2   2   2   0   2   2   2   0   2   2   0   0   0   2   2   2   0   2   0   2   0   0   2   0
 MK-2-16                2   2   2   2   2   2   0   0   2   2   2   2   0   2   2   2   2   0   2   2   2   2   2   2   2   2   0   2   0   2   0   2   0   2   0   0   0   0   2   2   0   2   2   0   0   0   2   2   2   0   2   2   2   2   2   0   0   2   0   0   0   2   2   2   2   2   0   2   2   2   0   0   2   0   2   0   0   0   0   0   2   0   0   0   0   0   2   2   0   0   0   2   0   2   2   2   0   2   2   0   2   2   2   2   0   2   2   2   2   2   2   0   2   0   2   0   0   0   2   0   0   2   0   0   2   0   2   0   0   2   0   2   2   0   2   2   0   2   2   2   2   0   0   0   0   2   0   0   2   2   0   2   0   0   0   2   2   0   2   0   2   2   0   2   2   2   2   2   0   2   2   2   0   0   2   2   2   2   2   0   2   2   2   0   2   2   0   0   0   2   2   0   0   2   0   2   0   0   2   0
 MK-3-1                 0   0   2   0   0   0   2   2   0   2   0   0   0   2   0   0   2   0   2   2   2   2   0   0   2   2   0   0   0   2   2   2   0   0   2   0   0   2   0   2   0   2   0   2   0   2   0   0   0   0   0   2   0   2   0   2   2   0   2   2   2   0   0   2   0   0   2   0   2   0   0   2   2   2   2   0   2   2   2   0   0   0   0   2   0   2   0   2   2   2   2   2   2   0   0   0   0   0   0   2   0   0   0   2   2   2   2   0   0   2   0   2   2   2   2   2   2   0   0   2   2   0   2   0   2   0   2   0   0   0   2   0   2   0   0   2   0   2   0   0   0   2   0   2   0   0   0   0   2   2   0   0   2   0   2   2   0   2   0   2   2   2   0   0   0   0   0   0   2   2   2   2   2   2   2   2   0   2   0   2   2   0   0   2   0   2   2   2   2   2   0   2   2   0   2   0   2   2   0   0
 MK-3-2                 0   0   2   0   2   0   2   2   0   2   0   0   0   2   0   0   2   0   2   2   2   2   0   0   2   2   0   0   0   0   2   2   0   0   2   0   0   0   0   2   0   0   0   2   0   2   0   0   0   0   0   2   0   2   0   0   2   0   2   2   2   0   0   2   0   0   0   0   2   0   0   2   2   2   2   0   2   2   2   0   0   0   0   2   0   2   0   2   2   2   2   2   2   0   0   0   0   0   0   0   0   0   0   2   2   2   2   0   0   2   0   0   2   2   2   2   2   0   0   2   2   0   2   0   2   0   2   0   0   0   2   2   2   0   0   2   0   2   0   0   0   2   0   2   0   0   0   2   2   2   0   0   2   0   2   2   2   2   0   2   2   2   0   0   0   0   0   0   2   2   2   2   2   2   2   2   0   2   0   2   2   0   0   2   0   2   0   2   2   2   0   2   2   0   2   0   0   2   0   0
 MK-3-3                 0   0   2   0   2   2   2   2   0   0   0   2   0   2   0   0   2   0   2   2   2   2   0   0   2   2   0   0   2   0   2   2   0   0   2   0   0   0   0   2   0   0   0   2   0   2   0   0   0   0   0   2   2   2   0   0   2   0   0   2   2   0   0   2   0   0   0   0   2   0   0   2   2   2   2   0   2   2   2   0   2   0   0   2   0   2   0   2   2   0   2   2   2   0   0   0   0   0   0   0   2   0   0   2   2   2   0   0   2   2   0   0   2   2   2   2   0   0   0   2   2   0   2   0   2   0   0   0   0   0   2   2   2   0   0   2   0   2   2   0   0   2   0   2   0   0   0   2   2   2   0   0   2   0   2   2   2   2   0   2   2   2   0   0   0   0   0   0   2   2   2   2   2   2   2   2   0   2   0   2   2   0   0   2   0   2   0   0   2   2   0   0   2   0   2   0   0   2   0   0
 MK-3-4                 0   0   2   0   2   2   2   0   0   0   0   2   0   2   0   0   2   2   0   2   2   2   0   2   2   2   0   0   2   0   2   2   0   0   2   0   2   0   0   2   2   0   0   2   0   2   0   0   0   0   2   0   2   2   0   2   2   0   0   2   0   0   0   2   0   0   0   0   2   0   0   2   2   2   2   0   2   2   2   0   2   0   0   2   0   2   0   2   2   0   2   2   2   0   0   0   0   0   0   0   2   0   0   2   2   2   0   0   2   2   0   0   2   2   0   2   0   0   2   2   2   0   2   0   2   0   0   2   0   0   2   0   2   0   0   2   0   2   2   0   0   0   0   2   0   0   0   2   2   2   0   0   2   0   2   2   2   2   0   2   2   2   0   0   2   0   0   2   2   2   2   2   2   2   2   2   0   2   0   2   0   0   0   2   0   2   0   0   2   0   0   0   2   0   2   0   0   0   0   2
 MK-3-5                 0   0   2   0   2   2   2   0   0   0   0   2   0   2   0   0   2   2   0   2   2   2   0   2   2   2   0   0   2   0   2   2   0   0   2   0   2   0   0   2   2   0   0   2   0   2   0   0   0   2   2   0   2   2   0   0   2   0   0   2   0   0   0   2   0   0   0   0   2   0   0   2   2   2   2   0   2   2   2   0   2   2   0   2   0   2   0   2   2   2   2   2   2   2   0   0   0   0   0   0   2   2   0   2   0   2   0   0   2   0   0   0   2   0   0   2   0   0   2   2   2   0   2   0   2   0   0   2   0   0   2   0   2   0   0   2   0   2   0   0   0   0   0   2   0   0   0   0   2   0   0   0   2   0   2   2   2   2   0   2   2   2   0   0   2   0   0   2   2   2   2   2   2   0   2   2   0   2   0   2   0   0   0   2   0   2   0   0   2   0   0   0   2   0   2   2   0   0   0   2
 MK-3-6                 0   0   2   0   2   2   2   0   0   0   2   2   0   2   0   0   2   2   0   2   2   2   0   2   2   2   0   0   2   0   2   2   0   0   2   0   2   0   0   2   2   0   0   2   0   2   0   0   0   2   0   0   2   2   0   2   2   0   0   0   2   0   0   2   0   2   0   0   2   0   0   2   2   2   2   0   0   2   0   0   2   2   0   2   0   2   0   2   2   2   2   2   2   2   0   0   0   2   0   0   2   2   0   2   0   2   0   0   2   0   0   0   2   0   0   0   0   0   2   2   2   2   2   0   2   0   0   2   0   0   2   0   2   0   0   2   2   2   0   0   0   0   0   2   0   0   0   0   2   0   0   0   2   0   2   2   2   2   0   2   2   2   0   0   2   0   0   2   2   2   2   0   2   0   2   2   0   2   0   2   0   0   0   2   0   2   2   0   2   0   0   0   2   0   2   2   0   0   0   2
 MK-3-7                 0   0   2   0   2   2   2   2   0   0   2   2   0   2   0   2   2   2   0   2   2   2   0   0   2   2   0   0   2   2   2   2   0   0   2   0   2   0   0   2   2   0   0   2   0   2   0   0   0   2   0   0   2   0   2   2   2   0   0   2   2   0   0   2   0   0   0   0   2   0   0   2   2   2   2   0   0   2   0   0   2   2   0   2   0   2   0   0   2   0   2   2   2   2   0   0   0   2   0   0   2   2   0   2   0   2   0   0   2   2   0   0   2   0   0   0   0   0   2   0   2   2   0   0   2   0   0   2   0   0   2   0   2   0   0   2   2   2   0   0   0   0   0   2   0   2   0   0   2   0   0   2   2   0   2   2   2   2   0   2   2   2   0   0   2   0   0   0   2   2   2   0   2   0   2   0   0   2   0   2   0   0   2   2   0   2   0   0   2   0   0   0   2   0   2   2   0   0   0   2
 MK-3-8                 0   0   2   0   2   2   2   2   0   0   2   2   0   2   0   2   2   2   0   2   2   0   0   0   2   2   2   0   2   2   2   2   0   0   2   0   2   0   0   2   2   2   0   2   0   2   0   0   0   2   0   0   2   0   2   2   2   0   0   2   2   0   0   2   0   0   2   0   2   0   0   2   2   2   2   0   0   2   2   0   2   2   0   0   0   0   0   0   2   2   2   2   2   2   0   0   2   2   0   2   2   2   0   2   0   2   0   0   2   2   0   0   2   0   0   2   0   2   2   0   0   2   0   0   2   0   0   2   0   0   2   0   2   2   0   2   2   2   2   2   0   0   0   2   0   2   0   0   2   0   0   2   2   0   2   2   2   2   0   2   2   2   0   0   2   0   0   0   2   2   2   0   2   0   2   0   0   2   0   2   0   0   2   2   0   2   0   0   2   0   0   0   2   0   2   2   0   0   0   2
 MK-3-9                 0   0   2   0   2   2   2   2   0   0   2   2   0   2   0   2   0   2   0   2   2   0   0   0   2   2   2   0   2   2   2   2   0   0   2   0   2   0   0   2   2   2   0   2   0   2   0   2   0   2   0   0   2   0   0   2   2   0   0   2   2   0   0   2   0   0   2   0   2   0   0   2   2   2   2   0   0   2   2   0   2   2   0   0   0   0   0   0   2   2   2   0   2   2   0   0   2   2   0   2   2   2   0   0   0   2   0   0   2   2   0   0   2   0   0   2   0   0   0   0   0   2   0   0   2   0   0   2   0   0   0   0   2   2   0   2   2   2   2   2   0   0   0   2   0   2   0   0   2   0   0   2   2   0   2   2   2   2   0   2   2   2   0   0   0   0   0   0   2   2   2   0   2   2   2   0   0   2   0   2   0   2   2   2   0   0   0   0   2   0   0   0   2   2   2   2   0   0   0   2
 MK-3-10                0   0   2   0   2   2   2   2   0   0   2   2   0   2   0   2   0   2   0   2   2   0   2   0   2   2   2   0   2   2   2   2   0   0   0   0   2   0   0   2   2   2   0   2   0   2   0   2   0   2   0   0   2   2   0   2   2   0   2   2   2   0   0   2   0   0   2   0   2   0   0   2   2   2   2   0   0   2   2   0   2   2   0   0   2   0   0   0   2   2   0   0   2   2   0   0   2   2   0   2   2   2   0   0   0   2   0   0   2   2   0   0   2   2   0   2   0   0   0   2   0   2   2   0   0   0   0   2   0   0   0   0   2   2   0   2   2   2   2   2   0   0   0   2   0   2   0   0   2   2   0   2   2   0   2   2   2   2   0   2   0   2   0   0   0   0   0   0   2   2   2   0   2   2   2   2   0   2   0   2   0   2   2   2   0   0   0   0   2   0   0   0   2   0   2   2   0   0   0   2
 MK-3-11                0   0   2   0   2   2   2   2   0   0   2   2   0   2   0   2   0   2   0   2   2   0   2   0   2   2   2   0   2   2   2   2   0   0   0   0   2   0   0   0   2   2   0   2   0   2   0   2   0   2   0   0   2   2   0   2   2   0   2   2   2   0   0   2   2   0   2   0   2   0   0   2   2   2   2   0   2   2   2   0   2   2   2   0   2   0   0   0   2   2   0   0   2   2   0   0   2   2   0   2   2   2   0   0   0   2   0   0   2   2   0   0   2   2   0   2   0   2   0   0   0   2   2   0   0   0   0   2   0   0   0   0   2   2   0   2   2   2   2   2   2   0   2   2   0   2   0   0   2   2   0   2   2   2   2   2   2   2   0   2   0   2   0   0   0   0   0   0   2   2   2   0   2   2   2   2   0   2   2   2   2   2   2   0   0   0   2   2   2   2   0   0   2   0   2   2   0   0   2   2
 MK-3-12                0   2   2   0   2   0   2   2   0   0   2   2   0   2   0   2   0   0   0   0   2   2   2   0   0   2   2   0   2   2   2   2   0   0   0   0   2   2   0   2   2   2   0   0   0   2   0   2   0   2   0   0   2   2   2   2   2   0   2   0   2   0   0   2   0   0   2   0   2   2   0   2   2   2   2   0   2   2   2   0   2   2   2   0   2   0   0   0   2   2   0   0   2   2   0   0   2   2   0   2   2   2   0   0   0   2   0   0   2   0   0   0   2   2   0   2   0   2   0   0   0   2   2   0   0   0   0   2   2   0   0   0   2   2   0   2   2   2   2   2   0   0   2   2   2   2   0   0   2   2   0   0   2   0   2   2   2   2   0   2   0   2   0   0   0   0   0   0   2   2   2   0   2   2   2   2   0   2   2   2   2   0   2   0   0   0   2   2   0   2   0   0   2   0   2   2   0   0   2   2
 MK-3-13                0   2   0   0   2   2   2   2   0   0   2   2   0   2   0   2   0   0   0   0   2   2   2   0   0   2   2   0   2   2   2   2   0   2   0   0   2   2   0   2   2   2   0   0   0   2   0   0   0   2   0   2   0   2   2   0   2   0   2   0   2   0   2   2   0   0   2   0   2   2   0   2   0   2   0   0   0   2   2   0   2   2   2   0   2   0   2   0   2   2   0   0   2   2   0   0   2   2   0   2   2   2   0   0   0   2   0   0   2   2   0   0   2   2   0   0   2   2   0   0   0   2   2   2   0   0   2   2   2   0   0   0   2   0   0   2   2   2   2   2   0   0   2   2   2   2   2   0   2   2   0   0   2   0   2   2   2   2   0   2   0   2   0   0   0   0   0   0   2   2   2   0   2   2   2   0   0   0   2   2   2   0   2   0   0   0   2   2   0   2   0   0   2   0   2   2   0   0   2   2
 MK-3-14                0   2   0   0   2   2   2   2   0   0   2   2   0   2   0   2   2   0   0   2   2   0   2   0   2   2   2   2   0   2   2   2   0   2   0   0   0   2   0   2   2   2   0   0   0   2   0   0   0   0   0   2   2   0   2   0   2   0   2   0   2   0   0   2   0   0   2   2   2   2   0   2   0   2   0   0   0   2   2   2   2   2   0   0   2   0   2   0   2   2   0   0   2   0   0   0   0   2   0   2   2   2   0   0   0   2   2   0   2   2   0   0   2   2   0   0   2   2   0   0   0   2   2   2   2   0   2   2   2   0   0   0   2   2   2   2   2   2   2   2   0   2   2   2   2   0   2   0   2   2   0   0   2   0   2   2   2   2   0   2   2   2   0   0   0   0   2   0   2   2   2   0   2   2   2   0   0   0   2   2   2   0   2   0   0   0   2   2   2   2   2   0   2   0   2   2   0   0   2   2
 MK-3-15                0   2   0   0   2   2   2   2   0   0   2   0   0   2   0   0   2   0   0   2   2   0   2   0   2   2   2   0   2   2   2   2   0   2   0   0   0   2   0   2   2   2   0   0   0   2   0   0   0   0   0   2   2   0   2   2   0   0   2   0   0   0   0   2   0   0   2   2   2   2   0   2   0   2   0   0   0   2   2   2   2   2   2   0   2   0   2   0   2   2   0   0   2   0   0   0   0   2   0   2   2   0   0   0   0   2   2   0   2   2   0   0   2   2   0   0   2   2   0   0   0   2   2   2   2   0   2   2   2   0   0   0   2   2   2   2   2   2   2   2   0   2   2   2   2   0   0   0   0   2   0   0   2   0   2   2   2   2   0   2   2   2   0   0   0   0   2   0   2   2   2   0   2   0   2   0   0   0   2   0   2   0   2   0   0   0   2   2   2   2   2   0   2   0   2   2   2   0   2   2
 MK-3-16                0   2   0   0   2   2   2   2   0   0   2   0   0   2   0   0   2   0   0   2   2   0   2   0   2   2   2   0   2   2   2   2   0   2   2   0   0   2   0   2   2   2   0   0   0   2   0   0   0   0   0   2   2   0   0   2   0   0   2   0   0   2   0   2   0   0   0   2   2   2   0   2   0   2   0   0   0   2   0   2   2   0   2   0   0   2   2   0   2   2   0   0   2   0   0   0   0   2   2   2   2   0   0   2   0   2   2   0   2   2   0   0   2   2   0   0   2   2   0   0   0   2   0   2   2   0   2   2   2   0   0   0   2   2   2   2   2   2   2   2   0   2   2   2   2   2   0   2   0   2   0   0   2   2   2   0   2   2   0   2   2   2   0   0   0   0   2   2   2   2   2   0   2   0   2   0   0   2   2   0   2   0   2   0   0   0   2   2   2   2   2   0   2   0   2   2   2   0   2   2
 MK-4-1                 2   0   0   0   0   2   0   0   0   0   2   0   2   0   0   0   2   0   0   0   0   0   0   0   0   0   0   2   2   2   0   0   0   2   2   2   2   2   2   0   2   0   2   0   0   0   2   2   2   2   0   0   0   0   0   2   2   0   0   2   0   2   0   0   0   0   2   2   2   0   2   0   2   2   2   2   2   2   2   0   0   0   2   2   2   0   0   2   0   0   2   2   0   0   2   0   0   2   0   2   0   0   0   0   2   0   2   0   0   2   2   0   2   0   0   0   0   2   0   0   0   2   2   0   2   0   0   0   0   2   0   2   2   0   0   0   0   2   0   2   0   2   2   0   0   2   0   2   0   0   0   2   0   2   2   2   2   2   0   2   0   0   0   2   0   0   0   0   0   2   2   0   0   2   0   2   2   2   2   0   2   0   2   2   2   0   2   0   2   2   0   0   0   2   2   2   2   0   0   2
 MK-4-2                 0   0   0   0   0   0   0   0   0   0   2   0   2   0   0   0   2   2   0   0   0   0   0   0   0   0   0   2   2   2   0   0   0   2   2   2   2   2   2   0   0   0   2   0   0   0   0   2   2   2   0   0   0   0   0   2   2   0   0   2   0   2   0   0   0   0   2   2   2   0   2   0   2   0   2   2   2   2   2   0   0   0   2   2   2   0   0   2   0   0   2   2   2   0   2   0   0   2   0   0   0   0   0   0   2   0   2   0   0   2   2   0   2   0   0   0   0   2   0   0   0   2   2   2   2   0   0   0   0   2   0   2   2   0   0   0   0   2   0   2   2   2   2   0   0   2   0   2   0   0   0   2   0   2   0   2   2   2   0   2   0   0   0   2   0   0   0   0   0   2   2   2   0   2   0   2   2   2   2   0   2   0   2   2   2   0   2   0   2   2   0   0   0   2   2   2   2   0   0   2
 MK-4-3                 0   0   0   0   0   0   0   0   0   0   2   0   2   0   0   0   0   2   0   0   0   0   0   0   0   0   0   2   2   2   0   0   0   2   2   0   2   2   0   2   0   0   2   0   2   0   0   2   2   2   0   0   0   0   0   2   0   0   0   2   0   2   0   0   0   0   2   2   2   0   2   0   2   0   2   2   2   0   2   0   0   0   2   2   2   0   0   2   0   0   2   0   0   0   2   0   0   2   0   2   2   0   0   0   2   0   2   0   0   2   2   2   2   0   0   0   0   2   0   0   0   2   2   2   2   0   0   0   0   2   0   2   2   0   0   0   2   2   0   2   2   2   2   0   2   2   0   2   0   2   0   2   0   2   2   2   2   2   0   2   0   0   0   2   0   0   0   0   0   2   2   2   0   2   0   2   2   2   2   0   2   0   2   2   2   0   2   2   2   2   2   2   0   2   2   2   2   0   0   2
 MK-4-4                 0   0   0   0   0   2   0   0   0   0   2   0   2   0   0   0   0   2   0   0   0   0   2   0   0   0   0   2   2   2   0   0   0   2   2   0   2   0   0   2   0   0   2   0   2   0   0   2   2   0   0   0   0   0   0   2   0   0   0   2   0   0   0   0   0   0   2   2   2   0   2   0   2   0   2   2   2   0   2   0   0   0   2   2   2   0   0   2   0   0   2   0   0   0   2   0   0   2   0   2   2   0   0   0   2   0   2   0   0   2   2   2   2   0   0   0   0   2   2   2   0   2   2   2   2   0   0   0   0   2   0   2   2   0   0   0   2   2   0   2   2   2   2   0   2   2   2   2   0   2   0   2   0   2   2   2   0   2   0   2   0   0   0   2   0   0   0   0   0   2   2   2   2   2   0   2   2   2   2   0   0   0   2   2   2   0   2   2   2   2   2   2   0   2   2   2   2   0   0   2
 MK-4-5                 0   0   2   0   0   2   0   0   0   0   2   0   2   0   0   0   0   2   0   0   0   2   2   0   2   0   0   2   2   2   0   0   0   2   2   0   2   0   0   2   0   0   2   0   2   0   0   2   2   0   0   0   0   0   0   2   0   0   0   2   0   0   0   2   0   0   2   2   2   0   2   0   2   2   2   0   2   0   2   0   0   0   2   2   2   0   0   2   0   2   2   0   0   0   2   0   0   2   0   2   2   0   0   0   2   0   2   2   0   2   2   2   0   0   0   0   0   2   0   2   0   2   0   2   2   0   0   0   0   2   2   2   2   0   0   0   2   2   0   2   2   0   2   0   2   2   2   2   0   2   0   2   0   2   2   2   0   2   0   2   0   0   0   2   0   0   0   0   0   2   2   2   2   2   0   2   2   2   2   0   0   0   2   2   2   0   2   2   2   2   0   2   0   2   2   2   2   0   0   0
 MK-4-6                 0   0   2   0   0   2   0   0   0   0   2   2   2   2   0   0   0   2   0   0   0   0   2   0   2   0   0   0   2   2   0   0   0   2   0   0   2   0   0   2   0   0   2   0   2   0   0   2   2   0   0   0   0   0   0   2   0   0   0   2   0   0   0   2   0   0   2   2   2   0   2   0   2   2   2   0   2   0   2   0   0   0   2   2   2   0   0   2   0   2   2   0   0   0   2   0   0   2   0   2   2   0   0   2   2   2   2   2   0   2   2   0   0   2   0   0   0   0   0   2   0   2   0   2   2   0   0   0   0   0   2   0   2   0   0   0   2   2   0   0   2   0   2   0   2   2   2   2   0   2   0   2   0   2   2   2   0   2   0   2   0   0   0   0   0   0   0   0   0   2   2   0   2   2   0   2   0   0   2   0   0   0   2   2   2   0   2   0   2   2   0   2   0   2   2   2   2   0   0   0
 MK-4-7                 0   0   2   0   0   0   0   0   0   0   2   2   2   2   0   0   0   2   0   0   0   0   2   0   2   0   0   0   2   2   0   0   0   2   0   0   2   0   2   2   0   0   2   0   2   0   0   2   2   0   0   2   0   2   0   2   0   0   0   0   0   0   0   2   0   0   2   2   2   0   2   0   2   2   2   2   2   0   0   0   0   0   2   2   2   0   2   0   0   2   2   0   0   0   2   0   0   2   0   2   2   0   0   2   2   2   2   2   0   2   2   0   0   2   2   2   0   0   0   2   0   2   0   2   2   2   0   0   0   0   2   0   2   0   0   2   2   2   0   0   2   0   2   0   2   2   2   2   0   2   0   2   0   2   2   2   0   0   0   2   0   0   0   0   0   0   0   0   0   2   2   0   2   2   0   0   2   0   2   0   0   0   2   2   2   2   2   0   2   2   2   2   0   2   2   2   0   0   0   0
 MK-4-8                 0   0   2   0   0   0   0   2   2   0   0   2   2   2   2   2   0   2   0   2   0   0   2   0   2   0   0   0   2   2   0   2   0   2   2   2   2   0   2   2   0   0   2   0   2   0   0   2   2   0   0   2   0   2   0   2   0   0   0   0   0   0   0   2   0   2   2   2   2   0   0   0   2   2   2   2   2   0   0   0   2   0   2   2   2   0   2   0   0   2   2   0   0   0   2   0   0   2   0   2   2   0   0   2   2   2   2   2   0   2   2   0   0   2   0   0   0   0   0   2   0   2   0   2   2   2   0   0   0   0   2   0   2   0   0   2   2   2   0   0   2   0   2   0   2   2   2   2   0   2   0   0   0   2   2   2   0   0   0   2   0   0   0   0   0   0   0   0   0   2   2   0   2   2   0   0   2   0   2   0   0   2   2   2   2   2   2   0   2   2   2   2   0   2   2   2   0   0   0   0
 MK-4-9                 0   0   2   0   0   0   0   2   2   0   0   2   2   2   2   2   0   2   2   2   0   0   2   0   2   0   0   0   2   2   0   2   0   2   2   2   2   0   2   2   0   0   2   0   2   0   0   2   0   0   2   2   0   2   0   2   0   0   0   0   0   2   0   2   0   0   2   2   2   0   0   0   2   2   2   0   2   0   0   0   2   2   2   2   0   0   2   0   0   2   2   0   0   0   2   0   0   2   0   2   2   0   0   2   2   2   2   2   0   2   2   0   0   2   0   0   0   0   0   2   0   2   0   2   2   2   0   0   0   0   2   0   2   0   0   0   0   2   0   0   2   0   2   0   2   2   2   2   0   2   0   0   0   2   2   2   0   0   0   2   0   0   0   2   0   0   2   0   0   2   2   0   2   0   0   0   2   0   2   0   2   0   2   0   2   2   2   0   2   2   2   2   0   2   2   2   0   0   0   0
 MK-4-10                0   0   2   0   0   0   0   0   2   0   0   2   2   2   2   2   0   2   0   2   0   0   2   0   2   0   2   0   2   2   0   2   0   2   2   2   2   0   2   2   2   0   2   0   2   0   0   2   0   0   2   2   0   2   0   2   0   0   0   0   2   2   0   2   2   0   2   2   2   0   0   0   2   2   2   0   2   0   0   0   2   2   2   2   0   0   2   0   0   2   0   0   0   0   2   0   0   2   0   2   2   0   0   2   2   2   0   2   0   2   2   0   0   2   0   0   0   0   0   2   0   2   0   2   0   2   0   0   0   0   2   2   2   0   0   2   0   2   0   0   2   0   0   0   2   2   2   2   0   2   0   0   0   2   2   2   0   0   0   2   0   0   2   2   2   0   2   2   0   2   2   0   2   2   0   2   2   0   2   0   2   2   2   0   2   2   2   0   0   2   2   0   0   2   2   2   0   0   2   0
 MK-4-11                0   0   2   0   0   0   0   0   2   0   2   2   2   2   2   0   0   2   0   2   0   0   2   0   0   0   0   0   2   2   0   2   0   2   2   2   2   0   2   2   2   0   2   0   2   0   0   2   0   0   2   2   0   2   0   2   0   0   0   0   2   2   0   2   2   0   2   2   2   0   0   0   2   2   2   0   2   0   0   0   0   2   2   2   0   2   2   0   0   2   0   2   0   0   2   0   2   2   0   2   0   0   0   2   2   2   0   2   0   2   2   0   0   0   0   0   0   0   0   2   0   2   0   2   0   2   0   0   0   0   2   2   2   0   0   2   0   2   0   0   2   0   0   0   2   2   2   2   0   2   0   0   0   2   2   2   0   0   0   2   2   0   2   2   0   0   2   2   0   2   2   0   2   2   0   2   2   0   2   0   2   2   2   2   2   2   2   0   0   2   2   2   2   2   0   2   0   0   2   0
 MK-4-12                0   0   2   0   0   0   0   0   2   0   2   2   2   2   0   0   0   2   0   0   2   0   2   0   0   0   0   2   2   0   0   2   0   2   2   2   2   0   2   2   2   0   2   0   2   0   0   2   0   0   2   2   2   2   0   2   0   0   2   0   2   2   2   2   2   0   2   2   2   0   0   0   2   0   2   0   2   0   0   0   0   2   2   2   0   2   2   0   0   0   0   2   0   0   2   0   2   2   0   2   0   0   0   2   2   2   0   2   2   2   2   0   0   0   0   0   0   0   0   2   0   2   0   2   0   2   0   2   2   2   2   2   0   0   0   2   0   0   0   0   2   0   0   0   2   0   2   2   0   2   0   0   0   2   0   2   0   0   2   2   2   0   2   2   0   0   2   2   0   2   0   0   2   2   0   2   2   0   2   0   2   2   2   2   0   2   2   0   0   2   2   0   0   2   0   2   0   0   2   0
 MK-4-13                0   0   0   0   0   2   0   0   2   0   2   2   2   2   0   2   0   2   0   0   2   0   2   0   0   0   0   2   2   0   0   0   0   2   2   2   0   0   2   2   2   0   2   0   2   0   0   2   0   0   2   0   0   2   0   2   0   0   2   0   0   2   2   2   0   0   2   2   2   0   0   0   2   0   2   0   2   0   0   0   0   2   2   2   0   2   2   0   0   0   0   2   0   0   2   0   0   2   2   2   0   0   0   2   2   2   0   0   2   2   2   0   0   0   0   0   0   0   0   0   0   0   2   2   0   0   0   2   2   2   2   2   0   0   0   2   0   2   0   0   0   0   0   2   2   2   2   2   0   0   0   0   0   2   0   2   0   0   2   2   2   0   2   2   0   0   2   2   0   2   0   0   2   2   0   2   2   0   0   0   2   0   2   2   0   2   2   0   0   2   2   0   0   2   0   2   0   0   0   0
 MK-4-14                0   0   0   0   0   2   2   0   2   0   2   2   2   2   0   2   0   2   0   0   2   0   2   0   0   0   0   2   2   0   0   0   2   2   2   2   0   0   2   2   2   0   2   0   2   0   0   2   0   0   2   0   0   2   0   0   0   2   2   0   0   2   2   2   0   0   2   2   2   0   0   0   2   0   2   0   2   0   2   0   0   2   2   2   0   2   2   0   0   0   0   2   0   0   0   0   0   2   2   2   2   0   0   2   2   2   0   0   0   2   2   0   0   0   0   0   0   0   0   0   0   0   2   2   0   0   0   2   2   2   2   2   0   0   0   2   2   2   0   2   0   0   0   2   2   2   2   0   0   0   0   0   0   2   0   2   0   0   2   2   2   0   2   2   0   0   2   2   0   2   0   0   2   2   0   2   2   2   0   0   2   0   0   0   0   2   2   0   0   2   2   0   0   2   0   2   0   0   0   0
 MK-4-15                0   0   0   0   0   0   2   0   2   0   2   2   2   2   0   2   0   2   2   0   2   2   2   0   0   0   0   2   2   2   0   2   2   2   2   2   0   0   2   0   0   0   2   0   2   0   0   2   0   0   2   0   0   2   0   0   0   2   2   0   0   2   2   2   0   0   2   2   2   2   0   0   2   0   2   0   0   0   2   2   0   2   2   2   0   2   2   0   0   0   2   2   0   0   0   0   0   2   2   2   2   0   0   2   2   2   0   0   0   2   2   0   0   0   0   0   0   0   0   0   2   0   0   2   0   0   0   2   2   0   2   2   0   0   0   2   2   2   0   2   0   0   0   2   2   2   0   0   0   0   0   0   0   2   0   2   0   0   2   2   2   0   2   2   0   0   2   2   0   2   0   0   0   2   0   2   2   2   0   0   2   0   0   0   0   2   2   0   0   2   2   0   0   2   0   2   2   0   0   0
 MK-4-16                2   0   0   0   0   0   2   0   2   0   2   2   2   2   0   2   0   2   2   0   2   2   2   0   0   0   0   2   2   2   2   2   0   2   0   2   0   0   2   0   0   0   2   0   2   0   2   2   0   0   2   2   0   2   0   0   0   2   2   0   0   0   2   2   2   2   2   0   0   2   0   0   2   2   2   0   0   0   2   2   0   0   2   2   0   2   2   0   0   0   2   2   0   0   0   0   0   0   2   2   2   0   0   0   2   2   0   0   0   2   2   0   0   0   0   0   0   0   0   0   2   0   2   2   0   0   0   2   2   0   2   2   0   0   0   2   2   2   0   2   0   0   0   2   0   2   0   0   0   0   0   0   0   2   0   2   0   0   2   2   2   0   2   0   0   0   2   2   2   2   0   0   0   2   0   2   2   2   0   0   2   0   0   0   0   2   2   2   0   2   2   0   2   2   0   2   2   0   2   2
 MK-5-1                 0   2   0   0   0   0   0   0   0   0   2   2   2   0   0   0   0   2   0   2   2   0   0   2   0   0   2   0   2   2   0   2   2   2   2   2   0   0   0   0   2   2   0   2   2   2   0   0   2   0   0   2   2   0   2   2   2   2   0   0   0   2   0   0   2   0   0   2   0   2   2   0   2   0   2   0   0   0   0   2   2   0   2   0   0   2   2   2   2   2   2   2   0   2   2   0   2   2   2   2   2   2   2   0   2   0   0   2   2   2   0   2   2   2   2   2   2   2   2   0   2   2   2   0   0   2   2   0   2   2   0   0   0   2   0   0   2   2   0   0   2   2   2   0   0   2   0   0   0   0   0   0   0   2   0   2   0   0   2   0   0   0   0   2   0   0   2   0   0   0   2   0   2   0   2   2   2   0   0   2   0   2   0   0   2   0   0   0   2   0   2   2   0   0   0   0   0   2   2   2
 MK-5-2                 0   2   0   0   0   0   0   2   0   0   2   2   2   0   0   0   0   2   0   2   2   0   0   2   0   2   2   0   2   2   0   2   2   2   2   2   0   0   0   0   2   2   0   2   2   0   0   0   0   0   0   2   2   0   2   2   0   2   0   0   0   2   0   0   2   0   0   2   0   2   2   0   0   0   2   0   0   0   0   0   2   0   2   0   0   2   0   2   2   2   2   2   0   2   2   0   2   2   2   2   0   2   2   0   2   0   2   2   2   2   0   2   2   0   2   2   2   2   2   0   0   0   2   0   0   2   2   0   2   2   0   0   0   2   0   0   2   2   0   0   0   0   2   0   0   2   0   0   0   2   2   0   0   2   0   2   0   0   2   0   0   0   0   2   0   0   2   0   0   0   2   0   0   0   2   2   2   0   0   2   0   2   0   0   2   0   0   0   0   0   2   2   0   0   0   0   0   2   2   2
 MK-5-3                 2   2   0   0   0   0   0   2   0   0   2   2   2   0   0   0   0   2   0   2   2   0   0   2   0   2   2   0   2   2   0   2   2   2   2   2   0   0   2   2   2   2   0   2   2   0   0   2   0   0   2   2   2   2   2   2   0   2   0   0   0   2   0   0   2   0   0   2   0   2   2   0   0   0   2   0   0   0   0   0   2   0   2   0   0   2   0   2   2   2   2   2   0   2   2   0   2   2   2   2   0   0   2   0   2   0   2   2   2   2   0   2   2   0   2   2   2   2   2   0   0   0   2   0   0   2   2   0   0   2   0   0   2   0   2   0   2   2   0   0   0   0   2   0   0   2   0   0   0   2   2   0   0   0   2   2   0   0   2   0   0   0   0   2   0   0   2   0   0   0   0   0   0   0   0   2   2   2   0   2   0   2   0   0   2   0   0   0   0   0   2   2   0   0   2   0   0   2   2   2
 MK-5-4                 2   2   0   0   0   0   0   2   0   0   2   2   2   0   0   0   0   2   0   2   2   0   2   2   0   2   0   0   2   2   0   2   2   2   2   2   0   0   2   2   2   2   0   2   2   0   0   2   0   0   2   2   2   2   2   2   0   2   0   2   0   2   0   0   2   0   0   2   0   2   0   0   0   0   2   0   2   0   0   0   2   0   2   0   0   0   0   2   2   2   2   2   0   2   2   0   2   2   2   0   0   0   2   0   2   0   2   2   0   2   0   2   2   2   2   2   2   2   2   0   0   0   2   0   2   2   2   0   0   2   2   0   2   0   2   0   2   2   0   0   0   0   2   0   0   2   0   0   0   2   2   0   0   0   2   2   0   0   2   0   0   0   2   2   0   0   2   0   0   0   0   0   0   0   2   0   2   2   0   2   0   2   0   0   2   0   0   0   0   0   2   2   0   0   2   0   0   0   2   2
 MK-5-5                 2   2   0   0   2   0   0   2   0   0   2   2   2   0   0   0   0   2   0   2   2   0   2   0   0   2   2   0   2   2   0   2   2   0   2   2   0   0   2   2   2   2   0   2   2   0   0   2   0   0   2   2   2   2   2   2   0   2   0   2   0   2   0   0   2   0   0   2   0   2   0   0   0   0   2   0   2   0   0   0   2   0   2   0   0   0   0   2   2   2   2   0   0   2   2   0   2   2   2   0   0   0   2   0   2   2   2   2   2   2   2   2   2   2   2   2   2   2   2   0   0   0   2   0   2   2   2   0   0   2   0   0   2   0   2   0   2   2   0   0   0   0   2   0   0   2   0   2   0   2   0   0   0   2   2   2   0   0   2   0   0   0   2   2   0   0   2   2   0   0   0   0   0   0   2   0   2   0   0   2   0   2   0   0   2   0   0   0   0   0   2   2   0   0   2   0   0   0   2   2
 MK-5-6                 2   2   2   2   2   0   2   2   0   0   2   2   2   2   0   0   0   2   0   2   2   0   2   0   0   2   2   0   2   2   0   2   2   0   2   2   0   0   2   2   2   2   0   2   2   0   0   2   0   0   2   2   2   2   2   2   0   0   2   2   0   2   0   0   2   0   0   2   0   2   0   0   0   0   2   0   2   0   0   0   2   0   2   0   0   0   0   2   2   2   0   0   0   2   2   0   2   2   2   0   0   0   2   0   2   2   2   2   2   2   2   2   2   0   2   2   2   2   2   0   0   0   2   2   2   2   2   0   0   2   2   0   0   0   2   0   2   0   0   0   0   0   2   0   0   2   2   2   0   2   0   0   0   2   2   2   0   0   2   0   0   0   2   2   2   0   2   2   0   0   0   0   0   0   2   0   2   0   0   2   0   0   0   0   2   0   0   0   0   0   2   2   2   0   2   2   0   0   2   2
 MK-5-7                 2   2   2   2   2   0   2   2   0   0   2   0   2   2   0   0   0   2   0   2   2   0   2   0   0   2   0   0   0   2   0   2   2   0   2   2   0   0   2   2   2   2   0   2   2   0   0   2   0   0   2   2   2   2   2   2   0   0   2   2   0   2   0   0   2   0   0   2   0   2   0   2   0   0   2   0   2   0   2   0   2   0   2   0   0   0   0   2   0   2   0   0   0   2   0   0   0   2   2   0   0   0   2   0   2   2   0   2   2   2   2   2   0   0   2   2   2   2   2   0   0   0   2   2   2   0   2   0   2   2   2   0   0   0   2   0   2   0   0   0   2   2   2   0   0   0   2   2   0   2   0   0   0   2   2   2   0   0   2   0   0   0   2   2   2   0   2   2   0   0   0   0   0   0   2   0   2   0   0   2   0   0   0   0   2   0   0   0   0   0   2   2   2   0   2   2   0   0   2   2
 MK-5-8                 0   0   2   2   2   0   2   2   0   0   2   0   0   2   0   0   0   2   2   2   2   0   2   0   0   2   0   0   0   2   0   2   2   0   2   0   0   0   0   2   2   0   2   2   2   0   0   2   0   0   2   2   2   2   2   2   0   0   2   2   0   2   0   0   2   0   2   2   0   2   0   2   0   2   2   0   2   0   2   0   2   0   2   0   2   0   0   2   0   0   0   0   0   2   0   0   0   2   2   0   0   0   2   0   2   2   0   2   2   2   0   2   0   0   2   2   2   2   2   0   0   2   2   2   2   0   2   0   2   2   0   2   0   0   2   0   2   0   0   0   2   0   2   0   0   0   2   2   0   0   0   0   0   2   2   2   0   0   2   0   0   0   0   2   2   2   2   2   2   0   0   0   0   0   2   0   2   0   0   2   0   0   0   0   2   0   0   0   0   0   2   2   2   0   2   0   0   0   2   2
 MK-5-9                 0   0   2   2   2   2   2   2   0   0   2   0   0   0   0   0   0   2   0   2   2   0   2   0   0   2   0   0   0   2   2   2   2   0   2   0   0   0   0   2   2   0   2   2   2   0   0   0   0   0   2   2   2   2   2   2   0   0   0   2   0   2   0   0   2   0   2   2   0   2   0   2   0   2   2   0   2   0   2   0   2   0   2   2   2   0   0   2   0   0   0   0   0   2   0   0   0   2   2   0   0   0   0   0   2   2   0   2   2   2   0   2   0   0   2   2   2   2   2   0   0   2   2   0   2   0   2   0   2   2   0   0   0   0   2   0   2   2   0   0   2   0   2   0   0   2   2   2   0   0   0   0   0   2   2   2   0   0   2   0   0   0   0   2   2   2   2   2   0   0   0   0   0   0   2   0   2   0   0   2   2   0   2   0   0   0   0   0   0   0   2   2   2   0   2   0   0   0   2   2
 MK-5-10                0   0   0   2   2   2   2   2   0   0   2   0   0   0   0   0   2   2   0   0   2   0   2   0   0   0   0   0   0   2   2   2   2   0   2   0   0   0   0   2   2   2   2   2   0   0   0   2   0   0   0   2   2   2   2   2   0   0   0   2   0   2   0   0   2   2   2   2   0   2   0   2   0   2   2   0   2   0   2   0   2   0   0   2   2   0   0   2   0   0   2   0   2   2   0   2   0   2   2   2   0   2   0   0   2   2   0   2   2   2   2   2   0   0   2   2   2   2   0   0   0   2   0   0   2   0   2   0   0   2   0   0   0   2   0   0   0   2   0   0   2   0   2   0   0   0   2   2   0   0   0   0   2   2   2   2   2   0   2   0   0   0   0   2   2   2   2   2   0   0   0   0   2   2   2   0   2   0   0   2   2   0   2   0   0   0   0   0   0   0   2   2   2   0   2   0   0   0   2   0
 MK-5-11                0   0   0   2   2   2   2   2   0   0   2   0   0   0   0   0   2   2   0   0   2   0   2   0   0   0   0   0   2   2   2   2   2   0   2   0   2   0   0   2   2   2   2   2   0   0   0   2   0   0   2   2   0   2   2   2   0   0   0   2   0   2   0   0   2   0   2   2   0   2   0   2   0   2   0   0   2   0   2   0   2   0   0   2   2   0   0   2   0   0   2   2   2   2   0   2   0   2   2   2   0   2   0   0   2   2   0   2   2   2   2   2   0   0   2   2   2   2   0   0   0   2   0   0   2   0   2   0   0   2   0   0   0   2   0   0   0   2   0   0   2   0   2   0   0   0   2   2   0   0   0   0   2   2   0   2   0   0   2   0   0   0   0   2   2   2   2   2   0   0   2   0   2   2   2   0   2   2   0   2   2   0   2   0   2   2   0   0   0   0   2   2   2   0   2   0   0   0   2   0
 MK-5-12                0   0   0   2   2   2   2   2   0   0   2   2   2   0   0   0   2   2   0   0   2   0   2   0   0   0   0   0   2   2   2   2   0   0   2   0   2   0   0   2   2   2   2   2   0   0   0   2   0   0   2   2   0   2   2   2   0   0   0   2   0   2   0   0   2   2   2   2   0   2   0   2   2   2   0   0   2   0   0   0   2   0   0   2   2   0   0   2   0   0   2   2   0   2   0   2   0   2   2   0   0   2   0   2   0   2   0   0   2   2   2   2   0   0   2   2   2   2   0   0   0   2   2   0   2   0   0   0   0   2   0   0   0   2   0   0   0   2   0   0   0   0   2   0   0   2   0   2   0   0   0   0   2   2   0   2   0   0   2   0   0   0   0   0   2   0   2   2   0   0   2   0   2   2   2   0   0   2   0   2   2   0   2   0   2   2   2   0   0   0   2   2   2   0   2   2   0   0   2   0
 MK-5-13                0   0   0   2   2   2   2   2   0   0   2   2   2   0   0   2   2   0   0   0   2   0   2   0   0   0   0   0   0   0   2   2   0   0   2   0   2   0   0   2   2   2   2   2   0   2   0   2   2   0   2   2   0   2   2   0   0   0   0   2   0   2   0   0   2   2   2   2   0   2   0   2   2   2   0   0   2   0   0   0   2   0   2   2   2   0   2   2   0   0   2   2   0   2   0   2   0   2   2   0   0   2   0   2   0   2   0   0   2   2   2   2   0   0   2   2   2   0   0   0   0   2   2   0   2   0   0   0   0   2   0   0   0   2   0   0   0   2   0   0   0   2   2   0   0   2   0   2   0   0   0   0   2   2   0   2   0   0   2   0   0   0   0   0   2   0   2   2   0   0   2   0   2   0   2   0   0   2   0   2   2   0   2   0   2   2   2   2   0   2   2   2   2   0   2   0   0   0   2   2
 MK-5-14                0   0   0   2   2   2   2   2   0   2   0   2   2   0   0   2   2   0   0   0   2   2   2   0   0   0   0   0   0   0   2   2   0   0   2   0   2   0   0   2   2   2   2   2   0   2   0   2   2   2   2   2   0   2   2   0   0   0   0   2   0   2   0   0   2   2   2   2   0   0   0   0   2   2   0   0   2   0   0   0   2   0   0   2   2   0   0   2   0   0   2   2   0   2   0   2   0   2   2   0   0   2   0   2   0   2   2   0   2   0   2   2   0   0   2   2   2   0   0   0   0   2   2   0   2   0   2   0   0   2   2   0   0   2   0   0   0   2   0   0   0   2   2   0   0   2   0   2   0   2   0   0   2   2   0   2   0   2   2   0   0   0   0   0   2   2   2   2   0   0   2   0   2   0   2   0   0   2   0   0   2   2   2   0   2   2   2   2   0   2   2   2   2   0   2   0   2   0   2   2
 MK-5-15                0   0   0   2   2   2   2   2   0   2   0   2   2   0   0   2   2   2   0   0   2   2   2   0   0   0   0   0   0   0   0   0   0   0   2   0   2   0   0   2   2   0   2   2   2   0   0   2   2   2   2   0   0   2   2   0   0   0   0   2   0   2   0   0   2   2   2   2   2   0   2   0   2   2   0   0   2   0   0   0   2   0   0   2   2   0   0   2   0   0   2   2   0   2   0   2   0   0   2   0   0   2   0   2   0   2   2   0   2   2   2   2   0   2   2   2   2   0   0   0   0   2   2   0   2   0   2   0   0   2   2   2   0   2   0   0   0   2   0   0   0   0   2   2   0   2   0   2   0   2   0   0   2   2   0   2   0   2   2   0   0   0   0   0   2   2   2   2   0   0   2   0   2   0   2   0   0   2   0   0   2   2   2   0   2   2   2   2   0   2   2   2   2   2   2   0   2   0   2   0
 MK-5-16                2   0   0   2   2   2   2   2   0   2   0   2   2   0   0   2   2   2   0   0   2   2   2   0   2   0   2   0   0   0   0   0   0   0   2   0   2   0   0   2   2   0   2   2   2   0   0   2   2   2   2   0   0   2   2   0   0   0   0   2   0   2   0   0   2   2   2   2   2   2   2   0   2   2   0   0   2   0   0   2   2   0   0   2   2   0   2   2   2   0   0   2   0   2   0   2   0   0   2   0   0   2   0   2   0   2   2   0   2   2   2   2   0   2   0   2   2   2   0   0   2   2   2   2   2   0   2   0   0   2   2   2   0   2   0   0   0   0   0   0   0   2   2   2   0   2   0   2   0   2   0   0   2   2   0   2   0   2   2   0   0   0   0   0   2   2   2   2   0   0   2   0   2   0   0   0   0   2   0   0   2   2   2   0   2   2   2   2   0   2   2   2   2   2   2   0   0   0   2   0
 MK-6-1                 2   2   0   2   0   2   0   0   0   0   0   0   0   0   2   0   2   2   2   2   2   0   2   2   2   0   0   2   0   0   2   0   0   0   2   2   0   0   2   0   0   2   0   2   2   0   2   2   2   2   0   0   2   2   0   2   2   0   0   0   2   2   0   2   0   0   2   2   2   2   0   0   0   0   2   2   0   0   0   0   0   2   2   2   0   0   2   0   2   2   2   2   0   2   0   2   2   2   0   2   2   2   2   2   2   0   0   0   0   0   0   2   0   0   2   2   2   0   2   0   0   0   2   0   0   0   0   0   0   0   2   0   0   0   0   2   0   0   0   2   0   0   2   2   2   2   2   0   0   0   2   0   2   0   0   0   0   0   0   0   2   0   0   2   0   2   2   2   0   0   0   2   0   2   0   2   0   0   2   2   0   2   0   2   0   2   0   0   0   2   0   2   0   0   0   0   0   2   0   0
 MK-6-2                 2   2   0   2   0   2   0   0   0   0   0   0   0   2   2   0   2   2   2   2   2   0   2   2   2   0   0   2   0   0   2   2   0   0   2   2   0   0   2   0   2   2   0   2   2   0   2   2   2   2   0   0   2   2   2   2   2   0   0   0   0   2   0   2   0   0   2   2   2   2   0   0   0   0   2   2   0   0   2   0   0   2   2   2   0   0   2   0   2   2   2   2   0   2   0   2   2   2   0   2   2   2   2   2   2   0   0   0   0   0   0   2   0   0   2   2   2   0   2   0   0   0   0   0   0   0   0   0   0   0   2   0   0   0   0   2   0   0   0   2   0   0   2   2   2   2   2   0   0   0   2   0   2   0   0   0   0   0   0   0   2   0   0   2   0   2   2   0   2   0   0   2   0   0   0   2   0   2   2   2   0   0   0   2   0   0   0   0   0   0   0   2   0   0   0   0   0   2   0   0
 MK-6-3                 2   2   2   0   0   2   0   0   0   2   0   0   0   2   2   0   2   2   2   2   2   2   2   0   2   0   0   2   0   0   2   2   0   0   2   0   0   0   2   2   2   2   2   2   2   0   2   2   2   0   0   0   2   2   2   2   2   0   0   2   0   2   0   2   0   0   2   2   2   2   0   0   0   2   2   2   0   0   2   0   0   2   2   2   0   0   2   0   2   2   2   2   0   2   0   2   2   2   0   2   2   2   0   2   2   0   0   0   0   0   0   2   0   0   2   2   0   0   2   0   0   0   2   0   0   0   0   0   0   2   2   0   0   0   0   2   2   0   0   2   0   0   2   2   2   2   2   0   0   0   2   0   2   0   0   0   0   0   2   0   2   0   0   2   2   2   2   0   2   0   0   2   0   0   0   2   0   2   0   2   0   0   0   0   0   0   0   0   0   0   0   2   0   0   0   0   0   2   0   0
 MK-6-4                 2   2   2   0   0   2   0   0   0   2   0   0   0   2   2   0   2   2   2   2   2   0   2   0   2   0   0   2   0   0   2   2   0   2   2   0   2   0   2   2   2   2   2   2   2   0   0   2   2   0   2   0   2   0   0   2   2   2   0   2   0   2   2   2   0   0   2   2   2   2   0   0   0   2   2   0   2   0   2   0   0   2   2   2   0   0   2   0   2   2   2   2   0   2   0   2   0   2   0   2   2   2   0   2   2   0   0   0   0   0   0   2   0   2   2   2   0   0   0   0   0   2   2   0   0   0   0   0   0   2   2   0   0   0   0   2   2   0   2   2   0   0   0   2   2   2   0   0   0   0   2   2   2   2   0   0   0   0   2   0   2   0   0   2   2   2   0   0   0   0   0   2   0   0   0   2   0   2   2   2   0   0   0   0   0   0   0   0   0   0   0   2   0   0   0   0   2   2   0   0
 MK-6-5                 2   2   0   0   0   2   0   0   0   2   0   0   0   2   2   0   2   2   2   2   2   0   2   0   2   0   0   2   0   0   2   2   0   2   2   0   2   0   2   2   2   2   2   2   2   0   0   0   2   0   2   0   2   2   0   2   2   2   0   2   0   2   2   2   0   0   2   2   0   2   0   0   0   2   2   0   2   2   2   0   0   2   2   2   0   0   2   0   2   2   2   2   0   2   0   2   2   2   0   2   2   2   0   2   2   0   0   0   2   0   0   2   0   2   2   2   0   0   0   0   0   2   0   0   0   2   0   2   0   0   2   0   0   2   0   2   2   0   2   2   0   0   2   2   0   2   0   0   0   0   2   2   2   2   0   0   0   0   2   0   2   0   0   2   2   2   0   0   0   2   0   2   0   0   0   2   2   2   2   2   0   0   0   0   0   0   0   0   0   2   0   2   0   0   0   0   2   0   0   0
 MK-6-6                 2   2   0   0   0   2   2   0   0   2   0   0   2   2   2   0   2   2   2   2   2   0   2   0   2   0   0   2   0   0   2   2   0   2   2   0   2   0   2   2   2   2   2   2   2   0   0   0   2   0   2   0   2   2   0   2   2   2   0   2   0   2   2   2   0   0   2   2   0   2   0   0   0   0   2   0   0   2   2   0   0   2   2   2   0   0   2   0   2   0   2   0   0   2   0   2   2   2   0   2   2   2   0   2   2   0   0   0   2   0   2   2   0   2   2   2   0   0   0   0   0   2   0   0   0   2   0   2   0   0   2   0   0   0   0   0   2   0   2   2   0   0   2   2   0   2   0   0   0   0   2   2   0   2   0   0   0   2   2   0   2   2   0   2   2   2   2   0   0   2   0   2   0   2   2   2   2   2   2   2   0   0   0   0   0   0   0   0   0   2   2   2   0   0   0   2   2   0   0   2
 MK-6-7                 2   2   0   0   0   2   2   0   0   2   2   0   2   2   2   0   2   2   2   2   2   0   2   0   2   0   0   2   0   0   2   2   0   2   0   0   0   0   2   2   0   2   2   2   2   0   0   0   2   2   2   2   0   2   0   2   2   2   0   2   0   2   0   2   0   0   2   2   2   2   0   0   2   2   2   0   0   2   2   2   0   2   2   2   0   0   2   0   2   0   2   2   2   2   0   0   2   2   0   2   2   2   0   2   0   0   0   0   0   0   2   2   0   0   2   2   0   0   0   0   0   2   0   0   0   2   2   2   0   2   2   0   2   0   0   0   0   0   2   0   0   0   2   2   0   2   2   0   0   0   2   2   0   2   0   0   0   2   2   0   2   2   0   2   2   2   0   2   0   2   0   2   0   0   2   2   2   2   2   2   0   0   0   0   0   0   0   0   0   2   2   2   0   0   0   2   2   0   2   0
 MK-6-8                 2   2   2   0   0   2   0   2   0   2   2   0   2   2   2   0   2   2   2   2   2   0   2   0   2   2   0   2   0   0   2   2   2   2   0   0   0   0   2   2   0   2   2   2   2   0   0   0   2   2   2   2   0   2   0   2   2   2   0   2   0   2   0   2   0   0   2   2   2   2   0   0   2   0   2   0   0   2   2   2   0   2   2   2   0   0   2   0   2   0   2   2   2   2   0   0   2   2   0   2   2   2   0   2   0   0   2   0   2   0   2   2   2   2   2   2   0   0   0   0   0   2   0   2   0   2   2   2   0   2   0   0   2   0   0   2   0   0   2   0   0   0   2   2   0   2   2   0   0   0   2   2   0   0   2   2   0   2   2   0   0   2   0   2   2   2   0   2   0   2   0   2   0   0   2   2   2   2   2   2   0   0   0   0   0   0   0   0   0   2   2   2   0   0   0   2   2   0   0   0
 MK-6-9                 2   2   0   0   0   2   0   2   0   2   2   0   2   2   2   0   2   0   2   2   2   0   2   0   2   0   0   2   0   2   0   2   2   2   0   0   0   0   2   0   0   2   2   2   2   0   0   0   2   2   2   2   0   2   0   2   2   2   0   2   0   2   2   2   0   0   2   0   2   2   0   0   2   0   2   0   0   2   2   2   0   2   2   2   0   0   2   0   2   0   2   2   2   0   0   0   2   2   0   2   2   2   0   2   0   0   2   0   2   2   2   2   2   2   2   2   0   0   2   0   0   2   0   0   2   2   2   2   0   2   0   0   2   0   0   2   2   0   2   0   2   2   2   2   0   2   0   0   0   0   2   2   0   0   2   0   0   2   2   0   0   2   0   2   2   2   0   2   0   2   0   2   0   0   2   2   2   2   2   2   0   0   0   0   0   0   2   0   0   2   2   2   0   0   0   2   2   0   0   0
 MK-6-10                2   2   0   0   0   2   0   2   0   2   2   0   2   2   2   0   2   0   2   2   2   0   0   2   2   0   0   2   0   2   0   2   2   2   0   2   0   0   2   0   0   0   2   0   2   0   0   0   2   2   2   2   0   2   0   2   2   2   0   2   0   2   2   2   0   0   2   0   2   2   0   0   2   0   2   0   0   2   2   2   0   2   2   2   0   0   2   0   2   0   2   2   2   0   0   0   2   0   2   2   2   2   0   2   0   2   2   0   2   2   2   2   2   2   2   2   0   0   2   0   0   2   0   0   2   2   2   2   0   2   0   0   2   2   0   2   2   0   2   0   2   2   2   2   0   2   0   2   0   0   2   0   0   0   2   0   0   2   2   0   0   2   0   2   2   2   0   2   0   2   0   0   0   0   2   2   2   2   2   2   0   0   0   0   0   0   2   0   0   2   2   2   0   0   0   2   2   0   0   0
 MK-6-11                2   2   0   0   0   2   2   0   0   2   2   0   2   2   2   0   2   0   2   2   2   0   0   0   2   0   0   2   0   2   0   2   2   2   0   2   0   0   2   0   0   0   2   0   2   0   0   0   2   2   2   2   0   2   0   2   2   2   0   2   0   2   2   2   2   0   2   0   2   2   0   0   2   0   2   0   0   0   2   2   0   2   2   2   0   0   2   0   0   0   2   2   2   0   0   0   0   0   2   2   2   2   0   2   0   2   2   0   2   2   2   2   2   2   2   0   0   0   2   0   2   2   0   0   2   2   2   2   0   2   0   0   2   2   0   2   2   0   2   0   2   2   0   2   0   2   0   2   0   2   0   0   0   0   2   0   0   2   2   0   0   2   0   2   2   2   0   2   0   2   0   0   0   0   2   2   2   2   2   2   0   0   0   0   0   0   2   2   0   2   2   2   0   0   0   2   2   0   0   0
 MK-6-12                2   2   0   0   0   2   2   0   0   2   2   0   2   2   2   0   2   0   2   0   2   0   0   0   2   0   0   2   0   2   0   2   2   2   0   2   0   0   2   0   0   0   0   0   2   0   0   0   2   2   2   0   2   2   0   2   2   2   0   2   0   0   2   2   2   0   2   0   2   2   0   0   2   0   2   2   0   0   2   2   0   2   2   2   0   0   2   0   2   0   2   2   2   0   0   0   0   0   2   2   2   2   0   2   0   2   2   0   2   2   2   2   2   2   2   0   0   0   0   2   2   0   2   0   2   2   2   2   0   2   0   0   2   2   0   2   2   0   2   0   2   2   0   2   0   2   0   2   0   2   0   0   0   0   2   0   2   2   2   0   0   2   0   2   2   2   0   2   0   2   0   0   0   0   2   2   2   2   2   2   0   0   0   2   0   0   2   2   2   2   2   2   0   0   0   2   2   0   0   0
 MK-6-13                2   2   0   0   0   0   2   0   2   0   0   0   2   2   2   0   2   0   2   0   2   0   0   0   2   0   0   2   0   2   0   2   2   0   0   0   0   0   2   0   0   0   0   0   2   0   0   0   2   0   2   0   2   2   0   2   2   2   0   2   0   0   0   2   2   0   2   0   2   2   0   0   2   0   0   2   0   0   2   2   2   2   0   2   0   0   0   0   2   0   2   0   2   0   2   0   0   0   0   2   2   2   0   2   0   2   0   0   2   2   2   2   0   2   2   0   0   0   0   2   2   0   2   0   2   0   2   2   0   2   0   0   2   2   0   2   2   0   2   0   2   2   0   2   0   2   0   2   2   2   0   0   0   0   2   0   2   2   2   0   0   2   0   2   2   2   0   2   0   0   0   0   0   0   2   2   2   0   0   2   0   0   0   0   0   0   2   2   2   0   2   2   2   0   0   2   2   0   0   0
 MK-6-14                2   2   0   0   0   0   2   2   2   0   0   2   2   2   0   0   2   0   2   2   0   2   0   0   2   0   2   2   2   2   0   2   2   0   0   0   0   2   2   0   0   0   0   0   2   0   0   0   2   0   2   0   2   2   0   2   2   0   0   2   0   0   0   2   0   0   0   0   2   2   0   0   2   0   0   2   2   0   2   2   2   2   0   2   0   0   2   0   2   0   2   0   2   0   2   0   0   0   2   2   2   2   0   2   0   2   0   0   2   2   2   2   0   2   2   0   0   0   0   2   2   0   2   0   2   0   2   2   0   2   0   0   2   2   0   2   2   0   2   0   2   0   0   2   0   0   0   2   2   2   0   2   0   0   2   0   0   2   2   0   0   2   0   2   2   2   0   2   0   0   0   0   0   0   2   2   2   0   0   2   0   0   0   0   0   0   0   2   2   0   2   2   2   0   0   2   2   0   0   2
 MK-6-15                2   2   2   0   0   0   2   2   0   0   0   2   2   2   0   0   0   0   2   2   0   2   0   0   2   0   2   2   2   2   0   0   2   0   0   0   0   2   2   0   2   0   2   2   0   0   0   0   2   0   2   2   2   2   2   2   2   0   0   2   0   0   0   2   0   0   0   0   2   2   0   0   2   0   0   2   2   0   2   2   2   2   0   2   0   2   2   0   2   0   2   0   2   0   2   0   0   0   2   2   2   2   0   2   0   2   0   0   2   2   0   2   0   2   2   0   0   0   0   2   2   0   0   0   2   0   2   2   0   2   0   2   2   2   0   2   2   0   0   0   2   0   0   2   0   0   0   2   2   2   0   2   0   0   2   0   0   2   2   0   0   2   0   2   2   2   0   2   0   0   0   0   0   0   2   2   2   0   0   2   0   0   2   0   0   0   0   2   2   0   0   2   2   0   0   2   2   0   0   2
 MK-6-16                2   2   2   0   0   0   2   2   0   0   2   2   0   2   0   0   0   0   2   2   0   0   0   0   2   0   0   2   0   2   2   2   2   0   0   2   2   2   2   0   2   0   2   2   0   0   0   2   2   0   2   2   0   2   2   2   2   0   0   2   0   0   0   2   0   0   0   0   2   2   0   0   2   0   0   0   2   0   2   0   2   2   0   2   0   2   2   0   2   0   2   0   2   0   2   0   0   0   2   2   2   2   0   2   0   2   0   0   2   2   0   2   0   2   2   0   2   0   0   2   2   2   0   0   2   0   2   2   2   2   0   2   0   2   0   2   2   0   0   0   2   0   0   2   0   0   0   2   2   2   0   2   0   0   2   0   0   2   2   0   0   2   0   2   2   2   0   2   0   0   0   0   0   0   2   2   2   0   0   2   0   0   2   0   0   0   0   2   2   0   0   2   2   0   0   2   2   0   0   2
 
!****************************************** Phenotypic Data **********************************************************
!-100.0 is resevred for missing phenotype
SimulatedTrait1        14.6169   13.7234   16.0520   15.8226   15.5752   16.0955   15.8885   16.0939   16.2817   13.7719   14.4549   14.1020   13.3584   15.2473   15.7566   15.0665   14.5471   14.7705   15.8673   15.0238   13.8075   13.7260   13.1440   15.5488   14.4847   14.3066   13.8128   13.3729   14.1398   16.3269   14.3021   14.1570   13.4135   15.9799   15.5855   14.5970   13.7228   15.0778   16.4045   14.9118   14.9360   14.5598   15.3975   14.7151   13.8855   13.3891   15.0890   15.8757   16.6254   16.2436   16.2054   16.8449   13.6365   15.9515   13.7625   13.3559   15.2822   15.3964   13.1752   13.7032   14.3195   14.2523   16.1328   15.5137   13.8611   14.2055   14.7861   16.1316   14.7457   14.9993   13.8015   13.6084   13.6398   14.3906   15.2079   15.8879   14.6158   16.9159   13.9795   12.9621   15.4359   16.2122   15.1240   16.8076   15.0462   15.8097   15.0795   16.4925   13.6002   16.9462   15.3757   15.1958   15.6153   16.3326   16.6623   14.3102   13.7133   15.3261   16.3307   16.5280   15.1826   16.6264   13.6657   14.2459   14.2989   14.6951   14.3092   16.2190   13.7744   15.3469   13.9190   14.8098   16.3943   14.6320   14.8540   16.1054   14.1768   14.2073   13.8811   15.5676   15.8475   16.4622   14.1514   13.7858   15.5629   14.5252   14.4167   15.4736   13.7396   15.5868   14.8903   15.1519   14.5454   13.6241   14.9900   14.5339   13.7750   15.8723   14.4978   15.4854   15.7703   13.9617   14.1578   13.7898   13.9107   14.9380   16.3416   14.6331   16.1674   16.0797   15.5963   16.3571   13.2901   15.1393   15.4390   14.3791   14.9460   15.2329   13.5407   15.8547   14.2855   16.0900   13.8090   14.4841   13.8223   15.4051   15.3611   12.8674   14.0345   16.4522   16.5828   16.1094   14.6555   15.9385   15.5347   16.1068   14.6935   16.5463   14.0989   14.1724   16.0871   15.0226   15.9926   16.0652   14.1196   16.5837   15.7023   14.0772   14.2224   15.9092   14.7508   14.3072   15.1902   14.9164   14.7746   15.9288   14.2926   16.0244   16.0386   13.1580
SimulatedTrait2        10.1698   10.2688    9.5372    9.5787    9.7312    9.4049   10.5347    9.5177    9.5211   10.4899   10.3864   10.3726   10.2656    9.5738    9.5250    9.2945   10.3177    9.4350    9.4813    9.4973   10.4874   10.4017   10.6712    9.7565   10.2518   10.5240   10.6925   10.7059   10.5739    9.4474   10.5084   10.4034   10.7229    9.5442    9.1969    9.7247   10.6748    9.6824    9.6042    9.8484   10.2808   10.2891   10.6030   10.6740   10.4533   10.4248   10.3474    9.3501    9.9140    9.1743    9.8874    9.6607   10.4721    9.3271   10.2627   10.3868   10.4117    9.6046   10.2252   11.0001   10.5644   10.4408    9.2509    9.2472   10.3373    9.8514   10.4771    9.5391   10.7771    9.5438   10.4418   10.6768   10.4715    9.9692   10.7956    9.4423   10.5090    9.4207   11.0711   10.6037    9.5979    9.4432    9.3576    9.1856    9.6750   10.6482    9.7948    9.7598   10.6535    9.4036    9.4152    9.4883    9.6333    9.4903    9.4420   10.1548   10.0878    9.7369    9.8696    9.4712   10.6032    9.7370   10.7414   11.0465   10.6591   11.0085   10.4781   10.1451   10.9079   10.3011   10.0287    9.5289    9.3187   10.5846    9.3977    9.9582    9.8600   10.4966   10.4822    9.0822    8.9327    9.6283    9.8241   10.1358    9.8550    9.6662   10.7341    9.7946   10.3121    9.4507    9.6456    9.2947   10.6770   10.1881    9.6243    9.6846   10.2743    9.5659   10.4148    9.3666    8.9102   10.1884   10.6374   10.7186   10.8749   10.4327    9.5589   10.6356    9.1430    9.9801    9.9533    9.5512   10.6227   10.4519    9.7351   10.6995   10.2990    9.6255   10.6543    9.5691   10.5744    9.4528   10.6124   10.6878   10.5094    9.5100    9.9543   10.5725   10.6611    9.2320    9.5887    9.3981    9.7056    9.1673    9.8164    9.4833    9.4246    9.3933   10.3765   10.1443    9.9267   10.4954    9.5979    9.4105   10.6741    9.8293    9.9106   10.7601   10.4225    9.1464    9.7103   10.6079    9.7459    9.7232   10.1561   10.4328   10.7211    9.8692    9.3702   10.6330
 
