# Supplementary material for: Inclusive Composite Interval Mapping of QTL by Environment Interactions in Biparental Populations
Source: PLoS One. 2015 Jul 10;10(7):e0132414. doi: 10.1371/journal.pone.0132414 (PMC4498613; doi:10.1371/journal.pone.0132414)
Supplement: S6 File — (ZIP) [file pone.0132414.s006.zip › H=0.8/L1/run_00191.met]

!**********************Note: lines staring with "!" are remarks and will be ignored in the program********************
!*********************************General Information**********************************
!Assuming F1 = P1 x P2, populations available in QTL IciMapping are: 
!  1, P1BC1F1 = P1 x F1, the first backcrossing where P1 is used as the recurrent parent;
!  2, P2BC1F1 = P2 x F1, the first backcrossing where P2 is used as the recurrent parent;
!  3, F1DH, F1-derived doubled haploids; 
!  4, RIL or F1RIL, recombination inbred lines through the repeated selfing of F1;
!  5, P1BC1RIL, recombination inbred lines through the repeated selfing of P1BC1F1;
!  6, P2BC1RIL, recombination inbred lines through the repeated selfing of P2BC1F1;
!  7, F2, the selfing generation of F1;
!  8, F3, the selfing generation of F2;
!  9, P1BC2F1, the second backcrossing where P1 is used as the recurrent parent; 
! 10, P2BC2F1, the second backcrossing where P2 is used as the recurrent parent;
! 11, P1BC2RIL, recombination inred lines through the repeated selfing of P1BC2F1; 
! 12, P2BC2RIL, recombination inred lines through the repeated selfing of P2BC2F1; 
! 13, P1BC1F2, the selfing generation of P1BC1F1; 
! 14, P2BC1F2, the selfing generation of P2BC1F1; 
! 15, P1BC2F2, the selfing generation of P1BC2F1; 
! 16, P2BC2F2, the selfing generation of P2BC2F1; 
! 17, P1BC1DH, P1BC1F1-derived doubled haploids; 
! 18, P2BC1DH, P2BC1F1-derived doubled haploids; 
! 19, P1BC2DH, P1BC2F1-derived doubled haploids; 
! 20, P2BC2DH, P2BC2F1-derived doubled haploids; 
   3      !Mapping Population (see remarks above)
   2      !Mapping Function (1 for Kosambi; 2 for Haldane; 3 for Morgan)
   2      !Marker Space Type (1 for intervals; 2 for positions)
   1      !Marker Space Unit(1 for centiMorgans; 2 for Morgan)
   6      !Number of Chromosomes (or Linkage Groups)
 200      !Size of the mapping population
   2      !Number of environments
 
!***************************************** Chromosomes and Linkage Maps **********************************************
!Chromosome                 NumMarkers
-CH1                        16
-CH2                        16
-CH3                        16
-CH4                        16
-CH5                        16
-CH6                        16
!Linkage map (Marker name followed by position or the interval length)
 MK-1-1                1     0.000
 MK-1-2                1    10.000
 MK-1-3                1    20.000
 MK-1-4                1    30.000
 MK-1-5                1    40.000
 MK-1-6                1    50.000
 MK-1-7                1    60.000
 MK-1-8                1    70.000
 MK-1-9                1    80.000
 MK-1-10               1    90.000
 MK-1-11               1   100.000
 MK-1-12               1   110.000
 MK-1-13               1   120.000
 MK-1-14               1   130.000
 MK-1-15               1   140.000
 MK-1-16               1   150.000
 MK-2-1                2     0.000
 MK-2-2                2    10.000
 MK-2-3                2    20.000
 MK-2-4                2    30.000
 MK-2-5                2    40.000
 MK-2-6                2    50.000
 MK-2-7                2    60.000
 MK-2-8                2    70.000
 MK-2-9                2    80.000
 MK-2-10               2    90.000
 MK-2-11               2   100.000
 MK-2-12               2   110.000
 MK-2-13               2   120.000
 MK-2-14               2   130.000
 MK-2-15               2   140.000
 MK-2-16               2   150.000
 MK-3-1                3     0.000
 MK-3-2                3    10.000
 MK-3-3                3    20.000
 MK-3-4                3    30.000
 MK-3-5                3    40.000
 MK-3-6                3    50.000
 MK-3-7                3    60.000
 MK-3-8                3    70.000
 MK-3-9                3    80.000
 MK-3-10               3    90.000
 MK-3-11               3   100.000
 MK-3-12               3   110.000
 MK-3-13               3   120.000
 MK-3-14               3   130.000
 MK-3-15               3   140.000
 MK-3-16               3   150.000
 MK-4-1                4     0.000
 MK-4-2                4    10.000
 MK-4-3                4    20.000
 MK-4-4                4    30.000
 MK-4-5                4    40.000
 MK-4-6                4    50.000
 MK-4-7                4    60.000
 MK-4-8                4    70.000
 MK-4-9                4    80.000
 MK-4-10               4    90.000
 MK-4-11               4   100.000
 MK-4-12               4   110.000
 MK-4-13               4   120.000
 MK-4-14               4   130.000
 MK-4-15               4   140.000
 MK-4-16               4   150.000
 MK-5-1                5     0.000
 MK-5-2                5    10.000
 MK-5-3                5    20.000
 MK-5-4                5    30.000
 MK-5-5                5    40.000
 MK-5-6                5    50.000
 MK-5-7                5    60.000
 MK-5-8                5    70.000
 MK-5-9                5    80.000
 MK-5-10               5    90.000
 MK-5-11               5   100.000
 MK-5-12               5   110.000
 MK-5-13               5   120.000
 MK-5-14               5   130.000
 MK-5-15               5   140.000
 MK-5-16               5   150.000
 MK-6-1                6     0.000
 MK-6-2                6    10.000
 MK-6-3                6    20.000
 MK-6-4                6    30.000
 MK-6-5                6    40.000
 MK-6-6                6    50.000
 MK-6-7                6    60.000
 MK-6-8                6    70.000
 MK-6-9                6    80.000
 MK-6-10               6    90.000
 MK-6-11               6   100.000
 MK-6-12               6   110.000
 MK-6-13               6   120.000
 MK-6-14               6   130.000
 MK-6-15               6   140.000
 MK-6-16               6   150.000
!*********************************** Marker Types ********************************************************************
!Co-dominant marker: When heterozygote F1 is present, P1 is coded as 2, F1 is coded as 1, and P2 is coded as 0; Otherwise, P1 is coded as 2, and P2 is coded as 0. 
!Dominant marker: When heterozygote F1 is present, P1 and F1 are coded as 12, and P2 is coded as 0; Otherwise, P1 is coded as 2, and P2 is coded as 0.  
!Recessive markers: When heterozygote F1 is present, P1 is coded as 2, and F1 and P2 are coded as 10; Otherwise, P1 is coded as 2, and P2 is coded as 0. 
!Missing marker is coded as -1. 
 MK-1-1                 2   0   0   0   0   2   2   0   2   0   2   0   2   2   0   0   2   0   2   0   2   0   0   0   2   2   0   2   2   2   0   2   2   0   2   0   0   0   0   0   2   2   0   2   0   2   0   2   2   2   0   2   0   2   2   2   2   0   2   2   2   0   2   0   2   2   0   2   0   0   0   0   0   0   2   0   0   0   2   0   0   0   0   0   2   2   2   0   0   2   0   0   2   0   0   0   0   2   0   0   0   0   2   0   0   2   2   2   2   0   2   0   2   0   2   2   0   2   0   2   2   2   0   2   0   2   0   0   0   2   0   2   2   0   2   0   0   2   2   0   2   0   2   0   2   0   2   2   2   0   0   2   0   2   0   2   0   2   2   2   0   2   0   0   2   0   0   2   0   0   0   2   2   0   0   0   0   0   2   0   0   0   0   2   0   0   0   2   2   2   0   0   2   0   2   0   2   2   0   0
 MK-1-2                 0   0   0   0   2   2   0   0   2   0   2   0   2   2   0   0   2   0   0   0   2   0   0   0   2   2   0   2   2   2   0   2   2   0   2   0   0   0   0   0   2   2   0   2   2   2   0   2   0   2   0   2   0   2   2   2   2   0   2   2   2   0   2   0   2   0   0   2   0   0   0   0   0   0   2   0   0   0   2   0   0   0   0   2   2   2   2   0   0   2   0   0   2   0   0   0   0   2   0   0   0   2   0   0   0   2   2   2   2   2   2   0   2   2   2   2   0   2   0   2   2   2   0   2   0   2   0   0   0   2   0   2   2   2   2   0   0   2   2   0   2   0   2   0   2   0   2   2   2   0   0   2   0   2   0   2   0   0   2   2   0   2   0   0   2   2   2   2   0   0   0   2   2   0   0   0   0   0   2   0   0   0   0   2   0   0   2   2   2   2   0   0   2   0   2   0   2   2   2   0
 MK-1-3                 0   0   0   0   2   2   0   0   2   0   2   0   2   0   0   0   2   0   0   0   0   0   0   0   2   2   0   2   2   2   0   2   2   0   2   0   0   0   0   0   2   2   0   0   2   2   0   2   0   2   0   2   0   2   2   2   2   0   2   2   2   0   2   2   2   0   0   2   0   0   0   0   0   0   0   0   2   0   2   0   0   0   0   2   2   2   2   0   0   2   0   0   2   0   0   0   0   0   2   0   2   2   0   0   0   2   2   2   2   2   2   0   2   2   2   2   2   2   0   2   2   2   0   2   0   2   0   0   0   2   2   2   2   2   2   0   0   2   2   0   2   0   2   0   2   0   2   2   2   0   0   2   0   2   0   2   2   0   2   2   0   2   0   0   2   2   2   2   0   0   0   2   2   0   0   0   0   2   2   0   0   0   2   2   0   0   2   2   2   2   0   0   2   0   2   0   2   2   2   0
 MK-1-4                 0   0   0   0   2   2   0   0   2   0   2   0   0   0   0   0   2   0   0   0   0   2   0   0   2   2   0   2   2   2   0   0   2   2   2   0   2   0   0   0   0   0   0   0   2   2   0   2   0   2   0   2   0   2   0   2   2   0   2   2   2   0   2   2   2   0   0   2   0   0   0   0   2   0   0   0   2   0   2   0   0   0   0   2   2   2   2   0   2   2   0   0   0   0   0   0   0   0   2   0   2   2   0   0   2   2   2   2   2   2   2   0   2   2   2   2   2   2   2   2   2   2   2   2   0   2   0   0   0   2   2   2   2   2   2   0   0   2   2   0   2   2   2   0   2   0   2   2   2   0   0   2   0   2   0   2   0   0   2   2   0   2   0   2   2   2   2   2   0   0   0   2   2   0   0   0   0   2   2   0   0   0   2   2   0   0   2   2   2   2   0   0   2   0   2   0   2   2   2   0
 MK-1-5                 0   0   0   0   0   2   0   0   2   0   2   0   0   0   0   0   2   0   0   0   0   0   0   2   2   2   0   2   2   2   0   0   0   2   2   0   2   0   0   0   2   0   0   0   2   2   0   2   0   0   0   0   0   2   0   2   2   0   2   2   2   0   2   2   2   0   0   2   0   0   2   0   2   2   0   0   2   0   2   0   0   0   0   2   2   2   2   0   2   2   0   0   0   0   0   0   0   0   2   0   2   2   0   0   2   2   2   2   2   2   2   0   0   2   2   2   2   2   2   2   2   2   2   2   0   2   0   0   0   2   0   2   0   2   0   0   2   2   2   0   2   2   2   2   2   0   2   2   0   0   2   0   0   2   0   2   0   0   2   2   0   2   0   2   2   2   2   0   0   2   0   2   2   0   2   0   0   0   2   0   0   0   0   2   0   0   2   2   2   2   0   0   2   0   2   0   2   2   2   0
 MK-1-6                 0   0   0   0   0   2   0   0   2   0   2   0   0   0   0   0   2   2   0   0   0   0   0   2   0   2   0   2   2   2   0   0   0   2   2   0   2   0   0   0   2   0   0   0   2   2   0   0   0   0   0   0   0   0   0   2   2   0   2   2   2   0   2   2   2   0   0   2   0   0   2   0   0   2   2   0   2   0   2   0   0   0   0   2   2   2   2   0   2   2   0   0   0   0   0   0   2   2   2   2   2   2   0   0   2   2   2   2   2   2   0   2   0   2   2   2   2   2   2   0   2   2   2   2   0   2   0   0   0   2   0   2   0   2   0   0   2   2   2   0   2   2   2   2   0   0   2   2   0   0   2   0   0   2   0   2   0   0   2   2   0   2   0   2   2   2   2   0   0   2   0   2   2   0   2   0   0   0   2   0   0   0   0   2   0   2   2   2   2   2   0   0   2   0   2   0   2   0   2   0
 MK-1-7                 0   0   0   0   0   2   0   0   2   0   0   0   0   0   0   0   2   0   2   0   0   2   0   0   0   2   0   2   2   2   0   0   0   2   2   0   2   0   2   0   2   0   0   0   2   2   0   2   0   0   0   0   2   0   0   2   0   0   2   2   0   0   2   2   2   0   0   2   0   0   0   0   0   2   2   0   2   0   2   0   0   0   0   2   2   2   2   0   2   2   0   2   0   0   0   0   2   2   2   2   2   2   0   0   2   2   2   0   2   2   0   2   0   2   2   2   2   2   0   0   2   0   2   2   0   2   0   2   0   2   0   2   0   2   0   2   2   2   2   0   2   0   2   2   0   0   2   2   0   0   2   0   0   2   0   2   0   0   2   2   0   2   0   2   2   2   2   0   0   2   0   0   2   2   2   0   2   2   2   0   0   0   0   2   0   0   2   2   2   2   0   0   2   0   2   0   2   2   2   0
 MK-1-8                 0   0   0   0   0   2   0   2   2   0   0   2   0   0   0   2   2   0   2   0   0   2   0   0   0   2   0   2   2   2   0   0   0   0   2   0   2   0   2   0   2   0   0   0   2   2   0   2   0   0   0   2   2   0   2   2   0   0   2   2   0   2   2   2   2   0   0   2   0   0   0   0   0   2   2   0   2   0   2   0   0   0   0   2   0   2   2   0   2   2   0   2   0   0   0   0   2   0   2   0   2   2   0   0   2   2   2   0   2   2   0   2   0   2   2   0   2   2   0   0   2   0   2   2   0   2   0   2   0   2   0   2   0   2   0   2   2   2   2   0   2   0   2   2   0   0   2   2   0   0   2   2   2   2   0   2   0   0   2   2   0   2   0   2   2   2   2   0   0   2   0   0   2   2   0   0   2   0   2   0   0   2   0   2   2   0   2   2   2   0   0   0   2   0   2   0   2   2   0   0
 MK-1-9                 0   0   0   0   0   2   0   0   2   0   0   2   0   0   2   2   2   0   2   0   0   0   2   0   0   2   0   2   2   2   0   0   0   0   2   0   2   0   2   0   2   0   0   0   2   2   0   2   0   2   0   2   2   0   0   2   0   0   2   2   0   2   2   2   0   0   0   2   0   0   0   0   0   2   2   0   2   0   2   0   2   0   2   2   0   2   2   0   2   2   0   2   0   0   0   0   2   0   2   0   2   2   2   0   2   2   2   0   2   2   0   2   0   2   2   0   0   2   0   0   2   0   2   0   0   0   0   2   0   2   0   2   0   2   0   0   2   0   2   0   2   0   2   2   2   0   2   2   0   0   0   2   2   2   0   2   0   0   2   2   0   2   0   0   2   2   2   0   0   2   0   2   2   2   0   0   2   0   2   0   0   2   0   2   2   0   0   2   2   0   0   0   2   0   2   0   2   2   2   0
 MK-1-10                0   0   0   2   0   2   0   0   2   0   0   2   0   0   0   2   2   0   0   0   0   0   2   0   0   2   0   2   2   2   0   0   0   0   2   0   2   0   2   0   2   0   0   0   2   2   0   0   0   2   0   0   0   2   0   2   0   0   0   2   0   0   0   2   0   0   0   2   0   0   0   0   0   0   2   0   2   0   2   0   2   0   2   2   0   0   2   0   2   2   0   2   0   0   0   0   2   2   0   0   2   2   2   0   2   2   2   0   2   0   0   2   0   2   0   2   0   2   0   0   2   0   0   0   0   0   0   0   0   2   0   2   0   2   0   0   2   0   2   2   2   0   2   2   2   0   2   2   0   0   0   2   2   2   0   2   0   0   2   2   0   2   0   2   2   2   2   0   0   2   0   2   0   2   0   0   2   0   2   0   0   2   0   2   2   0   0   2   2   0   0   0   2   0   2   0   2   2   2   0
 MK-1-11                0   0   0   2   0   2   0   0   2   0   0   2   0   0   2   2   2   0   0   0   0   0   2   0   0   2   0   0   2   2   2   0   0   0   2   0   2   0   2   0   2   0   0   0   2   0   0   2   2   2   0   0   0   2   0   2   0   0   2   0   0   0   0   2   0   0   2   2   0   0   2   0   0   2   2   0   2   0   2   0   2   2   2   2   0   0   2   0   2   2   2   2   0   2   0   0   0   0   0   0   2   2   2   0   2   2   0   0   2   0   0   2   0   2   0   2   0   0   0   2   2   0   0   0   0   0   0   0   0   2   0   2   0   2   0   0   2   0   0   2   2   0   2   2   0   0   2   2   0   0   2   2   2   2   0   2   0   0   2   0   2   0   0   2   2   2   2   0   0   2   0   2   2   2   0   0   2   0   2   0   0   2   0   2   2   0   0   2   2   0   0   0   2   0   2   0   2   2   2   0
 MK-1-12                0   0   0   2   0   2   0   2   2   0   0   2   0   0   2   2   2   2   0   0   0   2   2   0   0   2   0   0   2   2   2   0   0   2   2   0   2   0   0   0   2   0   0   0   2   0   0   2   0   2   0   0   0   2   0   2   0   0   2   2   0   2   0   2   0   0   2   2   2   0   2   0   0   2   2   0   2   0   2   0   2   2   2   2   0   0   2   0   2   2   2   2   2   2   0   0   0   0   0   2   2   2   2   2   0   2   0   0   2   0   0   2   0   2   0   2   0   0   0   2   2   0   0   0   0   2   0   0   0   2   2   2   2   2   0   0   2   0   2   2   2   0   2   2   0   0   2   2   0   0   2   2   2   2   0   2   0   0   2   2   2   0   2   2   0   2   2   0   0   2   0   2   2   2   0   0   2   0   2   2   0   2   0   2   2   0   0   2   2   0   0   0   0   0   2   0   2   2   0   0
 MK-1-13                0   2   0   2   0   2   0   0   2   0   0   2   0   0   2   2   2   2   0   0   0   2   2   2   0   2   0   0   2   2   2   2   0   2   2   0   2   0   0   0   2   0   0   0   2   2   0   2   2   2   0   0   0   2   0   2   0   0   2   2   0   2   0   2   0   0   2   2   2   0   2   0   0   2   2   0   0   2   2   0   2   2   2   2   0   2   2   0   2   2   2   2   2   2   0   0   0   0   0   2   2   2   2   2   0   2   0   0   2   0   0   2   0   2   0   2   0   0   0   2   2   0   2   0   0   2   0   0   2   2   2   2   2   2   0   0   2   0   2   2   2   0   2   2   0   0   2   2   2   0   0   2   0   2   0   2   0   0   2   2   2   0   2   2   0   2   2   0   0   2   0   2   2   2   2   0   2   0   2   2   0   0   0   2   2   0   0   0   2   0   2   0   0   0   2   0   2   2   0   0
 MK-1-14                2   2   0   2   0   0   0   0   2   0   0   2   0   0   2   2   2   2   0   2   0   2   2   2   0   2   0   0   2   2   2   2   0   2   2   0   2   0   0   0   2   0   2   0   2   2   0   2   2   2   0   0   0   2   0   2   0   2   0   2   0   0   0   2   0   0   2   2   2   0   2   0   0   0   2   0   0   2   2   0   2   2   2   2   0   2   2   0   2   2   2   2   2   2   0   0   0   0   0   2   2   0   2   2   2   2   0   0   2   0   0   2   0   2   0   0   0   0   0   2   2   0   2   0   0   2   2   0   2   2   2   2   2   2   0   0   2   2   2   2   2   0   2   2   0   0   2   2   2   0   2   2   0   0   0   2   0   0   2   2   2   0   2   2   0   0   2   0   0   2   0   2   2   2   0   0   2   0   2   2   0   0   0   0   2   0   0   0   2   0   2   0   0   0   2   0   2   2   0   0
 MK-1-15                2   0   0   2   0   0   0   0   2   0   0   2   0   0   2   2   2   2   0   2   0   2   0   2   0   0   0   0   2   2   2   0   0   2   2   0   2   0   0   0   2   0   2   2   2   2   0   2   2   2   0   0   0   2   0   0   0   2   0   2   0   0   0   2   0   0   2   2   2   0   2   2   0   0   2   0   0   2   2   0   2   2   2   2   0   2   0   0   0   2   2   2   2   2   0   0   0   0   0   2   2   0   2   0   2   2   0   0   2   0   0   2   0   2   0   0   0   0   0   2   2   0   2   0   0   2   2   0   0   2   2   2   2   2   0   0   2   2   2   2   2   0   2   2   2   0   2   2   2   0   2   2   0   0   0   2   0   0   2   2   2   0   2   2   0   0   2   0   0   2   2   2   2   2   0   0   0   0   2   2   2   0   0   0   2   0   0   0   2   2   2   0   0   0   2   0   2   2   2   0
 MK-1-16                2   0   0   2   0   0   0   0   2   0   0   2   0   0   2   2   0   2   0   0   0   0   0   2   0   0   0   0   2   2   2   0   0   2   2   0   2   0   0   2   2   0   2   0   2   2   0   2   2   2   2   0   0   2   0   0   0   2   0   2   0   0   0   2   0   0   2   2   2   2   2   2   0   0   2   2   0   0   2   0   0   2   2   2   0   2   0   0   0   2   2   2   2   2   2   2   0   0   0   2   2   0   2   0   2   2   0   0   2   2   0   2   0   2   2   0   0   0   0   2   2   0   2   0   0   2   0   0   0   2   2   0   2   2   2   0   2   2   2   2   2   0   2   2   2   0   2   2   2   0   2   2   0   2   0   2   0   0   2   2   2   0   2   2   0   0   2   0   0   2   2   0   2   2   0   0   0   0   2   2   2   0   0   0   2   0   0   0   0   2   2   0   0   0   2   0   2   2   0   0
 MK-2-1                 2   0   2   2   2   0   0   2   0   2   0   0   0   2   2   2   2   2   2   2   2   0   0   0   0   2   2   0   2   0   2   0   2   2   2   2   0   0   2   0   0   2   2   0   2   0   2   2   2   0   0   2   2   0   2   2   0   0   0   0   2   0   2   0   2   0   0   0   0   2   2   2   0   2   0   2   2   0   0   2   0   2   0   2   2   0   2   0   2   0   2   2   2   2   0   0   0   0   2   2   0   0   2   2   2   2   2   2   0   0   2   2   2   0   0   0   2   0   0   0   0   0   2   2   0   0   2   2   0   2   2   0   0   0   0   0   0   2   0   2   0   2   0   2   0   0   0   0   0   0   2   0   0   2   0   0   2   2   0   2   0   2   0   0   0   0   2   2   0   0   2   2   2   2   0   2   0   2   2   2   2   0   0   0   2   0   0   2   0   0   2   2   0   0   0   2   0   0   2   0
 MK-2-2                 2   2   2   2   2   0   0   2   0   2   0   0   0   2   0   2   0   2   2   2   2   0   0   0   0   2   2   2   2   0   2   0   2   2   2   2   0   0   2   0   0   2   2   0   2   0   2   2   0   2   0   2   2   0   2   2   0   0   0   0   2   0   2   0   2   0   0   0   0   2   2   2   0   2   0   2   2   0   0   2   0   0   0   2   0   0   2   0   2   0   0   0   2   2   0   0   0   0   2   2   0   0   2   2   2   2   2   2   2   0   2   2   2   0   2   0   2   0   0   0   2   2   2   0   0   0   2   2   0   0   0   0   0   0   0   0   0   2   2   0   0   2   2   0   0   0   0   0   0   0   2   0   0   2   0   0   2   2   0   2   0   2   0   0   2   0   2   2   2   0   2   2   2   2   2   2   0   2   0   2   2   0   0   0   2   0   0   2   0   0   0   2   0   0   0   2   0   0   2   0
 MK-2-3                 2   2   2   2   2   0   0   2   0   2   0   0   0   2   0   2   0   2   2   2   2   0   0   0   0   2   2   2   2   0   2   0   2   2   2   2   0   0   2   0   0   2   2   0   2   0   2   2   2   2   0   2   2   0   2   2   0   0   0   0   2   0   2   0   2   0   0   0   0   2   2   0   0   2   0   2   2   0   0   2   0   0   0   2   0   0   2   0   2   0   0   0   2   2   0   0   2   2   0   2   2   0   2   0   2   2   2   2   2   0   2   2   2   0   2   0   2   0   0   0   2   2   2   0   0   0   2   2   0   0   0   0   0   0   0   0   0   2   2   0   0   2   2   0   0   0   0   2   0   0   0   0   0   2   0   0   0   2   0   2   0   2   2   0   2   0   2   2   2   0   2   2   2   2   2   2   0   2   0   2   2   0   0   0   2   2   0   2   2   0   0   2   0   2   0   2   0   0   2   0
 MK-2-4                 0   2   2   2   2   0   0   2   0   2   0   0   0   2   0   2   0   2   2   2   2   0   0   0   0   2   2   0   2   2   2   0   2   2   2   2   0   0   2   0   0   2   2   2   2   0   2   2   2   2   0   2   2   0   2   0   0   0   0   0   2   2   2   0   2   0   0   0   0   2   0   0   0   0   0   2   2   2   0   2   0   0   0   0   0   0   2   0   2   2   0   0   2   2   0   0   2   2   2   2   2   0   2   0   2   2   2   2   2   0   2   2   2   0   2   0   0   2   0   0   2   0   2   0   0   0   2   2   0   0   2   0   0   0   0   0   0   2   2   0   0   2   2   0   0   2   0   2   0   0   0   0   0   2   0   0   0   2   0   2   2   2   0   0   2   0   2   2   2   0   2   2   2   2   2   2   0   2   0   2   2   0   0   0   2   2   2   2   2   2   0   2   0   2   0   2   0   0   2   0
 MK-2-5                 0   2   2   2   2   0   0   2   0   0   0   0   0   2   0   2   0   2   2   2   2   0   0   0   0   0   2   0   2   2   2   0   2   2   2   2   0   2   2   0   0   2   2   2   0   0   2   2   2   2   0   2   2   0   2   0   0   0   0   0   2   2   2   2   0   0   0   0   0   2   2   2   0   0   0   2   2   2   0   2   0   0   0   0   0   0   0   0   2   2   0   0   0   2   0   0   2   2   2   2   2   0   2   0   2   0   2   2   2   0   2   2   2   0   2   0   0   2   0   0   2   0   0   0   0   0   2   2   0   0   2   0   2   0   0   2   0   2   0   0   0   2   2   2   0   2   0   2   0   0   0   0   0   2   0   0   0   2   0   2   2   2   0   2   2   2   2   2   2   0   2   2   2   2   2   2   0   2   0   2   2   0   2   0   2   2   0   2   2   2   0   2   0   2   0   2   0   0   2   0
 MK-2-6                 0   2   2   2   2   0   0   2   0   0   2   0   0   2   0   2   0   2   2   2   2   0   0   0   0   0   2   0   2   0   2   2   0   2   2   2   0   2   2   0   2   2   2   2   0   0   0   2   0   2   0   2   0   0   2   0   0   0   0   0   2   2   2   2   0   0   0   0   0   2   2   2   0   0   0   2   2   2   0   2   0   2   0   0   0   0   2   0   2   2   0   0   0   2   0   0   2   2   2   2   0   0   2   2   2   0   2   2   2   0   2   2   2   0   2   0   0   2   2   0   2   0   0   0   0   0   2   2   0   0   2   0   2   0   0   2   0   2   0   0   0   2   2   2   0   2   0   0   0   0   2   0   0   2   0   0   0   2   0   0   2   2   0   0   2   2   2   0   2   0   2   2   2   2   0   2   0   2   0   2   2   0   2   0   2   2   0   2   2   2   0   0   0   2   0   2   0   0   2   0
 MK-2-7                 0   0   2   2   2   0   0   2   0   0   2   0   0   2   0   2   2   0   2   2   2   0   0   0   0   0   2   0   2   2   2   2   0   2   2   0   0   2   2   0   2   2   2   2   0   0   0   2   0   2   0   2   0   0   2   0   2   0   0   0   2   2   2   2   0   0   0   0   0   2   2   2   0   0   0   2   2   2   0   2   0   0   0   0   0   0   2   0   0   2   0   0   0   2   0   0   2   2   2   2   2   0   2   2   2   0   2   2   2   0   2   2   2   0   2   2   0   2   2   0   2   2   0   0   0   0   2   2   0   0   2   0   2   0   0   0   0   2   0   0   0   2   2   0   0   2   0   0   0   0   2   0   2   2   0   0   0   2   2   0   2   2   0   0   2   2   2   0   2   0   2   2   0   2   0   2   0   2   0   2   2   0   0   0   2   2   0   2   2   2   0   0   0   2   0   2   0   0   2   0
 MK-2-8                 0   0   2   2   0   0   0   2   0   0   2   0   0   2   0   0   2   0   2   2   2   0   0   0   0   0   2   0   2   2   2   2   2   2   2   0   0   2   2   0   2   2   2   2   0   0   0   2   2   2   0   2   0   2   2   0   2   0   0   0   2   2   2   2   0   0   0   0   2   2   2   0   0   0   0   2   2   2   2   2   0   0   2   0   0   0   2   0   0   2   2   0   0   2   0   2   2   2   2   2   2   0   2   2   2   2   2   2   2   0   2   2   2   0   2   2   0   0   2   0   2   2   2   0   0   0   2   2   0   0   2   0   2   0   0   0   0   2   0   0   0   2   2   2   0   0   0   0   0   0   2   0   0   2   0   0   0   0   2   0   2   2   0   0   2   2   2   0   2   0   2   2   0   0   0   2   0   2   0   2   2   0   0   0   2   2   0   2   2   2   0   0   0   2   0   2   0   0   2   0
 MK-2-9                 0   0   2   2   0   0   0   2   0   0   2   0   2   2   0   0   2   0   2   2   2   0   0   0   0   0   2   0   2   2   0   2   2   2   2   0   0   2   2   0   2   2   0   2   0   0   0   2   0   2   0   2   0   2   2   0   2   0   0   0   2   2   2   2   0   0   2   0   2   2   0   0   0   0   0   2   2   2   2   2   0   0   2   2   0   0   2   0   0   2   2   0   0   2   0   2   2   2   2   2   2   0   2   2   2   2   2   2   2   0   0   2   2   0   2   2   0   0   2   0   2   2   2   0   0   0   2   2   0   0   2   0   2   2   0   0   0   2   0   0   0   2   0   2   0   0   0   0   0   0   2   0   0   2   0   0   0   0   2   0   2   2   0   2   2   2   2   0   2   0   2   2   0   0   0   2   0   2   0   2   2   0   0   0   2   2   0   2   2   2   0   0   0   2   0   2   0   2   2   0
 MK-2-10                2   0   0   2   2   0   0   2   2   0   2   0   2   2   0   0   2   0   2   2   2   0   0   2   0   0   2   0   2   2   0   2   2   2   2   0   0   2   2   2   2   0   0   2   0   0   0   2   0   0   0   2   0   2   2   0   2   0   0   0   2   0   2   2   0   0   2   0   2   2   0   2   0   0   0   2   2   2   2   2   0   0   2   2   0   0   2   0   0   2   2   0   0   2   0   2   2   2   2   2   2   0   2   2   2   2   2   2   2   0   0   2   2   0   2   2   0   0   2   0   2   2   2   0   0   0   2   2   0   0   2   0   2   0   0   0   0   2   0   0   0   2   0   2   0   0   0   0   0   0   2   0   0   2   0   0   0   0   2   0   2   2   0   2   2   2   2   2   0   0   2   2   0   0   0   2   0   2   0   2   2   0   0   0   2   2   0   2   0   2   0   0   0   2   2   2   0   2   2   0
 MK-2-11                2   0   0   2   2   0   0   2   2   0   2   0   2   2   0   2   2   2   2   0   2   0   0   2   0   0   2   0   2   2   2   2   2   2   2   0   0   2   2   2   2   2   0   2   0   0   0   2   0   0   0   2   0   2   0   0   2   0   0   2   2   0   2   0   0   0   2   0   2   2   0   0   0   0   0   2   2   2   2   2   0   0   2   0   0   0   2   0   2   2   2   0   0   2   0   2   2   2   2   2   2   0   2   2   2   2   2   2   2   0   2   2   2   0   2   0   0   2   2   0   2   0   2   0   0   2   2   2   2   0   0   2   2   0   0   2   0   2   0   0   0   2   0   2   0   0   2   2   0   2   2   0   0   2   0   0   2   0   2   0   2   2   2   2   2   2   2   2   0   0   2   2   0   0   0   2   0   2   0   2   2   0   0   0   2   2   0   2   2   2   0   0   2   2   2   2   0   2   2   0
 MK-2-12                2   0   0   2   2   0   0   2   2   0   2   0   2   2   0   2   2   0   2   0   2   0   0   2   0   2   2   0   2   2   2   2   2   2   2   0   0   2   2   2   2   2   0   2   0   0   0   2   0   0   0   2   0   2   0   0   2   0   2   2   2   0   2   0   0   0   0   0   2   2   0   0   0   0   0   2   2   2   2   2   0   2   2   0   0   0   2   0   2   2   2   0   0   2   0   2   2   2   2   2   0   0   0   2   2   0   2   2   2   0   2   0   2   0   2   2   0   2   2   0   2   0   2   0   0   2   2   2   2   0   2   2   2   2   0   2   0   2   0   0   0   0   2   2   0   0   2   2   0   2   2   0   0   2   0   0   2   0   2   0   2   2   2   2   0   2   2   0   0   0   2   2   0   0   0   2   0   2   0   0   2   0   0   0   2   2   0   2   2   2   0   0   2   2   2   2   2   2   2   0
 MK-2-13                2   0   0   2   2   0   0   2   2   0   2   0   2   2   0   2   2   0   2   0   2   0   0   2   0   2   2   0   2   2   2   2   2   2   2   0   0   2   2   2   2   2   0   0   0   2   0   2   2   0   2   2   0   2   0   2   2   0   2   2   2   0   2   0   0   0   0   0   2   2   0   0   0   0   0   2   2   0   2   2   0   0   2   0   0   0   2   2   2   2   2   0   0   2   0   2   2   2   0   2   0   0   0   2   2   2   2   2   0   0   2   0   2   0   2   2   0   2   2   0   2   0   2   0   0   2   2   2   2   0   2   0   0   2   0   2   0   2   0   0   0   0   2   2   0   0   2   2   0   2   2   0   0   0   0   0   2   0   2   0   2   2   0   2   0   2   2   0   0   0   2   2   0   0   0   2   0   2   0   0   2   0   0   0   2   2   0   2   2   0   0   0   2   2   2   2   2   2   2   0
 MK-2-14                2   0   0   2   2   0   0   2   2   0   2   0   2   2   0   2   2   0   2   0   2   2   0   2   0   2   2   0   2   2   2   2   2   2   2   0   0   2   2   2   2   2   0   0   0   0   0   0   2   0   2   2   0   2   0   2   2   0   2   2   2   0   2   0   0   0   0   0   0   2   0   0   0   0   0   2   0   0   2   2   0   0   2   0   0   0   2   0   2   2   2   0   0   2   0   2   2   2   0   2   0   0   0   2   2   2   2   2   0   0   2   0   2   0   2   2   0   2   2   0   2   0   2   2   2   2   0   2   2   0   2   0   0   2   0   2   0   2   0   0   0   0   2   0   0   0   2   2   0   2   2   0   2   0   0   0   2   0   2   0   2   2   2   2   0   2   2   0   0   0   2   0   0   0   0   2   0   2   0   0   2   0   0   0   2   2   0   2   2   0   0   0   2   2   2   2   2   2   2   0
 MK-2-15                2   0   0   2   2   0   0   2   2   0   2   0   2   2   0   2   2   0   2   0   2   2   0   2   0   2   2   0   2   2   2   0   2   0   2   0   2   2   0   2   2   2   0   0   0   0   0   0   2   0   2   2   0   2   0   2   2   0   2   2   2   0   2   0   0   0   0   0   0   2   0   0   0   0   0   2   0   0   2   2   0   0   2   0   0   0   2   0   2   2   2   0   0   2   2   2   0   2   0   2   0   0   0   2   2   2   2   2   0   0   2   2   2   0   2   2   0   2   2   0   2   0   2   2   0   2   0   0   0   2   2   0   0   2   0   0   0   2   0   0   0   0   2   0   0   0   2   2   0   2   2   0   2   0   0   0   0   0   2   0   0   2   0   2   0   2   2   2   0   0   2   2   0   0   0   2   0   2   0   0   2   0   0   0   2   2   0   2   2   0   0   0   0   2   2   2   2   2   2   0
 MK-2-16                2   0   0   0   2   0   0   2   2   2   0   0   2   2   0   2   2   0   0   0   2   2   0   2   0   2   2   0   2   2   2   0   2   0   2   0   2   2   0   2   2   2   0   2   0   0   0   0   2   0   2   2   0   2   0   2   2   0   2   2   2   0   2   0   0   0   2   0   0   2   0   2   0   0   0   2   0   0   2   2   0   0   2   0   0   0   2   0   2   2   2   0   0   2   2   2   0   2   0   2   0   0   0   2   0   2   2   2   0   0   2   2   2   0   2   0   0   2   0   0   2   0   2   2   0   2   0   2   0   2   2   0   0   2   0   0   0   2   0   0   0   0   2   0   0   0   0   2   0   2   2   0   2   0   0   0   0   0   2   0   0   0   0   2   0   2   2   2   0   2   2   2   0   0   0   0   0   2   0   0   2   0   0   0   2   0   2   2   2   0   0   0   2   2   2   2   2   2   0   0
 MK-3-1                 2   0   2   0   0   0   2   0   0   0   0   0   0   0   2   2   2   0   0   0   2   2   2   2   2   0   0   2   2   0   2   0   2   0   2   0   0   2   2   0   0   0   0   2   0   0   0   2   0   2   0   2   0   0   2   2   2   2   0   0   2   0   0   2   0   2   0   0   2   0   2   2   2   2   2   0   0   0   2   0   2   2   0   0   2   0   0   0   2   0   0   2   0   0   2   2   0   2   0   0   0   2   2   2   2   2   0   0   0   0   0   0   0   0   2   0   2   0   0   0   2   0   0   0   2   2   0   2   0   2   0   0   2   2   2   2   2   0   0   2   2   2   2   0   2   2   2   0   2   0   0   2   0   0   2   2   2   2   0   0   2   2   2   2   2   0   0   0   0   0   2   0   2   2   2   2   0   2   2   0   0   0   2   0   0   0   0   0   2   0   2   2   0   2   2   2   2   2   0   2
 MK-3-2                 2   0   2   0   0   0   2   0   0   2   0   0   0   0   2   2   2   0   0   0   0   2   2   2   2   0   0   2   2   2   2   0   2   0   2   0   2   2   2   0   0   0   0   2   0   0   0   2   0   0   0   2   2   0   2   2   2   2   0   0   2   0   0   2   0   2   2   0   2   0   2   2   2   2   2   0   0   0   2   0   2   2   0   0   2   0   0   0   2   0   0   2   0   0   2   2   0   2   0   0   0   2   2   2   2   2   0   0   0   0   0   0   0   0   2   2   2   0   0   0   2   0   0   0   2   0   0   2   0   2   0   0   2   2   2   2   2   0   0   2   2   2   2   0   2   2   0   0   2   0   0   2   0   0   2   2   2   2   0   0   2   2   2   2   2   0   0   0   2   0   0   0   0   2   2   2   0   2   2   0   0   0   2   0   0   0   0   0   2   0   2   2   0   0   2   2   2   2   0   2
 MK-3-3                 2   0   2   2   0   0   2   0   0   2   0   0   2   0   2   2   2   0   0   0   0   2   2   2   2   0   0   2   2   2   2   0   2   0   2   0   2   2   2   0   0   0   0   2   0   0   0   2   0   0   0   2   2   0   0   2   2   2   0   0   2   0   0   2   0   2   2   0   2   0   2   2   2   2   2   0   0   0   2   0   2   2   0   0   2   0   0   0   2   0   0   2   0   0   0   2   0   0   0   0   0   2   2   2   2   2   0   0   0   0   0   0   0   0   2   2   2   0   0   0   2   0   0   0   2   0   0   2   0   2   2   0   0   2   2   2   2   0   0   2   2   2   2   0   2   2   0   0   2   0   0   2   0   0   2   2   0   2   0   0   2   2   2   2   2   0   0   0   2   0   0   0   0   2   2   2   0   2   2   0   0   0   2   0   0   0   0   0   2   0   2   2   0   0   2   2   2   2   2   2
 MK-3-4                 2   2   2   2   0   0   2   0   0   2   0   0   2   0   2   2   2   0   0   0   0   0   2   2   2   0   0   2   2   2   2   0   2   0   2   0   2   2   2   0   0   0   0   2   0   0   0   2   0   0   2   2   2   0   0   2   2   0   0   0   2   0   0   2   0   2   2   0   2   0   2   2   2   2   2   0   0   0   2   0   2   2   0   0   2   0   0   0   2   0   0   2   0   0   0   2   0   0   0   0   0   2   2   2   2   2   0   0   0   2   2   0   0   0   0   2   2   2   0   0   2   0   0   0   2   0   0   2   0   2   0   0   0   0   2   2   2   0   0   2   2   2   2   0   2   2   0   0   2   0   0   2   0   0   2   2   0   2   0   2   2   2   2   2   2   0   0   0   2   0   0   0   0   0   2   2   0   2   0   0   0   0   2   0   0   0   0   0   2   2   2   2   0   0   2   2   2   2   2   2
 MK-3-5                 2   2   2   2   0   0   2   0   0   2   0   0   2   0   2   2   2   0   2   0   0   0   2   2   2   2   0   2   2   2   2   0   2   0   2   0   2   2   2   0   0   0   0   2   0   0   2   2   0   0   2   2   2   0   0   2   2   0   0   0   0   0   0   2   0   2   2   0   2   0   2   2   2   0   2   0   0   0   2   0   2   2   0   0   2   0   2   0   2   0   0   2   0   0   0   2   0   0   0   0   0   2   2   2   2   2   0   0   0   2   0   0   0   0   0   2   2   2   2   0   2   0   2   0   2   0   0   0   0   2   0   0   0   0   0   2   2   0   0   2   2   2   2   0   2   2   0   0   2   0   0   2   0   0   2   2   0   2   0   2   2   2   2   2   2   0   2   0   2   0   0   0   0   0   2   2   0   2   0   0   0   0   2   0   0   0   0   2   2   2   2   2   0   0   0   2   2   2   2   2
 MK-3-6                 2   2   2   2   0   0   0   0   0   2   0   0   2   0   2   2   2   0   2   0   0   0   2   2   2   2   0   2   2   2   2   0   2   0   2   0   2   2   2   0   0   0   2   2   0   0   2   2   0   0   2   2   2   0   0   2   2   0   0   0   0   0   0   2   0   2   2   0   2   0   2   2   2   0   2   0   0   0   2   0   2   2   0   0   2   0   2   0   2   0   0   2   0   0   0   2   0   0   0   0   0   2   2   2   2   2   0   0   0   0   0   2   0   0   2   2   0   2   2   0   2   2   2   0   2   0   0   0   0   2   0   0   0   0   2   2   2   0   2   2   2   2   2   0   2   2   0   0   2   0   0   0   0   0   2   2   0   2   0   2   2   2   2   2   2   0   2   2   2   2   0   0   0   0   2   2   0   0   0   0   0   0   2   0   0   0   0   2   2   2   2   2   0   0   2   2   2   2   2   2
 MK-3-7                 2   2   2   0   0   0   0   0   0   2   0   0   2   0   2   2   2   0   2   0   0   0   2   2   2   2   2   2   2   2   2   0   2   0   2   0   2   2   2   0   0   0   2   2   0   0   2   2   0   0   2   2   2   2   0   2   2   2   0   2   0   0   0   2   0   2   2   0   2   0   2   2   2   0   2   0   0   0   2   0   2   0   0   0   2   0   2   0   2   0   0   2   0   0   0   2   0   2   0   0   0   0   2   2   2   2   0   0   0   0   0   2   0   0   2   2   2   2   2   0   0   2   2   0   2   0   0   0   0   2   0   0   0   0   2   2   2   0   2   2   2   0   0   0   2   2   0   0   2   0   0   2   0   0   2   2   0   2   0   2   2   2   2   2   2   0   2   2   2   0   0   0   0   2   2   0   0   0   0   0   0   0   2   0   0   0   0   2   2   2   2   2   0   2   2   2   2   2   2   2
 MK-3-8                 2   2   2   0   0   0   2   0   2   2   0   0   2   0   2   2   2   0   2   0   0   0   2   2   2   2   2   2   2   2   2   0   2   0   2   0   2   2   2   0   0   0   2   2   0   0   2   2   0   0   2   2   2   2   0   2   0   2   0   2   0   0   0   2   0   2   0   0   2   0   0   2   2   0   2   0   0   0   2   0   2   0   0   2   2   0   2   0   2   0   0   2   0   0   0   2   0   2   0   0   0   0   2   2   2   2   0   0   0   0   0   2   0   0   2   2   2   2   2   0   0   2   2   0   2   0   0   0   0   2   0   0   0   0   0   2   2   0   2   2   2   2   0   0   2   2   0   0   2   0   0   2   2   0   2   2   0   2   0   0   2   2   2   2   2   2   2   2   2   0   2   0   0   2   2   0   0   0   0   2   0   2   2   0   2   0   0   2   2   2   2   2   0   2   2   2   0   2   2   2
 MK-3-9                 2   2   2   0   0   0   2   2   2   2   0   0   2   0   2   2   2   2   2   0   0   0   2   0   2   2   2   0   2   2   2   0   2   0   2   2   2   2   2   0   0   0   2   2   2   0   2   2   0   0   2   2   2   0   0   2   0   2   0   2   0   0   0   2   2   2   0   0   2   0   0   2   2   0   0   0   0   0   2   0   2   0   0   2   2   0   2   0   2   0   0   2   0   0   0   2   0   2   0   2   0   0   2   2   0   2   0   0   0   0   0   2   0   0   2   2   2   0   2   0   0   2   2   2   2   0   0   0   0   2   0   2   0   0   0   2   2   0   2   2   2   2   0   0   2   2   0   2   2   2   0   2   2   0   0   2   0   2   0   0   2   2   2   2   2   2   0   2   0   0   2   0   0   2   2   2   0   0   2   2   0   2   0   0   2   0   0   2   2   2   2   2   0   2   2   2   0   2   2   2
 MK-3-10                2   2   2   0   0   0   2   2   2   2   0   0   2   0   2   2   2   2   2   0   0   0   2   0   2   2   2   0   2   2   0   0   2   0   0   2   0   2   2   0   0   0   0   2   2   0   2   2   0   2   2   2   2   0   0   2   0   2   0   2   0   0   0   2   2   2   0   0   2   0   0   2   2   0   0   0   0   0   2   0   2   0   0   0   2   2   0   0   2   0   0   0   0   0   0   2   0   0   2   2   0   0   2   2   0   0   0   0   0   0   0   2   0   2   2   2   2   0   2   0   2   2   0   2   2   0   0   0   0   2   0   2   0   0   0   2   2   0   2   2   2   2   0   0   2   2   0   2   2   2   0   2   0   0   2   2   0   2   0   0   2   0   2   2   2   2   0   2   0   0   2   0   0   2   2   2   0   0   0   2   0   2   0   0   2   0   0   2   2   2   2   2   0   2   2   2   0   2   2   2
 MK-3-11                2   2   2   0   0   0   2   2   2   2   0   0   0   0   2   2   2   2   2   0   0   0   2   0   2   2   2   0   2   2   0   0   2   0   0   2   0   2   2   0   0   0   0   2   2   0   2   2   0   2   2   2   2   0   0   2   0   2   0   2   0   0   0   2   2   0   2   0   2   0   0   2   2   0   0   0   0   0   2   0   2   0   0   0   2   2   0   0   0   0   0   0   0   0   0   2   0   0   2   2   0   0   2   2   0   2   0   0   0   0   0   2   0   2   2   2   2   0   2   0   2   2   0   2   2   0   0   0   2   0   0   2   0   0   0   2   2   0   2   2   0   2   0   0   0   0   0   2   2   2   0   2   0   0   2   2   0   2   0   0   2   0   2   0   2   2   0   2   0   0   2   0   0   2   2   2   0   0   0   2   0   2   0   0   2   0   0   2   2   2   2   2   0   2   2   2   0   2   2   2
 MK-3-12                2   2   2   0   0   0   2   2   2   2   0   0   0   0   0   0   2   2   2   0   0   2   2   0   2   2   2   0   2   2   0   0   2   0   0   2   0   2   2   0   0   0   0   2   2   2   2   2   0   2   2   2   2   0   0   2   0   2   0   2   0   0   0   2   2   0   2   0   2   0   0   2   2   0   0   0   0   0   2   0   0   0   0   0   2   2   2   0   0   0   0   0   0   0   0   2   0   0   0   2   0   0   0   2   0   2   0   0   0   0   0   2   0   0   2   2   2   0   2   0   2   2   0   2   2   0   0   0   2   0   0   2   0   0   0   2   2   0   2   2   0   2   0   0   0   0   2   2   2   2   0   0   0   0   2   2   0   2   0   0   2   0   2   2   2   2   0   0   0   0   2   0   0   0   2   2   2   2   0   2   2   2   0   2   2   0   0   2   2   2   2   2   0   2   2   2   0   2   2   2
 MK-3-13                2   2   2   0   0   0   2   2   2   2   0   0   0   0   0   0   2   2   2   0   0   2   2   0   2   2   2   0   2   2   0   0   2   0   0   2   2   0   2   0   0   2   0   2   2   2   2   0   0   2   2   2   2   0   0   2   0   2   0   2   0   0   0   2   0   0   2   0   0   2   0   2   2   0   0   0   0   0   2   0   0   0   0   0   2   0   2   0   0   2   0   0   0   0   2   2   2   0   0   2   0   0   0   2   0   2   2   0   0   0   0   2   0   0   2   2   2   0   2   0   2   2   0   2   2   0   0   0   2   0   0   2   2   2   0   2   2   0   2   2   0   2   0   0   0   0   2   2   2   2   0   2   0   0   2   0   0   2   0   0   2   0   2   2   2   0   0   0   0   0   2   0   0   0   2   2   2   2   0   2   2   2   0   2   2   2   0   2   2   2   2   2   0   2   2   2   0   2   2   2
 MK-3-14                2   2   2   0   0   0   2   2   2   2   0   0   0   0   0   0   0   2   2   0   0   2   2   0   2   2   2   0   2   2   2   0   2   0   0   2   2   0   2   0   0   2   0   2   2   2   2   0   0   2   2   2   2   0   0   2   0   2   0   2   0   0   0   2   0   0   0   0   0   2   0   2   2   0   2   0   0   0   2   0   0   0   0   0   2   0   2   0   0   2   0   0   0   0   2   0   2   0   0   2   0   0   0   2   0   2   0   2   0   0   0   2   2   0   2   2   2   0   2   0   2   2   0   2   2   0   0   0   2   0   0   0   2   2   2   0   2   0   2   2   0   2   0   0   0   0   2   2   2   2   0   2   0   0   0   0   0   2   0   0   2   0   0   2   2   0   0   2   0   0   2   0   0   0   2   2   2   2   0   2   2   2   0   2   2   2   2   0   0   2   2   0   0   2   2   2   0   2   2   2
 MK-3-15                2   2   2   0   0   0   2   2   2   2   0   0   0   2   0   0   0   2   2   0   0   0   2   0   2   2   2   0   2   2   2   0   2   0   0   2   2   0   2   0   0   2   0   2   2   2   2   0   0   2   2   2   2   0   0   0   0   2   0   2   0   2   0   2   0   2   0   0   0   2   0   2   2   0   2   0   0   2   2   0   0   0   0   0   0   0   2   0   0   2   0   0   0   0   2   0   2   2   0   2   0   0   2   2   0   2   0   2   0   0   0   2   2   0   2   2   2   0   2   0   2   2   0   2   2   0   0   0   2   0   0   0   2   0   2   2   2   2   2   2   0   2   0   0   0   0   2   2   2   2   0   2   0   0   0   0   0   2   0   0   0   0   2   0   0   0   0   2   0   0   2   0   2   0   0   2   0   2   0   2   0   2   0   2   2   0   2   0   0   2   2   0   0   2   2   2   0   2   2   0
 MK-3-16                2   2   2   2   0   0   2   2   2   2   0   0   0   2   2   0   0   2   2   0   0   0   2   0   2   2   2   0   2   2   2   0   2   0   0   2   2   0   2   0   0   2   0   2   2   2   2   0   0   2   2   2   2   0   0   0   0   2   0   2   0   2   0   2   0   2   0   0   0   2   0   0   2   0   2   0   0   2   2   0   0   0   0   0   0   0   2   0   2   2   2   0   2   0   2   0   2   2   0   2   0   0   2   2   0   2   0   2   0   0   0   2   2   2   0   2   2   2   2   0   2   2   2   2   2   2   0   0   2   0   2   0   0   0   2   2   2   2   2   2   0   2   2   0   0   0   2   2   2   2   0   2   0   0   2   0   0   2   0   0   0   0   2   0   0   0   0   0   0   0   2   0   2   0   0   2   0   2   0   2   0   2   0   2   2   0   2   0   0   2   2   0   0   2   2   2   0   2   2   0
 MK-4-1                 0   0   0   0   2   0   2   2   0   0   2   0   0   0   2   0   0   2   0   2   0   2   2   0   2   2   0   2   0   0   2   2   2   2   0   2   2   0   2   0   2   2   2   2   0   2   2   2   2   2   2   0   0   2   2   0   2   0   2   2   2   0   0   2   2   2   2   0   0   2   2   2   2   0   0   0   2   2   2   0   2   2   0   0   2   2   2   0   0   2   2   0   2   2   0   0   2   2   0   0   0   2   0   2   2   2   0   0   0   2   0   0   0   0   0   0   0   2   2   2   0   0   0   0   2   2   0   0   0   2   2   2   0   2   2   2   2   2   0   0   2   0   2   0   2   2   2   0   2   0   2   0   0   0   0   2   0   0   2   0   2   2   2   2   0   0   2   2   2   0   0   2   2   2   2   2   0   2   0   2   0   0   2   0   0   2   2   2   0   2   0   2   2   0   2   2   0   2   2   0
 MK-4-2                 0   0   0   0   0   0   2   2   0   0   2   0   0   0   2   0   0   2   0   2   0   2   2   0   2   2   0   2   0   0   2   2   2   2   0   2   2   0   2   0   2   2   2   2   0   2   2   2   2   2   2   0   0   2   2   2   2   0   2   2   2   0   0   2   0   2   2   0   0   2   2   2   2   0   0   0   2   2   2   0   2   2   0   0   2   0   2   0   0   2   2   0   2   2   0   0   2   0   0   0   0   2   2   2   2   2   0   0   0   2   0   0   0   0   0   0   0   0   2   2   0   0   0   0   2   2   0   0   0   0   2   2   0   2   0   2   2   2   0   0   2   0   2   0   2   2   2   0   2   0   2   0   0   0   0   2   0   0   2   2   2   2   2   2   0   0   2   2   2   0   0   2   0   2   2   2   2   2   0   2   0   0   2   0   0   2   2   2   2   2   0   2   2   0   0   2   0   0   2   0
 MK-4-3                 0   0   0   0   0   0   0   2   0   0   2   0   0   0   2   0   2   2   0   2   0   2   2   0   2   2   0   2   0   0   2   2   2   2   0   2   0   0   2   0   2   2   2   0   2   0   2   2   2   2   2   0   0   2   2   2   2   0   2   0   2   0   0   0   0   0   2   0   0   2   2   2   2   2   0   0   0   2   2   0   2   2   0   0   2   0   2   0   0   2   2   0   2   2   0   0   2   0   0   0   0   2   2   2   2   2   0   0   0   2   0   0   0   0   0   0   0   0   0   2   0   0   0   2   2   2   0   0   0   0   2   2   0   2   0   2   2   2   0   0   2   0   2   0   2   2   2   0   2   0   2   2   0   0   0   0   2   0   2   2   2   0   2   2   0   0   2   2   0   0   0   2   0   2   2   2   0   2   0   2   0   0   2   0   0   2   2   2   2   2   0   2   2   0   2   2   0   0   0   0
 MK-4-4                 0   0   0   0   0   0   0   2   0   0   2   0   0   0   2   0   2   2   0   2   0   2   2   0   2   0   0   2   2   0   2   0   2   2   0   2   0   0   2   2   2   2   2   0   2   0   2   2   0   0   2   0   0   2   2   2   2   0   2   0   2   0   0   0   0   0   0   0   0   2   2   2   2   2   0   0   0   2   2   0   2   2   0   0   2   0   2   0   2   2   2   0   2   2   0   0   2   2   2   0   0   2   0   2   2   2   2   0   2   0   0   0   0   0   0   0   0   0   0   2   0   0   2   2   2   2   0   0   0   0   2   2   0   2   0   2   2   2   0   2   2   0   2   0   0   2   2   0   2   0   2   2   0   0   0   0   2   0   2   2   2   0   0   2   0   0   2   2   0   0   0   2   0   2   2   0   0   2   0   2   0   0   2   0   0   2   2   2   0   2   0   2   0   0   2   2   2   0   2   0
 MK-4-5                 0   0   0   0   0   0   0   2   0   0   2   0   0   0   2   0   2   2   0   2   0   2   0   0   2   0   0   2   2   0   0   0   2   2   0   2   0   0   2   2   2   2   2   2   2   0   2   2   0   0   2   0   2   2   2   0   2   0   2   0   2   0   0   0   0   0   0   0   0   2   2   2   2   2   0   2   0   2   2   0   2   2   0   0   2   0   2   0   2   2   2   0   0   2   0   0   2   2   2   0   0   2   0   2   2   0   2   0   2   0   0   0   0   0   0   0   0   0   0   2   0   0   2   2   2   2   0   0   0   0   2   2   0   2   0   2   2   2   0   2   2   0   2   0   0   2   2   0   2   0   2   2   0   0   0   0   2   0   2   2   2   0   0   2   0   0   2   2   0   0   0   2   2   2   2   0   2   2   0   2   0   2   2   0   0   2   2   2   2   2   0   0   0   0   2   2   0   0   2   0
 MK-4-6                 2   0   0   0   0   0   0   2   0   0   2   0   0   0   2   0   2   2   0   2   0   2   0   0   2   0   0   2   2   0   0   0   2   2   0   2   2   0   2   2   2   2   2   2   2   0   2   2   0   0   2   0   2   2   2   0   2   0   2   0   2   0   0   0   0   2   0   0   2   2   2   0   0   2   0   2   0   2   2   0   0   2   2   0   2   0   2   0   2   2   2   2   0   2   0   2   2   2   2   0   0   2   0   2   2   0   2   0   2   0   2   2   0   0   0   0   0   0   0   2   0   2   2   2   2   2   0   0   0   0   2   2   0   2   0   2   2   2   0   0   2   0   2   0   2   2   2   0   2   0   2   2   0   0   0   0   2   0   2   2   2   2   2   2   0   0   2   2   2   0   0   2   2   0   2   0   2   2   0   2   0   2   2   0   0   2   2   2   2   2   0   0   0   0   2   2   2   0   2   0
 MK-4-7                 2   0   2   0   0   0   0   2   0   0   2   0   0   0   2   0   2   2   2   2   0   2   2   0   2   0   0   2   2   0   0   2   2   2   0   2   2   0   2   2   2   2   2   2   2   0   2   2   0   0   2   0   2   0   2   0   2   0   2   2   0   0   0   0   0   2   0   0   2   2   2   0   0   2   0   2   0   2   2   0   0   2   2   0   2   0   2   0   2   2   2   2   2   2   0   2   2   2   2   0   0   2   0   2   0   2   2   0   2   0   2   2   0   0   2   0   0   0   0   2   2   2   2   2   2   2   0   0   0   0   2   2   0   2   0   2   2   2   0   2   2   0   2   0   2   2   0   0   2   0   2   2   0   0   0   0   2   0   2   2   2   2   2   2   0   0   2   0   2   0   0   2   2   0   2   0   2   2   0   2   0   2   2   2   0   2   2   2   2   2   0   0   0   0   2   2   2   0   2   0
 MK-4-8                 2   0   0   0   0   0   0   2   0   0   2   0   0   0   2   2   2   2   2   2   0   0   2   0   2   2   0   2   0   0   0   0   2   2   0   2   2   0   2   2   2   2   2   2   2   0   2   2   0   0   2   0   2   0   0   0   2   0   0   2   0   2   0   0   2   0   0   0   2   2   2   0   0   2   0   2   0   2   2   0   0   2   2   0   2   0   2   0   2   2   0   2   2   0   0   2   0   2   2   0   0   0   0   2   0   2   2   0   2   0   2   2   0   0   2   2   0   0   0   2   2   2   2   2   2   2   0   0   0   0   0   2   0   2   2   2   2   0   0   0   0   0   2   0   2   2   0   0   2   0   2   2   0   0   0   0   2   0   2   2   2   2   2   2   0   0   2   0   2   0   0   2   2   0   2   0   2   2   0   2   0   2   2   2   0   2   2   2   2   2   0   0   0   0   0   2   2   0   2   0
 MK-4-9                 2   0   0   0   0   0   0   2   2   0   2   0   0   0   2   2   2   2   2   0   0   0   2   0   2   2   2   2   2   0   0   0   2   2   0   2   2   0   2   2   2   2   2   2   2   0   2   0   0   0   2   0   2   0   0   0   2   0   0   2   0   2   0   0   2   0   0   0   2   2   2   0   0   2   0   0   0   0   2   0   0   2   2   0   2   2   2   0   2   2   0   2   2   0   0   2   0   2   0   0   0   0   0   2   0   2   2   0   2   0   2   2   0   0   2   2   0   0   0   2   2   2   2   2   2   2   0   0   0   2   0   2   0   2   0   0   2   2   0   0   0   0   2   0   2   2   0   0   2   0   2   2   2   0   0   2   2   0   2   2   2   2   2   0   0   0   2   0   2   0   0   2   2   0   2   0   2   2   0   2   0   2   2   2   0   2   2   2   2   0   0   0   0   0   0   2   2   0   2   0
 MK-4-10                2   0   2   0   0   0   0   2   2   2   2   0   0   0   2   2   2   0   2   0   2   0   2   0   2   2   2   2   2   0   0   0   0   0   0   2   2   0   2   2   2   2   2   2   2   0   2   0   0   0   2   0   2   0   0   0   2   0   0   2   0   2   0   0   2   0   0   0   2   2   2   0   0   2   0   0   0   2   2   0   0   2   2   0   2   2   2   0   2   0   0   2   2   0   0   2   0   2   0   0   2   0   0   2   0   2   0   0   0   2   2   0   0   0   2   0   0   0   0   2   2   0   2   2   2   2   0   0   0   2   2   2   0   2   0   0   2   2   0   2   2   0   2   0   2   2   0   2   2   0   0   2   0   0   0   0   2   2   2   2   2   2   2   0   0   0   0   0   2   0   0   2   2   0   2   0   2   2   0   2   0   2   2   2   0   2   2   0   2   2   0   0   0   0   2   2   0   0   2   0
 MK-4-11                2   0   2   0   0   0   0   0   2   2   2   0   0   0   2   2   2   0   2   0   2   0   2   0   2   2   2   2   2   0   2   0   0   0   0   2   2   0   0   2   2   2   2   2   2   0   2   0   0   0   2   0   2   0   0   0   2   0   0   2   0   2   0   0   2   0   0   0   2   2   2   0   0   2   2   0   0   2   2   0   0   2   2   0   2   0   2   0   2   0   0   2   2   0   0   2   0   2   0   0   2   0   0   2   0   2   0   0   0   2   2   0   0   0   2   0   0   0   0   2   2   0   2   2   2   2   0   0   0   2   2   2   0   2   0   0   2   2   0   2   2   2   2   0   2   2   0   2   2   0   0   2   0   0   2   0   2   2   2   2   2   2   2   0   0   0   0   0   2   0   0   2   2   0   2   0   2   2   0   2   2   2   2   2   0   2   2   0   2   0   0   0   0   0   2   2   0   0   2   0
 MK-4-12                2   0   2   0   2   0   0   0   2   2   2   0   0   2   2   2   2   0   0   0   2   0   2   2   2   2   2   2   2   0   2   0   0   0   0   2   2   0   0   2   2   2   2   2   2   0   2   0   0   0   2   0   0   0   0   0   0   0   0   2   0   2   0   0   2   2   0   0   2   2   2   0   0   2   2   0   0   2   2   0   0   2   2   0   2   0   2   0   2   0   0   2   2   0   0   2   0   2   0   0   2   0   0   2   0   2   0   0   0   2   0   2   0   0   2   0   0   0   0   2   2   0   2   2   2   2   0   0   0   2   2   2   0   2   0   0   2   2   0   2   2   2   2   0   2   0   0   2   2   2   0   2   0   0   2   0   2   2   2   2   2   2   2   0   0   0   0   0   2   0   0   2   2   0   2   0   2   2   0   2   2   2   2   2   0   2   2   0   2   0   0   0   0   2   2   2   0   0   2   0
 MK-4-13                2   0   2   0   2   0   0   0   2   2   2   0   0   2   2   2   2   0   0   0   2   0   2   2   2   2   2   0   2   0   2   0   0   0   0   2   2   0   0   2   2   2   2   2   2   0   2   0   0   0   2   0   2   0   0   0   0   0   0   2   0   2   0   2   2   2   0   0   2   2   0   0   0   0   2   0   0   2   2   0   0   2   2   0   2   2   2   0   2   0   2   2   2   0   0   2   0   2   0   0   2   0   0   2   0   2   2   2   0   2   0   2   0   2   2   0   0   2   0   2   2   0   2   2   2   2   0   0   2   2   2   2   0   2   0   0   2   2   0   2   2   2   2   0   2   0   0   2   2   2   0   2   2   2   2   0   2   2   2   2   2   2   2   0   0   0   0   0   0   0   0   2   2   0   2   0   2   2   0   2   2   2   2   2   0   2   2   0   2   0   0   0   0   2   2   0   0   0   2   0
 MK-4-14                2   0   2   2   0   0   0   2   2   2   2   2   0   0   2   2   2   0   0   0   0   0   2   2   2   2   0   0   2   0   2   0   0   0   0   2   2   0   0   2   0   2   2   2   2   0   2   0   0   0   2   0   2   0   0   0   0   2   0   2   0   2   0   2   2   0   0   0   2   2   0   0   0   0   2   0   0   2   2   0   0   2   2   0   2   2   2   0   2   0   2   2   2   0   0   2   0   2   0   0   2   0   0   2   2   2   2   2   0   2   0   2   0   2   2   0   0   0   0   2   2   2   2   2   2   2   0   0   2   2   2   2   2   2   0   0   2   2   0   2   2   2   2   0   2   0   0   2   2   2   0   2   2   2   2   0   2   2   2   2   2   2   2   0   0   0   0   0   0   0   0   2   2   0   2   0   2   2   0   2   2   0   2   2   0   2   2   0   2   0   0   0   0   2   2   0   2   0   2   2
 MK-4-15                2   0   2   2   0   0   0   2   2   2   2   2   0   0   2   2   2   0   0   0   2   0   2   2   2   2   0   0   2   0   2   0   0   0   0   2   2   0   0   0   0   2   2   2   2   0   2   0   0   0   2   0   2   0   0   0   0   2   0   2   0   0   0   2   0   0   0   0   0   2   0   0   0   0   2   0   0   2   2   0   0   2   2   0   2   2   2   2   2   0   2   2   2   0   0   2   0   2   0   0   2   0   0   2   2   2   2   2   0   2   0   2   0   0   2   0   0   0   0   2   2   2   2   2   2   2   0   0   2   2   2   2   2   2   0   0   2   2   0   2   2   2   2   0   2   0   0   2   0   2   0   2   0   2   2   0   2   2   2   2   2   2   2   0   0   0   0   0   2   2   0   2   2   0   2   0   2   0   0   2   0   0   2   2   0   2   2   0   2   0   0   0   0   2   2   0   2   0   2   2
 MK-4-16                2   0   2   2   0   0   0   2   2   2   2   2   0   0   2   2   2   0   0   0   2   0   2   2   0   2   0   0   2   0   2   0   0   0   0   2   2   0   0   0   0   2   2   2   2   0   2   2   0   0   2   0   2   0   0   0   0   2   0   2   0   0   0   2   0   0   0   0   0   2   0   0   0   2   2   0   0   2   2   0   2   2   2   0   2   2   0   2   2   0   2   0   2   0   0   2   0   2   0   0   2   0   0   2   2   2   2   2   0   2   0   2   0   0   2   0   0   0   2   2   2   2   2   2   2   2   0   0   2   2   2   2   2   2   0   0   0   2   0   0   2   2   2   0   2   0   0   2   0   2   0   2   0   0   2   2   2   2   2   2   2   2   2   0   0   0   0   0   0   2   0   2   2   2   2   0   2   0   0   2   0   0   2   2   0   0   2   0   2   0   0   0   0   2   2   0   0   2   2   2
 MK-5-1                 2   0   0   0   0   2   2   0   2   2   2   0   2   2   0   2   2   0   2   0   0   0   0   2   0   0   0   2   0   0   0   0   0   2   2   0   0   0   0   2   0   0   0   0   0   2   0   0   0   2   2   2   2   2   0   2   2   2   2   2   2   0   0   0   0   2   2   0   0   0   2   0   2   0   0   0   2   2   2   2   2   0   0   0   0   2   2   2   0   0   0   0   2   0   0   0   0   2   2   0   2   2   2   2   0   2   2   2   0   0   0   2   2   2   2   0   2   2   0   0   2   0   2   2   0   2   2   2   0   2   0   0   2   2   0   2   2   2   0   0   2   0   2   2   0   2   2   0   2   0   2   0   0   0   0   2   2   0   0   2   2   0   0   0   2   2   2   0   0   2   0   2   2   0   0   2   0   0   2   0   0   0   0   0   2   2   0   0   2   0   2   2   2   0   2   2   2   2   2   2
 MK-5-2                 2   0   0   0   0   2   2   0   2   2   2   0   2   2   0   2   2   0   2   0   2   0   2   2   0   0   2   2   0   0   0   2   0   2   2   0   0   0   0   0   0   0   0   0   0   2   0   0   0   0   2   2   2   2   0   2   2   2   2   2   2   0   0   0   2   2   2   0   0   0   2   0   2   0   0   0   0   2   2   2   2   0   0   0   0   2   2   2   0   0   2   0   2   2   0   0   0   2   2   0   2   0   2   2   0   2   2   2   0   0   2   2   2   2   2   2   2   2   0   0   2   0   2   2   2   2   2   2   0   2   0   0   2   2   0   2   2   2   0   0   2   0   2   2   0   2   2   0   2   0   2   0   0   0   0   0   2   0   0   2   2   0   0   0   2   2   2   2   0   2   0   2   2   0   0   2   0   0   0   0   0   0   0   0   2   0   0   0   2   0   2   2   2   0   2   2   2   2   2   2
 MK-5-3                 2   0   0   0   0   2   2   0   2   2   2   0   2   2   0   2   2   0   2   0   2   0   2   0   0   2   2   2   0   0   0   2   0   0   2   0   2   0   0   0   0   0   0   0   0   2   2   0   0   0   2   2   2   2   0   2   2   2   2   2   2   0   0   0   2   2   2   0   2   0   2   0   2   2   0   0   0   2   2   2   2   0   2   0   0   2   2   2   0   0   2   0   2   2   0   0   0   2   2   0   2   0   2   2   0   2   2   2   0   0   2   0   2   2   2   2   2   2   0   0   2   0   2   2   2   2   2   2   0   2   0   0   2   2   0   2   0   2   0   0   2   0   2   2   2   2   2   0   2   0   2   0   0   0   0   0   2   0   0   2   2   0   0   0   0   2   2   2   0   2   0   2   2   0   0   2   2   0   0   0   0   0   0   0   2   0   0   2   2   0   2   2   2   0   2   2   2   2   2   0
 MK-5-4                 2   2   0   0   0   2   2   0   2   2   2   0   2   2   0   2   2   0   2   0   2   0   2   0   0   2   0   2   0   0   0   2   0   0   2   0   2   0   2   0   0   2   2   0   0   2   2   0   0   0   2   2   2   2   0   0   2   2   2   0   2   0   0   0   2   2   2   0   2   0   2   0   2   2   0   0   0   2   2   2   2   0   2   0   0   2   2   2   0   0   2   0   2   2   0   0   0   2   0   2   2   0   2   2   0   2   2   2   0   0   2   0   2   2   2   0   2   2   0   0   0   0   2   2   0   2   2   2   0   2   0   0   2   2   0   2   0   2   0   0   0   2   2   2   2   2   2   0   2   2   0   0   0   0   0   0   2   2   0   2   2   0   0   0   0   2   2   2   0   2   0   2   2   0   0   0   2   0   0   0   0   0   0   0   2   0   0   2   2   0   2   2   2   0   2   2   2   0   2   0
 MK-5-5                 2   2   0   0   0   2   0   0   2   2   2   0   0   2   0   2   2   0   2   0   2   0   0   0   0   2   0   2   0   0   0   2   0   0   2   0   2   0   2   0   0   2   2   0   0   2   2   0   0   0   2   2   2   2   0   0   0   2   2   2   2   0   0   0   0   2   2   0   2   0   2   0   2   2   0   0   2   2   2   0   2   0   2   0   0   2   2   2   0   0   2   0   2   2   0   0   0   2   0   2   0   0   2   0   0   2   2   0   0   0   2   0   2   0   2   0   2   2   0   0   0   0   2   2   0   2   2   2   0   2   0   0   2   2   0   2   0   2   0   0   0   2   2   2   2   2   2   0   2   0   0   0   0   0   0   0   0   2   0   2   2   0   0   0   0   2   2   0   0   2   0   2   2   0   0   0   2   0   0   0   0   0   0   0   2   0   2   2   2   0   2   2   2   0   2   2   2   2   2   0
 MK-5-6                 2   2   0   0   0   2   0   0   2   2   2   0   2   2   0   2   2   0   2   0   2   0   0   0   0   2   0   2   0   0   0   2   0   0   2   0   2   0   2   0   0   2   2   0   0   2   2   2   2   0   2   2   2   2   0   0   0   2   2   2   2   0   0   0   2   2   2   0   2   2   2   0   2   2   0   0   2   2   2   0   2   0   0   2   0   0   2   0   0   0   2   0   2   2   0   0   0   2   0   2   2   0   0   0   0   2   0   0   0   0   2   0   2   0   2   0   2   0   0   0   0   0   2   2   0   2   2   2   0   2   0   0   2   2   0   2   0   2   0   2   0   2   2   2   2   2   2   0   2   0   0   0   0   2   2   0   0   2   0   2   2   0   0   0   0   2   2   2   0   2   0   2   2   0   0   0   2   2   0   0   0   0   2   0   0   0   2   2   2   0   2   2   2   0   2   2   2   2   2   0
 MK-5-7                 2   2   0   0   0   2   0   0   2   2   2   0   2   2   2   0   2   0   2   0   2   0   0   2   2   2   0   2   0   0   0   2   0   0   2   0   2   0   2   0   0   2   2   0   0   2   2   2   2   0   2   2   2   2   0   0   2   2   2   2   2   0   0   0   2   2   2   0   0   2   2   0   2   2   0   0   2   2   2   0   2   0   0   2   2   0   2   0   0   0   2   0   2   2   0   0   0   2   0   2   2   0   0   0   0   0   0   0   0   0   0   0   0   0   2   0   2   0   2   0   0   0   2   2   0   2   2   2   0   2   0   0   2   2   0   2   0   0   0   2   2   2   2   2   2   2   2   0   2   0   0   0   0   2   2   0   0   2   2   2   2   0   0   0   0   2   2   2   0   0   0   2   2   2   0   0   2   2   0   0   0   0   2   0   0   0   2   2   2   0   2   2   2   0   2   2   2   2   2   0
 MK-5-8                 2   2   0   0   0   0   0   0   2   2   2   0   2   2   2   0   2   0   2   2   0   2   0   2   2   2   0   2   0   0   0   0   0   0   2   0   2   0   2   0   0   2   2   0   2   0   2   2   2   0   2   2   2   2   0   0   2   0   2   2   2   0   0   0   2   2   2   0   0   0   2   2   2   2   0   0   2   2   2   0   2   0   0   2   2   2   2   0   0   0   2   0   2   2   0   0   0   2   2   2   2   0   2   0   0   0   0   0   0   0   0   0   0   0   2   0   2   0   2   2   0   0   2   2   0   2   2   2   0   2   0   2   2   2   0   0   0   0   0   2   2   2   2   2   2   2   2   0   2   0   2   2   2   2   2   2   0   2   2   2   2   0   2   0   0   2   2   2   0   0   0   2   2   2   2   0   2   2   0   0   0   0   2   0   0   0   2   2   2   0   2   2   2   2   2   2   2   2   2   0
 MK-5-9                 2   2   0   0   2   0   0   0   2   2   2   0   2   2   0   2   2   0   2   2   0   2   0   2   2   2   0   2   0   0   0   0   0   0   2   0   2   0   2   2   2   2   2   0   2   0   2   2   2   0   2   2   2   2   0   0   2   0   2   2   2   0   0   0   0   2   2   0   0   2   2   2   2   2   0   0   2   2   2   0   2   0   2   2   2   2   2   0   0   2   0   0   2   2   0   0   0   2   2   2   2   0   2   0   0   0   0   0   0   0   0   0   0   0   2   0   2   0   0   2   0   0   0   2   2   2   2   2   0   2   0   0   2   2   0   0   0   0   0   2   2   2   2   2   0   2   2   0   2   0   2   0   2   2   2   2   0   2   2   2   2   0   2   0   0   2   0   2   0   0   0   2   2   2   2   0   2   2   0   0   0   0   2   0   0   0   2   2   2   0   2   2   2   0   2   2   2   2   2   0
 MK-5-10                2   2   0   0   2   0   0   0   2   2   2   0   2   2   0   2   2   0   2   2   0   2   0   2   2   2   0   2   0   0   0   0   0   0   2   0   2   2   2   2   0   2   2   0   2   0   2   2   2   0   0   2   2   2   0   0   2   0   2   2   2   0   0   0   2   2   0   2   0   2   2   2   2   2   0   0   2   0   2   0   2   0   2   2   2   2   2   0   0   2   2   0   2   2   0   0   0   2   2   2   2   0   2   0   0   0   2   0   0   0   0   0   0   0   2   0   2   0   0   2   0   0   0   2   2   2   2   2   0   2   0   0   2   2   0   0   0   0   0   2   2   2   2   2   0   2   2   0   2   0   2   0   2   0   2   2   0   0   2   2   2   0   2   2   0   2   0   2   0   0   0   2   2   2   2   2   2   2   0   0   2   0   2   0   0   0   2   0   0   0   2   2   2   0   2   2   2   2   2   0
 MK-5-11                0   2   0   0   2   0   0   0   2   2   2   0   2   2   0   2   2   0   2   2   0   2   0   2   2   2   0   2   0   0   0   0   2   2   2   0   2   2   2   2   0   2   2   0   2   0   0   2   2   0   0   2   2   2   0   0   2   0   2   0   2   0   0   0   2   2   0   2   0   2   0   2   2   2   0   0   2   0   2   2   2   0   0   2   2   0   2   0   0   2   2   0   2   2   0   0   0   2   2   2   2   2   2   2   0   0   2   2   0   0   0   2   0   0   2   0   2   0   0   2   0   0   0   2   2   0   2   2   0   2   0   0   2   0   0   2   0   0   0   2   2   2   2   2   0   2   2   0   0   0   2   0   0   0   2   0   0   0   0   2   2   0   2   2   0   2   0   2   0   0   0   2   2   2   2   2   2   2   0   0   0   0   2   0   0   0   0   0   0   0   2   2   2   0   2   2   2   2   2   0
 MK-5-12                0   2   0   0   2   0   0   0   2   0   2   2   2   2   0   2   2   0   0   2   2   0   0   2   2   2   0   2   0   0   0   0   2   2   2   0   2   2   2   2   0   2   2   0   2   0   0   2   0   0   0   2   2   2   0   2   2   0   2   0   2   0   0   0   2   2   0   2   0   0   0   2   2   2   0   0   2   0   2   2   2   0   0   2   2   2   2   0   0   2   2   0   2   2   0   0   0   2   2   2   2   2   2   2   0   0   2   2   0   0   0   2   0   0   0   0   0   0   0   2   0   0   0   2   2   0   2   2   0   2   0   0   2   0   0   2   0   2   2   2   2   2   2   2   0   2   2   0   0   0   2   0   0   0   2   0   0   0   0   2   2   0   2   2   2   2   0   2   0   0   0   2   2   2   2   2   2   2   0   0   0   2   0   0   0   0   0   0   0   0   2   2   2   0   2   2   0   2   2   0
 MK-5-13                0   2   0   2   2   0   0   0   2   0   0   2   2   2   0   2   2   0   0   2   2   2   0   2   2   2   0   2   0   0   0   0   2   2   0   0   2   2   2   2   0   2   2   0   2   0   0   2   0   2   0   2   0   2   0   2   2   0   2   0   2   0   0   0   2   2   0   2   0   0   0   2   2   2   0   2   2   0   2   2   2   0   0   2   2   2   2   0   0   2   2   2   2   2   0   0   0   2   2   2   2   2   2   2   2   2   0   2   2   0   0   2   0   0   0   0   0   0   0   2   0   2   0   2   2   0   2   2   2   2   0   0   2   0   0   2   0   2   2   2   2   2   2   2   0   0   2   0   0   0   2   0   0   0   0   0   0   0   2   2   2   0   2   2   2   0   0   2   0   2   0   2   2   2   2   2   2   2   0   0   0   2   2   0   0   0   0   0   0   0   2   2   2   0   2   2   0   2   2   0
 MK-5-14                0   2   0   2   2   0   0   0   0   0   0   2   2   2   0   2   2   0   0   2   2   2   0   2   2   2   0   2   0   0   0   0   2   0   0   0   2   2   2   2   0   2   2   0   2   0   0   0   0   0   2   2   2   2   0   2   2   0   2   0   2   0   0   2   2   2   0   2   0   0   0   2   2   2   0   2   2   2   2   2   2   0   2   2   2   2   2   0   0   2   2   2   0   2   0   0   0   0   2   2   0   2   2   2   2   2   0   2   2   2   0   2   0   0   0   0   0   2   0   2   0   2   0   2   2   0   2   2   2   2   0   0   2   0   0   2   0   2   2   2   2   2   2   0   0   0   2   0   0   0   2   0   0   0   0   0   0   0   2   2   0   0   2   2   2   0   0   2   0   0   0   2   2   2   2   2   0   2   0   0   0   2   2   0   0   0   0   2   0   0   2   2   2   0   2   2   0   2   2   0
 MK-5-15                0   2   0   2   2   2   0   0   0   2   0   2   2   2   0   2   2   0   0   2   2   2   0   2   2   0   0   2   0   0   0   0   2   0   0   0   2   2   0   2   0   2   2   0   2   0   0   0   0   0   2   2   2   0   0   2   2   0   2   0   2   0   0   2   2   2   0   2   0   0   0   2   2   2   2   2   2   2   2   2   2   0   0   2   2   2   0   0   0   2   2   2   0   2   0   0   0   0   0   2   0   2   0   2   2   2   0   0   2   2   0   2   0   0   0   0   0   2   0   2   0   2   0   2   2   0   2   2   0   2   0   0   2   0   0   2   0   2   2   2   2   2   2   0   0   0   2   0   0   0   2   0   0   0   2   0   0   0   2   2   0   0   2   2   2   0   0   2   0   0   0   0   2   2   2   2   0   2   0   0   0   2   0   0   0   0   0   2   0   0   2   2   0   0   2   2   0   2   2   0
 MK-5-16                0   2   0   2   2   2   0   0   2   2   0   2   2   2   0   2   2   0   0   2   2   2   0   2   2   0   2   2   0   0   0   2   2   0   0   2   0   2   0   2   2   2   2   0   2   0   0   0   0   0   2   2   2   0   0   2   2   0   2   0   2   0   0   2   2   2   2   0   0   0   0   2   2   2   2   2   2   2   2   2   2   0   0   2   2   2   0   0   0   2   2   2   0   2   0   0   0   0   0   2   0   2   0   2   2   2   0   0   2   2   0   2   0   0   0   0   0   2   2   2   2   0   0   2   2   0   2   2   2   0   2   0   2   0   0   2   0   0   2   2   2   0   2   0   0   0   2   0   0   0   2   0   0   0   2   0   0   0   2   2   0   0   2   0   2   0   0   2   0   0   0   0   2   2   2   2   0   2   0   0   0   2   0   0   2   0   2   2   0   0   2   2   0   0   2   2   0   2   2   0
 MK-6-1                 2   2   0   2   2   0   0   2   0   2   0   0   2   0   2   2   0   2   0   2   0   2   2   0   0   2   0   2   0   0   2   2   0   2   2   2   2   2   2   0   0   0   0   2   0   2   0   0   2   2   2   0   2   0   2   2   0   2   0   2   0   0   0   0   2   2   0   0   2   0   2   2   0   2   2   2   2   0   0   2   0   0   2   2   0   0   2   0   2   2   0   0   2   2   0   0   2   2   2   0   2   0   2   0   0   2   2   0   2   2   0   0   2   0   2   2   0   0   0   2   2   0   0   2   0   2   0   0   0   0   0   2   2   0   0   0   2   0   0   2   2   0   0   2   2   0   2   2   0   0   2   0   2   2   2   2   2   2   0   0   2   0   2   2   2   0   2   0   0   0   2   0   0   2   2   0   2   0   2   0   2   2   0   0   0   2   2   2   2   0   2   0   2   0   2   2   2   0   0   2
 MK-6-2                 2   2   0   2   2   0   0   0   0   2   0   2   2   0   2   2   0   2   0   2   0   2   2   0   0   2   0   2   2   0   2   2   0   2   2   2   2   2   2   0   0   0   0   2   0   2   0   0   2   2   2   0   0   2   0   2   0   2   2   2   0   0   0   0   2   2   0   0   2   0   2   2   0   2   0   2   0   0   0   2   0   2   0   2   0   0   2   0   0   2   0   0   2   2   0   0   2   2   2   0   2   0   2   0   0   2   2   0   2   2   0   0   2   0   2   2   0   0   0   2   2   0   0   2   0   2   0   0   0   0   0   2   0   0   0   0   2   0   0   2   2   0   0   2   2   0   2   2   0   0   2   2   0   0   2   2   2   2   0   0   2   2   2   2   2   0   2   0   0   0   2   0   2   2   2   0   0   0   2   0   2   2   2   0   0   2   2   2   2   0   0   0   2   2   2   2   2   0   0   2
 MK-6-3                 0   2   0   2   2   0   0   0   0   2   0   2   2   0   2   2   0   2   0   2   0   2   2   0   0   2   0   0   2   0   2   2   0   2   2   2   2   2   2   0   0   0   0   2   2   2   0   0   2   2   2   0   0   2   0   0   0   2   2   2   0   2   0   0   2   2   0   0   2   0   2   2   0   2   0   2   0   0   0   2   0   2   0   2   0   0   2   0   0   2   0   0   2   2   2   0   2   2   2   0   0   0   2   0   0   0   2   0   2   2   0   0   2   0   2   2   0   0   2   2   2   0   0   0   0   2   2   0   0   0   0   0   0   0   0   0   2   0   2   2   2   0   0   2   2   0   0   2   2   2   2   2   0   0   2   2   2   2   0   0   2   2   2   2   2   0   2   0   0   0   2   0   2   2   2   0   0   0   2   0   2   2   2   0   0   2   2   2   2   0   0   0   2   0   2   2   2   0   0   2
 MK-6-4                 0   2   0   2   2   0   0   0   0   2   0   2   2   0   2   2   0   2   0   2   0   2   2   0   0   2   0   0   2   0   2   2   0   2   2   2   2   2   2   0   0   0   0   2   2   2   0   0   2   2   2   0   0   2   0   0   0   2   2   2   2   2   0   2   2   2   0   0   2   0   2   2   0   2   0   2   0   0   0   2   0   2   0   2   0   0   0   0   0   2   0   0   2   0   2   0   2   2   2   2   0   0   2   2   0   0   2   0   2   2   0   0   2   0   2   2   0   0   2   2   2   0   2   0   0   2   2   0   0   0   0   0   0   0   0   0   2   2   0   2   2   0   0   2   2   0   0   0   2   2   2   2   0   0   2   2   2   0   0   0   2   2   0   2   2   0   0   0   0   0   2   0   2   2   2   0   0   0   2   0   2   2   0   0   0   2   2   0   2   0   0   0   2   0   2   2   2   0   2   2
 MK-6-5                 0   2   0   2   2   0   0   0   0   2   0   2   2   0   2   2   0   2   2   2   0   2   2   0   0   2   0   2   2   0   2   2   0   2   2   2   2   2   2   0   0   0   0   2   2   2   0   0   2   2   2   0   0   2   0   0   0   2   2   2   2   2   0   2   2   2   0   0   2   0   0   2   0   2   0   2   0   2   0   2   0   0   0   2   0   0   0   0   2   2   0   0   0   0   2   0   0   2   2   2   0   0   2   2   0   0   2   0   2   2   0   0   2   0   0   2   0   0   2   2   2   0   2   0   0   2   2   0   0   0   2   0   0   0   0   0   2   2   0   2   2   0   0   2   2   0   0   0   2   0   2   0   0   0   2   2   2   0   2   0   2   2   0   2   2   0   0   0   2   0   2   0   2   2   2   0   0   0   2   0   2   2   0   0   0   2   2   2   2   0   0   0   2   0   2   2   2   0   2   0
 MK-6-6                 2   2   0   2   2   0   0   0   0   2   0   2   2   0   0   2   0   2   2   2   0   2   2   0   0   2   0   0   2   0   2   2   0   2   0   2   2   0   2   0   2   0   0   2   2   2   0   0   0   2   2   0   0   2   2   0   2   2   2   2   2   2   0   2   2   2   0   0   2   0   0   2   0   2   0   2   0   2   2   2   0   0   0   2   2   0   0   0   2   2   0   0   0   0   2   0   0   2   2   2   0   0   2   2   0   2   2   0   2   2   0   0   2   0   0   2   0   0   2   2   2   0   0   0   2   2   2   0   0   2   2   0   2   0   0   0   2   2   0   2   2   2   0   2   2   0   0   0   2   0   0   0   0   0   2   2   2   0   2   0   2   2   0   2   2   2   0   0   2   0   2   2   2   2   2   0   0   0   2   0   2   2   0   0   0   2   0   2   2   0   0   0   2   0   2   2   2   0   0   0
 MK-6-7                 2   2   0   2   2   0   0   0   0   2   0   2   2   0   0   2   0   2   2   2   0   0   2   0   0   2   0   0   2   0   2   2   0   2   0   2   2   0   2   0   0   0   0   2   2   2   0   0   0   2   2   0   0   2   2   0   2   2   2   0   0   2   0   2   2   0   0   2   2   0   0   0   0   2   0   2   0   2   2   2   0   0   0   2   2   0   0   0   2   2   0   0   0   0   2   0   0   2   0   2   0   0   2   2   0   2   2   0   2   2   2   0   0   0   0   2   0   0   2   2   2   0   0   0   0   0   2   0   2   2   2   0   2   0   0   0   2   2   2   2   2   2   0   2   2   2   0   0   2   0   0   0   0   0   2   2   2   0   2   0   2   0   0   2   2   2   0   0   2   0   2   2   2   2   2   0   0   0   2   0   2   2   0   0   0   2   0   2   2   0   0   0   2   0   0   2   2   0   0   0
 MK-6-8                 2   2   0   2   2   0   0   0   0   2   0   2   2   0   0   0   0   0   2   2   0   0   2   0   2   2   0   0   2   2   2   2   0   2   0   2   2   0   2   0   2   0   0   2   2   2   0   0   0   2   2   0   0   0   2   0   2   2   2   0   0   0   0   2   2   0   0   2   2   0   0   0   0   2   0   2   0   2   2   2   0   0   0   2   2   0   0   0   2   2   0   0   0   0   2   0   0   2   0   2   2   0   2   2   2   0   2   0   0   2   2   0   0   0   2   2   0   0   2   2   2   0   0   2   2   0   2   0   2   2   2   0   2   0   0   0   2   2   2   2   2   2   0   2   2   2   0   0   2   0   0   2   0   2   2   2   2   0   2   0   2   0   0   2   0   2   0   2   2   0   2   2   2   2   2   0   0   2   2   0   2   2   0   0   0   2   0   0   2   0   0   0   0   0   0   2   2   0   0   0
 MK-6-9                 2   0   0   2   2   0   0   0   2   2   0   2   2   0   0   0   0   0   2   2   0   0   2   0   2   2   0   0   2   2   2   2   0   0   0   2   2   0   2   0   0   0   0   0   2   2   0   0   0   0   2   0   0   0   2   0   2   2   2   0   0   0   0   2   2   0   0   2   2   0   2   0   2   0   0   2   0   2   2   2   0   0   0   2   2   0   0   0   2   2   0   0   0   0   2   0   0   2   0   2   2   0   0   2   2   0   2   0   0   2   0   0   0   0   2   2   0   0   2   2   2   0   2   2   2   0   2   0   2   2   2   0   2   0   0   0   2   2   2   2   2   2   2   2   2   2   0   0   2   0   2   2   2   2   2   2   2   0   2   0   2   0   0   2   0   2   0   2   2   0   2   2   0   2   2   0   0   2   0   0   2   2   0   0   2   2   0   0   2   0   0   0   0   0   0   2   2   0   0   0
 MK-6-10                2   0   0   2   2   0   0   0   2   2   0   2   2   0   0   0   0   0   2   2   0   0   2   0   2   2   0   0   2   2   2   2   0   0   0   2   2   0   2   0   0   0   0   0   2   2   0   0   2   0   2   0   0   0   2   0   0   2   0   0   0   0   0   2   0   0   0   2   2   0   2   0   2   0   2   0   0   2   2   2   0   0   2   2   2   0   0   2   2   0   2   0   2   0   2   2   0   2   0   2   0   0   0   2   2   0   2   0   0   2   0   0   0   0   2   2   0   0   2   2   0   0   2   2   2   2   0   0   2   2   2   0   2   0   0   0   2   2   2   2   2   2   0   2   0   2   2   0   2   0   0   2   2   2   2   2   2   0   2   0   2   0   2   2   0   2   0   2   2   0   2   2   0   2   2   0   0   0   0   0   2   2   0   0   0   2   0   0   0   0   0   0   0   0   0   2   2   0   0   0
 MK-6-11                2   0   0   2   2   0   0   0   2   2   0   2   2   0   0   0   0   0   2   2   0   0   2   0   2   2   0   0   0   2   2   2   0   0   0   2   2   0   2   0   0   0   0   0   2   0   0   0   2   0   0   0   0   2   2   0   2   2   0   0   0   0   0   2   0   0   0   2   2   0   0   0   2   0   2   0   2   2   2   2   0   0   2   2   2   0   0   0   2   0   2   0   2   0   0   2   0   2   0   2   0   0   0   2   2   0   2   0   0   2   0   0   0   0   2   2   0   0   2   2   0   0   0   2   2   2   0   0   2   2   2   2   2   0   0   0   2   2   2   2   2   2   0   2   0   2   2   0   2   0   0   2   0   2   2   2   2   0   2   0   2   0   2   2   0   2   0   2   2   0   2   2   0   2   2   0   0   2   0   0   2   2   0   2   2   2   0   0   0   0   0   0   0   0   0   2   2   0   0   0
 MK-6-12                2   0   0   2   0   0   2   0   2   2   0   2   2   0   0   0   0   0   2   2   0   0   2   0   2   2   0   0   0   2   2   2   0   0   0   2   0   0   2   0   2   0   0   0   2   0   0   0   2   0   0   0   2   2   2   0   2   0   0   0   0   0   0   2   0   0   0   2   2   0   0   0   2   0   2   0   2   2   2   2   0   0   2   2   2   0   0   0   2   0   2   0   2   0   0   2   0   2   0   2   0   0   0   0   2   0   2   0   0   2   0   0   0   0   2   2   0   0   2   2   0   0   0   2   2   2   0   0   2   2   2   2   2   2   0   2   2   2   2   2   2   2   0   2   0   2   0   0   2   0   0   2   2   2   0   2   2   2   2   0   2   0   2   2   0   2   0   0   2   0   2   2   0   2   2   0   2   2   0   0   2   2   0   2   2   2   0   0   0   0   0   0   0   0   0   2   0   0   0   0
 MK-6-13                2   0   0   2   0   0   2   0   2   2   0   2   2   0   0   0   0   0   2   2   0   0   0   0   0   2   0   0   0   2   2   2   0   0   0   2   2   0   2   0   2   0   0   0   2   0   0   0   2   2   0   0   2   2   2   0   2   0   0   0   0   0   0   2   2   2   0   2   2   2   0   0   2   0   2   0   2   2   0   2   0   0   2   2   2   2   0   0   2   0   2   0   2   0   0   2   0   2   0   2   0   0   0   0   2   0   2   0   0   0   0   0   0   2   2   0   0   0   2   2   0   0   0   2   2   2   0   0   2   2   2   2   2   2   0   2   2   2   2   0   2   2   0   2   0   2   2   0   2   0   0   2   2   2   0   2   2   0   2   0   2   2   0   2   0   2   0   0   2   0   2   2   0   2   2   0   0   0   0   0   2   2   0   2   2   2   0   0   0   2   0   0   0   0   0   2   0   0   0   0
 MK-6-14                2   0   0   2   0   0   2   0   2   2   0   2   2   0   0   0   0   0   2   0   0   0   0   0   0   2   0   0   0   2   2   2   0   0   2   2   2   0   2   0   2   0   0   0   2   0   0   0   2   2   0   0   2   2   2   0   0   0   0   0   0   0   0   2   2   2   0   2   2   2   0   0   0   0   2   0   2   2   0   2   0   0   0   2   2   2   0   0   2   2   0   0   0   0   0   2   0   2   0   2   0   0   0   0   2   2   2   0   0   2   0   0   0   2   2   2   0   0   0   0   2   0   0   2   0   2   0   0   2   2   2   2   2   2   0   2   2   2   2   0   2   2   0   2   0   2   2   0   2   0   0   2   2   2   0   2   0   0   2   0   2   2   0   2   0   2   2   0   2   0   2   2   0   0   2   0   0   0   0   0   2   2   2   2   2   2   0   0   2   2   0   0   0   0   0   2   0   2   2   0
 MK-6-15                2   0   0   2   0   0   2   0   2   0   0   2   2   2   0   0   0   0   2   2   0   0   0   0   0   2   2   0   0   2   2   2   0   0   2   2   2   0   2   0   2   0   0   0   2   0   0   0   2   2   0   0   0   2   2   0   0   0   0   0   0   0   0   2   2   2   0   2   2   2   0   0   0   0   0   0   2   2   0   0   0   0   0   2   2   2   0   0   2   2   0   0   0   0   0   2   0   0   2   2   0   0   0   0   2   2   2   0   0   2   0   0   0   2   0   2   0   0   0   2   2   0   0   2   2   2   2   0   2   2   2   2   2   2   0   2   2   2   2   0   2   0   0   2   0   2   2   0   2   0   0   2   2   2   0   2   0   0   2   0   2   2   2   2   0   2   0   0   2   0   2   2   0   2   0   0   0   0   0   0   2   2   2   2   2   2   0   0   2   2   0   0   0   0   0   2   0   2   0   0
 MK-6-16                2   0   0   2   0   0   2   2   2   0   0   2   2   2   0   0   0   0   2   2   0   2   0   0   0   2   2   0   0   2   2   2   0   0   2   2   0   0   2   0   2   0   0   0   2   0   0   0   2   2   0   2   0   0   2   0   2   0   0   0   2   2   0   2   2   2   0   2   0   2   0   0   0   0   0   0   2   2   0   0   0   0   0   0   2   2   0   0   2   2   0   0   2   0   0   2   0   0   2   2   0   0   0   0   2   2   2   0   0   2   0   0   0   2   0   2   0   0   0   2   0   0   0   2   0   2   2   0   0   2   2   2   2   2   0   2   2   2   0   0   0   0   0   2   0   2   0   0   2   0   0   2   2   2   0   2   0   0   2   0   0   2   2   2   0   2   0   0   2   0   2   2   0   2   0   0   0   0   2   0   2   2   2   2   2   2   2   2   2   2   0   0   0   0   0   0   2   2   0   0
 
!****************************************** Phenotypic Data **********************************************************
!-100.0 is resevred for missing phenotype
SimulatedTrait1        13.5224   14.7751   12.7849   13.8991   14.9390   16.0955   13.6720   14.0577   15.9682   13.4504   14.8914   14.1614   13.7181   13.4797   14.0070   13.8144   16.3906   14.0436   13.7136   15.1119   14.2879   14.6260   13.6202   13.8889   14.6493   16.3052   14.2834   16.1622   16.1362   15.9836   14.1792   15.2377   14.8252   14.9649   16.4878   13.9142   15.0889   13.8763   15.1295   13.9224   14.7431   14.7140   13.3123   14.0209   15.7528   15.2078   14.4262   15.0308   13.1841   14.4270   13.8388   15.6117   15.0310   15.2422   13.9073   16.4783   16.4391   14.5020   16.4641   16.2703   15.7563   13.8132   15.6699   15.9490   16.6675   14.5037   13.8112   16.4281   14.0155   13.6058   13.9622   13.4238   13.9883   14.8330   14.9361   14.7560   15.5494   14.1243   15.6329   14.3752   14.0949   14.3392   13.4553   15.1727   15.9607   15.9119   15.5435   13.5868   15.4199   16.3194   13.4077   15.3153   14.6660   14.8618   13.7734   14.1974   15.2758   14.6819   15.5849   15.6248   15.7891   15.2887   14.0139   13.9430   13.8770   16.1462   16.8747   16.3568   16.1822   16.1871   14.9816   14.8875   14.8109   16.3094   16.2013   15.9448   15.3381   15.9116   14.9563   15.0654   16.5098   16.9279   14.9993   16.6173   14.2891   16.1510   14.2296   13.4230   14.2107   15.6163   15.3013   16.3454   15.3869   16.0950   14.7040   14.5004   14.9813   15.9493   15.9382   13.8531   16.4380   15.5099   15.8239   14.9851   14.4572   13.5643   16.5690   15.9195   14.8274   14.0723   15.0380   15.1731   14.1904   16.8607   13.2812   16.6375   15.6633   13.1885   16.1609   15.8410   13.5982   15.9310   13.9309   14.6608   16.2210   16.4840   15.7500   15.0012   14.0656   15.1037   14.6389   16.4083   16.2057   13.4326   14.5871   14.5810   15.4522   14.7435   15.9922   13.9633   14.0143   14.3748   15.2469   15.4160   14.2606   15.1647   16.1151   15.9186   15.9841   16.5046   13.9942   13.6771   16.0880   14.3914   16.0399   14.0944   16.2174   16.0517   15.3610   13.8783
SimulatedTrait2        11.0266   10.3766   10.1863   11.0017    9.3888    9.4716   10.4174   10.8182    9.3352   10.4376    9.1262   10.3616   10.5576   10.6886   10.4120   10.5002    9.2856   10.3057   10.4311   10.7886   10.6071   10.6067   10.2898   10.6082    9.6817    9.5067   10.2898    9.8315    8.8942    9.3125   10.5695    9.6391    8.9534   10.6754    9.4741   10.3659   10.4578   10.3001   10.7039   10.8183   10.6742    9.5214   10.8125   10.8002    9.4491    9.3226   10.5536    9.4735   10.2066    9.7507   10.6648    9.6363   10.5835    9.1667   11.0175    9.5888    9.8220   10.6632    9.4508    9.3024    9.7353   11.1354    9.4434    9.5167    9.6640   10.7360   10.4801    9.5046   10.5989   10.3616   10.4891   10.5193   10.3906   10.3571   10.4091   10.5681    9.2293   10.4768    9.4447    9.9713   10.7082   10.4799   10.9778    9.6604    9.5658    9.8160    9.1692   10.5557   10.7121    9.2811   10.5277   10.5344    9.5426   10.5798   10.7719   10.6103   10.5990   10.3136    9.1282   10.4004    9.3437    9.3265   10.8938   10.5201   10.5105    9.1146    9.5376    9.8286    9.4665    9.6240    9.2151   10.4732    9.4302    9.4252    9.9354    9.4996    9.4929    9.8056    9.3857    9.2835    9.8911    9.1416   10.4397    9.2469   10.4888    9.2434   10.8634   10.2957   11.0776    9.1717    9.1362    9.9587    9.1608    9.2833    9.5976   10.9574   10.8671    9.2645    9.2453   10.9128    9.8893    9.2356    9.3775   10.5002    9.5147   10.5295    9.6221    9.2275    9.2278   10.3227   10.6696    9.3870   10.2914    9.7316   10.8899    9.4768    9.6576   10.6342    9.3381    9.3291   10.0235    9.4337   10.2921   10.3995    9.6190    9.2724    9.7243    9.9119   10.8703   10.6554   10.8158    9.8217    9.4423   10.3874   10.4373   10.5706   10.5628    9.5674    9.2942   10.6355   10.5157   10.5017    9.7584    9.6431   10.6236   10.9653    9.2049    9.5704    9.7874    9.7179   10.4648   10.8276    9.6427   10.4756    9.5058   10.6941    9.8095    9.7296    9.3858   11.1317
 
