# Supplementary material for: Inclusive Composite Interval Mapping of QTL by Environment Interactions in Biparental Populations
Source: PLoS One. 2015 Jul 10;10(7):e0132414. doi: 10.1371/journal.pone.0132414 (PMC4498613; doi:10.1371/journal.pone.0132414)
Supplement: S6 File — (ZIP) [file pone.0132414.s006.zip › H=0.8/L1/run_00192.met]

!**********************Note: lines staring with "!" are remarks and will be ignored in the program********************
!*********************************General Information**********************************
!Assuming F1 = P1 x P2, populations available in QTL IciMapping are: 
!  1, P1BC1F1 = P1 x F1, the first backcrossing where P1 is used as the recurrent parent;
!  2, P2BC1F1 = P2 x F1, the first backcrossing where P2 is used as the recurrent parent;
!  3, F1DH, F1-derived doubled haploids; 
!  4, RIL or F1RIL, recombination inbred lines through the repeated selfing of F1;
!  5, P1BC1RIL, recombination inbred lines through the repeated selfing of P1BC1F1;
!  6, P2BC1RIL, recombination inbred lines through the repeated selfing of P2BC1F1;
!  7, F2, the selfing generation of F1;
!  8, F3, the selfing generation of F2;
!  9, P1BC2F1, the second backcrossing where P1 is used as the recurrent parent; 
! 10, P2BC2F1, the second backcrossing where P2 is used as the recurrent parent;
! 11, P1BC2RIL, recombination inred lines through the repeated selfing of P1BC2F1; 
! 12, P2BC2RIL, recombination inred lines through the repeated selfing of P2BC2F1; 
! 13, P1BC1F2, the selfing generation of P1BC1F1; 
! 14, P2BC1F2, the selfing generation of P2BC1F1; 
! 15, P1BC2F2, the selfing generation of P1BC2F1; 
! 16, P2BC2F2, the selfing generation of P2BC2F1; 
! 17, P1BC1DH, P1BC1F1-derived doubled haploids; 
! 18, P2BC1DH, P2BC1F1-derived doubled haploids; 
! 19, P1BC2DH, P1BC2F1-derived doubled haploids; 
! 20, P2BC2DH, P2BC2F1-derived doubled haploids; 
   3      !Mapping Population (see remarks above)
   2      !Mapping Function (1 for Kosambi; 2 for Haldane; 3 for Morgan)
   2      !Marker Space Type (1 for intervals; 2 for positions)
   1      !Marker Space Unit(1 for centiMorgans; 2 for Morgan)
   6      !Number of Chromosomes (or Linkage Groups)
 200      !Size of the mapping population
   2      !Number of environments
 
!***************************************** Chromosomes and Linkage Maps **********************************************
!Chromosome                 NumMarkers
-CH1                        16
-CH2                        16
-CH3                        16
-CH4                        16
-CH5                        16
-CH6                        16
!Linkage map (Marker name followed by position or the interval length)
 MK-1-1                1     0.000
 MK-1-2                1    10.000
 MK-1-3                1    20.000
 MK-1-4                1    30.000
 MK-1-5                1    40.000
 MK-1-6                1    50.000
 MK-1-7                1    60.000
 MK-1-8                1    70.000
 MK-1-9                1    80.000
 MK-1-10               1    90.000
 MK-1-11               1   100.000
 MK-1-12               1   110.000
 MK-1-13               1   120.000
 MK-1-14               1   130.000
 MK-1-15               1   140.000
 MK-1-16               1   150.000
 MK-2-1                2     0.000
 MK-2-2                2    10.000
 MK-2-3                2    20.000
 MK-2-4                2    30.000
 MK-2-5                2    40.000
 MK-2-6                2    50.000
 MK-2-7                2    60.000
 MK-2-8                2    70.000
 MK-2-9                2    80.000
 MK-2-10               2    90.000
 MK-2-11               2   100.000
 MK-2-12               2   110.000
 MK-2-13               2   120.000
 MK-2-14               2   130.000
 MK-2-15               2   140.000
 MK-2-16               2   150.000
 MK-3-1                3     0.000
 MK-3-2                3    10.000
 MK-3-3                3    20.000
 MK-3-4                3    30.000
 MK-3-5                3    40.000
 MK-3-6                3    50.000
 MK-3-7                3    60.000
 MK-3-8                3    70.000
 MK-3-9                3    80.000
 MK-3-10               3    90.000
 MK-3-11               3   100.000
 MK-3-12               3   110.000
 MK-3-13               3   120.000
 MK-3-14               3   130.000
 MK-3-15               3   140.000
 MK-3-16               3   150.000
 MK-4-1                4     0.000
 MK-4-2                4    10.000
 MK-4-3                4    20.000
 MK-4-4                4    30.000
 MK-4-5                4    40.000
 MK-4-6                4    50.000
 MK-4-7                4    60.000
 MK-4-8                4    70.000
 MK-4-9                4    80.000
 MK-4-10               4    90.000
 MK-4-11               4   100.000
 MK-4-12               4   110.000
 MK-4-13               4   120.000
 MK-4-14               4   130.000
 MK-4-15               4   140.000
 MK-4-16               4   150.000
 MK-5-1                5     0.000
 MK-5-2                5    10.000
 MK-5-3                5    20.000
 MK-5-4                5    30.000
 MK-5-5                5    40.000
 MK-5-6                5    50.000
 MK-5-7                5    60.000
 MK-5-8                5    70.000
 MK-5-9                5    80.000
 MK-5-10               5    90.000
 MK-5-11               5   100.000
 MK-5-12               5   110.000
 MK-5-13               5   120.000
 MK-5-14               5   130.000
 MK-5-15               5   140.000
 MK-5-16               5   150.000
 MK-6-1                6     0.000
 MK-6-2                6    10.000
 MK-6-3                6    20.000
 MK-6-4                6    30.000
 MK-6-5                6    40.000
 MK-6-6                6    50.000
 MK-6-7                6    60.000
 MK-6-8                6    70.000
 MK-6-9                6    80.000
 MK-6-10               6    90.000
 MK-6-11               6   100.000
 MK-6-12               6   110.000
 MK-6-13               6   120.000
 MK-6-14               6   130.000
 MK-6-15               6   140.000
 MK-6-16               6   150.000
!*********************************** Marker Types ********************************************************************
!Co-dominant marker: When heterozygote F1 is present, P1 is coded as 2, F1 is coded as 1, and P2 is coded as 0; Otherwise, P1 is coded as 2, and P2 is coded as 0. 
!Dominant marker: When heterozygote F1 is present, P1 and F1 are coded as 12, and P2 is coded as 0; Otherwise, P1 is coded as 2, and P2 is coded as 0.  
!Recessive markers: When heterozygote F1 is present, P1 is coded as 2, and F1 and P2 are coded as 10; Otherwise, P1 is coded as 2, and P2 is coded as 0. 
!Missing marker is coded as -1. 
 MK-1-1                 2   0   2   2   0   2   0   0   2   2   2   0   2   0   0   0   2   0   2   2   0   2   2   0   2   0   2   0   2   2   2   2   0   2   2   2   2   2   2   2   0   0   0   2   2   0   0   0   0   0   0   0   0   2   2   0   0   2   0   2   0   0   2   2   0   2   0   2   2   2   0   0   0   0   0   0   0   2   0   2   0   0   2   0   0   2   2   2   2   0   0   2   0   2   2   0   0   2   2   0   2   2   2   0   0   0   0   0   0   0   0   0   0   2   2   2   2   0   2   2   2   2   0   2   2   2   2   0   0   2   2   0   2   2   0   0   2   0   0   2   0   2   0   2   2   2   0   2   2   2   2   0   2   2   0   0   2   0   2   2   2   2   2   2   2   2   2   0   0   2   0   2   2   2   0   2   0   2   2   2   0   2   2   0   0   2   2   0   0   0   0   2   2   0   2   2   0   2   0   0
 MK-1-2                 2   0   2   2   0   2   0   0   2   2   0   2   2   0   0   0   2   0   2   2   0   2   2   0   2   0   2   0   2   2   2   2   0   2   2   2   2   2   2   2   0   0   0   2   2   0   0   0   0   0   0   0   0   0   2   0   0   2   0   2   0   2   2   0   0   2   0   2   0   2   0   0   0   0   0   0   0   2   0   0   0   0   2   2   0   2   0   2   2   0   0   2   0   2   2   0   0   2   2   0   2   0   2   2   0   0   0   0   0   0   0   0   0   2   2   2   2   0   2   2   2   2   0   2   2   2   2   0   0   2   2   0   2   2   0   0   2   0   0   2   0   2   0   2   2   2   0   2   2   2   2   0   2   2   0   0   2   0   2   2   2   2   2   2   2   2   2   0   0   2   0   2   2   2   0   2   0   2   2   2   0   2   2   0   0   2   0   0   0   2   0   2   2   0   2   2   0   2   0   0
 MK-1-3                 2   0   2   2   0   2   0   0   2   2   0   2   2   0   0   0   2   0   2   2   0   2   2   0   2   0   0   0   2   2   2   2   0   2   2   2   2   2   2   2   0   2   0   2   2   0   0   0   2   0   0   0   0   0   2   0   0   0   0   2   0   2   2   0   0   0   0   2   0   2   0   0   0   0   0   2   0   2   0   0   0   0   0   2   0   2   0   2   2   0   0   2   0   2   2   0   0   2   2   0   2   0   2   2   0   0   2   0   0   0   0   0   0   2   2   2   2   0   2   2   2   2   0   2   2   2   2   2   0   2   2   0   2   2   0   0   2   0   2   2   2   2   0   2   2   2   0   2   2   2   2   0   2   2   2   0   2   0   2   0   2   2   2   2   2   2   2   0   0   2   2   2   0   2   0   2   0   2   2   2   0   0   2   0   0   2   0   0   0   2   0   2   2   0   2   0   0   2   0   0
 MK-1-4                 2   0   2   2   0   2   0   0   2   2   0   2   2   0   0   0   2   2   2   0   2   2   2   0   2   0   0   0   2   2   2   2   0   0   2   2   2   2   2   2   0   2   0   2   2   0   0   0   2   0   2   0   0   0   2   0   0   0   0   2   0   2   2   0   0   2   0   0   0   2   0   0   0   0   2   2   0   2   0   0   0   0   0   2   0   2   0   2   2   0   0   2   0   2   2   0   0   2   2   0   2   0   2   2   0   2   2   0   2   0   0   0   0   2   0   2   2   0   0   2   2   2   0   2   2   2   2   2   0   2   2   0   2   2   0   0   2   0   2   2   2   2   0   2   2   2   0   0   0   2   2   2   2   0   2   0   2   0   2   0   2   2   2   2   2   2   2   0   0   2   0   2   0   2   2   2   0   2   2   2   0   0   2   0   2   2   0   0   0   2   0   2   2   0   2   0   0   2   0   0
 MK-1-5                 2   0   2   2   0   2   0   2   2   2   0   2   0   0   0   0   2   0   0   0   2   2   2   2   2   0   0   0   2   2   0   2   0   0   2   2   2   2   2   0   0   2   0   2   2   0   2   0   2   0   2   0   0   0   2   0   0   0   0   2   0   2   2   0   0   2   0   0   0   2   2   0   0   0   0   2   0   0   0   2   0   0   0   2   0   2   0   2   2   0   2   2   0   2   2   0   0   2   0   0   2   0   2   2   0   2   2   0   2   0   0   0   0   2   0   2   2   0   2   2   2   2   0   2   2   2   2   2   0   2   2   0   2   2   0   0   2   0   2   2   2   2   0   0   0   2   0   0   0   2   2   2   2   0   2   0   2   0   2   0   2   2   2   2   2   2   2   0   2   2   2   2   0   2   2   2   0   2   2   2   0   0   2   0   2   2   0   2   0   2   0   2   0   0   2   0   0   2   0   0
 MK-1-6                 2   0   2   2   0   2   0   2   2   0   0   2   0   0   0   0   2   0   0   0   2   2   2   2   0   0   0   0   2   2   0   2   0   0   2   2   2   2   2   0   0   2   0   2   2   0   2   0   2   0   2   2   0   0   0   0   0   2   0   2   0   0   2   2   2   2   0   0   0   2   2   0   0   0   0   2   0   0   0   2   0   2   0   2   0   2   0   2   2   0   2   2   0   2   2   0   0   2   0   0   2   2   2   2   0   2   2   0   2   2   0   0   2   2   0   2   2   0   2   2   2   2   0   2   2   2   2   2   0   2   2   0   2   2   0   0   2   0   2   2   2   2   0   0   0   2   0   0   0   2   2   2   2   0   0   0   0   0   2   0   2   2   2   2   2   2   2   0   2   2   2   2   0   2   2   2   0   2   2   2   2   0   2   0   2   2   0   2   0   2   0   2   0   0   2   0   0   2   0   0
 MK-1-7                 2   0   2   2   0   2   0   2   2   0   0   2   0   0   0   0   2   0   0   0   2   2   0   2   0   0   0   0   2   2   0   2   0   2   2   2   2   2   2   0   0   2   0   2   0   0   0   0   2   0   0   2   0   0   0   0   0   2   2   2   0   0   0   2   2   0   0   0   0   2   2   0   0   0   0   2   2   0   0   2   0   2   0   2   0   2   0   2   2   0   2   2   0   2   2   0   0   2   0   0   2   2   2   2   0   2   2   0   2   2   0   0   2   2   0   2   2   0   2   2   2   2   0   0   2   2   2   2   0   2   2   0   2   2   0   2   2   0   0   2   2   2   0   0   0   2   0   0   2   2   2   2   2   2   0   0   0   0   2   0   2   2   2   0   2   2   2   0   2   2   2   2   0   2   2   2   0   2   2   2   2   0   2   0   0   0   0   2   0   2   0   2   0   0   2   0   2   0   0   0
 MK-1-8                 2   0   2   2   0   2   0   0   0   0   0   2   0   0   0   0   2   0   0   0   2   2   0   0   0   0   0   2   2   0   0   2   0   2   0   2   2   0   2   0   0   2   0   2   0   0   0   2   2   0   0   2   0   0   0   0   0   0   2   2   0   0   0   2   2   0   0   0   0   2   2   0   0   0   2   2   2   0   0   2   2   2   0   2   0   2   0   2   0   0   0   2   0   2   2   0   0   2   0   0   2   2   2   2   0   2   2   0   2   2   0   0   2   2   2   2   2   0   2   2   2   0   0   0   2   2   0   2   0   2   2   0   2   2   0   2   2   2   0   2   0   2   0   0   0   2   0   2   2   2   2   2   2   2   0   0   0   0   2   0   2   2   2   0   2   2   2   0   2   2   2   2   0   2   2   2   0   2   0   2   0   0   2   0   0   0   0   2   0   2   0   2   0   0   2   0   2   0   0   0
 MK-1-9                 2   0   0   2   0   2   0   0   0   0   0   2   0   0   0   0   2   0   0   0   2   2   0   0   2   0   0   2   0   0   0   2   0   2   0   2   2   0   2   0   0   0   0   2   0   0   0   2   2   0   0   2   0   0   0   2   0   0   2   2   0   0   0   2   2   0   0   0   0   2   2   0   0   0   2   0   2   2   2   0   2   2   0   2   0   2   0   2   0   0   2   2   0   2   2   0   0   2   0   0   2   2   2   2   0   2   2   0   2   2   0   0   0   2   2   2   0   2   2   2   2   0   0   0   2   2   0   2   0   2   2   0   2   2   0   2   2   2   0   2   0   2   0   0   0   2   0   2   2   2   2   2   2   2   0   0   0   0   2   0   2   2   2   0   2   2   2   0   2   2   2   2   0   2   2   2   2   2   0   2   0   0   2   0   0   0   0   2   0   2   2   2   0   0   2   0   2   0   0   0
 MK-1-10                2   0   2   2   0   2   0   0   0   0   0   2   0   0   0   0   2   0   2   0   2   2   0   0   2   0   2   2   0   0   0   2   0   2   2   2   2   2   2   0   0   0   0   2   0   0   0   2   2   0   0   2   0   0   0   0   0   0   2   2   0   2   0   2   2   0   0   2   0   2   2   0   0   0   2   0   2   2   2   2   2   2   0   2   0   2   0   2   0   0   2   2   0   2   2   0   0   2   0   0   2   2   2   2   0   2   2   0   2   2   0   0   0   0   2   2   0   2   2   2   2   0   0   0   2   2   2   2   0   2   2   0   2   2   0   2   2   2   0   2   0   2   0   0   0   2   0   2   2   2   2   2   2   2   0   0   0   0   2   0   2   2   2   0   2   2   2   0   2   2   2   2   0   2   2   2   2   2   0   2   0   0   2   0   0   0   0   2   0   2   0   2   0   0   2   0   2   2   0   0
 MK-1-11                2   0   2   2   0   2   0   0   0   0   0   2   0   0   0   0   2   0   2   0   2   2   0   0   0   0   2   2   0   0   0   2   2   2   2   2   0   2   2   0   0   0   0   2   0   0   0   2   2   0   0   2   0   0   0   0   0   0   2   2   0   2   0   2   2   0   0   2   0   2   2   0   2   0   2   0   2   2   0   2   2   2   0   2   0   2   0   2   0   0   2   2   0   0   2   0   0   2   0   0   2   2   2   2   0   2   2   0   2   2   0   0   0   0   2   2   0   0   2   2   0   0   0   0   2   2   2   0   0   2   2   0   0   2   0   2   2   2   0   2   0   2   2   0   0   2   0   2   2   2   2   2   2   2   2   0   0   0   2   0   2   2   2   0   2   2   2   0   2   2   2   2   0   2   2   2   2   2   0   2   0   0   2   2   0   2   0   2   0   2   0   2   0   2   2   0   2   2   0   0
 MK-1-12                0   0   2   2   0   2   0   0   0   0   0   2   0   0   0   0   2   0   2   0   2   2   2   0   0   0   2   2   0   0   0   2   2   2   2   2   0   2   2   0   0   0   0   2   0   0   2   2   2   0   0   0   0   0   0   0   0   0   2   2   0   2   0   2   2   0   0   2   0   2   2   0   2   0   2   0   2   2   0   2   2   2   0   2   0   2   0   2   0   0   2   2   0   0   2   0   0   2   0   0   2   2   0   2   0   2   2   0   2   2   2   0   0   0   2   2   0   0   2   2   0   0   0   0   2   2   2   0   0   2   2   0   0   2   0   2   2   2   2   2   2   2   2   0   0   2   0   2   2   2   2   2   2   2   2   0   0   0   2   0   2   2   2   0   2   2   2   0   2   2   2   2   0   2   2   2   2   2   0   2   0   0   2   2   0   2   0   2   0   2   0   2   0   2   2   0   2   2   0   0
 MK-1-13                0   0   2   2   0   2   2   0   0   0   0   0   0   0   0   0   2   0   2   0   2   0   2   0   0   0   2   2   2   0   0   2   2   2   2   2   0   2   2   0   0   0   0   2   0   2   2   2   2   0   0   0   0   0   0   0   0   0   2   2   0   2   0   2   2   0   0   2   0   2   2   0   2   2   2   0   2   2   0   2   2   2   0   2   0   2   0   2   0   0   2   0   0   0   2   0   0   2   0   0   2   2   0   2   0   2   2   0   2   2   2   0   0   0   0   2   0   0   2   2   0   0   0   0   2   2   2   0   0   2   2   0   0   2   0   2   2   2   2   0   2   2   2   0   0   2   0   2   2   2   2   2   2   2   2   2   0   2   2   0   2   2   2   0   2   0   0   0   2   2   2   2   0   2   2   2   2   2   0   2   0   0   2   2   0   2   0   2   0   2   0   2   0   2   2   0   2   2   2   2
 MK-1-14                2   0   2   2   0   2   2   0   0   0   0   0   0   0   0   0   2   0   2   0   2   0   2   0   0   0   2   2   2   0   0   2   2   2   2   2   2   2   2   0   0   0   0   2   0   2   0   2   2   2   0   0   0   0   0   0   0   0   2   2   0   2   0   2   0   0   0   2   0   2   0   0   2   2   2   0   2   2   0   2   2   2   0   2   0   2   0   2   2   0   2   0   0   0   2   0   2   2   0   2   2   2   0   2   0   2   2   0   2   2   2   0   2   0   0   2   0   0   2   2   0   0   0   0   2   2   2   0   0   2   2   0   0   2   0   2   2   2   2   0   2   2   2   0   0   2   0   2   0   2   2   2   2   2   2   2   0   2   2   0   2   2   2   0   2   0   0   0   2   2   2   2   0   2   2   2   2   2   0   2   0   0   0   2   0   2   2   2   0   2   0   2   0   2   2   0   2   2   2   2
 MK-1-15                2   0   2   2   0   2   2   0   0   0   0   0   0   0   0   0   2   2   2   0   2   0   2   0   0   0   2   2   2   0   0   2   2   2   2   2   2   2   2   0   0   0   0   2   0   2   0   2   2   2   0   0   2   0   0   0   0   0   2   2   0   2   0   2   0   2   0   2   0   2   0   0   0   2   0   0   2   2   0   2   2   2   0   2   0   2   0   2   0   0   2   0   0   0   2   0   0   2   0   0   2   2   0   2   0   2   2   0   2   2   2   0   2   0   0   2   0   0   2   0   0   0   0   0   2   2   2   2   0   0   2   2   0   0   0   2   2   2   2   0   2   2   2   0   0   2   0   2   0   0   2   2   0   2   0   2   0   2   2   0   2   2   2   0   0   0   0   0   2   2   2   2   0   2   0   2   2   2   0   2   2   0   0   2   0   2   2   2   0   2   0   2   0   2   2   0   2   2   2   2
 MK-1-16                2   0   2   2   0   0   2   0   2   0   2   0   0   0   0   0   0   0   2   0   2   0   0   2   0   0   2   2   2   0   0   2   2   0   2   2   2   2   2   0   0   0   0   2   0   2   0   2   2   2   0   0   0   0   0   0   0   0   2   2   0   2   0   2   2   0   0   2   0   2   2   0   0   0   0   0   2   2   0   2   2   2   0   2   0   2   0   2   0   0   2   0   0   0   2   0   2   2   0   0   2   2   0   2   0   2   2   0   2   2   2   0   2   0   0   2   0   0   2   0   0   2   0   0   2   2   2   2   0   0   2   2   0   0   0   2   2   2   2   0   2   2   2   0   0   2   0   0   0   0   2   2   0   2   0   2   0   2   2   0   0   2   2   0   2   0   0   0   2   2   2   2   0   2   0   2   2   2   0   2   2   0   0   2   0   2   2   2   0   2   0   2   0   2   2   0   2   2   2   2
 MK-2-1                 0   2   2   0   2   0   2   2   2   2   2   0   0   2   0   2   2   0   2   0   2   2   0   2   2   0   0   0   2   0   2   2   2   2   2   0   0   2   0   0   0   2   2   0   2   2   2   0   2   2   0   2   2   0   2   0   2   2   0   0   0   2   0   0   0   0   2   0   0   2   0   0   2   0   2   2   0   2   2   2   0   2   2   2   2   0   0   2   0   2   0   0   0   0   2   2   2   0   2   0   0   2   2   0   2   2   2   0   0   0   0   2   0   0   0   0   0   0   0   0   2   0   0   2   2   0   0   0   2   0   2   2   2   2   0   0   0   2   0   0   2   2   2   0   2   0   0   0   2   0   2   0   0   0   0   2   0   2   2   0   2   0   0   2   2   2   2   0   2   0   2   0   0   2   0   2   0   2   0   2   0   2   0   2   0   2   0   0   2   2   2   2   2   2   0   0   2   0   2   0
 MK-2-2                 0   2   2   0   2   0   2   2   2   2   2   2   0   2   0   2   2   0   2   0   2   2   0   0   2   2   0   0   2   0   2   2   2   2   2   0   0   2   0   0   2   2   2   2   2   0   2   0   2   2   0   2   2   0   2   0   2   2   0   0   0   0   0   0   0   2   2   0   0   2   0   0   2   0   2   2   0   2   2   2   0   0   2   2   2   0   0   2   0   2   0   0   0   0   2   0   2   0   2   0   0   0   2   0   2   2   2   0   0   2   0   2   0   0   0   0   0   0   0   2   2   0   0   2   2   0   0   0   0   0   2   2   2   2   0   0   0   2   0   0   0   0   2   0   2   0   2   0   2   0   2   0   0   0   2   2   0   0   2   2   2   2   0   2   2   2   2   0   2   0   2   0   0   2   0   2   0   2   0   2   2   2   0   2   0   2   0   0   2   2   2   2   2   2   0   0   2   0   2   0
 MK-2-3                 0   2   0   0   2   0   2   2   2   2   2   2   0   2   0   2   2   0   0   0   2   2   0   0   2   2   0   0   2   0   2   2   2   2   2   0   0   2   0   0   2   2   2   0   2   2   2   0   2   2   0   2   2   0   2   0   2   2   0   0   0   0   2   0   2   2   2   0   0   0   0   0   2   0   2   2   0   2   2   2   2   0   2   2   2   2   0   2   0   2   0   0   0   0   2   0   2   2   0   0   0   0   2   0   2   2   2   0   0   2   0   0   0   0   0   0   0   0   0   2   0   0   0   2   2   2   0   0   0   0   2   2   2   2   2   0   0   2   0   0   0   0   2   0   2   0   2   0   2   0   2   0   2   0   2   2   0   0   2   2   2   2   2   2   2   2   2   0   0   0   2   0   0   2   0   0   0   2   0   2   2   2   0   2   0   2   0   0   2   2   2   2   2   2   0   0   2   0   2   0
 MK-2-4                 0   2   0   0   2   0   0   2   2   2   2   2   0   2   0   2   2   0   0   2   2   2   0   0   2   2   0   0   0   0   2   2   2   2   2   0   0   2   0   0   2   2   2   0   2   2   2   0   2   2   0   2   2   0   2   0   2   2   0   0   0   2   2   0   2   2   2   0   0   0   0   2   2   0   0   2   0   2   0   2   2   0   0   2   2   2   2   0   0   2   0   0   0   0   0   0   2   0   2   0   0   0   2   0   0   2   0   0   0   2   0   0   2   0   0   0   0   0   0   2   0   0   0   2   2   2   0   0   0   0   2   2   2   2   2   0   2   2   0   0   0   0   2   0   2   0   2   0   2   0   2   0   0   0   2   2   0   0   0   2   2   2   2   2   2   2   2   0   0   0   2   0   0   2   2   0   0   2   0   2   2   2   0   2   0   2   0   0   2   2   2   2   2   2   0   0   2   0   2   0
 MK-2-5                 0   2   0   2   2   0   0   2   2   2   2   2   0   2   0   2   2   0   0   2   2   0   0   2   2   2   0   2   0   2   2   2   2   0   2   0   0   2   0   0   2   2   2   0   2   2   2   0   2   2   0   2   2   0   0   0   2   2   0   2   0   2   2   0   2   2   0   0   0   0   0   2   2   0   0   0   0   2   2   2   2   0   0   2   2   2   2   2   0   2   0   0   0   0   0   0   2   0   2   0   0   0   0   0   2   2   0   0   0   2   0   0   2   0   0   0   0   0   0   2   0   0   0   2   2   2   2   0   0   0   2   2   2   2   2   0   2   2   0   0   0   0   0   0   2   0   2   0   2   0   0   0   0   0   2   2   0   2   0   2   2   2   2   2   2   2   2   0   0   0   2   0   0   2   2   0   0   2   0   2   2   2   0   0   0   2   0   0   2   2   2   2   2   2   0   0   2   0   2   0
 MK-2-6                 0   2   0   2   2   0   0   2   2   2   2   0   2   2   0   2   2   0   0   2   2   0   0   2   2   2   0   2   0   2   2   2   2   0   0   0   0   2   0   0   2   2   2   0   2   2   2   0   2   2   0   2   2   0   0   0   2   2   0   0   0   2   2   0   2   2   0   0   0   0   0   2   2   0   0   2   0   2   2   2   2   2   0   2   2   2   2   2   0   2   0   0   0   0   0   0   2   0   0   0   0   0   0   0   2   2   0   2   0   2   0   0   2   2   0   2   0   0   0   2   0   2   0   2   2   2   2   0   0   2   2   2   2   2   2   0   2   2   0   0   0   0   0   0   2   0   2   0   2   0   0   0   0   0   2   2   0   2   0   0   2   0   2   2   2   2   2   0   0   0   2   0   0   2   2   0   0   2   0   2   2   2   0   0   0   2   0   0   2   2   2   2   2   2   0   0   2   2   0   0
 MK-2-7                 0   2   2   2   2   0   0   2   2   2   2   0   2   2   0   2   2   2   0   0   2   0   0   2   2   2   0   0   0   2   2   2   0   2   0   0   0   2   0   0   2   2   2   0   2   2   2   0   2   2   0   2   2   0   0   0   0   2   0   0   0   2   2   2   2   2   0   0   0   0   0   2   2   0   0   2   0   2   2   2   2   2   0   2   2   2   2   2   0   2   0   2   0   0   0   2   2   0   0   0   0   0   0   0   2   2   0   2   0   2   0   0   2   2   0   2   0   0   0   2   0   2   0   2   2   2   2   0   0   2   2   0   2   2   2   0   2   2   0   0   0   0   0   0   2   0   2   0   2   0   0   0   0   0   2   2   0   2   0   0   0   0   2   2   2   2   2   0   0   0   2   0   0   2   2   0   0   2   2   0   2   2   0   0   0   2   0   0   2   2   2   2   2   0   0   0   2   2   2   0
 MK-2-8                 0   2   2   2   2   0   0   2   2   2   0   0   2   2   0   0   2   2   0   0   2   0   0   2   2   2   0   2   0   2   2   2   0   2   2   2   0   2   0   0   2   2   2   0   2   2   2   0   0   0   0   2   2   0   0   0   0   2   2   0   0   0   2   2   0   2   0   0   0   0   0   2   2   0   0   2   0   2   2   2   2   2   0   2   2   2   2   0   0   2   0   2   0   0   2   0   2   0   0   0   0   0   0   2   2   0   0   2   0   2   0   0   2   2   0   2   0   0   0   2   0   2   2   2   2   2   2   0   0   2   2   2   2   2   2   0   2   2   0   0   0   2   0   0   2   0   0   0   2   0   0   0   0   0   0   2   0   0   0   0   0   0   2   2   2   2   2   2   0   0   2   0   0   2   2   0   0   2   2   2   2   2   0   0   0   2   2   0   2   2   2   2   0   0   0   0   2   0   2   0
 MK-2-9                 2   2   2   2   2   0   0   2   2   2   0   0   2   2   0   0   2   0   0   0   2   0   0   2   2   2   0   2   0   2   2   0   0   2   2   2   0   2   2   0   2   2   2   0   2   0   2   0   0   0   0   0   2   0   0   0   0   2   2   2   0   0   2   2   0   2   0   0   0   0   0   2   2   0   0   2   0   2   2   2   2   0   0   2   2   2   2   0   0   2   0   2   0   0   2   2   2   0   0   0   0   0   0   2   2   0   0   2   0   2   0   0   2   2   0   2   0   0   0   2   0   2   2   0   2   2   2   0   0   2   2   0   2   2   2   0   2   2   0   0   0   2   0   0   2   0   0   2   2   0   0   2   0   0   0   2   0   0   0   0   0   0   0   0   2   2   2   2   0   0   2   0   0   2   2   0   0   2   2   2   2   2   0   0   0   2   0   0   2   2   2   2   0   0   0   0   2   0   2   0
 MK-2-10                0   2   2   2   2   0   0   2   2   2   0   0   2   2   0   0   2   0   0   0   2   0   0   2   2   2   0   2   0   2   2   0   0   2   0   0   0   2   2   0   2   2   2   0   2   0   2   0   0   0   0   0   2   0   0   0   0   2   2   2   0   0   2   2   0   2   0   0   2   0   2   2   2   0   0   2   0   2   2   2   2   0   0   2   0   2   2   0   0   2   0   2   0   0   2   2   0   0   0   0   0   0   0   2   2   0   0   2   0   0   0   0   2   2   0   2   0   0   0   2   0   2   2   0   2   2   2   0   0   0   2   0   2   2   2   0   2   2   0   0   2   2   2   0   2   0   0   2   2   0   0   2   0   0   0   2   0   0   0   0   0   0   0   0   2   2   2   2   0   0   2   0   0   2   2   0   0   2   2   2   2   2   0   0   0   2   0   0   2   2   2   2   0   0   0   0   2   0   2   0
 MK-2-11                0   2   0   2   2   0   0   2   0   2   0   0   2   2   0   0   0   0   0   0   2   0   0   2   2   2   0   2   0   0   2   0   0   2   0   0   0   2   2   0   0   2   2   0   2   0   2   0   0   0   0   0   2   0   0   0   2   2   2   2   0   0   2   2   0   2   0   0   0   0   2   2   2   0   0   2   0   2   2   2   2   0   0   2   0   0   2   0   2   2   0   2   0   0   2   2   0   0   0   0   0   0   0   0   2   0   2   2   2   0   0   0   2   2   0   2   0   0   2   2   0   2   2   0   2   2   2   0   0   0   2   0   2   2   2   0   2   2   0   2   2   2   2   0   2   0   0   2   2   0   2   2   0   0   2   2   0   0   0   0   0   0   0   0   2   2   2   2   0   0   2   0   0   2   2   0   0   2   2   2   2   2   2   0   2   2   0   0   2   2   0   2   0   0   2   0   2   0   2   0
 MK-2-12                0   2   0   2   2   0   0   2   0   2   0   0   2   2   0   0   2   0   0   0   2   0   2   2   2   2   2   2   0   2   2   0   2   2   0   0   0   2   2   0   0   2   2   0   2   0   2   0   0   0   0   0   2   0   0   0   2   2   2   2   0   0   2   2   0   2   0   0   0   0   2   2   2   0   2   2   0   2   2   0   2   0   0   2   0   0   2   0   2   2   0   2   0   0   2   2   0   0   0   0   0   0   0   0   2   0   2   2   2   0   0   0   2   2   0   2   0   0   0   2   0   2   2   0   2   2   2   0   0   0   2   0   2   2   2   0   2   2   0   2   0   2   2   0   2   2   0   2   2   2   2   2   0   2   2   2   0   0   0   0   0   0   0   0   2   2   2   2   0   0   2   0   0   2   2   0   0   2   2   2   2   2   2   0   2   2   2   0   0   2   0   2   0   0   2   0   2   0   2   0
 MK-2-13                0   2   0   2   2   0   0   2   0   2   2   2   2   2   0   0   2   0   0   0   2   0   2   2   2   2   0   2   0   2   2   0   2   2   0   0   0   2   2   2   0   2   2   2   2   0   2   0   0   0   0   0   2   0   0   2   2   0   0   2   0   0   2   2   2   2   0   0   0   0   2   2   2   0   2   2   0   2   2   0   0   0   0   2   0   0   2   0   2   2   0   2   0   0   2   2   0   2   0   0   0   0   0   0   2   0   2   2   2   0   0   0   2   2   0   2   0   0   0   2   0   2   0   0   2   2   2   0   0   0   2   2   2   2   0   0   0   2   0   2   0   2   2   0   2   2   2   2   2   2   2   2   0   2   2   2   0   0   0   0   0   0   0   0   2   0   2   2   0   0   2   0   0   2   2   0   0   2   2   2   2   2   2   0   2   2   2   0   0   0   0   2   0   0   2   0   2   0   2   0
 MK-2-14                0   2   0   2   2   0   0   2   0   2   2   2   2   2   0   2   2   0   0   0   2   0   2   2   2   2   0   2   0   2   2   0   0   2   0   0   0   0   2   2   0   2   2   2   2   0   2   0   2   0   0   0   2   0   0   2   2   0   0   2   0   0   0   2   2   2   0   0   0   0   2   2   0   0   2   2   0   2   2   0   0   2   0   2   0   0   2   0   2   2   0   2   0   0   2   0   0   2   0   0   0   0   0   0   2   0   2   2   2   0   0   0   0   2   0   2   0   2   0   2   0   2   0   0   2   2   2   0   0   0   0   2   2   2   0   0   2   2   0   2   0   2   2   0   2   2   2   2   2   2   2   2   0   2   2   2   2   0   0   0   2   0   0   2   2   0   2   2   0   0   2   0   0   2   2   0   0   2   2   2   2   2   2   0   2   2   2   0   0   0   0   2   0   0   0   0   2   0   2   0
 MK-2-15                0   2   0   2   2   0   0   2   0   0   2   2   2   2   0   2   2   0   0   0   2   0   2   2   2   2   0   2   0   2   2   0   0   0   0   0   0   0   2   2   0   2   2   2   2   0   2   0   0   0   0   2   2   0   0   2   2   2   0   2   0   0   0   2   2   2   0   0   0   0   2   2   0   0   2   2   2   2   2   0   0   2   0   2   0   0   2   0   2   2   2   2   0   0   2   0   0   0   2   0   2   0   0   0   2   2   2   0   2   0   0   0   0   2   0   2   0   2   0   2   0   2   0   0   2   2   2   0   2   0   0   2   2   2   0   0   2   0   0   2   0   2   2   0   2   2   2   0   2   2   2   2   2   2   2   2   2   0   0   0   0   2   0   2   2   0   2   2   0   0   2   0   0   2   2   0   0   2   2   2   2   2   2   0   2   2   0   0   0   2   0   2   0   0   0   0   2   0   2   2
 MK-2-16                0   2   0   2   2   0   0   2   0   0   2   2   2   2   0   2   2   0   2   0   2   0   2   2   0   2   0   2   0   2   2   0   0   0   0   0   0   0   2   2   0   2   2   2   0   0   2   0   0   0   0   2   2   0   0   0   2   2   0   2   0   0   0   2   2   2   0   0   0   0   0   2   0   2   2   2   2   2   2   0   0   2   0   2   0   0   2   0   2   2   2   0   2   0   2   0   0   0   0   2   2   0   0   0   2   2   2   2   0   2   0   0   0   0   0   0   2   2   2   2   0   2   0   0   2   2   2   0   0   0   0   2   0   2   0   0   0   0   2   2   0   2   2   0   2   0   2   0   2   2   2   2   2   2   2   2   2   0   0   0   0   2   0   2   2   0   2   2   0   0   2   0   2   0   0   0   0   2   2   2   2   2   2   0   2   2   0   0   0   2   0   2   0   0   0   0   2   2   2   2
 MK-3-1                 0   2   0   0   0   2   0   2   0   0   0   2   2   0   2   2   0   0   2   2   0   0   0   2   0   2   2   0   2   0   0   0   0   0   2   0   0   2   2   2   0   2   0   2   0   2   2   0   0   0   2   2   0   2   2   2   2   0   2   0   0   0   2   2   2   2   0   2   0   0   2   0   0   2   2   0   0   0   0   2   0   2   2   2   0   0   0   0   2   0   0   0   0   0   0   0   0   0   2   2   2   0   0   2   0   2   0   0   2   0   2   2   0   2   0   0   2   2   0   2   2   0   2   0   0   0   0   2   0   0   0   0   0   0   2   0   0   2   2   0   2   2   0   2   2   2   2   0   2   2   2   2   0   2   0   2   0   0   0   2   0   2   0   2   2   2   2   2   2   0   2   0   0   2   2   2   2   2   0   0   0   2   2   0   2   0   0   2   2   0   0   0   2   0   2   2   0   2   2   2
 MK-3-2                 0   2   0   0   0   2   2   2   0   0   0   0   2   0   0   2   0   0   2   2   0   0   0   2   0   2   2   0   2   0   0   0   0   0   2   0   0   2   2   2   0   2   0   0   0   2   2   0   0   0   2   2   0   2   2   2   2   0   0   2   0   2   2   2   0   2   0   2   0   0   2   0   0   2   2   0   0   0   0   2   0   2   2   2   0   0   0   0   2   0   0   2   0   0   0   0   2   0   2   2   2   0   0   2   0   2   0   0   2   2   2   2   0   0   2   0   2   2   2   2   2   0   2   0   2   0   0   2   0   0   0   0   0   0   2   0   0   2   2   0   2   2   0   2   2   2   2   0   2   0   0   2   0   0   0   2   0   0   2   2   0   2   0   0   2   2   2   2   2   0   2   0   2   2   2   2   0   2   0   0   0   2   2   0   2   0   0   2   2   0   0   0   2   0   2   2   0   2   2   0
 MK-3-3                 0   2   0   0   0   2   2   2   0   0   0   0   2   0   0   0   2   0   2   2   0   0   0   0   0   0   2   0   2   2   0   0   0   0   2   0   0   2   2   2   0   2   2   0   0   2   2   0   0   0   2   2   0   2   2   0   2   0   0   2   0   2   0   0   0   2   0   2   0   0   0   0   0   2   0   0   0   0   0   2   2   0   2   0   0   0   0   0   2   0   0   2   0   0   2   0   2   0   2   2   0   0   0   2   0   2   0   0   2   2   2   2   0   0   2   0   2   2   2   2   2   0   2   0   2   0   0   2   0   0   0   0   0   0   2   0   0   2   2   0   0   2   0   2   0   2   0   0   2   0   0   2   2   0   0   2   0   0   2   2   0   2   0   0   2   2   2   2   2   0   2   0   2   2   2   2   0   2   0   0   0   2   0   0   2   0   2   2   2   0   0   0   2   0   2   0   0   2   2   0
 MK-3-4                 0   2   0   0   2   2   2   2   0   0   0   0   2   0   0   0   2   0   2   2   0   2   0   2   0   0   2   2   2   2   0   2   0   0   2   0   0   0   2   2   0   0   0   0   0   2   2   0   0   0   2   2   0   2   2   0   2   0   0   2   0   2   0   0   0   2   0   2   0   2   0   0   0   0   0   0   0   0   0   2   2   0   2   0   0   0   0   2   2   0   0   2   0   0   2   0   2   0   2   2   0   0   0   2   0   2   0   0   2   2   2   2   2   0   0   0   2   2   2   2   2   0   2   2   2   0   0   2   0   0   0   0   0   0   2   0   0   2   2   0   0   2   0   2   0   2   0   0   2   0   0   2   2   0   0   2   0   0   2   2   0   2   2   0   2   2   2   2   2   2   2   0   2   2   2   2   0   2   0   0   0   2   0   0   0   0   0   0   2   2   0   0   2   0   2   0   0   2   2   0
 MK-3-5                 0   2   0   0   2   2   2   2   0   0   0   2   2   0   0   0   2   0   2   2   2   2   0   2   0   2   2   2   2   2   2   2   0   0   2   0   0   0   2   2   0   0   0   0   0   2   2   0   0   0   2   2   0   2   2   0   2   2   0   2   0   2   0   0   0   2   2   2   0   2   0   0   0   0   0   0   0   0   0   2   2   0   2   0   0   0   2   2   0   0   0   2   0   0   2   0   2   0   2   2   0   0   0   2   0   2   0   0   2   2   2   2   2   0   0   0   2   2   0   2   2   0   2   2   0   0   0   0   0   0   2   0   0   0   2   0   0   2   0   0   0   2   0   2   0   0   0   0   2   0   0   2   2   0   0   2   0   0   2   2   0   2   2   0   2   2   2   2   2   2   2   0   2   2   0   2   0   2   0   0   2   2   0   0   0   0   0   0   2   2   0   0   2   0   2   0   0   2   2   0
 MK-3-6                 0   2   0   0   0   2   2   0   0   0   0   2   0   0   0   0   2   0   2   2   2   2   0   2   0   2   2   2   2   2   2   2   0   0   2   0   0   0   2   2   2   0   0   0   0   2   2   0   0   0   2   2   0   0   2   0   2   2   2   2   0   2   0   0   0   0   2   2   0   2   0   0   0   0   0   2   0   0   0   2   0   0   2   0   0   0   2   2   2   0   0   2   0   0   2   0   2   2   2   2   0   0   0   2   0   2   0   0   2   2   2   2   2   0   0   0   2   2   0   2   2   0   2   2   0   0   0   0   0   0   2   2   0   0   2   0   0   2   2   0   0   2   0   2   2   0   0   0   2   0   0   2   2   0   0   2   0   0   2   2   2   2   2   0   2   0   2   2   2   2   2   0   2   2   0   2   0   2   0   0   2   0   0   0   0   0   2   0   2   2   0   0   2   0   2   0   0   2   2   0
 MK-3-7                 0   2   0   0   0   2   2   0   0   0   0   2   0   0   0   0   2   0   2   2   2   2   0   2   0   2   2   0   2   2   2   2   2   0   2   0   0   0   0   2   2   2   0   2   0   2   2   0   0   0   2   0   0   0   0   0   2   2   2   2   0   2   0   0   2   0   2   2   0   0   0   0   0   0   2   2   0   0   0   2   0   0   2   0   0   0   2   2   0   0   0   2   0   0   2   0   2   2   2   2   0   0   0   2   0   2   0   0   2   2   2   2   2   0   0   0   2   2   0   2   0   0   2   2   0   0   0   2   0   0   2   2   0   0   2   0   0   2   2   0   0   0   0   2   2   0   0   2   2   0   0   2   0   0   2   2   2   2   2   2   0   2   2   0   2   0   2   2   2   2   2   0   2   2   0   2   0   2   0   0   0   0   0   0   2   0   2   0   2   2   0   0   2   0   2   0   0   2   2   2
 MK-3-8                 0   2   0   2   0   2   2   0   0   0   0   2   0   0   0   0   2   0   2   2   2   2   0   2   0   2   2   0   2   2   2   2   2   0   2   0   0   0   0   2   2   2   0   2   0   2   2   2   0   0   2   0   0   0   0   0   2   2   2   2   0   2   0   2   2   0   2   2   0   0   2   0   0   2   2   2   0   0   0   2   0   0   2   0   0   0   2   2   0   0   0   2   0   2   2   0   2   2   2   2   0   2   2   2   0   2   0   0   2   2   2   2   2   0   2   0   2   2   0   2   0   0   2   0   0   0   0   2   0   0   2   2   0   0   0   0   0   2   2   0   0   0   0   2   2   0   2   2   2   0   0   2   0   2   2   2   2   2   2   2   0   0   2   0   2   0   2   2   2   2   2   0   2   2   0   2   0   2   0   0   0   0   0   2   2   0   0   0   0   2   2   0   2   0   2   0   0   0   2   2
 MK-3-9                 0   2   0   2   0   2   2   0   2   0   0   2   0   0   0   0   2   0   2   2   2   2   0   2   0   2   2   0   2   2   2   2   2   0   2   0   0   0   2   0   0   2   0   2   0   2   2   2   0   0   0   0   0   0   0   0   2   2   2   2   0   2   0   2   2   0   2   0   0   0   2   0   0   2   2   2   0   0   2   0   0   0   2   0   0   0   2   2   0   0   2   2   0   2   0   0   2   2   2   2   0   2   2   2   0   2   2   0   2   2   2   2   2   0   2   0   2   2   0   2   0   2   2   0   0   0   0   2   2   0   2   2   0   0   0   0   0   2   2   0   0   0   0   2   2   0   2   2   2   0   0   2   0   2   2   2   2   0   2   2   0   0   2   0   2   0   2   2   2   2   2   0   2   2   0   2   0   2   0   0   0   0   0   2   2   0   0   0   0   0   2   0   2   0   2   0   0   0   2   2
 MK-3-10                2   2   0   2   0   2   2   0   2   0   0   2   0   0   0   0   2   0   2   2   2   2   0   2   0   2   2   0   2   2   0   2   2   2   2   0   0   0   2   2   0   0   0   2   0   2   2   2   0   0   2   0   0   0   0   0   2   2   0   2   0   0   0   2   2   0   2   0   0   0   2   0   0   2   2   2   0   0   2   0   2   0   0   0   0   0   2   2   0   0   2   0   0   0   0   0   2   2   2   0   0   2   2   2   2   2   2   0   2   2   2   2   2   0   2   0   2   2   0   2   0   2   2   0   0   0   0   0   2   0   0   2   0   0   0   0   0   2   2   0   0   0   0   2   2   0   2   2   2   0   0   2   0   2   2   2   2   0   2   2   0   0   2   0   2   0   2   2   2   2   0   0   2   2   2   2   0   2   2   0   0   0   0   2   2   0   0   0   0   0   2   0   2   0   2   0   0   0   2   2
 MK-3-11                2   2   0   2   2   2   2   0   2   0   0   0   0   0   0   0   2   0   2   2   0   2   0   2   0   2   2   2   0   2   0   2   2   2   2   0   0   0   2   2   0   0   0   2   0   2   2   2   0   0   2   0   0   0   0   2   2   2   0   2   0   0   0   2   2   0   2   0   0   0   2   0   0   2   2   2   0   0   2   0   2   0   0   0   0   0   2   2   0   0   2   0   0   0   0   2   2   2   2   0   0   2   2   2   2   2   2   0   2   2   2   2   2   0   2   0   2   2   2   2   0   2   0   0   0   0   0   0   2   0   0   0   2   0   0   0   0   2   2   0   0   0   0   2   2   0   2   2   2   2   0   2   0   2   2   2   2   0   2   2   2   0   2   0   2   0   2   2   2   2   2   0   2   2   2   2   0   2   0   0   0   0   0   2   0   0   0   0   0   0   2   0   2   0   2   0   0   0   2   2
 MK-3-12                2   2   0   2   2   2   2   0   2   0   0   0   0   2   0   0   2   0   0   2   0   2   0   2   0   2   2   2   0   2   0   2   0   2   2   0   0   0   2   2   0   0   0   2   0   2   2   2   0   2   2   0   2   0   0   2   2   2   0   2   2   0   0   0   2   0   0   0   0   0   2   0   0   2   2   2   0   0   2   0   2   0   0   0   0   0   2   2   0   0   2   0   0   2   0   2   2   2   2   0   0   2   2   2   2   2   2   0   2   2   2   2   2   0   2   0   2   2   2   2   0   0   0   0   2   0   0   0   2   0   0   0   2   0   0   0   0   2   2   0   0   2   0   2   2   0   2   2   2   2   0   2   0   2   2   2   2   0   2   2   2   0   2   0   2   0   0   2   2   2   2   0   2   2   2   2   2   2   0   0   0   0   0   2   0   2   0   0   0   0   0   0   2   0   0   0   0   0   2   0
 MK-3-13                2   2   0   0   0   2   2   0   2   0   2   0   0   2   0   0   2   2   0   0   0   2   0   2   0   2   2   2   0   2   0   2   0   2   2   0   0   0   0   2   0   0   0   2   0   0   2   2   0   2   2   0   2   0   0   2   2   2   2   2   2   0   2   0   2   0   0   0   0   0   2   0   0   2   2   2   0   0   2   2   0   0   0   2   0   0   2   2   0   0   2   2   0   2   0   2   2   2   2   0   0   0   2   2   0   2   2   0   2   0   2   2   2   0   2   0   2   0   2   2   0   2   0   0   2   0   0   0   2   0   0   0   2   0   0   0   0   2   2   0   2   2   0   2   2   0   2   2   2   0   0   2   0   2   2   0   2   0   2   2   2   0   2   0   0   0   0   2   2   2   2   2   2   2   2   2   2   2   0   0   0   0   0   2   0   2   0   0   0   0   0   0   2   2   0   0   0   0   0   0
 MK-3-14                2   2   0   0   0   2   2   0   2   2   2   0   0   2   0   0   2   0   0   0   0   2   0   2   2   2   0   2   0   2   0   2   0   2   0   0   0   0   0   2   0   0   0   2   0   0   2   2   0   2   2   2   2   0   0   2   2   2   2   0   2   0   2   0   2   0   0   2   0   0   2   0   0   2   2   2   2   0   2   2   0   0   0   2   0   0   2   2   0   0   2   2   0   2   0   2   2   2   2   0   0   0   2   2   0   2   2   0   2   2   2   2   2   0   2   0   2   0   2   0   2   0   2   0   2   0   0   0   2   0   0   0   2   0   0   0   0   2   0   2   2   2   0   2   2   2   2   2   2   0   0   2   0   2   2   0   2   0   2   2   2   2   0   0   0   0   0   2   2   2   2   2   2   2   2   0   2   2   0   0   0   0   0   0   2   2   0   0   0   0   0   0   2   2   0   0   0   0   0   0
 MK-3-15                2   2   0   0   0   2   2   2   2   2   2   0   0   2   0   0   2   0   0   0   0   0   0   2   2   2   0   2   0   0   0   2   0   2   0   0   0   0   0   0   0   0   0   2   0   0   2   2   0   2   2   0   0   0   0   2   2   2   0   0   0   0   2   0   0   0   0   2   0   0   2   0   0   2   2   0   2   0   2   0   0   0   0   2   0   0   2   2   0   0   2   2   2   2   2   2   2   2   2   0   0   0   2   2   0   2   2   0   0   2   2   2   0   0   2   0   2   0   2   0   2   0   2   0   0   0   0   0   2   0   0   0   2   2   0   0   0   2   0   2   2   2   2   0   2   0   2   2   2   0   2   2   0   2   2   0   2   0   2   2   2   0   0   0   0   0   0   2   2   2   0   2   2   2   2   0   2   2   0   0   0   2   0   0   2   2   0   0   0   0   0   2   2   2   0   0   0   0   0   0
 MK-3-16                2   2   0   0   0   2   2   2   2   0   2   2   0   2   0   0   2   0   0   0   0   2   0   2   2   2   0   2   0   0   0   2   0   0   0   0   0   0   0   0   0   0   0   2   2   0   2   2   0   2   2   0   0   0   0   2   2   2   0   0   0   0   2   2   0   0   0   2   0   0   2   0   0   2   2   0   2   0   2   0   0   0   0   2   0   0   2   2   0   0   2   2   2   2   2   2   2   2   2   2   0   0   2   2   0   2   0   0   0   2   2   2   0   0   2   0   2   0   2   0   2   0   2   0   0   0   0   0   2   0   0   0   2   2   0   0   0   2   0   2   2   2   2   2   0   0   2   2   0   0   2   2   0   2   2   0   2   0   2   2   2   0   2   0   0   0   0   2   0   2   0   2   2   2   2   0   2   2   0   0   0   2   0   0   2   2   0   0   2   0   0   2   2   2   0   0   0   0   0   0
 MK-4-1                 2   0   0   0   2   0   2   2   2   0   0   0   2   2   0   2   2   0   2   0   0   0   2   2   0   2   2   0   0   2   0   0   0   0   2   0   0   0   2   0   2   2   2   2   2   2   0   0   0   0   0   0   2   2   0   0   0   0   0   2   0   2   0   0   0   0   0   0   0   2   0   0   0   0   2   0   0   2   2   2   2   0   0   2   2   0   2   0   2   2   2   0   2   0   2   2   2   0   2   0   0   2   2   0   0   2   2   2   2   0   2   2   2   2   0   0   2   2   2   2   0   0   2   0   0   2   2   0   0   0   0   2   2   0   0   2   0   0   2   0   2   0   0   0   2   0   2   0   2   0   2   2   0   2   2   2   2   2   0   0   0   0   0   0   0   2   0   0   0   2   2   2   0   0   2   2   2   0   2   2   2   2   2   0   0   0   2   0   2   0   2   0   2   2   2   2   0   0   0   2
 MK-4-2                 2   0   0   0   2   0   2   2   2   0   0   0   2   0   0   2   2   2   2   0   0   0   2   2   0   2   2   0   0   2   0   0   0   0   2   2   0   0   2   0   2   2   2   2   2   2   0   2   0   0   0   0   2   0   0   0   0   0   0   2   0   2   0   2   0   0   0   0   0   2   0   0   0   2   2   0   0   2   2   2   2   2   0   2   2   2   2   0   2   2   2   0   2   0   2   2   2   0   2   0   0   2   2   0   2   2   2   2   2   0   2   2   0   2   0   0   2   2   2   0   2   0   2   0   0   2   2   0   0   0   0   2   2   2   2   2   0   0   2   2   0   0   0   0   2   0   2   0   2   0   2   2   0   2   2   2   2   2   0   0   2   0   0   0   0   2   0   0   0   2   2   2   0   0   2   2   2   0   2   2   2   2   2   0   0   0   2   0   2   0   2   0   2   0   2   2   0   0   0   2
 MK-4-3                 2   2   0   0   2   0   2   2   2   0   0   0   2   0   0   2   2   2   2   0   0   0   2   2   0   2   2   0   0   2   0   0   0   0   2   2   0   0   2   0   2   2   2   2   2   2   0   0   2   0   0   0   2   0   0   0   0   0   0   2   0   0   0   2   2   2   0   0   0   2   0   2   0   2   2   0   0   2   2   2   2   2   0   2   2   2   2   0   2   0   2   0   0   0   2   2   2   0   2   0   0   2   2   0   2   2   2   2   2   0   0   2   0   2   0   0   2   2   2   0   2   0   2   0   0   2   2   0   0   0   0   2   2   2   2   2   0   2   2   2   0   0   0   0   2   0   2   0   0   0   2   2   0   2   2   0   2   2   0   0   2   0   2   0   0   2   0   0   0   2   2   2   2   0   2   2   2   2   2   2   2   0   0   0   0   0   2   0   2   0   2   0   2   0   0   2   0   0   0   2
 MK-4-4                 2   2   0   0   2   0   0   2   2   0   0   0   2   0   0   2   2   2   2   0   0   0   2   2   0   2   2   0   0   0   2   0   0   0   2   2   0   2   2   0   2   0   0   2   2   2   0   0   2   0   0   0   2   0   0   0   0   0   0   2   0   0   0   2   2   0   0   0   0   2   0   2   0   2   2   0   0   2   0   0   2   2   0   2   2   2   2   0   2   0   0   0   0   0   2   2   2   2   2   0   2   2   0   0   2   2   2   2   2   0   0   2   0   2   0   0   2   2   2   0   2   0   2   0   0   2   2   0   0   0   0   2   2   2   2   2   0   2   2   2   0   0   0   0   2   0   2   0   0   0   2   2   2   2   2   0   2   2   0   0   2   2   2   0   0   2   0   0   0   2   2   2   0   2   2   2   2   2   2   2   2   0   0   2   2   0   0   0   2   2   2   2   0   0   0   2   0   0   0   2
 MK-4-5                 2   2   0   0   2   0   0   2   2   0   0   0   2   0   0   2   2   2   2   0   0   0   2   2   0   0   2   0   0   0   2   0   0   0   2   2   0   2   2   0   2   0   0   2   2   2   0   0   2   2   0   0   2   0   0   0   0   0   0   2   0   0   0   2   2   2   0   0   0   2   0   2   0   2   2   0   0   2   0   0   2   2   0   2   2   2   2   0   2   0   0   0   0   0   2   2   2   2   2   0   0   2   0   0   2   2   2   2   2   0   0   2   0   2   0   0   0   2   2   0   2   0   2   0   0   2   2   0   0   0   0   2   2   2   2   2   0   2   2   2   0   0   0   0   2   0   2   0   0   0   2   2   2   2   0   0   2   2   0   0   0   2   2   0   0   2   0   0   0   2   2   2   0   2   2   2   2   2   2   0   2   0   0   0   2   0   0   2   2   2   2   2   0   0   0   0   0   0   0   2
 MK-4-6                 2   2   0   0   2   2   0   2   2   0   0   0   2   0   0   2   2   2   2   0   0   0   2   2   0   0   2   0   0   0   2   0   0   2   2   2   0   2   0   0   2   0   0   2   2   2   0   0   2   2   0   0   0   0   0   0   0   0   0   2   0   0   0   2   2   2   0   0   0   2   0   0   0   2   2   0   0   2   0   0   2   2   0   2   2   2   2   0   2   0   0   0   0   0   2   2   2   2   2   0   0   2   0   0   2   2   2   2   2   0   0   2   0   2   0   0   0   2   2   0   2   0   2   0   0   2   2   0   0   0   0   0   2   2   2   2   0   2   2   2   0   0   2   0   2   0   2   0   0   0   2   2   2   2   2   0   2   2   0   0   0   2   2   0   0   2   0   0   0   0   2   0   0   2   2   2   2   2   2   0   2   0   0   0   2   0   0   0   2   2   2   2   0   0   0   0   0   0   0   2
 MK-4-7                 2   2   0   0   2   2   0   2   2   0   0   0   0   0   0   2   2   2   2   2   0   0   2   2   0   0   2   0   0   0   2   0   0   0   2   2   2   2   0   0   2   0   0   2   0   2   0   0   2   2   0   2   0   0   2   2   0   0   0   2   0   0   0   2   0   2   2   0   0   2   0   0   0   2   2   0   0   2   0   0   2   2   0   2   2   2   2   0   2   0   0   0   0   0   2   2   0   2   2   0   0   2   0   0   2   2   2   2   2   0   0   2   0   2   0   0   0   2   2   2   2   0   2   0   0   2   2   0   2   2   0   2   2   2   2   2   2   2   2   2   0   0   2   0   2   0   2   0   0   2   2   2   2   2   2   2   2   2   0   0   0   2   2   0   0   2   0   0   2   0   2   2   0   2   2   2   2   2   2   0   0   0   0   0   2   0   0   0   2   0   2   2   0   0   0   0   0   0   0   2
 MK-4-8                 2   2   0   0   2   2   0   2   2   2   2   0   0   0   0   2   2   2   2   2   0   2   2   2   0   0   2   0   0   0   2   0   2   0   0   2   2   2   2   2   2   0   0   2   0   2   0   0   2   2   0   2   0   0   2   2   2   0   0   2   0   0   0   2   0   2   2   0   0   2   0   0   0   2   2   0   0   2   0   0   2   2   0   2   2   2   2   0   2   0   2   2   0   0   2   2   0   2   2   0   0   2   0   0   2   2   2   2   2   2   0   2   0   2   0   2   0   2   2   2   2   0   2   0   0   2   2   0   2   0   2   2   2   0   2   2   2   2   2   2   0   0   2   2   2   0   2   2   0   2   2   2   2   2   2   2   2   2   0   0   0   2   2   0   0   2   0   0   2   0   2   2   0   2   2   2   2   2   0   0   0   0   2   0   0   0   0   0   2   2   0   0   0   0   0   0   2   0   0   2
 MK-4-9                 2   2   0   0   2   2   0   2   2   2   0   0   0   2   0   2   2   2   2   2   0   2   2   2   0   0   0   0   0   0   2   0   0   0   0   2   2   2   2   2   2   0   0   2   0   2   0   0   2   2   0   2   0   0   2   2   2   0   0   0   0   0   2   2   0   2   2   2   0   2   2   0   0   2   2   0   0   2   2   0   2   2   0   2   0   2   2   0   2   0   2   2   0   0   2   0   0   0   2   0   0   2   0   0   2   2   2   2   2   2   0   2   0   2   2   2   0   2   2   2   2   2   2   0   0   2   2   0   2   0   2   2   2   0   2   0   2   2   2   2   0   0   2   2   2   0   2   2   0   2   2   0   2   2   2   2   2   2   0   0   0   2   2   0   0   0   0   2   2   0   2   2   0   2   2   2   2   2   0   0   0   0   2   0   0   0   0   0   2   2   0   0   0   0   0   0   2   0   0   2
 MK-4-10                2   0   0   0   2   2   0   2   2   2   0   0   0   2   0   2   2   0   2   2   0   2   2   2   0   0   2   0   0   0   0   0   0   0   0   2   2   2   2   2   2   0   0   2   0   0   0   0   0   2   0   2   0   0   2   2   2   0   0   0   0   2   2   2   0   2   0   2   0   2   2   0   0   2   2   0   0   2   2   0   2   2   0   2   0   2   2   0   2   0   0   2   0   0   2   0   0   0   2   0   0   0   0   0   2   2   2   2   2   2   0   2   0   2   2   2   0   0   2   2   2   2   2   0   0   2   2   0   2   0   2   2   2   0   2   0   2   2   2   2   0   0   2   2   2   0   2   2   0   0   2   0   2   2   2   2   2   2   0   0   0   2   2   0   0   0   0   2   2   0   0   2   0   2   0   2   2   2   0   0   0   0   2   0   0   0   0   2   2   2   0   0   0   0   0   0   2   0   2   2
 MK-4-11                0   0   0   0   2   2   0   2   2   2   2   0   0   2   0   2   2   0   2   0   0   2   2   2   0   0   2   0   0   0   0   0   0   0   0   2   2   2   2   2   2   0   0   2   0   2   0   0   0   2   0   2   0   0   2   2   2   0   0   0   0   2   2   2   2   2   0   2   0   2   2   0   0   2   2   0   0   2   2   0   2   2   0   0   0   2   2   0   2   0   0   2   0   0   2   0   0   2   2   0   0   0   0   0   2   2   2   2   2   2   0   2   0   2   2   0   2   0   2   2   2   2   0   0   0   2   2   0   2   0   2   2   0   0   2   0   2   0   2   2   0   0   2   2   2   0   2   2   0   0   2   0   2   0   0   2   2   2   2   0   0   2   2   0   0   0   0   2   0   0   0   2   0   2   0   2   2   2   0   0   0   0   2   0   0   0   0   2   2   2   0   0   0   0   0   0   2   0   0   2
 MK-4-12                0   2   0   0   2   2   0   2   2   2   2   0   0   2   2   2   2   0   0   0   0   2   0   2   2   0   0   0   0   0   0   0   2   2   0   2   2   2   2   2   2   0   0   2   0   2   0   0   0   2   0   0   0   0   2   0   2   0   0   0   0   0   0   2   2   2   0   2   0   2   2   0   0   2   2   0   0   2   0   0   2   2   0   0   0   2   0   0   0   0   0   0   0   0   2   0   2   2   2   2   0   0   0   0   0   2   2   2   2   2   0   2   0   2   2   0   2   0   0   2   2   2   0   0   0   2   2   0   2   0   2   0   0   0   2   0   2   0   2   2   0   2   2   2   2   0   2   2   0   0   2   0   2   0   0   2   2   2   2   0   0   2   2   0   0   0   0   2   0   0   0   2   0   2   0   2   2   0   0   0   0   0   2   0   0   0   0   2   2   2   0   0   0   0   0   0   2   0   0   2
 MK-4-13                0   2   0   0   2   2   0   2   2   2   2   2   0   0   2   2   2   0   0   0   0   2   0   2   2   0   0   0   2   0   0   0   2   2   0   2   2   2   2   2   2   0   0   2   0   2   0   0   0   2   0   2   0   0   2   0   2   0   0   2   0   0   0   2   2   2   0   2   0   2   2   0   2   2   2   2   0   2   0   0   2   2   0   0   0   2   0   0   0   0   0   0   0   0   2   0   2   2   2   2   0   0   0   0   0   2   2   2   2   2   2   2   0   2   2   0   2   0   0   2   2   2   0   0   0   2   2   0   2   2   2   0   0   0   2   0   0   0   2   2   2   2   2   2   2   0   2   2   2   0   2   0   2   0   0   2   2   2   2   2   0   2   2   0   2   0   2   0   0   0   0   2   2   2   0   0   2   0   2   0   0   0   2   0   0   2   0   2   2   2   0   0   0   0   2   0   2   0   0   2
 MK-4-14                0   2   0   0   0   2   0   2   2   2   2   2   0   0   2   2   2   2   0   0   2   2   0   2   2   0   0   0   2   0   0   0   2   2   0   2   2   2   0   2   2   0   0   2   0   2   0   0   0   2   0   2   0   0   2   0   2   0   0   2   0   0   0   2   0   2   0   0   0   2   0   0   2   2   2   2   0   2   0   0   2   0   0   0   0   2   0   0   2   0   0   0   0   0   2   0   2   2   2   2   0   2   2   0   0   2   2   2   2   2   2   2   0   2   2   0   2   0   0   0   2   2   0   0   0   2   2   0   2   2   2   0   0   0   2   0   0   0   2   2   2   2   2   0   2   0   2   2   2   0   2   2   2   0   0   2   2   2   2   2   2   2   2   0   2   0   2   0   0   2   0   2   2   2   0   2   2   0   2   2   0   0   2   0   0   2   0   2   2   2   0   0   0   0   2   0   2   0   0   2
 MK-4-15                2   2   0   0   0   2   0   2   2   2   2   2   0   0   2   2   2   2   0   0   2   2   0   2   0   0   0   0   2   0   0   0   2   2   0   2   2   2   0   2   2   0   0   2   0   2   0   0   0   2   0   2   0   0   2   0   2   0   0   2   0   0   0   0   0   2   0   0   0   2   0   0   2   2   2   2   0   2   0   2   2   0   0   0   0   2   0   0   2   0   0   0   0   0   2   0   0   0   2   2   0   2   2   0   0   2   2   2   0   2   2   2   0   2   2   0   2   0   2   0   2   2   2   0   0   2   2   0   2   2   2   0   0   0   0   0   0   0   2   2   2   2   2   0   2   0   2   2   0   0   2   0   0   0   0   2   2   0   2   2   2   2   2   2   2   0   2   0   0   2   0   2   2   2   0   2   2   0   2   2   0   0   2   0   0   2   0   2   2   2   0   0   0   2   2   0   2   0   0   2
 MK-4-16                2   2   0   0   0   2   0   2   2   2   2   2   0   0   0   2   2   2   0   2   2   2   0   2   0   0   0   0   2   0   0   0   2   2   0   2   2   2   0   2   2   0   0   2   0   0   0   0   0   2   2   2   0   0   2   0   2   0   0   2   0   0   0   2   0   2   0   0   0   0   0   0   2   2   2   2   0   2   0   2   2   0   0   0   0   2   0   2   2   0   0   0   0   0   2   0   0   0   2   2   0   2   2   0   0   2   2   0   0   2   2   2   0   0   2   0   2   0   2   0   2   2   0   2   0   2   0   0   2   2   2   0   0   0   0   0   0   0   2   2   2   2   2   0   2   0   2   2   0   0   2   2   0   0   0   2   2   0   2   2   0   2   0   2   2   0   2   0   0   0   0   2   2   2   0   2   2   2   2   2   0   0   2   0   0   2   0   2   2   2   0   2   0   2   2   0   2   0   0   2
 MK-5-1                 2   0   2   0   2   0   2   2   0   0   2   0   0   0   0   0   0   0   2   0   0   0   2   2   0   2   2   2   0   2   0   2   0   0   0   0   2   2   0   0   0   0   2   0   0   2   2   0   2   2   0   0   0   0   0   0   2   2   2   0   2   2   2   0   0   2   2   0   0   2   2   0   2   2   2   0   0   0   0   0   0   2   2   0   2   0   2   0   2   0   0   0   0   0   0   0   2   0   2   0   2   2   0   0   0   0   2   2   0   0   2   2   2   2   2   2   2   2   2   2   2   2   2   2   2   0   0   0   0   2   0   2   2   2   2   0   0   0   2   2   0   2   2   0   2   2   0   2   2   2   0   2   0   0   0   0   2   2   0   0   0   0   0   0   2   2   0   0   2   2   0   0   2   0   0   0   0   2   0   0   2   2   0   2   0   2   2   2   0   0   2   0   2   0   0   2   2   0   0   0
 MK-5-2                 2   0   2   0   2   0   2   2   0   0   2   0   0   0   0   0   0   0   2   0   0   0   2   2   2   2   2   2   0   2   0   2   0   0   0   0   2   2   0   0   0   2   2   0   0   2   2   0   2   2   0   0   0   2   2   2   2   2   2   0   2   2   2   0   0   2   2   0   0   2   2   0   2   2   2   0   0   0   0   0   0   2   2   0   2   0   2   0   2   0   0   0   0   0   2   0   2   0   2   0   2   2   0   0   0   0   2   2   0   0   2   2   2   2   2   2   2   2   2   2   2   2   2   2   0   0   0   0   2   2   0   0   2   2   2   0   0   0   2   2   0   2   2   0   2   2   0   2   2   2   0   2   0   0   0   0   2   2   0   0   2   0   0   0   2   0   2   0   2   2   0   0   2   0   0   0   0   2   2   0   2   2   2   0   0   0   2   2   0   0   2   0   2   2   0   2   2   0   0   0
 MK-5-3                 2   0   2   0   2   0   2   2   2   0   2   0   0   0   0   0   2   0   2   0   0   0   2   2   2   2   2   2   0   2   0   2   0   0   0   2   2   2   2   0   0   0   2   2   0   2   2   0   2   2   0   2   0   2   2   2   2   2   2   0   2   2   2   0   0   2   0   0   0   0   2   0   2   2   2   0   0   0   0   0   0   2   2   0   2   0   2   0   2   0   0   0   0   0   2   0   2   0   2   0   2   2   2   0   0   0   2   2   2   2   2   2   2   2   2   2   2   2   2   2   2   2   2   2   0   0   0   0   2   2   0   0   2   2   2   0   0   0   2   2   0   2   2   2   2   2   0   2   2   2   0   0   0   0   0   0   2   2   0   0   2   0   2   0   2   0   0   0   2   2   0   0   2   2   0   0   0   2   2   2   0   2   2   0   0   0   2   2   0   0   0   0   0   2   0   2   2   0   0   0
 MK-5-4                 2   0   2   0   2   2   2   2   2   0   2   0   0   0   0   0   2   0   0   0   0   0   2   2   2   2   0   2   0   2   0   2   0   0   0   2   2   2   2   0   0   0   2   2   0   2   2   0   2   2   0   2   2   2   2   2   2   2   2   0   0   2   2   0   0   2   0   2   0   0   2   0   2   2   2   0   0   0   0   0   0   2   2   0   2   0   2   0   2   0   0   0   0   0   0   0   2   0   2   2   2   0   2   0   0   0   2   2   2   2   0   2   2   2   2   2   2   2   2   2   2   2   2   0   0   0   2   0   2   2   0   0   2   2   2   0   0   0   2   2   0   0   2   2   2   2   0   2   2   2   0   0   0   0   0   0   2   2   0   0   2   0   2   2   2   0   0   0   2   2   0   0   2   2   0   0   0   2   2   2   0   2   2   2   0   0   2   0   0   0   0   0   0   0   0   2   2   0   0   0
 MK-5-5                 0   0   2   0   2   2   2   2   2   0   2   0   0   0   0   0   2   2   0   0   0   0   2   2   2   2   0   2   0   2   0   2   0   0   0   2   2   2   2   0   2   0   2   2   0   2   2   0   0   2   0   2   2   2   2   2   2   2   0   0   0   2   2   0   0   0   0   2   0   0   2   0   0   2   2   0   0   0   0   0   0   0   2   0   0   0   2   0   2   0   0   0   0   2   0   2   2   0   2   2   0   0   2   0   0   0   2   2   2   0   0   2   2   2   2   2   2   2   2   2   2   2   0   0   2   0   2   2   2   2   0   0   0   2   2   0   0   0   2   2   0   0   2   2   0   2   0   2   2   0   0   0   0   0   0   0   2   2   0   0   2   0   2   2   2   0   0   0   2   2   0   0   2   2   0   0   0   2   2   2   0   2   2   2   0   0   2   0   0   0   0   0   0   0   0   0   2   0   0   0
 MK-5-6                 0   0   2   0   2   2   0   2   2   0   2   0   2   0   0   0   2   2   0   0   0   0   2   2   2   2   0   2   2   2   0   2   0   0   0   2   0   2   2   0   2   0   2   2   0   0   2   0   0   2   0   2   2   2   2   2   2   2   0   0   0   2   0   0   2   0   0   2   0   0   2   0   0   2   2   0   0   0   0   0   0   0   2   0   0   2   2   0   2   0   0   0   0   2   0   2   2   2   2   2   0   0   2   0   0   0   2   2   2   2   0   2   2   2   2   2   2   2   2   2   2   2   0   0   2   0   2   2   2   2   0   0   0   2   2   2   0   0   2   2   0   0   2   2   0   2   0   2   2   0   0   2   0   0   0   0   2   2   0   0   2   0   2   2   2   0   0   0   2   2   0   0   2   0   2   0   0   2   2   2   0   2   2   0   0   2   2   0   0   0   0   0   0   0   0   0   2   0   0   0
 MK-5-7                 0   0   2   0   2   2   0   2   2   0   2   0   2   0   2   0   2   2   2   0   0   0   2   2   2   2   0   0   2   2   0   2   2   0   0   2   0   2   2   0   2   0   2   2   2   0   2   0   0   2   0   2   2   2   2   2   2   2   0   0   0   0   0   0   2   0   0   2   0   0   2   0   0   2   2   0   0   0   0   0   0   0   2   0   0   2   2   0   2   0   0   0   0   2   0   2   2   2   2   2   0   0   2   2   0   0   2   2   2   2   0   2   2   2   2   2   2   2   0   2   2   2   0   0   2   0   2   2   2   2   0   0   0   2   2   2   2   0   2   2   0   0   0   2   0   0   0   2   2   0   2   2   0   0   2   0   2   2   2   0   2   0   2   2   0   0   0   0   2   2   0   0   0   0   2   0   0   2   2   2   0   2   2   0   0   0   2   0   0   2   0   0   0   0   0   0   2   2   0   2
 MK-5-8                 0   0   2   0   2   2   0   2   2   2   2   0   2   0   2   0   2   2   2   0   0   0   2   2   2   2   0   0   2   2   0   2   2   0   0   2   0   2   2   0   2   0   2   2   2   0   2   0   0   2   0   2   2   2   0   2   2   2   0   0   0   0   0   0   2   0   0   2   0   0   0   0   0   2   2   0   0   0   0   0   0   0   2   0   0   2   2   0   2   0   0   0   0   2   0   2   2   2   2   2   0   0   2   2   0   0   2   2   2   2   0   2   2   2   2   2   2   2   0   2   2   2   0   0   2   0   2   2   2   2   0   0   0   0   2   2   2   0   0   2   0   0   0   2   0   0   2   2   2   0   2   2   0   0   2   0   2   2   2   0   2   0   2   2   0   0   0   0   2   2   0   0   0   0   2   0   2   2   0   2   0   2   2   0   0   0   0   2   0   2   0   0   0   0   2   0   2   2   0   2
 MK-5-9                 0   0   2   0   2   2   0   2   2   2   2   0   0   0   0   0   2   2   2   0   0   0   2   0   2   2   0   0   2   2   0   2   2   0   0   2   0   2   2   2   2   0   2   2   0   0   2   0   0   2   0   0   2   2   0   2   2   2   0   0   0   0   0   0   2   0   0   2   0   0   0   0   0   2   2   0   0   0   0   0   2   0   2   0   0   2   0   0   2   0   2   0   0   2   0   2   2   0   2   0   0   0   2   2   0   0   2   2   2   2   0   2   2   2   2   2   2   2   0   2   2   2   0   0   2   0   2   2   2   2   0   0   0   0   2   2   0   0   0   2   0   2   0   2   0   0   2   2   2   0   2   2   0   0   2   0   2   2   2   0   0   0   2   0   0   0   0   0   2   2   0   0   0   2   2   0   2   2   0   2   0   2   2   0   0   2   2   2   0   2   0   0   0   2   2   0   2   2   0   2
 MK-5-10                0   0   2   0   2   2   0   2   2   2   0   0   0   0   0   0   0   2   2   0   0   0   2   0   2   2   2   0   2   2   0   2   0   0   0   2   0   0   2   2   2   0   2   2   2   0   2   0   2   0   0   0   2   2   0   2   0   2   0   0   2   0   0   0   0   0   0   2   0   0   0   0   0   0   2   0   0   2   0   2   2   0   2   0   0   2   0   2   2   0   2   2   0   0   0   2   2   0   2   2   0   0   2   2   0   2   2   2   2   2   0   2   0   2   2   2   2   2   2   2   2   0   0   0   2   0   0   2   2   2   0   0   0   0   2   2   0   0   0   2   0   2   0   0   0   0   2   2   2   0   2   2   0   0   2   0   2   2   2   0   0   0   2   0   0   0   2   0   2   2   0   0   0   2   2   2   2   2   0   2   0   2   2   0   0   2   2   2   0   2   0   0   2   2   2   2   2   0   0   2
 MK-5-11                0   0   2   2   2   2   0   2   2   2   0   0   0   0   2   0   0   2   2   2   0   0   2   2   2   2   2   0   2   2   2   0   0   2   0   2   0   0   2   2   2   0   2   2   0   0   2   0   2   0   0   0   2   2   0   2   0   2   0   0   2   0   0   2   0   0   0   2   2   0   0   0   2   0   2   0   0   2   0   2   2   0   2   0   0   2   0   2   2   0   2   2   0   2   0   2   2   0   2   2   0   0   2   2   0   2   2   2   2   2   0   2   0   2   0   2   2   2   2   2   2   0   0   0   2   0   0   2   2   2   0   0   0   0   0   2   0   0   0   2   0   2   0   0   0   0   2   2   2   0   0   2   2   2   0   0   2   2   2   0   0   0   2   0   0   0   2   0   2   0   2   0   2   2   2   2   2   2   0   2   0   2   2   0   0   2   2   2   0   2   0   0   0   2   2   2   2   0   0   2
 MK-5-12                0   0   2   0   0   2   0   2   2   2   0   0   0   0   2   0   0   2   0   2   0   2   2   2   0   2   0   0   2   2   2   0   0   2   0   0   0   0   2   2   2   2   2   2   0   0   0   0   2   0   0   0   2   2   0   2   0   2   0   0   0   2   2   2   0   0   0   2   2   0   0   0   2   0   2   2   0   2   0   2   2   0   2   0   0   2   0   2   2   0   2   2   0   2   0   2   2   0   2   2   0   0   2   2   2   2   2   0   0   2   2   2   0   2   0   2   0   2   2   0   2   0   0   0   0   0   0   0   2   2   0   0   0   0   0   2   2   0   0   2   0   2   0   0   0   2   2   0   2   0   0   2   2   2   0   0   2   2   0   0   0   0   2   0   0   0   2   0   2   0   2   0   2   2   2   2   2   2   0   2   0   2   2   0   0   2   2   2   0   2   0   0   0   2   2   2   2   0   0   2
 MK-5-13                0   0   2   0   0   2   0   2   2   2   0   0   0   0   2   0   0   2   0   2   0   2   2   2   2   2   0   2   2   2   2   0   0   0   0   0   0   0   2   2   2   2   2   2   0   0   0   2   2   0   0   0   2   2   0   2   0   2   0   0   0   2   2   2   0   2   0   2   2   0   0   2   2   0   2   2   0   2   0   2   2   0   2   0   0   2   0   2   2   0   2   2   0   2   0   2   2   0   2   2   0   0   2   2   2   2   2   0   0   2   2   2   0   2   0   2   0   2   2   0   2   0   0   0   0   0   0   0   0   2   0   0   0   0   0   2   2   0   0   2   0   2   0   0   0   2   0   0   2   0   0   2   2   2   0   0   2   0   0   0   0   0   2   0   0   0   2   0   2   0   0   0   0   2   2   2   2   2   0   2   0   2   2   0   0   2   2   2   0   2   0   0   0   2   2   0   2   2   0   2
 MK-5-14                0   0   2   0   0   2   0   2   2   2   0   0   0   0   2   0   0   2   0   2   0   0   2   2   2   2   0   2   2   2   2   0   0   0   0   0   0   0   2   0   2   2   2   0   0   2   2   2   2   0   0   0   2   2   0   2   0   2   0   0   0   2   2   2   0   2   0   2   2   0   0   2   2   0   2   2   0   2   0   2   2   0   0   0   2   2   0   2   2   2   2   2   0   2   0   2   2   0   2   2   0   0   2   2   2   2   2   0   0   2   0   2   0   2   0   2   0   2   2   0   2   0   0   0   0   0   0   0   0   2   0   0   0   0   0   2   2   0   0   2   0   2   0   0   0   0   0   0   0   0   0   2   2   2   0   2   2   0   0   0   0   0   2   2   0   0   2   0   2   0   0   0   0   2   2   2   2   2   0   2   0   2   2   0   2   2   2   2   0   2   0   0   0   2   2   0   2   2   0   2
 MK-5-15                2   0   2   0   0   2   0   2   2   2   0   0   0   0   2   0   0   2   0   2   0   2   2   0   2   2   0   0   2   2   2   0   0   0   0   0   0   0   2   2   2   0   2   0   0   2   2   2   2   0   0   0   2   2   0   2   0   2   2   0   0   2   2   2   2   2   0   2   2   0   0   2   2   0   0   2   0   2   0   2   2   0   0   0   2   2   0   2   2   2   2   2   0   2   0   2   2   0   2   2   0   0   2   2   2   2   2   0   0   2   0   2   0   0   0   2   0   2   2   2   2   0   0   0   0   0   0   0   0   2   0   0   0   0   0   2   2   0   0   2   0   2   0   0   0   0   0   2   0   0   0   2   0   2   0   2   0   0   0   0   0   0   2   0   2   0   2   0   2   0   2   0   0   2   0   2   2   2   0   2   0   2   2   0   2   2   2   2   2   2   0   0   0   2   0   2   2   2   0   2
 MK-5-16                2   0   2   0   0   2   0   2   2   2   0   0   0   0   2   0   0   2   0   2   0   2   0   0   2   2   0   0   2   2   2   0   0   0   0   0   0   0   2   2   2   0   2   0   0   2   2   2   2   0   0   0   2   2   2   2   0   2   2   0   0   2   0   2   2   2   0   2   2   0   0   2   2   0   0   2   0   2   2   2   2   0   0   0   2   2   0   2   2   2   2   2   0   2   0   2   2   0   2   2   0   0   2   2   0   2   2   2   0   2   0   2   0   0   0   2   0   2   2   2   2   0   0   0   0   0   0   0   2   2   0   0   0   0   0   2   2   2   0   2   0   2   0   2   0   0   0   2   0   0   0   2   0   0   0   2   0   2   0   0   0   0   2   0   2   0   2   0   0   0   2   0   0   2   0   2   2   2   0   2   2   2   2   2   2   2   2   2   2   2   0   0   0   2   0   2   2   2   0   2
 MK-6-1                 2   2   2   0   0   2   2   0   2   0   2   2   2   0   0   2   0   0   0   0   2   0   2   0   2   2   2   0   2   0   2   2   2   0   2   2   0   2   2   0   0   0   2   2   2   0   2   0   0   0   0   2   2   2   2   2   2   0   2   2   2   0   0   2   2   0   2   2   2   0   0   2   2   2   0   2   2   0   0   2   0   0   0   0   0   2   2   2   2   2   2   0   2   2   2   0   0   2   0   2   2   2   2   0   0   2   0   0   2   2   0   0   2   0   0   0   2   2   0   2   2   2   0   2   2   2   2   0   2   0   0   0   0   0   2   0   2   0   0   0   0   0   2   0   0   2   2   0   0   0   0   0   2   2   0   0   2   2   0   2   0   0   2   0   2   2   2   0   0   2   2   2   2   2   2   0   2   0   0   0   2   0   2   2   2   0   2   2   2   0   2   2   2   0   2   2   0   0   2   0
 MK-6-2                 2   2   0   0   2   2   2   0   2   2   2   2   2   0   0   2   0   0   0   0   2   0   2   0   0   2   2   0   2   0   2   2   2   0   2   2   0   2   2   0   0   0   2   2   2   0   2   0   0   0   0   2   2   2   2   2   2   0   2   2   2   0   0   0   2   0   2   2   2   2   0   2   2   2   0   2   2   0   0   0   0   0   0   0   0   2   2   2   2   2   2   0   2   2   2   0   0   2   2   2   2   2   2   0   0   2   0   0   0   2   0   0   2   0   2   0   2   2   2   2   2   2   0   2   2   2   2   0   2   0   2   0   0   0   2   0   2   0   2   0   0   0   2   0   0   2   2   0   0   0   0   0   2   2   0   0   0   2   0   0   0   0   2   0   2   2   2   0   2   2   2   2   2   2   2   0   2   0   0   2   2   2   2   2   2   0   2   2   2   2   2   2   0   0   2   2   0   0   2   0
 MK-6-3                 2   2   2   0   2   2   2   2   2   2   2   0   2   0   0   2   0   0   0   0   0   0   2   2   0   2   0   0   2   0   2   2   2   0   2   2   0   2   2   2   0   0   2   2   2   0   2   0   0   0   0   2   2   2   2   2   2   0   2   2   2   0   0   0   2   0   2   2   0   2   0   2   2   2   0   2   2   0   0   0   0   0   0   0   0   2   2   2   0   2   2   0   2   2   2   0   0   2   2   2   2   2   2   0   0   2   0   0   2   2   0   0   2   0   2   0   2   2   2   2   2   0   0   2   2   2   2   0   2   0   2   0   0   0   2   0   2   0   2   0   0   0   2   0   0   2   0   0   0   0   0   0   2   2   2   0   0   2   0   0   0   0   0   0   2   2   2   0   2   2   2   2   2   2   0   0   2   0   2   2   2   2   2   0   2   0   0   2   2   2   2   2   0   0   0   2   0   0   2   0
 MK-6-4                 2   2   2   0   2   2   2   2   2   2   2   0   2   0   0   0   0   0   0   0   0   0   0   2   0   2   0   0   2   0   2   2   2   0   2   2   0   2   2   2   0   0   2   2   2   0   2   2   0   0   0   2   2   2   2   2   2   0   2   2   2   0   0   0   2   0   2   2   0   2   0   2   2   2   0   2   0   0   0   0   0   0   0   0   0   2   2   2   0   2   2   2   2   2   2   0   2   0   2   2   2   2   2   2   0   2   0   2   2   2   0   0   2   0   2   0   2   2   2   2   2   0   2   2   2   2   2   0   2   0   2   0   0   0   2   0   2   0   2   0   0   0   2   0   2   2   0   0   0   0   0   0   2   2   2   2   0   2   0   0   2   0   0   0   2   2   2   0   2   2   2   2   2   2   0   0   2   0   2   2   2   2   2   0   2   0   0   2   2   2   2   0   0   0   2   2   0   0   2   2
 MK-6-5                 2   2   0   0   2   2   2   2   2   2   2   0   2   0   0   0   0   0   0   0   0   0   0   0   0   2   2   0   2   0   2   2   2   0   2   2   0   2   2   2   0   0   2   2   2   2   2   2   0   2   0   2   2   2   2   2   2   0   0   2   2   2   0   0   2   0   2   2   0   2   0   2   0   2   0   2   0   0   0   0   0   0   0   2   0   2   0   2   0   2   2   2   2   2   2   0   2   0   2   2   2   2   2   2   2   2   0   2   2   2   0   0   2   0   2   0   2   2   2   0   2   0   2   2   2   2   0   0   2   0   2   0   0   0   2   0   2   0   2   0   0   2   2   0   2   0   0   2   0   0   0   0   2   2   0   2   0   0   0   0   2   0   0   0   2   2   2   0   2   2   2   2   2   2   0   0   2   0   2   2   2   0   0   0   2   0   0   2   2   0   2   0   0   0   2   0   0   0   2   2
 MK-6-6                 2   2   0   0   0   2   2   2   2   2   2   2   2   0   0   0   0   0   0   0   0   0   0   0   0   2   2   0   2   0   2   2   2   0   2   2   0   2   2   2   0   0   2   2   2   2   2   2   0   2   0   2   2   2   2   2   2   0   0   2   2   2   0   0   2   0   2   2   0   2   0   2   0   2   0   2   0   0   0   0   0   0   0   2   0   2   0   2   0   2   0   2   2   2   2   0   2   0   2   2   2   2   2   2   2   2   0   2   2   2   0   0   2   0   2   0   0   2   2   0   2   0   2   2   2   2   0   0   2   2   2   0   0   0   2   0   2   0   2   2   0   2   2   0   2   0   0   2   0   0   2   0   2   2   0   2   0   0   0   0   2   0   0   0   2   2   2   0   0   2   0   2   0   2   0   0   2   0   2   2   2   0   0   0   2   0   0   2   2   0   2   0   0   2   0   0   0   0   2   2
 MK-6-7                 2   2   0   0   0   2   2   0   2   2   2   2   2   0   0   0   0   0   0   0   0   0   0   0   0   2   2   0   2   0   2   2   2   0   2   2   0   2   0   2   0   2   2   0   2   2   2   2   0   2   0   0   2   2   2   2   2   0   0   2   2   2   0   0   2   2   2   2   0   2   0   2   0   2   0   2   0   0   0   0   2   0   0   2   0   2   0   2   0   2   0   2   2   2   2   0   0   2   2   2   2   2   2   2   2   2   0   2   2   2   0   0   2   0   2   2   0   2   2   0   2   0   2   2   2   2   0   0   2   2   2   0   0   0   2   0   2   0   0   2   0   2   2   0   2   0   0   2   0   0   2   0   2   2   0   2   0   0   0   0   2   2   0   0   2   2   2   2   2   2   0   2   0   2   0   0   2   0   0   2   2   0   0   0   2   0   0   2   0   0   0   0   0   2   0   2   0   2   2   2
 MK-6-8                 2   0   0   0   0   2   2   0   2   2   2   2   0   0   0   0   0   0   0   2   0   0   0   0   0   2   2   0   2   0   2   2   2   0   2   2   0   2   0   2   2   0   0   0   2   2   2   2   0   2   0   0   2   2   2   2   2   0   0   2   2   2   0   0   2   2   2   2   0   2   0   2   0   0   0   2   2   0   0   0   2   0   0   2   2   2   0   2   0   2   0   2   2   2   2   0   2   2   2   2   0   2   0   2   2   2   0   2   2   2   0   0   2   2   2   2   0   0   2   0   2   0   2   2   0   2   0   0   2   2   2   0   0   2   0   0   2   2   0   2   0   2   2   0   2   0   0   2   0   0   2   0   2   2   0   2   0   0   0   0   2   2   0   0   2   2   2   2   2   2   0   0   0   2   0   0   0   0   0   2   2   0   2   0   2   0   0   2   0   0   0   0   0   2   0   2   0   2   2   2
 MK-6-9                 2   0   0   0   2   2   2   0   2   0   2   2   0   0   0   0   0   0   0   2   0   0   0   0   0   2   2   0   2   0   2   2   2   0   2   2   0   0   0   2   2   0   0   0   2   2   2   2   0   2   0   2   2   2   2   2   2   0   0   2   2   2   0   0   2   2   2   2   0   2   2   2   0   0   0   2   2   0   0   0   2   0   0   2   2   2   0   2   0   2   0   2   2   2   2   0   0   2   2   2   0   2   0   2   2   2   0   2   2   2   0   0   2   2   0   2   0   2   2   0   2   0   2   2   0   2   0   0   2   0   2   0   2   2   0   0   2   2   0   2   0   2   2   0   2   0   0   2   0   0   2   0   0   2   0   0   0   0   0   2   2   2   0   0   0   2   2   2   2   2   0   0   0   2   0   0   0   0   0   2   2   0   2   0   2   0   0   2   0   0   0   0   0   2   0   2   0   2   2   2
 MK-6-10                2   0   0   0   2   2   0   0   2   0   2   0   0   0   0   0   0   0   0   2   0   0   0   0   0   0   2   0   2   0   2   2   2   0   0   2   0   2   0   2   2   0   0   0   2   2   2   2   0   2   0   2   2   2   2   2   0   0   0   2   2   2   0   0   2   2   2   2   0   2   2   0   0   0   0   2   2   0   2   0   2   0   0   2   2   2   0   2   0   2   0   2   2   2   2   0   0   2   2   2   0   2   0   2   2   2   0   2   2   2   0   0   0   2   0   2   0   2   2   0   2   0   2   2   0   2   0   0   2   0   2   0   2   2   0   0   2   2   0   2   2   2   2   0   2   0   0   2   0   0   0   0   0   2   0   0   0   0   0   2   2   0   0   0   0   2   2   2   2   2   2   0   0   2   0   0   0   0   2   2   2   0   0   0   2   0   0   2   0   0   0   0   0   2   0   2   0   2   2   2
 MK-6-11                2   2   0   0   2   2   0   0   2   0   2   0   0   2   0   0   0   0   0   2   0   0   0   0   0   0   2   0   2   2   2   2   2   2   0   2   0   2   0   2   2   0   0   2   2   2   2   0   0   2   0   2   2   2   2   2   0   0   0   2   2   2   0   0   2   0   2   2   0   2   0   0   0   0   0   2   0   0   2   0   2   0   0   2   2   2   0   2   0   2   0   2   2   2   2   0   0   2   0   2   0   2   0   2   2   2   0   0   2   2   0   0   0   2   0   2   0   2   2   0   2   0   2   2   0   2   0   0   2   0   2   0   2   2   2   0   2   2   0   2   2   2   2   2   2   0   0   0   0   2   0   0   0   2   0   0   2   0   0   2   2   0   0   0   0   2   2   2   2   0   2   0   0   2   0   0   0   2   2   0   2   0   2   0   2   0   0   2   0   0   0   0   0   2   0   2   0   2   2   0
 MK-6-12                2   2   0   0   2   2   0   0   2   0   2   2   0   2   0   2   0   0   0   2   0   0   0   0   0   0   0   0   2   2   2   0   2   2   0   0   0   2   0   2   2   0   0   2   2   2   0   0   2   2   0   2   2   2   2   2   0   0   0   2   2   0   0   0   2   0   2   2   0   2   0   0   0   0   0   2   0   0   2   0   2   2   0   2   2   0   0   2   0   2   0   2   2   2   2   2   0   2   0   0   0   2   0   2   2   2   0   0   2   2   0   0   0   2   0   2   0   2   2   0   0   0   2   2   0   2   0   0   2   0   2   0   2   2   2   2   2   2   0   2   2   2   2   2   2   0   0   2   0   2   2   0   0   2   2   2   2   0   0   2   2   0   0   0   0   0   2   2   2   0   2   0   0   0   0   0   0   0   2   0   2   0   2   0   2   0   2   2   0   0   0   0   2   2   0   2   0   2   2   0
 MK-6-13                0   2   0   2   2   2   0   0   0   2   2   2   0   2   0   2   0   0   0   2   0   2   0   0   0   0   2   0   2   2   2   0   2   2   0   0   0   0   0   2   2   0   0   2   2   2   2   0   2   2   0   2   2   2   2   2   0   0   0   2   2   0   0   0   2   0   2   2   0   2   0   0   2   0   0   2   0   0   2   0   2   2   0   2   2   0   0   2   0   2   0   2   2   0   2   2   0   0   0   0   0   2   0   0   2   2   0   0   2   0   0   2   0   2   2   2   0   2   2   0   0   2   2   2   0   2   0   0   2   0   2   0   2   2   0   0   2   2   2   2   2   2   2   2   2   0   0   2   0   2   2   0   0   2   2   2   2   0   0   2   2   0   0   0   2   0   0   2   2   0   0   0   0   0   0   0   0   0   2   0   2   0   2   0   2   0   2   2   0   0   0   0   2   2   0   2   2   2   2   0
 MK-6-14                0   2   0   2   2   2   0   0   0   2   0   2   0   2   0   2   0   0   0   2   0   2   0   0   0   2   2   2   2   2   2   0   2   2   0   0   2   0   0   2   2   0   0   2   2   2   2   0   2   2   0   2   2   2   2   0   0   0   0   2   2   0   2   0   2   0   2   2   0   2   0   0   2   0   0   2   0   0   2   0   2   2   0   2   2   0   0   2   0   2   2   2   2   0   2   2   0   0   0   0   0   2   0   0   2   2   0   2   2   0   0   2   0   0   2   2   0   2   2   0   0   2   2   2   0   2   0   0   2   0   2   0   2   2   0   0   2   2   2   2   2   2   2   2   2   0   0   2   0   2   2   0   0   2   2   2   2   0   0   2   2   0   0   0   2   0   0   2   2   0   0   0   0   0   0   0   0   0   2   0   2   0   2   0   2   0   0   2   0   0   2   0   2   2   0   2   2   2   2   0
 MK-6-15                0   2   0   2   2   2   2   0   0   2   2   2   0   2   0   2   0   0   0   2   0   2   0   0   0   2   2   2   2   2   2   0   2   2   0   0   2   0   0   2   2   0   0   2   0   2   2   0   0   2   0   2   2   2   2   0   0   0   2   2   2   0   2   0   2   0   2   0   2   2   0   0   2   0   0   2   0   0   2   0   2   2   0   2   2   0   2   2   0   2   0   2   2   0   2   2   0   0   0   0   0   2   0   0   0   2   0   0   2   0   2   0   0   0   0   2   2   2   2   2   0   0   2   2   2   2   0   0   2   0   2   0   2   2   0   0   2   2   2   2   2   2   2   2   2   0   0   2   0   2   2   0   0   2   2   2   2   0   0   2   0   2   0   0   2   2   0   2   2   0   0   0   2   0   0   0   0   0   2   0   2   0   0   0   2   0   2   2   0   0   2   0   2   0   0   2   2   2   2   0
 MK-6-16                0   2   0   2   2   0   2   0   0   0   2   2   2   2   0   2   0   0   2   2   0   2   0   0   0   2   2   2   2   2   2   2   2   2   0   0   2   2   0   2   2   0   0   2   0   0   2   0   0   2   0   2   2   2   2   0   0   0   2   2   2   0   2   0   2   0   2   2   2   0   0   2   2   0   0   2   0   0   2   0   2   2   0   2   2   0   2   2   2   2   0   2   2   0   2   2   0   0   2   0   0   2   0   0   0   0   0   0   2   0   0   0   0   0   2   2   2   2   2   2   0   0   2   2   2   2   0   2   2   0   2   0   2   0   0   0   2   2   2   2   2   2   2   2   2   0   0   2   0   2   2   0   0   2   2   2   2   0   0   2   0   2   0   0   2   2   2   2   2   0   0   0   2   0   0   0   2   0   2   0   2   0   0   0   2   0   2   2   0   0   2   2   2   0   0   2   2   2   2   0
 
!****************************************** Phenotypic Data **********************************************************
!-100.0 is resevred for missing phenotype
SimulatedTrait1        15.9009   13.5759   15.8240   16.4752   13.7169   15.6535   13.7834   14.4335   14.9743   15.0689   13.9704   16.3521   15.2502   14.4224   13.8666   14.2542   16.2403   14.7872   15.7355   15.0526   15.9400   15.7603   16.3939   15.3480   15.4938   13.3342   14.1634   13.6471   16.3595   16.3740   14.8965   15.9672   14.2964   14.5528   15.7026   16.2913   16.8711   16.1511   16.2502   15.4271   14.0048   15.2575   14.2820   15.8950   15.3040   13.9845   13.9753   14.5644   16.5847   13.7300   15.6783   14.5143   13.4837   14.4318   15.2547   14.9216   14.1170   15.4606   14.1161   16.2892   13.6965   15.7612   14.8150   14.9959   15.4483   14.7890   13.3309   15.6551   14.1535   15.2172   15.9807   14.4319   14.0715   14.1515   13.5441   15.8615   15.3705   15.5713   13.7360   15.3435   13.9084   14.6649   13.9756   16.3265   13.4753   15.3856   13.8020   16.6477   16.2166   14.1056   14.8250   15.6680   13.8102   16.2679   15.9972   13.7989   13.1407   16.4525   14.6166   13.6516   16.0971   14.6499   15.7076   15.7507   14.7603   15.0086   14.8848   14.3060   15.1416   14.8643   14.0467   14.3696   15.0830   15.5158   14.0851   14.9989   16.2860   14.6565   15.0424   16.4434   16.0023   16.3522   14.0512   15.1217   15.8019   15.7549   15.8827   16.8988   14.1206   15.9219   16.1245   14.0651   16.6358   16.1201   14.5523   14.2011   16.3199   14.3680   14.8088   16.3853   16.0015   16.0142   14.1213   15.0737   14.7816   17.6753   14.2661   13.8758   14.1221   15.0143   15.3585   16.1756   15.6936   14.4658   14.7216   14.1101   14.9184   14.4866   16.3742   13.6936   16.6156   15.3291   15.8734   15.2449   15.3969   15.9433   15.6827   14.3371   15.1438   16.4125   16.4184   15.2515   13.8044   16.4836   15.8442   16.7152   14.4627   16.0885   16.0234   15.1138   14.7691   13.9591   15.5957   14.2030   14.3318   15.8292   13.9953   14.8568   14.1413   15.9288   13.8401   15.8945   15.0047   14.5411   16.3246   13.2989   14.4824   16.2266   14.5111   14.5278
SimulatedTrait2         9.7008   10.5325    9.7034    9.0999   10.5213    9.0653   10.4414   10.6236    9.6066    9.6107   10.6760    9.5071    8.9349   10.6206   11.0353   11.0170    9.8602    9.4452    9.3741    9.6761    9.3451    9.5601    9.7125   10.9410    9.4335   10.4189   10.2146   10.5505    9.4240    9.6339    9.4804    9.2058   10.7586    9.2974    9.6155    9.5869    9.5717    9.2619    9.8093    9.6430   10.3104    9.5504   10.6215   10.0788    9.9031   10.5121   10.1764   10.6984   10.0606   10.1699    9.8504   10.1560   10.5077   10.6469    9.3697   10.7028   10.1604   10.4578   10.5293    9.5310   10.2541    9.2291    9.6367   10.9021   10.3342    8.9521   10.7831    9.6296   10.3767    9.4186   10.5468   10.4106   10.4451   10.1344   10.4869    9.4499   10.6575    9.4480   10.9597   10.5764   10.6543   10.3255   11.0889    9.5536   10.8762    9.0636   10.5442    9.4322    9.1974   10.4663   10.7183    9.5316   10.4285    9.6626    9.6195   10.4744   10.5643    9.6245    9.2321    9.9504    8.9343   10.0107    9.3116    9.7391   10.3330    9.9926    9.9042   11.3934   10.4648   11.3136   10.7917   11.0087   10.7443    9.9421   10.6439    9.6322    9.3731   10.3080   10.5826    9.8005    9.4309    9.6745   10.5910    9.3763    9.4790    9.4587    9.4839    9.2723   10.8990    9.3250    9.8631   10.4396    9.6826    9.3577   10.2947   10.7390    9.5221   10.5455    9.7050    9.2973    9.2045    9.4853   10.4305    9.6683    9.7844    9.4247   10.4627   11.0925   10.0804    9.7746    9.1590    9.9088    9.6171   10.8627    9.4122   10.1679    9.0312   10.4961    9.8412   10.3887    9.8682    9.5439    9.3323    9.5475    9.4794    9.4272    9.5448   10.3345   10.3913    9.3492    9.4687    8.8762   10.6792    9.4528    9.7194    9.9786   10.4777    9.7101    8.9068    9.4089   10.0230    9.8939    9.8931   10.4404    9.2578    9.4835   10.3059   10.2172   10.3428    8.8010   10.7554    9.7933    9.3714   10.5899    9.4283   10.6033   10.0425    9.1405   10.3299   10.6627
 
