# Supplementary material for: Inclusive Composite Interval Mapping of QTL by Environment Interactions in Biparental Populations
Source: PLoS One. 2015 Jul 10;10(7):e0132414. doi: 10.1371/journal.pone.0132414 (PMC4498613; doi:10.1371/journal.pone.0132414)
Supplement: S6 File — (ZIP) [file pone.0132414.s006.zip › H=0.8/L1/run_00193.met]

!**********************Note: lines staring with "!" are remarks and will be ignored in the program********************
!*********************************General Information**********************************
!Assuming F1 = P1 x P2, populations available in QTL IciMapping are: 
!  1, P1BC1F1 = P1 x F1, the first backcrossing where P1 is used as the recurrent parent;
!  2, P2BC1F1 = P2 x F1, the first backcrossing where P2 is used as the recurrent parent;
!  3, F1DH, F1-derived doubled haploids; 
!  4, RIL or F1RIL, recombination inbred lines through the repeated selfing of F1;
!  5, P1BC1RIL, recombination inbred lines through the repeated selfing of P1BC1F1;
!  6, P2BC1RIL, recombination inbred lines through the repeated selfing of P2BC1F1;
!  7, F2, the selfing generation of F1;
!  8, F3, the selfing generation of F2;
!  9, P1BC2F1, the second backcrossing where P1 is used as the recurrent parent; 
! 10, P2BC2F1, the second backcrossing where P2 is used as the recurrent parent;
! 11, P1BC2RIL, recombination inred lines through the repeated selfing of P1BC2F1; 
! 12, P2BC2RIL, recombination inred lines through the repeated selfing of P2BC2F1; 
! 13, P1BC1F2, the selfing generation of P1BC1F1; 
! 14, P2BC1F2, the selfing generation of P2BC1F1; 
! 15, P1BC2F2, the selfing generation of P1BC2F1; 
! 16, P2BC2F2, the selfing generation of P2BC2F1; 
! 17, P1BC1DH, P1BC1F1-derived doubled haploids; 
! 18, P2BC1DH, P2BC1F1-derived doubled haploids; 
! 19, P1BC2DH, P1BC2F1-derived doubled haploids; 
! 20, P2BC2DH, P2BC2F1-derived doubled haploids; 
   3      !Mapping Population (see remarks above)
   2      !Mapping Function (1 for Kosambi; 2 for Haldane; 3 for Morgan)
   2      !Marker Space Type (1 for intervals; 2 for positions)
   1      !Marker Space Unit(1 for centiMorgans; 2 for Morgan)
   6      !Number of Chromosomes (or Linkage Groups)
 200      !Size of the mapping population
   2      !Number of environments
 
!***************************************** Chromosomes and Linkage Maps **********************************************
!Chromosome                 NumMarkers
-CH1                        16
-CH2                        16
-CH3                        16
-CH4                        16
-CH5                        16
-CH6                        16
!Linkage map (Marker name followed by position or the interval length)
 MK-1-1                1     0.000
 MK-1-2                1    10.000
 MK-1-3                1    20.000
 MK-1-4                1    30.000
 MK-1-5                1    40.000
 MK-1-6                1    50.000
 MK-1-7                1    60.000
 MK-1-8                1    70.000
 MK-1-9                1    80.000
 MK-1-10               1    90.000
 MK-1-11               1   100.000
 MK-1-12               1   110.000
 MK-1-13               1   120.000
 MK-1-14               1   130.000
 MK-1-15               1   140.000
 MK-1-16               1   150.000
 MK-2-1                2     0.000
 MK-2-2                2    10.000
 MK-2-3                2    20.000
 MK-2-4                2    30.000
 MK-2-5                2    40.000
 MK-2-6                2    50.000
 MK-2-7                2    60.000
 MK-2-8                2    70.000
 MK-2-9                2    80.000
 MK-2-10               2    90.000
 MK-2-11               2   100.000
 MK-2-12               2   110.000
 MK-2-13               2   120.000
 MK-2-14               2   130.000
 MK-2-15               2   140.000
 MK-2-16               2   150.000
 MK-3-1                3     0.000
 MK-3-2                3    10.000
 MK-3-3                3    20.000
 MK-3-4                3    30.000
 MK-3-5                3    40.000
 MK-3-6                3    50.000
 MK-3-7                3    60.000
 MK-3-8                3    70.000
 MK-3-9                3    80.000
 MK-3-10               3    90.000
 MK-3-11               3   100.000
 MK-3-12               3   110.000
 MK-3-13               3   120.000
 MK-3-14               3   130.000
 MK-3-15               3   140.000
 MK-3-16               3   150.000
 MK-4-1                4     0.000
 MK-4-2                4    10.000
 MK-4-3                4    20.000
 MK-4-4                4    30.000
 MK-4-5                4    40.000
 MK-4-6                4    50.000
 MK-4-7                4    60.000
 MK-4-8                4    70.000
 MK-4-9                4    80.000
 MK-4-10               4    90.000
 MK-4-11               4   100.000
 MK-4-12               4   110.000
 MK-4-13               4   120.000
 MK-4-14               4   130.000
 MK-4-15               4   140.000
 MK-4-16               4   150.000
 MK-5-1                5     0.000
 MK-5-2                5    10.000
 MK-5-3                5    20.000
 MK-5-4                5    30.000
 MK-5-5                5    40.000
 MK-5-6                5    50.000
 MK-5-7                5    60.000
 MK-5-8                5    70.000
 MK-5-9                5    80.000
 MK-5-10               5    90.000
 MK-5-11               5   100.000
 MK-5-12               5   110.000
 MK-5-13               5   120.000
 MK-5-14               5   130.000
 MK-5-15               5   140.000
 MK-5-16               5   150.000
 MK-6-1                6     0.000
 MK-6-2                6    10.000
 MK-6-3                6    20.000
 MK-6-4                6    30.000
 MK-6-5                6    40.000
 MK-6-6                6    50.000
 MK-6-7                6    60.000
 MK-6-8                6    70.000
 MK-6-9                6    80.000
 MK-6-10               6    90.000
 MK-6-11               6   100.000
 MK-6-12               6   110.000
 MK-6-13               6   120.000
 MK-6-14               6   130.000
 MK-6-15               6   140.000
 MK-6-16               6   150.000
!*********************************** Marker Types ********************************************************************
!Co-dominant marker: When heterozygote F1 is present, P1 is coded as 2, F1 is coded as 1, and P2 is coded as 0; Otherwise, P1 is coded as 2, and P2 is coded as 0. 
!Dominant marker: When heterozygote F1 is present, P1 and F1 are coded as 12, and P2 is coded as 0; Otherwise, P1 is coded as 2, and P2 is coded as 0.  
!Recessive markers: When heterozygote F1 is present, P1 is coded as 2, and F1 and P2 are coded as 10; Otherwise, P1 is coded as 2, and P2 is coded as 0. 
!Missing marker is coded as -1. 
 MK-1-1                 0   2   2   0   0   0   2   2   0   2   2   2   0   2   2   0   0   2   2   0   2   0   0   2   2   2   0   0   0   2   0   0   2   2   0   0   0   0   2   0   0   2   2   2   0   0   2   2   0   2   2   2   0   0   2   0   2   2   2   2   0   2   2   2   0   2   0   2   2   0   0   0   2   0   2   0   2   2   0   0   0   2   0   0   2   0   2   2   0   0   0   0   0   0   0   0   2   0   0   0   2   2   2   2   2   0   2   2   2   2   0   0   2   2   2   2   0   2   0   0   2   2   0   2   0   0   2   2   0   0   0   2   2   0   0   0   2   0   0   0   2   0   2   2   0   0   2   2   0   2   0   0   2   0   0   0   2   2   0   0   2   0   0   2   2   0   2   0   0   2   0   2   0   0   2   2   2   2   2   0   2   2   0   0   2   0   2   0   2   2   2   2   0   2   0   2   2   2   2   0
 MK-1-2                 2   2   2   0   0   0   2   2   0   2   2   2   0   2   2   0   0   2   2   0   2   0   0   2   2   2   0   0   0   2   0   0   2   2   0   0   2   0   2   0   0   2   2   2   0   0   0   2   0   0   2   0   0   0   2   0   2   2   0   2   0   2   2   2   0   2   0   2   2   0   0   0   2   0   2   0   0   2   0   0   0   2   0   0   2   0   2   2   0   0   0   0   0   0   0   0   2   0   2   0   2   2   2   2   2   2   2   2   2   2   0   0   2   2   2   2   0   2   0   0   2   2   0   2   0   0   0   2   0   0   0   2   2   0   0   0   2   0   0   0   2   0   2   2   0   0   2   2   0   2   0   0   2   0   0   0   2   2   0   0   0   0   0   2   2   0   2   0   0   2   0   2   0   0   2   2   2   2   2   0   2   2   0   0   2   0   2   0   2   2   2   2   0   2   0   0   2   2   2   0
 MK-1-3                 2   0   2   0   2   0   2   2   0   2   2   2   0   2   2   0   0   2   2   2   2   0   0   2   2   2   0   0   0   2   0   2   2   2   0   0   0   0   2   0   0   2   2   2   0   0   0   2   0   2   2   0   0   0   2   0   2   2   0   2   0   2   2   2   0   2   0   2   0   0   0   0   0   0   2   0   0   0   0   0   0   2   0   0   2   0   2   2   0   0   0   2   0   0   0   0   2   0   2   0   2   2   2   0   2   0   2   2   2   2   0   0   0   2   2   2   0   2   0   2   2   2   0   2   0   0   0   2   0   0   0   2   2   0   0   0   2   0   0   0   2   0   2   2   0   0   2   2   0   2   0   0   2   0   0   2   2   2   0   0   0   0   0   2   2   0   0   0   0   2   0   2   0   0   2   2   2   2   2   0   2   2   0   0   2   0   2   0   2   2   2   2   2   0   2   0   2   2   2   0
 MK-1-4                 2   0   2   0   2   0   2   2   0   2   2   0   0   0   0   0   0   2   2   2   2   0   0   2   2   2   0   0   2   2   0   2   2   2   0   0   0   0   2   0   0   0   2   2   0   0   0   2   0   2   2   2   0   0   0   0   2   2   0   2   0   2   2   2   0   2   0   2   0   0   0   0   0   0   2   0   0   0   0   0   0   2   0   0   2   0   2   2   2   0   0   2   0   2   0   0   2   0   2   0   2   2   2   0   2   0   2   2   2   2   0   0   0   2   2   2   0   2   0   2   2   0   2   2   0   0   0   2   2   0   0   2   2   0   2   0   2   0   0   2   0   0   2   2   0   0   2   2   0   0   0   2   2   0   0   2   2   2   0   2   0   0   0   2   0   0   0   0   0   2   0   2   0   0   2   2   2   2   2   0   2   2   0   0   2   0   2   0   2   2   2   2   2   0   2   0   2   2   2   0
 MK-1-5                 2   0   2   0   2   0   2   2   0   2   2   0   2   0   0   0   0   2   2   2   2   0   0   2   2   2   0   0   2   0   0   2   2   0   0   0   0   0   2   0   0   2   2   2   0   0   0   2   0   2   2   2   0   0   0   0   2   2   0   2   0   2   2   2   0   2   2   2   0   0   0   0   0   0   2   0   0   0   0   0   0   2   2   2   2   0   2   0   2   0   0   2   0   2   0   2   2   0   2   0   2   2   2   0   0   0   2   2   2   2   0   2   0   2   2   2   0   2   2   2   2   0   2   2   2   0   0   2   2   0   0   2   2   0   2   0   2   0   0   2   0   0   2   0   0   0   2   2   0   0   0   2   0   0   0   2   2   2   0   2   0   0   0   2   0   0   0   0   0   0   0   2   0   0   0   2   2   2   2   0   2   2   0   0   2   0   2   0   2   2   2   2   2   0   2   0   2   2   2   0
 MK-1-6                 2   0   2   0   2   0   2   0   0   2   2   0   2   0   0   0   0   2   0   2   2   0   2   2   2   2   0   0   2   0   0   2   0   0   0   0   0   0   0   2   0   2   2   2   2   0   0   0   0   2   2   2   0   0   0   0   2   2   0   2   0   2   2   2   0   0   2   2   0   0   0   0   0   0   2   0   0   0   0   0   0   2   2   2   2   0   2   0   0   0   0   2   0   2   0   2   2   0   2   0   2   2   2   0   0   0   2   2   2   0   0   0   2   2   2   2   0   2   2   2   2   0   2   2   0   0   0   2   2   0   0   2   0   2   0   0   2   0   0   2   0   0   2   0   0   0   2   2   0   0   0   2   0   0   0   2   2   2   0   2   0   0   2   2   0   0   0   0   2   0   0   2   0   0   0   2   2   2   2   0   0   2   0   0   2   0   2   2   2   2   2   2   2   0   2   0   2   2   2   0
 MK-1-7                 2   0   2   0   2   0   2   0   0   2   0   0   2   0   0   0   2   2   0   2   2   0   2   2   2   2   0   0   2   0   0   0   0   0   0   0   0   0   0   2   0   2   2   2   2   2   0   0   0   0   2   2   0   0   2   0   2   2   0   2   0   2   2   2   0   0   2   2   0   0   0   0   0   0   0   0   0   0   2   0   0   2   2   2   2   0   2   0   0   0   0   2   0   2   2   2   2   0   2   0   2   2   2   0   0   0   2   2   2   0   0   0   0   2   2   2   0   2   2   2   2   0   2   2   0   0   0   2   2   2   0   2   0   2   0   0   2   0   0   2   0   0   2   0   0   2   2   0   0   2   0   2   0   0   0   2   2   2   0   2   0   0   0   2   2   0   0   2   2   0   0   2   0   0   0   2   2   2   2   0   0   2   0   0   2   0   2   2   2   2   2   2   2   0   2   0   0   2   2   0
 MK-1-8                 2   0   2   0   2   0   2   0   0   2   0   0   2   0   2   0   2   2   0   2   2   2   2   0   2   0   0   0   2   0   0   0   2   0   0   0   0   0   0   2   0   2   2   2   2   2   0   0   0   0   2   2   0   0   2   0   0   2   2   2   0   2   2   2   0   0   2   2   0   0   0   0   0   0   0   0   0   2   0   0   2   2   2   2   2   0   2   0   0   0   0   2   0   2   2   2   0   0   2   2   0   2   2   0   0   0   2   2   2   0   0   0   0   2   2   2   0   2   2   2   2   0   2   2   2   0   0   2   2   2   0   2   0   2   0   0   0   0   0   2   0   0   2   0   0   2   2   0   0   2   0   2   0   0   0   2   2   2   0   2   0   0   0   2   2   0   0   2   2   0   0   2   0   0   0   2   2   2   2   0   0   0   0   0   2   0   2   2   2   2   0   2   2   0   2   0   0   0   2   0
 MK-1-9                 2   0   2   2   2   0   2   0   0   2   0   2   0   0   2   0   2   2   0   2   2   2   2   0   2   0   2   2   2   0   0   0   2   0   0   0   0   0   0   2   0   2   2   2   2   2   0   0   0   0   2   2   0   2   2   0   0   2   0   2   0   2   2   2   0   0   2   2   0   0   2   0   0   0   0   0   0   2   0   0   0   2   2   2   2   0   2   2   0   0   0   0   2   2   2   2   0   0   2   0   0   2   2   0   2   0   0   2   2   0   0   2   0   2   2   2   0   2   2   2   2   0   2   2   0   0   0   2   2   2   0   2   0   2   0   0   0   0   0   0   0   0   2   0   0   2   2   0   0   2   0   2   0   0   0   2   2   2   0   2   0   2   0   2   2   0   0   2   0   0   0   0   0   0   0   2   2   2   2   0   2   0   0   0   2   0   2   2   2   2   0   2   2   0   2   0   0   0   2   0
 MK-1-10                2   0   2   0   2   2   2   0   0   2   0   2   0   0   2   0   2   2   0   2   2   2   2   0   2   0   2   2   2   0   0   0   0   0   0   0   0   0   0   2   0   2   2   2   2   2   0   0   0   2   2   2   0   2   2   0   2   2   0   2   0   2   2   2   0   0   2   2   0   0   2   0   0   0   0   0   0   2   0   0   0   2   2   2   2   0   2   2   0   0   0   0   2   2   2   2   0   0   2   0   2   2   2   0   0   0   0   2   0   0   0   2   0   2   2   2   0   2   2   2   2   0   2   2   0   0   2   2   2   2   0   2   0   2   0   0   0   0   0   0   0   0   2   0   0   2   2   2   0   2   0   2   0   0   0   0   2   2   0   2   0   2   2   2   2   0   0   2   0   0   0   0   0   0   0   2   0   2   2   0   2   0   0   0   2   0   2   2   2   2   0   2   2   0   2   0   0   0   2   0
 MK-1-11                2   0   2   0   2   2   2   0   2   2   0   2   0   0   2   0   2   2   0   2   2   2   2   0   2   2   2   2   2   2   0   0   0   0   0   2   0   0   0   2   0   2   2   2   2   2   0   2   0   2   2   2   0   2   2   0   2   2   0   2   0   2   2   2   0   0   2   2   0   0   2   0   0   0   0   0   0   2   0   0   0   2   2   2   2   0   2   2   0   0   2   0   2   2   2   2   0   0   2   0   2   2   2   0   0   0   0   2   0   0   2   2   0   2   2   2   0   2   2   2   2   0   0   2   0   0   2   0   2   2   0   2   2   2   0   0   0   0   0   0   0   0   2   0   0   2   2   2   0   2   0   2   0   0   0   0   2   2   0   2   0   2   2   2   2   0   0   2   0   0   0   0   0   0   0   2   0   2   2   0   2   0   0   0   2   0   2   2   2   2   0   2   0   0   0   0   0   0   0   2
 MK-1-12                2   0   0   0   2   2   2   0   2   2   0   2   0   0   2   0   2   2   0   2   2   2   2   0   2   2   2   2   2   2   0   0   0   0   0   2   0   0   0   2   0   2   2   2   2   2   0   2   0   2   2   2   0   2   2   0   2   2   0   2   0   2   2   2   0   0   2   2   0   0   2   0   0   0   0   0   0   2   0   0   0   2   2   2   2   2   2   2   2   0   2   2   2   2   2   2   0   0   2   0   2   2   0   0   0   0   0   0   0   0   2   2   0   2   2   2   0   0   2   2   2   0   2   2   0   0   2   0   2   2   0   2   2   0   0   0   0   0   0   0   0   0   0   2   0   2   0   0   0   2   2   0   0   0   0   0   2   2   0   2   0   2   2   2   2   0   0   2   0   2   2   0   0   0   0   2   0   2   0   0   2   0   0   0   2   0   2   2   0   2   0   2   0   0   0   0   0   0   0   0
 MK-1-13                2   0   0   0   0   2   2   0   2   2   0   2   0   0   0   0   2   2   0   2   2   2   2   0   2   0   2   2   0   2   0   0   0   0   0   2   0   0   0   2   2   0   2   2   2   2   0   2   0   2   2   2   0   2   2   0   2   2   0   2   0   2   2   0   0   0   2   2   0   0   2   0   0   0   0   0   0   2   0   0   0   2   2   2   2   2   2   2   0   0   2   2   2   2   0   2   0   2   2   0   2   2   0   0   0   0   0   0   0   0   2   2   0   2   2   2   0   2   2   0   2   0   0   0   0   2   2   0   2   0   2   2   2   0   0   0   0   0   0   0   0   0   0   2   0   0   0   0   2   2   2   0   0   0   0   0   2   2   0   2   0   2   2   2   2   0   0   2   0   2   2   0   0   0   0   2   0   2   0   0   2   0   0   0   2   0   2   2   0   2   0   2   0   0   0   0   0   0   0   0
 MK-1-14                2   0   0   2   0   2   2   0   2   2   0   2   0   0   2   0   2   2   0   2   2   2   2   0   2   0   2   2   0   2   0   0   0   0   0   2   0   0   0   2   2   0   2   0   2   2   2   2   0   2   2   2   0   2   2   0   0   2   0   2   0   2   2   0   0   2   2   0   0   0   0   0   0   2   0   0   0   2   0   0   0   2   2   2   2   2   2   2   0   0   2   2   2   2   2   2   0   2   2   0   2   2   0   0   0   0   0   0   0   0   2   2   0   2   2   2   0   0   2   0   2   0   0   0   0   2   0   0   2   0   2   2   2   0   2   0   0   0   0   0   0   2   0   2   0   0   2   0   2   2   2   0   0   0   0   0   2   0   0   2   0   2   2   0   2   0   0   2   0   2   2   0   0   0   0   2   0   2   0   0   2   0   0   0   0   0   0   2   2   0   0   2   0   0   0   0   0   0   0   0
 MK-1-15                2   2   0   2   0   2   2   0   2   0   0   2   2   0   2   0   2   2   0   0   0   2   2   2   0   0   2   2   0   2   0   0   0   0   0   2   0   0   0   2   2   0   2   0   0   0   2   2   0   2   2   2   0   2   2   0   0   2   0   2   0   2   2   2   0   2   2   0   0   2   0   2   0   2   0   0   0   2   0   2   0   2   2   2   0   2   2   2   0   0   2   2   2   2   2   2   0   2   2   0   2   2   0   0   0   0   0   2   0   0   0   2   0   2   2   2   0   0   0   0   2   0   0   0   0   2   0   0   2   0   2   2   2   0   0   0   0   2   0   0   0   0   0   2   0   0   2   2   2   2   2   0   0   0   0   0   2   0   0   0   0   2   2   0   0   0   2   2   0   2   2   0   0   2   0   2   0   2   0   0   2   0   0   0   2   0   0   2   2   0   0   2   0   0   0   0   0   0   0   0
 MK-1-16                2   0   0   2   0   2   2   0   2   0   0   2   2   0   2   0   0   2   0   0   0   2   2   2   0   0   0   2   0   2   0   0   2   2   0   2   0   0   0   2   2   0   2   0   0   0   2   2   0   2   2   2   0   2   2   0   0   2   0   0   0   2   2   2   0   2   2   0   0   2   0   2   0   2   2   0   2   2   0   2   0   2   2   2   0   2   2   2   0   0   2   2   2   2   2   2   0   2   2   0   2   2   0   0   0   0   0   2   0   0   0   2   0   2   2   2   0   0   0   0   2   0   0   0   0   2   0   0   2   0   2   2   2   0   0   0   0   2   0   0   0   2   0   2   0   0   2   2   2   2   2   0   0   0   0   0   2   0   0   0   0   2   2   0   0   2   2   2   0   2   0   0   0   2   0   2   0   2   0   0   2   0   0   0   2   0   0   2   2   0   0   2   0   2   0   0   0   0   0   2
 MK-2-1                 0   2   2   2   0   0   2   0   2   2   2   2   2   0   0   2   2   0   0   0   2   2   0   0   2   0   0   2   0   2   2   2   2   0   0   0   2   2   2   0   0   2   2   2   2   2   2   0   0   0   0   0   0   2   2   2   0   2   2   2   2   0   0   0   0   0   2   2   0   2   0   2   2   0   2   0   0   0   0   2   0   0   0   2   0   2   0   2   0   2   0   0   0   2   0   0   2   2   0   2   2   2   2   0   0   2   2   2   2   0   0   0   0   0   0   0   0   0   0   2   0   0   0   2   2   0   0   0   0   2   0   0   2   0   0   2   0   0   2   0   2   2   2   0   2   0   2   2   0   2   2   0   0   0   0   2   2   0   2   0   0   2   2   0   2   2   2   2   0   0   0   0   0   0   2   2   2   2   2   2   2   0   2   2   2   2   0   0   2   0   0   0   0   2   2   0   2   2   0   2
 MK-2-2                 0   2   2   2   0   0   2   0   2   2   2   2   2   0   0   2   2   0   0   0   2   2   0   0   0   0   0   2   0   2   2   0   2   0   0   0   0   2   2   0   0   2   2   2   2   2   2   0   0   0   0   0   0   2   2   2   0   2   2   2   2   0   0   0   2   0   0   2   0   2   0   2   2   0   2   0   0   0   0   2   0   0   2   2   0   2   0   2   0   2   0   0   0   2   0   2   2   0   0   2   2   2   2   0   0   2   2   2   2   0   0   0   0   0   0   0   0   0   0   2   0   0   0   2   2   0   0   0   0   2   0   0   2   0   0   2   0   0   2   0   2   0   2   0   0   0   2   2   0   0   2   0   0   0   0   2   0   0   2   0   0   2   2   0   2   2   2   2   0   0   0   0   2   2   2   0   2   2   2   2   2   0   2   2   2   2   0   0   0   0   0   0   0   2   2   0   2   2   0   0
 MK-2-3                 0   2   2   2   0   0   2   0   2   2   2   2   2   0   0   2   2   0   0   0   2   2   0   0   0   0   0   2   2   2   2   0   2   0   0   0   0   2   2   0   0   2   0   2   2   2   0   0   2   0   0   0   0   2   2   2   0   2   2   2   2   0   2   0   2   0   0   2   0   2   2   2   2   0   2   0   0   0   0   2   0   0   2   0   0   2   0   2   0   0   0   0   0   2   0   2   2   0   0   2   2   2   2   0   0   2   2   2   2   0   0   0   0   0   0   0   0   0   0   2   0   0   0   2   0   0   0   0   0   2   0   0   2   0   0   2   0   0   2   0   2   0   2   0   0   0   2   2   0   0   2   0   0   0   0   2   0   0   2   0   0   2   2   2   2   2   2   2   0   0   0   0   0   2   2   0   0   2   2   2   2   0   2   2   2   2   0   0   0   0   0   0   0   0   2   0   2   2   0   0
 MK-2-4                 0   2   2   2   0   0   2   2   2   2   2   2   2   0   0   2   2   0   0   0   2   0   0   0   0   0   0   2   2   2   2   2   2   0   0   0   0   2   2   0   0   2   0   2   2   2   2   2   2   0   0   2   0   2   2   2   0   2   2   2   2   0   2   0   2   0   0   2   0   2   2   0   2   0   2   0   0   0   0   0   0   0   2   0   2   2   0   2   0   0   2   0   0   2   0   2   2   0   0   2   2   2   2   0   0   2   2   2   2   0   0   0   2   2   0   0   0   0   0   2   0   0   0   2   0   0   0   0   0   2   0   0   2   2   0   2   0   0   2   0   2   0   2   0   0   0   2   2   0   0   2   0   0   0   0   0   0   0   2   0   0   2   0   2   2   2   2   2   0   0   0   0   0   2   2   0   0   2   2   2   2   2   2   2   2   2   0   0   0   0   0   0   0   0   2   2   2   2   0   0
 MK-2-5                 0   2   2   2   0   0   2   2   2   0   2   0   2   0   0   2   2   0   0   0   2   0   0   0   0   0   0   2   2   2   2   2   2   2   0   0   0   2   0   0   0   2   0   2   2   2   2   2   2   0   0   2   0   2   2   2   0   2   2   2   2   0   2   0   2   0   0   2   0   0   2   0   2   0   2   0   0   0   0   0   0   0   2   0   2   2   0   2   0   0   2   0   0   2   0   2   2   0   0   2   2   2   2   0   0   2   2   2   2   0   0   0   2   2   0   0   0   0   2   2   0   0   0   2   0   0   2   0   0   2   0   0   2   0   0   2   0   0   2   0   0   0   2   0   0   0   2   2   0   2   2   2   0   0   0   0   0   2   2   0   0   2   0   2   2   2   2   2   0   0   2   0   2   0   2   0   0   2   2   0   2   2   0   2   2   2   2   2   0   0   0   0   0   0   2   2   2   0   0   0
 MK-2-6                 0   2   2   2   2   0   2   2   2   0   2   0   2   0   0   2   2   0   0   0   2   0   0   0   0   0   0   2   2   0   2   2   2   2   0   0   2   2   0   0   0   2   0   2   2   0   2   2   2   0   0   2   0   2   0   2   0   2   2   2   2   0   2   0   2   0   0   2   0   0   2   0   2   0   2   0   0   0   0   0   2   0   2   0   2   2   0   0   0   0   2   0   0   2   0   2   2   0   0   2   0   2   2   0   0   2   2   2   2   0   2   0   2   2   0   2   0   0   2   2   0   0   0   2   0   2   2   2   2   2   0   0   2   0   2   2   0   0   0   0   0   0   2   0   2   0   2   2   0   2   0   2   0   2   2   0   0   2   2   0   0   2   0   2   2   2   2   2   0   0   2   0   2   2   2   0   0   2   2   2   0   2   0   2   2   0   2   2   2   0   2   0   0   0   2   2   2   0   0   0
 MK-2-7                 2   2   2   2   2   0   2   2   2   0   2   0   2   0   0   2   2   2   0   0   2   0   0   0   0   0   0   2   2   0   2   2   2   2   0   0   2   2   0   0   0   2   0   2   2   0   2   2   2   0   2   2   0   2   0   2   0   2   2   2   2   0   2   2   2   0   0   2   0   0   0   0   2   0   2   0   0   0   0   0   2   0   0   0   2   2   2   0   2   0   2   0   0   2   0   2   2   0   0   2   0   2   0   0   0   2   2   2   2   0   2   0   2   2   0   2   0   0   2   2   0   0   0   2   0   2   2   2   2   2   0   0   2   0   2   2   0   0   0   0   0   0   2   2   2   0   2   2   0   2   0   2   0   2   2   0   0   2   2   0   0   2   2   2   2   2   2   2   2   0   2   0   2   2   2   0   0   2   2   0   0   2   0   2   2   2   2   2   2   0   2   0   0   0   2   2   2   0   0   0
 MK-2-8                 2   2   2   2   2   0   2   2   2   0   2   0   2   0   0   0   2   2   0   0   2   0   0   0   2   0   0   2   0   2   2   2   2   2   0   0   2   2   0   2   0   2   0   2   2   0   2   2   2   0   2   2   0   2   0   2   0   2   2   0   2   0   2   0   2   0   0   2   0   0   0   0   2   0   2   0   0   0   0   0   2   0   0   0   2   0   2   0   2   0   2   0   0   2   0   2   2   0   0   2   0   2   0   0   0   2   2   2   2   0   2   0   2   2   0   2   0   0   2   2   0   0   0   2   0   2   2   2   2   2   0   0   2   0   0   2   0   0   0   0   2   0   2   2   2   0   2   2   0   2   0   2   0   2   2   0   0   2   2   0   0   2   2   2   2   2   2   2   2   0   2   0   2   2   2   0   0   2   2   0   0   2   0   2   2   2   2   0   2   0   2   2   0   0   2   2   2   0   0   0
 MK-2-9                 2   2   2   2   2   0   2   2   2   0   2   0   2   0   0   0   2   2   0   0   2   0   0   0   2   0   0   2   0   2   2   2   0   2   0   0   0   2   0   2   2   0   0   2   2   0   2   2   2   0   2   2   0   2   0   2   0   2   2   2   0   0   2   0   2   0   0   2   0   0   0   0   2   0   2   0   0   0   0   0   2   0   0   0   2   0   2   0   2   0   2   0   0   0   0   2   2   0   0   2   0   2   0   0   0   2   2   2   2   0   2   0   2   2   0   0   0   0   2   2   0   0   0   2   0   2   0   2   2   2   0   0   2   0   0   2   0   0   0   0   2   0   2   2   2   0   2   2   0   2   2   2   0   2   2   0   2   2   2   0   0   2   2   2   0   2   2   2   2   2   2   0   2   2   2   0   0   2   2   0   0   0   0   2   2   2   2   2   2   0   2   2   0   0   2   2   2   0   0   0
 MK-2-10                2   0   2   2   2   0   2   2   2   0   2   0   0   0   0   0   2   2   0   0   2   0   0   0   2   0   0   2   0   2   0   2   0   2   2   0   0   2   0   2   2   2   0   2   2   0   0   2   2   0   2   0   0   2   0   2   0   2   2   2   0   0   2   0   2   0   0   2   0   0   0   0   2   0   0   0   0   2   0   0   0   0   0   0   2   0   2   0   2   2   2   0   0   0   0   2   2   0   0   2   0   2   0   0   0   2   0   2   2   0   2   0   2   2   0   0   0   0   2   2   0   0   2   2   0   2   0   2   2   2   2   0   0   0   2   2   0   0   0   0   2   0   2   2   2   0   2   2   0   2   2   2   0   2   2   0   0   2   2   0   0   2   2   2   0   2   2   2   2   2   2   0   0   2   2   0   0   2   2   0   0   0   0   2   2   2   2   2   2   0   2   2   0   0   2   0   2   2   0   0
 MK-2-11                2   0   2   2   2   0   2   2   2   0   2   0   0   0   0   0   2   2   0   0   2   0   2   0   2   2   0   2   0   2   2   2   0   2   2   0   0   2   0   2   2   2   0   2   2   0   0   0   2   0   2   0   0   2   0   2   0   2   2   2   0   0   2   0   0   0   0   2   0   0   0   0   2   0   0   0   0   2   0   0   0   0   0   0   2   0   2   0   2   2   2   0   0   0   0   2   2   0   0   2   0   2   0   0   0   2   0   2   2   0   2   2   2   2   0   0   0   0   2   2   0   0   2   2   0   2   0   2   2   2   2   0   0   0   2   0   0   2   0   0   2   0   2   2   0   2   2   2   0   0   2   2   0   2   2   0   0   2   2   0   0   2   2   2   0   2   2   2   2   2   2   0   0   0   2   0   0   2   2   0   0   0   0   2   2   2   2   2   2   0   2   2   0   0   2   0   2   2   0   0
 MK-2-12                2   0   2   2   2   0   2   2   2   0   2   0   0   0   0   0   2   0   0   0   2   2   2   0   2   2   0   2   0   2   2   2   0   2   2   0   0   2   0   0   2   2   0   2   2   0   0   0   2   0   2   0   0   2   0   2   0   2   2   2   0   0   2   0   0   2   0   2   0   0   0   0   2   0   0   0   0   2   0   0   0   0   2   0   2   0   2   0   2   2   2   0   0   0   0   2   2   0   0   2   0   2   0   0   0   2   0   2   2   0   2   2   2   0   0   0   0   0   2   2   0   0   2   2   0   2   0   2   2   2   2   0   0   0   2   0   0   2   0   0   2   0   2   2   0   2   2   2   0   0   2   2   0   0   2   0   2   2   2   0   0   2   2   2   0   2   2   2   2   2   2   0   0   0   2   0   2   2   2   0   0   0   0   2   2   0   2   2   2   0   2   2   0   0   2   0   2   2   0   0
 MK-2-13                2   0   2   2   2   0   2   0   2   0   2   0   0   0   0   0   2   0   0   0   2   2   2   0   2   2   0   2   0   2   2   2   0   2   2   0   0   2   0   0   2   2   0   2   2   2   0   0   2   0   2   0   0   2   0   2   0   2   2   2   0   0   2   0   0   2   0   2   0   0   0   0   2   0   0   0   2   2   0   0   0   0   2   0   2   0   2   2   2   0   2   0   0   0   0   2   2   0   0   2   2   0   0   2   0   2   2   2   0   0   2   2   2   0   0   0   0   2   0   2   0   0   2   2   0   2   0   2   2   2   2   0   0   0   2   0   0   2   2   0   2   0   2   2   0   2   2   2   0   0   2   2   0   0   2   2   2   2   2   0   0   2   0   2   0   2   2   2   2   2   2   0   0   0   2   0   0   2   2   0   0   0   0   2   2   0   2   2   2   0   0   2   0   0   2   0   2   2   0   0
 MK-2-14                2   2   2   0   2   0   2   2   2   0   0   0   0   0   0   0   2   0   0   2   2   2   2   0   2   2   0   2   0   2   2   0   0   2   2   0   0   2   0   0   2   2   0   2   0   0   0   2   2   0   2   2   0   2   0   2   0   2   2   0   0   0   2   0   0   2   0   2   0   0   0   0   2   0   0   0   2   2   0   2   0   0   2   0   2   0   2   2   2   0   2   0   0   0   0   2   2   0   0   2   2   0   0   2   0   2   2   2   0   0   2   2   0   0   0   0   0   2   0   0   0   0   2   2   0   2   0   2   2   2   2   0   0   2   2   0   0   2   2   0   2   2   2   2   0   2   2   2   0   0   2   0   0   0   2   2   2   2   2   0   0   2   0   2   0   2   2   2   2   2   2   0   0   0   2   0   0   2   2   0   0   0   0   2   2   0   2   2   2   0   0   2   0   0   0   0   2   2   0   0
 MK-2-15                2   2   2   0   2   0   2   2   2   0   0   0   0   0   0   0   0   0   0   2   2   2   2   0   2   2   2   2   0   2   2   0   0   2   2   0   0   2   0   0   2   2   0   2   0   0   0   2   0   0   2   2   0   2   0   2   0   2   0   0   0   0   2   0   0   2   0   2   0   0   0   2   2   0   0   0   2   2   0   2   0   0   2   2   2   0   2   2   0   2   2   0   0   0   0   2   2   0   0   2   2   0   0   2   0   2   2   2   0   0   2   2   0   0   0   0   0   2   0   0   0   0   2   2   0   2   2   2   2   2   2   0   0   2   2   0   0   2   2   0   2   2   2   2   2   2   2   2   0   0   2   0   0   0   2   2   2   2   2   0   0   2   0   2   0   2   0   2   2   2   0   0   0   0   2   0   0   2   0   2   0   0   0   2   2   0   2   2   2   0   2   2   0   0   0   0   2   2   0   0
 MK-2-16                2   2   2   0   2   0   2   2   2   0   0   0   0   0   0   0   0   0   0   0   2   2   2   0   2   2   2   2   0   2   2   0   0   2   2   0   0   2   0   0   2   2   0   2   0   0   0   2   0   0   2   2   0   2   0   2   0   2   0   0   0   0   2   0   0   2   2   2   0   0   0   2   0   0   0   0   2   2   0   2   0   2   2   2   2   0   2   2   0   2   2   0   0   0   0   2   2   0   2   2   0   0   0   2   0   2   2   2   0   2   2   2   0   0   0   2   0   2   0   0   0   0   2   2   0   2   2   2   2   2   2   0   0   2   2   0   0   2   2   0   2   2   2   2   2   2   2   2   0   2   2   0   0   0   2   2   2   2   2   0   0   2   0   2   0   2   0   2   2   2   0   0   0   2   2   0   0   2   0   2   0   0   0   2   2   0   0   2   2   0   2   0   0   0   0   0   2   2   0   0
 MK-3-1                 0   0   0   2   0   2   0   0   0   0   2   0   0   2   0   2   2   0   2   2   0   2   0   0   2   0   0   0   0   0   0   0   0   0   2   0   0   0   0   2   2   2   2   2   0   2   0   0   2   0   2   2   0   2   2   0   2   2   2   0   2   2   0   0   0   2   2   2   2   2   0   2   2   2   0   0   0   2   0   0   2   0   2   2   2   2   2   0   0   0   2   2   0   0   2   2   2   0   0   0   0   0   0   0   0   0   2   2   2   2   2   0   2   0   2   0   2   0   2   2   0   0   0   0   0   0   0   2   2   0   0   2   2   0   2   0   2   0   2   2   0   0   0   2   2   2   2   0   0   0   2   0   0   2   2   2   0   2   2   2   2   2   0   2   0   0   2   0   2   2   0   2   0   2   2   0   2   0   2   2   0   0   0   2   2   2   0   2   2   0   0   2   0   2   0   2   0   2   2   2
 MK-3-2                 0   0   0   2   0   2   0   0   0   0   2   0   0   2   2   2   2   0   0   2   0   2   0   0   2   0   0   0   0   0   0   0   2   0   2   0   2   0   0   2   2   2   2   2   0   2   0   0   2   0   2   2   0   2   2   0   2   2   2   0   2   0   0   0   0   2   2   2   2   2   0   2   2   2   0   0   0   2   0   2   2   2   2   2   2   0   2   0   0   0   2   2   0   0   2   2   0   0   0   0   0   0   0   0   0   0   2   2   2   2   2   0   2   0   2   0   2   0   2   2   0   0   2   2   0   0   0   2   2   0   0   2   0   0   2   0   2   0   2   2   0   0   0   2   2   2   2   0   0   0   2   0   0   2   2   2   0   2   2   2   2   0   0   2   0   0   0   0   0   2   0   2   0   2   2   0   2   0   2   2   0   2   0   2   2   2   0   2   0   0   0   2   0   0   0   2   0   2   2   2
 MK-3-3                 0   0   0   2   0   2   0   0   2   0   2   0   0   0   2   2   2   0   0   2   0   2   0   0   2   0   0   0   2   0   0   2   2   0   2   0   2   0   0   0   2   2   2   2   0   2   0   0   2   0   2   2   0   2   2   0   2   2   2   0   2   0   2   2   0   2   2   2   2   2   2   2   2   2   0   0   0   2   0   2   2   2   2   2   2   0   2   0   0   0   2   2   0   0   2   2   0   0   0   0   0   0   0   2   0   0   2   2   2   2   2   0   0   0   2   0   2   0   2   2   0   0   0   2   0   0   0   2   2   0   0   0   2   0   0   0   2   0   2   2   0   0   0   2   2   2   2   2   0   0   2   0   0   2   2   2   0   2   2   2   2   0   2   2   0   0   0   0   0   2   2   2   0   2   0   0   2   0   2   2   0   2   0   2   2   2   2   2   0   0   2   2   0   0   0   2   0   2   2   2
 MK-3-4                 0   0   0   2   0   2   0   0   2   0   2   0   0   0   2   2   2   0   0   2   0   2   0   0   2   0   0   0   2   0   0   2   2   0   2   0   2   0   0   0   2   2   2   2   0   2   0   0   2   0   2   2   0   2   2   0   2   2   2   0   2   0   2   2   0   2   2   0   0   2   2   2   2   2   0   0   0   0   0   2   2   2   2   2   2   0   2   0   0   0   2   2   0   0   2   2   0   0   0   0   0   0   0   2   0   0   2   2   2   2   2   0   0   0   2   0   2   0   2   2   0   2   0   2   0   0   0   2   2   0   0   0   2   0   0   2   2   0   2   2   0   0   0   2   2   2   2   2   0   0   2   0   0   2   2   2   0   2   2   2   2   0   2   2   0   0   0   0   0   2   2   2   0   0   2   0   2   0   2   2   0   2   0   2   2   2   2   2   0   0   2   2   0   0   0   2   0   2   2   2
 MK-3-5                 0   0   0   2   0   2   0   0   2   0   2   0   0   0   2   2   2   2   0   2   0   2   0   0   2   0   2   0   2   0   0   2   2   0   2   0   2   0   0   0   2   2   2   2   2   0   0   0   2   0   2   2   0   2   2   0   2   2   2   0   2   0   2   2   0   2   2   2   0   2   2   2   2   2   0   0   0   0   0   2   2   2   2   2   2   0   2   0   2   0   2   0   0   0   2   2   0   0   0   0   0   2   0   2   0   0   2   0   2   2   2   0   0   0   2   2   2   0   2   2   0   2   0   0   2   0   2   2   2   0   0   0   2   0   0   2   2   0   2   2   0   0   0   2   2   2   2   2   0   0   2   0   0   2   2   2   0   2   2   2   2   0   2   2   0   0   0   0   2   0   0   2   0   2   2   0   2   0   2   2   0   2   0   2   2   2   2   2   0   0   2   2   0   0   2   2   0   2   2   2
 MK-3-6                 0   0   0   0   0   2   0   2   2   0   2   0   0   0   2   2   2   2   0   2   0   2   0   0   2   0   2   0   2   2   0   2   2   0   2   0   0   0   0   0   2   2   2   2   2   0   2   0   2   0   2   2   0   2   2   0   2   2   2   0   2   0   2   2   0   2   2   2   0   2   2   2   2   2   0   2   2   0   0   2   0   2   0   2   2   0   2   0   0   0   2   0   0   0   2   2   0   0   0   0   0   2   0   2   0   0   2   0   2   2   2   0   0   0   2   2   2   0   2   2   0   2   0   0   2   0   2   2   2   0   0   0   2   2   0   2   2   0   2   2   0   0   0   2   2   2   2   2   0   0   2   0   0   2   2   2   0   2   2   2   2   0   2   2   0   0   0   0   0   0   0   2   0   2   2   0   2   0   0   2   0   2   0   2   2   0   2   2   0   0   0   2   0   0   0   2   0   2   2   2
 MK-3-7                 0   0   2   0   0   2   0   2   2   0   2   0   0   0   2   2   2   2   0   2   0   2   2   0   2   0   2   0   2   2   0   2   2   0   2   0   0   0   0   0   2   2   2   2   2   0   2   0   2   0   2   2   0   2   2   0   2   2   2   0   2   0   2   0   2   2   2   0   0   2   2   2   2   2   0   2   2   0   0   2   0   2   0   2   2   0   2   0   0   0   2   0   0   0   2   2   0   0   0   0   0   2   2   2   0   0   2   2   2   2   2   0   0   0   0   2   2   0   2   2   0   2   0   0   2   2   2   2   2   0   0   0   2   2   0   2   2   0   2   2   0   0   0   2   2   2   2   2   0   0   2   0   0   2   2   2   0   0   2   0   2   0   2   2   0   0   0   0   0   0   0   0   0   2   2   0   2   0   0   2   0   2   0   2   2   0   2   2   0   0   0   2   0   0   2   2   0   0   2   2
 MK-3-8                 0   0   2   0   2   2   0   2   2   0   2   0   0   0   2   2   2   2   0   2   0   2   2   0   2   0   2   0   2   2   0   2   2   0   2   0   0   2   2   0   2   2   2   2   2   0   2   0   2   0   2   2   0   2   2   0   2   2   2   2   2   0   2   0   2   2   2   0   0   2   2   2   2   2   0   2   2   0   0   0   0   0   0   2   2   0   2   0   0   0   2   0   0   0   2   2   0   0   0   2   0   2   2   2   2   0   2   0   2   2   2   0   0   0   0   2   2   0   2   2   0   2   0   0   2   2   2   2   0   2   0   0   2   2   0   0   0   0   2   2   0   0   0   2   2   2   2   2   0   0   2   0   0   2   2   2   0   0   2   0   2   0   2   2   0   0   0   0   0   0   0   0   0   2   2   0   0   0   0   0   0   2   0   2   2   0   2   2   0   2   0   2   0   0   2   2   0   0   2   2
 MK-3-9                 0   0   2   0   2   2   0   0   2   0   2   0   2   0   2   2   2   2   0   2   0   2   2   0   2   0   2   0   2   2   0   2   2   0   2   0   0   2   2   0   2   2   2   2   2   2   2   0   2   0   2   2   0   2   2   0   2   2   2   2   2   0   2   0   0   2   2   0   0   2   2   2   2   2   0   2   2   0   0   0   0   0   0   2   2   0   2   0   0   0   2   0   0   0   2   2   0   0   0   2   0   2   2   2   2   0   2   0   2   2   2   0   0   0   0   2   2   0   2   2   0   0   0   0   2   2   2   2   0   2   0   0   2   2   0   0   0   0   2   2   0   0   0   2   2   2   2   2   0   0   2   2   0   2   2   2   0   0   2   0   0   0   2   2   0   0   0   0   0   0   0   0   0   2   0   0   0   0   0   0   0   2   0   2   2   2   2   2   0   2   0   2   0   0   2   2   0   0   0   2
 MK-3-10                0   0   2   0   2   2   0   0   0   0   2   0   2   0   2   2   2   2   0   2   0   2   2   0   2   0   2   0   0   2   2   2   2   0   0   0   0   0   0   0   2   2   2   2   2   0   2   0   2   0   2   2   2   2   2   0   2   2   2   2   2   0   2   0   0   2   2   2   0   2   2   2   2   0   0   2   2   0   0   0   0   0   0   2   2   0   2   0   0   2   0   2   0   0   2   2   0   0   0   2   0   2   2   2   2   2   2   0   2   2   2   0   0   0   0   2   2   2   2   2   0   0   0   0   2   2   2   2   0   2   0   0   2   0   0   0   0   0   0   2   0   0   0   2   2   2   2   2   0   0   2   2   2   2   2   0   0   0   0   0   0   0   2   2   2   0   0   0   0   0   0   0   0   2   0   0   0   0   0   0   0   2   0   2   2   0   2   2   0   2   0   2   0   0   2   2   0   0   0   2
 MK-3-11                0   0   2   0   2   2   0   0   0   0   2   0   2   0   2   2   2   2   2   2   0   2   2   0   2   0   2   2   0   2   2   2   2   0   0   2   0   0   2   0   2   2   2   2   2   0   2   0   2   0   2   2   2   2   2   2   2   2   2   2   2   0   2   0   0   2   2   2   0   2   2   2   2   0   0   0   2   0   0   0   0   0   0   2   2   0   0   0   0   0   0   2   0   0   0   0   0   0   2   2   0   2   0   2   2   2   2   0   2   2   2   0   0   0   0   2   2   2   0   2   0   0   0   0   2   2   2   0   0   2   0   0   2   0   0   0   0   0   0   2   0   0   0   0   2   2   2   2   0   0   2   2   2   2   2   0   0   2   0   0   0   0   2   2   2   0   0   0   0   0   0   0   0   2   0   2   0   0   0   0   0   2   0   2   2   0   2   2   0   2   0   2   2   0   2   2   0   0   0   2
 MK-3-12                0   0   2   0   0   2   0   2   0   0   2   0   2   0   2   2   0   2   2   2   0   2   2   0   2   0   2   2   0   0   2   2   2   0   2   2   2   0   2   0   2   0   2   2   2   0   2   2   2   0   2   2   2   2   2   2   2   2   2   2   2   0   2   0   0   2   2   2   0   2   2   2   2   0   0   0   2   0   0   0   2   0   0   2   2   0   0   0   0   2   0   2   0   0   0   0   0   0   0   2   2   2   0   2   2   0   2   0   2   2   2   0   0   0   0   2   0   2   2   2   0   0   0   0   2   2   2   2   0   0   2   0   2   0   0   0   0   2   0   2   0   0   0   2   2   0   2   2   0   0   2   2   2   2   2   0   0   0   0   0   0   0   2   2   2   2   0   0   2   0   0   0   0   2   0   2   0   0   0   2   0   2   0   2   2   0   2   2   0   2   0   2   2   0   2   2   0   2   0   2
 MK-3-13                0   0   2   0   0   0   0   2   0   0   2   2   2   0   2   2   0   2   2   2   0   2   2   0   2   0   0   2   0   0   2   2   2   0   2   2   2   0   2   0   2   0   2   2   2   0   2   2   2   0   2   2   2   2   2   2   2   0   2   2   2   0   2   0   0   2   2   2   0   0   2   0   2   0   0   0   2   0   0   0   2   0   0   2   2   0   0   0   0   2   0   2   0   0   0   0   0   0   0   2   2   2   0   2   2   0   2   0   2   2   2   0   0   0   2   2   0   0   2   2   0   0   2   2   2   2   2   2   0   2   2   2   2   0   0   0   0   2   0   2   0   0   0   2   2   0   2   2   0   0   2   2   2   2   2   0   0   0   0   0   2   0   2   2   2   2   0   0   2   0   0   0   0   2   0   2   0   0   0   2   0   2   0   2   0   0   2   2   0   0   0   2   2   2   2   2   0   2   0   2
 MK-3-14                0   0   0   0   0   0   0   0   0   0   2   2   2   0   2   2   0   2   2   2   0   2   2   0   2   0   0   2   0   0   2   2   2   0   2   2   2   0   2   2   2   0   2   2   2   0   0   2   2   0   2   2   2   2   2   2   2   0   2   2   2   0   2   0   0   2   0   2   0   0   2   0   2   0   0   0   2   0   0   0   2   0   0   2   2   0   0   0   0   2   0   2   0   0   0   0   0   0   0   2   2   2   0   0   2   0   2   0   2   2   0   0   0   0   2   2   0   0   0   2   0   0   2   2   2   2   2   2   0   2   2   2   0   0   0   0   0   0   0   0   0   0   0   2   2   2   2   2   0   0   2   2   2   2   2   0   0   0   0   0   2   2   2   2   2   2   0   0   2   0   0   0   2   2   0   2   0   0   0   2   0   2   0   0   0   0   2   2   0   0   0   2   2   2   2   2   0   2   0   2
 MK-3-15                0   0   0   0   0   0   0   0   0   0   2   2   2   0   2   2   0   2   2   2   0   2   2   0   2   2   0   2   0   0   2   2   2   0   2   2   2   0   2   2   2   0   2   2   2   0   0   2   2   0   2   2   2   2   2   2   2   2   0   2   2   0   2   2   0   2   0   2   0   0   2   0   2   0   0   0   2   0   0   0   2   0   0   2   2   2   0   0   2   2   0   2   0   0   0   0   0   0   0   2   2   2   0   0   2   0   2   0   2   2   0   0   0   0   2   0   0   0   0   0   0   0   2   2   2   2   2   2   0   2   2   2   0   0   0   0   0   2   0   2   0   0   0   2   2   2   2   2   0   0   2   2   2   2   2   0   0   0   2   0   0   2   2   0   0   2   0   2   2   0   0   0   2   2   0   2   0   0   0   2   0   2   0   0   0   0   2   2   0   0   0   2   2   0   2   2   2   2   0   0
 MK-3-16                0   0   0   0   0   2   0   0   0   0   2   2   2   0   2   2   0   0   2   2   0   2   2   0   2   2   0   2   0   0   2   2   2   0   0   2   2   2   2   0   2   0   2   2   2   0   0   2   0   0   2   2   2   2   2   2   2   2   0   2   0   0   2   2   0   2   0   0   0   0   2   0   2   0   0   0   2   0   0   0   2   0   0   2   2   2   0   0   2   2   0   2   0   0   0   0   0   0   2   2   2   2   0   0   2   0   2   2   2   0   0   0   0   0   2   0   0   0   0   0   0   0   2   2   2   2   2   2   0   2   2   2   0   0   0   0   0   2   0   2   0   0   0   0   2   2   2   2   0   0   0   0   2   2   2   0   2   0   2   0   0   2   2   0   0   2   0   2   2   0   0   0   2   2   2   2   0   0   0   2   0   2   0   0   0   0   2   0   0   0   0   2   2   2   2   2   0   2   0   0
 MK-4-1                 0   2   0   0   0   2   0   2   0   0   2   0   2   2   0   2   0   0   0   2   0   2   0   2   2   0   0   2   2   2   0   0   2   0   2   2   0   0   2   0   0   0   2   2   2   0   2   0   2   0   2   2   2   0   0   2   2   0   2   2   0   0   0   2   2   0   0   0   0   0   2   2   0   0   0   2   2   0   0   0   0   0   0   2   0   2   0   2   2   2   0   0   2   0   2   2   0   0   2   2   2   0   2   2   0   2   2   0   0   0   0   0   2   2   2   0   2   2   0   2   2   2   0   0   0   0   0   0   2   0   0   2   2   0   2   2   2   0   2   0   2   2   0   0   0   0   0   0   0   0   2   0   0   0   2   0   0   0   0   0   0   2   2   2   2   2   2   0   2   0   2   0   0   2   2   0   0   0   0   2   0   2   0   2   2   0   0   2   0   2   2   0   0   2   2   2   0   2   0   2
 MK-4-2                 0   2   0   0   0   2   0   2   0   2   2   0   2   2   0   2   0   0   0   2   2   2   0   0   2   0   0   2   2   2   2   2   2   2   2   2   0   0   2   0   0   0   2   2   2   0   2   0   0   0   2   2   2   0   0   0   2   0   0   2   0   0   0   2   2   0   0   0   0   0   2   2   0   0   0   2   2   0   2   0   0   0   0   2   2   2   0   2   0   0   2   0   2   0   2   2   0   0   2   2   2   0   2   2   0   2   2   0   0   0   0   0   2   2   0   2   2   2   0   0   2   2   0   0   0   0   0   0   2   0   0   2   0   0   2   0   0   0   2   0   2   2   0   0   0   0   0   0   0   0   2   0   0   0   2   2   0   0   0   0   2   2   2   2   2   2   2   0   2   0   2   0   0   2   2   0   0   0   0   2   0   0   0   0   0   2   0   2   0   2   2   0   0   2   2   0   0   2   0   2
 MK-4-3                 0   0   0   0   0   2   0   2   0   2   2   0   2   2   0   2   0   0   0   2   2   0   0   0   2   0   0   2   2   2   2   2   2   0   2   2   0   0   0   0   0   0   2   2   2   0   2   0   0   0   0   2   0   0   0   0   2   0   0   2   0   0   0   2   2   0   0   0   0   0   2   2   0   0   0   2   0   0   2   0   0   0   0   2   2   2   0   2   0   0   2   0   2   0   2   2   0   0   2   2   2   0   0   2   0   2   2   0   0   0   0   0   2   2   0   2   2   2   0   0   2   2   0   0   0   0   0   0   2   0   0   2   0   0   0   0   0   0   2   0   2   2   0   0   0   0   0   0   0   0   2   2   0   0   2   2   2   0   0   0   2   2   2   2   2   0   2   0   2   0   2   0   0   2   2   0   0   0   0   2   0   0   0   0   2   2   0   2   0   2   0   0   2   2   2   0   2   2   0   2
 MK-4-4                 0   0   0   0   0   2   0   2   0   2   2   0   2   2   0   2   0   0   0   2   2   0   2   0   2   0   0   2   2   0   2   2   2   0   2   2   0   0   0   0   0   0   2   2   2   0   2   0   2   0   0   2   0   0   0   0   2   2   0   2   0   0   0   2   2   0   0   0   0   0   2   2   0   0   0   2   0   0   2   0   0   0   2   2   2   2   0   2   0   0   2   0   2   2   2   2   0   0   2   2   2   0   0   2   0   2   2   0   0   0   0   0   2   2   0   2   2   2   0   0   2   0   0   0   0   0   0   2   2   0   0   2   0   0   2   0   0   0   2   0   2   2   0   0   0   0   0   0   2   0   2   2   0   0   2   2   2   0   0   0   2   2   2   2   2   0   2   0   2   0   2   0   0   2   2   0   2   0   2   0   0   0   0   0   2   2   0   2   0   2   0   0   0   2   2   0   2   2   0   2
 MK-4-5                 0   2   0   0   0   2   0   2   0   2   2   2   2   2   0   2   0   0   0   2   2   0   2   0   2   0   0   2   2   0   2   2   0   0   2   2   0   0   0   0   0   0   2   2   2   0   2   0   2   0   2   2   0   0   0   0   2   2   0   2   0   2   0   2   2   0   0   0   0   0   2   2   0   0   0   2   0   0   2   0   0   0   2   2   2   2   0   2   0   0   2   0   2   2   2   2   0   0   2   2   2   0   0   0   0   2   2   0   0   0   0   0   2   2   0   2   2   0   2   0   2   0   0   0   0   0   0   2   2   0   0   2   0   0   2   0   0   0   2   0   2   2   0   0   0   0   0   0   2   0   2   2   0   0   2   2   2   0   0   0   2   2   0   2   2   0   2   0   2   0   2   0   0   2   2   2   2   0   2   0   0   0   0   0   2   2   0   2   0   2   0   0   2   2   2   0   2   2   0   2
 MK-4-6                 0   2   0   0   0   2   0   2   0   2   2   2   2   2   0   2   0   0   0   0   2   0   2   0   2   0   0   2   2   0   2   2   0   0   2   2   0   0   0   2   0   0   2   2   2   0   2   0   0   2   2   0   0   0   0   0   2   2   0   2   0   2   0   2   2   0   0   0   0   0   2   2   0   0   0   2   2   0   2   0   0   0   2   2   2   2   0   0   0   0   0   0   2   2   2   2   0   0   2   2   2   0   0   0   0   2   2   0   0   0   2   0   2   2   0   2   2   0   2   0   2   0   0   0   0   0   2   2   2   2   0   2   0   2   2   2   0   0   2   0   2   2   0   0   0   0   0   0   2   2   2   2   0   0   2   2   2   0   0   0   2   2   0   2   2   0   0   0   2   0   2   0   0   2   2   2   2   0   2   0   0   0   0   0   2   2   0   2   0   2   0   0   2   2   2   0   2   2   0   2
 MK-4-7                 0   2   0   0   0   2   0   2   0   2   0   2   2   0   2   2   0   0   0   2   0   0   2   0   2   0   0   2   2   0   2   2   0   0   2   2   0   0   0   2   0   0   2   2   2   2   2   0   0   2   2   0   0   0   0   0   2   2   0   2   0   2   2   2   2   0   0   0   0   0   2   2   2   0   0   2   2   0   2   0   0   0   0   2   2   2   0   0   0   0   0   0   2   2   2   2   0   0   2   2   2   0   0   0   0   2   2   2   0   0   0   0   2   2   0   2   2   0   2   0   2   0   0   0   0   0   2   2   2   2   0   2   0   2   0   2   0   0   2   0   2   2   0   0   0   0   2   0   2   2   2   0   0   0   2   2   2   0   0   2   2   2   0   2   2   0   0   0   2   0   2   0   0   2   2   2   2   0   2   0   0   0   0   0   2   2   0   2   0   2   0   0   2   2   2   0   2   2   0   2
 MK-4-8                 0   0   0   0   0   2   0   2   2   2   0   2   2   0   2   0   2   0   2   2   2   0   2   0   2   0   2   2   2   0   0   2   0   0   2   2   0   0   0   2   0   2   2   2   2   2   2   0   0   2   2   0   0   0   0   0   2   2   0   2   2   2   2   2   2   0   0   0   0   0   2   2   2   0   0   0   2   0   2   0   0   0   0   2   2   2   0   0   0   0   0   0   2   2   2   2   0   2   2   2   2   0   2   0   2   2   2   2   0   0   2   0   2   2   0   2   2   0   2   0   2   0   0   0   0   0   2   2   2   2   2   2   2   2   2   0   0   0   2   0   2   2   0   0   0   0   0   0   2   2   0   0   0   0   2   2   2   2   0   2   2   2   0   2   2   0   0   2   2   0   2   0   0   2   2   2   2   0   0   0   0   2   0   0   0   2   0   0   0   0   0   2   2   2   2   2   2   2   0   2
 MK-4-9                 0   0   0   0   0   2   0   2   2   2   0   2   2   0   2   2   2   0   2   2   2   0   2   0   2   0   2   2   2   0   0   2   0   0   2   2   0   0   0   2   2   2   2   2   2   2   2   0   0   2   2   0   0   0   0   0   2   2   0   2   2   2   2   2   2   0   0   0   0   0   2   2   0   0   0   0   2   0   2   0   0   0   0   2   2   2   0   0   0   0   0   0   2   2   2   2   0   0   2   2   2   2   2   0   2   2   2   2   0   0   2   0   2   2   0   2   2   0   2   0   2   0   0   0   0   0   2   2   0   2   2   2   2   0   2   0   0   0   2   0   2   2   0   0   2   0   0   0   2   2   0   0   0   0   2   2   2   2   2   2   2   2   0   0   2   2   0   2   2   0   0   0   0   2   2   2   2   0   2   0   0   0   0   0   0   2   0   0   0   0   0   2   2   2   2   2   2   2   0   2
 MK-4-10                2   0   0   0   0   2   0   2   2   2   0   2   2   0   2   2   2   0   2   2   2   0   0   0   2   0   2   2   2   0   0   2   2   0   2   2   0   0   0   2   2   2   2   2   2   2   2   0   0   2   2   0   0   0   0   0   2   0   0   2   2   2   2   0   2   0   0   0   0   0   2   2   0   0   0   0   2   0   2   0   0   0   0   2   2   2   2   0   0   2   0   0   2   0   2   2   0   0   2   2   2   0   2   2   2   2   2   2   0   0   2   0   2   0   0   2   2   0   2   0   2   0   0   0   0   0   2   2   0   2   2   2   2   0   2   2   0   0   2   0   2   2   0   0   2   0   0   0   2   2   0   0   0   0   2   2   2   2   2   2   2   2   0   0   2   2   0   2   2   0   0   0   0   2   2   2   2   0   2   0   0   0   0   0   0   0   0   0   0   0   0   2   2   2   2   2   2   2   0   2
 MK-4-11                2   0   0   0   0   2   0   0   2   2   0   2   2   0   2   2   2   0   2   2   2   0   0   0   2   0   2   2   2   0   0   2   2   0   2   2   0   2   0   2   2   2   2   2   2   2   2   0   0   2   0   0   0   0   0   0   2   0   0   2   2   2   2   0   2   0   0   0   0   0   2   2   0   0   0   0   2   0   2   0   0   0   0   2   2   2   2   0   0   2   0   2   2   0   2   2   0   0   2   2   0   0   2   2   2   2   2   2   0   0   2   0   2   0   0   2   2   0   0   0   2   0   0   0   0   0   2   2   0   2   2   2   2   0   2   2   2   0   0   0   2   2   2   0   2   0   0   0   2   2   0   0   0   0   2   2   2   2   2   2   2   2   0   0   2   2   0   2   0   0   0   0   0   2   2   2   2   0   2   2   0   0   0   0   0   0   0   0   0   0   0   2   2   0   2   2   2   2   2   2
 MK-4-12                2   0   2   0   0   2   2   0   2   2   0   2   2   0   2   2   2   2   2   2   2   0   0   0   2   0   2   2   2   0   0   2   2   0   2   2   0   2   0   2   2   2   2   2   2   2   2   0   0   2   0   0   0   0   2   2   2   0   0   2   2   2   2   0   2   0   0   0   0   0   2   2   0   0   0   0   2   0   2   2   2   0   0   2   2   2   2   0   0   2   0   2   2   0   2   2   0   0   2   2   2   0   0   2   2   2   2   2   0   0   2   0   2   0   0   2   2   0   0   0   2   0   0   0   0   0   2   0   0   2   2   2   2   0   2   2   2   0   0   0   2   2   2   0   2   0   0   0   2   2   0   0   0   0   2   2   2   0   2   2   2   2   0   0   2   2   0   2   0   0   0   0   0   2   2   2   2   0   2   2   0   2   0   0   0   0   0   0   0   0   0   2   2   0   2   2   2   2   2   2
 MK-4-13                2   0   2   0   0   2   2   0   2   2   0   2   2   0   2   2   2   2   2   2   2   0   0   0   2   0   2   2   2   0   0   2   2   0   2   2   0   2   0   2   0   0   2   2   2   2   2   0   0   2   0   0   0   0   2   2   2   0   0   2   2   2   0   0   2   0   0   0   0   0   2   2   2   0   0   0   2   0   2   2   2   0   0   2   2   2   2   0   0   2   0   2   2   0   2   2   0   0   0   2   2   0   0   2   2   2   0   2   0   2   2   0   2   0   0   2   2   0   0   0   2   0   0   0   0   0   2   0   0   2   2   2   2   0   0   2   2   2   0   0   2   2   2   0   2   0   0   0   2   2   0   0   0   0   2   2   2   0   2   2   2   2   0   0   0   2   0   2   0   0   0   0   0   2   2   2   2   0   2   2   2   2   0   0   0   0   0   0   0   0   0   2   2   0   2   2   2   2   2   2
 MK-4-14                2   2   2   0   0   2   2   0   2   0   0   2   2   0   2   2   2   2   2   2   2   0   0   0   2   0   2   2   2   0   0   2   2   0   2   2   0   2   0   2   0   0   2   2   2   2   2   0   0   2   0   0   2   0   0   2   2   0   2   0   2   2   0   0   2   0   2   0   0   0   0   2   2   0   0   0   2   0   2   0   2   0   0   2   2   2   2   0   0   2   0   2   2   0   2   2   0   0   0   2   2   0   0   2   2   2   0   2   0   2   2   0   2   0   0   0   2   2   0   0   2   0   0   0   0   0   2   2   0   0   0   2   2   0   0   2   2   2   0   0   0   2   2   0   2   0   0   0   2   2   0   0   0   0   2   2   2   0   2   2   2   2   2   0   0   0   0   2   2   0   0   0   0   2   2   2   2   0   2   2   2   2   0   0   0   0   0   0   0   0   0   2   2   0   2   2   2   2   2   2
 MK-4-15                0   2   2   0   0   2   2   0   2   0   0   2   2   0   2   2   2   2   2   0   2   0   0   0   2   0   2   2   2   0   0   2   2   0   2   2   0   2   2   2   0   0   0   2   2   2   2   0   0   2   0   0   2   0   0   0   2   0   2   0   2   2   0   0   2   2   2   0   0   0   0   2   2   0   0   0   2   0   2   0   2   0   0   2   2   2   2   0   0   2   0   2   2   0   2   2   0   0   0   2   2   0   0   2   2   2   0   2   0   2   2   0   2   0   0   0   2   2   0   0   2   0   0   0   0   0   0   2   0   2   0   2   2   0   0   2   2   2   0   0   2   2   2   0   2   0   0   0   2   2   0   0   0   0   2   2   2   0   2   2   2   2   2   0   0   0   0   2   2   0   0   0   0   2   2   2   2   0   2   0   2   2   0   0   0   0   0   0   0   0   0   2   2   0   2   2   2   2   2   2
 MK-4-16                2   2   2   2   0   2   2   0   2   0   0   2   2   0   2   2   2   2   2   0   2   0   0   0   0   0   2   2   2   2   0   2   2   0   2   0   0   2   2   2   0   0   0   2   2   2   2   2   0   0   0   2   0   0   2   0   2   0   2   0   2   2   0   0   2   2   0   0   0   0   0   2   2   0   0   0   2   0   0   0   0   0   0   2   2   2   2   0   0   2   0   2   2   0   2   2   0   0   0   2   2   0   0   2   0   2   0   2   0   2   2   0   2   0   0   2   0   2   0   0   2   0   0   0   0   0   0   2   0   2   0   2   2   0   0   2   2   2   0   0   0   2   2   0   2   0   2   0   2   0   0   0   0   0   2   2   2   0   2   2   2   0   0   0   0   0   0   2   2   0   0   0   0   2   0   0   2   0   2   0   2   2   2   2   0   2   2   0   0   0   0   2   2   0   2   2   2   2   2   2
 MK-5-1                 0   0   0   2   2   0   2   2   2   0   2   0   0   0   2   2   2   0   0   2   0   0   0   2   2   2   0   0   0   0   2   0   2   0   2   2   2   2   2   0   0   0   2   2   2   2   0   0   2   0   0   2   0   0   2   0   0   2   2   0   2   0   0   0   2   0   2   2   0   2   0   2   2   0   0   2   2   0   0   2   2   2   0   0   0   0   0   2   0   0   0   2   2   2   0   0   0   2   0   0   2   2   2   2   2   0   0   2   2   0   2   0   2   2   2   0   2   0   2   2   2   2   2   0   2   2   0   0   2   0   2   0   2   0   0   2   2   0   0   2   0   2   0   0   2   2   2   2   2   2   2   2   2   2   0   2   2   2   2   0   2   0   0   0   0   0   0   2   0   2   2   2   0   0   2   2   2   2   2   2   0   0   0   0   0   0   0   0   0   2   2   2   2   2   0   0   2   0   0   2
 MK-5-2                 2   0   0   2   2   0   2   2   2   0   2   0   0   0   2   2   2   0   0   2   0   0   0   2   2   2   0   0   0   0   2   0   2   0   2   2   2   2   2   0   0   0   2   2   2   2   0   0   2   0   0   2   0   0   2   0   0   2   2   0   2   0   0   0   2   0   2   0   0   2   0   2   2   0   0   2   2   0   0   2   2   2   0   0   0   0   0   0   0   0   0   2   2   2   0   2   0   2   0   0   2   2   2   2   2   0   0   2   2   0   2   2   2   2   0   0   2   0   2   2   2   2   2   0   2   2   0   2   2   0   2   0   2   2   0   2   0   0   0   2   0   2   0   0   2   2   2   2   2   2   2   2   2   2   0   2   2   2   2   0   2   0   0   0   0   0   0   2   0   2   2   2   0   0   2   2   2   2   2   2   0   0   0   0   0   0   0   0   0   2   2   2   2   2   0   0   2   0   0   0
 MK-5-3                 2   0   0   0   2   0   2   2   2   0   2   2   0   0   2   2   2   0   0   2   0   0   0   2   2   2   0   0   0   2   2   2   2   0   2   2   2   2   2   0   0   2   0   2   2   2   0   0   2   0   0   2   0   0   2   0   0   2   2   0   2   0   0   0   2   0   2   0   0   2   0   2   2   0   0   2   2   2   0   2   2   2   0   0   0   0   0   0   0   0   2   2   2   2   0   2   0   2   0   0   2   2   2   0   2   0   0   2   2   0   2   2   2   2   0   0   2   0   2   2   2   2   2   0   2   2   0   2   2   0   2   0   2   0   0   2   0   0   0   2   0   2   0   0   2   2   2   2   2   2   2   2   2   2   0   2   2   2   2   0   2   2   0   0   0   2   0   2   0   2   2   2   2   2   2   0   2   2   2   2   0   0   0   0   0   0   0   0   0   2   2   2   2   2   0   0   2   0   0   0
 MK-5-4                 0   0   0   0   2   0   2   0   2   0   0   2   0   0   2   2   2   0   0   2   0   0   2   2   2   2   0   0   0   2   2   2   2   0   2   0   2   2   2   0   0   2   0   2   2   2   0   0   2   0   0   2   0   0   2   2   0   2   0   0   2   0   0   0   2   0   2   0   2   2   0   2   0   0   0   2   2   2   0   2   2   2   0   0   2   0   0   0   0   0   0   2   2   2   0   2   0   2   0   2   2   0   2   0   2   2   0   2   2   0   2   2   2   2   0   0   2   0   2   0   2   2   2   0   2   2   0   2   2   0   0   2   2   0   0   2   0   0   0   2   0   2   0   0   2   2   2   2   0   2   2   2   2   2   0   2   2   2   0   0   2   2   0   2   2   2   0   2   0   2   0   2   2   0   2   0   2   2   2   0   0   0   0   0   0   0   2   0   0   2   2   2   2   0   0   0   2   0   0   0
 MK-5-5                 0   0   0   0   2   0   2   0   2   0   0   2   0   0   2   2   2   0   0   2   0   0   2   2   2   2   2   0   0   2   2   2   2   0   2   0   2   2   2   0   0   2   0   2   0   2   0   0   2   0   0   2   0   0   2   2   0   2   0   0   2   2   0   0   2   0   0   0   0   2   0   2   0   0   0   2   2   2   0   2   2   0   0   0   2   0   0   0   0   0   2   2   2   0   0   2   0   2   0   2   2   0   2   2   0   2   0   2   2   0   2   2   2   2   0   0   2   2   2   0   2   2   2   2   2   2   0   0   0   0   0   2   2   0   0   2   0   0   0   2   0   2   0   0   2   2   2   2   0   2   2   2   2   2   2   2   2   2   0   0   2   2   0   2   2   0   0   2   0   2   0   2   2   0   2   0   2   2   2   0   0   0   0   0   0   0   0   0   0   2   2   0   0   0   0   0   2   0   0   0
 MK-5-6                 0   0   0   0   2   0   2   0   2   0   0   2   0   0   2   0   2   2   0   2   0   0   2   2   2   2   2   0   0   2   2   2   2   0   2   0   0   2   2   0   0   2   0   2   0   0   0   0   2   0   0   2   2   0   2   2   0   2   0   0   2   2   0   0   2   2   0   0   0   2   0   2   0   0   2   2   2   2   0   2   2   0   0   0   2   2   0   0   0   0   2   2   2   0   0   2   0   2   0   2   2   0   0   2   0   2   0   2   2   0   0   0   0   0   2   0   2   2   2   0   2   2   2   2   2   2   2   2   0   0   2   2   2   2   0   2   0   0   0   2   0   2   0   0   2   0   2   2   0   2   2   2   2   2   0   2   2   2   0   0   2   2   0   2   2   0   0   0   0   0   2   2   2   0   2   2   2   2   2   0   2   2   0   0   0   0   0   0   0   2   2   0   0   0   0   0   2   0   0   0
 MK-5-7                 0   0   2   0   2   0   2   0   2   0   0   2   0   0   2   0   2   2   0   2   0   0   2   2   2   2   2   0   0   2   2   2   2   0   2   0   0   0   2   0   0   0   0   2   2   0   0   0   0   0   0   2   2   0   2   2   0   2   2   2   2   2   0   0   2   2   2   0   0   2   0   2   0   0   2   2   2   0   2   2   2   0   0   2   2   2   0   0   0   2   2   2   2   0   0   2   0   2   0   2   2   2   0   2   0   2   0   2   2   0   0   0   0   0   2   2   2   2   2   0   2   2   0   2   2   2   2   2   0   0   2   2   2   2   0   2   0   0   0   2   2   2   0   0   2   0   2   2   0   2   2   2   2   2   0   0   2   2   0   0   2   2   0   2   2   0   0   0   0   0   2   2   2   0   2   2   0   2   2   0   2   2   0   0   0   0   2   0   0   2   2   0   0   0   0   0   2   0   0   0
 MK-5-8                 2   0   2   0   2   0   2   2   2   0   0   2   2   0   2   0   2   2   0   2   0   0   2   2   2   2   2   0   0   0   2   2   0   0   2   0   0   0   2   0   0   0   0   0   0   0   0   2   0   0   0   2   2   2   2   2   0   2   2   2   2   2   0   0   2   2   2   0   0   2   0   2   2   0   2   2   2   0   2   2   2   0   0   2   2   2   0   0   0   2   2   0   2   0   0   2   0   2   0   2   0   2   0   2   0   2   0   2   2   0   0   0   0   0   2   2   2   2   2   0   2   2   0   2   2   2   2   2   0   0   2   2   2   2   0   2   2   0   0   2   2   2   0   0   2   0   2   0   2   2   2   2   2   2   0   2   2   2   0   0   2   2   0   2   2   0   0   2   0   0   2   0   2   0   0   0   0   2   2   0   2   2   0   0   0   0   2   0   0   2   2   0   0   0   0   0   2   0   0   0
 MK-5-9                 2   0   2   0   2   0   2   2   2   2   0   2   0   0   0   0   2   0   0   2   0   0   2   2   2   2   2   0   0   0   0   2   2   0   2   0   0   0   2   0   0   0   0   0   0   0   0   2   0   0   0   2   2   2   2   2   0   2   2   2   2   2   0   0   2   2   2   0   2   2   2   2   2   0   2   2   2   0   2   2   2   0   0   2   2   2   0   0   0   2   2   0   2   0   0   2   0   2   0   2   0   0   0   2   2   2   0   2   2   0   0   0   0   0   2   0   2   2   0   0   2   2   0   2   2   0   2   2   0   0   2   2   2   2   0   2   2   0   0   0   0   2   2   0   2   0   2   2   2   2   2   2   2   2   0   2   0   2   0   0   2   2   0   2   2   0   0   2   0   0   0   0   2   0   0   0   0   2   2   0   2   2   0   0   0   2   2   0   0   2   2   0   0   0   0   0   2   0   0   0
 MK-5-10                2   0   2   2   2   0   0   2   0   2   0   2   0   2   0   0   2   2   2   2   0   0   2   0   2   2   2   0   0   2   2   0   2   0   2   0   0   0   2   0   0   0   0   0   0   0   0   2   0   0   0   0   2   2   2   0   0   0   2   2   0   2   2   0   2   0   2   0   2   2   2   2   2   0   2   2   0   0   2   0   0   0   0   2   2   2   0   0   2   2   2   0   2   0   0   2   0   2   0   0   0   0   0   2   0   2   0   2   2   0   0   0   0   0   2   0   2   2   0   0   2   2   0   2   2   2   2   2   0   0   2   2   2   2   0   0   2   0   0   2   2   2   2   0   2   0   2   2   2   2   2   2   2   2   0   2   0   2   0   0   2   2   0   2   2   0   0   2   0   0   0   0   2   0   0   0   0   2   2   0   2   2   0   0   0   0   2   0   0   2   2   0   0   0   2   0   2   0   0   2
 MK-5-11                2   0   2   0   2   0   0   2   0   2   0   0   0   2   0   0   2   0   2   2   0   0   2   2   2   2   2   0   0   2   2   0   2   0   2   0   0   0   2   0   0   2   0   0   0   0   0   2   0   0   0   0   0   2   2   0   0   0   2   2   0   2   2   0   2   2   2   0   2   0   2   2   0   0   2   2   0   0   2   0   0   0   0   2   2   2   0   0   2   2   2   0   2   0   0   2   0   2   0   0   0   0   0   2   0   2   0   2   2   0   0   0   0   0   2   0   2   2   0   0   2   2   0   2   2   2   2   2   0   0   2   2   2   2   0   0   2   0   0   2   0   2   2   0   2   2   2   2   2   2   2   2   2   2   0   2   0   0   0   0   2   2   0   2   2   0   0   2   0   0   0   0   2   0   0   0   0   2   2   0   2   2   0   0   0   0   2   0   0   2   2   0   0   0   2   0   2   0   2   2
 MK-5-12                2   0   2   0   2   0   0   2   0   2   0   0   0   2   0   0   0   0   2   2   0   0   2   2   2   2   2   0   2   2   2   0   2   2   2   2   0   0   2   0   0   2   0   0   0   0   0   2   0   0   2   2   2   2   2   0   0   0   2   0   0   2   0   2   2   2   2   0   0   0   2   2   0   0   2   2   0   0   2   0   0   0   0   2   0   2   0   0   2   2   2   0   2   2   0   2   0   2   2   2   0   0   0   2   2   2   0   2   2   0   0   0   0   0   2   0   2   2   0   0   0   0   0   2   2   2   2   2   0   0   2   2   2   2   0   0   2   0   0   2   0   2   2   2   2   2   2   2   2   0   2   2   2   2   0   2   0   2   0   0   2   2   0   2   2   0   0   2   0   0   0   0   2   0   0   0   0   2   2   0   2   2   0   0   0   0   2   0   0   2   2   0   0   2   2   0   2   0   2   2
 MK-5-13                2   0   2   0   2   0   0   2   0   2   0   2   0   2   0   0   0   0   2   2   0   0   2   2   2   2   2   0   2   0   2   0   2   2   2   2   0   0   2   0   0   2   0   0   2   0   0   2   0   0   2   2   0   2   2   0   0   0   2   0   0   2   2   2   0   2   2   2   0   0   2   2   0   0   2   2   0   0   2   0   0   0   0   2   0   2   0   0   2   0   2   0   2   2   0   2   0   2   2   2   0   0   0   2   2   2   0   2   2   0   0   0   0   0   2   0   2   2   0   0   0   0   0   2   2   2   2   2   2   0   2   2   2   2   2   0   2   2   0   0   0   2   2   2   2   2   2   0   2   0   2   0   2   2   0   2   0   2   0   0   2   2   2   2   2   0   0   2   0   2   0   0   0   0   0   0   0   2   2   0   2   2   0   0   0   0   2   0   2   2   2   0   0   2   2   0   2   0   2   2
 MK-5-14                2   0   2   0   2   0   0   2   0   2   0   2   2   2   0   0   0   0   2   2   0   0   2   2   2   2   0   0   0   0   2   0   2   0   2   0   0   0   2   0   0   2   2   2   2   0   0   0   0   0   2   2   0   2   2   2   0   0   2   2   0   2   2   2   0   2   2   2   0   0   2   2   0   0   0   0   0   0   2   0   0   0   0   0   0   2   0   0   2   2   2   0   2   2   0   2   0   2   2   2   0   2   0   2   2   2   2   0   0   0   2   0   0   0   2   0   2   2   0   0   0   0   0   0   2   2   0   2   0   0   2   2   2   2   2   0   2   2   0   0   0   2   2   2   2   2   2   0   2   0   0   0   2   2   0   2   0   0   0   0   2   2   0   2   2   0   0   2   0   2   0   0   0   2   0   0   0   2   2   0   0   2   0   0   0   2   2   2   2   0   2   2   0   2   2   0   2   0   2   2
 MK-5-15                2   0   2   0   2   0   0   2   0   2   0   0   2   0   0   2   0   0   2   2   0   0   2   2   2   2   0   0   0   0   2   0   2   0   2   0   0   0   0   0   0   0   2   2   2   0   0   0   2   0   2   2   0   2   2   2   0   2   2   2   0   2   2   2   0   2   2   2   0   0   2   2   0   0   2   0   0   0   2   2   0   0   0   0   0   2   0   0   2   2   2   0   2   2   0   2   0   2   2   2   0   2   2   2   2   0   0   0   0   0   2   0   0   0   2   0   2   0   0   2   0   0   0   0   2   2   0   2   0   0   2   2   0   2   2   0   2   2   2   0   0   2   2   2   2   2   2   0   2   2   0   0   2   2   0   2   0   0   0   0   2   2   2   2   2   0   0   2   0   2   0   0   0   0   0   0   0   2   2   0   0   2   0   0   0   2   2   2   2   2   2   2   0   2   2   0   2   2   2   2
 MK-5-16                2   0   2   0   2   0   0   2   0   2   0   0   2   2   0   2   0   0   2   2   0   0   2   2   2   2   0   0   0   2   2   0   2   0   2   2   0   0   0   0   0   0   2   2   2   0   0   0   2   0   2   2   0   2   2   2   0   2   2   2   0   2   2   2   0   2   2   2   0   0   2   2   0   0   2   0   2   0   2   2   0   0   0   2   0   2   0   0   2   2   2   0   2   2   0   2   0   2   2   2   0   0   2   2   0   0   0   0   0   0   2   2   0   0   2   0   0   0   0   0   0   2   0   2   2   2   0   2   0   0   2   2   0   2   0   0   2   2   2   0   0   2   2   2   2   2   2   0   2   2   0   0   2   2   0   2   0   0   0   0   2   2   2   2   2   2   0   2   0   2   2   2   0   0   0   0   0   2   2   2   0   2   0   0   0   2   0   2   2   2   2   2   0   2   2   2   0   2   2   2
 MK-6-1                 0   2   0   2   0   0   0   0   2   0   2   2   2   0   0   2   2   0   2   2   2   0   2   2   0   0   0   2   0   2   2   0   2   0   2   0   2   0   2   0   2   0   0   2   0   2   2   0   2   2   2   2   2   0   2   2   2   2   0   0   2   2   2   2   0   0   2   0   0   2   0   2   0   2   2   2   2   0   0   0   0   2   2   0   2   2   2   0   2   2   0   0   0   2   2   0   2   0   2   0   0   2   2   2   2   0   0   0   0   0   0   2   0   2   2   2   0   2   0   2   0   0   0   2   2   2   2   0   2   0   2   0   0   2   0   0   2   2   2   2   0   2   2   0   2   0   2   0   2   2   0   0   2   2   2   2   0   0   2   2   0   2   2   2   0   0   0   0   0   2   2   2   0   2   2   2   0   2   0   0   2   0   2   2   0   0   0   2   0   2   2   0   0   2   2   2   0   2   0   0
 MK-6-2                 0   2   0   2   2   0   0   0   2   0   2   2   2   0   0   2   2   0   2   2   2   2   2   2   0   2   0   2   0   2   2   0   2   2   2   0   2   0   2   0   0   0   2   2   0   2   2   0   2   2   2   2   2   0   2   2   2   0   0   0   2   2   2   2   0   0   2   0   0   2   0   2   0   2   2   2   2   0   0   0   0   2   0   0   2   2   2   0   2   2   0   0   0   2   2   0   2   0   0   0   0   2   2   2   2   0   0   0   0   0   0   2   0   2   2   2   0   2   0   2   0   0   0   2   2   2   2   0   2   0   2   0   0   2   0   2   2   2   2   2   0   2   2   0   2   0   2   0   2   0   0   0   2   2   2   2   0   0   2   2   0   2   2   2   0   0   0   0   0   2   2   2   0   2   2   2   0   2   0   0   2   0   2   2   0   0   0   2   0   2   0   0   0   2   2   0   0   2   0   0
 MK-6-3                 0   2   2   2   2   0   0   0   2   0   2   2   2   0   0   0   2   0   2   2   2   2   2   2   2   2   0   2   0   2   2   0   2   2   2   0   2   0   2   0   0   0   2   0   0   2   2   0   2   2   2   2   2   0   2   2   0   0   0   0   2   0   2   2   0   0   2   0   0   2   2   0   0   2   2   2   2   0   0   0   0   2   0   0   2   2   2   0   2   2   0   0   0   2   2   0   2   0   0   0   0   2   2   0   2   0   0   0   0   0   0   2   0   2   2   2   0   2   0   0   0   0   0   2   2   2   2   0   2   0   2   0   0   2   0   2   2   2   2   2   0   2   2   0   2   2   2   0   0   0   0   0   2   2   2   2   0   0   0   2   0   2   2   2   0   0   0   0   0   2   0   0   0   2   2   2   0   2   0   0   2   0   2   2   0   0   0   2   0   2   0   0   0   2   2   0   0   2   0   0
 MK-6-4                 0   2   2   2   2   0   0   0   2   0   2   2   2   0   0   2   0   2   2   2   2   2   2   2   2   2   0   2   0   2   2   0   2   2   2   0   2   0   2   0   0   0   2   2   0   2   2   0   2   2   2   2   2   0   2   2   0   0   0   0   0   0   0   2   0   0   2   0   0   2   2   0   0   2   2   2   2   0   0   0   0   2   0   0   2   2   2   0   2   0   0   0   0   2   2   0   2   0   0   0   0   2   0   2   2   0   0   0   0   0   2   2   0   2   2   2   0   2   0   0   0   0   2   2   2   2   2   0   2   0   2   0   2   0   0   2   0   2   2   2   0   2   2   0   0   2   2   0   0   0   0   0   2   2   2   2   2   0   0   2   0   0   2   2   0   0   0   0   0   2   0   0   0   2   2   2   0   2   0   0   2   0   2   2   0   2   0   2   2   2   0   0   0   2   2   0   2   2   0   0
 MK-6-5                 0   2   2   0   2   0   0   0   2   0   2   2   2   0   0   2   0   2   2   0   2   2   2   0   2   2   0   2   0   2   2   0   2   2   2   0   2   0   2   0   0   0   2   2   0   2   2   0   2   2   2   2   2   0   2   2   0   0   0   0   2   0   0   2   0   0   2   0   0   2   2   0   0   2   2   2   2   0   0   0   0   0   2   0   0   2   2   0   2   0   0   0   0   2   2   0   2   2   0   0   0   2   2   0   2   0   0   0   0   0   2   2   0   2   2   2   0   0   0   2   2   0   2   2   2   2   2   0   2   0   2   0   0   0   2   2   0   2   2   2   0   2   2   0   2   2   2   0   0   0   0   0   2   2   0   2   2   0   0   2   0   0   2   2   0   0   0   0   0   2   0   0   0   2   2   2   0   2   0   0   2   0   2   2   0   2   0   0   2   2   0   0   2   2   2   0   2   2   0   0
 MK-6-6                 0   2   2   0   2   2   0   0   2   0   2   2   2   0   0   2   0   2   2   0   0   2   2   0   2   2   2   2   2   0   2   0   2   2   2   0   2   0   2   0   0   0   2   2   0   2   2   0   2   2   0   2   2   0   2   2   2   0   0   0   2   0   0   2   0   0   2   0   0   2   2   0   0   2   0   2   0   0   0   2   0   0   2   0   0   2   2   0   2   2   0   0   2   0   2   0   2   2   0   0   0   2   2   0   2   0   0   0   0   0   2   2   2   0   0   0   0   0   0   2   2   0   2   2   2   0   2   0   2   0   2   0   0   0   2   2   0   2   2   2   0   2   2   0   2   2   2   0   0   0   0   2   2   2   0   2   2   0   0   2   0   0   2   2   0   0   0   0   0   2   0   0   0   2   2   2   0   2   0   2   2   0   2   2   0   2   2   0   2   2   0   0   2   2   2   0   2   2   2   0
 MK-6-7                 0   2   2   0   2   2   0   0   2   0   2   2   2   0   2   2   0   2   2   0   0   2   2   0   2   2   2   2   2   0   2   0   2   2   2   0   2   0   2   0   0   0   2   2   0   0   2   0   2   2   0   2   0   0   2   2   2   0   0   2   2   0   0   2   0   0   2   0   0   2   2   0   0   2   0   2   0   0   0   2   0   0   2   0   0   2   2   0   2   2   0   2   2   0   2   0   2   0   0   0   0   2   2   0   2   0   0   0   0   0   2   2   2   0   0   0   0   0   0   2   2   0   2   2   2   0   2   0   2   0   2   0   0   0   2   2   0   2   2   2   0   0   2   0   2   0   2   0   0   0   0   2   2   2   0   2   2   2   0   2   0   0   2   2   0   0   0   0   0   2   0   0   0   2   2   2   2   2   0   2   2   0   2   2   0   2   2   0   2   2   0   2   2   0   2   0   2   2   2   2
 MK-6-8                 0   0   2   0   0   2   0   2   2   0   2   2   0   0   2   2   2   0   2   0   0   2   2   2   2   2   0   2   2   2   2   0   2   2   2   0   2   0   2   0   0   2   2   2   0   0   2   0   2   2   0   2   0   0   2   2   2   0   0   2   2   0   0   2   2   2   2   0   0   2   2   0   2   2   0   2   2   0   0   2   0   0   2   0   0   2   2   0   0   2   0   2   2   0   2   2   0   0   0   0   0   2   2   0   2   0   0   0   0   0   2   2   2   0   0   0   0   2   0   2   2   2   2   2   2   0   2   0   2   0   2   0   0   0   2   2   0   2   2   2   0   0   2   0   2   0   2   2   0   0   0   2   2   2   0   2   2   2   0   2   0   0   2   2   0   0   0   0   0   2   2   0   0   2   0   2   2   2   0   2   2   0   2   2   0   2   2   0   2   2   0   0   2   0   2   0   2   2   2   2
 MK-6-9                 0   0   2   0   0   2   0   2   2   0   2   2   0   0   0   2   2   0   2   0   0   2   2   2   2   2   0   2   2   2   2   0   2   0   2   0   2   2   2   0   0   2   2   2   0   0   2   0   2   0   0   2   0   0   2   2   2   0   2   2   2   0   0   2   2   2   2   0   0   2   2   0   2   2   0   2   2   0   0   2   0   0   2   0   0   2   2   0   0   2   0   2   2   0   2   2   0   0   0   0   0   2   2   0   2   0   0   0   0   0   2   2   2   2   0   0   0   2   0   2   2   2   2   0   0   0   2   0   2   0   2   0   0   0   0   2   0   2   2   2   2   0   2   0   2   0   2   2   0   0   2   2   2   2   0   2   2   0   0   2   0   0   0   2   2   0   0   0   0   2   2   0   0   2   0   2   2   2   0   2   2   0   2   2   0   2   2   0   2   2   0   0   2   2   2   0   2   0   2   0
 MK-6-10                0   0   2   0   0   2   0   2   2   0   2   2   2   0   0   0   2   2   2   0   0   2   2   2   2   2   2   2   2   2   2   0   2   0   2   0   2   2   2   0   0   2   2   2   0   0   2   0   2   0   0   2   2   0   2   2   2   0   2   2   0   0   0   2   0   2   2   0   0   0   2   0   2   2   0   2   2   0   0   2   0   0   2   0   0   2   2   0   0   2   0   2   0   0   2   2   2   0   0   0   0   2   2   0   0   0   0   0   0   0   2   2   2   2   2   0   0   2   0   2   2   0   0   0   0   0   2   0   2   0   0   0   2   2   0   2   0   0   2   0   2   0   0   2   2   0   2   2   0   0   0   2   2   2   2   2   2   0   0   2   0   2   0   2   2   0   0   0   0   2   2   0   2   2   0   2   2   2   0   2   0   0   2   2   0   2   2   0   2   2   0   2   2   0   2   2   2   0   2   0
 MK-6-11                0   0   2   2   0   2   2   2   2   0   2   2   2   0   0   0   2   2   2   2   0   2   2   2   2   2   2   2   2   2   2   0   2   0   2   0   2   2   2   0   0   2   2   2   0   0   2   0   2   0   0   2   2   2   2   2   2   0   2   0   0   0   0   2   0   2   2   0   0   0   2   0   2   2   2   2   2   0   0   2   0   0   2   0   0   2   0   2   0   2   2   2   2   0   0   2   2   0   2   0   0   2   2   0   0   0   0   0   0   0   2   2   2   2   2   0   0   2   0   2   0   0   0   0   2   0   2   0   2   0   0   0   2   2   0   2   0   0   2   0   2   0   0   2   2   0   2   2   0   0   0   2   2   2   2   2   2   0   0   2   0   2   0   2   2   0   0   0   0   2   2   0   2   2   0   2   0   2   0   2   0   0   2   0   0   2   2   0   2   2   0   2   0   0   2   2   2   0   2   0
 MK-6-12                0   0   2   0   0   2   2   2   2   0   2   2   2   0   0   0   2   0   2   0   0   2   2   2   2   2   2   2   2   2   2   0   2   0   2   0   0   0   2   0   0   2   2   2   0   0   2   2   2   2   0   2   2   2   2   2   2   2   0   0   0   0   0   2   0   2   2   0   0   0   2   0   2   2   2   2   2   0   0   2   0   0   2   0   0   2   2   2   0   0   2   0   2   0   0   0   2   0   2   0   0   2   2   0   0   0   0   0   0   0   2   2   2   2   2   0   0   2   0   2   0   0   0   0   2   0   2   0   2   0   0   0   2   2   0   2   0   0   2   0   2   0   0   2   2   0   2   2   0   0   0   2   0   2   2   0   2   0   0   2   0   2   2   2   2   0   0   0   0   2   2   0   2   2   0   2   0   2   0   2   2   0   2   0   0   2   0   0   2   2   2   2   0   0   2   2   2   0   2   0
 MK-6-13                0   0   2   0   0   2   2   2   2   0   2   0   2   0   0   0   2   0   2   0   0   2   2   2   2   0   2   2   2   2   2   0   2   0   2   2   0   0   2   0   0   0   2   2   0   0   2   2   2   2   0   2   0   2   2   2   2   2   0   0   2   0   0   2   0   2   2   0   0   0   2   2   0   2   2   2   2   0   0   2   0   0   2   0   2   2   2   2   0   0   2   0   2   0   0   0   2   0   2   0   0   2   2   0   0   0   0   0   0   0   2   2   0   2   2   2   2   2   0   2   0   0   2   0   2   0   2   0   2   0   0   0   2   2   0   2   0   0   2   2   2   0   0   2   2   0   2   2   0   0   0   2   2   0   0   0   2   0   0   2   0   2   2   2   2   0   0   0   0   2   2   0   2   2   0   0   0   2   0   2   2   0   0   0   0   2   0   0   2   2   2   2   0   0   2   2   2   0   2   0
 MK-6-14                0   0   2   0   0   2   2   2   2   2   2   0   2   0   0   0   2   0   0   0   0   2   2   2   2   0   2   2   2   2   2   0   2   0   2   2   0   0   2   0   0   2   2   2   0   0   2   2   2   2   0   2   0   2   2   2   2   0   0   0   2   0   0   2   2   2   2   0   0   0   0   0   0   2   2   0   2   0   0   2   0   0   2   2   2   2   2   2   0   0   2   0   2   0   0   0   2   0   2   0   0   2   2   0   0   0   0   0   0   0   2   2   0   2   2   2   2   2   0   2   0   0   2   0   2   0   2   0   2   0   2   0   2   2   0   2   0   0   0   2   2   0   0   2   2   0   2   2   0   0   0   2   2   0   0   0   2   0   0   2   0   0   2   0   2   0   0   0   0   2   2   0   2   2   0   0   0   2   0   2   2   0   0   0   0   2   0   0   2   2   2   2   0   0   2   2   2   0   2   0
 MK-6-15                0   0   2   0   0   2   2   2   2   2   2   0   2   0   2   0   2   0   0   0   0   2   2   2   2   0   2   2   2   2   2   0   2   0   0   2   0   0   2   0   0   2   2   2   0   0   2   2   2   2   0   2   2   2   2   2   2   0   0   0   2   0   0   0   2   2   2   0   0   0   0   0   2   2   2   0   2   0   0   2   0   0   2   2   2   2   2   2   0   0   2   0   2   0   0   0   2   0   2   0   0   2   0   0   0   0   0   0   0   0   2   2   0   2   2   2   2   2   0   2   0   0   2   0   2   2   2   0   2   0   2   0   2   2   0   2   0   0   0   2   2   0   0   2   0   0   2   2   0   0   0   2   2   0   0   0   2   0   0   0   0   0   2   0   2   0   0   0   0   2   2   2   0   2   0   0   0   0   0   2   2   0   0   0   0   2   0   0   2   2   2   2   0   0   2   2   2   0   2   0
 MK-6-16                0   0   2   2   0   0   0   2   0   2   2   0   2   0   2   0   2   2   2   0   0   2   2   2   2   0   2   2   0   2   2   0   2   0   0   2   0   0   2   0   0   2   0   2   0   0   2   2   2   2   0   2   2   2   2   2   2   2   0   0   2   0   0   0   2   2   2   2   0   0   0   0   2   2   2   0   2   0   0   2   0   0   2   2   2   2   0   2   0   0   2   0   2   0   0   0   2   0   2   0   0   2   0   0   0   0   0   0   2   2   2   2   0   2   2   2   2   0   0   2   0   0   2   0   2   2   2   0   0   0   2   0   2   2   0   2   0   0   0   2   2   0   0   2   0   0   2   2   0   2   0   2   2   0   2   0   2   0   0   2   0   0   2   0   2   2   0   0   0   2   2   2   0   2   0   0   2   0   0   2   2   0   0   0   0   2   0   0   2   2   2   2   2   0   2   2   0   0   2   0
 
!****************************************** Phenotypic Data **********************************************************
!-100.0 is resevred for missing phenotype
SimulatedTrait1        15.3916   13.4983   16.4655   13.7955   15.8107   13.3364   16.2216   14.7637   14.5140   16.0064   15.5700   13.9794   15.4426   14.9350   14.5505   14.0935   14.7586   15.9731   15.2241   15.7546   16.3346   13.8457   15.2851   16.7419   15.5357   15.7884   13.5767   13.9924   16.2538   15.8913   13.6885   15.5888   14.6515   15.2382   14.1230   13.4888   14.3339   14.0105   14.9498   14.7663   14.6115   15.8778   16.0042   15.8603   14.8399   14.6092   14.1128   15.2075   14.3199   15.7287   16.6185   15.9117   13.8041   13.7959   15.4295   14.1202   15.3032   15.5463   14.4916   15.4983   14.3331   16.1647   15.7764   15.9240   13.7847   15.4978   14.9094   16.6214   14.0480   14.8912   13.8295   13.4395   14.2230   13.8431   16.2722   13.8469   13.7475   13.3568   14.6876   13.8831   12.6125   15.8278   14.5681   14.8496   15.8584   13.2049   15.8834   15.3302   14.1403   14.0856   14.2010   15.6495   13.8438   15.0668   15.3143   14.9664   15.5194   14.1325   15.3377   13.8002   15.4310   16.6521   16.1012   14.1701   15.2068   13.4401   16.5413   16.1357   15.7843   14.9105   13.0017   14.4485   14.4761   15.9292   16.3060   16.8119   14.0193   15.2611   14.5500   16.6901   16.4197   14.6720   14.6386   15.9421   14.5645   14.6577   13.8710   15.7956   15.8660   14.4813   13.6708   15.8538   15.1000   15.4158   15.0682   13.7751   15.9496   13.6732   13.6862   15.3859   13.5452   14.7683   15.7104   15.1641   13.8126   15.7991   15.3023   15.6197   14.1045   14.6788   14.1035   14.5799   15.3812   13.4978   13.0798   15.9454   15.2843   15.5902   13.6700   15.3887   14.3594   14.1385   15.1191   16.4104   14.6072   14.3091   14.3154   14.8699   14.7358   15.0188   14.0625   16.0268   13.7052   13.6008   14.6475   16.5006   15.8025   15.5119   15.9328   13.8847   15.1550   15.5935   14.3890   13.9732   15.9022   13.8857   15.8728   15.0747   16.2712   15.5699   16.5957   15.9928   16.1643   13.8592   15.7563   15.1129   15.0557   15.7819   15.3926   14.4848
SimulatedTrait2         9.3010   10.6435    9.8281   10.3632    9.4726   10.5605    9.5615    9.3305   10.5290    9.7680    9.5500    9.9397   10.6051   10.2962    9.6547   10.4778   10.6633    9.4584    9.2881    9.7923    8.9954   10.2790   10.2887    9.3828    9.8300    9.4188   10.8037   10.4822   10.0808    9.1701   10.6875    9.5848   10.1334    9.6241   10.4400   10.6716   10.7519   10.5412    9.3897   10.7717   10.2255    9.6419    9.4575    9.4077   10.7530   10.3877   10.6671    9.0204   10.7618    9.6129    9.1978    9.1477   10.2383   10.8386    9.5927   10.3737    9.2728    9.9118   10.3629    9.7036   10.4758    9.6491    9.1625    9.7230   10.4402    9.5253   10.8291    9.4303   10.8135   10.6267   10.0358   10.5456   10.1668   10.2634    9.6389   10.5138   10.3805   10.5456   10.2878   10.5583   10.7734    9.3047   10.6442   10.3719    9.4495    9.9868    9.6174    9.8349   10.2316   10.4126   10.6835    9.1747   10.3505   10.5694    9.9244   10.5547    9.4653   10.2885    9.5450   10.5168    9.8664    9.4093    9.6320   10.5527    9.4921   10.5038    9.4515    9.8733    9.2978    9.6175   10.6365   10.2186   10.2720    9.5459    9.2848    9.6727   10.8349    9.6751    9.9994    9.2644    9.3596    9.4095   10.3983    9.4209   10.4880   10.9014   10.1454    9.4043    8.9987   10.7496   10.3648    9.5345    9.8000   10.2861    9.2090   10.4083    9.6384   10.6216   10.2292    9.4958   10.4271   10.6444    9.4007    8.8554   10.3398   10.4739    9.2765    9.5466   10.0115    9.2513   10.5355   10.5206    9.5717   10.2834   10.2413    9.6923    9.3858    9.5112   10.4806   10.3834   10.5129   10.6153   10.7695    9.3170   10.5691   10.4750   10.6185   10.1850   10.7158   10.0258   10.6525    9.9291   10.5414   10.4141    9.7815    9.8247    9.5261    9.8709    9.1276   10.4598    9.4162    9.5469   11.0429   10.0759    9.5883   10.8853    9.3888   10.5833    9.5888    9.7879    8.9559    9.6968    9.7193   10.3397    9.8787   10.1326    9.8280    9.5100    9.3775   10.7111
 
