# Supplementary material for: Inclusive Composite Interval Mapping of QTL by Environment Interactions in Biparental Populations
Source: PLoS One. 2015 Jul 10;10(7):e0132414. doi: 10.1371/journal.pone.0132414 (PMC4498613; doi:10.1371/journal.pone.0132414)
Supplement: S6 File — (ZIP) [file pone.0132414.s006.zip › H=0.8/L1/run_00194.met]

!**********************Note: lines staring with "!" are remarks and will be ignored in the program********************
!*********************************General Information**********************************
!Assuming F1 = P1 x P2, populations available in QTL IciMapping are: 
!  1, P1BC1F1 = P1 x F1, the first backcrossing where P1 is used as the recurrent parent;
!  2, P2BC1F1 = P2 x F1, the first backcrossing where P2 is used as the recurrent parent;
!  3, F1DH, F1-derived doubled haploids; 
!  4, RIL or F1RIL, recombination inbred lines through the repeated selfing of F1;
!  5, P1BC1RIL, recombination inbred lines through the repeated selfing of P1BC1F1;
!  6, P2BC1RIL, recombination inbred lines through the repeated selfing of P2BC1F1;
!  7, F2, the selfing generation of F1;
!  8, F3, the selfing generation of F2;
!  9, P1BC2F1, the second backcrossing where P1 is used as the recurrent parent; 
! 10, P2BC2F1, the second backcrossing where P2 is used as the recurrent parent;
! 11, P1BC2RIL, recombination inred lines through the repeated selfing of P1BC2F1; 
! 12, P2BC2RIL, recombination inred lines through the repeated selfing of P2BC2F1; 
! 13, P1BC1F2, the selfing generation of P1BC1F1; 
! 14, P2BC1F2, the selfing generation of P2BC1F1; 
! 15, P1BC2F2, the selfing generation of P1BC2F1; 
! 16, P2BC2F2, the selfing generation of P2BC2F1; 
! 17, P1BC1DH, P1BC1F1-derived doubled haploids; 
! 18, P2BC1DH, P2BC1F1-derived doubled haploids; 
! 19, P1BC2DH, P1BC2F1-derived doubled haploids; 
! 20, P2BC2DH, P2BC2F1-derived doubled haploids; 
   3      !Mapping Population (see remarks above)
   2      !Mapping Function (1 for Kosambi; 2 for Haldane; 3 for Morgan)
   2      !Marker Space Type (1 for intervals; 2 for positions)
   1      !Marker Space Unit(1 for centiMorgans; 2 for Morgan)
   6      !Number of Chromosomes (or Linkage Groups)
 200      !Size of the mapping population
   2      !Number of environments
 
!***************************************** Chromosomes and Linkage Maps **********************************************
!Chromosome                 NumMarkers
-CH1                        16
-CH2                        16
-CH3                        16
-CH4                        16
-CH5                        16
-CH6                        16
!Linkage map (Marker name followed by position or the interval length)
 MK-1-1                1     0.000
 MK-1-2                1    10.000
 MK-1-3                1    20.000
 MK-1-4                1    30.000
 MK-1-5                1    40.000
 MK-1-6                1    50.000
 MK-1-7                1    60.000
 MK-1-8                1    70.000
 MK-1-9                1    80.000
 MK-1-10               1    90.000
 MK-1-11               1   100.000
 MK-1-12               1   110.000
 MK-1-13               1   120.000
 MK-1-14               1   130.000
 MK-1-15               1   140.000
 MK-1-16               1   150.000
 MK-2-1                2     0.000
 MK-2-2                2    10.000
 MK-2-3                2    20.000
 MK-2-4                2    30.000
 MK-2-5                2    40.000
 MK-2-6                2    50.000
 MK-2-7                2    60.000
 MK-2-8                2    70.000
 MK-2-9                2    80.000
 MK-2-10               2    90.000
 MK-2-11               2   100.000
 MK-2-12               2   110.000
 MK-2-13               2   120.000
 MK-2-14               2   130.000
 MK-2-15               2   140.000
 MK-2-16               2   150.000
 MK-3-1                3     0.000
 MK-3-2                3    10.000
 MK-3-3                3    20.000
 MK-3-4                3    30.000
 MK-3-5                3    40.000
 MK-3-6                3    50.000
 MK-3-7                3    60.000
 MK-3-8                3    70.000
 MK-3-9                3    80.000
 MK-3-10               3    90.000
 MK-3-11               3   100.000
 MK-3-12               3   110.000
 MK-3-13               3   120.000
 MK-3-14               3   130.000
 MK-3-15               3   140.000
 MK-3-16               3   150.000
 MK-4-1                4     0.000
 MK-4-2                4    10.000
 MK-4-3                4    20.000
 MK-4-4                4    30.000
 MK-4-5                4    40.000
 MK-4-6                4    50.000
 MK-4-7                4    60.000
 MK-4-8                4    70.000
 MK-4-9                4    80.000
 MK-4-10               4    90.000
 MK-4-11               4   100.000
 MK-4-12               4   110.000
 MK-4-13               4   120.000
 MK-4-14               4   130.000
 MK-4-15               4   140.000
 MK-4-16               4   150.000
 MK-5-1                5     0.000
 MK-5-2                5    10.000
 MK-5-3                5    20.000
 MK-5-4                5    30.000
 MK-5-5                5    40.000
 MK-5-6                5    50.000
 MK-5-7                5    60.000
 MK-5-8                5    70.000
 MK-5-9                5    80.000
 MK-5-10               5    90.000
 MK-5-11               5   100.000
 MK-5-12               5   110.000
 MK-5-13               5   120.000
 MK-5-14               5   130.000
 MK-5-15               5   140.000
 MK-5-16               5   150.000
 MK-6-1                6     0.000
 MK-6-2                6    10.000
 MK-6-3                6    20.000
 MK-6-4                6    30.000
 MK-6-5                6    40.000
 MK-6-6                6    50.000
 MK-6-7                6    60.000
 MK-6-8                6    70.000
 MK-6-9                6    80.000
 MK-6-10               6    90.000
 MK-6-11               6   100.000
 MK-6-12               6   110.000
 MK-6-13               6   120.000
 MK-6-14               6   130.000
 MK-6-15               6   140.000
 MK-6-16               6   150.000
!*********************************** Marker Types ********************************************************************
!Co-dominant marker: When heterozygote F1 is present, P1 is coded as 2, F1 is coded as 1, and P2 is coded as 0; Otherwise, P1 is coded as 2, and P2 is coded as 0. 
!Dominant marker: When heterozygote F1 is present, P1 and F1 are coded as 12, and P2 is coded as 0; Otherwise, P1 is coded as 2, and P2 is coded as 0.  
!Recessive markers: When heterozygote F1 is present, P1 is coded as 2, and F1 and P2 are coded as 10; Otherwise, P1 is coded as 2, and P2 is coded as 0. 
!Missing marker is coded as -1. 
 MK-1-1                 0   2   2   0   2   0   0   2   2   0   2   2   2   2   0   0   2   0   0   0   0   2   2   2   0   0   0   0   0   2   2   0   2   2   0   0   0   2   0   2   2   0   0   2   0   2   0   0   0   0   2   2   2   2   2   2   0   2   2   2   0   0   0   0   2   0   0   2   0   0   2   0   2   2   0   2   0   2   2   2   0   0   0   2   2   0   0   0   2   2   0   2   2   0   0   2   0   0   2   2   0   0   0   0   2   2   2   0   0   2   0   2   2   2   2   2   0   2   0   0   2   0   0   0   0   0   2   2   0   2   2   0   2   0   2   2   2   2   0   2   2   2   2   2   2   0   2   0   0   2   2   2   2   2   0   0   0   2   0   2   2   0   0   0   2   0   2   0   2   2   2   0   2   2   0   2   0   2   0   0   0   2   0   0   2   2   0   2   2   0   2   0   0   2   0   0   2   2   0   0
 MK-1-2                 0   2   2   0   2   0   0   2   2   0   2   2   2   2   0   0   0   0   0   0   0   2   2   2   0   0   0   0   0   2   0   0   2   2   0   0   0   2   0   2   0   0   0   2   0   2   0   0   0   0   0   2   2   2   0   2   0   0   2   2   0   0   0   0   0   0   0   2   0   0   2   0   2   2   2   2   0   2   0   2   0   0   0   2   2   0   0   0   0   2   0   2   2   2   0   2   0   0   2   2   0   0   0   0   2   2   2   0   0   2   0   2   2   2   2   0   0   2   0   0   2   0   0   0   0   0   2   0   0   0   2   0   2   0   2   2   2   2   0   2   2   2   2   2   2   0   2   0   0   0   2   2   2   2   0   0   0   2   0   2   2   0   0   0   2   2   2   0   2   2   2   0   0   2   0   2   2   2   0   0   0   0   0   0   2   2   0   2   2   0   2   0   0   2   0   0   0   2   2   0
 MK-1-3                 0   2   2   0   2   0   0   2   2   0   0   2   2   2   2   2   0   0   0   0   0   2   2   2   0   0   0   0   0   2   0   0   2   2   0   0   0   2   0   0   0   0   0   2   0   2   0   0   0   0   2   2   2   2   2   2   0   0   2   0   0   0   0   0   0   0   2   2   0   0   2   0   2   0   2   2   2   2   0   2   0   0   0   2   2   0   2   0   0   2   0   2   0   2   0   0   0   0   2   2   0   0   0   0   2   2   2   0   0   2   0   2   2   2   2   0   0   2   0   0   2   0   0   0   0   0   2   0   0   0   2   0   2   0   2   2   2   2   0   2   2   2   2   2   2   0   2   2   0   0   2   2   2   2   0   0   0   2   0   2   2   0   0   0   2   2   0   0   2   0   2   0   0   2   0   2   2   2   0   0   0   0   0   2   2   2   0   2   0   0   2   0   0   2   0   0   0   2   2   2
 MK-1-4                 0   2   2   0   0   0   0   2   2   0   2   2   2   2   2   2   0   0   0   0   0   2   2   2   2   0   2   0   0   2   0   0   0   2   0   0   0   2   0   0   0   0   0   2   2   2   0   0   0   0   2   2   2   2   2   2   0   0   2   0   0   0   0   0   0   0   2   2   0   0   2   0   2   0   2   2   0   2   0   2   0   0   0   2   2   0   2   0   0   2   0   2   0   2   0   0   0   0   2   2   2   2   0   0   2   2   2   0   0   2   0   2   2   0   2   0   0   2   0   0   2   0   0   0   0   2   2   0   0   0   0   0   0   0   2   2   2   2   0   2   2   2   2   2   2   2   2   2   0   0   2   2   2   2   0   0   0   2   0   2   2   2   0   0   2   2   0   0   2   0   2   0   0   2   0   2   2   2   0   0   0   2   0   2   2   2   0   2   0   0   2   0   0   2   0   0   0   2   2   2
 MK-1-5                 0   2   2   0   0   0   0   2   2   0   2   2   2   2   2   2   0   0   0   0   0   2   2   2   2   0   2   0   0   2   0   0   0   2   0   2   0   2   0   0   0   0   0   2   2   2   0   0   0   0   2   2   2   2   2   2   0   0   2   0   0   0   0   0   0   0   2   2   0   0   2   0   2   0   2   2   2   2   0   2   0   0   0   2   2   2   2   0   0   2   0   2   0   2   0   0   0   0   2   2   2   2   0   2   2   2   2   0   0   2   0   2   2   0   2   0   2   2   0   0   0   0   0   2   0   2   2   0   0   0   0   0   0   0   2   2   2   2   0   2   0   2   2   2   2   2   2   2   0   0   2   2   2   2   0   0   0   2   0   0   2   2   0   0   2   2   0   0   2   2   2   0   2   0   0   2   2   2   0   0   2   2   0   2   2   2   0   2   0   0   2   0   0   2   0   0   0   2   2   2
 MK-1-6                 0   2   2   0   0   0   0   2   2   0   2   2   2   2   2   2   0   0   0   0   0   2   2   2   2   0   2   0   0   2   2   0   0   2   0   0   0   2   0   0   0   0   2   2   2   2   0   0   0   0   2   2   0   2   2   2   0   0   2   2   0   2   2   0   0   0   2   2   0   0   2   0   2   0   2   2   0   2   0   2   0   0   0   2   0   2   2   0   2   2   2   2   0   2   0   0   0   0   0   2   2   2   0   2   0   2   2   2   0   2   0   0   2   2   2   0   2   2   0   2   0   0   2   2   0   2   2   0   0   0   0   0   0   0   2   2   2   2   0   2   0   2   2   0   2   0   2   2   0   0   0   2   2   2   0   0   0   2   0   0   2   2   0   0   2   2   0   2   2   2   0   0   2   0   0   2   2   2   2   0   2   2   2   2   2   2   0   2   2   0   2   2   2   2   0   0   0   2   2   2
 MK-1-7                 0   2   2   0   0   0   0   2   2   2   2   2   2   2   2   2   0   0   0   0   0   2   2   2   2   0   2   2   0   2   2   0   0   0   0   0   0   2   2   0   0   2   2   2   2   2   0   0   0   0   2   2   0   2   2   2   0   0   2   2   0   2   2   0   0   2   2   2   0   0   2   0   2   0   2   2   0   2   0   2   2   0   0   2   0   0   2   0   2   2   2   2   0   2   0   0   0   0   0   2   2   2   0   2   0   0   2   2   0   2   0   0   2   2   2   0   0   2   0   2   0   0   2   2   0   0   2   0   0   2   0   2   0   0   2   2   2   2   2   2   0   2   0   0   2   0   2   2   0   2   0   0   2   0   0   0   2   2   0   0   2   2   0   0   2   2   2   2   2   2   0   0   2   0   0   2   2   2   2   0   2   2   2   2   2   2   0   2   2   0   2   2   2   0   2   0   2   2   2   2
 MK-1-8                 0   0   2   2   0   0   0   2   2   2   2   2   2   2   2   2   0   0   0   0   0   2   2   2   2   0   2   2   0   2   2   0   0   0   0   0   2   2   2   2   0   2   2   2   2   2   2   0   0   0   2   2   0   2   2   2   2   0   2   2   0   2   2   0   0   2   2   2   0   0   2   0   2   0   2   2   0   2   0   2   2   0   0   2   0   0   2   0   2   2   2   2   0   2   0   0   0   0   0   2   0   2   0   2   0   2   2   2   0   2   2   0   2   2   2   0   2   2   0   2   0   0   2   2   0   0   2   0   0   2   0   2   0   0   2   2   2   0   2   2   0   2   0   0   2   0   2   2   0   2   0   0   2   0   2   0   2   2   0   0   2   2   2   0   2   2   2   2   2   2   2   0   2   0   0   2   2   2   2   0   2   2   2   2   2   0   0   2   2   0   2   2   2   0   2   0   2   2   2   2
 MK-1-9                 0   0   2   2   0   0   0   2   2   2   2   2   2   2   2   2   0   0   0   0   0   2   2   2   2   0   2   0   0   2   0   0   0   0   0   0   2   2   2   2   0   2   2   2   2   2   2   0   0   0   2   2   0   2   2   2   2   0   0   2   0   2   2   0   0   2   2   2   0   0   2   0   2   0   2   2   0   2   0   2   2   0   0   2   0   2   0   0   0   2   2   2   2   0   0   2   0   0   0   2   0   2   0   2   0   2   2   2   0   2   2   0   0   2   2   0   2   2   0   2   0   0   2   2   0   0   2   0   0   2   0   2   2   0   0   2   2   0   2   2   2   2   0   0   2   0   0   2   0   2   0   0   2   0   2   0   2   2   0   0   2   2   2   2   2   2   2   2   0   2   2   0   2   2   0   2   2   2   2   2   2   2   2   2   2   0   0   2   0   0   2   0   2   0   2   0   2   2   2   2
 MK-1-10                0   0   2   2   2   0   0   2   2   2   2   2   2   2   2   2   0   0   0   0   0   2   2   2   2   0   2   0   0   2   0   0   0   0   0   0   2   2   2   2   0   2   2   2   2   2   2   2   0   0   2   2   0   2   2   2   2   0   2   2   0   2   2   0   0   2   2   2   0   0   2   0   2   0   2   2   0   2   0   2   2   0   2   0   0   2   0   0   0   2   2   0   2   0   0   0   0   0   0   2   0   0   0   0   2   2   2   2   0   2   2   0   0   2   2   2   0   2   0   2   0   0   2   2   0   0   2   0   0   2   0   2   2   0   0   2   2   0   2   2   2   2   0   0   0   0   0   2   0   2   0   0   2   0   2   0   2   2   0   0   2   2   0   2   2   2   2   2   0   2   2   0   2   2   0   0   2   2   2   2   2   2   2   2   2   0   0   2   0   0   2   0   2   0   2   0   2   2   2   2
 MK-1-11                0   0   2   2   2   0   0   2   2   2   0   2   2   2   2   2   0   0   0   0   0   2   0   2   2   0   2   0   0   2   2   0   0   0   0   0   0   2   2   2   0   2   2   0   2   2   2   2   2   0   2   2   0   2   2   2   2   0   2   2   0   2   2   0   0   2   2   2   0   0   2   0   2   0   2   2   0   2   0   2   2   0   2   0   0   2   0   0   0   2   2   0   2   0   0   0   0   0   0   2   0   0   0   0   2   2   2   2   0   2   2   0   0   2   2   2   0   2   0   0   0   0   2   2   0   0   2   0   0   2   0   2   2   0   0   2   2   0   2   2   2   2   2   0   2   0   0   2   0   2   0   0   2   0   2   0   2   2   0   0   2   2   0   2   2   2   2   2   2   2   0   0   2   2   0   0   2   2   2   2   2   2   2   2   2   0   0   2   2   0   2   0   2   2   2   0   2   2   2   2
 MK-1-12                0   0   2   2   2   0   0   2   2   2   0   2   2   0   2   2   0   0   0   0   0   2   0   2   2   0   2   0   0   2   2   0   0   0   0   0   0   2   2   2   0   2   2   0   2   2   0   2   2   0   0   2   0   2   2   2   2   0   2   2   0   2   2   0   0   2   2   2   0   0   2   0   2   0   2   2   0   2   0   2   2   0   2   0   0   2   0   0   0   2   2   0   2   0   0   0   0   0   0   2   2   0   0   0   2   2   0   2   0   2   2   0   0   2   2   0   0   2   0   0   0   0   2   2   0   0   2   0   0   2   0   2   2   0   0   2   2   0   2   2   2   2   2   0   2   0   0   2   0   2   0   0   2   0   2   0   2   2   2   0   2   2   0   2   2   2   2   2   2   2   0   2   2   2   0   0   2   2   2   2   2   2   2   2   2   0   0   2   2   0   2   0   2   2   2   0   2   2   2   2
 MK-1-13                0   0   0   0   2   0   0   2   2   0   0   2   0   0   2   2   0   0   0   0   0   2   2   0   2   0   2   0   0   2   0   0   0   0   0   0   0   2   2   2   0   2   2   0   2   2   0   2   2   0   0   2   0   0   2   0   2   0   2   2   2   2   2   0   0   2   2   0   0   0   2   0   2   0   0   2   0   2   2   2   2   0   2   0   0   2   0   0   0   2   2   0   2   0   0   0   2   0   0   2   2   0   0   0   0   2   0   2   0   0   2   2   0   2   2   0   0   2   0   0   0   0   2   2   0   0   2   0   0   2   0   2   2   0   2   2   2   0   2   0   0   2   2   0   2   0   0   2   0   2   0   0   0   0   2   2   2   2   2   2   2   2   0   2   2   0   2   2   2   2   0   2   2   0   0   0   2   2   2   0   2   2   2   2   2   0   2   2   2   0   2   0   2   2   2   2   0   2   2   2
 MK-1-14                0   0   0   0   2   0   0   2   0   0   0   2   0   0   2   2   0   0   0   0   0   2   2   0   2   0   2   0   0   2   0   0   0   0   0   0   0   2   2   2   0   2   2   2   2   2   0   2   2   0   0   2   0   0   2   0   2   0   2   2   2   2   2   0   0   0   2   0   0   0   2   0   2   0   0   2   0   2   2   2   2   0   2   0   0   2   0   2   0   2   2   0   2   0   0   0   0   0   0   0   2   0   0   0   2   2   0   2   0   0   2   2   0   2   2   0   0   2   0   0   0   0   2   2   0   0   2   0   0   2   0   2   2   0   2   2   2   0   0   0   0   2   2   0   2   2   0   2   0   2   2   2   0   0   2   2   0   0   2   2   2   2   0   0   2   0   2   2   2   2   0   2   2   0   0   0   2   2   2   0   2   2   2   2   2   0   2   0   2   0   2   0   2   2   2   2   0   2   2   2
 MK-1-15                0   0   0   0   2   0   0   2   0   0   0   2   0   0   2   0   0   2   0   0   0   2   2   0   2   0   2   0   0   2   0   0   0   0   2   2   0   2   2   2   0   2   0   2   2   2   2   2   2   0   0   2   0   0   2   0   2   0   2   2   2   2   2   0   0   0   2   0   0   0   2   0   0   0   0   2   0   2   2   2   2   0   2   0   2   2   0   2   0   0   2   0   2   2   0   0   0   0   0   0   0   0   0   0   2   2   2   2   0   0   2   2   0   2   2   0   0   2   0   0   2   0   2   0   0   0   2   2   0   2   0   2   2   0   2   2   2   2   0   2   0   2   2   0   2   2   0   2   0   2   2   2   0   0   2   2   2   0   2   2   2   2   0   0   0   0   2   2   2   2   0   2   2   0   0   0   2   0   2   0   2   2   2   2   2   0   2   0   2   0   2   0   2   2   2   2   0   2   2   2
 MK-1-16                0   0   0   0   2   0   0   2   0   0   0   2   0   0   2   0   0   2   0   0   0   2   2   0   2   0   2   0   0   2   0   0   0   0   2   2   0   2   2   2   0   2   0   2   2   0   2   2   2   2   0   2   0   0   2   0   2   0   2   2   2   2   2   0   0   0   2   0   0   0   2   0   2   0   0   2   0   2   2   2   2   0   2   0   2   2   0   0   0   0   2   0   2   2   0   0   0   0   0   0   0   0   0   0   2   2   2   2   0   0   2   2   0   2   2   0   0   2   0   0   2   0   2   0   0   0   2   2   0   2   0   2   2   0   2   2   2   2   2   2   0   2   2   0   2   2   0   2   0   2   0   2   0   0   2   2   2   0   2   2   2   2   0   2   0   0   2   2   2   2   0   2   2   0   0   0   0   0   2   0   2   2   2   2   2   0   2   0   2   0   2   0   2   2   2   2   2   2   2   2
 MK-2-1                 0   2   2   0   2   2   0   2   0   0   2   0   2   2   0   0   0   2   2   2   0   2   2   2   2   0   2   2   0   2   2   0   0   0   2   2   0   2   0   2   2   2   2   2   0   2   2   0   2   2   2   0   0   2   0   0   0   0   2   2   0   2   2   0   0   0   0   0   0   0   2   2   0   0   2   0   2   0   2   2   2   0   0   0   2   2   2   2   0   2   2   0   2   0   2   0   2   2   0   0   2   2   0   2   2   2   2   0   2   0   0   0   0   0   2   0   2   2   2   2   2   0   0   0   0   0   2   2   2   2   2   0   0   0   0   0   0   0   0   0   2   0   2   2   0   2   2   2   2   0   2   0   2   0   0   2   2   2   2   2   2   0   2   2   0   0   0   0   2   2   2   2   0   0   2   0   0   2   0   0   2   0   2   0   0   2   2   2   0   2   2   0   0   0   0   0   0   0   0   2
 MK-2-2                 0   2   2   0   2   2   0   2   0   0   2   0   2   2   0   0   0   2   2   2   0   2   2   2   2   0   2   0   0   2   2   0   0   0   0   2   0   2   0   2   0   2   2   2   2   2   2   0   0   2   2   0   0   2   0   0   0   0   2   2   0   2   2   0   0   0   0   0   0   0   0   2   0   2   2   0   2   0   2   2   2   2   0   0   2   2   2   2   0   2   2   0   2   0   2   0   2   2   2   0   2   2   0   2   2   2   2   0   0   0   0   0   0   0   2   0   2   2   2   2   2   0   0   0   0   0   2   2   2   2   2   0   0   0   0   0   0   0   0   2   2   0   2   2   0   2   2   0   2   0   2   0   2   0   0   2   2   2   2   2   2   0   2   2   0   0   0   0   2   2   2   2   0   2   2   0   0   2   0   0   2   0   2   0   0   2   2   2   0   0   2   0   0   0   0   0   2   0   0   2
 MK-2-3                 0   2   2   0   2   2   0   0   2   0   2   0   2   2   0   0   0   2   2   2   0   2   2   2   2   0   2   0   0   0   2   0   0   0   0   2   0   2   0   2   0   2   2   2   2   2   2   2   0   2   2   0   0   2   0   0   0   0   2   2   0   2   2   0   0   0   0   0   0   2   0   2   2   2   2   0   2   0   2   2   2   2   0   0   2   2   2   0   2   2   2   0   2   0   2   0   2   2   2   0   2   2   0   2   2   2   2   0   2   0   0   0   0   0   0   2   2   0   2   2   2   0   0   0   0   0   2   2   2   2   0   0   0   2   0   0   0   0   0   2   2   0   2   2   0   2   2   2   0   0   2   0   2   0   2   2   2   2   2   2   2   0   2   2   0   0   2   0   2   2   2   2   0   2   2   0   0   2   0   2   2   0   2   0   0   2   2   2   0   0   2   0   2   0   0   0   2   0   2   2
 MK-2-4                 0   2   2   0   2   2   2   0   2   2   2   0   2   2   0   0   0   2   2   2   0   2   2   2   2   0   2   0   0   2   2   0   0   2   0   2   0   2   0   0   0   2   2   2   2   2   2   2   0   2   0   0   0   2   0   0   0   0   2   2   0   2   2   0   0   0   0   0   0   2   0   2   2   2   2   0   0   0   2   2   2   2   0   2   2   2   2   0   2   2   2   0   2   0   2   0   2   2   2   0   2   2   0   2   2   0   2   0   0   0   0   0   0   0   0   2   2   0   2   2   2   0   0   0   0   0   2   2   2   2   0   2   0   2   0   0   0   0   0   2   0   0   0   2   0   2   2   2   0   0   2   2   2   0   2   2   2   2   2   2   2   0   2   2   0   0   2   0   2   2   2   2   0   2   2   0   0   2   0   2   2   0   2   2   0   2   2   2   0   2   2   0   2   0   0   0   2   0   2   0
 MK-2-5                 0   0   2   0   2   2   2   0   0   0   2   0   2   0   0   0   0   2   2   0   2   2   2   2   2   0   2   0   0   2   2   0   0   0   2   0   0   2   0   2   0   2   2   2   2   2   2   2   0   2   0   0   0   2   0   0   0   0   2   2   0   2   2   0   0   0   2   0   0   2   0   2   2   2   2   0   0   0   2   2   2   2   0   2   2   2   2   0   2   2   2   0   2   0   2   0   2   2   2   0   2   2   0   2   2   2   2   0   0   0   0   0   0   0   0   2   2   0   2   2   2   0   0   0   0   0   2   2   0   0   0   2   0   2   0   0   2   2   0   2   0   0   0   2   2   2   2   2   0   2   2   2   2   0   2   2   2   2   2   0   2   0   2   2   0   2   2   0   2   2   2   2   0   2   2   0   2   2   2   2   2   0   0   2   0   2   2   2   0   2   0   0   2   0   0   0   2   0   2   0
 MK-2-6                 0   0   2   0   2   2   2   0   0   0   2   0   2   0   0   0   2   2   2   0   2   2   2   2   0   0   2   0   2   2   2   2   0   0   0   0   0   2   0   2   0   2   2   2   2   2   0   0   2   2   0   0   0   2   0   0   0   0   2   2   0   2   0   0   0   0   2   0   0   2   0   2   2   2   2   0   0   0   2   2   2   2   0   2   2   2   2   0   2   2   2   0   2   0   2   0   0   2   2   0   2   2   0   2   2   2   2   0   0   0   2   2   0   0   0   2   2   0   2   2   2   0   0   0   0   0   0   2   0   0   0   2   0   2   0   0   2   2   0   2   0   0   0   2   2   2   2   0   0   0   2   2   2   0   2   2   2   2   2   0   0   0   2   2   0   2   2   0   0   2   2   2   2   0   2   0   2   2   2   2   2   0   0   2   0   0   2   2   0   2   0   0   2   0   0   0   2   0   2   0
 MK-2-7                 0   0   2   0   2   2   2   2   0   0   2   0   2   0   0   0   2   2   2   0   2   2   2   2   0   0   2   0   2   2   2   2   0   0   0   0   0   2   0   2   0   2   2   2   2   2   2   0   2   2   0   0   0   2   0   0   0   0   2   2   0   2   2   0   0   0   2   2   0   2   0   2   2   2   2   0   0   0   2   0   2   2   0   2   2   0   2   0   2   2   2   2   2   0   2   0   0   2   2   0   2   2   2   2   2   2   2   0   2   0   2   2   0   0   0   2   2   0   2   2   2   0   0   0   0   0   0   2   0   0   0   2   0   2   0   0   2   2   0   2   0   0   0   2   0   2   2   0   0   0   0   2   2   0   2   2   2   2   2   0   0   0   2   2   0   2   2   0   0   2   2   2   2   2   2   0   2   2   2   2   2   0   0   2   0   0   2   2   0   2   0   2   2   0   0   0   0   0   2   0
 MK-2-8                 0   0   2   0   2   2   2   2   0   0   2   0   2   0   0   0   2   2   2   0   2   2   2   2   0   0   2   0   2   2   2   2   0   0   0   0   0   2   0   2   0   2   2   2   2   2   2   0   2   0   0   0   0   2   0   0   0   0   2   2   0   2   2   0   2   0   2   2   0   2   0   2   2   2   2   0   0   0   2   0   2   2   0   2   2   0   0   0   2   2   2   2   2   0   2   0   0   2   2   0   2   2   2   2   2   0   2   0   2   0   2   0   0   0   0   2   2   0   2   2   2   0   0   0   0   2   0   2   0   0   0   2   0   2   0   0   2   2   0   2   0   0   0   2   0   2   2   0   0   0   0   2   2   0   2   2   2   2   2   0   2   0   2   2   0   2   2   2   0   2   2   2   2   2   0   0   2   2   2   2   2   2   0   0   2   0   2   2   0   2   0   2   2   2   0   0   0   0   2   0
 MK-2-9                 2   0   2   0   2   2   2   2   0   0   2   0   2   0   0   0   2   2   2   0   2   2   2   2   0   0   2   2   2   2   2   2   0   0   0   0   0   2   0   2   0   2   2   2   2   2   2   0   2   2   0   0   0   2   2   2   0   0   2   2   0   2   2   0   2   0   2   2   0   2   0   2   2   2   2   2   0   0   2   0   2   2   0   2   2   0   0   0   2   2   2   2   2   0   2   0   0   2   2   0   2   2   2   2   0   0   2   0   2   0   2   0   0   0   0   0   2   0   2   2   0   0   0   2   0   2   0   0   0   0   0   2   0   2   0   0   2   2   0   2   2   0   0   2   0   2   2   0   0   0   0   2   0   0   2   2   2   2   2   0   2   0   2   2   0   2   2   2   0   2   2   2   2   2   0   0   2   2   2   2   2   2   0   0   2   0   0   2   0   2   0   2   2   2   2   0   0   0   2   0
 MK-2-10                2   0   2   0   0   2   2   2   0   0   0   0   2   0   0   0   2   2   2   0   2   2   2   2   0   0   2   2   0   2   2   2   0   0   0   0   2   2   0   2   0   2   2   2   2   2   2   0   2   2   0   2   0   2   2   2   0   0   2   2   0   2   2   0   2   0   2   2   0   2   2   2   2   2   0   2   0   0   2   0   2   2   0   2   2   0   0   0   2   2   2   2   2   2   2   0   0   2   2   0   0   2   0   2   0   0   2   0   2   0   2   0   0   0   0   0   2   0   2   2   0   2   0   2   0   2   0   0   2   0   0   2   0   2   0   0   0   2   0   2   2   0   0   0   2   2   2   0   0   0   0   2   0   0   2   2   0   2   2   0   2   0   2   2   0   2   2   2   2   2   2   0   0   2   0   0   2   2   2   0   2   2   0   0   2   0   0   2   0   2   0   0   2   2   2   0   0   0   2   0
 MK-2-11                2   0   2   0   0   2   2   2   0   0   0   0   2   0   0   0   2   2   2   0   2   2   0   2   0   0   2   2   0   2   2   2   0   0   0   2   2   2   0   2   0   2   2   2   2   2   0   0   2   0   0   2   0   2   2   2   2   0   2   2   0   2   2   0   2   0   2   2   0   2   2   2   2   2   0   2   0   0   2   2   2   2   0   2   2   0   0   0   2   2   2   2   2   2   2   0   0   0   2   0   0   2   0   2   0   0   2   0   2   0   2   0   0   0   0   0   2   0   2   2   0   2   0   2   2   2   2   0   2   0   0   2   0   2   2   0   0   2   0   2   2   0   0   0   2   2   2   2   0   0   0   2   0   0   2   2   0   0   2   0   2   0   2   2   2   2   2   2   2   2   2   0   0   2   2   0   2   2   2   0   2   2   0   0   2   0   0   2   0   2   2   0   2   2   2   0   0   0   2   0
 MK-2-12                2   0   2   0   0   2   2   0   0   2   0   0   2   0   0   0   2   2   2   0   2   2   0   2   0   0   2   2   0   2   2   2   0   0   0   2   2   2   0   0   0   2   2   2   2   2   0   0   0   0   0   2   0   2   2   2   2   0   2   2   0   2   0   0   2   2   2   0   0   2   2   2   2   0   2   2   0   0   2   2   2   0   0   2   2   0   0   0   2   2   2   2   2   2   2   0   0   0   2   0   2   2   2   2   0   0   2   0   2   0   2   0   0   0   0   0   2   0   2   2   0   2   0   2   2   2   2   0   2   2   0   2   0   2   2   0   0   2   0   2   2   0   0   0   2   2   2   2   0   0   0   2   0   0   2   2   0   0   0   0   2   0   2   2   2   2   2   2   2   2   2   0   2   2   2   0   2   2   2   0   2   2   0   0   2   0   0   2   0   2   2   0   2   2   2   0   0   0   2   0
 MK-2-13                2   0   2   0   0   2   2   0   0   2   2   0   2   0   0   0   2   2   0   0   0   2   0   2   0   0   0   2   0   2   2   2   0   0   0   2   0   2   0   0   0   2   2   0   2   2   0   0   0   0   2   2   0   2   2   2   2   0   2   0   0   2   0   0   2   2   2   0   2   2   2   2   2   2   2   2   0   0   2   2   2   0   0   2   2   0   0   0   2   0   2   2   2   2   2   0   2   0   2   0   0   2   2   2   0   0   2   0   2   0   2   2   0   0   0   0   0   0   2   2   0   2   0   0   2   2   2   0   2   2   0   2   0   2   2   0   0   2   0   0   2   0   0   0   0   2   2   2   0   0   0   2   0   0   2   2   0   0   0   0   2   0   2   2   2   2   2   2   2   2   2   0   2   2   2   0   2   2   2   0   2   2   0   0   2   0   0   2   0   2   2   2   2   2   2   0   0   0   2   0
 MK-2-14                2   0   2   0   0   2   2   0   0   2   2   0   2   0   2   0   2   2   2   0   0   2   0   0   0   0   0   2   0   2   0   2   0   0   0   2   0   2   0   0   0   2   2   0   2   2   0   0   2   0   2   2   0   2   2   2   2   0   2   0   0   0   0   0   2   2   2   2   2   2   2   2   2   2   2   2   0   0   2   2   0   0   0   2   2   0   0   0   2   0   2   2   2   2   2   0   2   0   2   0   0   2   2   2   2   0   2   0   2   0   2   2   0   0   0   0   0   0   2   2   0   0   0   0   2   2   2   0   2   2   0   2   0   2   2   0   0   0   0   0   2   0   0   0   0   2   2   2   0   0   0   2   0   0   2   2   0   0   0   0   2   0   2   2   2   2   2   2   2   2   2   0   2   0   0   0   2   2   2   0   2   2   2   0   2   0   0   2   2   2   2   2   2   2   2   0   0   0   2   0
 MK-2-15                2   0   2   2   0   2   0   0   2   2   2   0   2   0   0   0   0   2   2   0   0   2   0   0   0   0   0   2   0   2   0   2   0   0   0   0   0   2   0   0   0   2   2   0   2   2   0   0   0   0   2   2   0   2   2   2   2   0   2   0   0   0   0   0   2   2   2   2   2   2   2   2   0   2   2   2   0   0   2   2   0   0   0   2   2   0   0   0   2   0   2   2   2   2   2   2   2   2   2   0   0   2   2   2   2   0   2   0   2   0   2   2   0   0   0   0   0   2   2   2   0   2   0   0   0   2   2   0   2   2   0   2   2   2   2   0   0   0   0   0   2   0   2   0   0   2   2   2   0   0   0   2   0   2   0   2   0   0   0   0   2   0   2   2   2   2   2   2   2   2   2   0   0   0   0   0   0   2   2   0   2   0   2   0   2   0   0   2   2   2   2   0   2   2   2   0   0   0   2   0
 MK-2-16                0   0   2   0   0   0   0   2   2   2   2   0   2   2   0   0   0   2   2   0   0   2   0   0   0   0   2   2   0   2   0   2   0   0   2   2   0   2   0   0   2   2   2   0   2   2   0   0   2   0   2   2   0   2   2   2   2   0   2   0   2   0   0   0   2   2   2   2   2   2   2   2   0   2   2   2   0   0   2   2   0   0   0   2   2   0   0   0   2   0   2   2   2   2   2   2   2   2   2   0   0   2   2   2   2   0   2   0   2   0   2   2   0   0   0   0   0   2   0   2   0   0   0   2   2   2   2   0   2   2   0   2   0   2   2   0   0   0   0   0   2   0   2   0   0   2   2   0   0   0   0   2   2   2   0   2   0   0   2   0   2   2   0   2   2   2   2   2   2   0   2   0   0   0   0   0   0   2   2   0   2   0   2   0   2   0   0   2   2   2   2   0   2   2   2   0   0   0   2   0
 MK-3-1                 0   2   2   2   0   0   0   2   2   2   0   0   2   0   2   0   0   0   0   0   0   0   0   2   0   2   2   0   2   2   2   0   2   2   2   2   0   2   0   2   2   0   2   0   2   0   0   2   0   0   0   0   2   0   0   0   0   2   2   2   2   2   0   0   2   0   2   0   0   2   2   2   0   0   2   2   2   0   0   2   0   0   2   2   2   2   0   0   0   0   2   2   0   0   2   2   0   0   2   2   0   2   2   2   2   2   0   2   2   2   2   0   2   0   0   0   0   2   0   2   0   2   2   0   2   0   2   2   2   2   2   2   0   0   2   0   0   2   2   2   2   2   0   0   2   2   0   2   0   0   0   2   0   0   0   2   0   0   0   0   0   2   0   0   0   0   0   0   2   2   2   2   0   0   0   2   0   2   0   0   0   0   2   0   0   0   0   2   0   2   0   2   2   0   0   2   0   2   0   2
 MK-3-2                 0   2   2   2   0   0   0   2   2   2   0   0   2   0   2   0   0   0   0   2   0   0   0   0   0   2   2   0   2   2   2   0   0   2   0   2   2   2   0   2   2   0   2   0   2   0   0   2   0   0   0   0   2   0   0   0   2   2   2   2   2   2   2   0   2   0   2   0   0   2   2   0   0   0   2   2   2   0   0   2   0   0   2   2   2   2   0   0   0   0   2   2   0   0   2   2   0   0   0   0   0   0   2   2   2   2   0   2   2   2   2   0   2   0   0   2   0   2   0   2   0   2   2   0   2   0   2   2   2   2   2   2   0   0   2   0   0   2   2   2   2   2   0   0   2   2   0   2   0   0   0   2   0   0   0   2   2   0   0   2   0   2   0   2   0   0   0   0   2   2   2   2   0   0   0   2   0   2   2   0   2   0   2   0   0   0   0   2   2   2   0   2   0   0   0   2   0   2   0   2
 MK-3-3                 0   2   2   2   0   0   0   2   2   2   0   0   2   0   2   0   0   0   0   2   2   0   0   0   0   2   2   0   2   2   0   0   0   2   2   0   0   2   0   0   2   0   2   0   2   0   0   2   0   2   0   0   2   0   0   0   2   2   2   2   2   2   2   0   2   0   2   0   0   2   2   2   0   0   2   2   2   0   0   2   0   0   2   0   2   2   0   0   0   0   0   0   0   0   2   2   0   0   0   0   0   0   2   2   0   2   0   2   2   2   2   0   2   2   0   2   0   2   0   2   0   2   0   0   2   2   0   2   2   2   2   2   0   2   2   0   0   2   2   0   2   2   0   0   0   2   0   2   0   0   0   2   0   0   0   2   2   0   0   2   0   2   0   2   0   2   2   0   2   2   0   2   0   0   0   2   0   2   2   2   0   0   2   0   0   0   0   2   2   2   2   2   0   0   0   2   0   2   0   2
 MK-3-4                 0   0   2   2   0   0   0   2   2   2   0   0   2   0   2   0   0   0   0   0   2   0   0   0   0   2   2   0   2   2   0   0   0   2   2   0   0   2   0   0   2   0   2   2   2   0   2   2   0   2   0   0   2   0   0   0   2   2   2   2   2   2   2   0   2   0   2   0   2   2   2   2   0   0   2   2   2   0   0   2   0   0   2   2   2   2   0   0   0   0   0   0   0   0   2   2   0   0   0   0   0   0   2   2   0   2   0   2   2   2   0   0   2   2   2   2   0   2   0   2   0   0   0   0   2   0   0   2   2   2   2   2   0   2   2   0   2   2   2   0   2   2   2   0   0   2   0   2   0   0   0   2   0   0   0   2   0   0   0   2   0   2   0   2   0   0   2   0   2   2   0   2   0   0   0   2   0   2   2   2   0   0   2   0   0   0   0   2   2   2   2   2   2   0   0   2   0   2   2   2
 MK-3-5                 0   0   2   2   0   0   2   2   2   2   0   0   2   0   2   0   0   0   0   2   2   2   0   0   0   2   2   0   2   2   0   0   0   2   2   0   0   2   0   2   2   0   2   2   0   0   2   2   0   2   0   0   2   0   0   0   2   2   2   2   2   2   2   0   2   0   0   0   2   2   2   2   0   0   2   2   2   0   2   2   0   0   2   2   2   2   0   0   0   0   0   0   0   0   2   2   0   0   0   0   0   0   2   2   0   2   0   2   2   2   0   0   0   2   2   2   0   2   0   2   0   0   0   0   2   0   2   2   2   2   2   2   0   2   2   0   2   2   0   2   2   2   2   0   0   0   2   2   0   0   0   2   0   0   0   2   0   0   0   2   0   2   0   0   0   0   0   0   2   2   0   2   0   0   0   2   0   0   2   2   0   0   2   0   0   0   0   2   2   2   2   2   2   0   0   2   0   2   2   2
 MK-3-6                 0   0   2   2   0   0   2   2   0   2   0   0   2   0   2   0   0   0   2   2   2   2   0   0   0   2   0   0   2   2   0   0   0   2   2   0   0   2   0   2   2   0   2   2   0   0   2   0   0   2   0   0   2   0   0   0   2   2   2   2   2   2   2   0   2   0   0   0   2   2   2   2   0   0   2   2   2   0   2   2   0   0   2   2   2   2   0   0   0   0   0   0   0   0   2   2   0   0   0   0   0   0   2   2   0   2   0   2   0   2   0   0   0   2   2   2   0   2   0   2   0   0   0   0   2   0   2   2   2   2   2   2   2   0   2   0   2   2   0   0   2   2   2   0   2   0   2   2   0   0   2   2   0   0   2   2   0   0   0   2   0   2   0   0   0   0   0   2   2   2   0   2   0   0   0   2   0   0   2   2   0   0   2   0   0   0   0   2   2   2   2   2   2   0   0   2   2   2   2   2
 MK-3-7                 0   0   2   2   0   0   2   2   0   0   0   0   2   0   2   2   0   0   2   2   2   2   0   0   0   2   0   0   0   2   0   0   0   2   2   2   0   2   0   2   2   0   2   2   0   2   2   0   0   2   0   0   2   0   0   0   0   2   2   2   2   2   2   0   2   0   0   0   0   2   2   2   0   2   2   2   2   0   2   2   0   0   2   2   2   0   0   0   0   2   0   0   0   0   2   0   0   0   0   0   0   0   2   2   0   2   0   2   2   2   0   0   0   2   2   2   0   2   0   2   0   0   0   0   0   0   2   2   2   2   2   2   2   0   2   0   2   2   0   0   2   2   2   0   2   0   2   2   0   0   2   0   0   2   2   0   0   0   0   2   0   2   0   0   0   0   0   2   2   2   0   2   0   0   0   2   0   0   2   2   0   0   2   0   0   0   0   2   0   2   2   2   2   0   0   2   2   2   2   2
 MK-3-8                 0   0   2   2   0   0   2   2   0   2   0   0   2   0   2   2   0   0   2   2   2   2   0   0   2   2   0   0   0   2   0   2   0   2   0   2   0   2   0   2   2   0   2   2   0   2   2   0   0   2   0   0   2   0   0   0   0   2   2   2   2   2   2   0   2   0   0   0   0   2   2   2   0   2   2   2   2   0   2   2   0   0   0   2   2   0   0   0   0   2   0   0   0   0   2   0   0   0   0   0   0   0   2   2   0   2   0   2   0   2   0   2   0   2   0   2   0   2   0   0   0   0   0   0   0   0   2   2   2   0   2   2   2   0   2   0   2   0   0   0   2   2   2   0   2   0   2   2   0   0   2   0   2   2   2   0   2   0   2   2   2   2   0   0   0   0   0   2   2   2   0   2   0   0   0   2   0   0   2   2   2   0   2   0   0   0   0   0   0   2   2   2   2   0   2   2   0   2   2   2
 MK-3-9                 0   0   2   2   0   0   2   2   0   0   0   0   2   0   2   2   0   0   2   2   2   2   0   0   2   2   0   0   2   2   0   2   0   2   0   2   0   2   0   2   2   2   2   2   0   2   0   0   0   2   0   2   2   0   0   0   0   0   2   2   2   2   2   0   2   0   0   0   0   2   2   2   0   2   2   0   2   0   2   2   0   0   0   2   2   0   0   0   0   2   0   0   0   0   2   0   2   0   0   0   0   0   0   2   2   2   0   2   0   2   0   2   2   2   0   2   0   2   2   0   0   0   0   0   0   0   2   2   0   0   2   0   2   0   2   0   2   0   0   0   2   2   2   0   2   0   2   2   0   0   2   0   2   2   2   2   2   0   2   2   2   2   0   0   0   0   0   2   2   2   0   2   0   0   0   2   0   0   2   2   2   0   2   0   0   2   0   0   0   0   2   2   2   0   2   2   0   2   2   2
 MK-3-10                0   0   0   2   2   0   2   2   0   0   0   0   2   0   2   2   0   0   2   2   2   2   0   0   2   2   0   0   2   2   0   2   0   2   0   2   0   2   0   2   2   2   2   2   0   2   0   0   0   2   0   2   0   0   0   2   0   0   2   2   0   2   2   0   2   0   2   0   2   2   2   2   0   2   2   0   2   0   2   2   0   0   0   2   0   0   0   0   0   2   0   0   0   0   2   0   2   0   0   0   0   0   0   2   0   2   0   2   0   2   0   2   2   2   0   2   0   2   2   0   0   0   0   2   0   2   2   2   0   0   2   0   2   0   2   2   2   0   0   0   2   2   2   0   2   0   2   2   0   0   2   2   2   2   2   2   2   0   2   2   2   2   0   0   0   0   0   2   2   2   0   2   0   0   0   2   0   0   2   2   2   0   2   0   2   2   2   0   0   0   2   2   2   0   2   2   0   2   2   2
 MK-3-11                0   0   0   2   2   0   2   2   0   0   2   0   2   0   2   2   0   0   2   2   2   2   0   0   2   2   0   0   2   0   0   2   0   2   0   2   0   2   0   2   2   2   2   2   0   2   2   0   0   2   0   2   0   0   0   2   0   0   0   2   0   2   2   0   2   0   2   0   2   2   2   2   0   2   2   0   2   0   2   2   0   0   0   2   0   0   0   0   0   2   0   0   0   0   2   0   2   0   0   0   0   0   0   2   0   0   0   2   0   2   0   2   2   2   2   2   0   2   2   0   0   2   0   2   0   2   2   2   2   0   2   0   2   0   2   2   2   0   2   2   2   2   2   0   2   0   0   2   0   0   2   0   2   2   2   2   0   0   2   2   2   2   0   0   0   0   2   2   2   2   0   2   0   0   0   2   0   0   2   2   2   2   2   0   2   2   2   0   0   0   2   2   2   0   2   2   0   2   2   2
 MK-3-12                0   0   0   2   0   2   2   0   0   0   2   2   2   0   2   2   2   2   2   2   2   2   2   0   2   2   0   2   2   0   0   2   0   2   0   2   0   2   0   2   0   2   2   2   0   2   0   0   0   2   0   2   0   0   0   2   0   0   0   2   0   2   2   0   2   0   2   0   2   2   2   2   0   2   2   0   2   0   2   2   0   2   0   2   0   0   0   0   0   2   0   0   0   0   2   0   2   0   0   2   0   0   0   2   2   0   0   2   2   2   0   2   2   2   2   2   0   2   2   0   0   2   0   2   0   2   2   2   2   0   2   0   2   0   2   0   2   0   2   0   2   2   2   0   2   0   0   2   0   0   2   0   2   2   2   2   2   2   2   2   2   0   0   0   0   0   2   2   2   2   0   2   0   0   0   2   2   0   2   2   2   2   2   0   2   2   2   0   0   2   2   2   2   0   2   2   0   2   2   2
 MK-3-13                0   0   0   2   0   2   2   0   0   0   2   2   2   0   2   2   2   2   2   2   2   2   2   0   2   2   0   2   2   0   0   0   0   2   0   0   0   2   0   2   0   2   2   2   2   2   0   0   0   2   0   2   0   0   2   2   0   0   0   0   0   2   2   2   2   0   2   0   2   2   2   2   0   2   2   0   2   0   2   2   0   2   0   2   0   0   0   0   0   2   0   0   0   0   2   0   2   0   0   2   0   0   0   2   2   0   0   2   2   2   0   2   2   2   2   2   0   2   2   0   0   0   0   2   0   2   0   2   2   0   2   0   2   0   2   0   2   0   2   2   2   0   2   0   2   0   0   2   0   0   2   0   2   2   2   2   2   2   2   2   2   0   0   0   0   0   2   2   2   2   0   2   0   0   0   2   2   0   2   2   2   2   2   0   2   2   2   0   0   2   2   2   2   0   2   2   0   2   2   2
 MK-3-14                0   0   0   2   0   2   2   0   0   2   2   2   2   0   2   2   2   2   0   2   2   0   2   2   2   2   0   2   0   0   0   0   0   2   0   0   0   2   0   2   2   2   2   2   2   2   0   0   0   2   2   2   0   0   2   2   0   2   2   0   0   2   2   2   2   0   2   0   2   2   2   2   0   2   2   0   2   0   2   2   2   2   0   2   0   0   0   0   2   2   0   0   0   0   2   0   2   0   0   2   0   2   0   2   2   0   0   2   2   2   0   2   2   2   2   2   0   2   2   0   2   0   0   2   0   2   0   2   2   0   2   0   2   0   2   0   2   0   2   2   2   0   2   0   2   0   0   2   0   0   2   0   2   2   2   2   2   2   2   2   2   0   0   0   0   0   2   2   2   2   0   2   0   0   0   2   2   0   2   2   2   0   2   2   2   2   2   0   0   2   2   2   2   0   2   2   0   2   2   2
 MK-3-15                0   0   0   2   0   2   2   0   0   2   0   2   2   0   2   2   2   2   0   2   2   0   2   2   2   2   0   2   0   0   0   0   0   2   0   0   0   2   0   2   0   2   2   0   0   2   0   0   0   2   0   2   0   0   2   2   0   2   0   0   0   2   2   2   2   0   2   0   2   2   2   2   0   2   0   0   0   2   2   2   2   2   0   2   0   0   0   0   2   2   0   0   0   0   2   0   2   0   0   2   0   2   0   2   2   0   0   2   2   0   0   2   2   2   2   2   0   2   2   0   2   0   0   2   0   2   0   0   2   0   2   0   2   0   2   0   2   0   2   2   2   0   2   0   2   0   0   0   0   0   2   0   2   2   2   2   2   2   2   2   2   0   0   2   0   0   2   2   2   2   0   2   0   0   0   2   2   0   2   2   2   0   2   2   2   2   2   0   0   2   2   2   2   0   2   2   0   2   2   2
 MK-3-16                2   0   0   2   0   0   2   0   0   0   0   2   2   0   2   2   2   0   0   2   2   0   2   0   2   2   0   2   0   0   0   0   0   2   0   2   2   2   0   2   0   2   2   0   0   2   0   2   0   2   0   2   2   2   2   2   0   2   0   2   0   2   2   2   2   0   2   0   2   2   2   2   0   2   0   0   0   0   2   2   0   2   0   2   0   0   0   0   0   2   0   0   0   0   2   0   2   0   0   2   0   2   0   2   2   0   0   2   2   0   0   2   2   2   0   2   0   2   0   0   2   0   0   2   0   2   0   0   2   0   2   2   0   0   2   0   2   0   2   2   2   0   2   2   2   0   0   0   0   0   2   0   2   2   2   2   2   2   2   2   2   0   0   0   0   0   0   2   2   2   0   2   0   0   0   2   2   0   2   2   2   0   2   2   2   2   2   0   2   2   0   2   2   0   0   2   0   2   2   2
 MK-4-1                 2   2   0   0   0   0   2   0   2   0   2   0   0   0   2   0   0   2   2   2   2   0   0   0   0   2   2   0   0   0   2   2   2   0   2   2   0   0   0   0   2   2   0   0   2   2   0   2   2   2   0   0   0   0   2   2   2   0   2   0   2   2   2   2   0   0   0   2   0   0   2   2   0   0   0   2   2   0   0   2   2   2   2   2   2   0   0   0   2   0   2   0   2   2   0   2   0   2   0   0   2   2   0   0   2   0   0   0   2   0   0   2   2   0   2   0   2   2   2   0   2   0   0   0   0   0   2   0   0   0   0   2   0   0   2   0   0   2   0   0   2   0   0   0   2   0   0   0   0   2   0   2   0   0   0   2   2   2   2   0   0   0   0   2   0   0   0   0   2   2   2   2   2   0   2   2   0   0   2   0   0   0   2   0   0   0   2   2   2   2   0   2   0   0   0   0   2   2   2   0
 MK-4-2                 0   0   0   0   0   0   2   0   2   0   2   0   2   0   2   0   0   2   2   2   2   0   0   0   0   0   2   0   0   0   2   2   0   0   2   2   0   0   0   0   2   2   0   0   2   0   0   2   2   2   0   0   0   0   2   2   2   2   2   2   2   2   2   2   0   2   0   2   0   0   2   2   0   0   0   2   2   0   0   2   2   2   2   2   2   0   0   0   0   0   2   0   2   2   0   0   0   2   0   0   2   0   0   0   2   0   0   0   2   0   0   2   2   0   0   0   2   2   2   0   2   0   0   0   0   0   2   0   0   0   2   0   0   0   2   0   0   2   0   0   2   0   0   0   2   2   0   0   2   2   0   2   0   0   0   2   2   2   2   0   0   0   0   2   0   0   2   2   2   0   2   2   2   0   2   2   0   0   0   0   0   0   2   0   2   0   2   2   2   0   0   2   0   0   0   0   2   2   2   0
 MK-4-3                 0   0   0   0   0   0   2   0   2   0   2   0   2   2   2   0   0   0   0   2   2   0   0   0   0   0   0   0   0   0   2   2   2   0   2   2   0   0   0   0   2   2   2   0   2   0   0   0   2   2   0   0   0   0   2   2   2   2   2   0   2   2   2   2   0   2   0   2   0   0   2   2   0   0   2   2   2   0   0   2   2   2   2   2   2   0   0   0   0   0   2   0   2   2   0   0   0   2   0   0   2   0   2   0   2   0   0   0   2   0   0   2   0   0   0   0   0   2   2   0   2   2   2   0   2   0   2   2   0   0   2   0   0   0   2   0   0   2   0   0   2   0   0   0   2   2   0   0   2   0   0   2   0   0   0   2   0   2   2   0   0   0   0   2   0   0   2   2   2   0   2   2   2   0   2   2   0   0   0   0   0   0   2   0   2   0   2   2   2   0   0   2   2   2   0   2   2   2   2   0
 MK-4-4                 0   0   0   0   0   0   2   0   0   0   2   0   0   2   2   0   0   0   0   2   2   0   0   0   0   0   0   0   0   0   2   0   2   0   2   2   2   0   0   2   2   2   2   0   2   0   0   0   2   2   0   0   0   0   2   2   2   2   0   0   2   0   2   2   0   2   0   2   0   0   2   2   0   0   2   2   2   0   0   2   2   2   2   2   2   0   0   0   2   0   2   0   2   2   0   0   0   2   0   0   0   0   2   0   2   0   0   0   2   0   2   2   0   0   0   0   0   2   2   0   2   2   2   0   2   0   2   2   0   0   0   0   0   0   2   0   0   2   2   0   2   0   0   0   0   2   0   2   0   0   0   2   0   0   0   2   0   2   2   0   2   0   0   2   2   0   2   2   2   0   2   0   0   0   2   2   0   0   0   0   0   0   2   0   2   0   2   2   2   0   0   2   2   2   0   2   2   2   2   0
 MK-4-5                 0   0   0   0   0   0   2   0   0   0   2   0   0   2   2   0   0   0   0   2   2   0   0   0   0   0   0   0   0   0   2   0   2   0   2   2   2   0   0   2   2   2   2   0   2   0   0   0   2   0   0   0   0   0   2   2   2   2   0   0   2   0   2   2   2   2   0   2   0   0   2   2   0   0   2   2   2   0   0   2   2   2   2   2   2   0   0   0   2   0   2   0   2   2   0   2   0   2   0   0   0   0   0   0   0   2   0   0   0   0   2   2   0   0   0   0   0   2   2   0   2   2   2   0   2   2   2   2   0   0   2   0   0   0   2   0   0   0   2   0   2   2   0   0   0   2   2   2   0   2   0   2   0   0   0   0   0   2   2   0   2   0   0   2   2   0   2   2   2   0   2   0   0   0   2   2   0   0   0   0   0   0   2   0   2   0   0   2   0   0   0   0   2   2   0   2   2   2   0   0
 MK-4-6                 0   2   0   0   0   0   2   0   0   0   0   0   0   2   2   0   0   0   0   2   2   2   0   0   0   0   0   0   0   0   2   0   2   0   2   2   2   0   0   2   2   2   2   0   2   0   0   2   2   0   0   2   0   2   0   2   2   2   0   2   2   0   2   2   2   2   0   2   0   0   2   2   0   0   2   2   2   0   2   2   2   2   2   2   2   0   0   0   2   0   2   0   2   2   0   2   0   0   0   0   0   0   0   0   0   0   0   0   0   0   2   2   0   0   0   0   2   2   2   0   2   2   2   0   2   2   2   2   0   0   2   0   2   2   2   0   0   0   2   0   2   2   0   0   0   2   2   2   0   2   0   2   0   0   0   0   0   2   2   0   2   0   0   0   2   0   2   2   2   0   2   0   0   0   2   2   0   0   0   2   0   0   2   0   2   0   0   2   0   0   0   2   2   2   0   2   2   2   0   0
 MK-4-7                 0   2   0   0   0   0   2   0   0   0   0   0   0   2   2   0   0   0   0   2   2   2   0   0   0   0   2   0   0   0   2   0   2   0   2   2   2   0   0   2   2   2   2   0   2   0   0   2   2   0   0   2   0   2   0   2   2   2   0   2   2   0   2   2   2   2   0   2   0   0   2   2   0   0   2   2   2   0   2   2   2   2   2   0   2   0   0   0   2   0   2   0   2   2   2   2   0   0   0   0   0   0   0   0   0   0   0   0   2   0   2   2   0   2   0   0   2   2   0   0   2   2   2   0   2   2   2   2   0   0   2   0   2   2   2   2   0   0   2   0   2   2   0   0   0   2   2   2   0   2   0   2   0   0   0   2   0   2   2   0   0   0   0   0   2   0   2   2   2   0   2   0   0   0   2   2   0   0   0   2   0   0   2   0   2   2   2   2   2   0   0   2   2   2   0   2   2   2   0   0
 MK-4-8                 0   2   0   0   0   0   2   0   0   0   0   0   0   2   2   2   0   0   0   2   2   0   0   0   0   0   2   0   0   0   2   0   2   2   2   2   2   0   0   2   2   2   2   0   2   0   0   2   0   0   0   0   0   2   0   2   2   2   0   2   2   0   2   2   2   2   0   2   0   2   2   2   0   0   2   2   2   0   2   2   2   2   2   0   2   2   0   0   2   0   2   0   2   2   2   2   0   0   2   0   0   0   0   0   0   0   0   2   2   2   2   2   0   0   0   0   2   2   0   0   2   2   2   0   2   2   2   2   0   0   0   0   2   2   2   2   0   0   2   0   2   2   0   0   0   2   2   2   0   2   0   2   0   0   0   2   0   2   2   0   0   0   0   0   2   0   2   0   2   0   2   0   0   0   2   2   0   0   2   2   0   0   2   0   2   2   0   2   2   0   2   2   2   2   2   2   2   0   0   0
 MK-4-9                 0   2   0   0   0   0   2   0   0   0   0   0   0   2   2   2   0   0   0   2   0   0   0   0   2   0   2   0   2   0   2   0   2   2   2   2   2   0   0   2   2   2   0   0   2   2   0   2   2   0   0   0   0   2   0   2   2   2   0   2   2   0   2   2   0   2   0   2   0   2   2   2   0   0   2   2   2   0   2   2   0   0   2   0   2   2   0   0   2   2   2   0   0   2   2   2   0   0   2   0   0   0   0   0   2   0   0   2   2   2   2   2   0   0   0   0   2   2   0   0   2   2   2   2   2   2   0   2   0   0   0   0   2   2   2   0   0   0   2   0   2   2   0   0   0   2   2   2   0   2   0   2   2   0   0   2   0   2   2   0   0   0   0   0   2   2   2   0   2   0   2   0   0   2   2   2   0   0   2   2   0   0   2   0   2   2   0   2   2   0   2   2   2   2   2   2   2   0   0   0
 MK-4-10                2   2   0   0   0   0   2   0   0   0   0   0   0   2   2   2   0   0   2   2   0   2   0   0   2   0   2   2   2   0   2   0   0   2   2   2   2   0   0   2   2   2   0   0   2   2   0   2   2   0   0   0   0   2   0   0   2   2   0   2   2   0   2   2   0   2   0   2   2   2   2   2   0   0   2   2   2   0   2   2   0   0   2   0   2   2   2   0   2   2   2   0   0   0   2   2   2   0   2   0   0   0   0   0   2   0   0   2   2   0   2   2   0   0   0   0   2   2   2   0   2   2   2   2   2   2   0   2   2   0   0   0   0   0   2   0   0   0   2   0   2   2   0   0   0   2   2   2   0   0   0   0   2   0   0   2   0   2   2   0   2   0   0   0   2   2   2   0   2   0   2   0   0   2   2   2   0   0   2   2   2   0   2   0   2   2   0   2   2   0   2   2   0   2   2   2   2   0   0   2
 MK-4-11                2   2   0   0   0   0   2   0   0   0   0   0   0   2   2   0   0   0   2   2   0   0   0   0   2   0   2   2   2   0   2   0   0   2   2   0   2   0   0   2   0   2   0   0   2   0   0   2   2   0   0   0   0   2   0   0   2   2   0   2   2   0   2   2   0   2   0   0   2   2   2   0   0   0   2   2   2   0   2   2   0   0   0   0   2   0   2   0   2   2   2   0   2   0   2   2   2   0   2   0   0   0   0   2   2   0   0   2   2   2   2   2   0   0   0   0   2   2   0   2   2   2   2   2   2   2   0   2   2   0   0   0   0   0   2   0   0   0   2   0   2   2   0   0   0   2   2   2   0   0   0   0   2   0   2   2   2   2   0   0   2   0   0   0   2   0   2   0   2   0   2   0   0   2   0   2   0   0   2   2   2   0   2   0   2   2   0   2   2   0   2   0   0   2   2   0   0   0   0   2
 MK-4-12                2   0   0   0   0   0   2   0   0   0   0   2   0   2   2   0   0   0   2   2   0   0   2   0   2   0   0   2   2   0   2   0   0   2   2   0   2   2   0   2   0   2   0   0   2   0   0   2   2   0   0   0   0   2   0   0   0   2   0   2   2   0   2   2   0   0   0   0   2   2   2   0   0   2   2   2   2   0   2   2   0   0   0   0   2   0   2   0   2   2   2   0   2   0   2   2   0   0   2   0   0   0   0   2   2   0   0   2   2   2   0   2   0   0   0   0   2   2   0   0   2   2   0   2   2   2   0   2   2   0   2   0   0   2   2   0   0   0   2   0   2   2   0   2   0   2   2   2   0   0   0   0   2   0   2   0   2   2   0   0   2   0   2   0   2   0   2   0   2   0   2   0   0   2   0   2   0   2   2   2   2   0   2   0   2   2   0   2   2   0   2   0   2   2   2   0   0   0   2   2
 MK-4-13                0   0   0   0   2   0   2   0   2   0   0   2   0   2   2   0   0   0   2   2   0   0   0   2   2   0   0   2   2   0   2   2   0   2   2   0   2   2   0   2   0   0   0   0   2   0   0   2   2   0   0   0   0   2   0   0   2   2   0   2   2   0   2   2   0   2   0   0   2   2   2   0   0   0   2   2   2   0   2   2   0   0   0   0   2   0   2   0   2   2   0   0   2   0   2   2   2   0   2   0   0   0   0   2   2   0   0   2   2   2   0   2   0   0   0   0   2   2   0   0   2   2   0   2   0   2   0   2   2   0   2   0   0   2   2   0   0   0   2   0   2   2   0   0   0   2   2   2   0   0   0   2   2   0   2   0   2   2   0   0   0   0   2   0   2   0   0   2   2   0   2   0   0   2   0   2   0   2   2   2   2   0   2   0   2   2   0   2   2   2   2   0   2   2   2   0   0   2   2   2
 MK-4-14                0   0   2   2   2   0   2   0   0   0   0   2   0   2   2   0   0   0   2   2   0   0   0   2   2   2   0   2   2   2   2   0   0   2   2   0   2   0   0   2   0   0   0   0   0   0   0   2   2   0   0   0   0   2   0   0   2   0   0   0   2   2   2   0   0   2   0   0   2   2   2   0   0   0   0   2   2   0   2   2   0   0   0   2   2   0   2   0   2   2   0   0   2   0   2   2   0   0   2   0   0   0   0   0   2   2   0   0   2   0   0   0   0   2   0   0   2   2   0   0   2   0   0   2   0   2   0   0   2   0   2   0   0   2   2   0   0   0   0   0   0   2   0   0   2   2   0   2   2   0   0   2   2   2   2   0   2   2   0   0   0   0   2   0   2   0   0   2   2   0   2   0   0   0   0   2   0   0   2   2   2   0   0   0   2   2   0   2   2   0   2   0   2   2   2   0   0   2   2   0
 MK-4-15                0   0   2   2   2   2   2   0   0   0   0   2   0   2   2   0   0   2   2   2   0   2   0   2   2   2   2   2   2   2   2   0   0   2   2   0   2   0   0   0   0   0   0   2   0   0   0   2   2   0   0   0   0   0   0   0   2   0   0   0   2   2   2   0   0   2   0   0   2   2   2   0   0   0   0   2   2   2   2   2   0   0   0   2   2   0   2   0   2   2   0   0   2   0   2   2   0   0   2   0   0   0   0   0   2   0   0   0   2   0   2   0   2   2   0   0   2   2   2   0   2   0   2   2   0   2   0   0   2   0   0   0   0   2   2   2   0   0   0   0   0   2   0   0   2   2   0   2   2   0   0   2   2   2   2   0   2   2   0   0   0   0   2   0   2   2   0   0   0   0   2   2   0   0   0   2   0   0   2   2   2   0   0   0   2   2   2   2   2   0   0   0   2   2   2   0   0   2   2   0
 MK-4-16                0   0   2   0   2   2   2   0   2   0   0   2   2   2   2   0   0   0   2   2   2   2   0   2   2   2   2   2   2   2   2   0   0   0   0   0   2   0   0   0   2   0   0   2   2   0   2   2   2   0   0   0   0   0   0   0   2   0   0   2   2   2   2   2   0   0   0   0   2   2   2   0   0   0   0   2   2   2   2   2   0   0   0   2   2   0   2   0   2   2   2   0   2   0   2   2   0   0   2   0   0   0   0   0   2   0   0   2   2   0   2   0   2   2   0   0   2   2   2   0   2   0   0   2   0   2   0   0   0   0   0   2   0   2   2   2   2   0   0   0   0   2   0   0   2   2   0   2   2   0   0   2   0   2   2   0   2   2   0   0   0   0   2   2   2   2   0   0   0   0   2   2   0   0   0   2   0   0   2   0   2   0   0   2   2   2   2   2   0   0   0   0   2   2   0   0   0   2   2   0
 MK-5-1                 0   2   2   2   2   0   0   2   0   0   0   0   2   0   0   0   0   2   2   2   0   0   2   2   2   2   0   0   2   0   2   2   0   0   0   2   0   2   0   0   2   2   2   2   0   2   0   2   2   0   0   2   2   0   0   2   0   0   0   0   0   0   0   2   2   0   2   2   0   0   2   2   2   0   2   0   0   2   2   0   0   0   0   0   2   2   0   2   2   0   0   2   2   2   0   2   0   0   2   2   0   0   0   2   0   2   2   0   0   2   2   2   2   2   2   0   0   2   2   2   2   0   2   0   2   2   2   0   0   0   2   2   0   0   2   2   0   2   2   0   2   2   2   0   2   2   2   0   0   0   2   2   0   2   2   2   2   0   0   0   2   2   2   0   0   0   2   2   2   0   2   0   0   2   2   0   0   0   2   2   0   2   2   0   0   0   0   0   0   0   2   0   0   0   2   2   2   2   2   0
 MK-5-2                 0   2   2   2   0   0   0   2   0   2   0   0   2   0   0   0   0   2   2   2   0   2   2   2   2   2   0   0   0   0   2   2   0   0   2   2   2   2   0   0   2   2   2   0   0   2   0   2   2   0   0   2   2   0   2   2   0   0   0   0   0   0   0   2   2   0   2   2   0   0   2   2   2   0   2   0   0   2   2   0   0   0   0   0   2   2   0   2   0   0   0   2   2   2   0   2   0   0   2   0   0   0   0   2   0   2   2   0   0   2   2   2   2   2   0   0   0   0   2   2   2   0   2   0   2   2   2   0   0   0   2   2   0   0   0   2   0   2   2   0   0   0   2   2   2   2   2   0   0   0   2   2   0   2   2   2   2   0   0   0   2   2   2   0   0   0   2   2   2   0   2   0   0   2   2   0   0   0   2   2   0   2   2   0   0   0   0   2   0   0   2   2   2   0   2   2   2   2   2   0
 MK-5-3                 0   2   0   2   0   2   2   2   0   2   0   0   2   0   0   0   0   2   2   2   2   2   0   2   2   2   0   2   0   0   2   2   0   0   2   2   2   2   0   0   2   2   2   0   0   2   0   2   2   0   0   2   2   0   2   2   0   0   2   0   0   0   0   2   2   0   2   2   0   0   2   2   2   0   2   2   0   2   2   0   0   0   0   0   2   2   0   2   0   0   0   2   2   2   0   2   0   0   2   0   0   0   0   2   0   2   2   0   0   2   2   2   2   2   2   0   0   0   2   2   2   0   2   0   2   2   2   0   2   2   2   2   0   0   0   2   0   2   2   0   0   0   2   2   2   2   2   0   2   2   2   2   0   2   2   0   2   0   0   0   2   0   2   0   0   0   2   0   2   0   2   2   0   0   2   0   0   0   2   2   0   2   2   0   0   0   0   2   0   0   2   2   0   0   2   2   2   2   2   0
 MK-5-4                 0   2   0   2   0   2   2   2   0   2   0   0   2   0   0   0   0   2   2   2   2   2   0   2   2   2   0   2   0   0   2   2   0   0   2   2   0   2   0   0   2   2   2   0   0   2   2   2   2   0   0   2   2   0   0   2   0   0   2   0   0   0   0   2   2   0   2   2   0   0   2   2   2   0   2   2   0   0   2   0   0   0   0   0   2   2   0   2   0   0   0   2   2   2   0   2   0   2   2   0   0   0   2   2   0   2   2   0   2   0   2   2   2   2   2   0   0   0   2   2   2   0   2   0   2   2   2   0   2   2   2   2   0   2   0   0   0   2   2   0   0   0   0   2   2   2   2   0   2   2   2   0   0   2   2   2   2   0   0   0   2   0   2   0   0   0   2   0   2   0   0   2   2   0   2   0   0   2   2   2   0   2   2   0   2   2   2   2   2   0   2   2   0   0   2   2   2   2   2   0
 MK-5-5                 2   2   0   2   0   2   2   2   0   2   0   0   2   0   0   0   0   2   2   2   2   2   0   2   2   2   0   2   0   0   2   2   0   0   2   2   0   0   0   0   2   2   2   0   0   2   2   2   2   0   0   2   0   0   0   2   0   0   2   0   0   0   0   2   2   0   2   2   0   0   2   2   2   0   0   2   2   0   2   0   0   0   0   0   2   2   0   2   0   0   0   2   2   2   0   2   0   2   2   0   0   0   2   2   0   2   2   0   2   0   2   2   2   2   2   0   0   0   2   2   2   0   2   0   2   0   0   0   2   2   2   2   0   2   0   2   2   2   2   0   2   0   0   2   2   2   2   0   2   2   2   0   0   2   2   2   2   0   0   0   2   0   2   0   0   0   2   0   2   0   0   2   0   0   2   0   0   2   2   2   0   2   2   0   2   2   2   2   2   0   2   2   0   0   2   0   2   2   2   0
 MK-5-6                 2   0   0   2   0   2   2   2   0   2   0   0   2   0   0   0   0   2   0   0   2   2   0   2   2   2   0   2   0   0   2   2   2   0   2   2   0   0   0   2   0   2   0   0   0   2   2   2   2   0   0   2   0   0   0   2   0   0   2   0   0   0   0   2   2   2   2   2   0   0   2   2   2   0   0   2   2   2   2   0   0   0   0   0   2   2   0   2   2   0   0   2   2   2   0   2   0   2   2   0   0   0   2   2   0   2   2   0   2   0   2   2   2   0   2   0   0   0   2   2   2   0   2   0   2   0   0   0   2   0   0   0   0   2   0   2   2   2   2   0   0   2   0   2   2   2   2   2   2   2   2   0   2   2   2   0   0   0   0   0   2   2   2   0   0   0   2   0   2   0   0   2   0   0   2   0   0   2   2   0   0   2   2   0   2   2   0   2   2   0   2   2   0   0   2   0   2   0   2   0
 MK-5-7                 2   0   0   2   2   2   2   2   0   2   0   0   2   0   0   2   2   0   0   0   2   2   0   2   0   2   0   2   0   0   2   2   0   0   2   2   0   0   0   2   0   2   2   2   0   2   2   2   2   0   0   2   0   0   0   2   0   2   2   0   0   0   0   2   2   2   2   2   0   0   2   0   2   0   0   2   2   2   2   0   2   0   0   0   2   2   0   2   2   0   0   2   2   2   2   2   0   2   2   0   0   0   2   2   0   2   0   0   2   0   0   2   2   0   2   0   2   0   2   2   2   0   2   0   2   0   0   0   2   0   0   0   0   2   0   2   2   2   2   0   0   2   0   0   0   2   2   2   2   2   2   0   0   2   2   0   0   0   0   0   2   2   2   0   0   0   2   0   2   0   0   2   0   0   2   0   0   2   2   0   0   2   2   0   0   2   0   2   2   0   2   2   0   2   2   0   2   0   2   2
 MK-5-8                 2   0   0   2   2   2   2   2   0   2   0   0   2   0   0   2   2   0   0   2   2   2   0   2   0   2   0   2   0   2   2   2   0   0   2   2   0   0   0   2   0   2   2   2   0   2   2   0   2   0   0   0   2   0   0   2   0   2   2   0   0   0   0   2   2   0   2   2   2   0   2   0   2   0   0   2   2   2   2   0   2   2   0   0   2   2   0   2   2   0   0   0   2   2   2   2   0   0   2   0   0   0   2   2   0   2   0   0   2   0   0   2   2   0   2   0   2   0   0   2   2   0   2   0   2   0   0   0   0   0   0   0   0   2   0   2   2   2   0   0   0   0   0   0   2   2   2   2   2   0   2   0   0   2   2   0   0   0   0   0   2   2   2   0   2   2   0   0   2   2   0   2   0   0   2   0   0   2   2   0   0   2   0   0   0   2   2   2   2   0   2   2   0   2   2   0   2   0   2   2
 MK-5-9                 2   0   2   2   2   2   2   0   0   0   0   0   0   0   0   2   2   0   0   0   2   2   0   2   0   2   0   0   0   2   2   2   0   0   2   2   0   0   0   2   0   2   2   2   0   2   2   0   0   0   0   0   2   0   0   0   0   2   2   0   0   0   0   2   0   0   2   2   0   0   2   0   2   2   0   2   2   2   2   0   2   2   0   0   2   2   0   2   2   0   0   0   2   2   2   2   0   0   2   0   0   0   0   2   0   2   0   2   2   0   0   2   2   0   2   0   2   0   0   0   2   0   2   0   2   0   2   0   0   0   0   0   2   2   2   0   2   2   0   0   0   0   2   0   2   2   2   2   2   0   2   2   0   0   2   0   0   0   0   0   2   2   2   0   2   2   0   0   0   2   0   2   0   0   2   2   0   2   2   0   0   2   0   0   0   2   2   2   2   0   2   2   0   0   2   0   2   0   2   2
 MK-5-10                2   0   2   2   2   2   2   0   0   0   2   2   0   0   0   2   2   0   0   0   2   2   0   2   2   2   0   0   2   2   2   2   0   0   2   2   0   0   0   2   0   2   2   2   0   2   2   0   0   0   0   0   2   2   0   0   2   2   2   0   0   0   0   2   0   0   2   0   0   0   2   2   2   2   2   2   2   2   2   2   2   2   2   0   2   2   0   2   2   0   0   2   2   2   2   2   2   0   2   0   0   0   0   2   0   2   0   2   2   0   0   2   0   2   2   0   2   0   0   0   2   0   2   0   2   2   2   0   2   0   0   0   2   2   2   0   0   2   0   0   0   0   2   0   2   2   2   2   2   0   2   2   0   0   2   0   0   0   0   0   2   2   2   0   2   2   0   0   0   2   0   2   0   0   2   2   0   2   2   0   0   2   0   0   0   2   2   2   2   2   2   2   0   2   2   0   2   2   2   2
 MK-5-11                2   0   0   2   2   2   2   0   0   0   2   2   0   0   0   2   2   0   0   0   2   0   0   2   2   2   0   0   2   2   2   2   2   0   0   2   0   0   0   2   0   2   2   2   0   2   2   0   0   0   0   0   2   2   0   0   2   2   2   0   0   0   0   2   0   0   2   0   0   0   2   2   2   2   2   2   2   2   2   0   2   2   2   0   2   0   0   2   2   0   0   2   2   2   2   2   2   0   2   0   0   0   0   2   0   2   0   2   2   2   0   0   0   2   2   0   0   0   2   2   2   0   2   0   2   2   2   0   2   0   0   0   2   2   2   0   0   2   2   0   0   0   2   0   2   0   2   2   2   0   2   2   0   0   2   0   0   0   0   0   2   2   2   0   2   0   0   0   0   2   0   2   2   0   2   2   0   2   2   0   2   2   0   0   0   2   2   2   2   2   2   2   0   2   2   0   2   2   0   2
 MK-5-12                2   0   0   2   0   2   0   0   0   0   2   2   0   0   0   2   2   0   0   0   2   0   0   2   2   2   2   0   2   2   2   2   2   0   0   2   0   0   0   2   2   2   2   2   0   2   2   2   0   0   0   0   2   2   0   0   2   2   2   0   0   0   0   2   0   0   2   0   0   0   2   2   2   2   2   2   2   2   0   0   2   2   2   2   2   0   0   0   2   0   0   2   2   2   2   2   2   0   2   0   2   0   0   2   0   2   2   2   2   2   0   0   0   0   2   2   0   0   2   2   0   0   2   0   2   2   2   0   0   0   0   2   2   2   2   0   0   0   2   2   0   0   2   0   2   0   2   2   2   2   2   2   0   0   2   0   0   2   0   0   2   2   2   0   2   0   2   0   0   0   0   2   2   0   2   2   0   2   0   0   0   2   0   0   0   2   2   2   2   2   2   2   0   2   2   2   2   2   0   2
 MK-5-13                2   0   0   2   0   2   0   0   0   0   2   2   0   0   2   2   2   0   0   0   2   0   0   2   2   2   2   0   2   2   2   2   2   2   0   2   0   0   0   0   2   2   2   2   0   2   2   2   2   2   0   0   2   2   0   0   2   0   0   0   0   0   0   2   0   0   2   0   0   0   2   2   0   2   2   2   2   2   0   2   2   2   2   2   0   0   0   0   2   0   0   2   2   2   2   0   2   0   2   0   2   0   0   2   0   0   2   2   0   2   0   0   0   0   2   2   0   0   2   2   0   0   2   0   2   2   2   0   0   2   0   2   2   2   2   0   2   0   2   0   0   2   2   0   2   0   2   2   2   2   2   2   0   0   2   0   0   2   0   0   2   2   2   0   2   0   2   0   0   0   0   2   0   0   2   2   0   2   0   0   0   2   0   0   0   2   2   2   2   2   2   2   0   2   2   2   0   2   0   2
 MK-5-14                2   0   0   2   0   2   0   0   0   0   0   2   0   0   2   2   2   0   0   0   2   0   0   2   2   2   2   0   2   2   2   2   2   2   0   2   0   0   2   0   2   0   2   2   0   2   2   2   2   2   2   0   2   2   0   0   2   0   0   0   0   0   0   2   0   0   2   0   0   0   0   2   0   2   2   2   2   2   0   2   2   0   2   2   0   0   0   0   2   2   0   2   0   2   2   0   2   0   2   0   2   0   0   2   0   0   2   2   0   2   0   0   0   0   2   2   0   0   2   2   0   0   2   0   2   2   2   0   0   2   0   2   2   2   2   0   2   0   2   0   0   2   2   0   2   0   2   2   2   2   2   2   0   0   2   0   0   0   0   0   2   2   2   0   2   0   2   0   2   0   0   2   0   0   2   2   0   2   0   0   0   2   0   0   2   2   2   2   2   2   2   2   0   2   2   2   0   0   2   2
 MK-5-15                2   0   0   2   0   2   0   0   0   0   0   2   0   0   0   2   2   0   0   0   2   0   0   2   2   2   2   0   2   2   2   2   2   0   0   2   0   0   2   2   2   0   2   2   0   2   2   2   0   2   2   2   2   2   0   0   2   0   0   2   0   0   0   2   0   2   2   0   0   0   0   2   0   2   2   2   2   0   2   2   2   0   0   0   0   0   0   0   0   0   0   2   0   2   2   0   2   0   2   0   2   0   2   2   0   0   0   2   0   2   0   0   0   2   2   2   0   0   2   2   0   0   2   0   2   2   2   0   0   2   0   2   2   2   2   0   2   0   2   0   0   2   2   0   2   0   2   2   2   2   2   2   0   0   2   0   0   0   0   0   2   2   2   0   2   2   2   0   2   0   0   2   0   0   2   2   0   2   0   0   0   2   0   2   2   2   2   2   2   2   2   2   0   2   2   2   0   0   2   0
 MK-5-16                0   0   0   2   0   2   0   0   0   0   0   2   2   0   0   2   2   0   0   0   2   0   0   2   2   0   2   0   2   2   2   2   2   0   2   2   0   0   2   2   2   0   2   0   0   2   2   2   0   2   2   2   2   2   2   0   2   0   0   2   0   0   0   2   0   2   0   0   0   0   0   2   2   2   2   2   0   0   2   2   2   0   0   0   2   0   0   0   0   0   0   0   2   2   2   2   2   2   2   0   2   0   2   2   0   0   0   0   0   2   0   0   0   2   2   2   0   0   2   2   0   0   2   0   2   2   2   2   0   2   0   2   2   2   2   0   2   0   2   0   0   2   2   0   2   0   2   2   2   2   2   2   0   0   2   0   0   0   0   0   2   2   2   0   2   2   2   0   2   0   0   2   0   0   2   2   0   2   2   0   0   2   0   2   2   2   2   2   0   2   2   2   0   2   0   2   0   0   2   2
 MK-6-1                 0   0   2   0   0   0   0   2   2   0   2   2   0   2   0   2   0   2   0   2   0   2   0   2   2   0   0   0   0   2   2   0   0   2   0   0   0   2   0   2   2   2   2   0   2   0   2   0   2   2   2   0   0   2   2   0   0   0   2   2   0   0   2   0   2   2   2   0   2   2   2   0   0   0   2   2   2   0   2   0   0   2   0   0   0   2   0   2   0   2   0   0   2   0   0   2   0   2   0   2   2   0   2   0   2   2   2   2   2   0   0   0   2   2   2   0   0   2   0   2   2   0   2   0   2   0   2   2   0   2   2   2   2   2   0   2   0   0   0   0   0   0   0   2   2   2   2   2   2   0   0   2   2   2   2   2   0   2   2   2   0   0   0   2   0   2   0   0   0   2   2   0   2   0   2   0   0   2   2   2   2   2   0   2   0   2   2   2   2   2   2   2   2   2   0   0   2   0   2   0
 MK-6-2                 0   0   2   0   2   0   0   2   2   0   2   2   0   2   0   2   0   2   0   2   0   0   0   2   2   0   0   0   0   2   2   0   0   2   0   0   0   2   0   2   2   2   2   0   2   0   2   0   2   2   2   0   0   2   2   0   0   0   2   2   0   0   2   0   2   2   2   0   2   0   2   0   0   2   2   2   2   2   2   0   0   2   0   2   0   2   0   2   0   2   0   0   2   0   0   2   0   2   0   2   2   0   2   0   2   0   2   2   2   0   0   0   2   2   2   0   0   2   0   2   2   0   2   0   2   0   2   2   0   2   2   2   2   2   0   0   0   0   0   0   0   0   0   2   2   2   2   2   2   0   0   2   2   2   2   2   0   2   2   2   2   2   0   2   0   2   0   0   0   2   2   0   2   0   2   0   0   2   2   2   2   0   0   0   2   2   2   2   2   2   2   2   2   2   0   2   2   0   2   0
 MK-6-3                 0   0   2   0   2   0   0   2   2   0   2   2   0   2   0   2   0   2   2   2   0   0   0   2   2   0   0   0   0   2   0   0   0   2   0   0   0   2   0   2   2   2   2   0   2   0   0   0   2   2   2   0   2   2   2   0   2   0   2   2   0   0   0   0   2   2   2   0   2   0   2   0   0   2   2   2   0   2   0   0   0   2   0   2   0   2   0   2   0   2   2   0   0   0   0   0   0   2   0   2   2   0   2   0   2   0   2   2   0   0   2   0   2   2   2   0   0   2   0   2   2   0   2   2   2   0   2   2   0   2   2   2   0   2   0   0   0   0   0   0   2   2   2   0   2   2   2   2   0   0   0   2   2   2   0   2   0   2   2   2   2   2   0   2   0   2   0   0   0   2   2   0   2   0   0   2   0   2   2   2   2   0   0   0   2   2   2   2   2   2   2   2   2   0   0   2   2   0   2   0
 MK-6-4                 0   0   2   0   2   0   0   2   2   0   0   2   0   2   0   2   0   0   2   2   0   2   0   2   2   0   0   0   0   2   0   0   0   2   0   0   0   2   0   0   2   2   2   0   2   0   0   0   2   2   2   0   2   2   2   0   2   0   2   2   2   0   0   0   2   2   2   0   2   0   2   0   0   2   2   0   0   2   0   0   0   2   0   2   0   2   0   2   0   0   2   0   0   0   0   0   0   2   0   2   2   0   2   0   2   0   0   2   0   0   2   0   2   2   2   0   0   2   0   2   2   0   2   0   2   0   2   2   0   2   2   2   0   0   0   0   0   0   2   0   0   2   2   0   2   2   2   2   0   0   0   2   2   2   0   2   0   2   2   2   2   2   0   2   0   2   0   0   0   2   0   0   0   0   0   2   2   0   2   2   2   0   0   0   0   2   2   2   2   0   2   2   2   0   0   2   2   0   2   0
 MK-6-5                 2   0   2   0   2   0   0   2   2   0   0   2   0   2   0   2   0   0   2   2   2   2   0   2   2   0   0   0   0   2   0   2   0   2   0   0   0   2   0   0   2   2   2   0   2   0   0   0   2   2   2   0   2   2   2   0   2   0   2   2   2   2   0   0   2   2   2   0   2   0   2   0   0   2   2   0   0   0   0   0   0   2   0   2   0   2   0   2   0   2   2   0   0   0   0   0   0   2   0   2   2   0   2   2   2   2   0   2   0   0   0   0   2   2   2   0   0   2   0   2   2   0   2   0   2   0   0   2   0   2   2   2   0   2   0   0   0   0   2   0   0   2   2   0   2   2   2   2   0   0   0   2   2   2   2   2   0   2   2   2   2   2   0   2   0   2   0   0   0   2   0   0   0   0   0   2   2   0   2   2   2   2   0   0   0   2   0   2   0   0   2   2   2   2   0   2   2   0   2   0
 MK-6-6                 2   0   2   0   2   0   0   2   0   0   0   0   0   2   0   2   0   0   0   2   2   2   0   2   2   0   0   0   0   2   0   2   0   2   0   0   0   2   0   0   2   2   2   0   2   0   0   0   2   2   2   0   2   2   2   0   2   0   2   2   2   2   0   0   2   2   2   0   2   0   2   0   0   2   2   0   0   0   2   0   0   2   0   2   0   2   0   2   0   2   0   2   0   0   0   2   0   2   0   2   2   0   2   2   2   2   0   2   0   0   2   0   2   2   2   0   0   2   0   2   2   0   2   2   2   0   0   2   0   0   2   2   2   2   0   0   0   0   2   2   0   2   2   2   2   2   2   2   0   0   0   0   0   2   2   2   0   2   2   0   2   2   0   2   0   2   0   0   0   2   0   0   0   0   0   0   2   0   2   2   2   2   0   0   0   0   0   2   0   0   2   2   2   2   0   2   2   0   2   0
 MK-6-7                 2   0   2   2   0   0   0   2   0   2   0   2   0   2   0   2   0   0   0   2   2   2   0   2   2   2   0   0   0   2   0   2   0   2   0   0   0   2   0   0   2   0   2   0   2   0   0   0   2   2   2   0   2   2   2   0   2   0   2   2   2   2   0   0   2   2   2   0   2   0   2   0   0   2   2   0   0   0   2   0   0   2   0   2   0   2   0   2   0   2   0   2   0   0   0   2   0   2   0   2   2   0   2   2   2   2   0   2   0   0   2   2   2   2   0   0   2   2   0   0   2   0   2   2   2   0   0   2   0   0   2   2   2   2   0   0   0   2   2   2   0   2   2   2   2   2   2   2   0   0   0   0   2   2   2   2   2   0   2   0   0   2   0   2   0   2   0   2   0   0   0   0   0   0   0   0   2   0   2   2   2   2   2   0   0   0   0   2   0   0   2   0   2   2   0   2   2   0   2   0
 MK-6-8                 2   0   2   0   0   0   0   2   0   0   0   2   0   2   0   2   0   0   0   2   2   2   0   2   2   2   0   0   0   2   0   2   0   2   0   0   2   2   0   0   2   0   2   0   2   0   2   0   2   2   2   0   2   2   2   2   2   0   2   2   2   2   0   2   0   2   2   0   2   0   2   0   0   2   2   0   0   0   0   0   0   2   0   2   0   2   0   0   0   0   0   2   0   2   0   2   0   2   0   2   2   0   0   2   0   2   0   2   0   0   2   2   2   2   2   0   2   2   0   0   2   0   2   2   2   2   0   2   0   2   2   2   2   2   0   2   0   2   2   2   0   2   2   2   2   2   2   2   0   0   0   0   2   2   2   2   2   0   2   0   0   2   0   0   0   2   0   2   0   0   0   0   0   2   0   0   2   0   2   2   2   2   2   0   0   0   0   2   0   0   0   0   2   2   0   2   2   0   2   0
 MK-6-9                 2   2   2   0   0   0   0   0   0   0   0   2   0   2   0   2   0   0   0   2   2   2   0   2   2   2   2   2   2   0   0   0   0   0   0   0   2   2   0   0   2   0   2   0   2   0   2   0   2   2   0   0   0   2   2   2   2   0   2   2   2   2   0   2   0   2   2   0   2   0   2   0   0   2   2   0   0   0   0   0   0   2   0   2   0   2   0   0   0   0   0   2   0   2   0   2   0   2   0   2   2   0   0   2   0   2   0   2   0   0   2   0   2   2   2   0   2   0   0   0   2   0   2   2   2   2   0   2   0   2   2   2   2   0   0   2   0   2   2   2   2   0   2   2   2   2   2   2   0   0   0   0   2   2   0   2   2   0   2   2   0   2   0   0   0   2   0   2   0   0   0   0   0   2   0   0   2   0   2   2   0   2   2   0   0   0   0   2   0   0   0   0   2   0   0   2   2   0   2   0
 MK-6-10                2   2   0   0   0   0   0   0   0   0   0   2   0   2   0   2   0   0   2   2   2   2   0   2   2   2   2   2   2   2   0   0   0   0   0   0   2   2   2   0   0   2   2   0   2   0   2   0   2   2   0   0   0   2   2   2   2   0   2   2   2   2   0   2   0   2   2   0   2   0   2   0   0   2   2   0   2   0   0   0   0   2   0   2   0   2   0   0   0   0   0   2   0   2   0   2   0   2   0   0   0   0   0   2   0   2   0   2   0   0   2   0   2   2   0   0   2   0   0   0   2   0   2   2   2   2   0   2   0   2   2   2   2   0   0   2   0   2   2   2   2   0   2   2   2   2   2   2   0   0   0   0   2   2   2   2   2   0   2   2   0   2   0   0   0   2   0   2   0   0   0   0   0   0   0   0   2   0   2   2   0   2   2   0   0   0   0   2   0   0   0   0   2   0   0   2   2   0   2   0
 MK-6-11                2   2   0   0   0   0   0   0   0   0   0   2   0   2   0   2   0   2   2   2   2   2   0   2   2   2   0   0   2   0   0   0   0   0   0   0   0   2   2   2   0   2   2   0   2   0   2   0   2   2   2   0   0   0   2   2   0   0   2   2   2   2   0   2   0   0   2   0   2   0   2   0   0   2   2   0   2   0   0   0   0   2   0   2   0   2   0   0   0   0   0   2   0   2   0   2   0   2   0   0   0   2   0   2   0   2   2   2   0   0   2   0   2   2   0   0   0   0   0   0   2   0   2   2   2   2   0   0   0   2   2   2   0   0   0   2   0   2   2   2   2   0   2   2   0   2   2   2   0   0   0   2   2   2   2   2   2   0   2   2   0   2   0   0   0   2   0   2   0   0   0   0   0   0   0   0   2   2   2   2   0   2   0   2   0   0   0   0   0   0   0   0   2   0   0   2   2   2   2   2
 MK-6-12                2   2   0   0   0   0   0   2   0   0   0   2   0   2   0   0   0   2   2   0   2   2   2   2   2   2   0   0   2   2   0   0   0   0   0   0   2   2   2   2   0   2   0   0   2   0   2   0   0   2   2   0   0   0   2   2   0   0   2   2   2   2   2   2   0   0   2   0   2   0   2   0   0   2   2   0   2   0   0   0   0   2   0   2   0   2   0   0   0   0   2   2   0   2   0   2   2   2   0   0   2   2   0   2   0   2   2   0   0   0   2   0   2   2   0   0   0   0   0   0   2   0   2   0   2   2   0   0   2   2   2   2   0   0   0   2   0   0   0   0   2   0   0   2   0   0   2   2   0   0   0   2   2   2   2   2   2   0   2   0   2   2   0   0   0   2   0   2   0   0   0   2   0   0   0   0   2   2   2   2   0   2   0   2   0   0   0   0   2   0   0   0   2   0   0   2   2   0   2   2
 MK-6-13                2   2   0   0   0   0   0   0   0   0   2   2   0   2   0   0   0   2   2   0   2   2   2   2   2   2   0   0   2   0   0   0   0   0   0   0   2   2   2   2   0   2   0   0   2   0   2   0   0   2   2   0   0   0   0   2   0   0   2   2   2   0   2   2   0   0   2   0   2   0   2   0   0   2   2   0   2   0   0   0   0   2   0   2   2   2   0   0   0   2   2   2   0   2   0   2   2   2   0   0   2   2   0   2   0   2   0   0   0   0   2   2   2   2   0   0   0   0   0   0   2   0   2   0   2   2   0   0   2   2   0   2   0   0   0   2   0   0   0   0   2   0   0   2   0   0   2   2   0   0   0   2   0   2   2   2   2   0   2   2   2   2   0   0   0   2   0   2   0   0   2   2   0   0   0   0   0   2   2   2   2   0   0   2   0   0   0   0   2   0   0   0   2   0   0   2   2   0   2   2
 MK-6-14                2   2   0   0   0   0   0   0   0   0   2   2   0   2   0   0   0   2   0   0   2   2   2   2   2   2   0   0   2   0   0   0   0   0   0   2   2   0   2   2   0   2   0   0   2   0   2   0   0   2   2   0   0   2   0   2   0   0   2   2   2   0   2   2   0   0   2   0   2   0   2   2   0   2   2   0   2   0   0   0   0   2   0   2   2   2   0   0   0   2   2   2   0   2   0   2   2   2   0   0   2   2   0   2   0   2   0   0   0   0   2   2   2   2   0   0   2   0   0   0   2   0   0   0   2   2   0   0   2   2   0   2   0   0   0   2   0   0   0   2   2   0   0   2   2   0   2   2   0   0   0   2   0   2   2   2   2   0   2   2   0   2   2   0   0   2   0   2   0   0   2   2   0   0   0   0   0   2   2   2   2   0   0   2   0   0   0   0   2   0   0   0   2   0   0   2   2   0   2   2
 MK-6-15                2   0   0   0   0   0   0   0   0   0   2   2   0   2   0   0   0   2   0   0   2   2   2   2   0   2   0   0   2   0   0   0   0   0   0   2   2   0   2   2   2   2   0   0   2   0   2   0   0   2   2   0   0   2   0   2   0   0   0   2   2   0   2   2   0   0   2   0   0   2   2   2   0   2   2   0   2   0   0   2   0   2   2   2   2   2   0   0   0   2   2   2   0   2   0   2   2   2   0   0   2   2   0   2   0   2   0   0   2   0   2   2   0   2   2   0   2   0   0   0   2   0   0   0   2   0   0   0   2   2   2   0   0   0   0   2   0   0   2   2   2   0   0   0   0   0   2   2   0   0   2   2   0   0   2   0   2   0   2   2   0   2   2   0   0   2   0   2   2   0   0   2   0   0   0   0   0   2   2   2   2   0   2   2   0   0   0   2   2   0   0   0   2   0   0   0   2   0   2   2
 MK-6-16                2   0   0   0   0   0   0   2   0   0   2   2   2   2   0   0   0   2   2   0   2   2   2   2   0   0   0   0   0   0   0   0   0   0   0   2   2   2   0   2   2   2   0   0   2   0   2   0   0   2   2   0   0   0   0   2   0   0   0   2   2   0   2   0   0   2   2   0   2   2   2   2   0   2   2   0   2   0   0   2   0   2   2   2   2   2   2   0   0   2   2   2   0   0   0   2   2   2   0   0   2   2   2   2   0   2   0   0   2   0   2   2   0   2   2   0   2   0   2   0   2   0   0   0   2   0   0   0   0   2   2   0   0   0   0   2   0   0   2   2   2   0   0   0   0   0   0   0   0   0   2   2   0   0   2   0   2   0   2   2   0   0   2   0   0   2   0   0   2   2   0   0   0   0   0   0   0   2   2   2   0   0   2   2   0   0   0   2   2   0   0   0   2   0   0   0   2   0   2   2
 
!****************************************** Phenotypic Data **********************************************************
!-100.0 is resevred for missing phenotype
SimulatedTrait1        13.9047   16.0427   16.5053   14.0822   14.8654   13.6079   12.8407   15.7702   16.6384   14.7581   14.2190   15.8895   16.3344   16.2608   15.5823   15.6127   13.8690   13.8277   14.1030   14.3253   14.2978   16.2548   16.3933   15.8201   15.0012   13.2786   14.9722   13.7308   13.5349   16.4671   15.0977   14.9926   15.0430   15.7330   14.1133   13.8749   13.7390   15.3014   14.4955   12.9983   13.3564   13.7654   14.6340   15.8648   15.6617   15.7753   13.9803   14.8062   13.9045   13.8039   16.6479   16.3508   14.4067   15.6358   15.2303   15.6750   13.7272   14.4067   15.5961   15.3448   14.2075   14.9833   14.8903   14.3795   14.5713   14.3351   15.4692   16.0353   13.5041   14.5487   16.5905   14.8961   16.3266   13.7590   15.6799   15.8539   14.4788   15.6874   14.0989   15.8963   15.0266   13.1437   13.5988   16.3028   14.8835   15.6917   15.6269   14.4217   15.3273   16.3192   15.3168   16.3037   14.2907   15.8905   14.2403   13.4292   14.9142   13.7462   14.9186   15.4746   15.0872   15.8100   13.7868   15.1379   15.3923   16.2230   15.7082   14.3425   14.2364   15.5064   13.9226   15.6505   15.3432   16.2180   16.7049   13.7338   13.8975   15.2518   13.9637   14.4834   14.9528   13.5271   15.0343   14.5624   13.4531   14.4650   16.0022   14.0775   13.6866   14.0080   14.7617   14.7211   14.7396   14.1611   16.6544   15.5326   15.7706   15.9312   14.8354   16.1173   15.4388   15.6211   16.2273   14.8321   16.5693   14.3060   17.0359   16.8862   14.0013   14.7268   15.9493   16.1748   15.8057   16.6781   13.9618   13.5863   14.8946   16.1436   13.9570   14.5384   16.7022   15.1986   13.4100   13.5505   16.2508   16.0919   14.6854   15.0129   16.0134   14.9801   14.6496   14.0835   15.0759   15.1457   14.5988   15.8350   16.3448   16.6328   14.8027   13.9968   14.4345   16.1145   14.3956   15.6225   16.3810   16.1439   13.4916   16.2270   15.1943   14.4728   15.9281   14.5642   14.4560   15.0142   13.7642   13.4828   14.7202   16.2444   16.0357   16.6969
SimulatedTrait2        10.9141    9.6695    9.0919   10.3110    9.3849   10.2581   10.1168    9.7376    9.1443   10.2806   10.4724    9.4578    9.8055    9.9999    9.6196    9.0686   10.3227   10.3798   10.2915   10.3006   10.0812    9.5501    9.3905    9.0839   10.5336   10.1089   10.0877   10.2046   10.7528    9.7243   10.7213   10.8254    9.2259    9.7498   10.2558   10.2386   10.5027    9.6239   10.7773   10.4641   10.5858   10.3594   10.6089    9.5382   10.4539    9.8251   10.5117   10.4022   10.2058   10.3359    9.3203    9.5982    9.6689    9.5821    9.4003    9.7335   10.3395   10.0236    9.0630   10.3339   10.8118   10.1506   10.3250   10.2101   10.5294   10.3801    9.4268    9.5278   10.1220   10.8121    9.6245   10.2683    9.3213   10.3654    9.4889    9.4769   10.8283    9.3999   10.5925    9.1496   10.9236   10.6182   10.6996    8.9976    9.4388   10.4024    9.4646   10.6916   10.9490    8.9624   10.4584    9.6998   10.5665    9.6840    9.9681   10.6990   10.7105   10.2432    9.1772    9.7430   10.5409    9.7925   10.4956   10.0612    9.8559    9.6365    9.6941   10.1305   10.5368    9.2317   10.5393    9.2486    9.4935    9.6323    9.5873   10.7027   10.3846    9.1068   10.4421   10.2728    9.4764   10.3194   10.8915   10.4120   10.0621    9.5547    9.2514   10.4455   10.5493   10.5372    9.4526   10.8081    9.2718   10.3368    9.2291    9.4596    9.6260    9.5604   10.3634    9.3723    9.1983    9.4233    9.7099    9.3964    9.5905   10.0679    9.1198    9.6575   10.6816   10.5059    9.2796    9.5037    9.4372    9.8918   10.3509   10.5134   10.6598    9.4754   10.7684    9.5533    9.6680   10.2096   10.4826   10.2622    9.2821    9.1826   10.6232   10.7778    9.6215   10.6365    9.8825   10.4706   10.0320    9.2085   10.9452    9.3581    9.5870    9.5499   10.3660   10.0614   10.9605    9.3258   10.2311    9.4465    9.1827    9.3820   10.1378    9.8583   10.5609   10.5608    9.5361   10.8241   10.4669    9.7649   10.6766   10.5950   10.4877    9.7112    9.1661    9.2452
 
