# Supplementary material for: Inclusive Composite Interval Mapping of QTL by Environment Interactions in Biparental Populations
Source: PLoS One. 2015 Jul 10;10(7):e0132414. doi: 10.1371/journal.pone.0132414 (PMC4498613; doi:10.1371/journal.pone.0132414)
Supplement: S6 File — (ZIP) [file pone.0132414.s006.zip › H=0.8/L1/run_00195.met]

!**********************Note: lines staring with "!" are remarks and will be ignored in the program********************
!*********************************General Information**********************************
!Assuming F1 = P1 x P2, populations available in QTL IciMapping are: 
!  1, P1BC1F1 = P1 x F1, the first backcrossing where P1 is used as the recurrent parent;
!  2, P2BC1F1 = P2 x F1, the first backcrossing where P2 is used as the recurrent parent;
!  3, F1DH, F1-derived doubled haploids; 
!  4, RIL or F1RIL, recombination inbred lines through the repeated selfing of F1;
!  5, P1BC1RIL, recombination inbred lines through the repeated selfing of P1BC1F1;
!  6, P2BC1RIL, recombination inbred lines through the repeated selfing of P2BC1F1;
!  7, F2, the selfing generation of F1;
!  8, F3, the selfing generation of F2;
!  9, P1BC2F1, the second backcrossing where P1 is used as the recurrent parent; 
! 10, P2BC2F1, the second backcrossing where P2 is used as the recurrent parent;
! 11, P1BC2RIL, recombination inred lines through the repeated selfing of P1BC2F1; 
! 12, P2BC2RIL, recombination inred lines through the repeated selfing of P2BC2F1; 
! 13, P1BC1F2, the selfing generation of P1BC1F1; 
! 14, P2BC1F2, the selfing generation of P2BC1F1; 
! 15, P1BC2F2, the selfing generation of P1BC2F1; 
! 16, P2BC2F2, the selfing generation of P2BC2F1; 
! 17, P1BC1DH, P1BC1F1-derived doubled haploids; 
! 18, P2BC1DH, P2BC1F1-derived doubled haploids; 
! 19, P1BC2DH, P1BC2F1-derived doubled haploids; 
! 20, P2BC2DH, P2BC2F1-derived doubled haploids; 
   3      !Mapping Population (see remarks above)
   2      !Mapping Function (1 for Kosambi; 2 for Haldane; 3 for Morgan)
   2      !Marker Space Type (1 for intervals; 2 for positions)
   1      !Marker Space Unit(1 for centiMorgans; 2 for Morgan)
   6      !Number of Chromosomes (or Linkage Groups)
 200      !Size of the mapping population
   2      !Number of environments
 
!***************************************** Chromosomes and Linkage Maps **********************************************
!Chromosome                 NumMarkers
-CH1                        16
-CH2                        16
-CH3                        16
-CH4                        16
-CH5                        16
-CH6                        16
!Linkage map (Marker name followed by position or the interval length)
 MK-1-1                1     0.000
 MK-1-2                1    10.000
 MK-1-3                1    20.000
 MK-1-4                1    30.000
 MK-1-5                1    40.000
 MK-1-6                1    50.000
 MK-1-7                1    60.000
 MK-1-8                1    70.000
 MK-1-9                1    80.000
 MK-1-10               1    90.000
 MK-1-11               1   100.000
 MK-1-12               1   110.000
 MK-1-13               1   120.000
 MK-1-14               1   130.000
 MK-1-15               1   140.000
 MK-1-16               1   150.000
 MK-2-1                2     0.000
 MK-2-2                2    10.000
 MK-2-3                2    20.000
 MK-2-4                2    30.000
 MK-2-5                2    40.000
 MK-2-6                2    50.000
 MK-2-7                2    60.000
 MK-2-8                2    70.000
 MK-2-9                2    80.000
 MK-2-10               2    90.000
 MK-2-11               2   100.000
 MK-2-12               2   110.000
 MK-2-13               2   120.000
 MK-2-14               2   130.000
 MK-2-15               2   140.000
 MK-2-16               2   150.000
 MK-3-1                3     0.000
 MK-3-2                3    10.000
 MK-3-3                3    20.000
 MK-3-4                3    30.000
 MK-3-5                3    40.000
 MK-3-6                3    50.000
 MK-3-7                3    60.000
 MK-3-8                3    70.000
 MK-3-9                3    80.000
 MK-3-10               3    90.000
 MK-3-11               3   100.000
 MK-3-12               3   110.000
 MK-3-13               3   120.000
 MK-3-14               3   130.000
 MK-3-15               3   140.000
 MK-3-16               3   150.000
 MK-4-1                4     0.000
 MK-4-2                4    10.000
 MK-4-3                4    20.000
 MK-4-4                4    30.000
 MK-4-5                4    40.000
 MK-4-6                4    50.000
 MK-4-7                4    60.000
 MK-4-8                4    70.000
 MK-4-9                4    80.000
 MK-4-10               4    90.000
 MK-4-11               4   100.000
 MK-4-12               4   110.000
 MK-4-13               4   120.000
 MK-4-14               4   130.000
 MK-4-15               4   140.000
 MK-4-16               4   150.000
 MK-5-1                5     0.000
 MK-5-2                5    10.000
 MK-5-3                5    20.000
 MK-5-4                5    30.000
 MK-5-5                5    40.000
 MK-5-6                5    50.000
 MK-5-7                5    60.000
 MK-5-8                5    70.000
 MK-5-9                5    80.000
 MK-5-10               5    90.000
 MK-5-11               5   100.000
 MK-5-12               5   110.000
 MK-5-13               5   120.000
 MK-5-14               5   130.000
 MK-5-15               5   140.000
 MK-5-16               5   150.000
 MK-6-1                6     0.000
 MK-6-2                6    10.000
 MK-6-3                6    20.000
 MK-6-4                6    30.000
 MK-6-5                6    40.000
 MK-6-6                6    50.000
 MK-6-7                6    60.000
 MK-6-8                6    70.000
 MK-6-9                6    80.000
 MK-6-10               6    90.000
 MK-6-11               6   100.000
 MK-6-12               6   110.000
 MK-6-13               6   120.000
 MK-6-14               6   130.000
 MK-6-15               6   140.000
 MK-6-16               6   150.000
!*********************************** Marker Types ********************************************************************
!Co-dominant marker: When heterozygote F1 is present, P1 is coded as 2, F1 is coded as 1, and P2 is coded as 0; Otherwise, P1 is coded as 2, and P2 is coded as 0. 
!Dominant marker: When heterozygote F1 is present, P1 and F1 are coded as 12, and P2 is coded as 0; Otherwise, P1 is coded as 2, and P2 is coded as 0.  
!Recessive markers: When heterozygote F1 is present, P1 is coded as 2, and F1 and P2 are coded as 10; Otherwise, P1 is coded as 2, and P2 is coded as 0. 
!Missing marker is coded as -1. 
 MK-1-1                 0   0   0   2   2   0   2   0   2   2   2   2   2   2   2   2   2   0   0   2   0   0   2   2   2   2   0   0   0   0   2   0   2   0   2   0   2   2   2   0   2   0   2   0   2   0   0   0   0   0   0   0   2   2   0   0   0   2   0   2   0   0   0   2   0   0   0   2   0   0   0   2   2   2   0   0   0   0   0   0   2   0   0   2   0   2   0   0   0   2   0   0   2   0   0   0   2   2   2   2   2   2   0   0   0   0   2   0   2   2   0   2   2   0   0   2   2   0   2   2   0   2   2   0   0   0   0   0   0   2   0   2   2   0   0   0   2   2   0   2   0   2   0   0   0   0   0   0   0   0   0   2   0   0   0   2   0   2   2   0   2   2   0   2   0   0   2   2   2   0   2   2   2   2   2   2   0   2   2   2   0   0   0   0   2   2   2   2   2   0   0   0   2   0   2   2   0   0   0   0
 MK-1-2                 0   0   0   2   2   0   2   0   2   2   2   2   2   2   2   0   2   0   0   2   0   0   2   2   2   2   0   0   0   0   2   0   2   0   2   0   0   2   2   0   2   0   2   0   2   2   0   0   0   0   0   0   0   2   0   0   0   2   0   2   0   0   0   2   0   2   0   2   0   0   0   2   2   2   0   0   0   0   0   0   2   0   0   2   0   2   0   0   0   2   0   2   0   0   0   0   2   2   2   2   2   2   0   0   0   0   2   0   2   0   0   2   2   2   0   2   2   0   2   2   0   2   0   0   0   0   0   0   0   2   0   2   2   0   0   2   2   2   0   2   0   2   0   0   0   0   0   0   0   0   0   2   0   0   0   2   0   2   2   0   2   2   0   2   0   0   0   2   2   0   2   2   0   2   2   2   0   2   2   2   0   0   0   0   2   2   2   2   2   0   0   0   2   0   2   0   0   2   0   2
 MK-1-3                 0   0   0   2   2   0   2   0   0   2   2   2   0   2   0   0   2   0   0   2   0   0   2   2   2   2   0   0   0   0   2   0   0   0   2   0   0   2   2   2   2   0   2   0   2   2   0   2   0   0   0   0   0   2   0   0   0   2   2   2   0   0   0   2   0   2   0   0   2   0   0   2   0   0   0   0   0   0   0   0   2   0   0   2   0   2   0   0   0   2   2   2   0   0   0   2   2   2   2   0   2   2   0   2   0   0   2   0   2   0   0   0   2   2   2   2   2   0   2   2   0   2   0   0   0   0   0   0   0   2   0   2   2   0   2   2   0   2   0   2   0   2   0   0   0   0   0   0   0   0   0   2   0   2   2   2   0   2   2   0   2   2   0   2   0   0   0   2   2   0   2   0   0   2   2   2   0   2   2   0   0   0   0   0   2   2   2   2   2   0   0   0   0   0   2   0   0   2   0   2
 MK-1-4                 0   0   0   2   2   0   2   0   0   2   2   2   0   2   0   0   0   0   0   2   0   0   2   2   2   2   0   2   0   0   2   0   0   0   2   0   0   2   2   2   2   0   2   0   2   2   2   0   0   0   0   0   0   2   0   0   0   2   2   2   0   0   2   2   0   2   0   0   2   0   2   2   0   0   0   0   0   0   0   2   2   0   0   2   0   2   0   0   0   2   2   2   0   2   2   2   2   2   2   0   2   2   0   0   0   0   2   2   2   0   0   0   2   2   2   2   2   0   2   2   0   2   2   0   0   0   0   0   0   2   0   2   2   0   0   2   0   0   0   2   0   2   0   0   0   0   0   0   2   0   0   2   0   2   2   2   0   2   0   0   2   2   0   2   2   0   0   2   2   0   2   0   0   2   2   2   0   0   2   0   0   0   0   0   2   2   0   2   0   0   2   2   0   0   0   0   0   2   0   2
 MK-1-5                 0   0   0   2   2   0   2   0   0   2   2   2   2   2   0   0   0   0   0   2   0   0   2   2   2   2   0   2   0   0   2   0   0   2   2   0   0   2   2   2   2   0   2   0   2   2   2   0   0   0   0   2   0   2   0   0   0   2   2   0   0   0   0   2   0   2   0   0   0   2   2   2   2   0   0   0   0   0   0   2   2   0   0   2   0   2   0   0   0   2   2   2   0   2   2   2   2   0   2   0   2   2   0   0   0   0   2   2   2   0   0   0   2   2   2   2   2   0   2   2   0   2   2   0   0   0   0   0   0   2   0   2   2   0   0   2   0   0   0   2   2   2   0   0   2   0   0   0   2   0   0   2   0   2   0   0   0   2   0   0   2   2   0   2   2   0   0   2   2   0   2   0   0   2   2   2   0   0   2   0   0   0   0   0   2   2   0   2   0   0   2   0   0   0   0   0   0   2   2   2
 MK-1-6                 0   0   0   2   2   0   2   0   0   2   2   2   2   2   0   0   0   0   0   2   0   0   2   2   2   2   0   2   2   0   2   2   0   0   2   0   0   2   2   2   2   0   2   0   2   2   2   0   0   0   2   2   2   2   0   2   0   2   2   0   0   0   0   2   0   2   0   0   0   2   0   2   2   0   2   0   0   0   0   2   2   0   0   2   0   2   0   0   0   2   2   2   0   2   0   2   2   0   2   2   2   0   2   0   0   0   0   2   2   2   0   0   2   2   2   2   2   0   2   2   0   2   2   0   0   0   0   0   0   2   0   2   2   0   0   2   0   0   0   2   2   2   0   0   2   0   0   0   2   0   2   2   0   2   0   2   0   2   0   0   2   2   0   2   2   0   0   2   2   0   2   0   0   2   2   2   0   0   2   0   0   0   0   0   2   2   2   2   0   0   2   2   0   0   0   0   0   2   2   2
 MK-1-7                 0   0   0   2   2   0   2   0   0   2   2   2   2   2   2   0   0   0   2   2   0   0   2   2   2   2   0   2   2   0   0   2   0   0   2   0   2   2   2   0   2   0   0   0   2   0   2   0   0   0   2   2   2   2   0   0   0   2   2   0   0   0   0   2   2   2   0   0   0   2   0   2   2   0   2   0   0   0   0   2   2   0   0   2   0   2   0   0   0   2   2   2   0   2   0   0   2   0   2   2   2   0   2   0   0   0   0   2   2   2   2   0   2   2   2   2   2   0   0   2   0   2   2   0   0   0   0   0   0   2   0   2   2   0   0   2   0   0   0   2   2   2   0   0   2   0   0   0   2   0   2   2   0   2   0   2   0   2   0   0   2   2   0   2   2   0   0   2   2   0   2   0   0   2   2   2   0   0   2   0   0   0   0   0   2   2   2   0   0   2   2   2   0   0   0   0   0   2   2   2
 MK-1-8                 0   0   0   2   2   0   2   0   0   2   2   2   2   2   0   0   0   0   0   2   0   0   2   2   2   2   0   2   2   0   0   2   0   0   0   0   2   2   2   0   2   0   0   0   2   0   2   0   0   0   2   2   2   2   0   0   0   2   2   0   0   0   0   2   2   0   0   0   0   2   0   2   0   0   2   0   2   0   0   2   2   0   0   2   2   2   0   0   0   2   2   2   0   2   0   0   2   0   2   2   2   0   2   0   0   0   0   2   2   2   2   0   0   2   2   2   2   0   0   2   0   2   2   2   0   0   0   0   0   2   0   2   2   0   0   2   0   0   0   2   2   2   0   2   2   0   0   0   2   0   2   0   0   2   0   2   0   2   0   0   2   2   0   2   2   0   0   2   2   2   2   0   0   2   2   2   0   0   0   0   0   0   2   0   2   2   2   0   0   0   2   2   0   0   0   0   0   2   2   2
 MK-1-9                 0   0   0   2   2   0   2   0   2   2   2   2   2   2   0   0   0   0   0   2   0   0   2   2   2   2   0   2   2   0   0   2   0   0   0   0   0   2   2   2   2   0   0   0   2   0   2   2   0   0   2   2   2   2   0   0   0   2   2   0   0   0   0   2   2   0   0   0   0   2   0   2   0   0   2   2   2   0   0   2   2   0   0   2   2   2   0   0   0   2   2   2   0   2   0   0   0   0   2   2   2   0   2   0   0   0   0   2   2   2   2   0   0   2   2   2   2   0   0   2   0   2   2   2   0   0   0   0   0   2   0   2   2   2   2   2   0   0   0   0   0   2   0   2   2   0   0   0   2   0   2   2   0   0   0   2   0   2   0   0   0   2   0   0   2   2   0   2   2   0   2   0   0   2   2   0   0   0   2   0   0   0   2   0   2   2   2   0   0   0   2   2   0   0   0   0   2   2   2   2
 MK-1-10                0   0   0   2   2   0   2   0   2   2   2   2   2   2   0   2   0   0   0   2   0   0   2   2   2   2   0   2   2   0   0   2   0   0   0   0   0   0   2   2   2   0   0   0   2   0   0   2   0   0   2   2   2   2   0   0   0   2   2   0   0   0   2   2   2   0   0   0   0   0   0   2   0   0   2   2   2   2   0   2   2   0   0   2   2   2   0   0   0   2   2   2   2   2   0   0   2   0   2   2   2   2   2   0   0   0   0   2   2   2   2   0   0   2   2   2   2   0   0   2   2   2   2   2   0   2   0   0   0   2   0   2   2   2   2   2   0   0   0   0   0   2   0   2   2   0   0   0   2   2   2   2   0   0   0   2   0   0   0   0   0   2   0   0   2   2   0   2   0   0   0   0   0   2   2   0   0   0   2   0   0   0   2   0   2   2   2   0   0   0   2   2   0   0   0   0   2   2   2   2
 MK-1-11                0   0   2   2   2   0   2   0   2   2   2   2   2   2   0   2   0   0   0   0   0   0   0   2   2   2   0   2   2   0   0   2   0   0   0   0   0   0   2   0   2   0   0   0   2   0   0   2   0   0   2   2   2   2   0   0   0   2   2   0   0   0   0   2   2   0   2   0   0   2   0   2   2   0   2   2   2   2   0   2   2   2   2   2   2   2   2   2   0   2   2   2   0   2   0   0   2   0   0   2   2   2   2   0   0   0   0   2   0   2   2   0   0   2   2   2   2   0   2   2   2   2   2   2   0   2   0   0   0   2   0   2   2   2   2   2   0   0   0   0   0   2   0   2   2   0   2   0   2   2   2   2   0   2   0   2   0   0   0   0   0   2   0   2   2   2   0   2   0   0   0   0   0   2   2   0   2   0   0   0   0   0   2   0   0   2   2   0   0   0   2   2   0   2   0   0   2   2   2   2
 MK-1-12                0   0   2   2   2   0   2   0   2   2   0   2   2   2   0   0   0   0   0   0   0   0   0   2   2   2   0   2   2   0   0   2   0   0   0   0   0   0   2   0   2   0   0   0   2   0   0   2   0   0   2   2   2   2   0   0   0   2   2   2   0   0   0   2   2   0   2   0   0   2   0   2   2   0   2   2   2   2   0   2   2   2   0   2   2   2   2   2   0   0   2   2   2   2   0   0   2   0   0   2   2   2   2   0   0   0   0   2   0   2   2   0   0   2   2   2   2   2   2   2   2   0   2   2   0   2   0   0   0   2   0   2   2   2   2   2   2   0   0   0   0   2   0   2   2   0   2   0   2   0   2   2   0   2   0   2   0   0   0   0   0   2   0   2   2   2   0   2   0   0   0   0   0   0   2   0   2   0   0   0   2   0   2   0   0   0   2   2   0   0   2   2   0   2   0   0   2   2   2   0
 MK-1-13                2   0   2   2   2   0   2   0   2   2   0   0   2   2   0   2   0   0   0   0   0   0   0   2   2   2   0   2   2   0   0   2   0   0   2   0   0   0   2   0   2   0   0   0   0   0   0   2   0   0   2   2   2   2   0   0   0   2   2   2   0   2   0   2   2   0   0   0   0   0   0   2   2   0   2   2   2   2   0   2   2   2   0   2   2   2   2   2   0   0   2   2   2   2   0   0   2   0   0   2   2   2   2   0   0   0   0   2   0   2   2   0   0   2   2   2   2   2   2   2   2   0   2   2   0   2   0   0   0   2   0   2   2   2   2   2   2   0   0   0   0   2   0   2   2   0   2   2   2   0   2   2   0   2   0   2   0   0   0   0   2   2   0   2   2   2   0   2   0   0   0   0   0   0   2   0   2   0   0   0   2   0   0   0   0   0   2   2   0   2   2   2   0   2   0   0   2   2   2   0
 MK-1-14                2   0   2   2   2   0   0   0   2   2   0   2   2   2   0   2   0   0   0   0   0   0   0   2   2   2   0   2   2   0   2   2   2   0   2   2   0   0   2   0   0   0   0   0   0   0   0   2   2   0   0   0   2   2   0   0   0   2   2   2   2   2   2   2   2   0   0   0   0   0   0   2   2   0   2   2   2   2   0   2   2   2   0   2   2   2   2   2   0   0   2   2   2   2   0   0   0   0   0   2   2   2   2   0   0   2   2   2   0   2   2   0   0   2   2   2   2   2   2   2   2   0   2   2   2   2   0   0   0   0   0   2   2   2   2   2   2   2   0   0   0   2   0   2   2   0   2   2   2   0   0   2   0   2   0   2   2   0   0   0   2   2   0   2   2   2   0   2   0   2   0   0   2   2   2   0   2   0   0   0   2   0   0   0   0   0   2   2   0   2   2   2   0   2   0   0   2   2   2   0
 MK-1-15                2   0   2   2   2   0   0   0   2   2   0   2   2   2   0   0   0   0   0   0   2   0   0   2   2   2   0   2   2   0   2   2   2   0   2   2   0   0   2   0   0   0   0   2   0   0   0   2   0   0   0   0   2   2   0   2   2   2   2   2   2   2   2   0   2   0   0   0   0   0   0   2   2   0   2   2   2   2   0   2   2   0   0   0   2   2   2   2   0   0   2   2   2   2   0   0   0   0   0   2   2   2   2   0   0   2   2   2   0   2   2   0   0   2   2   2   2   2   2   2   2   0   2   2   2   2   0   0   0   0   0   2   2   2   2   2   2   2   0   0   0   2   0   2   2   0   2   2   2   0   0   0   0   2   2   2   2   0   0   0   2   2   0   0   2   2   0   2   0   2   0   0   2   2   2   0   2   0   0   0   2   0   0   0   0   0   2   2   0   2   0   2   2   2   0   0   2   0   2   0
 MK-1-16                2   2   2   2   2   0   0   0   2   2   0   2   2   2   0   0   0   0   0   0   2   0   0   2   2   2   0   2   2   0   2   2   2   0   0   2   0   0   2   0   0   0   0   0   0   0   0   2   0   0   0   0   2   2   0   2   2   2   2   2   2   2   2   0   2   0   0   0   0   0   0   2   2   0   2   2   2   2   0   0   2   0   0   0   2   2   2   2   0   0   2   2   2   2   0   0   0   0   0   2   2   2   2   0   0   2   0   2   0   2   2   0   0   0   2   2   2   2   2   2   2   0   2   2   2   2   0   0   2   0   0   2   0   2   2   2   2   2   0   0   0   2   0   0   2   0   2   2   2   0   0   0   0   2   2   0   2   0   0   0   2   2   0   0   2   2   0   2   0   2   0   0   2   2   2   0   2   0   0   0   2   0   0   0   0   0   2   2   0   2   0   2   2   2   0   0   2   0   2   0
 MK-2-1                 0   0   2   0   2   2   0   0   0   2   0   0   0   2   0   0   0   0   2   2   0   0   2   2   0   2   2   2   0   0   2   0   2   2   0   0   0   0   0   0   0   0   2   2   0   0   2   2   2   2   2   2   2   0   2   2   2   2   2   0   0   0   0   0   0   2   2   0   0   0   0   0   0   2   2   0   0   0   0   2   2   0   2   2   0   2   0   2   0   0   2   0   0   2   2   0   0   0   2   2   2   2   2   2   2   0   0   2   0   0   2   0   0   2   0   2   2   2   0   2   2   2   0   2   2   0   2   0   2   0   0   2   0   0   2   0   2   0   2   2   2   2   2   0   0   2   0   2   2   2   2   0   0   0   0   2   2   2   0   2   2   2   0   2   2   2   0   2   0   2   2   0   0   2   0   0   2   2   2   2   2   2   2   0   2   2   0   0   0   0   0   2   2   0   2   0   0   0   2   2
 MK-2-2                 0   0   2   0   2   2   2   0   0   2   0   0   0   2   0   0   0   0   2   0   0   0   2   2   0   2   2   2   0   0   0   0   2   2   0   0   0   0   0   0   0   0   2   2   0   0   2   2   2   2   2   2   2   0   2   2   0   2   2   0   0   0   2   0   0   2   2   2   0   0   0   2   2   2   2   0   0   0   0   2   2   0   2   2   0   2   0   2   0   0   2   0   0   2   2   0   0   0   2   2   2   0   2   2   2   0   0   2   0   0   2   0   0   2   0   2   2   2   0   2   2   2   0   2   2   0   0   0   2   2   0   2   0   0   2   0   2   0   2   2   2   2   2   0   0   2   0   2   2   2   2   0   0   0   0   2   2   0   0   2   2   2   0   2   2   2   0   2   0   2   2   0   0   2   0   0   0   2   2   2   2   0   2   0   2   2   0   0   0   2   0   2   2   0   2   0   0   2   2   2
 MK-2-3                 0   0   0   0   2   0   2   0   0   2   0   0   0   2   0   0   0   2   2   0   0   0   0   2   2   2   2   2   0   0   0   0   2   2   0   0   0   0   0   0   0   2   2   2   0   0   2   2   2   2   2   2   2   0   2   2   0   0   2   0   0   0   2   0   0   0   0   2   0   0   0   2   2   0   0   0   0   0   0   2   2   0   2   2   0   2   0   2   0   0   2   0   0   2   2   0   0   0   2   2   2   2   0   2   2   0   0   2   0   0   2   2   0   2   0   2   2   2   0   2   2   0   0   2   2   0   0   0   2   2   0   2   2   0   2   0   2   0   2   2   2   2   2   0   0   2   2   2   0   0   2   0   0   2   0   2   2   0   0   2   2   2   0   2   2   2   0   2   0   2   2   0   2   2   0   0   0   2   2   2   2   0   2   0   2   2   0   0   0   0   2   2   2   0   2   0   0   2   2   2
 MK-2-4                 2   0   0   0   2   0   2   0   0   2   0   0   0   2   0   0   0   0   2   0   0   0   0   2   2   0   2   2   0   0   0   0   0   2   0   0   2   0   0   0   2   2   0   0   2   0   2   2   2   2   2   2   2   0   2   2   0   2   2   0   0   0   2   0   0   0   0   2   0   0   0   0   2   0   0   0   0   0   0   2   0   0   0   2   0   2   0   2   0   0   2   0   0   2   0   2   0   0   2   2   2   2   0   2   2   0   0   2   0   2   2   0   2   2   0   2   2   2   0   2   2   0   0   2   0   0   0   0   2   2   0   2   2   0   2   0   2   2   2   2   2   2   2   0   0   0   2   2   0   0   2   0   0   2   0   2   2   0   0   2   0   2   2   2   2   2   0   2   0   0   2   0   2   2   0   0   0   2   2   2   2   0   2   0   2   2   2   0   0   0   2   2   2   0   2   0   0   2   2   2
 MK-2-5                 0   0   0   0   2   0   2   2   0   2   0   0   0   2   0   0   0   0   2   0   0   0   0   0   2   0   2   2   0   0   0   0   0   2   0   0   2   0   0   0   0   2   0   0   2   0   2   2   2   2   2   2   2   0   2   2   2   2   0   0   0   0   2   0   2   0   0   2   0   0   0   2   2   0   0   0   0   0   0   2   0   0   0   2   2   2   2   2   0   0   2   0   0   2   0   2   0   0   2   0   2   2   0   2   2   2   0   2   0   2   2   0   0   2   0   2   2   2   0   2   2   0   0   2   0   0   0   0   2   2   0   2   2   0   2   0   2   2   2   0   0   2   2   0   0   0   2   2   0   0   2   0   0   2   0   2   2   0   0   0   0   2   2   2   2   2   2   2   0   0   2   0   2   2   0   0   0   2   2   0   2   0   2   2   2   2   2   0   0   0   2   2   2   0   2   0   0   2   2   2
 MK-2-6                 2   2   0   0   2   0   2   0   0   0   0   0   0   2   2   0   0   0   0   0   0   0   0   0   2   0   2   2   0   0   0   0   0   2   0   2   2   2   0   2   0   2   0   2   2   0   2   2   0   2   2   2   2   0   2   0   2   2   0   2   0   0   2   0   0   0   2   2   0   0   0   2   2   0   0   0   0   0   0   2   0   0   0   2   2   2   2   2   2   0   2   2   0   2   0   2   0   0   2   0   2   2   0   2   2   0   2   2   0   2   2   0   0   0   2   2   2   2   0   2   2   2   0   2   0   0   0   0   0   2   0   2   2   0   2   0   2   2   2   0   0   2   2   2   0   0   2   2   0   2   2   0   0   2   0   2   2   0   0   0   0   2   2   2   0   2   2   2   0   0   2   0   2   2   0   0   0   2   2   0   2   0   2   2   2   2   2   0   0   0   2   0   2   0   2   0   0   2   2   0
 MK-2-7                 2   2   0   0   2   0   2   0   0   0   0   0   0   0   2   0   0   2   0   2   0   0   0   0   2   0   2   2   0   0   0   0   0   2   0   2   2   2   0   2   0   2   0   2   2   0   2   2   0   2   2   2   2   0   2   0   2   0   0   2   0   0   2   0   0   0   2   2   0   0   0   2   2   2   2   0   2   0   0   2   2   0   0   2   2   2   2   2   2   0   2   2   0   2   0   2   0   0   2   0   2   2   0   2   2   0   2   2   0   2   2   0   0   2   2   2   2   2   0   2   0   2   0   2   0   0   0   0   0   2   0   2   2   0   2   0   2   2   2   0   0   2   2   2   0   0   2   2   0   2   2   0   2   2   2   2   2   0   0   0   0   2   2   2   0   2   2   2   2   0   2   0   2   2   0   2   0   2   2   0   2   0   2   2   2   2   2   0   0   0   2   0   2   0   2   0   0   0   2   0
 MK-2-8                 2   2   0   0   2   2   2   0   0   0   0   0   2   0   2   0   2   2   0   2   2   0   2   0   0   0   2   2   0   0   0   0   0   2   2   2   2   2   0   2   0   2   0   2   2   0   2   2   0   2   2   2   2   0   2   0   2   0   0   2   0   0   2   0   0   0   2   2   0   0   0   2   2   2   2   0   0   0   2   2   2   0   0   0   2   2   2   2   2   0   2   0   0   2   0   0   0   0   2   0   2   2   0   2   2   0   2   2   0   2   2   0   0   2   0   2   0   2   0   2   0   2   0   2   0   0   0   0   0   2   0   2   2   0   2   2   0   2   2   0   0   2   2   2   0   0   2   2   0   2   2   0   2   2   2   2   2   0   0   0   0   2   2   2   2   0   2   2   2   0   2   0   2   2   0   0   0   2   2   0   2   0   2   2   2   2   2   0   0   0   2   0   2   0   2   0   0   0   2   0
 MK-2-9                 2   2   0   2   2   2   2   0   0   2   0   0   2   2   2   0   2   2   0   2   2   0   2   0   0   0   2   2   0   0   0   0   0   2   0   2   0   2   0   2   2   2   2   2   2   0   2   2   0   2   2   2   2   0   2   0   2   0   0   2   0   0   2   0   0   0   0   2   0   0   0   2   2   2   2   0   0   0   2   2   2   0   2   0   2   2   2   2   2   0   2   0   0   2   0   0   0   0   2   0   0   2   0   2   2   0   2   2   2   2   0   0   0   2   0   2   0   0   0   2   2   0   0   2   0   0   2   0   0   2   0   2   2   0   2   0   0   2   2   0   0   2   2   2   0   0   2   2   0   2   2   0   2   2   2   2   2   0   0   0   0   2   2   2   2   0   2   2   2   0   2   0   2   2   0   0   0   2   2   0   2   0   2   2   0   0   2   2   0   0   2   0   2   0   2   0   0   0   2   0
 MK-2-10                2   2   0   2   2   2   2   0   0   2   2   0   0   2   2   0   2   2   0   2   0   0   2   0   0   0   2   2   0   0   0   0   0   0   0   2   0   2   0   2   2   2   2   2   2   0   2   2   0   0   2   2   2   0   2   0   2   0   0   2   0   0   2   0   0   0   0   2   0   0   0   2   2   2   0   0   0   0   2   2   2   0   2   0   2   2   2   2   2   0   2   0   0   2   0   0   0   0   2   2   0   2   0   0   2   0   2   2   2   2   0   0   0   2   0   2   0   0   0   2   2   0   0   2   0   0   2   0   0   2   0   2   2   0   2   0   2   2   2   0   0   2   2   2   0   0   2   2   0   0   2   0   2   2   2   2   2   0   0   0   0   2   2   2   2   0   2   2   0   0   2   0   0   2   0   0   0   2   2   0   0   0   2   2   0   0   2   2   0   0   2   2   2   2   2   0   0   0   2   0
 MK-2-11                2   2   0   2   2   2   2   0   2   2   2   0   0   2   0   0   2   0   0   2   0   0   2   0   0   0   2   2   0   0   0   0   0   0   0   2   0   2   0   2   2   2   2   2   2   0   2   0   0   0   0   2   2   0   2   0   2   0   0   2   2   0   2   2   2   0   0   2   0   0   0   2   2   2   0   0   2   0   2   2   2   0   2   0   2   2   2   2   2   0   2   0   0   2   0   0   0   0   2   2   0   2   0   0   2   0   2   2   2   2   0   0   0   2   2   2   2   0   0   2   2   0   0   2   0   0   2   0   2   2   2   2   2   0   0   0   2   2   2   0   0   2   2   2   0   0   2   2   0   0   2   0   2   2   2   2   2   2   0   0   0   2   2   0   0   2   2   2   2   0   2   0   0   2   0   0   0   2   2   2   0   0   2   2   0   0   2   2   0   0   2   2   2   2   0   0   0   0   2   0
 MK-2-12                2   2   0   2   2   2   2   0   2   2   2   0   0   2   0   0   2   0   0   2   0   0   2   0   0   0   2   2   0   0   0   0   0   2   2   2   0   2   0   2   2   2   2   2   2   0   2   0   0   2   0   2   2   0   2   0   2   0   0   2   2   0   2   2   2   0   0   2   0   0   0   2   2   2   0   0   2   0   2   2   2   0   0   0   2   2   2   2   2   0   0   2   0   2   0   0   0   0   2   2   0   2   0   0   2   0   2   2   0   2   0   0   0   0   2   2   0   0   0   2   2   0   0   2   0   0   2   0   2   2   2   0   2   0   0   0   2   2   2   0   0   2   2   2   0   0   2   2   0   0   2   0   2   2   2   2   2   2   0   0   0   2   0   0   2   2   2   0   2   0   2   0   0   2   0   0   0   2   2   2   0   0   2   2   0   0   2   2   0   0   2   2   2   2   0   0   0   0   2   0
 MK-2-13                2   2   0   2   2   2   0   0   0   2   2   0   0   2   0   0   2   0   0   2   0   0   2   0   0   0   2   2   0   0   0   0   0   0   2   2   0   0   0   2   2   2   2   2   2   0   2   0   0   2   0   2   2   0   2   0   2   0   0   2   2   0   2   0   2   2   0   2   0   0   0   2   2   2   0   0   2   0   2   0   2   0   0   0   2   2   2   2   2   0   0   2   0   2   0   0   0   0   2   2   0   0   0   0   2   0   2   2   0   2   0   0   0   0   2   2   0   0   0   0   2   0   0   2   2   0   0   0   0   2   2   0   2   0   0   0   2   2   2   0   0   2   2   0   0   0   2   2   0   0   2   0   2   2   0   2   2   2   0   0   0   2   2   0   2   2   2   0   2   0   2   0   0   2   0   0   0   2   0   0   2   0   2   0   0   0   2   2   0   0   2   2   2   2   0   2   0   0   2   0
 MK-2-14                2   2   0   2   2   2   0   0   0   2   2   0   0   2   0   0   2   0   0   2   0   2   2   0   0   0   2   0   0   0   0   0   0   0   2   2   2   0   0   2   2   2   2   2   2   0   2   0   0   2   0   2   2   0   2   0   2   0   0   2   2   0   2   0   2   2   0   2   0   2   0   2   2   2   0   0   2   0   0   0   2   0   0   0   2   0   2   0   2   0   0   2   0   2   0   2   2   0   2   2   0   0   0   0   2   0   2   2   0   2   0   0   2   0   2   2   0   0   0   0   2   0   0   2   2   0   0   2   0   2   2   0   2   0   0   0   0   2   2   0   0   2   2   0   0   0   2   2   0   0   2   0   2   2   0   2   2   2   2   0   0   2   2   0   2   2   2   0   2   0   0   0   0   2   0   0   0   0   0   0   2   0   2   0   0   0   2   2   0   0   0   2   2   2   0   2   0   0   2   0
 MK-2-15                2   2   0   2   2   2   0   0   0   2   2   2   0   2   2   0   2   0   0   2   0   2   2   0   0   0   2   0   0   0   0   0   0   0   2   2   2   0   0   2   2   2   2   0   0   0   2   2   0   2   0   2   2   0   0   0   2   0   0   2   2   0   2   0   2   2   0   2   0   2   0   2   2   2   0   0   2   0   0   0   2   2   0   0   2   0   2   0   2   0   2   2   0   2   0   0   2   0   2   0   0   0   0   0   2   0   2   2   0   2   0   0   2   0   2   2   0   0   0   0   2   0   0   2   2   2   2   2   0   2   2   0   2   2   0   0   0   2   2   0   2   0   2   2   0   0   2   0   0   0   2   0   2   2   2   2   0   2   2   2   2   2   2   0   2   2   2   0   2   0   2   0   0   2   0   0   0   0   0   0   2   0   2   0   0   0   2   2   0   0   2   2   0   2   0   2   0   0   2   0
 MK-2-16                2   2   0   2   2   2   2   2   2   2   0   2   0   2   2   0   2   0   0   2   0   2   2   0   2   0   2   0   0   0   0   0   0   0   2   2   2   0   0   2   2   2   2   0   0   0   2   2   0   2   0   2   2   0   0   0   2   0   0   2   2   0   2   0   2   2   0   2   0   2   0   2   2   2   0   0   2   0   0   0   2   2   0   0   2   0   2   0   2   0   2   2   0   2   0   2   2   0   2   0   0   0   0   0   2   2   2   2   0   2   2   0   2   0   2   2   0   0   0   0   2   0   0   2   2   2   2   2   0   2   2   0   0   2   0   0   0   2   0   0   2   0   2   2   0   0   2   0   0   0   2   0   2   2   2   2   2   2   2   2   2   2   2   0   0   2   2   0   2   0   2   0   0   2   0   0   0   0   0   0   2   0   2   0   0   0   2   2   0   0   2   2   2   2   0   2   2   0   2   0
 MK-3-1                 2   2   0   0   0   2   2   2   2   2   2   0   2   0   2   0   2   2   0   0   0   2   0   2   2   2   2   0   0   2   0   2   0   2   2   0   2   0   2   2   0   0   2   0   2   2   0   2   2   0   2   2   0   0   2   2   2   2   2   2   0   0   2   2   2   0   0   0   0   0   0   0   2   2   0   0   2   2   2   2   0   0   2   2   0   2   2   0   0   0   0   2   2   0   0   0   0   2   2   0   2   0   2   2   0   0   0   2   0   2   0   2   2   2   0   2   2   2   0   2   2   0   0   0   2   0   0   2   0   0   0   2   0   2   0   2   0   2   0   2   2   0   0   0   0   2   2   2   2   2   2   0   2   0   0   2   0   2   2   0   2   2   0   0   2   0   2   2   2   0   0   2   2   0   2   0   0   0   0   0   2   0   0   0   0   0   2   0   0   2   0   2   2   2   2   0   2   2   2   2
 MK-3-2                 2   2   0   2   0   0   2   2   2   2   0   2   2   0   2   0   0   2   0   2   0   2   0   2   2   2   2   0   0   2   2   2   0   0   2   0   2   0   2   2   0   0   2   0   2   2   0   2   2   0   2   0   0   2   2   2   2   2   0   2   0   0   2   2   2   0   0   0   0   2   0   0   2   2   0   0   2   2   0   2   0   0   2   2   0   2   2   0   0   0   2   2   2   0   0   0   0   2   2   2   0   0   0   0   0   0   0   2   0   2   0   2   2   2   0   2   2   2   2   2   2   0   0   0   2   0   2   2   0   0   0   0   0   2   0   2   0   0   0   2   2   0   0   0   0   2   2   2   2   2   2   0   2   0   0   0   0   2   2   0   2   2   0   0   2   0   2   2   0   0   2   2   2   0   2   0   0   0   0   0   2   0   0   0   0   0   2   0   0   2   0   2   2   2   2   0   0   2   2   2
 MK-3-3                 2   2   0   2   0   2   2   2   2   2   0   0   0   0   2   0   0   2   0   2   0   2   0   2   2   2   2   0   0   2   2   2   0   0   2   0   2   0   0   2   0   0   2   0   2   2   0   2   2   0   2   0   2   2   2   2   2   0   0   2   0   0   2   2   2   0   0   0   0   0   0   0   2   2   2   0   2   2   0   2   0   0   2   2   0   0   2   0   0   0   2   2   2   0   0   0   0   2   2   2   2   0   0   0   0   0   0   0   0   2   0   2   2   2   0   2   2   2   2   2   2   0   0   0   2   0   2   2   0   0   0   2   0   2   2   2   2   0   0   2   2   0   0   0   0   0   2   0   2   2   2   0   2   0   0   0   0   2   0   0   2   2   0   0   2   0   2   0   0   0   2   2   2   0   2   0   0   0   2   0   0   0   0   0   0   0   2   0   0   2   0   2   2   2   0   0   0   2   2   2
 MK-3-4                 2   0   0   2   0   2   2   2   2   2   0   0   0   0   2   0   0   2   0   2   0   2   0   2   2   2   2   0   0   2   2   2   0   0   2   0   0   0   0   2   0   0   2   0   2   2   0   2   2   0   2   0   2   2   0   2   2   0   0   2   0   0   0   2   2   0   2   0   0   0   0   0   2   2   2   2   2   2   0   2   0   0   2   2   0   0   2   0   0   0   2   2   2   0   0   0   0   2   2   2   2   0   0   0   0   0   0   0   0   2   0   2   2   2   0   2   2   2   2   2   2   0   0   0   2   0   2   2   0   0   2   2   0   2   2   0   0   0   0   2   2   0   0   0   0   2   2   0   2   2   2   0   2   0   2   0   2   2   0   2   2   2   0   0   2   0   2   0   0   0   2   2   2   0   2   0   0   0   2   2   0   0   0   2   2   0   2   0   2   2   0   2   0   2   0   0   0   2   2   2
 MK-3-5                 2   0   0   2   0   2   2   2   0   2   0   0   0   0   2   0   2   2   0   2   0   2   2   2   2   2   2   0   0   2   2   2   0   0   2   2   0   0   0   2   0   0   2   0   2   2   0   0   0   0   2   0   0   2   0   2   2   0   0   2   0   0   0   2   2   0   2   0   0   0   0   0   2   2   2   2   2   2   0   2   0   0   2   0   0   0   2   0   0   0   2   2   2   0   0   0   0   2   0   2   2   0   0   0   0   0   0   0   0   2   0   2   2   2   0   2   2   2   2   2   2   2   0   0   2   0   2   2   0   0   2   2   0   0   2   0   0   0   0   0   2   0   0   0   0   2   2   0   0   2   2   0   2   0   2   0   2   2   0   2   2   2   0   0   2   0   2   0   0   0   0   2   2   0   2   0   0   2   2   2   2   0   0   0   2   0   2   0   2   2   0   2   0   2   2   2   0   2   2   0
 MK-3-6                 2   0   2   2   0   2   0   2   0   2   0   0   0   0   2   0   2   2   0   2   0   0   2   2   2   2   2   0   0   0   2   2   0   0   2   2   0   2   0   2   0   0   2   0   2   2   2   0   0   0   2   0   0   2   0   2   2   0   0   2   0   0   0   2   2   0   2   0   0   0   0   0   2   0   2   2   2   2   0   0   0   2   2   2   0   2   2   0   0   0   2   2   2   0   0   0   0   2   0   2   2   0   0   0   0   0   0   0   0   2   0   2   2   0   0   2   2   2   2   2   2   2   0   0   2   0   2   2   0   0   2   2   0   0   2   0   0   0   0   0   2   2   0   0   0   2   2   0   0   0   2   0   2   0   2   0   2   2   0   2   2   2   0   0   2   0   2   2   0   0   2   2   2   0   2   0   0   2   2   2   2   0   0   0   2   0   2   0   2   2   0   2   0   2   2   2   0   2   2   0
 MK-3-7                 2   0   2   0   0   2   0   2   0   2   0   0   0   0   2   0   2   0   2   2   0   0   2   2   2   2   2   0   0   0   2   2   0   0   2   2   0   2   2   2   0   0   2   0   2   2   2   0   0   0   2   2   0   2   0   2   2   0   0   2   0   0   0   2   2   0   2   0   0   0   0   0   2   0   2   2   2   2   0   0   0   2   2   2   0   0   2   0   0   0   0   2   2   0   0   0   0   2   0   2   2   0   2   0   2   0   0   2   0   2   2   0   2   0   0   2   0   2   2   2   2   2   0   0   2   0   2   2   0   0   2   2   0   0   2   0   0   0   0   0   2   2   0   0   0   2   2   0   0   0   2   0   2   0   0   0   2   0   0   2   2   2   0   0   2   0   2   2   0   0   2   2   2   0   2   0   0   2   2   0   2   0   2   2   2   0   2   0   0   2   0   2   0   2   2   2   0   2   2   0
 MK-3-8                 2   2   2   2   0   2   0   2   0   2   0   0   0   0   2   0   0   0   0   2   0   0   2   2   2   2   2   0   0   0   0   0   0   0   2   2   0   2   2   2   0   0   2   0   2   2   2   0   0   0   0   2   0   2   0   2   2   0   0   2   0   0   0   0   2   0   2   0   0   0   0   2   2   0   0   2   2   2   0   0   0   2   2   2   2   0   2   2   0   0   2   2   2   0   0   2   0   2   0   2   2   0   0   0   2   0   2   2   0   2   2   0   2   0   0   2   0   2   2   2   2   2   0   0   2   0   2   2   0   0   2   2   0   0   2   0   0   0   0   2   2   2   0   0   0   2   2   0   0   0   2   2   2   0   0   0   2   0   0   2   2   2   0   0   2   0   2   2   0   2   2   2   0   0   2   0   2   2   2   2   2   0   2   2   2   2   2   0   0   2   0   2   0   2   2   2   0   2   0   0
 MK-3-9                 2   2   2   2   0   2   0   2   0   2   0   0   0   0   2   0   0   0   0   2   2   0   2   2   2   2   0   0   0   0   0   0   0   0   2   2   0   2   2   2   0   0   2   0   2   2   2   0   0   2   2   2   0   2   0   2   2   0   0   2   0   2   0   0   2   2   2   0   0   0   0   0   2   2   0   2   2   2   0   0   0   2   2   2   2   0   2   2   0   0   2   2   2   0   0   2   0   2   0   2   0   0   0   0   2   0   2   2   0   0   0   0   2   0   2   2   0   2   2   2   2   2   0   0   2   0   2   2   0   0   2   2   2   0   0   0   0   0   0   2   2   2   0   0   0   2   2   0   0   0   2   2   2   0   0   0   2   0   0   2   2   2   0   0   2   0   2   2   0   2   2   2   0   0   0   0   0   2   2   2   2   0   2   2   0   2   2   2   0   2   0   2   0   2   2   2   0   2   0   0
 MK-3-10                2   2   2   2   0   2   0   2   0   2   0   0   0   0   2   0   0   2   0   2   2   0   2   2   2   2   0   0   2   0   0   0   2   0   2   2   0   2   2   2   0   0   2   0   2   2   2   0   0   2   2   0   0   2   0   2   2   0   0   2   0   2   0   0   2   2   2   0   2   0   2   0   2   2   0   0   0   2   0   0   0   2   2   2   2   0   2   2   0   0   2   2   2   0   0   2   0   2   0   2   0   2   0   0   2   0   2   2   0   2   0   0   2   0   2   2   0   2   2   2   2   0   0   0   2   0   2   2   0   0   2   2   0   0   2   0   0   2   0   2   0   2   0   0   0   2   2   0   0   0   2   2   0   0   0   0   2   0   0   2   2   2   0   2   2   0   2   2   0   2   2   2   0   0   0   0   0   2   2   2   2   0   2   0   0   0   2   2   0   2   0   2   0   2   2   2   0   2   2   0
 MK-3-11                0   2   2   2   0   2   0   0   0   2   0   0   0   0   2   0   0   2   0   2   2   0   2   2   2   2   0   2   2   0   0   0   2   0   2   2   0   2   2   2   0   0   2   2   2   0   0   0   0   2   2   0   0   2   0   2   2   0   0   2   0   2   0   0   2   2   2   0   2   0   2   0   2   2   0   0   0   2   0   0   0   2   2   2   2   0   2   2   0   0   2   0   2   0   0   2   0   2   0   2   0   2   0   0   2   0   2   2   0   2   0   0   2   0   2   2   0   2   2   2   2   0   0   0   0   0   2   2   0   0   2   2   0   0   2   0   0   2   0   2   0   2   0   0   0   2   2   0   0   0   2   0   0   0   2   0   2   0   0   2   2   2   0   0   2   0   2   2   2   2   2   2   0   0   0   0   0   2   2   2   2   0   2   0   0   0   2   2   0   2   0   2   0   2   2   2   0   2   0   0
 MK-3-12                0   2   2   2   0   2   2   0   0   2   0   0   0   0   2   0   2   2   0   2   2   0   2   2   2   2   2   2   2   0   0   0   2   0   2   2   0   2   2   2   0   0   2   2   2   0   0   2   0   2   2   2   0   2   0   2   2   0   0   2   2   2   0   0   0   2   2   0   0   0   2   0   0   2   0   0   0   2   0   0   0   2   2   0   2   0   2   2   0   0   2   0   0   0   0   2   0   2   0   2   0   2   0   0   2   0   0   2   0   0   0   0   0   0   2   2   0   2   2   2   2   0   0   0   0   0   2   2   0   0   2   2   0   0   2   0   0   2   0   2   0   2   0   0   0   2   2   0   0   0   2   0   2   0   2   0   2   0   0   2   2   2   0   0   2   0   2   2   2   2   2   2   0   2   0   0   0   2   2   2   2   0   2   0   0   0   0   2   0   2   0   2   0   2   2   0   0   2   0   0
 MK-3-13                0   2   2   2   0   2   0   0   0   2   0   0   0   0   2   0   2   0   0   2   2   0   2   2   2   2   2   2   2   0   0   0   2   0   0   2   0   2   0   0   0   0   2   2   2   0   0   2   0   2   2   0   0   2   0   2   2   2   0   2   2   2   0   0   0   2   2   0   2   0   2   0   0   2   2   0   0   2   0   0   0   2   0   0   2   0   2   2   0   0   2   0   0   0   0   2   0   2   0   2   0   2   0   0   2   0   0   2   0   0   0   0   0   0   2   0   0   0   2   2   2   2   0   0   2   0   2   2   2   0   2   2   0   0   2   2   0   2   0   2   0   0   0   0   0   2   0   0   0   0   2   0   2   0   2   2   2   0   0   2   2   2   0   0   2   0   2   2   2   2   2   2   0   0   0   0   0   2   2   2   2   0   2   2   0   0   0   2   0   2   0   2   0   2   2   0   0   2   0   0
 MK-3-14                0   2   2   2   0   2   0   0   0   2   0   2   0   0   2   0   2   0   0   2   2   0   2   2   2   2   2   2   2   0   0   0   2   0   0   2   0   2   0   0   0   0   2   2   2   0   0   2   2   2   2   0   0   2   0   2   2   2   2   2   2   2   0   0   0   2   2   0   2   0   2   0   0   2   0   0   0   2   0   0   2   2   0   0   2   0   2   2   0   0   2   0   0   0   0   2   0   2   0   2   0   2   0   0   2   2   0   2   0   0   0   0   0   0   2   0   0   0   0   2   2   2   0   0   2   0   2   2   2   0   2   2   2   0   2   2   0   2   0   2   0   0   2   0   2   2   0   0   0   0   2   0   2   0   2   2   2   0   0   2   2   2   0   0   2   0   2   2   2   2   2   2   2   0   0   0   0   2   2   2   2   0   2   2   0   0   2   2   2   2   0   2   0   2   2   0   0   2   0   0
 MK-3-15                0   2   2   2   0   2   0   0   0   2   0   2   2   0   2   0   2   2   0   2   0   0   2   2   2   2   2   2   2   0   0   0   2   0   0   2   0   2   0   0   0   0   0   2   2   0   0   2   2   2   2   0   0   0   0   2   2   2   2   2   2   2   0   0   0   2   0   0   2   0   2   0   2   2   0   0   0   2   0   2   2   2   0   0   2   0   2   2   0   0   2   0   0   0   0   2   0   2   0   2   0   2   0   2   2   2   0   2   0   2   0   0   0   0   2   0   0   2   0   2   2   2   0   0   2   0   2   2   0   0   2   2   2   0   2   2   0   2   0   2   0   0   2   0   2   2   0   0   0   0   2   0   2   0   2   2   2   0   0   2   2   2   0   0   0   0   2   2   0   2   2   2   2   0   0   0   0   2   2   0   2   0   0   2   0   0   2   2   2   2   0   2   0   2   2   0   0   2   0   0
 MK-3-16                0   2   2   2   0   2   0   0   0   0   0   2   0   0   2   0   0   2   0   0   0   0   0   2   0   0   2   2   2   0   0   0   2   0   0   0   0   2   0   0   0   0   0   2   2   0   0   2   2   2   2   0   0   0   0   2   2   2   2   2   2   2   0   2   0   2   0   0   2   0   2   0   2   2   0   0   0   2   0   2   2   2   0   0   2   2   2   2   0   0   2   0   0   0   0   2   0   2   0   2   0   2   0   2   2   2   0   0   0   2   0   0   0   0   2   0   0   2   0   2   2   2   0   0   2   0   2   2   0   0   2   2   2   0   0   2   0   2   0   2   0   0   2   2   2   2   0   0   0   0   2   0   2   0   2   2   2   0   0   2   2   2   0   0   0   0   0   2   0   2   2   2   2   0   0   0   0   2   2   0   0   2   0   2   0   0   2   2   2   2   0   2   0   2   2   0   0   2   0   0
 MK-4-1                 0   2   2   0   2   0   2   0   0   2   2   0   2   2   0   0   2   2   0   2   2   2   2   0   2   2   0   2   0   0   0   0   2   0   2   2   0   2   0   2   0   2   0   0   0   2   0   2   0   0   2   2   2   2   2   0   0   0   0   2   2   0   2   2   2   0   2   0   0   2   0   0   2   0   2   0   2   2   2   2   2   0   0   0   2   0   0   2   0   2   0   0   2   2   2   2   0   2   2   2   0   2   2   2   2   0   2   0   0   0   2   2   2   2   2   2   2   2   0   0   0   0   2   0   0   0   0   2   2   2   2   2   2   0   2   2   0   0   0   0   0   0   0   0   0   0   0   0   2   0   0   2   0   2   2   0   0   2   2   0   0   0   0   2   2   0   0   0   0   2   0   0   2   2   2   2   0   2   0   0   0   0   2   2   2   2   0   0   2   0   0   2   2   0   0   0   0   2   0   2
 MK-4-2                 0   2   2   0   0   0   2   0   0   2   0   0   2   2   0   0   2   2   0   2   2   2   2   0   2   2   0   2   0   0   0   2   2   0   2   0   0   2   0   2   2   2   0   0   0   2   0   2   0   0   2   2   2   2   2   0   2   0   0   2   2   0   2   0   2   0   2   0   0   2   0   0   2   0   2   2   2   0   2   0   0   0   0   0   2   0   0   2   0   2   0   0   2   2   2   2   0   2   2   2   0   2   2   2   2   0   2   0   0   0   2   2   2   2   2   2   2   2   0   0   0   0   2   2   0   0   0   2   2   2   2   2   2   0   2   2   0   0   0   0   0   0   0   0   0   0   0   2   0   0   0   2   0   2   2   0   0   2   2   2   0   0   0   2   2   0   2   0   0   2   0   0   2   2   2   2   0   2   0   0   0   0   2   2   0   2   0   0   2   0   0   2   2   0   0   0   2   2   0   2
 MK-4-3                 0   2   2   0   0   0   2   0   0   2   0   2   2   0   0   0   0   2   0   2   2   2   2   0   2   2   0   2   0   0   0   0   2   0   0   2   0   0   0   2   2   2   0   0   0   2   0   2   0   0   2   2   2   2   2   0   2   0   0   2   2   0   2   0   2   0   2   0   0   0   0   0   2   0   2   2   2   0   2   0   0   0   0   0   2   0   0   2   0   2   0   0   2   2   2   2   0   0   0   2   2   2   2   2   2   0   2   0   0   0   2   2   0   2   2   0   2   2   0   0   0   0   2   2   0   0   0   2   2   2   0   2   2   0   2   2   0   2   2   0   0   0   2   0   0   0   0   2   0   0   0   2   0   2   2   0   0   2   2   2   0   0   0   2   2   0   2   0   0   2   0   0   2   2   2   2   0   0   2   0   0   0   2   2   2   2   0   2   2   0   0   2   2   0   0   0   2   2   0   2
 MK-4-4                 0   2   2   0   0   0   2   0   0   2   0   2   0   0   0   0   0   2   0   2   2   2   2   0   2   2   0   0   0   0   0   0   2   0   0   2   0   0   2   0   2   2   0   0   0   2   0   2   2   0   2   2   2   0   2   0   2   0   0   2   2   0   2   0   0   0   2   0   0   0   0   0   2   0   2   2   2   0   2   0   0   0   0   0   2   0   0   2   2   2   0   0   2   0   2   2   0   0   0   2   2   2   2   2   2   0   2   0   0   0   2   2   0   2   2   2   2   2   0   0   0   2   0   2   0   0   0   2   2   2   0   0   2   0   2   2   2   2   2   0   0   0   2   2   0   0   0   2   0   0   0   2   0   2   2   2   0   2   2   2   0   2   0   0   2   0   2   0   0   2   0   0   0   2   0   2   0   0   2   0   0   2   2   2   2   2   2   2   2   0   0   2   2   0   0   0   0   0   0   2
 MK-4-5                 0   2   2   0   0   0   2   0   0   0   2   2   0   0   0   2   0   2   0   2   2   0   2   0   2   2   0   0   0   0   0   0   2   0   0   2   0   2   2   2   2   0   0   2   0   2   0   2   2   0   0   2   2   0   2   2   2   0   2   2   2   0   2   0   0   0   2   0   0   0   0   0   2   0   2   2   2   0   0   0   0   0   0   0   2   0   0   2   2   0   0   0   2   0   2   2   0   0   0   2   2   2   2   0   2   0   2   0   0   0   2   0   2   0   0   2   2   0   0   0   0   2   0   2   2   2   0   2   2   2   0   0   2   0   2   2   2   2   2   0   0   0   2   2   0   0   0   2   0   0   0   2   2   2   2   0   0   2   0   2   0   2   0   0   2   0   2   0   0   2   2   0   0   2   0   2   0   0   0   2   0   0   2   2   2   2   2   2   2   0   0   2   2   0   0   0   0   0   0   2
 MK-4-6                 0   2   0   2   0   0   2   0   0   0   2   2   0   0   0   2   0   0   0   2   2   0   2   0   2   2   0   2   0   0   0   0   2   2   0   2   0   2   2   2   2   0   0   2   0   2   0   2   2   0   0   2   2   0   0   2   2   0   2   2   2   2   2   2   0   0   2   0   0   0   2   0   2   0   2   2   2   0   2   0   0   0   0   0   2   0   0   2   0   0   0   0   2   0   2   2   0   2   0   2   2   2   2   0   2   0   2   0   2   0   2   0   2   0   0   2   2   0   0   0   0   2   0   2   2   2   0   2   0   2   0   0   2   0   2   2   2   2   2   0   0   2   2   2   0   0   0   2   0   0   0   2   2   2   2   0   2   2   2   2   0   2   0   0   2   0   2   0   0   2   2   0   0   2   2   2   2   0   2   2   0   0   0   2   0   2   0   2   2   0   0   2   2   0   0   0   0   0   0   2
 MK-4-7                 0   2   0   2   0   0   2   0   2   0   2   0   0   0   0   2   0   0   0   2   2   0   2   0   2   2   0   2   0   0   0   2   2   2   0   2   0   2   0   0   2   0   0   2   0   2   0   2   2   0   0   2   2   2   0   2   2   0   2   2   2   2   2   2   0   0   2   0   0   0   2   0   2   0   0   2   2   0   0   0   0   0   0   0   2   0   0   2   0   0   0   0   2   0   2   2   0   2   0   2   2   2   2   0   2   0   2   0   2   0   2   0   0   0   0   2   0   0   0   0   0   2   0   2   2   2   0   2   0   2   0   0   2   0   2   2   2   2   2   0   2   2   0   0   0   0   0   2   0   0   0   2   2   2   2   0   2   2   2   2   0   2   0   0   0   0   0   0   0   2   2   0   0   2   0   2   2   0   2   2   0   0   0   2   0   2   0   2   2   2   0   2   2   0   0   0   0   0   0   2
 MK-4-8                 0   2   0   0   0   0   2   0   2   0   2   0   2   0   0   2   0   2   0   2   2   0   0   0   2   2   2   2   0   2   0   2   2   2   0   2   0   2   0   0   2   0   0   2   2   2   2   2   2   2   0   2   2   2   0   0   2   0   2   2   2   0   2   2   0   2   2   0   0   0   2   0   2   0   0   2   2   0   0   0   0   0   0   0   2   0   0   2   2   2   0   0   0   0   0   2   2   0   0   2   2   2   2   0   2   0   2   0   2   2   2   2   0   0   0   2   0   0   0   0   0   2   0   2   2   2   0   0   0   2   0   0   2   0   2   2   2   2   2   2   2   2   2   0   0   0   0   2   0   0   0   2   2   2   2   0   2   2   2   2   0   2   0   0   0   0   0   2   0   2   2   0   2   2   0   2   0   0   2   2   0   0   0   2   0   2   0   2   2   2   2   2   2   0   0   0   0   0   0   2
 MK-4-9                 0   2   0   0   0   0   2   0   0   0   2   2   2   0   0   2   0   2   0   2   2   0   0   0   2   2   2   2   0   2   0   2   2   2   0   2   0   0   0   0   2   2   2   2   2   2   2   2   2   2   0   2   2   2   0   0   2   0   2   2   2   0   0   2   2   2   2   0   0   0   2   0   2   0   0   2   2   0   0   2   0   0   0   0   2   0   0   2   2   2   0   0   0   0   0   2   2   2   0   2   2   2   2   0   2   0   2   2   2   2   2   2   0   0   0   2   0   2   0   2   0   2   0   2   2   2   0   0   0   2   0   2   2   0   2   2   2   2   2   2   2   2   2   0   0   0   0   2   0   0   0   2   2   2   2   2   2   2   2   2   0   2   0   0   2   0   0   2   0   2   2   0   2   2   2   2   2   2   2   0   0   2   2   2   0   0   0   2   2   2   2   2   2   0   0   0   0   0   0   2
 MK-4-10                0   2   0   0   0   0   2   0   0   0   0   2   2   0   0   2   0   2   0   2   2   0   0   0   2   2   2   0   0   2   2   2   2   2   0   2   0   0   0   0   2   2   2   2   2   2   2   2   2   2   0   2   2   2   0   0   2   2   2   2   0   2   0   2   2   2   2   0   0   2   2   0   2   0   0   2   2   0   0   2   0   0   0   0   2   0   0   2   2   2   0   0   0   0   0   2   2   2   0   2   2   2   0   0   2   0   2   2   2   2   2   2   0   0   2   0   0   0   0   2   0   0   0   2   2   2   0   0   0   2   0   2   0   0   2   2   2   2   2   2   2   2   2   0   0   0   0   2   0   0   0   2   2   2   2   2   2   2   2   2   0   2   0   0   2   2   0   2   0   2   2   0   2   2   2   2   0   2   2   2   0   2   2   2   0   0   2   2   2   2   2   2   2   0   2   0   2   0   0   2
 MK-4-11                0   2   0   0   0   0   2   0   0   0   0   2   2   0   0   2   0   2   0   2   0   0   0   0   2   2   2   0   0   2   2   0   2   2   0   2   2   2   0   0   2   2   2   2   2   2   2   2   2   2   0   2   2   2   0   0   2   2   2   2   0   2   0   2   2   2   2   0   0   2   0   0   2   0   0   2   2   0   0   2   2   0   2   0   2   0   0   2   2   2   0   0   2   0   0   2   2   2   0   2   2   2   0   0   0   0   2   2   2   2   0   2   0   0   2   0   0   0   2   2   0   0   0   2   2   2   0   0   0   2   0   2   0   0   2   2   0   2   2   2   2   2   2   0   0   0   0   2   0   0   2   2   2   2   2   2   0   2   2   2   0   2   0   0   2   2   0   2   0   0   0   0   2   0   2   2   0   2   2   2   0   2   2   2   0   0   2   2   2   2   2   2   2   0   2   2   2   0   0   2
 MK-4-12                0   2   0   0   0   0   2   0   0   0   0   2   2   0   0   2   0   2   0   2   0   2   0   0   2   2   2   0   0   2   2   0   2   2   0   2   2   2   0   0   2   2   2   2   2   2   2   2   2   2   0   2   2   2   0   0   2   2   2   2   0   2   0   2   2   0   2   0   0   2   0   0   2   0   2   2   0   0   0   2   2   0   2   0   2   0   2   2   2   2   0   0   2   0   0   0   2   2   0   2   2   2   0   0   0   0   2   2   2   2   0   2   0   0   2   0   0   0   2   2   0   0   0   2   2   2   0   2   0   2   0   2   0   0   2   2   0   0   2   2   2   2   2   0   0   2   0   0   0   0   2   0   0   2   0   2   0   2   2   2   0   2   2   0   0   2   2   2   0   0   0   0   2   0   2   2   0   2   2   0   0   2   2   2   0   0   0   2   2   2   2   2   2   0   2   2   2   2   2   2
 MK-4-13                0   2   0   0   0   0   2   0   2   0   0   2   2   0   0   2   0   2   2   2   0   2   0   2   2   2   2   0   0   2   2   0   2   2   0   2   2   2   0   0   2   2   2   2   2   2   2   0   2   2   0   2   2   2   0   0   2   2   2   2   0   0   0   2   2   2   2   0   0   2   0   0   2   0   2   0   0   0   0   2   0   0   2   0   2   0   2   2   2   2   0   0   2   0   0   0   2   2   0   2   0   2   0   0   0   0   2   2   2   2   0   2   0   0   2   0   0   0   2   2   0   0   0   0   2   2   0   2   0   2   0   2   0   0   2   2   0   0   2   0   0   2   2   0   0   2   0   0   0   0   2   0   0   2   0   2   0   2   2   2   0   2   2   0   0   2   2   2   0   0   0   0   2   0   2   2   0   2   2   0   0   2   0   2   0   0   0   2   2   2   2   2   2   0   2   2   2   0   2   2
 MK-4-14                2   0   0   0   0   0   2   0   2   0   0   2   2   2   0   2   0   2   0   2   0   2   0   2   2   2   2   0   2   2   0   0   0   2   0   2   2   2   0   2   2   2   2   2   2   2   0   0   2   2   0   2   2   2   2   0   2   2   2   2   0   0   2   2   2   2   2   0   0   2   2   0   2   0   2   0   0   0   0   2   0   0   2   0   2   0   2   2   0   2   0   0   2   0   0   0   2   2   0   2   0   2   0   0   2   2   2   2   2   0   0   2   0   2   2   0   0   0   2   2   0   0   2   0   2   2   0   2   0   2   0   0   0   0   2   2   0   0   2   0   0   0   2   0   0   2   0   0   0   0   2   0   0   2   0   2   0   2   2   2   0   2   2   0   0   2   2   2   0   0   0   0   2   0   2   2   0   2   2   0   0   2   0   2   0   0   2   2   2   2   2   2   2   0   2   2   2   0   2   0
 MK-4-15                2   0   0   0   0   0   2   0   2   0   0   2   2   2   0   2   0   2   0   2   0   2   0   2   0   2   2   0   2   2   0   0   0   0   0   2   2   2   0   2   2   2   2   2   2   2   0   0   0   2   2   2   2   2   2   0   2   2   2   2   2   0   2   2   0   2   2   0   0   2   2   0   2   0   2   0   0   0   0   2   0   0   2   0   2   0   2   2   0   2   0   0   2   0   0   0   2   0   0   0   0   2   0   0   2   2   2   2   2   0   0   2   0   2   2   0   0   0   2   2   0   0   2   0   2   2   0   2   0   2   0   0   0   0   2   2   0   0   2   0   0   0   2   2   0   2   0   0   0   0   2   0   0   2   0   2   0   2   2   2   0   2   2   0   0   2   2   2   0   0   0   0   2   0   2   2   0   2   2   0   0   2   2   2   0   2   2   2   2   2   2   2   2   0   2   2   2   0   2   0
 MK-4-16                2   0   0   0   2   0   2   0   2   0   0   2   2   2   0   0   0   2   0   2   0   2   0   2   0   2   2   0   2   2   0   2   0   2   0   2   2   2   0   2   2   2   2   2   2   2   0   0   0   2   2   2   2   2   2   0   2   2   2   2   2   0   2   0   0   2   2   0   0   2   2   0   2   0   2   0   0   0   0   2   0   0   2   0   2   0   2   2   0   2   0   0   0   0   0   0   2   0   0   0   0   2   2   0   2   2   2   2   2   0   0   2   0   2   2   0   0   0   2   2   0   0   2   0   2   2   0   2   0   0   2   2   0   0   2   2   0   0   2   0   0   0   2   2   2   2   0   0   0   0   2   0   0   2   0   2   0   2   0   2   0   2   2   0   0   2   2   2   0   0   2   0   2   0   2   2   0   2   2   0   0   2   2   2   0   2   2   2   0   2   2   0   2   0   2   2   2   0   2   0
 MK-5-1                 0   2   0   0   0   0   2   0   0   2   0   2   0   0   0   0   0   0   2   2   2   2   0   0   2   0   2   2   2   0   2   0   0   0   2   0   0   0   2   2   2   0   0   0   0   0   0   0   2   0   0   0   2   2   0   2   0   2   2   0   0   0   0   0   2   0   0   2   2   0   0   2   2   2   0   2   2   2   0   0   0   2   0   0   0   0   2   0   2   2   2   2   0   0   2   0   0   0   2   2   2   2   2   2   0   2   2   0   2   2   2   0   2   0   2   0   2   2   2   0   0   2   2   2   2   2   0   2   0   0   2   0   2   2   2   2   0   2   2   2   0   0   2   0   0   0   0   0   0   2   2   0   0   2   2   2   2   2   0   2   0   0   0   2   0   2   0   2   2   0   2   2   0   2   0   2   2   0   2   2   2   0   2   2   2   2   0   0   0   0   2   0   2   0   0   2   0   0   2   2
 MK-5-2                 0   2   2   0   0   0   2   0   0   2   0   2   0   0   0   0   0   0   2   2   2   2   0   0   2   0   2   0   2   0   2   0   0   0   0   0   0   0   2   2   2   0   0   0   0   0   0   0   2   0   0   2   2   2   0   2   0   2   2   0   0   2   0   0   2   0   0   2   2   0   0   2   2   2   0   2   2   2   0   0   0   2   0   0   0   2   2   0   0   2   2   2   0   2   2   0   0   0   2   2   2   2   2   2   0   2   2   0   2   2   2   0   0   0   0   0   2   2   2   0   0   2   2   2   2   2   0   2   0   0   2   0   2   2   2   2   0   2   2   2   0   0   2   0   0   0   0   0   0   2   2   0   0   2   2   2   2   2   0   2   0   0   0   2   0   2   0   2   2   2   2   0   0   2   0   2   2   0   2   2   2   0   0   2   2   2   0   2   0   0   2   0   2   0   0   2   0   0   2   2
 MK-5-3                 2   2   2   0   0   0   2   0   2   2   0   2   0   0   0   0   0   0   0   2   2   2   0   2   2   0   2   0   2   0   2   0   0   0   0   0   0   0   0   2   2   0   0   0   0   0   0   2   2   0   0   2   2   2   0   2   0   2   2   2   0   2   0   0   2   0   0   2   2   0   0   2   2   2   0   2   2   2   0   2   0   2   0   0   0   2   2   0   2   2   2   2   0   2   2   0   0   0   2   2   2   2   2   2   0   0   2   0   2   2   2   0   0   0   0   2   2   2   2   0   0   0   2   2   2   2   2   2   0   0   2   0   2   2   0   0   0   0   2   2   0   0   2   0   0   0   0   0   0   2   2   0   0   2   2   2   2   2   0   2   0   0   0   2   0   2   0   0   2   2   2   0   0   2   0   2   2   0   2   2   2   0   0   2   2   2   0   2   0   2   0   0   2   0   0   2   2   2   2   2
 MK-5-4                 2   2   2   0   0   0   2   0   2   0   0   2   0   0   0   0   0   0   0   2   2   2   0   2   2   0   2   0   2   0   2   0   0   0   0   0   0   0   0   2   2   0   0   0   0   0   2   2   2   0   2   2   2   2   0   2   0   2   0   2   0   2   0   0   0   0   0   2   2   0   0   2   2   2   0   2   2   2   0   2   0   2   0   0   0   2   2   0   2   2   0   2   0   2   2   0   2   2   2   2   2   2   2   2   0   0   2   0   2   2   2   0   0   0   0   2   2   2   2   0   0   0   2   2   2   2   2   2   0   0   2   0   2   0   0   0   0   0   2   2   0   0   2   0   0   0   0   0   2   2   2   0   0   2   2   2   2   2   0   2   0   0   0   2   0   2   2   0   2   2   2   0   0   2   0   2   2   0   2   2   2   0   0   2   2   2   0   2   0   2   0   0   2   0   2   2   2   2   2   2
 MK-5-5                 2   2   0   0   2   0   2   0   2   0   0   2   2   0   0   0   0   0   0   2   0   2   0   2   2   0   2   0   2   0   2   0   0   0   0   0   0   0   0   2   2   0   0   0   0   0   0   2   2   0   2   2   0   0   0   2   0   0   0   2   0   2   0   0   0   0   2   0   2   0   0   2   2   2   0   2   2   2   2   2   0   2   0   0   0   2   2   0   2   2   0   0   0   2   2   2   2   2   2   2   2   2   2   0   2   0   2   0   2   2   2   0   0   2   0   2   0   2   2   0   0   0   2   2   2   2   2   2   0   0   2   0   2   0   0   0   0   0   0   2   0   2   2   0   0   0   0   0   2   2   2   2   0   2   2   0   2   2   0   2   0   0   0   2   2   2   2   0   2   2   2   0   0   2   0   2   2   0   2   2   2   0   2   2   2   2   0   2   0   2   0   0   2   0   2   2   2   2   2   0
 MK-5-6                 2   2   0   0   2   0   2   2   2   0   0   2   2   0   0   0   0   0   0   2   0   2   0   2   2   0   2   0   0   0   2   0   0   2   0   0   0   0   0   2   2   0   0   0   0   0   0   2   2   0   2   2   0   0   0   2   0   0   0   2   0   2   0   0   0   0   2   0   0   0   0   2   2   2   0   2   2   2   0   2   0   2   0   0   0   2   2   0   2   2   0   0   0   2   2   2   2   0   2   2   2   0   2   0   2   0   2   0   2   2   2   0   2   2   2   2   0   2   2   0   0   0   2   2   2   2   2   2   0   0   2   0   2   0   0   0   0   0   0   2   0   2   2   0   0   0   0   0   2   2   2   2   0   2   2   0   2   2   0   2   0   2   0   2   2   2   2   0   2   2   2   0   0   2   0   2   2   0   2   2   2   0   2   2   0   2   0   2   0   2   2   0   2   0   2   2   2   2   2   0
 MK-5-7                 2   2   0   0   2   2   2   0   2   2   0   2   2   0   0   0   0   0   0   2   0   2   0   2   2   0   2   0   0   0   2   2   0   2   0   0   0   0   0   2   2   0   0   0   0   0   2   0   2   0   2   0   0   0   0   2   0   0   0   2   0   2   0   0   0   0   2   0   0   2   0   2   2   0   0   2   2   2   0   0   0   2   0   0   0   2   2   0   0   2   0   0   0   2   2   2   2   0   0   2   2   0   2   0   2   0   2   0   2   2   2   2   2   2   2   2   2   0   2   0   0   0   2   2   2   2   2   2   0   2   2   0   0   2   0   0   0   0   0   2   0   2   2   0   0   0   0   0   0   2   2   2   0   2   2   0   2   2   0   2   0   2   0   2   2   2   2   0   2   2   2   0   2   2   0   0   2   0   2   2   0   0   2   2   0   2   0   2   0   2   2   0   2   0   2   2   2   2   2   2
 MK-5-8                 2   0   2   0   2   2   0   0   0   2   0   2   2   0   0   0   0   0   0   2   0   2   0   2   2   0   2   0   0   0   2   2   0   2   0   0   0   0   0   2   2   0   0   0   0   0   2   0   2   0   2   0   0   0   0   2   0   0   0   2   2   2   2   0   0   0   0   0   0   2   0   2   2   0   0   2   2   2   0   0   0   2   2   0   0   0   0   0   2   2   0   0   0   2   2   2   2   0   0   2   2   0   2   0   2   0   2   0   2   2   0   2   2   2   2   2   2   0   2   0   0   0   2   2   0   2   0   0   0   2   2   0   0   2   0   0   0   0   0   2   0   2   0   0   0   0   0   2   0   2   2   2   0   2   2   2   2   2   0   2   0   2   0   2   2   2   2   0   2   2   2   0   2   2   0   0   2   0   2   2   0   2   2   2   0   2   0   2   0   2   0   0   2   0   2   2   2   2   2   2
 MK-5-9                 0   2   0   0   2   2   0   0   0   2   0   2   2   0   0   0   0   0   0   2   0   0   0   2   2   0   2   0   0   0   2   2   0   2   0   0   0   0   0   2   2   0   0   0   2   0   2   0   0   0   2   0   0   0   0   2   0   0   0   2   2   2   2   0   0   0   0   0   0   2   2   0   2   0   0   2   2   2   0   0   0   2   2   0   0   0   0   0   2   2   0   0   0   2   2   2   2   0   0   2   2   0   2   0   2   0   2   0   2   2   0   2   2   2   2   2   2   0   2   2   0   0   2   2   0   2   0   0   0   2   0   0   0   2   0   0   0   0   0   2   0   0   0   0   0   2   0   2   0   2   0   2   0   2   0   2   2   2   2   0   2   2   0   2   2   2   2   0   2   2   2   0   2   2   0   0   2   0   2   2   0   2   2   2   0   2   0   2   0   2   0   0   2   0   2   2   2   2   2   2
 MK-5-10                0   0   0   0   2   2   0   0   0   2   0   2   0   0   2   0   0   0   0   2   0   0   0   2   2   0   2   0   0   0   2   2   0   2   0   0   0   0   0   0   2   0   0   0   2   0   2   2   0   0   0   0   0   0   0   2   0   0   0   2   0   2   2   0   0   0   0   2   0   2   2   0   2   0   2   2   2   2   2   0   0   2   2   0   0   0   0   0   0   0   0   0   0   2   2   2   2   0   0   2   2   0   2   0   2   0   2   0   2   2   0   2   2   2   2   2   2   0   2   0   0   0   2   2   0   2   2   0   0   2   0   0   0   2   0   0   0   0   0   2   0   0   0   0   0   0   0   2   0   2   0   2   0   0   0   2   2   2   2   0   2   2   0   2   2   2   2   0   2   0   0   0   2   2   0   0   2   0   2   2   0   2   0   2   2   2   0   2   2   0   0   0   0   0   2   2   2   2   2   2
 MK-5-11                0   0   0   0   2   2   0   0   0   0   0   2   0   0   2   0   0   0   0   0   0   0   0   2   0   0   2   0   2   0   2   2   0   2   0   0   0   0   0   2   2   0   0   0   2   0   2   2   2   0   0   0   0   0   0   2   0   0   0   0   0   2   2   0   0   0   2   2   0   2   2   0   2   0   2   2   0   2   2   0   0   2   2   0   0   0   0   0   0   0   0   2   0   2   2   2   2   2   0   2   2   0   2   0   2   0   2   0   2   2   0   0   0   2   2   2   2   0   2   0   0   0   2   2   0   2   2   0   0   2   0   0   0   2   0   0   0   0   0   2   0   2   0   0   0   0   0   2   0   2   0   2   0   0   0   0   2   2   2   0   2   2   0   2   2   2   2   0   2   0   0   0   2   2   0   2   2   0   2   2   0   2   0   2   0   2   0   2   0   0   0   2   0   0   2   2   0   2   2   2
 MK-5-12                0   0   0   0   2   2   0   0   0   0   0   2   0   0   2   0   0   0   0   0   0   0   0   2   0   0   2   0   2   0   0   2   0   0   0   2   0   0   0   2   2   0   0   0   2   0   2   2   2   0   0   0   0   0   0   2   0   0   2   0   0   2   2   0   0   0   2   2   0   2   2   0   2   0   2   2   0   2   2   0   0   2   2   0   0   0   0   0   0   0   0   2   2   2   2   2   2   2   0   2   2   0   2   0   2   0   2   0   2   2   0   0   0   2   2   2   2   0   2   0   0   0   0   2   0   2   2   0   0   2   0   0   2   2   0   0   0   0   0   2   0   2   0   0   0   0   0   2   0   2   0   2   0   0   0   0   2   2   2   0   2   2   2   2   2   0   2   0   2   0   2   0   2   2   2   2   2   0   2   2   0   2   0   0   0   2   0   2   0   0   0   2   0   0   2   2   2   2   2   2
 MK-5-13                0   0   0   0   0   2   0   0   0   0   0   2   0   0   2   2   0   0   0   0   0   0   0   2   0   0   2   0   2   0   0   2   0   0   0   0   0   0   2   2   2   0   0   0   2   0   2   2   2   0   0   0   0   0   0   2   0   2   0   0   0   2   2   0   0   0   2   2   0   2   2   2   2   0   2   2   0   2   2   0   0   0   2   0   0   0   0   0   0   2   0   2   2   0   2   2   2   2   0   2   2   0   2   0   2   0   2   2   0   2   0   0   0   2   2   2   2   0   2   2   2   0   2   2   0   2   2   0   0   2   0   0   2   2   0   0   0   0   2   2   0   2   0   0   0   0   0   2   0   2   0   0   0   0   0   2   2   2   2   0   2   0   2   2   2   0   2   0   2   0   2   0   2   2   2   2   0   0   2   0   0   2   0   0   0   2   0   2   0   0   0   2   0   0   2   2   0   2   2   2
 MK-5-14                0   0   0   0   0   2   0   0   0   0   0   2   0   0   2   2   0   0   2   0   0   0   0   2   0   0   2   0   2   0   0   2   0   0   0   0   2   0   2   2   2   0   0   0   2   2   2   2   2   0   2   0   0   0   0   2   0   2   0   0   0   2   2   0   0   0   2   2   0   2   2   2   0   0   2   2   2   2   2   0   0   0   0   0   0   0   2   0   0   2   2   2   2   0   2   2   2   2   0   2   2   0   0   2   2   0   2   2   0   2   0   0   0   2   0   2   2   0   2   2   0   0   2   2   0   2   2   0   0   2   0   0   2   2   0   0   2   0   2   2   0   2   0   0   0   0   0   2   0   2   0   0   0   0   0   2   2   2   2   0   2   0   2   0   2   0   2   0   0   0   2   0   2   0   2   2   0   0   2   0   0   2   0   2   0   2   0   2   0   0   0   2   0   0   2   2   0   2   2   2
 MK-5-15                0   0   0   0   0   2   0   0   0   0   0   2   2   2   2   2   0   0   2   0   0   2   0   2   0   0   0   0   2   0   0   2   0   0   0   0   0   2   0   2   2   0   0   0   2   2   0   2   2   0   0   0   0   0   0   2   0   2   0   0   0   2   2   0   0   0   2   2   0   2   2   2   0   0   2   0   2   2   0   0   0   0   0   0   0   0   2   0   0   2   2   2   0   0   0   2   2   2   0   2   2   0   2   2   2   0   0   2   0   2   0   0   0   2   0   2   2   0   2   2   0   2   2   2   0   2   0   0   0   2   0   2   2   2   0   0   2   0   2   2   0   2   0   0   0   0   0   2   0   2   0   0   2   0   0   2   2   2   2   0   2   0   2   0   2   0   2   0   0   0   2   0   0   2   2   2   0   0   2   0   0   2   0   2   0   2   2   2   0   0   0   2   0   0   2   2   0   2   2   0
 MK-5-16                0   0   0   0   0   2   0   0   2   0   0   2   2   2   2   2   0   0   2   0   0   2   0   2   0   0   0   0   2   0   0   2   0   0   0   0   0   2   0   2   2   0   0   0   2   2   0   2   2   2   0   2   0   0   0   2   0   2   0   0   0   0   2   2   0   0   2   2   0   2   2   2   0   0   2   0   2   2   2   2   0   0   0   0   2   0   2   0   0   2   2   2   0   0   0   2   2   2   0   0   2   0   0   2   2   0   0   2   0   2   0   0   0   2   0   2   0   0   2   2   2   2   2   2   2   2   0   0   0   2   0   2   2   2   0   0   2   0   2   2   0   2   2   0   0   0   0   2   0   2   0   0   2   0   0   2   2   2   2   0   0   0   0   0   2   0   2   0   0   0   2   2   0   2   2   2   0   0   2   0   0   0   0   0   0   2   2   2   0   0   0   2   0   2   2   2   0   2   0   0
 MK-6-1                 0   0   0   0   2   0   2   0   2   2   2   0   0   0   2   2   2   2   2   0   0   2   0   2   2   2   2   2   0   0   2   0   0   0   0   0   0   2   2   2   0   2   0   0   2   0   0   2   2   0   2   2   0   0   2   0   2   2   0   0   2   0   0   2   2   0   2   2   2   0   0   0   2   0   0   2   0   0   0   2   2   2   0   2   2   0   2   2   2   0   0   0   2   0   2   0   2   2   2   0   0   2   2   2   2   2   2   2   0   0   0   0   0   2   0   0   2   2   2   0   0   2   2   2   0   0   0   0   2   0   2   2   2   0   2   2   0   2   2   0   2   2   0   0   0   2   0   0   2   2   0   0   2   0   0   2   2   2   0   2   0   0   2   2   2   0   0   0   2   0   0   0   2   2   0   0   0   0   0   2   0   2   2   0   2   0   0   2   0   2   0   2   0   2   2   0   2   2   0   2
 MK-6-2                 0   0   0   0   2   0   2   0   2   2   2   0   0   0   2   2   2   2   2   0   2   2   0   2   2   2   2   2   0   0   2   0   0   0   2   0   0   2   0   2   2   0   2   0   2   0   0   2   2   2   2   2   0   0   2   0   2   2   0   0   2   0   0   2   2   0   2   2   2   0   0   0   2   0   0   2   0   0   0   2   2   2   0   2   2   0   2   2   2   0   0   0   2   0   2   0   2   2   2   0   0   2   2   2   2   2   2   2   0   0   0   0   0   2   0   0   2   2   2   0   0   2   0   2   0   0   0   0   2   0   2   2   2   2   2   2   0   2   2   2   2   2   0   0   0   2   0   0   0   2   2   0   2   0   2   2   2   2   0   0   0   0   2   2   2   2   0   0   2   0   0   0   0   2   0   0   0   0   0   2   0   2   2   0   2   2   0   2   0   2   0   2   0   2   2   0   2   2   0   2
 MK-6-3                 0   0   0   0   2   0   2   0   2   2   2   0   0   2   2   0   2   0   2   0   2   2   0   2   2   2   2   2   0   0   0   0   0   0   2   0   0   2   0   0   2   0   2   0   2   0   0   0   2   2   2   2   0   0   2   0   2   2   0   0   2   0   0   2   2   0   2   2   2   0   0   0   2   0   0   2   0   0   0   2   2   2   0   2   2   0   2   2   0   0   0   0   0   0   2   0   2   2   2   0   0   2   2   2   2   2   2   2   0   0   0   2   0   2   2   0   2   2   2   0   0   2   0   2   0   0   0   0   2   0   2   2   2   2   2   2   0   2   2   2   2   2   0   0   0   2   0   0   0   2   0   0   2   0   2   2   2   2   0   0   0   0   2   2   2   2   0   0   2   0   0   0   0   2   0   0   0   0   0   2   0   2   2   0   2   2   0   2   0   2   0   2   2   0   2   0   2   2   0   2
 MK-6-4                 0   0   0   0   2   0   2   0   2   0   2   0   0   0   0   0   0   0   2   0   2   2   0   2   2   2   2   2   0   2   0   0   0   0   2   0   0   2   0   0   2   0   2   0   0   0   0   0   2   2   0   2   0   0   2   0   0   2   0   0   2   0   0   2   2   2   2   2   2   0   0   0   2   2   0   2   0   0   0   2   2   2   0   2   2   0   2   2   0   0   0   0   0   2   2   2   2   2   2   0   0   2   0   2   2   2   2   2   0   0   0   2   0   2   2   2   2   2   2   0   0   2   2   2   0   0   0   0   2   0   2   2   2   2   2   2   0   2   2   2   2   2   0   0   0   2   0   0   0   2   0   0   2   0   2   2   2   2   2   0   0   0   2   2   2   2   0   2   2   0   0   0   0   2   0   0   0   2   0   0   0   2   2   0   2   2   0   2   0   2   0   2   2   0   2   0   2   2   0   2
 MK-6-5                 0   0   0   2   2   0   2   0   2   0   2   0   0   0   0   0   0   0   2   0   2   2   0   2   2   2   2   2   0   2   0   0   0   0   2   0   2   2   0   0   0   0   2   0   0   0   0   2   0   2   2   2   0   0   0   0   0   2   0   0   2   0   0   2   2   2   2   2   2   0   0   0   2   2   0   2   0   0   0   2   2   0   0   2   2   0   2   2   0   2   0   2   0   2   2   2   2   2   2   0   0   2   0   2   2   2   2   2   0   0   0   2   0   2   2   2   2   2   2   0   0   2   2   2   0   2   0   0   2   0   2   2   2   2   2   2   0   2   2   2   2   2   0   0   0   2   0   0   2   0   0   0   2   0   2   2   0   2   2   0   0   0   2   2   2   0   0   2   2   2   0   2   0   2   0   0   0   2   0   0   0   2   2   2   2   2   0   0   0   2   2   2   2   0   2   0   2   2   2   2
 MK-6-6                 0   2   0   2   2   0   2   2   0   0   2   0   0   0   0   2   0   0   2   2   2   2   0   2   2   2   2   2   0   2   0   0   2   0   2   0   2   2   0   0   0   0   2   0   0   0   0   2   0   2   2   2   0   0   2   0   0   2   0   0   2   0   0   2   2   2   2   2   2   0   0   0   2   2   0   2   0   0   0   2   2   0   0   2   2   2   0   2   0   2   0   2   0   2   2   2   2   2   2   0   0   2   0   2   2   2   2   2   0   0   0   2   0   2   2   2   2   2   2   0   0   2   0   2   2   2   0   0   2   0   2   2   2   2   2   2   0   2   2   0   2   2   0   0   0   2   0   0   2   0   0   0   2   0   0   2   0   2   2   0   0   0   2   2   2   0   0   2   2   2   0   2   0   2   0   0   0   2   0   0   0   2   0   2   2   2   0   0   0   2   2   2   2   0   2   0   2   2   2   2
 MK-6-7                 0   2   0   2   2   0   2   2   0   0   2   0   0   0   0   0   0   0   2   2   0   2   0   2   2   2   2   2   0   2   0   0   2   0   2   0   2   2   0   0   0   0   2   0   0   2   0   2   0   2   2   2   0   0   2   0   0   2   0   0   2   0   0   2   2   2   2   2   2   0   0   0   2   2   0   2   0   0   0   2   2   0   0   2   2   2   0   2   0   2   0   2   0   2   0   2   2   2   2   0   0   0   0   0   2   2   2   2   0   0   0   2   0   2   2   2   2   2   2   0   0   2   0   2   2   2   0   0   2   0   2   2   2   2   0   2   0   2   2   0   2   2   2   0   0   2   0   0   2   0   0   0   2   0   0   2   0   2   2   0   0   0   2   2   2   0   0   2   2   2   0   2   0   2   0   0   0   0   0   0   0   2   0   2   2   0   0   0   0   2   2   2   2   0   2   0   2   2   2   2
 MK-6-8                 0   2   0   2   2   0   2   0   0   0   2   0   0   0   0   0   0   0   2   2   0   2   0   2   2   2   2   2   0   0   0   0   2   0   2   0   2   2   0   0   0   0   2   0   2   2   2   2   0   0   2   2   0   0   2   0   0   2   2   0   2   0   0   2   2   0   2   0   2   0   2   0   2   2   0   2   0   0   0   2   2   0   0   2   2   0   0   2   0   2   0   2   0   2   0   2   2   2   2   0   0   0   0   0   2   2   2   2   0   0   0   2   0   2   0   2   0   2   2   0   0   2   0   2   2   2   0   0   2   0   2   2   2   2   0   2   2   2   2   0   2   2   2   0   0   2   2   0   2   0   0   0   2   0   0   0   0   2   2   0   0   0   2   0   2   2   0   0   2   2   2   2   0   2   0   0   2   0   0   0   0   2   2   0   2   0   0   0   0   2   2   2   2   0   2   0   2   0   2   2
 MK-6-9                 0   2   0   2   2   0   2   0   0   0   2   0   0   0   0   0   0   0   2   2   0   2   0   2   2   2   2   2   0   0   0   0   2   2   2   0   2   2   0   0   0   0   0   2   2   2   0   2   0   0   2   2   0   0   2   0   0   2   2   0   2   0   0   0   2   0   2   0   2   0   2   0   2   2   0   2   0   0   0   2   2   0   0   2   2   0   0   2   0   2   0   2   2   2   0   0   2   2   2   0   0   0   0   0   2   2   2   2   0   0   0   2   0   2   0   0   0   2   2   0   2   2   0   2   2   2   0   0   2   0   2   2   2   2   0   0   0   2   2   2   2   2   2   0   2   2   2   0   2   0   0   0   2   0   0   0   0   2   2   0   2   0   2   0   2   2   0   0   2   2   2   2   0   2   2   0   2   0   0   2   0   2   2   0   2   0   0   0   0   2   0   0   2   0   2   0   2   0   2   2
 MK-6-10                0   2   2   2   2   0   2   0   0   0   2   0   0   2   0   0   0   0   2   2   0   2   0   2   0   2   2   2   0   0   0   2   2   2   2   0   2   2   0   0   2   0   0   2   2   2   2   2   0   2   2   2   0   0   2   0   0   2   2   2   0   0   0   0   2   0   2   0   2   0   2   0   2   2   0   2   0   0   0   0   2   0   0   2   2   0   0   2   0   2   0   2   2   2   0   0   2   2   2   0   0   0   0   0   2   2   2   2   0   0   0   2   0   2   0   0   2   2   2   0   2   2   0   2   2   2   0   2   2   0   2   0   2   2   0   0   0   2   2   2   2   2   2   0   0   2   2   0   2   0   0   0   2   0   0   0   2   2   2   0   2   0   2   0   2   2   0   0   2   2   2   2   0   2   0   0   2   0   0   2   0   2   2   0   2   0   0   0   0   2   2   0   0   2   2   0   2   0   2   2
 MK-6-11                0   2   2   2   0   0   2   0   0   0   2   0   0   2   0   0   0   0   2   2   0   2   0   2   0   2   2   2   0   0   0   0   2   0   2   2   2   0   0   0   2   0   0   2   0   2   2   2   0   2   2   2   0   0   2   0   0   0   2   2   0   0   0   0   2   2   2   0   0   0   2   0   2   2   2   2   0   0   0   0   2   0   0   2   2   0   2   2   0   2   0   2   2   2   0   0   0   2   2   0   0   0   0   0   2   0   2   2   0   0   0   0   0   2   0   2   2   2   2   0   0   2   0   2   0   2   0   0   2   0   2   0   2   0   0   0   0   0   2   2   2   2   2   0   0   2   2   0   2   0   0   0   2   0   0   0   2   2   2   0   2   2   2   0   2   2   0   0   2   2   2   0   2   2   0   0   2   0   0   2   0   2   2   0   2   0   0   0   0   2   2   0   0   2   2   0   2   0   0   2
 MK-6-12                0   2   2   2   0   0   2   0   2   0   2   0   0   2   0   0   0   2   2   2   0   2   0   2   0   2   2   2   0   2   2   0   2   0   2   2   2   0   0   0   2   0   0   2   0   2   2   2   2   0   2   2   0   0   2   0   0   0   2   2   0   0   0   2   2   2   2   0   0   0   2   0   2   2   2   2   0   0   0   0   2   0   0   0   0   0   2   2   0   2   0   2   2   2   0   0   0   2   2   0   0   0   0   2   2   0   2   2   0   0   0   2   0   2   0   2   2   0   2   0   0   2   0   2   2   2   0   0   2   0   2   0   2   0   0   0   0   0   0   2   2   2   2   0   0   2   2   0   2   0   0   0   2   0   0   0   2   2   2   0   2   2   2   0   2   2   0   0   2   0   2   0   2   2   2   0   2   0   0   2   0   2   2   2   2   0   0   0   0   2   2   0   0   2   2   0   2   0   0   2
 MK-6-13                0   0   2   2   0   0   2   0   2   0   2   0   0   2   0   0   0   2   2   2   2   2   0   2   0   2   2   2   0   2   2   0   2   0   2   2   0   2   0   0   2   0   0   2   0   2   2   2   2   0   2   2   0   0   2   0   0   0   2   2   0   0   0   2   2   2   2   0   0   0   2   2   0   2   2   0   0   0   0   0   2   0   0   0   0   0   0   2   0   2   0   2   2   2   0   0   0   2   2   0   0   0   0   2   2   2   2   2   0   2   0   2   0   2   0   2   2   2   2   0   2   2   0   2   2   2   0   2   2   2   2   0   2   0   0   0   0   0   0   2   2   0   2   0   2   2   2   0   2   0   0   0   2   0   0   0   2   2   2   0   2   2   2   0   2   2   0   0   2   2   2   0   2   2   2   0   2   2   0   2   2   0   2   2   2   0   0   0   0   2   2   0   0   2   2   0   2   0   0   2
 MK-6-14                0   2   2   2   0   0   2   0   0   0   2   0   0   2   0   0   2   2   2   0   2   2   0   2   0   2   2   2   0   2   2   0   2   0   2   2   0   0   0   0   2   0   0   2   0   2   2   2   2   0   2   2   0   0   2   0   0   0   2   2   0   0   0   0   2   2   2   0   0   0   2   2   2   2   2   0   0   0   0   0   2   0   0   0   0   0   0   0   0   2   0   0   2   2   0   0   0   2   2   2   0   0   0   0   2   0   2   2   0   2   0   2   0   2   0   2   2   2   2   0   2   2   0   2   2   2   0   2   2   2   2   0   2   0   0   0   0   0   0   2   2   0   2   0   2   0   2   0   2   0   2   0   2   0   0   0   2   0   2   2   2   0   2   0   2   2   0   2   2   0   2   0   0   0   2   0   2   2   0   0   2   0   2   2   2   2   0   0   0   2   2   0   0   2   2   0   2   0   2   2
 MK-6-15                0   2   0   2   0   0   2   0   0   0   2   0   0   2   0   0   2   2   2   0   2   2   2   2   0   2   2   0   0   2   2   0   2   0   2   0   0   2   0   0   0   0   2   2   2   2   2   2   0   0   0   2   0   0   2   0   0   2   2   2   0   0   0   0   2   2   2   0   2   0   2   2   2   2   2   0   0   0   0   0   0   0   0   0   0   0   0   0   0   2   0   0   0   0   0   0   0   0   2   2   0   0   0   0   2   0   2   2   0   2   0   2   0   2   2   2   2   2   2   0   2   0   0   0   2   2   0   2   2   2   2   0   2   0   0   0   0   0   0   2   2   2   2   0   2   0   2   0   2   0   2   0   2   0   2   0   2   0   2   2   2   0   2   0   0   0   0   2   0   0   2   0   0   0   2   0   0   2   0   0   2   0   2   2   2   2   0   0   0   2   2   0   0   2   2   0   2   0   2   2
 MK-6-16                0   2   0   0   0   0   2   0   0   0   2   0   0   2   2   0   2   2   2   0   2   2   2   2   0   2   2   0   0   2   2   2   2   0   2   0   2   2   0   0   0   0   2   2   2   2   2   0   0   0   0   2   0   0   2   0   0   2   0   2   2   0   0   0   2   2   2   0   2   0   2   2   2   2   2   0   2   0   0   0   0   0   0   0   0   0   0   0   0   2   0   0   0   0   0   0   0   0   2   2   0   0   0   0   2   0   2   2   2   2   0   0   0   2   0   2   2   0   2   0   2   0   0   0   0   2   0   2   2   2   2   0   2   0   0   2   0   0   0   2   2   2   0   0   2   0   2   0   2   0   2   0   2   0   2   0   2   0   0   2   2   0   2   2   0   0   0   2   0   0   2   0   0   0   2   0   0   2   0   0   2   0   2   2   2   2   0   0   0   2   2   0   0   2   0   0   2   0   2   2
 
!****************************************** Phenotypic Data **********************************************************
!-100.0 is resevred for missing phenotype
SimulatedTrait1        13.7189   14.4596   13.4908   16.3763   15.5220   13.6048   16.0924   13.9506   13.5964   15.5506   15.9670   16.6442   14.4650   16.7296   14.9021   13.0339   14.6733   13.5040   14.0309   15.4540   15.2182   13.2342   15.1065   15.7100   15.9902   16.2066   14.0002   16.1666   14.5060   13.5713   15.0421   14.9353   13.7191   13.9813   15.8547   14.1761   13.5136   15.4160   15.8481   14.8590   16.1048   14.0434   16.3328   14.6556   15.6833   15.5101   15.0444   15.7680   13.6535   13.1468   15.2412   15.5676   14.7005   15.9104   13.8950   14.1549   14.0890   15.6795   15.2898   15.3757   13.4414   14.2815   15.3206   16.1142   14.2503   15.4235   14.1250   13.9471   14.8765   15.4875   15.0919   16.6168   14.3850   14.8883   14.8165   13.9114   13.9722   14.5698   13.9290   15.7565   15.2885   14.3670   13.1349   16.1596   13.7015   16.0073   14.2546   13.2907   14.3330   16.2662   15.1695   15.6061   13.9625   15.5581   14.1133   15.4882   16.5540   15.3217   15.4929   14.9490   16.3536   16.1591   15.0513   14.9739   14.2792   14.4545   15.5284   14.9685   15.7611   14.4769   14.7364   14.4392   16.2788   15.2159   15.2548   15.6755   16.2119   14.3925   15.1094   16.0464   13.9404   15.8186   15.2451   13.8123   13.6179   14.0351   13.1360   13.8769   13.6427   15.2326   14.1727   15.5237   14.9766   14.3082   13.8171   15.7847   14.6271   15.2757   14.1122   15.8909   14.3665   16.0850   13.8934   13.9299   14.3317   14.0831   13.5975   13.3620   15.0759   14.5192   15.0874   16.2054   14.1513   16.4857   15.1611   15.6525   14.6087   16.9118   14.6983   14.3102   16.4799   15.7192   14.2507   16.4585   14.3492   13.4363   14.0621   15.6337   16.2084   14.2378   15.7754   13.4241   14.4914   16.3009   16.0854   16.1755   14.3954   14.0835   17.5082   13.6645   14.5716   13.9974   15.1510   14.3306   16.4278   15.9826   15.4389   15.7588   14.5414   14.6901   14.5573   14.6266   13.9889   14.0437   15.9397   13.6933   14.2601   16.7373   15.6217   15.8688
SimulatedTrait2        10.4181   10.2589   10.1527    9.6342    9.3806   10.4733    9.4856   10.8623   10.4058    9.1129    9.7410    9.3111   10.2979    9.5455   10.2516   10.7002    9.2417   10.7933   10.1633    9.3318   10.2759   10.2520    9.5581    9.6477    9.7916    9.6507   10.3736    9.1441   10.3111   10.1615    9.2427   10.7034   10.3785   10.3575    9.6820   10.8517   10.7251   10.1105    9.5913    9.5256   10.0002   10.6432    9.2629   10.6767    9.2084    9.5388   10.7397    9.4197   10.3059   10.7162   10.8699   10.0690   10.6645    9.3223   10.4915   10.5838   10.7965    9.4104    8.9003    9.5762   10.4989   10.2489    9.2398    9.5692   10.6759    9.2438   10.5879   10.3685    9.7113   10.6823    9.6495    9.9053   10.3175   10.7402   10.2531   10.3681   10.6713   10.3909   10.4143    9.9920    9.5057   10.6028   10.6007    9.1988   10.3569    9.1232   10.2474   10.4909   10.7766    9.3942    9.6179    9.4376   10.7383    9.2596   10.4664    9.4300    9.0129    9.9542    9.5041   11.0242    9.8848    9.3791   10.8053    9.5518   10.8252   10.5442    9.3274    9.6433   10.0839   10.4488   10.1671   10.3554    9.5608    9.3392    9.1935    9.8436    9.8414    9.8443    9.4627    9.3398   10.6698    9.2272   10.4258   10.3609   10.5659   10.9557   10.5707   10.4008   10.2784    9.8641   10.7383    9.4124    9.2219   10.5553   10.5094    9.5989    9.9733    9.0599   10.4253    9.1130   10.7838    9.3427   10.8112   10.0079   10.5550   10.5742   10.5798   10.3857   10.4491   10.3641   10.2621    9.2613   10.5045    9.1674    9.8506    8.6616   10.7093    9.3002    9.5691   10.6135    9.3971    9.4667   10.3149    9.3489   10.3474   10.5159   10.8425    9.4789    9.6037   10.2649    9.4425   10.5930   10.3193    9.4838    9.6511    9.0635   10.6493    9.5421    9.6176   11.1268   10.4337   10.4362   10.5682   10.4370    9.3218    9.6258    9.3619   10.2327   10.1093   10.7016   10.0453   10.8034   10.1188   10.6901    9.5752   10.4796   10.3093    9.4280   10.6514    9.5132
 
