# Supplementary material for: Inclusive Composite Interval Mapping of QTL by Environment Interactions in Biparental Populations
Source: PLoS One. 2015 Jul 10;10(7):e0132414. doi: 10.1371/journal.pone.0132414 (PMC4498613; doi:10.1371/journal.pone.0132414)
Supplement: S6 File — (ZIP) [file pone.0132414.s006.zip › H=0.8/L1/run_00196.met]

!**********************Note: lines staring with "!" are remarks and will be ignored in the program********************
!*********************************General Information**********************************
!Assuming F1 = P1 x P2, populations available in QTL IciMapping are: 
!  1, P1BC1F1 = P1 x F1, the first backcrossing where P1 is used as the recurrent parent;
!  2, P2BC1F1 = P2 x F1, the first backcrossing where P2 is used as the recurrent parent;
!  3, F1DH, F1-derived doubled haploids; 
!  4, RIL or F1RIL, recombination inbred lines through the repeated selfing of F1;
!  5, P1BC1RIL, recombination inbred lines through the repeated selfing of P1BC1F1;
!  6, P2BC1RIL, recombination inbred lines through the repeated selfing of P2BC1F1;
!  7, F2, the selfing generation of F1;
!  8, F3, the selfing generation of F2;
!  9, P1BC2F1, the second backcrossing where P1 is used as the recurrent parent; 
! 10, P2BC2F1, the second backcrossing where P2 is used as the recurrent parent;
! 11, P1BC2RIL, recombination inred lines through the repeated selfing of P1BC2F1; 
! 12, P2BC2RIL, recombination inred lines through the repeated selfing of P2BC2F1; 
! 13, P1BC1F2, the selfing generation of P1BC1F1; 
! 14, P2BC1F2, the selfing generation of P2BC1F1; 
! 15, P1BC2F2, the selfing generation of P1BC2F1; 
! 16, P2BC2F2, the selfing generation of P2BC2F1; 
! 17, P1BC1DH, P1BC1F1-derived doubled haploids; 
! 18, P2BC1DH, P2BC1F1-derived doubled haploids; 
! 19, P1BC2DH, P1BC2F1-derived doubled haploids; 
! 20, P2BC2DH, P2BC2F1-derived doubled haploids; 
   3      !Mapping Population (see remarks above)
   2      !Mapping Function (1 for Kosambi; 2 for Haldane; 3 for Morgan)
   2      !Marker Space Type (1 for intervals; 2 for positions)
   1      !Marker Space Unit(1 for centiMorgans; 2 for Morgan)
   6      !Number of Chromosomes (or Linkage Groups)
 200      !Size of the mapping population
   2      !Number of environments
 
!***************************************** Chromosomes and Linkage Maps **********************************************
!Chromosome                 NumMarkers
-CH1                        16
-CH2                        16
-CH3                        16
-CH4                        16
-CH5                        16
-CH6                        16
!Linkage map (Marker name followed by position or the interval length)
 MK-1-1                1     0.000
 MK-1-2                1    10.000
 MK-1-3                1    20.000
 MK-1-4                1    30.000
 MK-1-5                1    40.000
 MK-1-6                1    50.000
 MK-1-7                1    60.000
 MK-1-8                1    70.000
 MK-1-9                1    80.000
 MK-1-10               1    90.000
 MK-1-11               1   100.000
 MK-1-12               1   110.000
 MK-1-13               1   120.000
 MK-1-14               1   130.000
 MK-1-15               1   140.000
 MK-1-16               1   150.000
 MK-2-1                2     0.000
 MK-2-2                2    10.000
 MK-2-3                2    20.000
 MK-2-4                2    30.000
 MK-2-5                2    40.000
 MK-2-6                2    50.000
 MK-2-7                2    60.000
 MK-2-8                2    70.000
 MK-2-9                2    80.000
 MK-2-10               2    90.000
 MK-2-11               2   100.000
 MK-2-12               2   110.000
 MK-2-13               2   120.000
 MK-2-14               2   130.000
 MK-2-15               2   140.000
 MK-2-16               2   150.000
 MK-3-1                3     0.000
 MK-3-2                3    10.000
 MK-3-3                3    20.000
 MK-3-4                3    30.000
 MK-3-5                3    40.000
 MK-3-6                3    50.000
 MK-3-7                3    60.000
 MK-3-8                3    70.000
 MK-3-9                3    80.000
 MK-3-10               3    90.000
 MK-3-11               3   100.000
 MK-3-12               3   110.000
 MK-3-13               3   120.000
 MK-3-14               3   130.000
 MK-3-15               3   140.000
 MK-3-16               3   150.000
 MK-4-1                4     0.000
 MK-4-2                4    10.000
 MK-4-3                4    20.000
 MK-4-4                4    30.000
 MK-4-5                4    40.000
 MK-4-6                4    50.000
 MK-4-7                4    60.000
 MK-4-8                4    70.000
 MK-4-9                4    80.000
 MK-4-10               4    90.000
 MK-4-11               4   100.000
 MK-4-12               4   110.000
 MK-4-13               4   120.000
 MK-4-14               4   130.000
 MK-4-15               4   140.000
 MK-4-16               4   150.000
 MK-5-1                5     0.000
 MK-5-2                5    10.000
 MK-5-3                5    20.000
 MK-5-4                5    30.000
 MK-5-5                5    40.000
 MK-5-6                5    50.000
 MK-5-7                5    60.000
 MK-5-8                5    70.000
 MK-5-9                5    80.000
 MK-5-10               5    90.000
 MK-5-11               5   100.000
 MK-5-12               5   110.000
 MK-5-13               5   120.000
 MK-5-14               5   130.000
 MK-5-15               5   140.000
 MK-5-16               5   150.000
 MK-6-1                6     0.000
 MK-6-2                6    10.000
 MK-6-3                6    20.000
 MK-6-4                6    30.000
 MK-6-5                6    40.000
 MK-6-6                6    50.000
 MK-6-7                6    60.000
 MK-6-8                6    70.000
 MK-6-9                6    80.000
 MK-6-10               6    90.000
 MK-6-11               6   100.000
 MK-6-12               6   110.000
 MK-6-13               6   120.000
 MK-6-14               6   130.000
 MK-6-15               6   140.000
 MK-6-16               6   150.000
!*********************************** Marker Types ********************************************************************
!Co-dominant marker: When heterozygote F1 is present, P1 is coded as 2, F1 is coded as 1, and P2 is coded as 0; Otherwise, P1 is coded as 2, and P2 is coded as 0. 
!Dominant marker: When heterozygote F1 is present, P1 and F1 are coded as 12, and P2 is coded as 0; Otherwise, P1 is coded as 2, and P2 is coded as 0.  
!Recessive markers: When heterozygote F1 is present, P1 is coded as 2, and F1 and P2 are coded as 10; Otherwise, P1 is coded as 2, and P2 is coded as 0. 
!Missing marker is coded as -1. 
 MK-1-1                 2   2   0   2   2   0   0   0   2   0   0   0   2   2   2   0   2   0   0   2   2   0   2   0   2   0   0   0   0   0   0   2   2   0   0   0   0   2   0   2   0   2   2   0   2   2   0   2   2   0   0   2   0   0   0   2   2   2   0   2   0   0   2   2   0   2   2   2   2   0   2   2   0   0   0   2   0   0   0   0   2   2   0   2   0   2   0   0   2   2   0   2   2   0   2   2   2   0   0   2   2   0   2   2   0   0   0   2   0   2   2   2   0   2   2   0   0   0   2   2   0   2   2   2   0   0   2   2   0   0   2   0   0   0   2   0   2   0   0   2   2   0   0   0   2   2   0   2   0   0   0   2   2   0   2   2   0   0   0   0   2   0   0   2   2   0   2   2   2   2   0   2   2   0   2   2   0   2   2   0   0   2   0   2   2   0   2   0   2   0   2   2   2   2   2   2   0   0   2   0
 MK-1-2                 2   2   0   2   2   0   0   0   2   0   0   0   2   2   2   2   2   0   0   0   2   0   2   0   2   0   0   0   0   0   0   2   2   0   0   2   0   2   0   2   0   2   0   0   2   2   0   2   2   0   0   2   0   0   0   2   2   2   2   2   2   0   2   2   0   2   2   2   2   0   2   2   0   0   0   2   0   0   0   0   2   0   0   2   0   2   0   0   2   2   0   2   2   0   2   2   2   2   0   2   2   0   2   2   0   0   0   2   0   0   2   2   2   2   2   0   2   0   0   2   0   2   2   2   0   0   2   2   2   0   2   0   2   0   2   0   2   0   0   2   2   0   0   0   2   0   0   2   2   0   0   2   2   0   2   2   0   0   0   0   2   0   0   2   0   0   2   2   2   2   0   2   2   2   2   2   0   2   2   0   0   2   0   2   2   0   2   0   2   0   2   2   2   0   2   2   0   0   2   0
 MK-1-3                 2   2   0   2   0   0   0   2   2   0   0   2   2   2   2   2   2   0   2   2   2   0   2   0   2   0   0   0   0   0   0   2   2   2   0   2   0   2   0   2   0   2   0   0   0   2   0   2   2   0   0   2   0   0   0   2   2   2   2   2   2   0   2   2   0   2   2   2   2   0   2   2   0   0   0   2   0   0   0   0   2   0   0   2   0   0   0   0   2   2   2   2   2   0   0   2   2   2   0   2   2   0   2   2   0   0   0   2   0   0   2   2   2   0   2   0   2   2   0   0   0   2   2   2   0   0   2   0   2   0   2   0   2   0   2   0   2   0   0   2   2   0   2   0   2   0   0   2   2   2   0   2   2   0   2   2   0   0   0   0   2   0   0   2   2   0   2   0   2   2   0   2   2   0   2   0   0   2   2   2   0   2   0   2   2   0   2   0   2   0   2   0   2   0   2   2   0   2   2   0
 MK-1-4                 2   2   0   2   0   0   0   2   2   0   0   2   2   2   0   2   2   0   2   2   2   0   2   0   0   0   0   0   0   0   0   2   2   2   0   2   0   2   0   2   0   2   0   0   0   2   0   2   2   0   0   2   0   0   0   2   2   2   2   2   2   0   2   2   0   2   2   2   2   0   2   2   0   0   0   2   0   0   0   0   2   0   0   2   0   0   0   0   2   2   2   2   2   0   0   2   2   2   0   2   2   0   2   2   0   0   0   2   0   0   2   2   2   0   2   0   2   2   0   0   0   2   2   2   0   0   2   0   0   0   2   0   2   0   2   0   2   0   0   2   2   0   2   2   2   0   0   2   2   0   0   2   0   0   0   2   0   0   0   0   2   0   0   2   2   0   2   0   2   2   0   2   2   0   2   0   0   2   2   2   0   2   0   2   0   0   2   0   2   0   2   2   2   0   0   2   0   2   2   2
 MK-1-5                 0   2   0   2   0   0   0   2   2   0   0   2   2   2   0   2   2   0   2   2   2   0   2   0   0   0   0   0   0   0   0   2   2   2   0   2   0   2   0   2   0   2   0   0   2   2   0   2   2   0   0   2   0   2   0   2   2   2   2   2   2   0   2   2   0   2   2   2   2   0   2   0   0   0   0   2   0   0   0   0   2   0   0   2   2   0   0   0   2   2   2   2   2   0   0   0   2   0   0   2   2   0   2   2   0   2   0   0   0   0   2   2   2   0   2   0   2   2   0   0   0   2   2   0   0   0   2   2   0   0   2   0   2   0   2   0   2   0   0   2   2   0   2   2   2   0   0   2   2   0   0   2   0   0   0   2   0   0   0   0   2   0   0   2   2   0   2   0   2   0   0   2   0   0   2   0   0   2   2   2   2   2   0   2   0   0   2   0   2   0   2   2   2   0   0   2   0   2   2   0
 MK-1-6                 0   2   2   2   0   0   0   2   2   0   0   2   2   2   0   0   2   0   0   2   0   0   2   0   0   0   0   0   0   0   0   2   2   2   0   2   0   2   0   2   0   2   0   0   2   2   0   2   2   0   0   2   2   2   0   2   0   2   2   2   2   0   2   2   0   2   2   2   2   0   2   0   0   0   0   2   2   0   0   0   2   0   0   2   2   0   0   0   2   2   2   2   2   0   0   0   2   0   0   2   2   0   2   2   0   2   0   0   2   0   2   2   2   0   2   0   2   2   2   0   0   2   2   0   0   0   2   2   0   0   2   2   2   0   2   0   2   0   0   2   0   0   2   2   2   0   0   2   2   0   0   2   0   0   0   2   0   0   0   0   2   0   0   2   2   0   2   0   2   0   0   2   0   0   2   0   0   2   2   2   2   2   0   2   0   0   2   0   2   0   2   2   2   0   0   2   0   2   2   0
 MK-1-7                 0   2   2   2   0   2   0   2   2   0   0   2   0   2   0   0   2   2   0   2   0   0   2   0   0   0   0   0   0   0   0   2   2   2   0   2   0   2   0   2   0   2   0   0   2   2   0   2   2   0   0   2   2   2   0   2   0   2   2   2   2   0   2   2   0   2   2   2   2   0   2   2   0   0   0   2   2   0   0   0   2   0   0   2   2   0   0   0   2   2   2   2   2   0   0   0   2   0   0   2   2   0   2   2   0   2   0   0   2   0   2   0   2   0   2   0   0   2   2   0   0   2   2   0   0   0   2   2   0   0   2   2   2   0   2   0   2   0   0   2   0   0   2   2   2   0   0   2   2   0   0   2   0   2   0   2   2   0   0   0   2   0   0   2   2   2   2   0   2   0   0   2   0   0   2   0   0   0   2   2   2   2   0   2   2   2   2   2   2   0   0   2   2   0   0   2   0   2   2   2
 MK-1-8                 0   2   2   2   0   2   0   2   0   0   0   2   0   2   0   0   2   2   0   2   0   0   2   0   0   0   0   0   0   0   0   2   2   2   0   0   0   0   0   0   0   2   0   0   2   2   0   2   2   0   0   2   2   2   0   2   0   2   2   2   2   0   2   2   0   0   0   2   2   0   2   2   0   0   0   0   2   0   0   0   2   0   0   2   2   0   0   0   2   2   2   2   0   2   0   0   2   0   0   2   2   0   2   2   0   2   0   0   2   0   2   0   2   0   2   0   0   2   2   0   0   2   2   0   0   0   2   2   0   0   2   2   2   0   2   2   2   0   0   2   0   0   2   2   2   2   0   2   2   0   0   2   0   2   0   2   0   0   0   0   2   0   0   2   2   2   2   0   2   0   0   2   0   0   2   0   0   0   2   2   2   2   0   2   2   2   2   2   2   0   0   2   2   0   0   2   0   2   2   2
 MK-1-9                 0   2   0   2   0   2   0   2   0   0   0   2   0   2   0   0   2   2   0   2   0   0   2   0   0   0   0   2   0   2   0   0   2   2   0   0   0   0   0   0   0   2   0   2   0   2   0   2   2   0   0   0   2   2   0   0   0   2   2   2   2   0   0   2   0   0   0   2   2   0   2   2   0   2   0   0   2   0   2   0   2   0   0   0   2   0   0   0   2   2   2   2   0   0   0   0   0   0   0   2   2   0   2   2   0   2   0   0   2   0   2   0   2   0   2   0   0   2   0   0   0   2   2   2   0   0   2   0   0   0   2   2   2   0   2   2   2   2   0   2   0   0   2   0   2   0   0   0   0   2   2   2   0   2   0   2   0   0   2   0   2   2   0   2   2   2   2   0   2   0   0   2   0   0   2   0   0   0   2   2   2   2   2   2   2   2   2   2   2   0   0   2   2   2   0   2   0   2   2   2
 MK-1-10                0   2   0   2   0   2   2   2   0   0   0   2   0   2   0   0   2   2   0   2   2   2   2   2   0   0   0   2   0   2   0   0   2   2   0   0   0   0   0   0   0   2   0   2   0   2   0   2   2   0   0   0   2   2   2   0   2   2   2   2   2   0   0   2   0   0   0   2   2   0   2   2   0   2   0   0   2   0   2   0   2   0   0   0   2   0   0   0   2   2   2   2   0   0   0   0   0   0   0   0   2   0   2   2   0   2   0   0   2   2   2   0   0   0   2   0   0   2   0   0   0   2   2   2   2   0   2   0   0   0   2   2   2   0   2   2   2   2   0   0   0   0   2   0   2   0   2   2   0   2   2   2   0   2   0   2   0   0   2   0   2   0   0   2   2   2   2   0   2   0   0   2   0   0   2   0   0   0   2   2   2   2   2   2   2   0   2   2   2   0   0   2   2   0   0   2   0   2   2   2
 MK-1-11                0   2   0   0   0   2   2   2   0   0   0   2   0   2   0   0   2   2   0   2   2   2   2   2   0   0   0   0   0   0   0   0   2   2   2   0   0   0   0   2   0   2   0   2   0   2   0   2   2   0   0   0   2   2   2   0   0   2   2   0   2   0   0   2   0   2   0   2   2   0   2   2   0   2   0   0   2   0   2   0   2   0   0   0   2   0   0   0   2   0   2   2   0   0   2   0   0   0   0   0   2   2   2   0   0   2   0   0   2   2   2   0   0   2   2   0   0   2   0   2   0   2   2   2   2   0   2   0   0   0   2   2   0   0   2   2   2   2   0   0   0   0   2   0   2   0   2   2   0   2   2   2   0   2   0   2   0   0   2   0   2   0   0   2   2   2   2   0   2   0   0   2   2   0   2   2   0   0   2   2   0   2   2   2   0   0   2   2   0   0   0   2   2   0   0   2   0   2   0   0
 MK-1-12                0   2   0   0   0   2   2   2   0   0   0   2   0   0   0   0   2   2   0   0   2   2   2   2   0   2   0   0   2   2   0   0   2   2   2   0   0   0   0   2   0   2   0   2   0   0   0   2   2   0   0   2   2   2   2   0   0   0   2   0   0   0   0   2   2   2   2   2   2   0   0   2   0   2   0   0   2   0   2   0   2   0   0   0   2   0   0   0   2   0   2   2   0   2   2   0   0   0   0   0   2   2   0   0   0   0   0   0   2   2   2   0   0   2   2   0   0   2   0   2   0   2   2   2   2   0   2   0   0   2   2   2   0   2   2   2   2   0   0   0   0   0   2   0   2   0   0   2   0   2   2   2   0   2   0   2   0   0   2   0   2   0   0   2   2   2   2   0   2   0   0   2   2   0   2   2   0   0   2   2   0   2   0   2   0   0   2   2   0   0   0   2   0   0   0   2   0   2   0   0
 MK-1-13                0   2   0   0   0   2   2   2   0   0   0   2   0   0   0   0   2   0   2   2   2   2   2   2   0   2   0   0   2   2   0   2   2   2   0   0   2   0   0   2   0   2   0   2   2   0   0   2   2   0   0   2   2   2   2   0   0   0   2   0   0   0   0   0   2   2   2   2   2   0   0   2   0   2   0   0   0   0   2   0   2   0   0   0   2   0   2   0   2   0   2   2   2   2   0   0   0   0   0   2   2   2   0   0   0   0   0   0   2   2   2   0   0   2   2   0   0   2   0   2   0   2   2   2   2   0   2   0   0   2   0   2   0   2   2   2   2   0   2   2   0   0   2   0   2   2   0   2   0   2   2   2   0   2   0   2   0   0   2   0   2   0   0   2   2   2   2   0   0   0   0   2   2   0   2   0   0   0   2   2   0   2   0   2   2   0   2   2   0   0   0   2   0   0   0   2   0   2   0   0
 MK-1-14                2   2   0   0   0   2   2   2   0   2   2   2   0   0   0   0   2   0   2   0   2   2   2   2   0   2   0   0   2   2   0   2   2   2   0   0   2   2   0   2   0   2   0   2   0   0   0   2   2   0   2   2   2   2   2   0   0   2   2   0   0   0   0   0   0   2   2   2   2   0   0   2   0   2   0   0   0   0   2   0   2   0   0   2   0   0   2   0   2   0   2   2   2   0   0   0   2   0   0   2   0   0   0   0   0   2   0   0   2   0   2   0   0   2   2   0   0   2   0   2   0   2   2   2   2   0   2   0   0   2   0   2   2   2   2   2   2   0   2   2   0   0   0   0   0   2   0   2   0   2   2   2   0   0   0   2   0   0   2   0   2   0   0   2   2   2   0   2   0   0   0   0   0   0   2   0   0   0   2   2   0   2   0   2   2   0   0   2   0   0   0   2   0   0   0   2   0   2   0   0
 MK-1-15                2   2   0   0   0   2   2   2   0   2   2   0   0   0   0   0   2   0   2   0   2   2   2   2   0   2   0   2   2   2   0   2   2   2   0   0   2   0   0   2   0   2   0   2   0   0   0   2   2   0   2   2   2   2   2   0   0   2   2   0   0   0   0   0   0   2   2   2   2   0   0   2   0   2   0   0   0   0   2   0   2   0   0   2   0   0   2   2   2   0   0   2   0   0   0   0   0   0   0   2   0   0   0   0   0   0   0   0   2   0   2   0   2   2   2   0   0   2   0   2   0   2   2   2   2   2   2   0   0   2   0   2   2   2   2   2   2   0   2   2   0   0   0   0   0   2   0   2   0   2   2   2   0   2   0   2   0   0   2   2   2   0   0   2   2   2   0   2   0   0   0   0   0   0   2   0   0   0   2   2   0   2   0   2   2   0   0   2   0   0   0   2   0   0   0   2   0   2   0   0
 MK-1-16                2   2   0   0   0   2   2   2   2   2   2   0   0   2   0   0   2   0   2   0   2   2   2   2   0   2   0   2   2   2   0   2   0   2   0   0   2   0   0   2   0   2   0   2   0   0   0   2   2   0   2   2   0   2   2   0   0   2   2   0   0   0   0   0   0   2   2   0   2   0   2   2   0   2   0   2   0   0   2   0   0   0   0   2   0   0   2   2   0   0   0   2   0   0   0   2   0   0   0   2   0   0   0   0   2   0   0   2   0   0   2   0   2   2   2   0   0   2   0   2   0   2   2   2   2   2   0   0   0   2   0   2   2   2   0   2   2   2   2   2   0   0   0   0   0   2   0   2   0   2   2   2   0   2   0   2   0   0   2   2   2   0   0   2   2   2   0   2   0   0   0   0   0   0   2   0   0   0   2   2   0   2   0   0   2   0   0   2   0   0   0   2   0   0   0   2   2   2   0   0
 MK-2-1                 0   0   2   0   2   2   0   2   2   2   2   2   2   0   0   0   0   2   0   2   2   2   0   2   0   0   2   2   0   0   2   2   2   2   2   2   0   0   0   2   2   2   0   2   2   2   0   2   0   2   0   2   0   0   0   2   2   2   2   2   0   2   2   0   0   0   2   2   0   2   2   2   2   0   2   0   2   0   0   2   2   2   2   0   2   0   0   2   0   0   0   0   2   2   0   0   2   0   0   2   2   2   0   2   2   0   0   0   0   2   2   2   2   2   2   0   2   0   2   2   0   0   2   0   2   2   2   0   0   2   2   0   2   0   2   0   0   0   2   2   0   0   2   0   2   2   2   0   2   2   0   0   2   0   2   2   2   0   2   2   0   2   2   0   0   2   2   0   2   0   2   0   2   0   2   2   2   0   0   0   0   2   0   2   2   0   2   0   0   2   2   0   0   2   2   2   0   0   0   2
 MK-2-2                 0   0   2   0   2   2   0   2   2   2   2   2   2   0   0   0   0   2   0   2   2   2   0   2   2   0   2   2   2   0   2   2   2   2   2   2   0   0   2   2   2   0   0   2   2   2   0   2   0   2   0   2   0   0   2   0   2   2   2   2   0   2   2   2   0   0   2   2   0   2   2   2   2   0   2   0   2   0   0   2   2   2   2   0   2   0   0   2   0   0   0   0   2   2   0   0   2   0   0   2   2   2   2   2   0   0   0   0   0   2   2   2   2   2   2   0   2   2   2   2   0   2   0   2   2   2   2   0   0   2   0   0   2   0   2   0   0   0   2   0   0   0   2   0   2   2   2   2   2   2   0   0   2   0   2   2   2   0   2   2   0   2   0   2   0   2   2   0   2   0   0   0   2   0   2   2   2   0   0   0   0   2   0   2   2   0   2   0   0   2   2   2   0   2   2   2   2   0   0   2
 MK-2-3                 0   0   2   0   2   2   0   2   2   2   2   0   2   0   0   0   0   2   0   2   2   2   0   0   2   0   2   0   2   0   0   2   2   2   2   2   0   0   2   2   2   0   0   2   2   2   0   2   0   2   0   2   0   0   2   0   2   2   2   2   0   2   2   2   0   0   2   2   0   2   2   2   2   0   2   0   2   2   2   2   2   2   2   2   2   0   0   2   0   0   0   0   2   2   0   0   2   0   0   2   2   2   2   2   0   0   0   0   0   2   2   2   2   2   2   2   0   2   2   2   0   2   0   2   2   2   2   0   0   2   0   2   2   0   2   0   0   0   2   0   0   0   2   0   2   2   2   2   2   2   0   0   2   0   2   2   2   0   0   2   0   2   0   0   0   2   2   0   2   0   0   0   2   0   2   2   2   0   0   0   0   2   0   2   0   0   2   0   0   2   2   2   0   2   2   2   2   0   0   2
 MK-2-4                 0   0   2   0   2   2   0   2   2   2   2   0   2   0   0   0   2   2   0   2   2   2   0   0   2   0   0   0   2   0   0   2   2   0   2   2   0   2   2   2   2   0   0   2   0   2   0   2   0   2   0   2   0   0   2   0   2   2   2   2   0   2   2   2   0   0   2   2   0   0   0   2   2   2   2   0   2   2   2   2   2   2   2   2   2   0   0   0   0   0   0   0   2   2   0   0   2   0   0   2   2   2   2   2   0   0   0   0   0   2   2   2   0   2   2   2   0   2   2   2   0   2   0   2   2   2   2   0   0   2   2   2   2   0   2   0   0   0   0   0   2   0   2   0   2   2   2   2   2   2   0   0   2   0   2   2   2   0   0   2   2   2   0   2   0   2   2   0   2   0   0   2   2   0   2   2   0   0   0   0   0   2   0   2   0   0   2   2   0   2   2   2   0   2   2   2   2   2   0   0
 MK-2-5                 2   0   2   0   2   2   0   2   2   2   2   0   0   0   0   0   2   2   0   2   0   2   0   0   2   0   0   0   2   0   0   2   0   0   0   2   0   2   2   2   2   2   0   2   0   2   0   2   0   2   0   2   0   0   2   0   2   2   2   2   2   2   0   2   0   0   2   0   0   0   0   2   2   2   2   0   2   2   2   2   2   2   2   2   2   0   2   0   0   0   0   2   2   2   0   0   0   0   0   2   2   2   2   0   0   0   0   0   0   2   2   2   0   2   2   2   0   2   2   2   0   2   0   2   2   2   2   0   0   2   2   2   0   0   2   0   0   0   0   0   0   0   2   2   0   2   2   2   2   2   0   0   2   0   2   2   2   0   0   2   2   2   0   2   0   2   2   0   2   0   0   2   2   0   2   2   0   0   0   0   0   2   0   2   2   0   2   2   0   2   2   2   0   2   2   2   0   2   0   0
 MK-2-6                 2   0   2   0   2   2   0   2   2   2   2   2   0   0   0   2   2   2   0   2   0   2   0   0   2   2   0   0   2   0   0   2   0   0   0   2   2   2   2   2   0   2   0   2   0   0   0   0   0   2   0   2   0   0   2   0   2   2   2   0   2   0   2   2   0   2   2   0   0   0   0   2   2   0   2   0   2   2   2   2   2   2   2   2   2   0   2   0   0   0   0   2   2   2   0   0   0   0   0   2   2   2   2   2   2   0   0   0   0   2   2   2   0   2   2   2   0   2   2   2   0   2   0   2   2   2   2   2   0   2   2   2   0   2   2   0   0   0   0   0   0   0   0   2   0   2   2   2   2   2   0   0   0   0   2   2   2   0   0   2   2   2   0   2   0   2   2   0   2   2   2   2   2   2   2   2   0   0   0   0   0   2   0   2   2   0   2   2   0   2   0   2   0   2   2   2   0   2   0   0
 MK-2-7                 2   0   2   0   2   2   0   2   2   2   2   2   0   2   0   2   2   2   0   2   0   2   0   0   2   0   0   0   2   0   0   2   0   0   0   2   2   0   2   2   0   2   2   2   0   0   0   0   0   0   0   2   0   0   2   0   2   2   2   0   2   0   2   2   0   2   2   0   0   0   0   2   2   0   2   0   0   2   2   0   2   2   0   2   2   0   2   2   0   0   0   2   0   2   0   0   0   0   0   2   2   2   2   0   2   0   0   0   0   2   2   2   0   2   2   2   0   2   2   2   0   0   0   2   2   2   2   2   0   2   2   2   0   2   2   0   0   0   0   0   0   0   0   2   2   2   2   2   2   2   0   0   0   0   2   2   2   0   0   2   2   2   0   2   0   2   2   0   2   0   2   2   2   2   2   2   0   0   0   0   0   2   0   2   2   2   2   2   0   2   0   2   0   0   2   2   0   2   0   0
 MK-2-8                 2   0   2   0   2   2   0   2   2   2   2   2   0   2   0   2   2   2   0   2   2   2   0   0   2   0   0   0   2   0   0   2   0   2   0   2   2   0   2   2   0   2   2   2   0   0   0   0   0   2   0   2   2   0   2   0   2   0   2   2   0   0   2   2   0   2   2   0   0   0   2   2   2   0   2   0   0   2   2   0   2   2   0   2   2   0   2   2   0   0   0   2   0   2   0   0   0   0   0   2   2   2   2   0   2   0   0   0   0   2   2   2   0   2   2   2   0   2   2   2   2   0   0   2   2   2   2   0   0   2   2   2   0   2   2   0   0   0   0   0   0   0   0   2   2   2   2   2   2   2   0   0   0   0   2   2   2   0   0   2   2   2   0   2   0   2   2   2   2   0   2   2   2   2   0   0   0   0   0   0   0   2   0   2   2   0   2   2   0   2   0   2   2   0   0   2   0   2   0   0
 MK-2-9                 2   0   2   0   2   2   2   2   2   2   0   0   0   2   0   2   2   2   0   2   2   2   0   0   2   0   0   0   2   0   2   2   0   2   0   2   2   0   2   2   0   2   2   2   0   0   0   2   0   2   0   2   2   0   2   0   2   0   2   2   0   0   2   0   0   2   2   0   0   0   2   2   2   0   2   0   0   2   0   0   2   2   0   2   2   0   2   2   0   2   0   2   0   2   2   0   2   0   0   2   2   2   2   0   2   0   0   0   2   2   2   2   0   0   2   2   0   0   2   2   2   2   0   2   2   2   2   0   0   2   2   2   0   0   2   0   0   0   2   0   2   0   0   2   2   2   2   2   2   2   0   0   0   0   2   2   2   0   0   2   2   2   0   0   0   2   2   2   2   2   2   2   2   2   0   0   0   0   0   0   2   2   0   2   2   0   2   2   0   2   0   2   2   2   0   2   0   2   0   0
 MK-2-10                2   0   2   0   2   2   2   2   0   2   2   0   0   2   0   0   2   2   2   2   2   2   0   0   2   0   0   0   2   0   2   2   0   2   0   2   2   0   0   2   0   2   2   0   0   2   0   2   0   0   0   2   2   0   2   2   2   0   2   2   0   2   2   0   0   2   2   0   0   0   2   2   2   0   2   0   0   2   0   0   2   2   0   2   2   0   2   2   0   0   0   2   0   2   2   2   2   0   0   2   2   2   2   0   2   2   0   0   2   2   2   2   0   0   2   2   0   0   2   2   2   2   0   0   2   2   2   0   2   2   2   2   0   0   2   0   0   0   2   0   0   0   0   2   2   2   2   2   0   2   2   0   0   0   2   2   2   0   0   2   2   2   0   0   0   2   2   2   2   2   2   0   2   2   0   0   0   0   0   0   2   2   2   2   2   0   2   2   2   2   0   2   2   2   0   0   0   2   0   0
 MK-2-11                0   0   2   0   2   2   2   2   0   2   0   0   0   2   0   0   2   2   2   2   2   2   0   0   2   0   0   0   2   0   2   2   0   2   0   2   2   0   0   2   2   2   2   0   0   2   0   2   0   0   0   0   2   0   0   2   2   0   2   2   2   2   2   2   0   2   2   0   0   0   2   2   2   0   2   0   0   2   2   0   2   2   0   2   2   2   2   2   0   0   0   2   0   2   2   2   2   0   0   2   2   0   2   0   2   2   0   0   2   2   0   2   0   0   2   2   0   0   2   2   2   2   0   0   2   2   2   0   2   2   2   2   0   0   2   0   0   0   2   0   0   0   0   2   2   2   2   2   0   2   2   0   0   0   2   2   2   0   0   2   2   2   0   0   0   2   2   2   2   2   2   0   2   2   0   0   0   0   0   0   2   2   2   2   2   0   2   2   0   0   0   2   2   2   2   0   2   2   0   0
 MK-2-12                0   0   2   0   2   2   2   2   0   2   2   0   0   2   0   0   2   2   2   2   2   2   0   0   2   0   0   0   2   0   2   2   0   2   0   0   2   0   0   2   2   2   2   0   0   2   0   2   0   0   0   0   2   0   0   2   0   0   2   2   2   2   2   2   0   2   2   0   0   0   0   2   2   0   2   0   0   0   2   0   2   2   0   2   2   2   2   2   0   0   0   2   0   2   2   2   2   0   0   2   2   0   2   2   2   2   0   0   2   2   0   2   0   0   2   2   0   0   2   0   2   2   0   0   2   2   2   0   2   2   2   2   0   2   2   0   0   0   2   0   0   0   0   2   2   2   0   2   0   0   2   0   0   0   2   2   2   0   2   0   2   0   0   0   0   2   2   2   2   2   0   0   2   2   0   0   0   0   2   0   2   2   2   2   2   0   2   2   0   0   0   0   2   2   2   0   2   2   0   0
 MK-2-13                0   0   2   2   2   2   2   2   0   2   2   0   0   2   0   0   2   2   2   0   2   0   2   0   2   0   0   0   2   2   2   2   0   2   0   0   0   0   0   2   0   2   0   0   0   2   0   2   2   0   0   0   2   0   0   2   0   0   2   2   2   2   2   2   0   0   0   0   2   0   0   2   2   0   2   0   0   0   2   0   2   2   0   2   2   2   2   2   0   0   0   2   0   2   2   0   2   0   0   2   2   0   0   2   2   2   0   0   2   2   0   2   0   0   2   2   0   0   2   2   2   2   0   0   2   2   2   0   2   2   2   2   0   0   2   0   0   0   0   0   0   0   0   0   2   2   0   2   0   0   2   0   2   0   2   2   2   0   2   0   2   0   0   2   0   2   2   2   2   2   0   2   0   0   0   0   0   2   2   0   2   0   2   2   2   0   2   2   0   0   0   0   2   2   2   0   2   2   0   0
 MK-2-14                0   0   2   2   2   2   2   2   0   2   2   0   0   2   0   0   2   2   2   0   2   0   2   0   2   0   0   0   2   2   2   2   0   2   0   0   0   0   0   0   0   2   0   0   0   2   0   2   2   0   0   0   2   0   0   2   0   0   2   2   2   2   2   2   2   0   0   0   2   0   2   2   2   0   2   0   0   0   2   0   0   2   0   2   2   2   2   2   0   0   0   2   0   2   2   0   0   0   0   2   2   0   0   2   0   2   0   0   2   0   0   2   0   0   2   2   0   0   2   2   2   2   0   0   0   2   2   0   2   2   2   2   0   2   2   0   0   0   0   0   0   0   2   0   2   2   0   2   0   0   2   0   2   0   2   2   2   0   2   0   0   0   0   2   0   2   2   2   2   2   0   0   0   0   0   0   0   2   2   2   2   0   2   2   2   0   2   2   0   0   0   0   2   2   2   0   2   2   0   0
 MK-2-15                2   0   2   2   2   2   2   2   2   2   2   0   0   2   0   0   2   2   2   2   2   0   2   0   2   0   0   0   0   2   2   2   0   2   0   0   0   2   0   0   0   2   0   0   0   2   2   2   2   0   0   0   2   0   0   2   0   0   2   2   2   2   2   2   2   0   0   0   2   0   2   2   2   0   0   2   0   0   2   0   2   2   0   2   2   2   2   2   0   2   0   2   0   2   2   0   0   0   0   2   2   2   0   2   0   0   0   0   2   0   0   2   0   0   2   2   0   0   2   2   2   2   0   0   0   2   2   0   2   2   2   0   0   2   2   0   0   0   0   0   0   0   2   0   2   2   0   2   0   0   2   0   2   0   2   2   2   0   2   0   0   0   0   2   0   2   2   2   2   2   0   0   0   0   0   0   0   2   2   2   2   0   2   2   2   0   2   2   0   0   0   0   2   2   2   0   2   2   0   0
 MK-2-16                0   0   2   2   2   2   2   2   0   2   2   0   0   2   0   0   2   2   2   2   2   0   2   0   2   0   0   0   0   2   2   2   0   2   0   0   0   2   0   0   0   0   0   0   0   2   2   2   0   0   2   0   2   0   0   2   0   2   2   2   2   0   2   2   2   0   0   0   2   2   2   2   2   0   0   2   0   0   2   0   2   2   0   2   2   2   2   0   0   2   0   2   0   0   2   0   0   0   2   2   2   2   0   2   0   0   0   0   0   0   0   2   0   0   2   2   0   0   2   2   2   0   0   0   0   2   2   0   0   2   0   0   0   2   2   0   0   0   0   2   0   0   2   0   2   2   0   0   0   2   2   0   2   0   2   2   2   0   0   0   0   0   0   2   0   2   2   2   2   2   0   0   0   0   0   2   0   2   2   2   2   0   2   2   2   0   2   2   0   0   0   0   2   2   2   0   2   2   0   0
 MK-3-1                 0   0   0   2   2   0   2   2   0   0   0   2   0   2   0   0   0   2   2   2   0   0   2   2   2   2   2   0   2   2   0   0   2   0   0   2   0   0   2   0   0   2   0   2   0   0   0   0   0   2   2   0   0   0   0   0   2   0   0   0   2   0   0   2   2   2   0   2   2   0   2   0   0   0   2   2   0   2   2   0   0   0   0   2   2   2   2   0   2   0   0   2   0   2   2   2   2   2   0   0   2   0   0   2   0   0   2   2   2   2   2   2   2   2   0   2   2   0   2   0   0   0   2   2   0   0   2   0   2   0   2   0   2   0   0   0   2   2   0   0   0   2   2   0   0   2   0   2   0   0   2   0   0   0   2   2   2   0   0   2   2   0   0   2   2   2   2   0   0   2   0   0   0   2   0   0   2   0   2   2   0   2   0   2   0   0   0   0   0   2   0   2   2   2   0   0   2   2   2   2
 MK-3-2                 0   0   0   2   0   0   2   2   0   2   0   2   0   2   0   0   0   2   2   2   0   0   0   2   2   2   2   0   2   2   0   0   2   0   0   2   0   0   2   0   0   2   0   2   0   0   0   0   0   2   2   0   0   0   0   0   2   2   0   0   2   0   0   2   2   2   0   2   2   0   2   0   0   0   2   2   0   2   0   0   0   0   0   2   2   2   2   0   2   0   0   2   0   2   2   2   2   2   0   0   2   0   0   2   0   0   2   2   2   2   2   2   2   2   0   2   2   2   2   0   0   0   0   2   2   0   2   0   2   0   2   0   0   0   0   0   2   2   0   0   0   2   2   2   2   2   2   2   0   0   2   0   0   0   2   2   2   0   0   2   2   0   0   2   2   2   2   0   0   2   0   0   0   2   0   0   2   0   2   2   0   2   0   2   0   0   0   0   0   2   0   2   2   2   0   0   2   2   2   2
 MK-3-3                 2   0   0   2   0   0   2   2   0   2   0   2   0   2   2   0   0   2   2   2   2   0   0   2   2   2   2   0   2   2   0   0   0   2   0   2   0   2   2   2   0   2   0   2   0   0   0   0   0   2   2   0   0   0   0   0   2   2   0   0   2   0   0   2   0   2   0   2   2   0   2   0   2   0   2   2   0   2   2   0   0   0   0   2   2   2   2   0   2   0   0   2   0   2   2   2   2   2   0   0   2   0   0   2   0   0   2   2   2   2   0   2   2   2   0   2   2   2   2   0   0   2   0   2   0   0   2   0   2   0   2   0   0   0   0   0   2   2   0   0   0   2   2   2   2   2   2   2   0   2   2   0   0   0   2   2   2   0   0   2   0   0   0   2   2   2   2   0   0   2   0   0   0   2   0   2   2   0   2   2   0   2   0   2   0   0   0   0   0   2   0   2   2   2   0   0   2   2   2   2
 MK-3-4                 2   0   0   2   0   0   2   0   0   2   0   2   0   2   2   0   0   2   0   0   2   0   2   2   2   2   2   0   2   2   0   0   0   2   0   2   0   0   2   2   0   2   0   2   0   0   0   0   0   2   2   0   0   2   0   0   2   2   0   0   2   2   0   0   0   2   0   2   2   0   2   0   2   0   2   2   0   2   2   0   2   0   0   2   2   2   2   0   2   0   0   2   0   2   2   2   2   2   0   0   2   0   0   2   0   0   2   2   2   2   0   2   2   2   0   2   0   2   2   2   0   2   0   2   2   0   2   0   2   0   2   0   0   0   0   0   2   2   0   0   0   2   2   2   2   0   2   2   0   2   2   0   0   0   2   2   2   0   0   2   0   0   0   2   2   2   2   0   0   2   0   0   0   2   0   2   0   0   2   2   0   2   0   2   0   0   0   0   0   2   0   2   2   2   0   0   2   0   0   2
 MK-3-5                 2   0   0   2   0   0   2   0   0   2   0   0   0   2   2   0   0   2   0   0   2   0   2   2   2   2   2   0   2   2   0   0   0   2   0   2   0   0   2   2   0   2   0   2   0   0   0   0   2   2   2   0   0   0   0   0   2   0   0   0   0   2   0   0   0   0   0   0   2   0   2   0   2   2   2   2   0   2   2   0   2   0   0   2   2   2   2   0   2   0   0   2   0   2   2   2   2   2   0   0   2   0   0   0   0   0   2   2   0   2   0   2   2   2   0   2   0   2   2   2   0   2   0   2   2   0   2   0   2   0   2   0   0   0   0   0   0   2   0   0   0   2   2   0   2   0   2   2   0   0   2   0   0   0   0   2   0   0   0   2   0   0   2   2   2   2   2   2   0   2   0   0   0   2   0   0   0   0   2   2   0   2   0   2   0   0   0   0   0   2   0   2   2   2   0   0   2   0   0   0
 MK-3-6                 2   2   0   2   0   0   2   0   0   2   0   0   0   0   2   0   0   2   0   0   2   2   2   0   2   2   2   0   2   2   0   0   0   2   0   2   2   0   2   2   0   2   0   2   0   0   2   0   0   2   2   2   2   0   0   0   2   0   0   0   0   2   0   0   0   0   0   0   2   0   2   0   2   2   2   2   2   2   2   2   2   0   0   0   2   2   2   0   2   0   0   2   0   2   0   2   2   2   0   2   2   0   0   0   0   0   2   2   0   2   0   2   2   2   0   0   0   2   2   2   0   2   0   2   2   0   0   0   2   0   2   0   2   0   2   0   0   2   0   0   2   2   2   0   2   0   2   2   0   0   2   0   0   0   0   2   0   0   0   2   0   0   2   2   2   2   2   2   0   0   0   0   0   2   0   0   0   0   2   2   0   2   0   2   0   0   0   0   0   2   0   2   2   2   2   0   2   0   2   0
 MK-3-7                 0   2   0   2   0   0   2   0   0   2   0   0   0   0   2   0   0   2   0   0   2   2   2   0   2   2   2   0   2   2   2   2   2   2   0   2   2   0   2   2   0   2   2   2   0   0   2   2   0   2   2   2   2   0   0   0   2   0   0   0   0   2   0   0   0   0   0   0   2   0   2   0   2   2   0   0   2   2   2   2   2   0   0   0   2   2   2   0   2   0   0   2   0   2   0   2   2   2   0   0   2   0   0   0   0   0   2   2   0   2   0   2   2   2   0   0   0   2   2   2   0   0   2   0   2   2   0   0   0   0   2   2   2   0   2   0   0   2   0   0   2   2   2   0   0   0   2   2   0   0   2   2   0   0   0   2   0   0   0   2   0   2   2   2   2   2   2   0   0   0   0   0   0   2   0   0   0   0   2   2   0   2   0   0   2   0   0   0   0   2   0   2   2   2   2   0   2   0   2   0
 MK-3-8                 0   2   0   0   0   0   2   0   0   2   0   0   0   0   2   0   0   2   2   0   2   2   2   0   0   2   2   0   2   2   2   2   2   2   0   2   0   2   2   2   0   2   2   2   0   0   2   2   0   2   2   2   2   0   0   0   2   0   0   0   0   2   0   0   0   2   0   0   2   0   0   0   2   2   0   2   2   2   2   2   2   0   0   0   0   2   2   0   2   2   0   2   0   0   0   2   2   2   0   0   2   0   0   0   0   0   2   2   0   2   0   2   2   2   0   0   0   2   2   2   0   0   0   2   2   2   0   0   0   0   2   2   2   0   2   0   0   2   0   0   2   2   2   0   2   0   2   0   0   0   2   2   0   0   0   0   0   0   0   2   2   2   2   2   2   2   2   0   0   0   0   2   2   2   0   0   0   0   2   2   0   2   0   0   2   0   0   0   0   2   0   2   2   2   2   2   2   0   2   0
 MK-3-9                 0   2   0   0   0   0   2   0   0   2   2   0   0   0   2   0   0   2   2   0   2   0   2   0   0   2   2   0   2   2   2   2   2   2   0   2   0   0   0   2   0   2   2   2   0   0   2   2   0   2   2   2   2   0   0   0   2   2   0   0   0   2   0   0   0   0   0   0   2   0   0   2   2   2   0   2   2   2   0   2   2   0   0   0   0   2   2   0   0   2   0   2   0   0   0   2   2   0   0   0   2   0   0   0   0   0   2   2   0   2   2   2   2   2   0   2   0   2   2   2   0   0   0   0   2   2   0   0   0   0   2   2   2   0   2   2   0   2   0   0   2   2   0   0   2   0   2   2   0   0   2   0   0   0   2   2   0   0   0   2   2   2   2   2   2   2   2   0   0   0   0   2   2   2   0   0   0   0   2   2   0   0   0   0   2   0   2   2   0   2   0   2   2   2   2   2   2   0   2   0
 MK-3-10                0   2   0   0   0   0   2   0   0   2   2   0   0   0   2   0   0   0   2   2   2   0   2   0   0   2   2   0   0   2   2   2   2   0   2   0   0   2   0   2   0   2   2   2   0   0   2   2   0   2   2   2   2   0   2   2   2   0   0   2   0   2   2   0   2   0   0   0   2   0   0   2   2   2   0   2   2   2   0   2   2   0   0   0   0   2   2   2   0   2   0   2   0   0   0   2   2   0   0   2   2   0   0   0   0   0   2   2   0   2   2   2   2   2   0   2   0   2   2   2   0   0   0   0   0   2   0   0   0   0   2   0   2   2   2   2   0   2   0   0   2   2   0   0   2   0   2   2   0   0   2   0   0   2   2   2   0   0   0   2   0   2   2   2   2   2   2   0   0   2   0   2   2   2   0   0   0   0   2   2   0   0   0   0   2   0   2   2   2   2   2   2   2   2   2   2   2   0   2   2
 MK-3-11                0   2   0   0   0   0   2   0   0   2   2   0   2   0   2   0   0   2   2   2   2   0   2   2   0   2   2   0   0   2   2   2   0   0   2   0   0   2   0   2   0   2   2   2   0   0   2   0   0   2   2   2   2   0   2   2   2   0   0   2   0   2   0   2   2   0   0   2   2   0   0   2   0   2   0   2   2   2   0   2   2   0   0   0   0   2   2   2   2   2   0   2   0   0   2   0   2   0   0   2   2   0   0   0   0   0   2   2   0   2   2   2   2   2   0   2   0   0   2   2   0   0   0   0   0   2   0   0   0   0   2   0   0   2   2   2   0   2   0   0   2   2   0   0   2   0   2   2   0   0   2   0   0   2   2   0   0   0   0   2   0   2   2   2   2   2   2   0   0   2   0   2   2   2   0   0   2   0   2   0   0   0   2   0   0   0   2   2   0   2   2   2   0   0   2   2   2   0   2   2
 MK-3-12                0   2   0   2   0   0   2   0   0   2   2   0   2   0   2   0   0   2   2   2   2   0   2   0   0   2   2   2   0   2   2   2   0   0   2   0   0   2   2   2   0   2   2   2   0   0   2   0   0   2   2   0   2   0   2   2   2   0   2   2   0   2   0   2   2   0   2   2   2   0   2   2   2   2   0   2   2   0   0   2   0   0   0   0   2   2   2   2   2   2   2   2   2   0   2   0   2   0   0   2   2   2   2   0   0   0   2   2   0   2   2   2   2   2   0   2   0   0   2   2   0   0   0   2   0   2   0   2   0   0   2   0   0   2   2   2   0   2   0   0   2   0   0   0   0   0   2   2   0   0   2   0   0   2   2   0   0   0   0   0   0   2   2   2   2   2   2   0   0   0   0   2   2   2   0   0   2   0   0   2   0   0   2   0   0   0   2   0   0   0   2   2   2   0   2   0   2   0   2   2
 MK-3-13                0   2   2   0   2   0   2   0   2   2   2   0   2   0   2   0   0   2   2   2   0   0   2   0   0   2   2   2   0   2   0   2   0   0   2   0   0   2   2   2   0   2   2   2   2   0   2   0   0   2   2   0   2   0   2   2   2   0   2   2   0   2   0   2   2   0   2   2   0   2   2   2   2   0   0   2   2   2   0   2   0   0   0   0   2   2   2   0   2   2   0   2   0   0   2   0   2   0   2   2   2   2   2   0   2   0   2   2   2   2   2   2   2   2   0   2   0   0   2   0   0   0   2   2   2   2   0   2   2   0   2   2   0   2   2   2   0   2   0   0   2   2   0   0   0   0   2   2   0   0   2   0   0   2   2   0   0   0   0   0   0   2   2   0   2   2   2   0   0   0   0   2   2   2   0   0   2   0   0   2   0   0   2   0   0   0   2   0   2   0   2   2   2   0   2   0   2   0   2   0
 MK-3-14                0   2   2   0   2   0   2   0   2   2   2   0   2   0   2   2   2   0   2   2   0   0   2   0   0   2   2   2   0   2   0   0   0   0   2   0   0   2   2   2   0   0   2   2   2   0   2   0   0   2   2   0   2   0   2   2   2   0   2   2   0   2   0   2   2   0   2   2   0   2   0   0   2   0   0   2   2   2   0   2   0   0   0   0   2   2   2   0   2   2   0   2   0   0   2   0   2   0   2   2   2   2   2   0   2   0   2   2   2   0   2   2   2   2   0   2   0   0   2   0   0   0   2   2   2   2   0   2   2   0   2   2   0   2   2   2   2   2   0   0   2   2   0   0   0   0   2   2   0   0   2   0   0   2   2   0   0   0   0   0   0   2   2   0   0   2   2   0   0   0   0   2   2   2   0   0   2   0   0   2   0   0   2   0   2   0   2   0   2   0   2   2   2   0   2   0   0   0   2   0
 MK-3-15                0   2   2   0   2   0   2   0   2   2   2   0   2   0   2   2   2   0   2   2   0   0   2   0   0   2   2   2   0   0   0   0   0   2   2   0   0   2   2   2   0   0   0   2   2   0   2   0   0   2   2   0   2   0   0   0   2   0   2   2   0   2   0   2   2   0   2   2   0   2   0   0   2   0   0   0   2   2   0   2   0   0   0   0   2   2   2   0   2   2   0   2   0   0   2   0   2   0   2   2   2   0   2   0   2   0   2   2   2   0   2   2   2   2   0   2   0   0   2   0   0   0   2   2   2   2   0   2   2   0   2   2   0   2   0   2   2   2   0   0   0   2   0   0   0   0   2   2   0   0   2   0   0   2   2   0   0   0   0   0   0   2   2   0   0   2   2   2   0   0   0   0   2   2   0   0   2   2   0   2   0   0   0   0   2   0   0   0   2   0   2   2   2   0   0   0   0   0   2   0
 MK-3-16                0   2   2   0   2   0   2   0   2   2   2   0   2   0   0   2   2   0   2   2   0   0   2   0   0   2   2   0   0   0   0   2   0   2   2   0   0   2   2   2   0   0   0   2   2   0   2   0   2   2   2   0   2   2   0   2   2   0   2   2   0   2   0   2   2   0   2   2   0   2   0   0   2   0   0   0   2   0   0   2   0   0   0   2   0   2   2   0   2   2   0   2   0   0   2   2   2   0   2   2   2   0   2   2   2   0   0   2   2   0   2   2   2   2   0   0   0   0   2   2   0   0   2   2   2   2   0   2   2   0   2   2   0   2   0   2   2   2   0   0   0   2   0   2   0   0   2   2   0   0   2   0   0   2   2   0   0   0   2   0   0   2   2   0   0   2   2   2   2   0   2   0   2   2   0   0   2   2   0   2   0   0   0   0   2   0   0   0   2   0   2   2   2   0   0   0   0   0   2   0
 MK-4-1                 2   2   2   2   0   0   2   2   0   0   0   2   2   0   0   0   2   0   0   0   2   2   0   0   2   2   0   0   2   0   2   2   0   2   2   2   2   0   0   0   0   2   2   0   2   2   2   0   2   2   2   0   2   0   2   0   2   0   0   0   2   0   0   0   0   2   0   0   0   0   2   2   0   2   0   2   0   0   2   2   0   2   2   2   0   0   0   2   0   2   2   2   0   0   0   2   0   2   2   0   0   2   0   0   2   2   0   2   0   0   2   2   0   0   2   2   0   0   0   0   2   0   2   2   0   2   2   0   2   0   0   0   2   2   2   0   2   2   0   2   2   0   2   2   0   0   2   2   2   2   0   2   2   0   2   0   0   2   2   0   0   0   0   2   0   2   2   0   2   0   0   0   0   0   0   2   0   2   0   0   2   0   2   0   0   2   0   0   2   2   2   2   0   0   2   0   0   2   2   0
 MK-4-2                 2   2   2   2   0   0   2   2   0   0   0   2   2   0   2   0   0   0   0   0   0   2   0   0   2   2   0   0   2   0   2   2   0   0   2   2   0   0   0   0   0   2   2   0   2   2   2   2   2   0   2   0   2   0   2   0   2   0   0   0   2   0   0   0   0   2   0   0   0   0   0   2   0   2   0   2   0   0   2   0   0   2   2   2   0   0   0   2   0   2   2   2   0   0   0   2   0   2   0   0   0   2   0   0   0   2   0   2   0   2   2   2   0   0   2   0   0   0   0   0   2   0   2   2   0   2   2   0   2   0   0   0   2   2   2   0   2   2   0   2   2   0   2   2   0   0   2   2   2   2   0   2   2   0   2   0   0   2   2   0   0   0   0   2   0   2   2   0   2   0   0   0   0   0   0   2   0   2   0   0   2   0   0   0   0   2   0   0   2   0   2   0   0   0   2   0   0   2   0   0
 MK-4-3                 2   2   2   2   0   0   2   2   0   0   0   2   2   0   2   0   0   0   0   0   0   2   2   0   2   0   0   0   2   0   2   2   0   0   2   2   0   0   0   0   0   2   2   0   2   2   2   2   2   0   2   0   2   0   2   2   2   0   0   2   2   0   2   0   0   2   0   2   0   0   0   2   0   2   0   2   0   0   2   0   0   2   2   2   0   0   0   2   0   2   2   2   2   0   0   2   0   2   0   0   2   2   0   2   0   2   0   2   0   2   2   2   0   0   2   0   2   0   0   0   2   0   2   2   0   2   2   0   2   2   0   0   2   2   2   0   2   2   0   2   2   2   2   2   0   2   2   2   2   2   0   2   2   0   2   0   2   2   2   0   0   0   2   2   0   2   2   0   2   0   0   0   0   0   0   2   0   2   0   0   2   0   0   0   0   2   0   0   2   0   2   0   2   0   2   0   2   2   0   0
 MK-4-4                 2   2   2   2   0   0   2   2   0   0   0   2   2   0   2   0   0   0   0   0   0   2   2   2   2   0   0   0   2   2   0   2   0   0   2   2   0   0   0   2   0   2   2   0   2   2   2   2   0   0   2   0   2   0   2   2   2   0   0   2   2   0   2   0   0   2   0   0   0   0   0   2   0   2   0   2   0   0   2   0   2   2   2   2   0   0   0   2   0   2   2   2   0   0   0   2   0   0   0   0   2   2   0   0   0   2   0   2   2   0   0   2   0   0   2   0   2   0   0   0   2   2   2   2   0   0   2   0   2   2   0   0   2   2   2   0   2   2   0   2   2   2   2   2   0   2   0   2   2   2   0   2   2   0   2   2   2   2   2   0   0   0   2   2   0   2   2   0   2   0   0   2   2   0   0   2   0   2   0   0   2   0   0   0   0   2   0   0   2   0   2   0   2   0   2   0   2   2   0   0
 MK-4-5                 2   2   2   2   0   0   2   2   0   0   0   0   2   0   0   0   0   0   2   0   2   2   2   2   2   0   2   0   0   2   0   0   0   0   2   2   0   0   0   2   0   2   2   0   2   2   2   2   0   0   2   0   2   0   2   2   0   2   0   2   2   0   0   0   0   2   0   0   0   0   0   0   0   0   0   2   0   2   2   0   2   2   0   2   0   0   0   2   0   2   2   2   0   2   0   2   0   0   2   0   2   2   0   0   0   2   0   2   2   0   0   2   0   0   0   0   2   0   0   0   2   2   2   2   2   0   2   0   2   2   0   0   2   2   2   2   2   2   0   2   2   2   2   2   0   2   0   2   0   2   0   2   2   0   2   2   2   2   2   0   0   0   2   2   0   2   2   2   2   0   0   2   2   0   0   2   2   2   0   0   2   0   2   0   0   2   0   0   2   0   2   0   2   0   2   0   2   2   0   0
 MK-4-6                 2   2   2   2   0   0   2   2   0   0   2   0   2   0   0   0   0   0   2   0   2   2   2   2   2   0   2   0   0   2   0   0   0   2   2   2   0   0   0   0   0   2   2   0   2   2   2   2   2   2   2   0   2   0   0   2   0   2   0   2   2   2   0   0   0   2   0   0   0   0   2   0   0   2   0   2   0   2   2   0   0   2   0   2   0   0   0   2   0   0   0   2   0   2   0   2   0   0   2   0   2   2   2   2   0   2   0   2   0   0   0   2   0   0   0   0   2   0   0   0   2   2   0   2   0   0   2   0   2   2   0   0   2   2   2   2   2   0   0   2   0   2   2   2   0   2   0   2   0   2   0   2   2   0   2   2   2   2   2   0   0   0   2   2   0   2   0   2   2   0   0   2   2   0   0   2   2   2   0   0   2   0   0   0   0   2   0   2   2   0   2   0   0   0   2   0   2   2   0   0
 MK-4-7                 0   2   2   2   0   0   2   2   0   0   2   0   2   0   0   0   0   0   2   0   2   2   2   2   2   0   2   2   0   2   0   0   0   2   2   2   0   0   0   0   2   0   2   0   2   2   0   2   2   2   2   0   2   0   2   2   0   2   2   2   2   0   0   2   0   2   0   0   0   0   2   0   0   2   0   2   0   2   2   0   0   2   0   2   0   0   0   2   0   0   0   2   0   2   0   2   0   0   2   0   0   2   2   0   0   0   0   2   0   0   2   2   0   0   0   0   2   0   2   0   2   2   0   2   0   0   2   0   2   2   0   0   2   2   2   2   2   0   0   2   0   2   0   0   0   2   0   0   0   2   0   2   2   0   2   2   0   2   2   0   0   0   2   2   0   2   0   0   2   0   2   2   2   0   0   2   2   2   0   0   2   2   0   0   0   2   0   2   2   0   2   0   0   0   2   0   2   2   0   0
 MK-4-8                 0   2   0   2   0   0   2   0   0   0   2   0   2   0   0   0   0   0   2   0   2   2   2   2   2   0   2   2   0   2   2   0   0   2   2   2   0   0   2   0   0   2   2   0   2   2   0   2   2   2   2   0   2   2   2   2   0   2   2   2   2   0   0   2   0   2   0   0   0   0   2   2   0   2   0   2   2   2   2   0   0   2   0   0   0   0   0   2   0   0   2   2   0   2   0   2   0   2   2   0   0   2   0   0   0   0   0   2   0   0   2   2   0   0   0   0   2   0   2   0   2   0   0   2   0   0   2   2   2   2   2   0   2   2   2   2   2   0   0   2   0   2   0   2   0   2   0   0   0   2   0   2   2   0   2   0   0   2   2   0   0   0   2   2   0   2   0   0   2   0   0   2   2   0   0   2   2   0   0   0   2   0   0   0   0   2   0   2   2   0   0   0   0   0   2   0   2   2   0   0
 MK-4-9                 0   2   2   2   0   0   2   0   2   0   2   0   2   0   0   0   0   0   2   0   2   2   2   2   2   2   2   2   0   2   2   0   0   2   2   2   0   0   2   0   2   2   2   0   2   2   0   2   2   2   2   0   0   2   2   2   0   2   2   2   2   0   0   2   0   2   0   0   0   0   2   2   0   2   0   2   2   0   2   0   2   2   2   0   0   0   0   2   0   0   2   2   2   2   0   2   0   2   2   0   0   2   0   0   0   0   0   2   2   0   2   2   0   0   0   0   2   0   2   0   2   0   0   0   0   0   2   2   2   2   0   0   0   2   2   2   0   0   0   2   0   2   0   2   0   0   0   0   0   2   0   2   2   0   2   0   0   2   2   0   0   0   2   2   0   2   0   0   0   0   0   0   2   0   0   2   0   0   0   0   2   0   0   0   0   2   0   2   2   0   0   0   0   0   2   0   2   2   0   0
 MK-4-10                0   2   2   2   0   0   2   0   2   0   2   0   2   2   0   0   0   0   2   0   0   2   2   2   2   2   2   2   0   2   2   0   0   2   2   2   0   0   2   0   2   2   2   0   0   2   0   2   2   2   2   2   0   2   2   2   0   2   2   2   2   0   0   2   0   2   2   0   0   0   2   2   0   2   0   2   2   2   2   0   2   2   0   0   0   2   0   2   2   0   2   2   2   2   0   0   0   2   2   0   0   2   0   0   0   0   0   2   2   0   2   0   0   0   2   0   2   0   2   0   2   0   0   0   0   0   2   2   2   2   0   0   2   2   0   2   0   0   0   2   0   2   0   2   0   0   0   0   0   2   0   2   2   0   2   0   0   2   2   2   0   0   2   2   0   2   0   0   0   0   0   0   2   0   0   2   0   0   0   2   2   0   0   0   0   2   0   0   2   0   0   0   0   0   2   0   2   2   0   0
 MK-4-11                0   2   2   2   0   0   2   0   2   0   2   0   0   2   2   0   0   0   2   0   0   2   2   2   2   2   2   2   0   2   2   0   0   2   2   2   0   0   2   0   2   2   2   0   2   2   0   2   2   2   2   2   0   2   2   2   0   0   2   2   2   0   0   0   0   2   2   0   2   0   2   2   0   2   0   2   2   2   2   0   2   2   0   0   0   2   0   2   2   0   2   2   2   0   0   2   0   2   2   0   2   2   0   0   0   0   2   2   2   0   2   0   0   0   2   0   2   0   0   0   2   0   0   0   0   0   2   0   2   2   0   0   2   2   0   2   0   0   0   2   0   2   0   2   0   0   0   0   0   0   0   2   2   0   2   0   0   2   2   2   0   0   2   0   0   2   0   0   0   0   0   0   2   0   2   0   0   0   0   2   2   0   0   0   0   2   0   0   2   0   0   0   2   0   2   0   0   2   2   0
 MK-4-12                0   2   2   0   0   0   2   0   2   0   2   0   0   2   2   0   0   2   2   0   0   2   2   2   2   2   2   2   0   2   2   0   0   2   2   2   0   0   2   0   2   2   2   0   2   0   0   0   0   2   2   0   0   2   2   2   0   2   2   2   2   0   0   0   0   2   0   0   2   0   2   2   0   2   0   2   2   2   2   0   2   2   0   0   0   2   0   2   2   0   2   2   2   0   0   2   2   2   2   0   2   2   0   0   0   0   2   2   2   0   2   0   0   0   2   0   2   0   0   0   2   0   0   0   0   0   2   0   2   2   0   0   2   2   0   2   0   0   0   2   2   2   0   0   0   0   2   0   0   0   0   2   2   0   2   0   0   2   2   2   0   0   2   0   0   2   0   0   0   0   0   0   0   0   2   0   0   0   0   2   2   0   0   0   0   2   0   2   2   0   0   0   2   0   2   0   0   0   2   0
 MK-4-13                0   2   2   0   0   0   2   0   2   0   2   0   0   2   2   0   0   2   0   0   0   2   2   2   2   2   2   2   0   2   0   0   0   2   2   2   0   0   2   0   2   2   2   0   2   0   0   0   0   2   0   0   0   2   2   2   0   2   2   2   2   0   0   0   0   2   0   2   2   0   0   2   0   2   0   2   2   2   2   2   2   2   0   2   0   2   2   2   0   0   2   2   0   0   0   0   0   2   2   0   2   2   0   0   2   0   2   2   2   0   2   0   0   0   2   0   2   0   2   0   2   0   0   0   0   0   2   0   2   2   0   0   2   2   0   0   0   0   0   2   2   2   2   0   0   0   2   0   2   0   0   2   2   0   2   0   2   2   2   2   0   0   2   0   0   2   0   0   0   0   0   2   0   0   2   0   0   0   0   2   2   0   0   0   0   2   0   0   2   0   0   0   0   0   2   0   0   0   0   2
 MK-4-14                0   2   2   0   0   0   0   2   2   0   2   0   0   2   2   0   2   2   0   0   0   2   2   2   2   2   2   2   0   2   0   0   0   2   2   2   0   0   2   2   2   2   2   0   2   2   0   0   2   2   0   0   0   2   2   2   0   2   0   2   2   0   0   0   0   2   0   0   2   2   0   2   0   2   0   2   2   2   2   0   2   2   2   2   0   2   2   2   0   0   2   2   0   0   0   2   0   2   2   0   0   2   2   0   2   0   2   2   2   0   2   0   2   0   0   0   0   0   2   0   2   0   0   0   0   0   2   0   2   2   0   0   2   2   0   0   0   0   0   2   2   2   2   0   0   0   2   0   2   2   2   2   2   0   2   0   2   2   2   2   0   0   2   0   2   2   0   0   0   0   0   2   0   0   2   0   0   0   2   2   0   0   0   0   0   2   0   0   2   0   0   0   0   0   2   0   0   0   0   2
 MK-4-15                0   2   2   0   0   0   0   2   2   0   2   0   0   2   2   0   2   2   0   0   0   2   2   2   0   2   2   2   0   2   0   0   0   2   2   2   0   2   2   2   2   2   2   0   2   0   0   0   2   2   0   0   0   2   2   2   0   0   0   2   2   0   0   0   0   0   0   0   2   2   0   2   0   2   0   2   2   2   2   0   2   2   2   2   0   2   2   2   0   0   2   2   0   0   0   2   0   2   2   0   0   2   2   0   2   0   2   2   2   2   2   2   2   0   0   0   0   0   2   0   2   0   2   0   2   0   2   0   2   2   0   0   0   2   0   0   0   0   0   2   2   2   2   0   0   0   2   0   2   2   2   2   2   0   0   0   2   2   2   2   0   0   0   0   2   2   0   0   0   0   0   2   0   0   2   0   0   0   2   2   0   0   0   0   0   2   0   0   0   0   0   0   0   0   2   0   0   0   0   2
 MK-4-16                0   2   2   0   0   0   0   2   2   0   2   0   0   2   2   0   2   2   0   2   0   2   2   0   0   2   2   2   0   2   0   0   0   2   0   2   0   2   2   2   2   2   2   0   2   0   2   0   2   0   0   0   0   2   2   2   0   0   0   2   2   0   0   2   0   0   0   0   2   2   0   2   2   2   0   2   2   0   2   0   2   2   2   2   0   2   2   2   0   0   2   2   0   0   2   0   0   2   2   0   0   2   2   2   2   0   2   2   2   2   2   2   2   0   0   0   0   0   2   0   2   0   2   0   2   0   2   0   2   2   0   0   0   2   0   2   0   0   0   2   2   2   2   0   0   0   2   0   2   2   2   2   2   0   0   0   2   2   2   2   0   0   0   0   0   2   0   0   0   0   0   2   0   2   2   0   0   0   2   2   0   0   0   0   0   2   0   0   0   0   0   0   0   0   2   0   0   0   0   0
 MK-5-1                 0   0   0   0   2   2   0   2   0   2   0   0   2   2   0   2   0   2   0   0   2   0   2   0   0   0   0   0   2   0   0   0   2   2   2   0   2   2   2   0   2   0   2   2   0   2   2   0   0   0   2   0   0   0   0   0   0   0   2   0   0   0   0   2   2   0   0   0   0   2   2   0   0   0   2   0   2   0   2   0   2   0   0   2   2   0   2   0   0   0   2   0   2   0   0   0   2   2   2   0   0   0   0   0   2   0   2   2   2   0   0   2   2   0   0   2   0   2   2   2   2   0   2   0   0   0   2   2   0   0   2   2   2   0   0   2   0   0   2   0   0   0   2   0   0   2   0   2   0   0   2   2   0   2   0   2   0   2   2   2   2   2   2   0   0   2   0   0   0   2   2   2   0   0   0   0   2   0   2   0   2   0   0   0   0   0   2   2   2   2   0   0   0   2   2   2   2   2   0   0
 MK-5-2                 0   0   0   0   2   2   0   2   0   2   0   0   2   2   0   2   0   2   2   0   2   0   2   0   0   2   0   0   2   0   0   0   2   2   2   0   0   2   2   0   2   2   0   2   0   2   2   0   0   2   2   2   0   0   0   0   2   0   0   0   0   0   2   2   2   0   0   0   0   2   2   0   0   0   2   0   2   0   2   0   2   0   0   2   2   0   2   0   0   0   2   0   2   0   2   0   0   2   2   2   0   0   0   0   2   0   2   2   2   0   0   2   0   0   0   2   0   2   0   2   2   0   0   0   0   0   2   2   0   0   2   2   2   0   0   2   0   0   2   0   0   2   2   0   0   2   0   2   0   0   2   2   0   2   0   2   0   2   2   2   2   0   2   0   0   2   0   0   0   2   2   2   0   0   0   0   2   0   2   0   2   0   0   0   0   2   2   2   2   2   0   0   0   2   2   2   0   2   0   0
 MK-5-3                 0   0   0   0   2   2   2   2   0   2   0   0   2   2   2   0   0   2   2   0   2   0   2   0   0   2   0   0   2   0   0   0   2   2   2   0   0   2   2   0   2   0   0   2   0   2   2   0   0   0   2   2   0   0   0   0   2   0   0   0   0   0   2   2   2   0   0   0   0   2   2   0   0   0   2   0   2   0   2   0   2   0   2   2   2   0   2   0   0   0   2   0   2   0   2   0   0   2   2   2   0   0   0   0   2   0   2   2   2   2   0   2   0   0   0   2   0   2   0   2   2   2   0   2   0   0   2   0   0   0   2   2   0   0   0   2   0   0   2   0   0   2   2   0   0   2   0   2   0   0   2   0   0   2   0   2   0   2   2   2   2   0   2   0   0   2   0   0   0   2   2   2   0   0   0   0   0   0   2   0   2   0   0   0   0   2   2   2   2   2   0   0   0   2   2   2   0   2   0   0
 MK-5-4                 0   2   0   0   2   2   2   2   0   2   0   0   2   2   0   0   0   2   2   0   2   2   2   0   2   2   0   2   2   0   0   0   2   2   2   0   0   0   0   0   2   0   0   2   0   0   0   2   0   0   0   2   0   0   2   0   2   2   0   0   0   0   2   2   2   0   0   2   0   2   2   0   0   0   2   0   2   0   2   0   2   0   2   2   0   2   2   0   0   0   2   0   2   0   0   0   0   2   2   2   0   0   0   0   2   0   2   2   2   2   0   0   0   0   0   2   0   2   0   2   2   2   0   2   2   2   2   2   0   0   2   2   0   0   0   0   0   0   2   0   0   2   2   0   0   2   0   2   0   0   2   0   0   2   0   2   0   2   2   2   2   0   2   0   0   2   0   0   0   0   2   0   0   0   0   0   0   0   2   0   2   0   0   0   0   2   0   2   2   2   0   0   0   2   2   2   0   2   0   0
 MK-5-5                 0   2   0   0   2   2   2   2   0   2   0   0   2   2   0   0   0   2   2   0   2   0   2   0   2   2   2   2   2   2   0   0   0   2   2   0   0   2   0   0   2   0   0   2   0   0   0   0   2   0   0   2   0   0   2   0   2   2   0   0   0   0   2   2   2   0   2   2   0   2   2   0   0   0   2   0   0   0   2   0   2   0   2   2   0   2   2   0   0   0   2   0   2   0   0   0   0   0   2   2   0   0   0   0   2   0   2   2   2   2   0   0   0   0   0   2   2   2   0   2   2   2   0   0   2   2   2   2   0   0   2   2   0   0   0   0   2   0   2   0   0   2   2   0   0   2   0   2   0   0   2   0   0   2   0   2   0   2   0   2   2   0   2   0   0   2   0   0   0   2   2   0   0   0   0   0   0   0   2   0   2   0   0   0   0   2   0   2   2   2   0   0   0   2   2   2   0   2   0   0
 MK-5-6                 2   2   0   0   2   2   2   2   2   0   0   0   2   2   2   0   0   2   2   2   2   0   2   0   2   2   2   2   2   2   0   0   0   2   2   0   0   2   0   0   2   0   0   2   0   0   0   0   2   0   0   2   0   0   2   0   2   2   0   0   0   0   0   2   2   2   2   2   0   0   2   0   0   0   2   2   0   2   2   0   2   0   2   2   0   2   2   0   0   0   2   2   2   0   0   0   0   0   2   2   0   0   0   0   2   2   2   2   2   2   0   0   0   2   0   2   2   2   0   2   2   2   0   0   2   2   2   0   0   2   0   2   0   0   0   0   0   0   2   0   2   2   2   0   0   2   0   2   0   0   2   0   0   2   0   2   0   2   0   2   2   0   2   0   0   2   0   0   0   2   2   0   0   0   0   0   0   0   2   0   2   0   0   0   0   0   0   2   2   2   0   0   0   2   2   2   2   2   0   0
 MK-5-7                 0   2   0   0   2   2   2   2   2   0   0   0   2   2   2   2   0   2   2   2   2   0   2   2   2   2   2   0   2   2   0   0   2   2   2   0   0   2   0   0   0   0   0   2   0   0   0   0   2   0   0   2   2   0   2   0   2   2   0   0   0   0   0   2   2   2   2   2   0   0   2   0   0   0   2   2   0   2   2   0   2   0   2   2   0   2   2   2   0   0   2   2   2   0   0   0   0   0   2   2   0   0   0   0   2   2   2   2   2   2   0   0   0   2   0   2   0   2   2   2   2   2   0   0   2   2   2   0   0   2   0   2   0   0   0   0   0   0   2   0   2   2   2   0   0   0   0   2   0   0   2   0   0   2   0   0   0   2   0   2   2   0   2   0   0   2   0   0   0   2   2   0   0   0   0   0   0   0   2   0   2   0   0   0   0   0   0   2   2   2   0   0   0   2   2   2   0   2   0   0
 MK-5-8                 0   2   0   0   2   0   2   0   2   2   0   0   2   2   2   2   2   0   2   2   2   0   2   2   2   2   2   2   2   2   0   0   0   2   2   0   2   2   0   0   0   0   0   2   0   0   0   0   2   0   0   2   2   0   2   0   2   2   0   0   0   0   0   2   2   2   2   2   0   0   2   0   0   0   2   2   0   2   2   0   2   0   2   2   0   2   2   2   0   0   2   2   2   0   0   0   0   0   0   2   0   0   0   0   2   2   2   2   2   2   0   0   0   2   0   2   0   2   2   2   2   2   0   0   2   2   2   0   0   2   0   2   0   0   0   0   0   0   2   0   2   2   2   0   0   0   0   2   0   0   2   0   0   2   0   0   0   2   0   2   2   0   2   0   0   2   0   0   0   2   2   0   0   0   0   0   0   0   2   0   2   0   0   0   0   0   0   2   2   0   2   0   0   2   2   2   0   2   0   0
 MK-5-9                 0   2   0   0   2   0   0   0   2   2   0   0   2   2   2   2   2   0   2   2   2   0   2   2   2   0   2   0   0   2   0   0   0   2   2   0   2   2   0   0   0   2   0   2   0   2   0   0   2   0   0   0   2   2   2   0   2   2   2   0   0   2   0   2   2   2   2   2   0   2   2   0   0   0   2   2   0   2   2   0   0   0   2   2   0   2   2   2   0   0   2   2   2   0   0   0   0   0   0   2   0   0   0   0   2   2   2   2   2   2   0   2   2   2   0   0   0   2   2   2   0   2   0   0   2   2   0   0   0   2   0   2   2   0   0   0   0   0   0   0   2   2   2   0   0   0   0   2   0   0   2   0   0   2   0   0   0   2   0   2   2   0   2   0   0   2   0   0   0   0   0   0   0   2   2   0   0   0   2   0   2   0   0   2   0   0   0   2   2   2   2   0   0   2   2   0   0   2   0   0
 MK-5-10                0   2   0   0   2   0   0   0   2   2   0   0   2   2   2   2   2   0   2   0   2   0   2   2   2   0   2   0   0   2   0   0   0   2   2   0   2   2   0   0   0   2   0   2   0   2   0   0   2   0   0   0   2   2   2   0   2   2   2   0   0   2   0   2   2   2   2   2   0   2   2   0   0   0   2   0   0   2   2   0   0   2   2   2   0   2   2   2   0   0   2   2   0   0   2   0   2   0   0   2   0   0   0   0   2   2   2   2   2   2   0   2   2   2   0   0   0   2   2   2   0   0   0   2   2   0   0   0   0   0   0   2   2   0   0   0   0   0   0   0   0   2   2   0   0   0   0   0   0   0   2   0   2   2   0   0   0   2   0   2   0   0   2   0   0   2   0   0   0   0   2   0   0   2   2   0   0   0   2   0   2   0   0   2   0   0   0   2   2   2   2   0   0   2   2   0   0   2   0   0
 MK-5-11                0   2   0   0   2   0   0   0   2   2   0   0   2   2   2   2   2   0   2   0   2   2   2   2   2   0   2   0   0   2   0   0   0   2   2   0   2   2   2   0   0   2   0   0   2   2   2   0   2   0   0   0   2   2   2   2   2   2   2   0   0   2   2   2   2   2   2   2   0   2   2   2   0   0   2   0   0   2   2   0   0   2   2   2   0   2   2   2   0   0   2   2   0   0   2   0   2   0   0   2   0   0   0   0   2   2   0   2   0   2   0   2   2   2   0   2   0   2   2   2   0   0   0   2   2   0   0   0   0   0   0   2   2   2   0   0   0   0   0   0   0   2   2   2   0   0   2   0   2   0   2   0   2   0   0   0   0   2   0   2   0   0   2   0   0   2   0   0   0   0   2   0   0   2   2   0   0   0   2   0   0   0   0   2   0   0   2   0   2   2   2   2   0   2   2   0   2   2   0   2
 MK-5-12                0   2   0   0   2   0   0   0   2   2   0   2   2   2   2   2   2   0   2   0   2   2   2   2   2   0   2   0   0   2   0   2   0   2   2   0   2   2   2   0   2   2   0   0   2   2   2   0   2   0   0   0   2   2   2   2   2   2   2   0   0   2   2   2   2   2   2   2   0   2   0   2   0   0   2   0   0   2   2   0   0   2   2   2   0   2   2   0   0   0   2   2   0   0   2   0   2   0   2   2   0   0   0   0   2   2   0   2   0   0   2   2   2   2   0   2   0   0   2   2   0   0   0   2   2   0   0   0   0   2   0   2   2   2   0   0   0   0   2   0   0   2   2   2   0   0   2   0   2   0   2   0   2   0   0   0   0   2   2   2   0   0   2   0   0   2   0   0   0   0   2   0   0   2   2   0   0   0   2   0   0   2   0   2   0   0   2   0   2   2   2   2   0   0   2   0   2   2   0   2
 MK-5-13                0   2   0   0   2   0   0   0   2   2   0   2   2   2   2   2   2   0   2   0   2   2   2   2   2   2   2   0   0   2   0   2   0   2   2   0   0   2   2   0   2   2   0   0   2   2   2   2   2   0   0   0   2   0   2   2   2   2   2   0   0   2   0   2   2   2   2   2   0   2   0   2   0   0   2   2   0   0   2   0   0   0   2   2   0   2   2   0   0   0   2   2   2   0   2   0   2   2   2   2   0   0   0   0   0   2   0   2   0   0   2   2   2   2   0   2   0   0   0   2   0   0   0   2   2   2   0   0   2   0   0   2   2   2   0   0   0   0   2   0   0   2   2   2   0   0   2   0   2   0   2   0   2   0   0   0   0   2   2   2   0   2   2   2   0   2   0   0   0   0   0   0   0   2   2   0   0   2   2   0   0   2   0   2   0   0   2   2   2   2   2   2   0   0   2   0   2   2   0   2
 MK-5-14                0   2   0   0   2   0   2   0   2   2   0   2   2   2   2   2   2   0   2   0   2   0   2   2   2   2   2   0   0   2   0   2   2   2   2   0   0   2   0   0   2   2   0   0   2   2   2   2   2   0   0   0   2   0   2   2   2   2   2   0   0   2   0   2   2   2   2   0   0   2   0   2   0   2   2   2   0   0   2   0   2   0   2   2   2   2   2   0   0   0   2   2   2   0   2   0   2   2   2   2   0   0   0   2   0   2   0   2   0   0   2   2   2   2   0   2   0   2   0   2   0   0   0   2   2   2   0   0   2   0   0   2   2   2   0   0   0   0   2   0   0   2   2   2   0   0   2   0   2   0   0   0   2   0   0   0   0   2   2   2   2   2   2   2   0   2   0   0   0   0   0   0   0   2   2   0   0   2   2   0   0   2   0   2   0   2   2   2   0   2   2   2   2   0   2   0   2   2   0   2
 MK-5-15                0   2   0   0   2   2   2   0   0   0   0   2   2   2   2   2   0   0   0   0   2   0   2   0   2   2   0   0   0   0   0   2   2   2   2   0   0   0   0   0   2   2   0   0   0   2   2   2   0   2   0   0   0   0   2   2   0   2   2   0   0   2   0   2   2   2   2   2   0   2   0   2   0   2   2   2   0   2   2   0   2   0   2   2   2   2   2   0   0   0   2   2   2   0   2   0   2   2   0   0   0   0   0   0   0   2   0   0   0   0   2   2   2   2   0   2   0   2   0   2   0   0   0   2   2   2   0   0   2   0   0   0   2   2   0   0   0   0   2   0   0   0   2   2   0   0   2   0   2   0   0   0   2   0   0   0   0   2   2   2   2   0   2   2   0   2   0   0   0   0   0   0   0   2   2   0   0   2   2   0   0   2   0   2   0   2   0   2   0   2   2   2   2   0   2   0   2   2   0   2
 MK-5-16                0   2   0   0   2   2   2   0   0   0   0   2   2   2   2   2   2   0   0   0   2   0   2   0   0   2   0   0   0   0   0   2   2   2   2   0   0   0   0   2   0   2   2   0   0   2   2   2   0   2   0   0   0   0   2   2   0   2   2   0   0   2   0   0   2   0   2   2   0   2   2   0   2   2   2   2   0   2   0   0   2   0   2   2   2   2   2   0   0   0   2   2   2   0   2   0   2   2   0   0   0   0   0   0   0   2   0   0   0   0   2   2   0   2   2   2   0   2   0   2   0   0   0   2   2   2   0   0   2   0   0   2   2   2   0   0   0   0   2   0   0   0   0   2   0   0   2   0   2   0   0   0   0   0   2   2   0   2   2   2   0   0   2   2   2   2   0   0   0   0   0   0   0   2   2   0   2   2   2   0   0   2   0   0   0   2   0   2   0   2   2   2   0   0   2   0   2   2   0   2
 MK-6-1                 2   0   0   2   0   2   2   0   0   2   0   0   2   2   2   2   0   0   0   2   0   0   2   2   0   2   0   2   2   2   0   0   2   0   2   2   2   0   2   2   2   0   0   2   0   2   2   2   2   0   0   2   2   0   2   0   2   2   0   0   2   2   2   2   2   2   2   2   0   2   0   2   0   2   0   0   0   0   2   2   0   0   0   0   2   2   0   2   2   2   0   0   0   0   0   0   2   0   2   2   0   2   0   0   0   0   0   2   2   0   0   0   0   0   0   0   0   0   0   2   0   0   0   2   0   0   0   2   0   2   0   2   0   2   0   2   0   2   2   2   2   0   0   2   2   2   0   0   2   2   2   2   0   0   2   0   0   0   0   0   2   2   2   2   0   0   0   0   0   2   0   2   2   0   0   0   2   2   2   0   2   0   0   0   0   0   2   2   2   2   0   0   2   0   2   0   0   0   2   2
 MK-6-2                 2   0   0   2   0   2   0   0   0   2   0   0   2   2   2   2   0   0   0   2   0   0   2   2   0   2   0   2   2   2   0   0   2   0   2   2   2   0   2   2   0   0   0   2   0   2   0   2   2   0   0   2   2   0   2   0   2   0   0   0   2   0   2   2   2   2   2   2   0   2   0   2   0   2   0   0   0   0   2   2   0   0   0   0   2   2   2   2   2   2   0   0   0   0   0   0   2   0   2   2   0   2   0   0   0   2   0   2   2   0   0   0   0   0   2   0   0   0   0   2   0   0   0   0   0   2   0   2   0   2   0   2   0   2   0   2   0   2   2   2   2   0   0   2   2   2   0   0   2   2   2   2   0   0   2   0   0   2   0   0   2   2   2   2   0   0   0   0   0   2   0   2   2   0   0   0   2   2   2   0   2   0   0   0   0   0   2   2   2   2   2   0   2   0   2   0   0   0   2   2
 MK-6-3                 2   0   0   2   0   2   0   0   0   2   0   0   2   2   2   2   0   0   0   2   0   0   2   2   0   2   0   2   2   2   0   0   2   0   0   2   2   0   2   2   0   0   0   2   0   2   2   2   2   0   0   0   2   2   2   0   2   2   0   0   2   0   2   2   2   2   2   2   0   2   0   2   0   2   0   0   0   2   2   2   0   0   0   0   2   2   2   2   2   2   0   0   0   0   0   0   2   0   2   0   0   0   0   0   0   2   0   2   2   0   0   0   0   0   2   0   0   2   0   2   0   0   0   0   0   2   0   2   0   2   0   2   0   2   0   2   0   2   2   0   2   0   0   2   2   2   0   0   2   2   2   2   0   0   2   0   0   2   0   0   2   2   2   2   0   0   0   0   0   2   0   2   2   0   0   0   2   2   2   0   2   0   0   2   0   0   2   2   2   2   2   0   2   2   2   0   0   0   2   2
 MK-6-4                 2   0   0   2   0   2   0   0   0   2   0   0   2   2   2   2   0   0   0   2   0   2   0   2   0   2   0   2   2   2   0   0   2   0   0   2   2   0   2   2   0   0   0   2   0   2   2   2   2   0   0   0   2   0   2   0   2   0   0   0   2   0   2   2   2   2   2   2   0   2   0   2   0   2   0   0   0   0   2   2   0   0   0   0   2   2   2   2   2   2   2   0   0   0   0   2   2   0   0   0   0   0   0   0   0   2   0   2   2   0   0   0   0   0   2   0   0   2   0   2   0   0   0   2   0   0   0   2   0   0   0   2   0   2   0   2   0   0   2   0   2   0   2   2   2   2   0   0   2   2   2   2   0   0   2   0   0   2   0   0   0   2   2   2   0   0   0   0   0   2   0   2   2   0   0   0   2   2   0   0   2   0   0   2   0   0   2   2   2   2   2   0   2   2   2   2   0   0   2   2
 MK-6-5                 2   0   0   2   2   2   0   0   2   2   0   0   2   2   2   2   0   2   0   2   0   2   0   2   0   2   0   2   2   2   2   0   2   0   0   2   2   0   0   2   0   0   0   2   2   2   0   2   2   0   0   0   2   2   2   0   0   0   0   0   2   0   2   2   2   2   2   0   0   2   0   2   2   2   0   0   0   2   0   2   0   0   0   0   2   2   2   2   2   2   2   0   0   0   0   2   2   2   0   0   0   0   0   0   0   2   0   2   2   0   0   0   0   0   2   0   0   2   0   2   0   0   0   2   0   0   0   2   0   2   0   2   0   2   0   2   2   0   2   0   2   0   0   2   2   2   0   0   2   2   2   2   0   0   2   2   2   2   0   0   0   2   2   2   0   0   2   0   0   2   0   2   2   0   0   0   2   2   0   0   0   0   0   2   0   0   2   2   2   2   2   0   2   2   2   2   0   0   2   2
 MK-6-6                 2   0   0   2   2   0   0   0   2   2   0   0   2   2   0   2   0   2   0   2   0   2   0   2   0   2   0   2   2   2   0   0   2   0   0   2   2   0   0   2   0   0   0   2   2   2   2   2   2   0   0   0   2   2   2   0   0   0   0   0   2   0   0   2   2   2   2   0   0   0   0   0   2   2   0   0   0   0   0   2   0   0   0   0   2   2   2   2   2   2   2   2   0   0   0   2   2   2   0   0   0   0   0   0   0   2   0   2   2   2   0   0   0   0   2   2   0   2   0   2   0   0   0   2   0   0   0   2   0   2   0   2   0   2   0   2   2   0   0   0   2   0   2   0   2   2   0   0   2   0   2   2   0   0   2   2   2   0   0   0   0   2   2   0   2   0   2   0   0   2   0   2   2   0   0   0   2   2   0   0   0   2   0   2   0   0   2   2   2   2   2   0   2   2   2   2   0   0   2   2
 MK-6-7                 2   0   0   2   2   0   0   0   0   2   0   0   2   2   2   2   0   2   0   2   0   2   0   2   0   2   0   2   2   2   0   2   2   0   0   2   2   0   0   2   2   0   2   2   2   2   2   2   2   0   0   0   2   2   2   0   0   0   0   0   2   0   0   2   2   2   2   0   0   0   0   0   2   2   0   0   0   0   0   2   0   0   0   0   0   2   2   2   0   2   2   0   0   2   0   2   2   2   0   0   0   0   0   0   0   2   0   2   2   2   0   2   2   0   2   0   0   2   0   2   0   0   0   2   0   0   0   2   0   2   0   2   2   0   0   2   2   0   0   0   2   0   0   0   2   2   0   0   2   0   2   2   0   0   2   2   2   0   0   0   0   0   2   0   0   0   2   0   0   2   0   2   2   2   2   0   2   2   0   0   0   2   0   2   0   0   0   2   2   2   2   0   0   2   0   2   0   0   2   2
 MK-6-8                 2   0   0   2   2   0   0   0   0   2   0   2   2   2   0   2   0   2   0   2   0   2   0   2   0   2   0   2   2   2   0   2   2   0   2   2   2   0   0   2   2   0   2   2   2   2   2   2   2   2   0   0   2   2   2   0   0   0   0   0   2   0   0   2   2   2   2   2   0   0   0   0   2   2   0   0   0   0   0   2   0   0   0   0   0   2   2   2   0   2   2   0   0   2   0   2   2   2   0   0   0   0   0   0   0   2   0   2   2   2   0   2   2   0   2   0   0   2   0   2   0   0   0   2   0   0   0   2   0   2   0   2   2   0   2   2   2   0   0   0   2   0   0   0   2   2   0   0   2   0   2   2   0   0   2   2   2   0   0   0   0   0   2   0   0   0   2   0   0   2   0   2   2   2   2   0   2   2   0   0   0   0   0   2   0   0   0   2   0   2   2   0   0   0   0   2   0   0   2   2
 MK-6-9                 2   0   0   2   2   0   0   0   0   2   0   2   2   2   0   2   0   2   0   2   0   2   2   2   0   2   2   2   2   2   2   2   2   0   2   2   2   0   0   2   2   0   2   2   2   2   2   2   2   2   0   0   2   0   2   0   0   2   0   0   2   0   0   2   2   2   2   2   0   0   0   0   2   2   0   0   0   0   0   2   0   2   0   0   2   2   2   2   2   2   2   0   0   2   0   2   2   2   0   0   2   0   0   0   0   2   0   2   2   2   0   2   2   0   0   0   0   2   0   2   0   0   0   2   0   0   0   2   0   0   0   2   0   0   0   2   2   0   0   0   2   0   0   0   2   2   0   0   2   0   2   2   0   0   2   2   2   0   0   0   0   0   2   2   0   0   2   0   0   2   0   2   2   2   2   0   2   0   0   0   0   0   0   2   2   0   0   2   0   2   2   0   0   0   0   2   0   0   2   2
 MK-6-10                2   0   0   2   2   0   2   0   0   2   0   2   2   2   0   2   0   2   0   2   0   0   0   2   0   2   2   2   2   2   2   2   2   0   2   2   2   0   0   2   2   0   2   0   2   0   2   2   2   2   0   0   2   0   2   0   2   2   0   0   2   0   0   2   2   2   2   0   0   0   0   0   2   2   0   0   0   0   0   2   0   2   0   0   2   2   2   0   0   2   2   2   0   2   0   2   2   2   0   0   2   0   0   0   0   2   0   2   2   2   0   0   2   0   2   2   0   2   0   2   0   0   0   2   0   0   0   2   0   0   0   2   2   2   0   2   2   0   0   0   0   0   0   0   2   2   0   0   2   0   2   2   0   2   2   2   2   0   0   2   0   0   2   2   0   0   2   0   0   2   0   2   2   2   2   0   2   2   2   0   2   0   0   2   2   0   0   2   0   2   2   0   0   0   0   2   0   0   2   2
 MK-6-11                2   0   0   0   2   0   2   0   2   2   0   2   2   0   0   2   0   2   0   2   0   0   0   2   0   2   2   2   2   2   2   0   0   0   2   2   2   0   0   2   2   0   2   0   2   0   2   2   2   2   0   0   2   0   2   0   2   2   0   0   2   0   2   2   2   2   2   0   0   0   0   0   2   0   0   0   0   0   0   2   0   2   0   0   2   2   2   0   0   2   2   0   0   2   0   2   2   2   0   2   2   0   0   0   0   0   0   2   2   2   0   0   2   0   2   2   0   2   0   0   0   2   0   2   0   0   0   2   0   0   0   2   2   2   0   2   2   0   0   0   0   0   0   0   0   2   0   0   2   0   2   2   0   2   2   2   2   0   0   2   0   0   2   2   0   2   2   0   0   2   0   2   2   2   2   0   2   2   2   0   2   0   0   2   2   0   0   2   2   2   0   0   0   0   0   2   0   0   2   0
 MK-6-12                2   0   0   0   2   0   0   0   2   0   0   2   2   0   0   2   0   2   0   2   2   0   0   2   2   2   2   2   2   2   2   0   0   0   2   2   2   0   0   2   2   2   2   2   2   0   2   2   2   2   0   0   2   0   2   2   2   2   0   0   2   2   2   2   2   0   2   2   2   0   0   0   2   0   0   0   0   0   0   2   0   2   0   0   2   0   2   0   0   2   0   0   0   2   0   2   2   2   2   2   2   0   0   0   0   0   0   2   2   2   0   0   2   0   2   2   0   2   0   0   0   2   0   0   0   0   0   2   0   0   0   2   2   2   0   0   2   2   0   0   0   0   0   0   2   0   0   0   2   0   2   0   0   2   2   2   2   0   0   2   0   0   2   2   0   2   2   0   0   2   0   2   2   2   2   0   2   2   2   0   2   0   0   2   0   0   0   2   2   2   0   0   0   0   0   2   2   2   2   0
 MK-6-13                2   0   0   0   2   0   0   0   2   0   0   2   2   0   0   2   0   0   0   2   2   0   0   2   0   2   2   2   2   2   2   0   0   0   2   0   2   0   0   2   0   2   2   2   2   0   2   0   2   2   0   0   2   0   2   2   2   2   0   0   2   2   2   2   2   0   2   0   2   0   0   0   2   0   0   2   0   0   2   2   0   2   0   0   2   0   2   0   0   2   0   0   0   2   0   2   2   2   2   2   2   0   0   0   0   0   0   2   2   2   0   0   2   0   2   2   0   2   0   0   0   2   0   0   0   0   0   2   0   0   0   2   2   2   0   0   2   2   0   0   0   0   0   0   2   0   0   0   2   0   2   0   0   2   2   2   2   0   2   2   0   0   2   2   0   0   2   0   0   2   0   2   2   2   2   2   2   2   2   0   2   0   0   2   2   0   0   2   2   2   0   0   0   2   0   2   2   2   2   0
 MK-6-14                2   0   0   0   2   0   0   0   2   0   0   0   2   0   0   2   0   0   0   2   2   0   0   2   0   0   2   2   2   0   2   0   0   0   2   0   0   2   0   2   0   0   2   2   2   0   2   0   2   2   0   0   2   0   2   2   2   2   0   0   2   2   2   2   2   0   2   0   2   0   0   0   2   0   0   2   0   0   2   2   0   2   2   0   2   0   2   2   0   2   0   0   0   2   0   0   2   2   2   2   2   0   0   0   0   0   0   2   2   2   0   0   2   0   2   2   2   2   0   0   0   2   0   0   0   0   0   2   0   0   0   2   2   0   0   0   2   2   2   0   0   0   0   0   2   0   0   2   2   2   2   0   0   0   2   0   2   0   2   2   0   0   2   2   0   0   2   0   0   2   0   2   2   2   2   0   2   2   2   0   2   0   2   2   2   0   2   0   2   2   0   0   0   2   0   2   2   2   2   0
 MK-6-15                2   0   0   0   2   0   0   0   2   0   0   0   0   0   0   2   0   2   0   2   0   0   0   2   0   0   2   2   2   0   2   0   2   0   2   0   0   2   0   2   0   0   0   2   2   0   2   0   2   2   0   2   2   0   2   2   2   2   0   0   2   2   2   2   0   0   2   2   2   0   0   0   2   0   0   2   0   0   0   2   0   2   2   0   2   0   2   2   0   2   0   0   0   2   0   0   2   2   2   2   0   0   0   0   0   0   0   2   2   2   0   0   2   0   2   2   2   2   0   0   0   0   0   0   0   0   0   2   0   2   0   2   2   0   0   0   2   2   2   2   0   0   0   2   2   0   0   0   2   2   2   0   0   0   2   0   2   0   2   2   0   0   2   2   0   0   2   0   0   2   0   2   2   2   2   0   0   2   2   2   2   0   2   0   2   0   0   0   2   2   0   0   0   2   0   2   2   2   2   0
 MK-6-16                2   0   0   0   2   0   0   0   2   0   0   0   0   0   0   2   0   0   0   2   0   0   2   2   0   0   0   2   2   0   2   0   2   0   0   0   0   2   2   2   0   0   0   2   2   0   2   0   2   0   0   2   0   0   2   2   2   2   0   0   2   2   0   2   0   0   2   2   2   0   0   0   2   0   0   2   2   0   0   2   0   2   2   0   2   0   2   2   0   2   0   0   0   2   0   0   2   2   2   2   0   0   0   0   0   0   0   2   2   2   0   0   0   0   2   2   2   2   0   0   0   0   0   0   0   0   0   2   0   2   0   2   2   0   0   0   2   2   2   0   0   0   2   2   2   0   0   0   2   2   2   0   0   0   2   0   2   0   2   2   2   0   2   2   0   0   2   0   0   2   0   2   2   2   2   0   0   0   2   0   0   0   2   0   2   0   0   2   2   2   0   0   0   2   0   2   2   2   2   0
 
!****************************************** Phenotypic Data **********************************************************
!-100.0 is resevred for missing phenotype
SimulatedTrait1        15.3289   15.9542   14.8890   16.4268   13.5144   14.6044   14.1460   16.5118   15.8854   14.2144   14.5557   15.8564   16.5414   16.4722   15.2856   14.8478   16.2407   13.9525   14.4990   16.2087   14.4821   13.7496   15.6943   13.7565   14.0868   14.0469   13.9694   13.7687   13.9564   14.3502   14.1369   16.0519   16.0114   16.0460   14.4934   15.5351   13.9663   16.4624   14.6928   16.0586   13.8280   15.9626   14.0077   14.1757   14.0336   15.7036   13.7897   16.0085   15.7121   14.4811   14.5544   16.5258   14.5452   14.8005   14.1538   15.6781   14.7072   15.1519   16.0984   16.2618   16.0319   13.8505   15.3809   16.0086   14.4220   16.7655   15.6456   16.3591   16.2106   14.6249   16.1000   15.7852   13.8683   13.8939   12.6943   16.0718   14.4006   14.2840   14.0472   13.5882   15.8899   13.9521   13.7251   16.2780   14.3874   14.7035   13.9174   13.8934   16.4828   16.0758   16.3561   16.5137   16.3907   13.4611   13.8914   15.4989   15.8687   15.2004   13.7790   15.7790   15.4845   14.0892   15.9338   15.9468   16.1453   14.6562   14.2125   14.6186   15.6347   13.7589   15.5372   15.1169   15.9717   14.0577   16.4024   14.5670   14.6972   16.2052   14.4658   14.4738   14.1768   16.2362   15.9940   14.5794   13.9490   14.8654   15.2601   15.0596   14.8092   14.5721   16.5912   15.3937   15.8078   14.0160   16.5492   13.6431   16.1536   13.9274   13.2354   15.8903   14.8131   14.0189   16.0502   14.1465   15.8491   13.5846   14.2402   16.0985   15.0974   14.2100   13.8406   16.2394   14.7227   13.7782   14.3417   15.9219   13.9419   14.2819   14.4464   14.0870   15.5586   13.6849   14.3534   16.0692   15.5921   15.4437   16.1153   13.8925   16.5319   15.8847   13.6881   15.8750   15.2700   14.7877   15.8209   14.0651   13.7498   14.3248   15.3008   15.1041   15.0822   15.7427   14.1965   16.1450   14.5261   14.7356   15.6617   13.9529   15.7576   13.7630   14.8434   14.6732   15.9625   13.8022   13.5513   16.3076   13.5390   16.9495   16.0971   13.4478
SimulatedTrait2         9.5080    9.3779   10.6915    9.7388   10.7180   10.4117   10.7041    9.1726    9.2696   10.5718   10.5171    9.2758   10.0028    9.4947   10.1099    9.3495    9.3728    9.9331    9.7074    9.1290    9.4492   10.4473    9.3822   10.3047    9.9009   10.5283   10.0404   10.4548   10.3244   10.5504   10.4158    9.4718    9.3219    9.2810   10.5858    9.0666   10.9346    9.3725   10.7045    9.4682   10.4841    9.2070   10.3486   10.3830   10.7893    9.7100   10.3756    9.0866    9.6383   10.4267   10.3401    8.9986   10.3182   10.2919   10.8123    9.6763    9.7840    9.3239    9.6837    9.6342    9.7932   10.4214    9.4946    9.2624   10.5478    9.3184    9.5279    9.4050    9.7980   10.4230    9.2990    9.1108   10.8713   10.3736   10.6564    9.4092   10.7561   10.6847   10.3860   10.5589    9.7092   10.5518   10.5573    9.4959   10.6603    9.3406   10.4511   10.5238    9.4017    9.7273    9.3405    9.5934    9.7435   10.6886   10.4324    9.0506    9.5441    9.5260   10.2564    9.2369    9.5470   10.3729    9.3415    9.4160   10.4922   10.5526   10.2233    9.6257   10.3813   10.6027    9.2654    9.3372    9.3801   10.6669    9.4784   10.2978    9.6843    9.4581   10.5866   10.6326   10.8717    9.5871    9.4080    9.3570   10.3066   10.4656    9.4455   10.9715    9.4940   10.4188    9.4665   10.6570    9.2434   10.5402    9.2602   10.4828    9.2779   10.2322   10.7380    9.6291    9.7920   10.2467    9.5966   10.1341    9.9230    9.8154   10.1918    9.1742    9.0122   10.6288    9.9755    8.8720    9.1138   10.4831   10.1367    9.4261   10.3812   10.1255   10.5670   10.7224    9.6438   10.6081   10.7288    9.3840    9.4993   10.5147    9.6684   10.5181    9.3750    9.3983   10.0863    9.3658    9.3921   10.7545    9.4652   10.0122   10.1642    9.5055    9.8675    9.4927   10.1730    9.3717   10.7395    9.0832   10.3083   10.8638    9.5674   11.1304    9.6882   10.2558    9.5685   10.6307    9.9766   10.1179   10.1114    9.7373    9.7001    9.1448    9.3242   10.6714
 
