# Supplementary material for: Inclusive Composite Interval Mapping of QTL by Environment Interactions in Biparental Populations
Source: PLoS One. 2015 Jul 10;10(7):e0132414. doi: 10.1371/journal.pone.0132414 (PMC4498613; doi:10.1371/journal.pone.0132414)
Supplement: S6 File — (ZIP) [file pone.0132414.s006.zip › H=0.8/L1/run_00197.met]

!**********************Note: lines staring with "!" are remarks and will be ignored in the program********************
!*********************************General Information**********************************
!Assuming F1 = P1 x P2, populations available in QTL IciMapping are: 
!  1, P1BC1F1 = P1 x F1, the first backcrossing where P1 is used as the recurrent parent;
!  2, P2BC1F1 = P2 x F1, the first backcrossing where P2 is used as the recurrent parent;
!  3, F1DH, F1-derived doubled haploids; 
!  4, RIL or F1RIL, recombination inbred lines through the repeated selfing of F1;
!  5, P1BC1RIL, recombination inbred lines through the repeated selfing of P1BC1F1;
!  6, P2BC1RIL, recombination inbred lines through the repeated selfing of P2BC1F1;
!  7, F2, the selfing generation of F1;
!  8, F3, the selfing generation of F2;
!  9, P1BC2F1, the second backcrossing where P1 is used as the recurrent parent; 
! 10, P2BC2F1, the second backcrossing where P2 is used as the recurrent parent;
! 11, P1BC2RIL, recombination inred lines through the repeated selfing of P1BC2F1; 
! 12, P2BC2RIL, recombination inred lines through the repeated selfing of P2BC2F1; 
! 13, P1BC1F2, the selfing generation of P1BC1F1; 
! 14, P2BC1F2, the selfing generation of P2BC1F1; 
! 15, P1BC2F2, the selfing generation of P1BC2F1; 
! 16, P2BC2F2, the selfing generation of P2BC2F1; 
! 17, P1BC1DH, P1BC1F1-derived doubled haploids; 
! 18, P2BC1DH, P2BC1F1-derived doubled haploids; 
! 19, P1BC2DH, P1BC2F1-derived doubled haploids; 
! 20, P2BC2DH, P2BC2F1-derived doubled haploids; 
   3      !Mapping Population (see remarks above)
   2      !Mapping Function (1 for Kosambi; 2 for Haldane; 3 for Morgan)
   2      !Marker Space Type (1 for intervals; 2 for positions)
   1      !Marker Space Unit(1 for centiMorgans; 2 for Morgan)
   6      !Number of Chromosomes (or Linkage Groups)
 200      !Size of the mapping population
   2      !Number of environments
 
!***************************************** Chromosomes and Linkage Maps **********************************************
!Chromosome                 NumMarkers
-CH1                        16
-CH2                        16
-CH3                        16
-CH4                        16
-CH5                        16
-CH6                        16
!Linkage map (Marker name followed by position or the interval length)
 MK-1-1                1     0.000
 MK-1-2                1    10.000
 MK-1-3                1    20.000
 MK-1-4                1    30.000
 MK-1-5                1    40.000
 MK-1-6                1    50.000
 MK-1-7                1    60.000
 MK-1-8                1    70.000
 MK-1-9                1    80.000
 MK-1-10               1    90.000
 MK-1-11               1   100.000
 MK-1-12               1   110.000
 MK-1-13               1   120.000
 MK-1-14               1   130.000
 MK-1-15               1   140.000
 MK-1-16               1   150.000
 MK-2-1                2     0.000
 MK-2-2                2    10.000
 MK-2-3                2    20.000
 MK-2-4                2    30.000
 MK-2-5                2    40.000
 MK-2-6                2    50.000
 MK-2-7                2    60.000
 MK-2-8                2    70.000
 MK-2-9                2    80.000
 MK-2-10               2    90.000
 MK-2-11               2   100.000
 MK-2-12               2   110.000
 MK-2-13               2   120.000
 MK-2-14               2   130.000
 MK-2-15               2   140.000
 MK-2-16               2   150.000
 MK-3-1                3     0.000
 MK-3-2                3    10.000
 MK-3-3                3    20.000
 MK-3-4                3    30.000
 MK-3-5                3    40.000
 MK-3-6                3    50.000
 MK-3-7                3    60.000
 MK-3-8                3    70.000
 MK-3-9                3    80.000
 MK-3-10               3    90.000
 MK-3-11               3   100.000
 MK-3-12               3   110.000
 MK-3-13               3   120.000
 MK-3-14               3   130.000
 MK-3-15               3   140.000
 MK-3-16               3   150.000
 MK-4-1                4     0.000
 MK-4-2                4    10.000
 MK-4-3                4    20.000
 MK-4-4                4    30.000
 MK-4-5                4    40.000
 MK-4-6                4    50.000
 MK-4-7                4    60.000
 MK-4-8                4    70.000
 MK-4-9                4    80.000
 MK-4-10               4    90.000
 MK-4-11               4   100.000
 MK-4-12               4   110.000
 MK-4-13               4   120.000
 MK-4-14               4   130.000
 MK-4-15               4   140.000
 MK-4-16               4   150.000
 MK-5-1                5     0.000
 MK-5-2                5    10.000
 MK-5-3                5    20.000
 MK-5-4                5    30.000
 MK-5-5                5    40.000
 MK-5-6                5    50.000
 MK-5-7                5    60.000
 MK-5-8                5    70.000
 MK-5-9                5    80.000
 MK-5-10               5    90.000
 MK-5-11               5   100.000
 MK-5-12               5   110.000
 MK-5-13               5   120.000
 MK-5-14               5   130.000
 MK-5-15               5   140.000
 MK-5-16               5   150.000
 MK-6-1                6     0.000
 MK-6-2                6    10.000
 MK-6-3                6    20.000
 MK-6-4                6    30.000
 MK-6-5                6    40.000
 MK-6-6                6    50.000
 MK-6-7                6    60.000
 MK-6-8                6    70.000
 MK-6-9                6    80.000
 MK-6-10               6    90.000
 MK-6-11               6   100.000
 MK-6-12               6   110.000
 MK-6-13               6   120.000
 MK-6-14               6   130.000
 MK-6-15               6   140.000
 MK-6-16               6   150.000
!*********************************** Marker Types ********************************************************************
!Co-dominant marker: When heterozygote F1 is present, P1 is coded as 2, F1 is coded as 1, and P2 is coded as 0; Otherwise, P1 is coded as 2, and P2 is coded as 0. 
!Dominant marker: When heterozygote F1 is present, P1 and F1 are coded as 12, and P2 is coded as 0; Otherwise, P1 is coded as 2, and P2 is coded as 0.  
!Recessive markers: When heterozygote F1 is present, P1 is coded as 2, and F1 and P2 are coded as 10; Otherwise, P1 is coded as 2, and P2 is coded as 0. 
!Missing marker is coded as -1. 
 MK-1-1                 2   2   2   2   0   0   0   2   2   2   2   2   0   2   0   0   0   0   0   2   0   2   0   2   2   2   0   0   2   2   2   2   2   2   0   0   2   2   2   0   0   2   2   2   2   0   0   2   0   0   2   2   0   2   0   0   2   0   2   0   2   0   0   2   0   2   0   2   0   2   2   2   2   2   0   0   2   2   2   0   2   2   0   2   2   2   2   2   0   0   2   0   2   2   0   0   2   0   2   0   0   2   2   0   2   2   0   0   0   2   0   2   2   0   2   0   2   0   0   2   2   2   2   0   0   2   2   0   0   0   2   2   2   0   0   0   0   2   2   0   2   0   0   2   2   2   2   2   2   2   0   0   0   0   2   2   0   2   0   2   2   2   0   0   2   2   2   0   2   2   0   0   0   2   2   2   2   2   0   2   0   2   0   0   2   2   2   0   2   2   2   0   0   0   2   0   0   2   0   2
 MK-1-2                 2   2   2   2   0   0   0   2   2   2   2   2   0   2   0   0   0   0   0   2   0   0   0   0   2   2   0   0   2   2   2   2   0   2   0   0   2   2   2   0   0   2   2   2   2   0   0   2   0   0   2   2   0   2   0   0   2   0   0   0   2   2   0   2   0   2   2   2   0   2   2   2   2   2   0   0   2   2   2   0   2   2   0   2   2   2   2   2   0   2   2   0   2   2   0   0   2   0   2   0   2   2   0   0   2   2   0   0   0   2   0   2   2   0   2   0   2   0   0   2   2   2   2   0   0   2   2   0   0   0   2   2   2   0   0   0   0   0   2   0   2   0   0   2   2   0   2   2   2   2   0   0   0   0   2   2   0   2   0   2   2   0   0   2   0   2   0   0   2   2   0   0   0   2   2   2   2   2   0   2   0   2   0   0   2   2   2   2   2   2   2   2   0   0   2   0   0   2   0   2
 MK-1-3                 2   2   2   0   0   0   0   2   2   2   2   2   0   2   2   0   0   0   0   2   0   0   0   0   0   2   0   0   2   2   2   0   0   2   0   0   2   2   2   0   2   2   2   2   2   0   0   2   0   0   2   2   0   2   0   0   0   0   0   0   2   2   0   0   0   0   2   2   0   2   2   2   0   2   0   0   0   2   2   2   2   2   0   2   2   2   2   2   0   2   2   0   2   2   0   0   2   0   2   2   2   2   0   0   2   0   0   0   0   2   0   2   0   0   2   0   2   0   0   2   2   2   2   0   0   2   2   0   0   0   2   2   2   0   0   0   0   0   2   0   2   0   0   2   2   0   2   2   2   2   2   0   0   0   2   2   0   2   0   2   2   0   0   2   0   2   0   0   2   2   0   0   0   2   2   0   2   2   0   2   0   2   0   0   2   0   2   2   2   2   2   2   0   0   2   0   0   2   0   2
 MK-1-4                 2   2   2   0   0   0   0   2   2   2   2   2   0   2   2   0   0   0   0   2   0   0   0   0   0   2   0   0   2   2   2   0   0   2   0   0   2   0   2   2   2   2   2   2   2   0   0   2   2   0   2   2   2   2   0   2   0   0   0   0   2   2   2   0   0   0   2   2   0   2   2   0   0   2   0   0   2   0   0   0   2   2   0   0   2   2   2   2   0   2   2   0   2   0   2   0   2   0   2   2   2   2   0   2   2   0   0   0   0   2   0   2   0   0   0   0   2   0   0   2   2   2   2   0   0   2   2   2   0   0   2   2   2   0   0   0   0   0   2   0   2   0   0   2   2   0   2   2   2   2   2   0   0   0   0   2   2   2   0   2   2   0   0   2   0   2   0   0   2   2   0   0   0   2   2   0   0   2   0   2   0   2   0   0   2   0   2   2   2   2   2   2   0   0   2   0   0   2   0   2
 MK-1-5                 0   2   2   0   0   0   0   2   2   2   2   2   0   2   2   0   0   0   2   2   0   0   0   0   0   2   0   0   2   2   2   0   0   2   0   0   2   0   2   2   2   2   2   2   2   2   2   2   2   0   2   2   2   2   0   2   0   0   0   0   2   2   2   2   2   0   2   2   0   2   2   0   0   2   0   0   2   0   0   0   2   0   0   2   2   2   2   2   2   2   2   0   2   0   2   0   2   0   2   2   2   0   2   2   2   0   0   0   0   2   0   2   0   0   0   0   2   0   0   0   0   2   2   0   0   2   2   2   0   0   2   2   2   2   0   0   0   0   2   0   2   2   0   2   0   0   2   2   0   2   2   0   0   0   0   2   0   2   0   2   2   2   0   2   0   2   0   0   2   2   0   0   0   2   2   0   0   2   0   0   0   2   2   0   2   0   2   2   2   2   2   2   0   2   0   0   0   2   2   2
 MK-1-6                 0   2   2   0   0   0   0   2   0   2   2   0   0   2   0   0   0   0   2   2   0   0   0   0   0   2   0   0   2   2   2   2   0   2   2   0   0   0   2   2   2   2   2   2   2   2   2   2   2   2   2   2   2   2   0   2   0   0   0   0   2   0   2   2   2   0   2   2   0   0   2   2   0   2   0   0   2   0   0   0   2   0   0   2   2   2   2   2   2   2   2   0   2   2   2   0   0   2   2   2   2   0   2   2   2   0   0   2   0   2   0   2   0   0   0   0   2   0   2   0   0   0   0   0   0   2   0   2   0   0   2   2   2   2   0   0   0   0   2   0   2   2   0   2   0   0   0   2   0   2   0   0   0   0   0   2   0   2   0   2   2   0   0   2   0   0   0   0   2   2   0   0   0   2   2   0   0   2   0   0   0   2   0   0   2   0   2   2   2   2   2   0   0   0   0   0   0   2   2   2
 MK-1-7                 0   2   0   0   0   2   0   2   0   2   2   0   0   2   0   0   0   0   2   2   0   0   0   0   0   2   0   0   2   2   2   2   0   2   2   0   2   0   2   2   2   2   2   2   2   0   2   2   2   2   2   2   2   2   0   2   0   0   0   0   2   0   2   2   2   0   2   2   0   0   2   2   0   2   0   0   2   0   0   0   2   0   0   2   2   0   2   2   2   0   0   0   2   2   2   0   0   2   2   2   2   2   0   2   2   0   2   2   0   0   0   2   0   0   0   0   2   2   2   0   0   0   0   0   0   2   0   2   2   0   2   2   2   2   0   0   0   2   0   0   2   2   0   0   2   0   0   2   0   2   0   0   0   0   0   2   0   2   0   2   2   0   0   2   0   0   0   0   2   2   0   0   0   2   2   0   0   2   0   2   0   0   0   0   2   0   2   2   0   2   2   0   0   0   0   0   0   2   2   2
 MK-1-8                 0   2   0   0   0   0   2   2   0   2   2   2   0   2   0   0   0   0   2   2   0   0   0   2   0   2   0   2   2   2   2   2   0   2   2   2   2   0   2   0   2   2   2   2   2   0   2   2   2   2   2   2   2   2   0   2   0   0   0   0   2   0   2   2   2   0   2   2   0   0   2   2   0   2   0   0   2   0   0   0   2   0   0   2   0   0   2   2   2   0   0   0   2   2   2   2   0   2   2   2   2   2   0   2   2   2   2   2   0   0   0   2   0   0   0   2   2   2   2   0   0   0   0   0   0   2   0   2   2   0   2   2   2   2   0   0   0   2   0   0   2   2   0   0   2   0   0   2   2   2   0   0   0   0   0   2   0   2   0   2   2   0   0   2   0   2   2   0   2   0   0   0   0   2   2   0   0   2   0   2   0   0   0   0   2   0   2   2   0   2   2   0   0   0   0   0   0   2   0   2
 MK-1-9                 0   2   0   0   0   0   2   2   0   2   2   2   0   2   0   0   0   0   2   2   2   0   0   0   0   2   0   2   2   2   2   2   0   2   2   2   2   0   0   0   2   2   2   2   2   0   2   2   2   2   2   2   2   2   0   2   2   2   0   2   2   0   2   2   2   0   2   2   0   0   2   2   0   2   2   0   0   0   0   0   2   0   0   2   2   0   2   2   2   0   0   0   2   2   2   2   0   0   2   2   2   2   0   2   2   2   2   2   0   0   0   2   2   0   0   2   2   2   2   0   0   0   0   0   0   2   2   0   2   0   2   0   0   2   2   0   0   2   0   0   2   2   0   2   2   0   0   2   2   0   0   0   0   0   0   2   0   2   0   2   2   0   0   2   0   2   2   0   2   0   0   0   0   2   2   0   0   0   0   2   0   2   0   0   2   0   2   2   0   2   2   0   0   2   2   0   0   2   0   2
 MK-1-10                0   2   2   0   0   0   2   2   0   2   2   0   0   2   0   0   0   0   0   0   2   0   2   0   0   2   0   2   2   0   2   2   0   2   2   2   2   0   2   0   2   2   2   2   2   0   2   2   2   2   2   2   2   2   0   2   2   0   0   2   2   0   2   2   2   0   2   2   0   0   2   2   0   2   2   0   0   0   0   2   2   0   0   2   2   0   2   2   0   0   0   0   2   2   2   0   0   0   2   2   2   2   0   2   2   0   2   2   0   2   0   2   2   2   0   0   2   2   0   0   0   0   0   0   0   2   0   0   2   0   2   0   0   2   2   0   0   2   0   0   2   2   0   2   2   0   0   2   2   0   0   0   0   0   0   2   0   2   0   2   2   0   0   2   0   2   0   0   2   0   0   0   0   2   2   2   0   0   0   2   2   2   2   0   0   0   2   2   0   0   2   0   0   2   2   2   0   0   0   2
 MK-1-11                0   2   2   0   0   0   2   2   2   2   2   0   0   2   0   0   2   0   0   0   2   0   2   0   0   2   0   2   2   0   0   2   0   2   2   2   0   0   2   0   2   2   2   2   2   0   2   2   2   2   2   2   2   0   0   2   2   2   0   2   0   0   2   2   2   0   2   2   0   0   2   2   0   2   2   0   0   0   0   2   2   0   0   2   0   0   0   2   0   0   0   0   2   0   2   0   0   0   2   2   2   0   0   2   2   0   2   0   0   2   0   2   2   2   0   0   0   2   2   0   0   0   0   0   0   2   0   2   2   0   2   2   0   2   2   0   0   0   0   0   2   2   0   2   2   2   0   2   2   0   2   0   0   0   0   2   0   2   0   2   2   0   0   2   0   2   0   0   2   0   0   0   0   0   2   2   0   0   0   0   2   2   2   0   0   0   2   0   0   2   2   0   0   2   2   2   0   0   0   0
 MK-1-12                0   0   2   0   0   2   2   2   2   0   2   0   0   2   0   0   2   0   0   0   2   0   2   0   0   2   0   2   2   2   0   2   0   2   2   2   0   2   2   0   2   2   0   2   2   0   0   2   2   2   2   2   2   0   0   2   2   2   0   2   0   0   2   2   0   0   2   2   0   2   2   2   0   2   2   0   0   0   0   2   2   0   0   2   0   0   0   2   0   0   0   0   2   0   2   0   0   0   2   0   2   0   0   2   2   0   0   0   0   2   0   2   0   2   0   0   0   2   2   0   0   0   0   0   0   2   2   2   2   0   2   2   0   2   2   0   0   0   0   0   2   2   0   2   0   2   0   2   0   0   0   0   0   0   0   2   2   0   0   0   2   0   0   2   0   2   0   0   0   0   0   0   0   2   2   2   0   0   0   0   2   2   2   0   0   0   2   0   0   2   2   0   0   2   2   2   0   2   0   0
 MK-1-13                0   0   2   0   0   2   2   2   2   0   2   0   0   2   0   0   2   0   0   0   2   0   0   0   0   2   0   2   2   2   0   2   0   2   2   2   0   2   2   0   2   2   0   2   0   0   0   2   2   0   2   2   2   0   0   2   2   2   0   2   0   0   2   2   0   0   2   2   0   2   2   2   0   2   2   0   0   0   0   2   0   0   0   2   2   2   0   2   0   0   0   0   2   0   2   2   0   0   2   0   2   0   2   2   2   2   2   0   0   2   0   2   0   2   0   0   0   2   0   0   2   0   0   0   0   2   0   2   2   0   2   2   0   2   2   0   0   0   0   0   2   2   0   2   0   2   0   2   0   0   0   0   0   0   0   2   0   0   0   0   0   0   0   2   2   2   0   0   0   0   0   0   0   2   2   2   0   0   0   0   2   2   2   0   0   0   2   2   0   0   2   0   0   2   2   2   0   2   2   0
 MK-1-14                0   0   0   0   2   2   2   2   2   0   2   0   0   0   0   2   2   0   2   0   2   0   0   0   0   2   0   0   2   2   0   2   0   2   0   2   0   2   2   0   2   2   0   2   0   0   0   0   2   0   2   2   2   0   0   2   0   2   0   2   0   0   2   2   0   0   2   2   0   2   2   2   0   2   2   0   0   0   2   2   0   0   0   2   2   2   0   2   0   0   0   0   0   0   2   2   0   0   2   0   0   0   2   2   2   2   2   0   0   2   0   2   0   0   0   0   0   0   0   0   0   0   0   0   0   2   0   2   0   0   2   2   0   2   0   0   0   0   0   0   2   2   0   2   0   2   2   0   0   0   2   0   0   0   0   2   0   0   0   0   0   0   0   2   2   2   0   0   0   0   0   0   0   2   2   0   0   0   0   0   2   2   2   0   0   0   2   2   0   0   2   0   2   2   2   2   0   2   2   0
 MK-1-15                0   0   0   0   2   2   2   2   2   0   2   2   0   0   0   2   2   0   2   0   2   0   0   0   0   2   0   0   2   2   0   2   0   2   0   0   0   2   2   0   2   2   0   2   0   0   0   0   2   0   2   2   2   0   0   2   0   2   0   2   0   0   2   2   0   0   2   2   0   2   2   2   2   2   2   0   0   0   2   2   0   2   0   2   2   2   0   2   0   2   0   0   0   0   2   2   0   0   2   0   0   0   2   2   2   2   2   0   0   2   0   2   0   0   0   0   0   0   2   0   0   0   0   0   0   2   0   2   0   0   2   2   0   2   0   0   0   0   0   0   2   2   0   2   0   2   2   0   0   0   2   0   0   0   0   2   0   0   0   0   0   0   0   2   2   2   0   2   0   0   0   2   0   2   2   0   0   0   2   2   2   2   2   0   0   0   2   2   0   0   2   0   2   2   2   2   0   2   2   0
 MK-1-16                0   0   0   0   2   2   2   2   2   0   2   0   0   2   0   2   2   0   2   0   2   0   0   0   0   2   0   2   2   2   0   2   0   2   0   0   0   2   2   0   2   2   2   2   0   2   0   0   2   0   2   2   2   0   0   0   0   2   0   2   2   0   2   2   0   0   2   2   0   2   2   2   0   2   2   0   0   0   2   2   0   0   2   2   2   2   0   2   0   2   2   0   0   0   2   2   0   0   2   0   2   0   2   2   2   2   2   0   0   2   0   2   0   0   0   0   0   0   2   0   0   0   0   0   0   2   0   0   0   0   2   2   0   2   0   2   0   0   0   0   2   2   0   2   0   2   2   0   0   0   2   0   0   0   0   2   2   0   0   0   0   0   0   2   2   2   0   2   0   0   0   2   0   2   2   0   0   0   2   2   2   2   0   0   0   0   2   2   0   0   2   0   2   2   0   2   0   2   2   0
 MK-2-1                 0   0   0   2   2   2   0   2   0   0   0   0   2   0   2   0   0   0   0   2   2   2   0   2   0   0   2   0   2   0   2   0   0   2   2   2   2   0   2   0   0   0   2   2   2   0   0   0   2   0   2   2   2   0   2   0   2   2   2   2   0   2   2   0   0   0   0   2   0   2   0   2   0   0   0   2   2   0   0   0   0   0   0   0   0   2   0   2   0   0   2   2   2   2   0   2   2   0   0   0   2   0   2   2   0   0   0   0   0   2   2   2   2   0   0   0   0   2   0   0   2   2   2   2   2   0   2   0   2   0   0   2   0   0   0   2   2   2   2   2   2   2   0   0   2   0   0   0   2   2   2   2   2   2   0   0   2   2   2   2   2   0   2   2   2   0   0   2   2   2   2   0   0   2   2   0   0   2   0   0   2   2   0   2   0   2   2   0   2   2   2   2   2   0   0   0   0   2   0   0
 MK-2-2                 0   0   0   2   2   0   2   2   0   0   0   2   2   0   2   0   0   0   2   2   2   2   2   0   0   0   2   0   2   2   2   0   0   2   2   2   2   0   2   0   2   2   2   0   2   0   0   0   2   0   2   0   2   0   0   0   2   2   0   2   2   2   2   0   0   0   0   2   0   2   0   2   0   0   0   2   2   2   0   0   0   0   0   0   0   2   0   2   0   0   2   2   2   2   0   2   2   2   0   0   2   0   2   2   0   0   0   0   0   2   2   2   2   0   0   0   0   2   0   0   2   2   2   2   0   0   2   0   2   0   0   0   0   0   0   2   2   2   2   2   2   2   0   0   2   0   0   0   2   2   2   2   0   2   2   0   2   2   2   2   0   0   2   2   2   0   0   2   2   2   2   0   0   2   2   0   0   2   0   2   2   2   0   2   0   2   2   0   2   0   2   0   2   0   0   0   0   2   0   0
 MK-2-3                 0   0   0   2   2   0   2   0   0   0   0   2   2   0   2   0   0   0   2   2   2   2   2   0   0   0   2   0   2   2   2   0   0   0   2   2   2   0   2   2   2   2   2   0   2   2   0   2   2   0   2   0   2   0   0   0   2   2   0   2   2   2   2   0   0   0   0   2   0   2   0   2   0   0   0   2   2   2   0   0   2   0   0   0   0   2   0   2   0   0   2   2   2   2   0   2   2   2   0   2   0   0   0   2   0   0   0   0   2   2   2   2   2   0   0   0   0   2   0   0   2   2   2   2   0   0   2   0   2   0   0   0   0   0   0   2   2   2   2   2   2   2   0   0   2   0   0   0   2   2   2   2   0   2   2   2   2   2   2   2   0   0   2   2   2   0   0   2   2   2   2   0   0   2   2   0   0   2   0   2   2   2   0   2   0   2   2   0   2   0   2   0   2   0   0   0   0   2   0   0
 MK-2-4                 0   0   2   2   2   2   2   0   0   0   0   2   0   0   2   0   0   0   2   2   2   2   2   2   0   0   2   0   2   2   2   0   0   0   2   2   2   0   2   2   2   2   2   0   2   2   0   2   2   0   2   0   2   0   2   0   2   2   0   2   2   2   2   0   2   0   0   2   0   2   0   2   0   0   0   2   2   2   0   0   2   0   0   2   0   2   2   2   0   0   0   0   2   2   0   2   2   2   0   2   0   0   0   0   0   0   0   0   2   2   2   2   0   0   0   0   0   2   0   0   2   2   2   2   0   0   2   0   2   0   0   0   0   0   0   2   2   2   2   2   2   2   0   0   2   0   0   0   2   2   2   2   0   2   2   2   2   2   2   2   0   0   2   2   2   0   0   2   2   0   2   0   0   2   2   0   0   2   0   2   2   2   0   2   0   2   2   0   2   2   2   0   2   0   0   0   0   2   0   0
 MK-2-5                 0   0   2   2   2   2   2   0   0   0   0   2   0   0   2   2   0   0   0   0   2   2   2   2   0   0   2   0   2   2   2   0   0   0   2   2   2   0   2   2   2   2   2   0   2   2   0   2   2   0   0   0   2   0   2   0   0   2   2   2   2   2   0   0   2   0   2   2   0   2   0   2   0   0   0   2   2   2   0   0   2   0   0   2   0   2   2   2   0   0   0   0   2   2   0   2   2   2   0   2   0   0   0   0   0   0   2   0   2   2   2   0   0   0   0   0   0   2   0   0   2   2   2   2   0   0   2   0   2   0   0   0   0   0   0   2   2   2   2   2   2   2   0   0   0   0   0   0   2   2   2   0   0   2   2   2   2   2   0   0   0   0   2   2   2   0   0   0   2   0   2   0   0   2   2   0   0   2   0   2   2   2   0   2   0   2   2   0   2   2   0   0   2   0   0   0   0   0   0   0
 MK-2-6                 0   0   2   2   2   2   2   0   0   0   0   2   0   0   2   2   2   2   0   0   2   2   2   2   0   0   2   0   2   0   2   0   0   0   2   0   0   0   2   2   2   2   2   2   2   2   0   2   2   0   0   0   2   0   2   0   0   2   2   2   2   2   0   0   2   0   2   0   0   2   0   2   0   0   0   2   2   0   0   0   2   0   0   2   0   0   0   2   0   2   0   0   2   2   0   2   2   0   0   2   0   0   0   0   0   0   0   0   2   2   2   0   0   0   0   0   0   2   0   0   2   2   2   2   0   0   2   0   2   0   0   0   0   0   0   2   2   0   2   2   2   2   0   0   0   0   0   0   2   2   2   0   0   2   2   2   2   2   0   0   0   0   2   2   2   0   0   0   2   0   2   0   0   2   2   0   0   2   0   2   2   2   0   2   0   2   2   0   2   2   0   0   2   0   0   0   0   0   0   0
 MK-2-7                 0   2   2   2   2   2   2   2   0   0   0   2   0   0   2   2   2   2   0   0   2   2   2   2   0   0   2   2   2   0   2   0   2   0   2   0   0   0   2   2   2   2   2   2   2   2   0   2   2   0   0   0   2   0   2   0   0   2   2   2   2   2   0   0   2   0   2   0   0   2   0   2   2   0   0   2   2   0   0   0   2   0   2   2   0   0   2   2   0   2   0   0   2   2   0   2   2   0   0   2   0   0   0   0   0   0   0   0   2   2   2   0   0   0   0   0   0   2   0   0   2   2   2   2   0   0   2   0   2   0   0   0   0   0   0   2   2   2   2   2   2   2   0   0   2   0   0   0   2   2   2   0   0   2   2   2   2   2   0   0   0   0   0   2   0   0   0   0   2   0   2   0   0   0   2   0   0   2   0   2   2   2   0   2   0   2   2   0   2   2   0   0   2   0   0   0   0   2   0   0
 MK-2-8                 2   2   2   2   2   2   2   2   0   0   2   2   0   0   2   2   2   2   0   0   2   2   2   2   0   0   2   0   0   0   2   0   2   0   2   0   0   0   2   0   2   2   2   2   2   2   0   2   0   0   0   0   2   0   2   0   0   2   2   2   2   2   0   0   2   0   2   0   2   2   0   2   2   0   0   0   2   0   0   0   2   0   2   2   0   0   2   2   0   2   0   0   2   2   0   2   2   0   0   0   0   0   0   0   0   0   0   0   2   2   2   0   0   0   0   0   0   2   0   0   2   2   2   2   0   0   2   2   2   0   2   0   0   0   2   2   0   2   2   2   0   2   0   0   2   0   0   0   2   2   2   0   0   2   2   2   2   2   2   0   0   0   2   2   0   0   0   0   2   0   2   0   0   0   2   0   2   2   0   2   2   2   0   2   0   2   2   2   2   2   0   0   2   0   0   0   0   2   2   0
 MK-2-9                 2   2   2   2   2   2   0   2   0   0   2   2   0   0   2   2   2   2   0   0   2   2   2   2   2   0   2   0   2   0   2   0   2   2   0   0   0   0   2   0   2   2   2   2   2   2   0   2   0   0   0   0   2   0   2   0   0   2   2   2   2   0   0   0   2   0   2   0   0   2   0   2   2   0   0   0   2   0   0   0   2   0   2   2   0   0   2   2   0   2   0   0   2   2   0   2   2   2   0   0   0   0   0   0   0   0   0   2   2   2   2   0   0   0   0   0   0   2   0   0   2   2   2   2   2   0   2   2   2   0   2   0   0   0   2   2   0   2   2   0   0   2   0   0   2   0   0   0   2   2   2   0   0   2   2   2   0   2   2   0   0   0   2   2   0   0   0   0   2   0   2   0   0   0   2   0   2   2   0   2   2   2   0   2   0   2   2   2   2   2   2   0   2   0   0   0   0   2   2   2
 MK-2-10                2   2   2   2   2   2   0   2   2   0   2   2   0   0   2   2   2   0   0   0   2   2   2   2   2   2   2   2   2   0   2   0   2   2   0   0   0   0   2   0   2   2   2   2   2   2   0   2   0   0   0   0   0   0   2   0   0   2   2   2   2   0   0   0   2   0   2   0   2   2   0   2   2   0   0   2   2   0   0   0   2   0   0   2   0   0   2   2   0   2   0   0   2   2   0   2   2   2   0   0   0   0   0   0   2   0   0   2   2   0   2   0   0   0   0   0   2   2   0   0   2   2   2   2   2   0   2   2   2   0   2   0   2   0   2   2   0   2   2   0   0   2   0   0   2   0   0   0   2   2   2   0   0   2   0   2   0   2   2   0   0   0   2   2   2   0   0   0   2   0   2   0   0   2   2   0   2   2   0   2   2   2   0   2   0   2   2   2   2   2   2   0   2   0   0   0   0   2   2   0
 MK-2-11                2   0   2   2   2   2   0   2   2   0   2   2   0   0   0   2   2   0   0   0   2   2   2   2   2   2   2   2   0   0   2   0   0   2   0   0   0   0   2   0   2   2   2   2   2   2   0   2   0   0   0   0   2   0   2   0   0   2   2   2   2   0   0   2   2   0   0   0   2   2   0   2   2   0   0   2   0   0   0   0   0   0   0   2   0   0   0   2   0   2   0   0   2   2   0   2   2   2   0   0   0   0   0   0   2   0   0   2   2   0   2   0   0   0   0   0   2   2   0   0   2   2   2   2   2   0   2   2   2   2   2   0   2   0   2   2   0   2   2   2   0   2   0   0   2   0   0   0   2   2   2   0   0   2   0   2   0   2   2   0   0   2   2   2   2   0   0   0   0   0   2   0   0   0   2   0   0   2   0   2   2   2   0   2   2   2   2   2   2   2   2   0   2   0   0   0   0   2   2   2
 MK-2-12                2   0   0   2   0   2   0   2   2   0   2   2   0   2   0   2   2   0   0   0   2   2   2   2   2   0   2   2   0   0   2   0   0   2   0   0   0   0   2   0   2   2   2   0   2   2   0   2   0   0   0   0   2   0   2   0   0   2   2   2   2   0   0   2   2   0   0   0   2   0   2   2   2   0   0   2   0   0   2   0   2   0   0   2   2   0   0   2   0   2   0   2   2   2   0   2   2   2   0   0   0   0   0   0   2   0   0   2   2   2   2   0   0   0   0   0   2   2   0   0   2   2   2   2   2   0   2   2   2   0   2   0   2   0   2   2   0   2   0   2   2   2   0   0   2   0   0   0   2   2   0   0   0   0   0   2   0   2   2   0   0   2   2   2   0   0   0   0   0   0   2   0   0   0   2   0   0   0   2   0   2   0   0   0   2   2   2   2   2   2   2   0   2   2   0   0   0   2   2   2
 MK-2-13                2   0   0   2   0   2   0   2   2   0   0   2   2   2   0   2   2   2   0   0   2   2   2   2   2   0   2   0   0   0   2   0   2   2   0   0   2   0   2   0   2   2   0   0   2   2   0   2   0   0   0   0   2   0   2   0   0   2   2   2   2   2   0   2   2   0   2   0   2   0   0   2   2   0   0   0   0   0   2   0   2   0   0   2   2   0   0   2   0   2   0   2   2   2   0   2   2   2   0   0   0   0   0   0   2   0   0   2   2   2   2   0   0   0   0   0   2   2   0   0   2   2   2   2   0   0   2   2   2   0   0   0   2   0   0   2   0   2   0   2   2   2   0   2   0   0   0   0   2   2   0   0   0   0   0   2   0   2   2   0   0   2   2   2   0   2   0   0   0   0   2   0   0   0   2   0   0   2   2   0   2   0   0   0   2   2   2   2   2   2   2   0   2   2   0   0   0   2   2   2
 MK-2-14                2   0   0   2   0   2   0   2   2   0   0   2   2   2   0   2   2   2   0   0   2   2   2   0   2   2   2   0   0   2   2   0   2   2   0   2   2   0   2   0   2   0   0   0   2   2   0   2   0   0   0   0   2   0   2   0   0   2   2   2   2   2   0   2   2   0   2   0   2   0   0   2   2   0   0   0   0   0   2   2   2   0   0   2   2   0   0   2   0   2   2   2   2   2   0   2   2   2   0   0   0   0   0   0   2   0   0   2   2   2   2   0   0   0   0   0   2   0   0   0   2   2   2   2   0   0   2   2   2   0   0   0   2   0   0   2   2   2   0   2   2   2   2   2   0   0   0   0   2   2   0   2   0   0   2   2   0   2   2   0   0   2   2   0   0   2   0   0   0   0   2   0   0   0   2   0   0   2   2   0   0   0   0   0   2   2   2   2   2   2   2   0   2   2   0   0   0   2   2   2
 MK-2-15                2   0   0   2   0   2   0   2   2   0   0   0   2   2   0   0   2   2   0   0   2   2   2   0   2   2   2   0   2   2   2   0   2   2   0   2   2   0   2   0   2   0   0   0   2   2   0   2   0   0   0   2   2   0   2   0   0   2   0   2   2   2   0   2   2   0   2   2   2   0   0   2   2   0   0   0   0   0   2   2   2   0   0   2   2   0   0   2   0   2   2   2   2   2   0   2   2   2   0   0   0   2   0   0   2   0   0   2   2   2   0   0   0   0   0   0   0   0   0   0   2   2   2   2   2   2   0   2   0   0   2   0   2   0   0   2   2   2   0   2   2   2   2   2   0   0   0   0   2   0   0   2   0   0   2   2   0   2   2   0   2   2   2   2   0   2   0   0   0   0   2   0   0   0   2   0   0   2   2   0   0   0   0   0   2   2   0   2   2   0   2   2   2   2   0   0   0   2   2   2
 MK-2-16                2   0   0   2   0   2   0   0   2   0   0   0   0   2   0   0   2   2   0   0   2   2   2   0   2   2   2   0   2   2   2   0   2   2   0   2   0   2   2   0   2   0   0   0   2   2   0   2   0   2   0   2   2   0   2   0   0   2   0   2   2   2   2   2   2   0   2   2   2   0   0   2   2   0   0   0   0   0   2   0   2   0   0   2   2   0   0   2   0   2   2   2   2   2   0   0   2   2   0   2   0   2   0   2   2   0   2   2   2   2   0   2   0   0   0   0   0   0   0   0   2   2   2   2   0   2   0   2   0   2   2   2   2   0   0   2   2   2   0   2   2   2   2   2   0   0   2   0   2   0   0   2   0   0   2   2   0   2   2   0   2   2   2   2   0   2   0   0   2   0   2   0   0   0   2   0   0   2   2   0   0   0   0   0   2   0   0   2   2   0   2   2   2   2   0   0   0   2   2   2
 MK-3-1                 2   2   2   0   2   0   2   2   2   2   0   2   0   2   2   2   0   2   0   2   0   0   2   0   2   2   2   0   0   2   2   0   2   0   0   0   2   0   0   2   0   2   0   0   0   2   0   0   0   0   2   2   2   0   0   0   0   0   0   2   2   2   2   0   0   0   2   0   2   0   2   0   2   2   2   2   0   0   0   2   2   0   2   0   0   2   0   0   2   2   2   2   0   0   2   0   0   0   2   0   2   2   0   0   0   0   2   0   0   0   2   2   2   0   0   2   2   2   2   0   0   0   0   0   0   2   0   0   0   2   0   2   2   0   0   0   2   0   2   0   2   0   0   2   2   0   0   0   2   2   0   2   2   0   2   0   0   2   0   0   0   2   0   0   0   0   2   0   2   2   0   2   0   0   2   0   0   2   2   2   2   0   0   2   0   0   0   0   2   0   0   0   2   0   2   0   0   0   2   2
 MK-3-2                 2   2   0   2   2   2   0   2   2   2   0   2   0   2   2   2   0   2   0   0   0   0   2   0   2   2   2   2   0   2   2   0   2   0   0   0   2   0   0   2   0   2   0   2   0   2   0   0   0   2   2   2   2   0   0   0   0   0   0   2   2   2   0   0   0   0   2   2   2   0   2   0   2   2   2   2   0   0   0   2   2   0   0   0   0   2   0   0   2   2   2   2   0   0   2   0   0   2   2   0   2   2   0   0   0   0   2   0   0   0   2   2   2   0   0   2   2   2   2   0   0   2   0   0   0   2   0   0   0   0   0   2   2   0   0   0   2   0   2   0   2   0   0   2   2   0   0   0   2   2   0   2   2   0   2   0   0   2   0   2   0   2   0   0   0   0   2   0   0   2   0   2   0   0   2   2   0   2   2   2   2   0   0   2   0   0   0   0   2   0   0   0   2   0   2   0   0   0   2   2
 MK-3-3                 0   2   2   2   2   2   0   2   2   2   0   2   0   2   2   2   2   2   0   0   0   0   2   0   2   2   2   2   0   2   2   0   0   0   0   0   2   0   0   2   0   2   0   2   0   2   0   0   0   2   2   2   2   0   0   0   0   0   0   2   2   2   0   0   0   0   2   2   2   0   2   0   2   2   2   2   0   0   0   2   2   2   0   0   0   2   0   0   0   2   2   2   0   2   0   0   0   2   2   0   2   2   0   0   0   0   2   0   0   2   2   2   0   0   0   2   2   2   2   0   0   0   0   0   0   2   0   0   0   0   0   2   2   0   0   0   0   0   2   0   2   0   0   2   2   0   0   0   2   2   0   2   2   2   2   0   0   2   0   0   0   0   0   0   0   0   2   0   2   2   0   2   0   2   2   2   0   2   2   2   2   0   2   2   0   0   0   0   2   0   0   0   2   2   2   0   2   0   2   0
 MK-3-4                 0   2   2   2   2   2   0   2   2   0   0   2   2   2   2   2   2   2   0   0   2   0   2   0   2   2   2   2   0   2   2   0   0   0   0   0   2   0   0   2   0   2   0   2   0   2   0   0   0   2   0   2   2   2   0   0   0   0   0   2   2   2   0   0   0   0   0   2   2   0   2   0   2   2   2   2   0   0   0   2   2   2   0   0   2   2   0   0   0   2   0   2   0   2   0   0   0   0   2   0   2   2   0   0   0   0   2   0   2   2   2   2   0   0   0   2   2   2   2   0   0   0   0   0   0   2   0   0   0   0   0   2   2   0   0   0   0   0   2   0   2   0   0   2   2   0   0   0   2   2   0   2   2   2   2   0   0   2   0   0   0   0   0   2   0   2   2   0   2   0   0   2   0   2   2   2   0   2   2   2   2   0   2   2   0   0   0   0   2   0   0   0   0   2   2   0   2   0   2   0
 MK-3-5                 0   2   2   2   2   2   0   2   2   0   0   2   2   2   2   0   2   2   0   0   2   0   2   0   2   2   2   2   0   0   2   0   0   0   0   0   0   0   0   2   0   2   0   2   0   2   0   0   0   2   2   0   0   0   0   0   2   0   0   2   2   2   0   0   0   0   0   2   0   0   2   0   2   2   2   2   0   0   0   2   2   2   0   0   2   2   0   0   0   2   0   0   0   2   0   0   0   0   2   0   2   2   0   0   0   0   0   0   0   2   2   2   0   0   0   2   2   0   2   0   0   0   0   0   0   2   0   0   0   0   0   2   2   0   0   0   0   0   2   0   2   0   0   2   0   0   0   0   2   2   0   2   2   2   2   0   0   2   0   0   2   0   2   2   0   2   2   0   2   0   2   2   0   2   2   2   0   2   2   2   2   2   2   2   0   0   0   0   2   0   0   0   0   2   2   0   2   0   2   0
 MK-3-6                 0   2   2   2   2   2   0   2   2   0   0   2   2   2   2   0   0   2   0   0   2   0   2   0   2   2   2   2   0   0   2   0   0   0   0   0   0   0   0   2   0   2   0   0   0   2   0   0   0   2   2   0   0   0   0   0   0   0   0   2   2   2   0   0   0   0   0   2   0   0   2   0   0   2   2   0   0   0   0   2   2   2   0   0   2   0   0   0   0   2   0   0   0   2   0   0   0   0   2   0   2   2   0   0   0   0   0   0   0   2   0   2   0   0   2   2   2   0   2   0   0   2   0   0   0   2   0   2   0   0   0   2   0   0   2   0   0   0   2   0   2   0   2   2   0   0   0   0   2   2   0   2   2   2   2   0   0   2   0   0   2   0   2   2   0   2   2   0   2   0   2   2   0   2   2   2   0   2   2   2   2   2   2   2   0   0   0   0   0   2   0   0   0   0   2   0   2   0   2   0
 MK-3-7                 0   2   2   2   0   0   0   2   0   0   0   2   2   2   2   0   0   2   0   0   2   0   2   0   2   2   2   0   0   0   2   0   0   0   0   0   0   0   0   2   0   2   0   0   0   0   0   0   0   2   2   0   0   0   0   0   0   0   0   2   2   2   0   0   0   0   0   2   2   0   2   0   0   2   2   0   0   0   0   2   2   2   0   2   2   0   0   0   0   2   0   0   0   2   0   0   0   0   2   0   2   2   0   0   0   0   0   0   0   2   0   0   0   0   2   2   2   2   0   0   0   2   0   0   0   2   2   2   0   0   0   2   0   2   2   0   0   0   2   2   2   0   2   2   0   0   0   0   2   2   0   2   2   2   2   0   2   0   0   0   2   0   2   2   0   2   2   0   0   2   2   2   0   2   2   0   0   2   2   2   2   0   2   2   2   0   0   0   0   2   0   0   0   0   2   0   2   0   0   0
 MK-3-8                 0   2   2   2   0   0   0   2   0   0   0   0   2   2   2   0   0   2   0   0   2   0   2   0   2   2   2   0   0   0   2   0   0   0   0   0   0   0   0   2   0   2   0   0   0   0   0   0   0   2   2   0   0   0   0   0   0   0   0   2   2   2   0   0   0   0   0   2   2   0   2   0   0   2   2   0   0   0   2   2   2   2   0   2   2   0   0   0   0   2   0   0   0   2   2   0   0   0   2   0   0   2   0   0   0   0   0   0   0   2   0   0   2   0   2   2   0   2   0   0   0   2   0   0   0   2   2   0   0   0   0   2   0   2   2   0   0   2   2   2   2   0   2   0   2   2   0   0   2   2   0   0   2   2   2   2   2   0   0   2   2   0   0   0   0   2   0   0   2   2   2   2   0   0   0   0   0   2   2   0   2   0   2   2   2   0   0   0   0   2   2   0   0   0   2   0   2   0   0   0
 MK-3-9                 0   2   2   2   0   0   0   2   0   0   0   0   2   2   2   0   0   2   0   0   2   0   2   0   2   0   0   0   2   0   2   0   0   0   2   2   0   0   0   2   0   2   0   2   0   0   0   0   0   2   0   0   2   0   0   0   0   0   0   2   2   2   0   0   2   0   0   2   2   0   2   0   0   2   2   0   2   0   2   2   2   0   0   2   2   0   0   0   0   2   2   2   0   2   2   0   0   0   2   0   0   2   0   0   0   0   2   0   0   0   0   0   2   0   2   2   0   2   0   0   0   2   0   0   0   2   2   0   2   0   0   2   0   2   2   0   0   2   2   2   2   0   2   0   2   2   0   0   0   2   0   0   2   2   2   2   2   0   0   2   2   0   0   0   0   2   2   2   2   2   0   2   0   0   0   0   0   2   2   0   2   0   2   2   2   0   0   0   0   2   2   0   0   2   2   0   0   0   0   0
 MK-3-10                0   2   2   2   0   0   0   2   0   0   2   0   2   2   2   0   2   2   0   2   2   2   2   0   2   0   0   0   2   0   2   0   0   0   2   2   0   0   2   2   0   2   0   2   2   0   0   0   0   2   0   0   2   0   0   0   0   0   0   2   2   2   0   0   2   0   0   0   2   2   2   0   0   2   2   0   2   0   2   2   2   2   0   2   2   0   0   0   0   2   2   2   0   2   2   0   0   0   2   0   0   2   0   0   0   0   2   0   0   0   0   2   2   0   2   2   0   2   0   0   0   0   0   0   0   2   2   0   2   2   0   2   0   2   2   0   0   2   2   2   2   0   2   0   2   2   0   0   0   2   0   0   2   2   2   2   2   0   0   2   2   0   2   0   0   2   2   2   2   2   0   2   2   0   2   2   0   2   2   0   2   0   2   2   2   0   0   0   2   2   2   0   0   2   2   2   0   0   0   0
 MK-3-11                0   0   2   2   0   0   0   2   0   0   2   0   2   2   2   0   2   2   0   2   2   2   2   0   2   0   0   0   0   0   2   0   0   0   2   2   0   0   2   2   0   2   0   2   2   2   0   0   0   2   0   0   2   0   0   0   0   0   0   2   2   2   0   0   2   0   0   0   2   2   2   0   0   2   2   2   2   0   2   2   0   2   0   2   0   0   0   0   0   2   2   0   0   2   2   0   0   2   2   0   0   2   0   0   2   0   2   0   2   0   0   2   0   0   2   2   0   2   2   0   0   2   0   0   0   2   2   0   2   2   2   2   0   2   2   0   0   2   2   2   2   0   2   0   2   2   0   0   0   2   0   0   2   2   2   0   2   0   0   0   2   0   2   0   0   2   2   2   2   2   0   2   2   0   2   2   0   0   0   0   2   0   2   2   2   0   0   0   2   0   2   0   0   2   2   2   2   0   0   0
 MK-3-12                0   0   2   2   0   2   0   2   0   2   2   0   2   2   2   0   2   0   2   2   2   2   2   0   2   0   0   0   0   0   2   0   0   0   2   2   0   0   2   2   0   2   0   2   2   2   0   0   0   2   0   0   2   0   0   0   0   0   0   2   2   2   0   0   2   0   0   0   0   2   2   2   0   2   0   2   2   0   2   2   0   2   0   2   0   0   0   0   0   2   2   0   0   2   2   2   0   2   2   0   0   2   0   0   2   2   2   0   2   0   0   2   0   0   2   2   0   2   2   0   0   2   0   0   0   2   2   0   2   0   2   0   0   2   2   0   0   2   2   2   2   2   2   0   2   2   2   0   0   2   2   0   2   2   2   0   2   0   0   0   2   0   2   0   0   0   2   2   2   2   0   2   2   0   2   2   2   2   0   0   2   2   0   2   2   0   0   0   0   0   2   0   0   2   2   2   2   0   0   0
 MK-3-13                0   0   2   2   0   2   2   0   0   0   2   0   2   2   2   0   2   0   2   2   2   2   2   0   2   0   0   0   0   0   2   0   0   0   2   2   0   0   0   2   0   2   0   2   2   2   0   0   0   2   0   0   2   0   0   0   0   0   0   2   2   2   0   0   0   0   0   0   0   2   2   2   0   2   0   2   2   0   2   2   0   2   0   2   0   0   0   2   0   2   2   0   0   2   2   2   0   2   2   0   0   2   0   0   2   2   2   0   2   0   0   2   0   0   2   0   0   2   2   0   0   2   0   0   0   2   2   2   0   0   2   0   0   2   2   0   0   2   2   2   2   2   0   2   2   2   2   0   0   2   2   0   2   2   2   0   2   0   0   0   2   0   2   0   0   0   2   2   2   2   0   2   2   0   2   2   2   2   0   0   2   2   0   2   2   0   0   0   0   0   2   0   0   2   0   2   2   2   0   0
 MK-3-14                0   0   2   2   0   2   2   0   0   0   0   0   2   2   2   0   2   0   2   2   2   2   0   0   2   2   0   0   2   0   2   0   0   0   2   2   0   0   0   2   0   2   0   2   2   2   0   0   0   2   0   0   2   0   0   0   0   0   0   2   2   2   0   0   0   0   0   0   0   2   2   2   0   0   0   2   2   0   2   2   2   2   0   2   2   0   0   2   2   2   2   0   0   2   2   2   0   2   2   0   0   2   0   0   2   2   2   0   2   0   0   2   0   0   2   0   0   2   2   0   0   2   0   0   0   2   0   2   0   0   2   0   0   2   2   0   0   2   2   2   2   2   0   0   2   2   2   0   0   2   2   0   2   0   2   0   0   0   2   2   2   0   2   0   0   2   2   2   2   0   0   2   2   2   0   2   2   2   2   0   2   2   0   2   2   0   0   0   0   0   2   0   0   2   0   2   2   2   0   0
 MK-3-15                0   0   2   2   0   0   2   0   0   0   0   0   2   2   2   0   2   0   2   2   2   2   0   0   0   2   0   0   2   2   2   0   0   0   2   2   0   0   0   0   0   2   0   2   2   2   0   0   0   2   0   0   2   2   0   0   0   0   0   2   2   2   0   0   0   0   2   0   0   0   2   0   0   0   2   2   2   0   2   2   2   2   0   2   2   0   0   2   2   2   2   0   0   2   2   2   0   2   2   0   0   2   0   0   2   2   2   0   2   0   2   2   0   0   2   0   0   0   2   0   0   2   0   0   2   2   0   2   0   0   2   0   2   2   2   0   0   2   2   2   2   2   0   0   2   2   2   0   0   2   2   0   2   0   0   0   0   2   0   2   2   0   2   0   0   2   2   2   2   0   0   0   2   2   0   2   2   2   2   0   2   2   0   2   2   0   0   0   0   2   2   0   0   2   0   2   2   2   0   0
 MK-3-16                2   2   2   2   0   2   2   0   0   0   0   0   2   0   2   0   2   0   2   2   2   2   0   0   0   2   0   0   2   0   2   0   0   0   2   2   0   2   0   2   0   2   0   2   2   0   0   0   0   2   0   2   2   0   0   0   0   0   0   2   2   2   0   0   0   0   2   0   0   0   2   0   0   2   2   2   2   0   2   0   2   2   0   2   2   0   0   2   0   2   2   0   0   2   2   2   0   2   2   0   0   0   0   0   2   2   2   2   2   0   2   2   0   0   2   0   0   0   2   0   0   2   0   0   2   2   0   2   0   0   2   0   2   2   2   0   0   2   0   2   2   2   0   0   2   2   2   0   0   2   2   0   2   0   0   2   2   2   0   2   2   2   2   2   0   2   2   2   0   2   0   0   2   2   0   2   2   0   2   0   2   2   0   2   2   0   0   0   0   2   2   2   0   2   0   2   0   2   0   0
 MK-4-1                 0   0   0   0   2   2   0   2   0   0   2   0   0   0   0   2   0   0   2   0   0   2   2   2   0   0   0   0   0   2   0   0   0   0   2   0   2   2   0   2   0   2   0   2   0   2   2   2   0   0   0   0   0   0   0   0   2   0   2   0   2   0   0   2   2   2   0   0   0   0   0   2   0   2   0   2   2   0   0   2   0   0   2   2   0   2   2   2   0   0   2   2   0   0   2   0   0   2   0   0   2   0   0   0   2   0   2   2   2   2   2   2   2   0   0   2   2   0   2   2   0   2   0   2   2   2   2   0   0   0   2   2   2   0   2   0   2   2   2   0   2   2   0   0   2   0   0   0   2   2   0   0   0   0   0   0   2   0   0   0   2   0   2   0   0   2   2   0   0   2   0   2   2   0   0   2   2   0   2   0   0   0   0   0   0   2   2   0   0   2   2   2   0   0   2   2   0   0   2   2
 MK-4-2                 2   2   0   0   2   2   0   2   0   0   2   0   0   0   0   2   0   0   2   0   0   2   2   2   0   0   0   0   0   2   0   0   0   0   2   0   2   2   0   2   0   2   0   2   0   2   2   0   0   0   0   0   0   0   0   0   2   0   2   0   2   0   0   2   2   2   2   0   0   0   0   2   0   2   0   2   0   0   0   0   0   0   2   2   0   2   2   2   0   0   2   2   0   0   2   0   0   2   0   0   2   0   0   0   0   2   2   2   2   2   2   2   2   0   0   0   2   0   2   2   0   2   0   2   2   0   2   0   0   0   2   2   2   2   2   0   2   2   2   0   2   2   0   2   2   0   0   0   0   2   0   0   0   0   0   0   2   0   0   0   2   0   2   0   2   2   2   0   0   2   0   2   2   0   0   0   2   0   2   0   0   0   0   2   0   2   0   0   0   2   2   2   0   0   2   2   0   0   0   2
 MK-4-3                 2   2   0   0   2   2   0   2   0   0   2   0   0   2   0   2   0   0   2   0   0   2   2   2   0   2   0   0   0   2   0   0   0   0   2   0   2   2   0   2   0   2   0   2   0   2   2   0   2   2   0   0   0   0   0   0   2   0   2   0   2   0   0   2   2   2   2   0   0   0   0   2   0   2   0   2   0   0   0   2   0   0   0   2   0   2   2   2   0   0   2   2   0   2   0   0   0   2   0   0   2   0   0   0   0   2   2   2   2   2   2   2   2   0   0   0   2   0   2   2   0   2   0   2   0   0   2   0   0   0   2   2   0   2   2   0   0   2   2   0   2   2   0   2   2   0   0   0   0   2   0   0   0   0   0   0   0   0   0   0   0   2   2   0   2   2   2   2   0   2   0   2   0   0   0   0   2   0   2   0   0   0   0   2   2   2   0   0   0   2   2   2   0   2   2   2   0   0   0   2
 MK-4-4                 2   2   0   0   2   2   0   2   0   2   2   0   0   2   0   2   0   0   2   0   0   2   2   2   2   0   0   0   0   2   0   0   0   0   2   0   2   2   0   2   0   2   2   2   0   2   2   0   2   2   0   0   0   0   0   0   2   0   2   0   0   0   0   2   2   2   2   2   0   0   0   2   0   2   0   2   0   0   2   2   2   0   0   2   0   2   2   2   0   2   2   0   0   2   0   0   0   2   0   0   2   2   0   0   0   2   0   2   0   2   2   2   2   0   0   0   2   2   2   2   0   2   0   2   0   0   2   0   0   0   2   2   0   2   2   2   0   2   2   0   0   2   0   2   2   0   0   0   2   2   0   2   0   0   0   0   0   0   0   0   0   0   2   0   2   2   2   2   0   2   2   2   0   0   0   0   2   0   2   0   0   0   0   2   2   2   0   0   0   2   2   2   0   2   2   2   0   0   0   2
 MK-4-5                 2   2   0   0   0   2   0   2   0   2   2   0   2   2   2   2   0   0   2   0   0   2   2   2   2   0   0   0   0   2   0   0   0   0   2   2   2   2   0   2   0   0   2   2   0   2   2   0   2   2   0   0   0   0   0   0   2   0   2   0   0   0   0   2   2   2   2   2   0   0   0   2   0   2   0   2   0   0   2   2   2   0   0   2   0   2   2   2   0   2   2   0   2   2   0   0   0   2   2   0   2   2   0   0   0   2   0   2   0   2   2   0   2   0   0   2   2   2   2   2   0   2   0   2   0   0   2   0   0   0   0   0   2   2   2   2   0   0   2   0   0   0   0   2   2   0   0   0   2   2   0   2   0   2   0   0   0   0   0   2   0   0   2   0   2   2   2   2   0   2   2   2   0   0   0   0   2   2   2   0   0   0   0   2   0   2   0   0   2   2   2   0   0   2   2   2   0   0   0   2
 MK-4-6                 2   2   0   0   0   2   0   2   0   2   2   0   2   2   2   2   0   0   2   2   0   2   2   2   2   2   0   0   0   2   0   0   0   0   2   0   2   2   0   2   0   0   2   2   0   2   2   0   2   2   0   0   0   0   0   0   2   0   0   0   0   0   0   2   2   2   2   0   0   0   0   2   0   2   2   2   0   0   2   2   2   0   0   2   2   2   2   2   0   2   2   2   2   2   2   0   0   2   0   0   2   0   0   2   0   2   0   2   2   2   2   0   2   0   0   2   2   2   2   2   2   2   2   2   0   0   2   2   0   0   0   0   2   2   2   2   0   0   2   0   0   0   0   2   2   0   0   0   2   2   0   2   0   2   0   2   0   2   0   2   0   0   2   0   2   2   0   2   0   2   2   2   0   0   0   0   2   2   2   0   0   0   2   2   0   2   0   0   2   2   2   0   0   2   2   2   0   0   0   2
 MK-4-7                 2   2   0   0   0   2   2   2   0   0   2   0   2   2   2   2   0   0   2   0   0   2   2   2   2   2   0   0   0   2   0   0   0   0   2   0   2   2   0   2   0   0   2   2   0   2   2   0   2   2   0   0   0   0   2   0   2   0   0   0   0   0   2   2   0   2   2   2   0   0   0   2   0   2   2   2   0   2   2   0   2   2   0   0   0   2   2   2   0   0   2   2   2   2   2   0   0   0   0   0   2   0   0   2   0   2   0   2   2   2   2   0   2   0   0   2   2   0   2   2   2   2   2   0   0   0   2   2   0   0   0   0   2   2   2   0   0   0   2   0   0   0   0   2   2   0   0   0   2   2   0   2   0   2   0   2   0   2   0   0   0   0   2   0   2   2   0   2   0   2   2   2   0   0   0   0   2   2   2   0   0   0   2   2   0   2   0   0   2   2   2   0   0   2   2   2   0   0   0   2
 MK-4-8                 2   2   2   2   0   2   2   2   0   0   0   0   2   2   2   2   2   0   2   0   0   2   2   2   2   2   0   0   0   2   0   0   0   0   2   0   2   0   0   0   0   0   2   0   0   2   2   2   2   2   0   0   0   0   2   0   2   0   0   0   0   0   2   2   0   2   2   2   0   0   0   2   0   2   2   2   0   2   2   0   2   2   0   2   0   2   0   0   0   0   0   2   2   2   2   0   0   0   0   2   2   0   0   2   0   2   0   2   2   2   2   0   2   0   0   2   2   0   2   2   2   2   2   0   0   0   2   2   0   0   0   2   2   2   2   0   0   0   2   0   0   0   0   2   2   0   0   2   0   2   0   2   0   2   0   2   0   2   0   0   0   0   2   0   2   2   0   2   0   2   0   0   0   2   0   2   2   2   2   2   0   0   2   2   0   0   0   0   2   2   2   2   2   2   2   2   0   0   0   2
 MK-4-9                 0   2   2   2   0   2   2   2   2   0   0   0   2   2   2   2   2   0   2   0   0   2   2   2   2   2   0   2   0   2   0   0   0   0   2   0   2   0   0   0   0   0   2   0   0   2   2   2   0   2   0   0   0   0   2   0   2   0   0   0   2   0   2   2   0   2   2   2   2   0   0   2   0   2   2   2   0   2   0   0   2   2   0   2   0   2   0   0   0   0   2   2   2   2   2   0   2   0   0   2   2   0   0   2   0   0   0   2   2   2   2   0   2   2   0   2   2   0   2   2   2   2   2   0   2   0   2   2   0   0   2   2   0   2   2   0   0   0   2   0   0   0   0   2   2   0   0   2   0   2   0   2   0   2   0   0   0   2   0   2   0   2   2   0   2   2   0   2   0   2   0   2   0   2   0   2   2   2   2   2   0   0   2   2   0   0   0   0   2   2   2   2   2   2   2   2   0   2   0   2
 MK-4-10                0   2   2   2   0   2   2   2   2   0   0   0   2   2   2   2   2   0   2   0   0   2   2   2   2   2   0   2   0   2   0   0   0   0   2   0   2   0   0   0   0   0   2   2   0   2   2   2   0   2   0   2   0   0   2   0   2   0   0   0   2   2   2   2   2   2   2   2   0   0   0   2   0   2   2   2   0   2   0   0   2   2   0   2   0   2   0   0   0   2   2   2   2   2   0   0   2   0   0   0   2   0   0   2   0   0   0   2   2   2   2   0   2   2   0   2   2   0   2   2   2   0   2   0   2   2   2   2   0   0   2   2   0   2   2   0   0   0   2   0   0   0   0   2   2   0   2   2   0   2   0   2   0   2   2   2   0   2   0   2   0   2   2   0   2   2   0   2   0   2   2   2   0   2   0   2   2   2   2   2   0   2   2   2   0   0   0   0   2   2   2   2   2   2   2   2   0   2   0   2
 MK-4-11                0   2   2   2   0   2   2   2   2   0   0   0   2   2   2   2   2   0   2   0   0   2   2   2   2   2   0   2   0   2   0   0   0   0   2   0   2   0   0   0   0   0   0   2   0   2   2   0   0   2   0   2   0   0   2   0   2   0   0   0   0   2   2   2   2   2   2   0   0   0   0   2   0   2   2   2   0   2   0   0   2   2   0   2   0   0   2   0   2   0   2   2   2   2   0   0   2   0   0   0   2   0   0   2   0   0   0   2   2   2   2   0   2   2   0   2   2   0   2   2   2   0   2   0   2   2   2   2   0   0   2   2   0   2   2   2   0   0   2   0   0   0   0   2   2   0   2   2   0   2   0   2   0   2   2   2   0   2   0   2   2   2   2   0   2   2   0   2   0   2   2   0   0   2   0   2   2   2   2   2   0   2   2   2   0   0   0   0   2   2   2   2   2   0   2   2   0   2   2   2
 MK-4-12                0   2   2   2   0   2   2   0   0   0   0   0   2   2   2   2   2   0   2   2   0   2   2   2   2   2   0   2   0   2   0   0   0   0   2   0   2   0   0   0   0   0   0   2   0   0   2   0   2   2   0   2   0   0   2   0   2   0   0   0   0   2   2   2   2   2   2   0   0   0   0   2   0   2   2   2   0   2   0   0   2   2   0   2   0   0   2   0   2   0   2   2   2   2   0   0   2   0   0   0   2   0   0   2   2   0   0   0   2   2   2   0   2   2   0   2   2   0   2   2   2   0   2   0   2   2   2   2   0   0   2   2   0   2   2   2   0   0   2   0   0   0   0   2   2   0   0   2   0   2   2   2   2   2   2   2   0   2   0   2   0   2   2   0   2   2   0   2   0   2   2   0   0   2   0   2   2   2   0   2   2   2   2   2   2   0   2   0   2   0   2   2   2   0   2   0   0   2   2   2
 MK-4-13                2   2   2   2   0   2   2   0   0   0   0   0   2   2   2   2   2   0   2   2   0   2   2   2   2   2   0   2   0   2   0   0   0   0   2   0   2   0   0   0   0   0   0   2   0   0   2   0   2   0   0   2   0   0   2   0   0   0   0   0   0   2   0   2   2   2   2   2   0   0   0   2   0   2   2   2   0   2   0   0   2   2   0   2   0   0   2   0   2   0   2   2   2   2   0   0   2   0   2   0   0   0   0   2   2   0   0   2   2   2   2   0   2   2   0   2   2   0   2   2   2   0   2   0   2   2   2   2   2   0   0   0   0   2   2   2   0   0   2   0   0   0   0   2   2   0   0   2   0   2   2   2   2   2   2   2   0   2   0   2   2   2   2   0   2   2   0   2   2   2   2   0   0   2   0   2   2   2   0   2   2   2   2   2   2   0   2   0   2   0   2   2   2   0   2   0   2   2   2   2
 MK-4-14                0   2   2   2   0   2   2   2   0   0   0   0   2   2   2   2   2   0   2   2   2   2   0   2   2   2   0   2   0   2   0   0   0   2   2   0   2   0   0   0   0   0   0   2   2   0   2   0   2   0   0   0   0   0   2   0   2   0   0   0   0   2   0   2   2   2   0   0   0   0   0   2   0   2   2   2   0   2   2   2   2   2   2   2   0   0   2   0   2   0   2   2   2   2   2   2   2   0   2   0   0   2   0   2   2   0   2   2   2   0   2   0   2   2   0   2   2   0   2   0   2   2   2   0   2   2   2   2   2   0   0   0   0   2   2   2   0   0   2   0   0   0   0   2   2   0   0   2   0   2   2   2   2   2   2   2   0   2   0   2   2   2   2   0   2   2   2   2   2   2   2   0   0   2   0   2   2   0   0   2   0   2   2   2   2   0   2   0   2   0   2   2   2   0   2   2   2   2   2   2
 MK-4-15                0   2   2   2   0   2   2   2   2   2   0   2   0   2   2   2   2   0   2   2   2   2   0   2   0   2   0   2   0   2   0   0   0   2   2   0   2   0   0   0   0   0   0   2   2   0   2   0   2   0   0   0   0   0   2   0   2   0   0   0   0   0   0   2   2   0   0   0   0   0   0   2   0   2   2   2   0   0   2   0   2   2   2   0   0   0   2   0   2   0   2   2   2   2   2   2   0   0   2   0   0   2   0   2   2   0   2   2   2   0   2   0   2   2   0   2   2   2   2   0   0   2   2   0   2   2   2   2   2   0   0   0   0   2   0   2   0   0   2   0   0   0   2   2   2   0   0   2   0   2   2   2   2   2   2   0   0   2   2   2   2   2   2   0   2   2   2   0   2   2   2   0   0   2   0   2   2   0   0   2   0   2   2   2   2   0   2   2   2   0   2   2   2   0   0   2   2   2   2   2
 MK-4-16                0   2   2   2   0   2   2   2   2   2   0   2   0   2   2   2   2   0   2   2   2   2   0   2   0   2   0   2   0   2   0   2   0   2   2   0   2   0   0   0   0   0   0   2   0   0   2   0   2   0   0   2   2   0   2   0   0   0   0   0   0   0   2   2   2   0   0   0   0   0   0   0   2   2   2   2   0   0   2   0   2   2   2   0   0   0   2   0   2   0   2   2   2   2   2   2   0   0   0   0   0   2   0   2   2   2   2   2   2   2   2   2   2   2   0   2   0   2   2   0   0   2   2   0   2   2   2   2   2   0   0   0   0   2   0   0   0   0   0   0   0   0   2   2   2   0   0   2   0   0   2   2   2   0   2   0   0   2   2   2   2   2   2   0   2   2   2   0   2   2   2   2   0   2   0   0   2   0   0   2   0   2   0   2   2   0   0   2   2   0   2   2   2   0   0   2   2   2   2   2
 MK-5-1                 0   2   0   2   0   0   0   0   2   2   0   0   0   0   2   2   2   2   0   0   2   2   2   0   0   2   0   0   2   0   0   0   0   2   2   0   2   0   2   2   0   0   0   2   2   0   2   0   0   2   2   0   2   2   0   0   0   0   2   2   0   0   2   2   0   0   0   2   0   2   0   2   0   2   2   2   2   0   0   2   2   2   0   2   2   2   0   2   2   0   2   0   2   0   0   2   0   2   2   2   2   2   0   0   2   0   0   0   2   0   2   0   0   0   2   0   0   2   2   0   0   0   2   0   0   2   0   2   2   2   0   0   2   2   2   0   0   0   0   0   0   2   2   0   2   2   0   0   2   2   2   2   2   2   2   0   2   2   0   2   0   2   2   0   0   0   2   0   2   2   2   0   0   0   0   0   0   0   0   2   2   2   0   2   0   2   2   0   0   2   0   0   0   2   0   2   0   0   0   0
 MK-5-2                 2   2   0   2   0   0   0   0   0   2   0   0   0   0   2   2   2   2   0   2   2   2   2   0   0   2   0   0   2   0   0   0   0   2   0   0   0   0   0   2   2   0   0   2   2   0   2   0   2   2   2   0   2   2   0   0   0   0   2   2   0   0   2   2   0   0   0   2   0   2   2   2   0   2   0   2   2   0   0   2   2   2   0   2   2   0   0   2   2   0   2   0   2   0   0   2   0   2   2   2   2   2   0   0   2   0   0   2   0   0   2   0   0   0   2   0   0   2   2   0   0   0   2   0   0   2   0   2   2   2   0   0   2   2   2   0   0   0   0   0   0   0   2   0   2   2   0   0   2   2   2   2   2   2   2   0   2   2   0   2   0   2   2   0   0   0   2   0   2   2   2   0   0   0   0   0   0   0   0   2   2   2   0   2   0   2   2   0   0   2   0   0   2   2   2   2   0   0   0   0
 MK-5-3                 2   2   0   2   0   0   0   0   2   2   0   0   0   0   2   2   2   2   0   2   2   2   2   0   0   2   0   0   2   0   2   0   0   2   0   0   0   0   0   2   2   0   0   2   2   0   2   0   2   2   2   0   2   0   0   0   0   2   2   2   0   0   2   2   0   0   0   2   0   2   2   2   0   0   0   0   2   0   0   2   2   2   0   2   2   0   0   2   2   0   2   0   0   2   0   2   0   2   2   2   2   2   0   2   2   0   0   2   0   0   2   0   0   0   2   0   0   2   0   0   0   2   2   0   0   2   0   2   2   2   0   0   2   2   2   0   0   0   0   0   2   0   2   0   2   2   0   0   2   2   2   2   2   2   0   0   2   2   0   2   0   2   2   0   0   0   2   0   2   2   2   0   0   0   0   0   0   0   0   2   0   2   0   2   0   2   2   0   0   2   0   0   2   2   2   2   0   0   0   0
 MK-5-4                 2   2   0   2   0   0   0   0   2   2   0   0   0   0   2   0   2   2   0   2   2   2   2   0   0   2   2   0   2   0   2   0   0   2   0   0   0   0   0   2   2   0   0   2   2   0   2   0   2   2   2   0   2   0   0   0   0   2   2   2   0   0   2   2   0   0   0   2   0   2   0   2   0   0   0   0   2   0   0   2   0   2   0   2   2   0   0   2   2   0   2   0   2   2   0   2   0   2   2   2   2   2   2   2   2   0   0   2   0   2   2   2   0   0   0   2   0   2   0   0   0   2   2   0   0   2   0   2   2   0   0   0   2   2   2   0   0   0   0   0   2   0   2   0   2   2   0   0   0   2   0   2   2   2   0   0   2   2   0   2   0   2   2   0   0   0   2   0   2   2   2   0   2   0   0   0   0   0   0   2   0   2   0   2   2   0   2   0   0   2   0   0   2   2   2   2   0   2   0   0
 MK-5-5                 2   2   0   2   0   0   0   0   2   2   0   0   0   0   2   0   2   2   0   2   2   2   2   0   0   2   2   0   2   0   2   0   0   2   0   0   0   0   0   2   2   0   0   2   2   0   2   2   2   2   2   0   2   0   2   0   0   2   2   2   0   0   2   2   0   0   0   2   0   2   0   2   0   0   2   0   2   0   0   2   0   2   0   2   2   0   0   2   2   0   2   0   0   0   0   2   0   2   2   2   2   2   2   2   2   2   0   2   0   2   2   2   0   0   0   2   2   2   0   0   0   2   0   0   0   2   0   2   2   0   0   0   2   2   2   2   0   0   0   0   0   0   2   0   2   0   2   0   2   2   0   2   2   0   0   0   2   2   0   2   0   2   2   0   0   0   2   0   2   0   2   2   2   0   0   0   0   0   0   2   2   2   0   2   2   0   2   0   0   2   0   2   2   2   2   2   0   0   0   0
 MK-5-6                 2   2   2   2   0   2   0   0   0   2   0   0   0   0   0   0   2   2   0   2   2   2   2   0   0   2   2   0   2   0   2   0   0   2   0   0   0   0   0   0   0   0   2   2   2   0   2   0   2   2   2   0   2   0   2   0   0   2   2   2   0   0   0   2   0   0   0   2   0   2   0   2   0   0   2   0   2   0   0   2   0   2   0   2   2   0   0   2   2   0   2   0   0   0   0   2   0   2   2   2   2   2   2   2   2   2   0   2   0   2   0   2   0   0   0   2   2   2   0   0   0   2   0   0   2   2   0   2   2   0   0   0   2   2   2   2   0   0   0   0   0   0   2   0   2   0   2   0   2   2   0   2   2   0   0   0   2   2   0   2   0   2   2   0   0   0   2   0   2   0   2   2   2   0   0   0   0   0   0   2   2   2   0   2   2   0   2   0   0   0   0   2   0   0   2   2   0   0   0   2
 MK-5-7                 2   2   2   2   0   2   0   0   0   2   0   0   0   0   0   0   0   2   0   2   2   2   2   0   0   2   2   0   0   2   2   0   0   2   0   0   0   0   0   0   0   0   2   2   2   0   2   0   2   2   2   0   2   0   2   0   0   2   2   2   0   0   0   2   0   0   0   2   0   2   0   0   0   0   2   0   2   0   0   0   0   2   0   2   2   0   0   2   2   0   0   0   0   0   2   2   0   0   2   2   2   2   2   2   2   2   0   2   0   2   0   2   2   0   0   2   2   2   0   0   0   2   0   0   2   2   2   2   2   0   0   0   2   2   0   2   0   0   0   0   0   0   2   0   2   0   2   0   2   0   0   0   2   0   0   0   2   2   0   2   0   2   2   0   0   0   2   0   2   0   2   2   2   0   0   0   0   0   0   2   0   0   0   2   2   2   2   0   0   0   0   2   0   0   2   2   0   0   0   2
 MK-5-8                 2   2   2   2   0   2   0   0   0   2   0   0   0   2   0   0   0   0   0   2   2   2   2   0   0   2   2   0   0   2   0   2   0   2   0   0   0   0   0   0   2   0   2   2   2   0   2   0   2   2   2   2   2   0   2   0   0   2   2   0   0   0   2   2   0   0   0   2   2   2   0   0   0   0   2   0   2   0   0   0   0   2   0   2   2   0   0   2   2   0   0   0   0   0   2   2   0   0   2   2   2   2   0   2   2   2   0   2   0   0   0   2   2   0   0   2   2   2   0   0   0   0   0   0   2   2   2   2   2   0   0   0   2   2   0   2   0   0   0   0   0   0   2   0   2   0   0   0   2   0   0   0   2   0   0   2   2   2   0   2   0   2   2   0   2   0   2   0   2   0   2   2   2   0   0   0   0   0   0   2   0   0   0   2   2   2   2   0   0   0   0   2   2   0   2   2   0   0   0   2
 MK-5-9                 0   0   2   2   0   2   0   2   0   2   0   0   0   2   0   0   0   0   0   2   2   2   2   0   0   0   2   0   0   2   0   2   0   2   0   0   0   0   0   0   2   0   2   0   2   0   2   0   2   2   2   2   2   2   2   0   0   2   0   0   0   2   2   2   2   0   0   2   2   2   0   0   0   0   2   0   2   0   0   0   0   2   0   2   0   0   0   2   2   0   0   0   0   0   2   2   0   0   2   2   2   2   0   2   2   2   0   2   0   2   2   2   2   0   0   2   2   2   0   0   0   0   2   0   0   2   2   2   2   2   2   0   2   2   0   2   2   2   0   2   0   0   2   0   2   0   2   0   2   0   0   0   2   0   0   0   0   2   2   2   0   2   2   0   0   0   2   0   2   0   2   2   2   2   0   2   0   0   0   2   0   0   0   2   2   0   2   0   0   0   0   2   2   0   2   2   0   0   2   2
 MK-5-10                0   0   0   2   0   2   0   2   0   2   0   0   0   2   0   0   0   0   0   2   2   2   2   0   0   0   2   2   0   2   0   2   2   2   0   0   0   0   0   0   2   0   2   0   2   0   2   0   2   2   2   2   2   2   2   0   0   2   0   0   0   2   2   2   2   0   0   2   2   2   0   0   0   0   2   0   0   0   0   0   0   2   0   2   2   2   0   2   2   0   0   0   0   2   2   2   0   0   2   2   2   2   0   2   2   2   0   2   0   2   2   2   2   0   0   2   2   2   0   0   0   0   2   0   0   2   2   2   2   2   2   0   0   2   0   0   2   0   2   2   0   0   2   0   2   0   2   0   2   0   0   0   2   0   0   0   0   2   2   2   0   0   2   0   0   0   0   0   0   0   2   2   0   2   0   2   0   0   2   2   0   0   0   2   2   0   2   2   0   0   0   2   2   0   2   2   2   0   2   2
 MK-5-11                0   0   0   2   0   2   0   2   0   2   0   0   0   2   0   0   2   0   0   2   2   2   2   0   0   0   2   2   0   2   0   2   2   2   0   0   0   0   0   0   2   0   2   0   2   0   2   0   2   2   2   2   2   0   0   0   0   2   2   0   0   2   0   2   2   2   0   2   2   2   0   0   0   0   2   0   0   0   0   0   0   0   0   0   2   2   0   2   0   0   0   0   0   2   2   2   0   0   0   2   2   2   0   2   2   2   0   2   0   2   2   2   2   2   0   2   2   2   0   0   0   0   2   0   0   2   2   2   2   2   2   0   0   2   0   0   0   0   2   2   2   0   2   0   2   0   2   0   2   0   0   0   2   2   0   0   0   2   2   2   0   0   2   0   0   2   0   0   2   0   2   2   0   2   0   2   0   0   2   2   0   0   0   2   2   0   2   2   0   0   0   2   2   0   2   2   2   0   2   2
 MK-5-12                0   0   0   2   0   2   0   2   0   2   2   0   0   2   0   0   2   0   0   2   2   2   2   0   0   0   0   2   0   2   0   2   2   2   0   0   2   0   0   0   2   0   2   0   2   0   2   0   2   2   2   0   2   0   0   2   0   2   2   0   0   2   0   2   2   2   0   2   0   2   0   0   0   0   2   0   0   0   2   0   0   0   0   0   2   2   0   2   2   0   0   2   0   2   2   2   0   0   0   2   2   2   0   2   2   2   0   2   0   2   2   2   2   2   0   2   2   2   0   0   0   2   0   0   0   2   2   2   2   2   2   0   0   2   0   0   0   0   2   0   2   0   0   0   2   0   2   0   2   0   0   0   2   2   0   0   0   2   2   0   0   0   2   0   2   2   0   2   2   2   0   2   0   2   0   0   0   2   2   2   2   0   0   2   2   2   0   2   0   0   2   2   2   2   2   2   2   0   2   2
 MK-5-13                0   0   0   2   0   2   0   2   0   2   2   0   0   2   0   0   2   0   0   2   2   2   2   0   0   0   0   2   0   2   0   2   0   2   0   0   2   0   0   0   2   0   2   0   2   0   2   0   2   2   0   0   2   0   0   2   2   2   2   0   2   2   0   2   2   2   0   2   0   2   0   0   0   0   2   0   0   0   2   0   0   0   2   0   2   2   0   2   2   0   0   2   0   2   2   2   0   0   0   2   2   2   0   2   2   2   0   2   0   2   0   0   0   2   0   2   2   2   0   0   0   2   2   2   0   2   2   2   2   2   2   2   0   2   0   0   0   0   2   2   2   0   0   0   2   0   2   0   2   0   0   0   2   2   0   0   0   2   2   0   0   0   2   0   2   2   2   2   2   2   0   2   0   2   0   0   0   2   2   2   2   0   0   2   2   0   0   2   0   0   2   0   0   2   2   2   2   0   2   2
 MK-5-14                0   2   2   2   0   2   0   2   0   0   2   0   0   2   0   0   0   0   0   0   2   2   2   0   0   0   0   2   0   2   0   2   0   2   0   0   2   0   0   2   2   0   2   0   2   0   2   0   2   2   0   0   2   0   0   2   0   2   2   0   2   2   0   2   2   2   0   2   2   0   0   0   2   0   2   0   0   0   2   2   0   0   2   0   2   2   0   2   2   0   0   2   0   2   0   2   0   0   0   2   2   2   0   2   2   2   0   2   0   2   2   0   0   2   0   2   2   2   0   2   0   2   2   2   0   2   2   0   2   2   0   0   0   2   0   0   0   0   2   2   2   0   0   0   0   0   2   0   2   0   0   2   2   2   0   0   0   2   2   0   0   0   0   0   2   2   2   2   2   2   0   2   0   2   0   0   0   2   2   2   2   0   0   2   2   0   0   2   0   0   2   0   0   2   2   2   2   0   2   2
 MK-5-15                2   0   2   2   0   2   0   2   0   0   2   0   0   2   0   0   0   0   0   0   2   2   2   0   0   0   0   2   0   2   0   2   0   2   0   0   2   0   2   2   0   2   2   0   2   0   0   0   2   2   0   0   2   0   0   2   0   2   2   0   2   2   0   0   2   2   0   2   2   2   0   0   2   0   2   0   0   0   2   2   0   0   2   0   2   2   2   2   2   0   0   2   2   2   0   2   0   0   0   2   2   2   0   2   2   2   0   2   0   0   2   0   0   2   0   2   2   2   0   0   0   2   0   2   0   2   2   0   2   2   2   0   0   2   0   0   0   0   2   2   2   0   0   0   0   0   2   0   2   0   0   2   2   2   0   0   0   2   2   0   0   0   0   0   2   2   2   2   2   2   0   2   0   2   0   0   2   2   2   2   0   0   2   2   2   0   0   2   0   0   0   0   0   2   2   2   2   0   2   2
 MK-5-16                2   0   2   2   0   0   0   2   0   0   2   2   0   2   0   0   2   0   0   0   2   2   2   0   0   0   0   2   0   2   0   2   0   2   0   0   2   0   2   2   0   2   2   0   2   0   0   0   0   2   0   0   2   0   0   2   0   2   2   0   2   2   0   0   2   2   0   2   2   2   0   0   2   0   2   0   0   0   2   2   0   0   2   0   2   0   2   2   2   0   0   2   2   2   0   2   2   0   0   2   2   2   0   2   2   2   0   2   0   0   2   0   0   2   0   2   2   2   0   0   2   2   0   0   0   2   2   0   2   2   2   0   0   2   0   0   0   0   2   2   2   0   0   0   0   0   2   2   2   0   0   2   2   0   0   0   0   2   2   0   0   0   0   0   2   2   2   2   2   2   2   2   0   2   0   0   2   2   2   2   0   0   2   2   2   0   0   2   0   0   0   0   0   2   2   2   0   0   2   2
 MK-6-1                 0   0   2   2   2   2   0   0   0   0   2   0   2   2   2   2   0   0   0   0   0   0   2   2   2   2   2   2   2   0   2   0   0   2   0   0   2   2   2   2   2   2   0   2   2   2   2   2   0   0   0   0   0   2   2   2   2   0   2   2   0   0   2   0   2   2   2   2   0   0   2   0   0   0   0   2   2   0   2   2   0   2   0   2   2   2   2   2   0   0   2   2   2   0   0   0   0   0   2   0   0   2   0   2   0   2   0   2   2   0   0   2   2   0   2   0   0   2   2   2   0   0   0   2   2   2   0   2   0   2   0   0   0   0   0   2   2   2   2   2   0   0   2   2   2   2   2   2   0   2   0   2   2   2   2   0   0   0   2   2   2   0   0   2   0   2   2   0   0   0   2   2   0   0   2   0   2   2   2   0   0   2   0   0   2   2   2   2   0   0   0   0   0   0   0   0   2   0   0   2
 MK-6-2                 0   0   2   2   2   2   0   0   0   0   2   0   2   2   0   2   0   0   0   0   0   0   0   2   2   2   2   0   2   0   2   0   0   2   0   0   2   2   2   2   2   0   0   2   2   2   2   2   0   0   0   0   0   2   2   2   2   2   2   2   0   0   2   0   2   2   2   2   0   0   2   0   0   0   0   2   0   0   2   2   0   2   2   2   2   2   2   2   0   0   2   0   2   0   0   0   0   0   0   0   0   2   0   2   0   2   0   2   2   0   0   2   2   0   2   0   0   2   2   2   0   0   0   2   2   2   0   2   0   2   0   0   0   0   0   2   2   0   0   2   0   0   2   2   2   2   2   2   0   2   0   2   2   2   2   0   0   0   2   2   2   0   0   2   0   0   2   0   0   0   2   2   2   0   2   0   2   0   2   0   0   2   0   0   2   2   2   2   0   0   0   0   0   0   0   2   2   0   0   2
 MK-6-3                 0   0   2   2   2   2   0   0   0   0   0   0   2   2   0   2   2   0   0   0   0   0   0   0   2   0   2   0   2   0   2   0   0   2   0   0   2   2   2   2   2   0   0   2   2   2   2   2   2   0   0   0   0   2   2   2   2   2   2   2   0   0   2   0   2   2   0   2   0   0   2   0   0   0   0   2   0   0   2   2   0   2   2   2   2   2   2   2   0   0   2   0   2   0   0   0   0   0   0   0   0   0   0   2   0   2   0   2   2   0   0   2   2   0   2   0   0   2   2   2   0   0   0   0   2   2   0   2   0   2   2   0   0   0   0   2   2   0   0   2   0   0   2   2   2   2   2   2   0   0   0   2   0   2   2   0   0   0   2   2   2   0   0   2   2   0   0   2   0   0   2   2   2   0   0   0   2   0   2   0   0   2   0   0   0   2   2   2   0   0   2   0   0   0   0   2   2   0   0   2
 MK-6-4                 0   0   2   0   2   2   0   0   0   0   0   0   2   2   2   2   2   0   0   0   0   0   0   0   2   0   2   0   2   0   2   0   0   2   0   0   0   2   2   2   2   0   0   2   2   0   2   2   2   0   2   0   2   2   0   2   2   2   2   2   2   2   2   0   2   2   0   2   0   0   2   0   0   0   0   2   0   0   2   2   0   2   2   2   2   2   2   2   0   0   2   0   0   0   2   0   0   0   0   2   0   0   0   2   0   2   0   0   2   0   0   2   2   0   2   0   2   2   2   2   0   0   0   2   2   2   0   2   0   2   0   0   0   2   0   2   2   0   0   0   0   2   2   2   2   2   2   2   0   0   0   2   2   2   2   0   0   0   2   2   2   0   0   2   0   0   0   2   0   0   0   2   2   0   0   0   2   0   2   0   0   2   0   0   2   2   2   2   0   0   2   0   0   0   0   2   2   2   0   2
 MK-6-5                 0   0   2   0   2   2   0   2   0   0   0   0   2   2   2   2   2   0   0   2   0   0   0   0   2   0   2   0   2   0   2   0   0   2   0   2   0   2   2   2   2   2   0   2   0   0   2   0   2   0   2   0   2   2   0   2   2   2   2   2   2   0   2   0   2   2   0   2   0   0   2   0   0   0   0   2   0   0   2   2   0   2   2   2   0   2   2   2   0   0   2   0   2   2   2   0   0   0   0   0   0   0   0   0   0   2   0   0   2   0   0   2   2   0   2   0   2   2   2   2   0   0   0   2   2   2   0   2   0   2   0   0   2   2   0   2   2   0   0   0   0   0   2   2   2   2   2   2   0   0   0   2   2   2   2   0   0   0   2   2   2   0   0   2   0   0   0   2   0   0   0   2   2   0   0   0   2   0   2   0   0   2   0   0   2   2   2   2   0   0   2   0   0   0   0   2   2   2   0   2
 MK-6-6                 0   0   2   2   2   2   0   2   0   0   0   0   2   2   2   2   2   0   0   2   0   0   0   0   2   0   2   0   2   0   0   0   0   2   0   2   0   2   2   2   2   2   0   2   0   0   2   0   2   0   0   0   2   2   0   2   2   2   0   2   2   0   2   0   2   2   0   2   2   0   2   0   0   0   0   2   0   2   2   2   0   2   2   2   0   2   2   2   0   0   2   0   0   2   2   0   0   0   0   0   0   0   0   0   0   2   0   0   2   0   0   2   2   0   2   2   0   2   2   2   0   0   0   2   2   2   0   2   0   2   2   0   2   2   0   2   2   0   2   2   0   0   2   2   2   2   2   2   0   0   0   0   2   2   2   0   0   0   2   2   2   2   2   2   2   0   2   2   0   0   0   2   2   0   0   0   0   0   0   0   0   2   0   0   2   2   2   2   2   0   2   0   0   0   0   2   2   2   0   2
 MK-6-7                 0   0   2   2   2   2   0   0   0   0   0   0   2   2   2   2   2   0   0   2   0   0   0   0   2   0   2   0   2   0   0   0   0   2   0   2   0   2   0   2   2   2   0   2   0   2   2   0   2   2   0   0   2   2   0   2   2   2   0   2   0   0   2   0   2   0   0   0   2   0   2   0   0   0   0   2   0   2   2   2   0   2   2   2   0   2   2   2   0   0   2   0   0   2   2   0   0   2   0   0   0   0   0   0   0   2   0   0   2   0   0   2   2   0   2   2   0   2   2   2   0   0   0   0   2   2   2   2   0   2   2   0   0   2   0   2   0   0   2   2   0   0   2   2   2   2   2   2   0   0   0   0   2   2   2   0   0   0   2   2   2   2   2   2   2   0   2   0   0   0   0   2   2   0   0   0   0   0   0   0   0   2   0   0   0   2   2   2   2   0   2   0   0   0   0   2   2   2   0   2
 MK-6-8                 0   0   0   2   2   2   2   0   2   0   0   0   0   2   2   2   2   2   0   2   2   2   0   0   2   0   2   0   2   0   0   2   0   2   0   2   0   0   0   2   2   2   0   2   0   2   2   0   2   2   2   0   2   2   0   2   0   2   0   2   0   0   2   0   2   0   0   0   2   2   2   0   0   0   0   2   0   2   2   2   0   2   2   2   0   0   2   2   0   0   2   2   0   2   2   0   0   2   2   0   0   0   0   0   0   2   0   0   0   0   0   2   2   0   2   2   0   2   2   2   0   0   0   0   2   2   0   2   0   2   2   0   0   2   0   2   2   0   2   2   0   0   2   0   2   2   2   2   0   0   0   0   2   2   2   0   0   0   2   2   2   2   2   2   2   0   2   0   0   0   0   2   2   0   0   0   2   0   0   0   0   2   0   0   0   2   2   2   2   0   2   2   0   0   0   2   2   2   2   2
 MK-6-9                 0   0   0   2   2   2   2   0   2   0   0   0   0   0   0   2   2   0   0   2   2   2   0   0   2   0   2   0   2   0   0   2   0   2   0   2   0   0   0   2   2   2   0   2   2   2   2   0   2   2   2   0   0   2   0   2   0   2   2   2   0   0   2   0   2   0   0   0   2   0   0   0   0   0   0   0   0   2   2   2   0   2   2   2   0   0   0   2   0   0   2   2   0   2   2   0   0   2   0   0   0   0   2   0   0   2   0   0   0   0   0   2   0   0   2   2   0   2   2   2   0   0   0   0   2   0   0   2   0   2   2   0   0   2   0   2   2   0   2   2   0   0   2   0   2   2   2   2   0   0   0   2   2   2   2   0   0   2   2   2   2   2   2   2   2   0   2   0   0   0   0   2   2   0   0   0   0   0   0   0   0   2   0   0   0   2   0   2   2   0   2   2   0   0   0   2   2   2   2   2
 MK-6-10                2   0   0   2   2   2   2   0   2   0   0   0   0   0   0   2   2   0   0   2   2   2   0   0   2   0   2   0   2   0   0   2   0   2   0   2   0   0   0   2   2   2   0   2   2   2   2   0   2   2   2   2   0   0   0   2   0   0   2   2   0   0   2   0   2   0   0   0   2   0   0   0   0   0   0   0   0   0   2   2   0   2   2   2   0   0   0   2   0   0   2   2   0   2   2   0   0   2   0   0   0   2   2   0   0   2   0   0   2   0   0   2   0   0   0   2   0   2   0   2   0   0   0   0   2   0   2   2   0   2   2   0   0   2   0   2   0   0   2   2   0   0   2   0   2   2   2   2   0   0   0   2   2   2   2   2   0   2   2   2   2   2   2   2   2   0   2   0   0   0   0   2   2   0   0   0   0   0   0   0   0   2   0   0   0   2   0   2   2   0   2   2   0   0   0   2   0   2   2   2
 MK-6-11                2   0   0   0   2   2   2   0   2   0   0   0   0   0   0   2   2   0   0   2   2   2   0   0   2   0   2   0   2   0   0   2   0   2   0   2   0   0   0   2   2   2   2   2   2   0   2   0   2   2   2   2   0   0   0   2   0   0   2   2   0   0   2   0   2   0   2   0   2   0   0   0   2   0   0   0   2   0   2   2   0   2   2   2   0   0   0   2   0   0   2   2   0   0   2   0   0   2   0   2   0   0   2   0   0   2   0   0   2   0   0   2   0   0   0   2   0   2   0   2   0   0   0   0   2   0   2   2   0   0   2   0   0   2   0   2   0   0   2   2   0   0   2   0   2   2   2   2   0   0   0   2   2   2   2   2   0   2   2   2   2   0   2   2   2   0   2   0   0   0   0   2   2   0   0   0   0   0   0   0   0   2   0   0   0   2   0   2   2   0   2   2   0   0   0   2   0   2   2   2
 MK-6-12                2   0   0   0   2   2   2   0   2   0   0   0   0   0   0   2   2   0   0   2   2   2   0   0   0   0   2   0   2   0   0   2   0   2   0   2   0   0   2   2   2   2   2   2   2   0   2   0   2   2   2   2   0   0   0   2   0   0   0   2   0   0   2   0   2   0   2   0   2   0   0   0   2   0   0   0   2   0   2   2   0   2   2   2   2   0   0   2   0   0   2   2   2   0   2   0   2   2   0   2   0   0   2   0   0   2   0   0   2   0   0   2   2   0   0   2   0   2   2   2   0   0   0   0   2   0   2   2   2   0   2   0   0   2   0   2   0   0   2   2   0   0   2   0   2   0   2   2   0   0   0   2   2   2   2   2   0   2   2   2   2   0   2   2   2   0   2   0   0   0   0   2   0   0   0   0   0   0   0   0   0   2   0   0   0   2   0   2   2   0   2   2   0   0   0   2   0   2   2   2
 MK-6-13                2   2   0   0   2   2   2   0   2   0   0   0   2   0   0   2   2   2   0   2   2   2   0   0   0   0   2   0   2   0   0   2   0   2   0   2   0   0   2   2   2   2   0   2   0   0   2   0   0   2   0   2   0   0   0   2   0   0   0   2   0   0   0   0   2   0   2   0   2   0   0   0   2   0   0   0   2   0   2   2   0   2   2   2   2   0   0   0   0   0   2   0   2   2   0   0   2   2   0   2   0   0   2   0   0   2   0   0   2   0   0   2   2   0   0   2   0   0   2   2   0   0   2   0   0   0   2   2   2   0   2   2   0   2   0   2   0   0   2   2   0   0   2   0   2   0   2   2   2   0   0   2   2   2   2   2   0   2   2   2   2   2   2   2   0   0   2   0   0   0   0   2   0   0   0   0   0   0   0   0   0   2   0   0   0   2   0   2   0   0   2   2   0   0   0   2   0   2   2   2
 MK-6-14                2   2   2   0   2   2   2   2   2   0   0   2   2   0   2   2   2   0   0   2   2   2   0   0   0   0   2   0   0   0   0   2   0   2   0   2   0   0   2   2   2   0   0   2   0   0   2   0   0   2   0   0   0   0   0   2   0   0   0   2   0   0   0   0   2   0   2   0   2   2   0   0   2   0   0   0   0   0   2   2   0   2   2   2   2   0   0   0   0   0   0   0   2   2   0   0   2   2   0   2   0   2   2   0   0   2   0   0   2   0   0   2   2   0   0   2   2   0   0   2   0   0   2   0   0   0   2   2   2   0   2   2   0   2   0   2   0   0   2   2   0   0   0   0   2   0   2   2   2   2   0   2   2   0   2   2   0   2   2   2   2   2   0   0   0   0   2   2   0   0   0   2   0   0   0   0   2   2   0   2   0   2   0   0   0   2   0   2   0   0   2   2   0   0   0   2   0   2   0   2
 MK-6-15                2   2   2   0   2   2   2   2   2   0   0   2   2   0   2   2   2   0   0   2   2   2   0   0   0   0   0   0   2   0   0   2   0   2   0   2   0   0   2   2   2   0   0   2   0   0   2   0   0   2   0   0   0   0   2   0   0   0   0   2   0   0   0   2   2   0   2   2   2   2   0   0   2   0   0   0   0   2   2   0   0   2   2   2   0   0   2   0   0   0   0   0   2   2   0   0   2   2   0   2   0   2   2   0   0   2   2   0   2   0   0   2   2   0   0   2   2   0   0   2   0   0   2   0   0   2   2   2   2   2   2   2   2   2   0   0   0   0   2   2   0   0   0   0   2   0   2   2   2   0   0   2   2   0   2   2   0   2   2   2   2   0   0   0   0   0   2   2   0   0   0   2   0   0   0   0   2   2   0   2   0   2   0   0   0   2   0   2   0   0   2   2   0   0   0   2   0   2   2   2
 MK-6-16                2   2   2   0   2   2   2   2   2   0   0   2   2   0   2   2   2   0   0   2   2   2   0   0   0   0   0   0   2   0   0   2   0   0   0   2   0   0   2   2   2   0   0   2   0   0   2   0   0   2   0   0   0   0   2   0   0   0   0   2   0   0   0   2   2   0   2   2   2   2   0   0   2   0   0   0   2   2   2   0   0   0   2   2   0   0   2   0   0   0   0   0   2   2   0   0   2   2   2   0   2   2   2   0   0   2   2   0   2   0   0   2   2   0   0   2   2   0   0   2   0   0   2   0   0   2   0   2   2   0   2   2   2   0   0   0   0   2   2   2   2   0   0   0   2   2   2   2   2   0   0   0   2   0   2   2   0   2   0   0   2   0   0   0   0   0   2   2   0   0   0   0   0   2   0   0   2   2   0   2   0   2   0   0   0   0   0   2   0   0   2   2   0   0   0   2   0   2   2   2
 
!****************************************** Phenotypic Data **********************************************************
!-100.0 is resevred for missing phenotype
SimulatedTrait1        15.7405   15.9128   14.9687   14.2427   13.2880   13.7949   13.5512   16.4959   14.7613   16.0940   15.2570   14.9243   14.2323   15.6298   15.1941   14.5236   14.2469   13.5338   14.8560   16.3485   13.4157   14.2258   14.1550   13.9741   14.1413   16.2532   14.1980   13.8445   15.9469   16.5458   15.6362   15.0999   14.2980   15.6659   15.1980   14.4021   15.3061   14.2192   15.7335   14.5075   16.1401   16.1392   15.3884   16.2565   16.1124   14.0790   15.1160   14.8279   15.6480   15.4023   16.5051   15.6229   15.4744   16.6928   13.2069   15.2490   13.7028   13.2612   14.5253   14.3157   15.9412   15.3209   15.5028   15.5415   14.9148   13.7847   15.2215   15.9925   13.8451   15.2214   15.6926   14.9748   13.9836   15.7442   13.9072   14.0011   14.1866   15.4895   14.2928   15.5930   16.2117   15.5668   14.6542   15.3075   15.7323   14.4983   16.7663   15.8607   14.9011   14.7389   15.9962   14.1321   16.3252   15.5826   15.5114   13.7091   16.1816   14.6620   16.1901   17.0930   15.6109   15.5751   14.9016   15.0439   16.4537   14.3674   14.4721   14.4855   13.9200   15.7631   14.5690   16.0696   13.7740   13.7422   14.8920   13.5318   15.8875   13.5515   15.4221   15.1311   15.2494   14.7756   15.2480   13.5411   14.2161   15.9681   14.7959   14.8221   14.4940   13.3383   16.3071   15.2302   16.6637   14.8660   13.6711   13.3386   14.4249   13.6747   15.4734   13.7771   16.4480   14.9580   13.2921   14.9883   15.6448   14.2026   15.5007   16.0532   15.9302   16.4429   14.7965   13.7961   14.1937   13.4113   15.3690   15.5399   14.1713   16.7944   13.8500   16.3050   15.7876   14.2953   14.7551   15.8053   14.3780   14.4716   13.4359   14.6721   15.4908   16.6202   14.5612   14.0997   14.2074   16.2403   15.7940   13.9318   13.8192   16.3597   12.8737   14.9424   13.8579   14.4567   14.2922   13.8537   16.2113   14.0349   15.9721   16.0338   14.6289   15.7268   16.1246   15.6158   13.5358   13.8715   15.0029   14.0352   14.5029   16.1690   15.3795   16.2003
SimulatedTrait2         9.5040    9.3466    9.6014   10.6763   10.2282   10.5036   10.6045    9.6821    9.8314    9.5663    9.6218    9.4912   10.1462    9.4571    9.2325   10.7910   10.6190   10.3044   10.3203    9.4232   10.7480   10.2890   10.4894   10.8592   10.7669    9.1875   10.8232   10.4732    9.4972    9.3533    9.4619   10.5402   10.4347    9.3120   10.1571   10.4741    9.6149   10.6093    9.4653   10.4096    9.6816    9.5346    9.0254    9.6916    9.6367   10.8674   10.2615   10.5589    9.0774   10.3167    9.5634    9.4953   10.7509    9.4234   10.9401    9.6602   10.6439   10.3948   10.8467   10.6081    9.9178    9.7467    9.7367   10.4422   10.1770   11.1280   10.0794    9.7777   10.3468    9.2758    9.5121   10.9158   10.3242    8.9207   10.4856   10.8822   10.5028    9.7204   10.2906    9.8964    9.3880   10.0259   10.5495    9.7777    9.5200    9.3966    9.0438    9.2598   10.4139    9.7309    9.5918   10.2157    9.4281    9.9798    9.4069   10.4954    9.3643   10.8906    9.4251    9.2007    9.6238    9.1306   10.4109   10.8725    9.7964   10.5088   10.1988   10.4017   10.6641    9.4189   10.6724    9.7304   10.8670   10.8534    9.5636   10.3332    9.1548   10.2539   10.4131    9.1130    9.2542    9.7956    9.4780   10.5655   10.2343    9.7899    9.0783   10.7441   11.0702   10.7959    9.7631    9.7260    9.5787   10.2203   10.2861   10.6135   10.7722   10.8113    9.7392   10.3807    9.4737   10.5811   10.8747    9.7558    9.1837   10.7813    9.7685    9.6749    9.7503    9.7486    9.5312   10.5003   10.4421   10.3995    9.6379    9.5003   10.5740    9.1893   10.6722    9.3181    9.3851   10.5469   10.9095    9.3381   11.0484    9.7037   10.6113   10.8229    9.1334    9.3759   10.3980   10.8983   10.1093    9.7779    9.2483   10.2249    9.8602    9.5767   10.9734    9.5884   10.8547    9.4446   10.7275   10.9062    9.8542   10.2898    9.8591    9.6910    9.5284    9.4890    9.1389    9.8947   10.2208   10.5647   10.0068   10.7100   10.9163    9.4819   10.8391    9.6245
 
