# Supplementary material for: Inclusive Composite Interval Mapping of QTL by Environment Interactions in Biparental Populations
Source: PLoS One. 2015 Jul 10;10(7):e0132414. doi: 10.1371/journal.pone.0132414 (PMC4498613; doi:10.1371/journal.pone.0132414)
Supplement: S6 File — (ZIP) [file pone.0132414.s006.zip › H=0.8/L1/run_00198.met]

!**********************Note: lines staring with "!" are remarks and will be ignored in the program********************
!*********************************General Information**********************************
!Assuming F1 = P1 x P2, populations available in QTL IciMapping are: 
!  1, P1BC1F1 = P1 x F1, the first backcrossing where P1 is used as the recurrent parent;
!  2, P2BC1F1 = P2 x F1, the first backcrossing where P2 is used as the recurrent parent;
!  3, F1DH, F1-derived doubled haploids; 
!  4, RIL or F1RIL, recombination inbred lines through the repeated selfing of F1;
!  5, P1BC1RIL, recombination inbred lines through the repeated selfing of P1BC1F1;
!  6, P2BC1RIL, recombination inbred lines through the repeated selfing of P2BC1F1;
!  7, F2, the selfing generation of F1;
!  8, F3, the selfing generation of F2;
!  9, P1BC2F1, the second backcrossing where P1 is used as the recurrent parent; 
! 10, P2BC2F1, the second backcrossing where P2 is used as the recurrent parent;
! 11, P1BC2RIL, recombination inred lines through the repeated selfing of P1BC2F1; 
! 12, P2BC2RIL, recombination inred lines through the repeated selfing of P2BC2F1; 
! 13, P1BC1F2, the selfing generation of P1BC1F1; 
! 14, P2BC1F2, the selfing generation of P2BC1F1; 
! 15, P1BC2F2, the selfing generation of P1BC2F1; 
! 16, P2BC2F2, the selfing generation of P2BC2F1; 
! 17, P1BC1DH, P1BC1F1-derived doubled haploids; 
! 18, P2BC1DH, P2BC1F1-derived doubled haploids; 
! 19, P1BC2DH, P1BC2F1-derived doubled haploids; 
! 20, P2BC2DH, P2BC2F1-derived doubled haploids; 
   3      !Mapping Population (see remarks above)
   2      !Mapping Function (1 for Kosambi; 2 for Haldane; 3 for Morgan)
   2      !Marker Space Type (1 for intervals; 2 for positions)
   1      !Marker Space Unit(1 for centiMorgans; 2 for Morgan)
   6      !Number of Chromosomes (or Linkage Groups)
 200      !Size of the mapping population
   2      !Number of environments
 
!***************************************** Chromosomes and Linkage Maps **********************************************
!Chromosome                 NumMarkers
-CH1                        16
-CH2                        16
-CH3                        16
-CH4                        16
-CH5                        16
-CH6                        16
!Linkage map (Marker name followed by position or the interval length)
 MK-1-1                1     0.000
 MK-1-2                1    10.000
 MK-1-3                1    20.000
 MK-1-4                1    30.000
 MK-1-5                1    40.000
 MK-1-6                1    50.000
 MK-1-7                1    60.000
 MK-1-8                1    70.000
 MK-1-9                1    80.000
 MK-1-10               1    90.000
 MK-1-11               1   100.000
 MK-1-12               1   110.000
 MK-1-13               1   120.000
 MK-1-14               1   130.000
 MK-1-15               1   140.000
 MK-1-16               1   150.000
 MK-2-1                2     0.000
 MK-2-2                2    10.000
 MK-2-3                2    20.000
 MK-2-4                2    30.000
 MK-2-5                2    40.000
 MK-2-6                2    50.000
 MK-2-7                2    60.000
 MK-2-8                2    70.000
 MK-2-9                2    80.000
 MK-2-10               2    90.000
 MK-2-11               2   100.000
 MK-2-12               2   110.000
 MK-2-13               2   120.000
 MK-2-14               2   130.000
 MK-2-15               2   140.000
 MK-2-16               2   150.000
 MK-3-1                3     0.000
 MK-3-2                3    10.000
 MK-3-3                3    20.000
 MK-3-4                3    30.000
 MK-3-5                3    40.000
 MK-3-6                3    50.000
 MK-3-7                3    60.000
 MK-3-8                3    70.000
 MK-3-9                3    80.000
 MK-3-10               3    90.000
 MK-3-11               3   100.000
 MK-3-12               3   110.000
 MK-3-13               3   120.000
 MK-3-14               3   130.000
 MK-3-15               3   140.000
 MK-3-16               3   150.000
 MK-4-1                4     0.000
 MK-4-2                4    10.000
 MK-4-3                4    20.000
 MK-4-4                4    30.000
 MK-4-5                4    40.000
 MK-4-6                4    50.000
 MK-4-7                4    60.000
 MK-4-8                4    70.000
 MK-4-9                4    80.000
 MK-4-10               4    90.000
 MK-4-11               4   100.000
 MK-4-12               4   110.000
 MK-4-13               4   120.000
 MK-4-14               4   130.000
 MK-4-15               4   140.000
 MK-4-16               4   150.000
 MK-5-1                5     0.000
 MK-5-2                5    10.000
 MK-5-3                5    20.000
 MK-5-4                5    30.000
 MK-5-5                5    40.000
 MK-5-6                5    50.000
 MK-5-7                5    60.000
 MK-5-8                5    70.000
 MK-5-9                5    80.000
 MK-5-10               5    90.000
 MK-5-11               5   100.000
 MK-5-12               5   110.000
 MK-5-13               5   120.000
 MK-5-14               5   130.000
 MK-5-15               5   140.000
 MK-5-16               5   150.000
 MK-6-1                6     0.000
 MK-6-2                6    10.000
 MK-6-3                6    20.000
 MK-6-4                6    30.000
 MK-6-5                6    40.000
 MK-6-6                6    50.000
 MK-6-7                6    60.000
 MK-6-8                6    70.000
 MK-6-9                6    80.000
 MK-6-10               6    90.000
 MK-6-11               6   100.000
 MK-6-12               6   110.000
 MK-6-13               6   120.000
 MK-6-14               6   130.000
 MK-6-15               6   140.000
 MK-6-16               6   150.000
!*********************************** Marker Types ********************************************************************
!Co-dominant marker: When heterozygote F1 is present, P1 is coded as 2, F1 is coded as 1, and P2 is coded as 0; Otherwise, P1 is coded as 2, and P2 is coded as 0. 
!Dominant marker: When heterozygote F1 is present, P1 and F1 are coded as 12, and P2 is coded as 0; Otherwise, P1 is coded as 2, and P2 is coded as 0.  
!Recessive markers: When heterozygote F1 is present, P1 is coded as 2, and F1 and P2 are coded as 10; Otherwise, P1 is coded as 2, and P2 is coded as 0. 
!Missing marker is coded as -1. 
 MK-1-1                 0   2   2   2   0   2   0   2   0   2   2   0   2   2   0   0   0   2   2   2   0   2   0   0   2   2   2   2   2   2   0   0   0   0   2   0   2   0   2   0   0   2   0   0   0   0   2   0   2   2   2   0   0   0   2   2   0   2   0   0   2   2   0   0   2   2   2   0   0   0   2   0   2   0   2   2   0   0   0   0   0   2   0   0   0   2   2   2   0   2   2   0   2   2   2   2   2   2   2   0   2   0   0   2   2   2   2   0   2   2   0   0   2   0   2   2   2   0   0   0   0   2   2   0   0   2   2   2   0   0   2   2   2   0   0   0   2   2   2   0   2   0   0   0   2   0   0   2   2   0   2   2   0   2   2   0   2   0   0   0   2   2   2   2   0   2   0   2   0   2   2   2   0   0   0   2   0   2   2   2   0   0   0   2   2   2   2   0   0   2   0   0   0   2   2   2   2   0   0   0
 MK-1-2                 0   2   2   2   0   2   0   2   0   2   2   0   2   2   0   2   0   2   2   2   0   2   0   0   2   0   2   2   2   0   0   0   0   0   0   0   2   0   2   0   0   2   0   0   0   0   2   0   2   2   2   0   0   0   2   2   0   2   0   0   2   2   0   0   2   2   2   0   0   0   0   0   2   0   2   2   0   0   0   0   0   2   0   0   0   2   2   2   0   2   0   0   2   2   2   2   2   2   2   0   2   0   0   2   2   2   2   0   2   2   0   0   2   0   2   2   2   0   0   0   0   2   2   0   0   2   2   2   0   0   2   2   2   2   0   0   2   2   2   0   2   0   0   0   2   0   0   2   2   0   2   2   0   2   2   0   2   0   0   0   2   2   2   2   0   2   0   2   0   2   2   2   0   0   0   2   0   0   2   2   0   0   2   2   2   2   2   2   0   2   0   0   0   2   2   2   2   0   0   0
 MK-1-3                 0   2   2   2   0   2   2   0   0   2   2   0   2   2   0   2   0   2   2   2   0   2   0   0   2   0   2   2   0   0   0   0   0   0   0   0   2   0   2   0   0   2   0   0   0   0   2   0   0   0   2   0   2   0   0   2   0   2   0   0   0   2   0   0   2   2   2   2   0   0   0   0   2   0   2   2   0   0   0   0   0   0   0   0   0   2   2   2   0   2   0   0   2   0   2   2   2   2   2   0   2   0   0   0   0   2   2   0   2   2   0   0   2   0   2   2   2   0   0   0   0   2   2   0   0   2   2   2   2   0   2   2   0   0   0   0   2   2   2   0   2   0   2   0   2   0   0   2   2   0   2   0   0   0   2   0   0   0   0   0   2   2   2   2   0   2   0   2   0   0   2   0   2   0   2   2   0   0   2   0   0   0   2   2   2   2   2   2   0   0   0   0   0   2   2   2   0   0   0   0
 MK-1-4                 0   2   2   2   2   2   0   2   0   2   2   0   0   2   0   2   2   2   2   2   0   2   0   0   2   0   2   0   0   0   0   0   0   0   2   0   2   0   0   0   0   2   0   0   0   2   2   0   0   0   2   0   2   0   0   2   0   2   2   0   0   2   0   0   0   0   0   2   0   2   0   2   2   0   2   2   0   0   0   0   0   0   2   0   0   2   2   2   0   0   0   0   2   0   2   2   2   2   2   0   2   2   0   0   0   2   2   0   2   2   0   0   2   0   0   2   2   0   0   0   2   2   2   0   0   2   2   2   2   0   2   2   0   0   0   0   2   0   2   0   2   0   2   0   2   0   0   2   2   0   2   0   0   0   2   0   0   0   0   0   2   2   2   2   0   2   0   2   0   0   2   2   2   0   2   2   0   2   2   0   0   0   2   2   2   2   2   2   2   0   0   0   0   2   2   2   0   0   0   0
 MK-1-5                 0   2   0   2   0   2   0   2   2   2   2   0   2   2   0   2   2   2   2   2   0   2   0   0   2   0   2   0   0   0   0   2   0   0   2   0   2   0   0   0   0   2   0   0   0   2   2   2   0   0   2   0   2   0   2   2   0   2   2   0   0   2   0   0   0   0   0   2   0   2   0   2   2   2   0   2   0   0   0   0   0   0   2   0   0   2   2   2   0   0   0   0   2   0   2   2   2   2   2   0   2   2   2   0   0   2   2   0   2   2   2   0   2   0   0   2   2   0   2   0   2   2   2   0   0   2   2   2   2   0   2   2   0   0   0   0   2   0   2   0   2   0   2   0   2   0   0   2   0   0   2   0   0   2   2   0   0   0   0   0   2   0   2   0   0   2   0   2   0   0   2   2   2   0   2   2   0   2   2   0   0   0   0   2   2   2   2   2   2   0   0   0   2   2   2   2   0   0   0   0
 MK-1-6                 0   2   0   2   0   2   0   2   0   2   2   0   2   2   0   2   2   2   2   0   0   2   0   0   2   0   2   0   0   0   0   2   0   0   2   0   2   0   0   0   0   2   0   0   0   2   2   0   2   0   2   0   2   0   2   2   2   2   2   0   0   2   0   2   0   0   0   2   0   2   0   2   2   2   0   2   0   0   0   0   2   0   2   0   0   2   2   0   0   0   2   0   2   0   2   2   2   2   2   0   0   2   0   0   0   0   0   0   2   2   2   0   2   0   0   2   2   2   2   0   2   2   2   0   0   2   2   2   2   0   2   2   0   0   0   0   0   0   2   0   2   0   2   0   2   0   0   2   0   0   2   2   0   0   2   0   0   0   0   2   2   0   2   0   0   2   2   2   0   0   2   2   2   0   2   2   0   2   2   0   0   0   0   2   2   2   2   2   0   0   0   0   2   2   2   2   0   0   2   0
 MK-1-7                 0   2   0   2   0   2   0   2   0   2   2   0   2   2   0   2   2   2   2   0   0   2   0   0   2   0   2   0   2   0   0   2   0   0   2   0   0   0   0   0   0   0   0   0   0   2   2   0   2   0   2   0   2   0   2   2   2   2   2   0   0   2   0   2   2   0   0   2   0   2   0   2   2   0   0   0   0   0   0   0   2   0   2   2   0   2   2   0   0   0   2   0   2   0   2   2   2   2   2   0   0   2   0   0   0   0   0   0   2   2   2   0   2   0   0   2   2   2   2   2   2   2   2   0   0   2   2   2   2   0   2   2   0   0   0   0   0   0   2   0   2   2   0   0   2   0   2   2   0   0   2   2   0   0   2   0   0   0   0   2   2   0   2   0   0   2   2   2   2   0   2   2   2   0   2   2   0   2   2   0   2   0   0   2   2   2   2   2   2   0   0   0   2   2   2   0   0   0   2   0
 MK-1-8                 0   2   2   2   2   2   0   2   0   2   2   0   2   2   0   0   2   2   2   0   0   2   0   0   2   0   2   2   2   0   0   2   0   0   0   2   2   0   0   0   0   0   2   0   0   2   2   0   2   0   2   0   2   0   2   0   2   2   2   0   0   2   0   2   2   0   0   2   0   2   0   2   2   0   0   0   0   0   2   0   2   2   2   2   0   2   2   0   0   0   2   0   2   0   2   2   2   2   0   2   0   2   0   0   0   0   0   0   2   2   2   0   2   0   2   0   2   2   2   2   2   2   2   0   0   2   2   2   2   0   2   2   0   0   2   0   0   0   2   0   2   2   0   0   2   0   0   2   0   0   2   2   0   0   2   0   0   0   2   2   2   0   2   0   0   2   2   2   2   0   2   2   2   0   0   2   0   2   2   0   2   0   0   2   2   2   2   2   2   0   0   0   2   0   2   0   0   0   2   0
 MK-1-9                 0   0   2   2   2   2   2   2   0   2   2   0   2   2   0   0   0   2   0   0   0   2   0   0   2   2   2   2   0   0   0   2   0   0   0   0   2   0   0   2   0   0   2   0   0   2   2   0   2   0   2   0   2   0   0   0   2   0   2   0   0   0   0   2   2   0   2   0   0   2   0   2   2   0   0   0   0   0   2   0   2   2   2   2   0   2   2   2   0   0   0   0   2   0   2   2   2   2   0   2   0   2   0   0   0   0   2   0   2   2   2   0   2   0   0   0   2   2   2   0   2   2   2   0   2   2   2   2   2   0   2   2   0   0   2   2   0   0   2   0   2   2   0   2   2   0   0   2   0   0   2   2   0   0   2   0   0   0   2   0   2   0   2   0   0   0   2   2   2   0   2   2   2   0   0   2   0   2   2   0   2   0   0   2   2   2   2   2   2   0   0   0   2   0   2   0   0   0   0   0
 MK-1-10                0   0   2   2   2   2   2   2   0   0   2   0   0   2   0   0   0   2   2   0   0   0   0   0   2   2   2   2   0   0   0   0   2   0   0   0   0   0   0   2   0   0   2   0   2   2   2   0   0   0   2   0   2   0   0   0   2   0   2   0   0   0   0   2   0   2   2   0   0   0   0   2   2   0   2   0   0   2   2   0   2   2   2   2   0   2   2   2   0   0   2   0   2   0   2   2   2   2   0   0   0   2   0   0   0   0   2   0   2   2   2   0   2   0   0   0   2   2   2   0   2   2   2   0   2   2   2   2   2   0   2   2   2   2   2   2   0   0   2   0   2   2   0   2   2   0   0   2   2   0   2   0   0   0   2   2   0   0   2   0   2   0   2   0   0   0   2   2   2   0   2   2   2   0   0   2   0   2   0   2   2   2   0   2   2   2   2   2   2   0   0   0   2   0   2   0   0   0   0   0
 MK-1-11                0   0   2   2   2   2   2   2   0   0   2   0   0   2   2   2   0   0   2   0   0   0   0   0   0   2   2   2   0   0   0   0   2   0   0   0   0   0   0   2   0   0   2   0   2   2   2   0   0   0   2   0   2   0   0   0   2   0   2   0   0   0   0   2   0   2   2   0   0   0   0   2   2   0   2   0   0   2   2   0   2   2   2   2   0   2   2   2   0   0   2   0   0   0   0   2   2   2   0   0   0   2   0   0   0   0   2   0   0   2   2   0   2   0   0   0   0   2   0   0   2   2   0   0   2   2   2   2   2   0   2   2   2   2   2   2   0   2   0   2   2   2   0   2   2   0   2   2   2   0   2   0   0   0   2   2   0   0   2   0   2   0   0   2   0   0   2   2   0   0   2   2   2   2   0   2   0   2   0   2   2   2   2   2   2   2   2   2   2   0   0   0   2   0   2   0   2   0   0   2
 MK-1-12                0   0   2   2   2   2   2   2   0   0   2   0   0   2   2   2   0   2   2   0   0   0   0   0   0   2   2   2   0   0   0   0   2   0   0   0   0   0   2   2   0   0   2   0   2   2   2   0   0   0   2   0   2   0   0   2   2   0   2   0   0   2   0   2   0   2   2   0   0   2   0   2   2   0   2   0   0   2   2   0   2   2   0   2   0   2   2   2   0   0   2   0   0   2   0   0   2   2   2   0   0   2   0   0   0   0   2   0   0   2   2   0   2   0   0   0   0   2   0   2   2   0   0   2   2   2   0   0   2   0   2   2   0   2   2   2   0   2   0   2   2   2   0   2   2   2   0   2   2   0   2   0   0   0   0   2   0   0   2   0   2   0   0   2   0   0   0   2   0   0   2   0   2   2   0   2   0   2   0   2   2   2   2   2   2   2   2   2   2   2   0   0   2   0   2   0   2   0   0   2
 MK-1-13                0   0   2   2   2   2   0   2   0   0   2   0   0   2   0   2   0   2   2   0   2   0   0   2   0   2   2   2   0   0   0   0   2   0   0   0   2   0   2   2   0   0   2   0   2   0   2   0   0   0   2   0   2   0   0   2   2   0   2   0   0   2   0   0   0   2   2   0   0   2   0   2   2   0   2   0   0   2   2   0   0   2   0   0   0   2   2   2   0   0   2   0   0   2   0   2   0   2   2   0   0   2   0   0   0   0   2   0   2   2   2   0   2   2   0   0   0   2   0   0   2   0   0   2   2   2   0   0   2   0   2   2   2   2   2   2   0   2   0   2   2   2   0   2   2   2   0   2   0   0   0   0   0   0   0   2   0   0   2   0   2   0   0   2   0   0   0   2   0   0   2   0   2   2   0   2   0   2   2   2   2   2   2   2   2   2   2   2   2   2   0   0   2   0   0   0   2   0   0   2
 MK-1-14                2   0   2   2   2   2   0   2   0   0   2   0   0   2   0   2   0   2   2   0   2   0   2   2   0   2   2   2   0   0   0   0   2   0   0   0   2   0   2   2   0   0   2   0   2   0   2   0   0   0   2   2   2   0   0   2   2   0   2   0   0   2   0   0   0   2   2   0   0   2   0   2   2   0   2   0   0   0   2   0   0   2   0   0   0   0   2   2   0   0   0   0   0   2   0   2   0   2   2   0   0   2   0   0   0   0   2   0   2   2   2   0   2   2   0   0   0   2   0   0   2   0   0   2   2   0   0   0   0   2   2   2   2   2   2   2   0   2   0   2   2   2   0   2   2   2   0   2   0   0   0   0   0   0   0   2   0   0   2   0   2   0   0   2   0   0   0   2   0   0   2   0   2   2   0   2   0   2   2   0   2   2   2   2   2   2   2   2   2   2   0   0   2   0   0   0   2   0   0   2
 MK-1-15                2   0   2   2   2   2   0   2   0   0   2   0   2   2   2   2   2   2   2   0   2   0   0   2   0   2   2   2   0   0   0   0   2   0   0   0   2   0   2   2   0   0   2   0   2   0   2   0   0   0   2   2   0   0   2   0   2   0   2   0   0   2   0   0   0   2   2   0   0   2   0   2   2   0   2   0   0   0   2   0   0   2   0   0   0   0   2   2   0   2   0   2   0   2   0   2   0   2   2   0   0   2   0   0   0   2   2   0   0   2   2   0   2   2   0   2   0   2   0   0   2   0   0   2   2   0   0   0   0   2   2   2   2   0   2   2   2   2   0   2   2   2   0   2   2   2   0   0   0   0   0   0   0   0   0   2   0   0   2   0   2   2   0   0   0   0   0   2   0   0   2   0   2   2   0   2   0   2   0   2   2   2   2   2   0   2   2   2   2   2   0   0   2   0   0   0   2   0   0   2
 MK-1-16                2   0   2   2   2   2   0   2   0   2   2   0   0   2   2   2   2   2   2   0   2   0   0   0   0   2   2   2   0   0   0   0   2   0   2   0   2   0   2   2   0   0   2   0   2   2   2   0   0   0   2   2   0   0   2   2   2   0   2   2   0   0   0   0   0   2   2   0   0   2   0   2   2   0   2   0   2   0   2   0   0   2   0   0   0   0   2   2   2   2   0   2   0   2   0   2   0   2   2   0   2   2   2   0   0   2   2   0   0   0   2   0   2   2   0   2   0   2   0   0   2   0   0   2   2   2   0   0   0   0   2   0   2   0   2   2   2   2   0   2   2   2   0   2   2   2   0   0   0   0   0   0   0   0   0   2   0   0   0   0   2   2   0   0   0   0   2   2   2   0   2   0   2   2   0   2   0   2   0   2   2   2   2   2   0   2   2   2   0   2   0   0   2   0   0   2   2   0   0   2
 MK-2-1                 2   0   0   2   2   0   0   2   2   2   2   2   2   0   2   2   2   2   0   2   0   2   2   0   0   0   2   0   2   2   2   2   0   2   0   0   2   0   2   2   0   0   0   2   0   2   2   2   0   0   0   0   2   2   2   0   0   2   0   2   0   0   2   0   0   0   0   0   2   2   0   0   2   0   2   2   2   2   0   0   0   0   0   2   2   0   2   0   2   0   0   2   0   2   2   2   2   2   0   2   2   2   2   0   2   2   2   2   2   2   0   0   2   2   0   0   0   0   0   2   0   2   2   2   0   0   0   0   0   0   2   0   0   2   0   2   0   2   0   2   2   0   0   2   2   2   2   2   2   2   2   2   2   0   0   2   2   2   2   0   0   2   0   0   2   2   2   0   2   2   2   2   0   0   2   2   0   0   2   0   0   0   2   0   2   0   2   2   0   0   2   0   0   2   0   2   2   2   2   0
 MK-2-2                 2   2   0   2   2   0   0   2   0   2   2   2   2   0   2   2   2   2   0   2   2   2   2   0   2   0   0   0   0   2   0   2   0   2   0   0   2   0   2   2   0   0   0   2   0   2   2   2   0   0   0   2   2   2   2   0   0   2   0   2   0   0   2   0   0   0   0   0   2   2   0   0   0   0   2   0   2   2   0   2   0   0   0   2   2   0   2   2   2   0   0   2   0   2   2   2   2   2   0   2   2   2   2   0   2   2   2   2   2   2   0   0   2   2   0   0   0   2   0   2   0   2   2   2   0   0   0   0   0   2   2   0   0   2   0   2   0   2   0   2   2   0   0   0   2   2   2   2   2   2   2   2   2   2   0   2   2   2   2   0   0   2   0   0   2   2   2   2   2   2   2   2   0   2   2   2   0   0   2   0   0   0   2   0   2   0   2   2   0   0   2   0   0   2   0   0   2   0   2   0
 MK-2-3                 2   2   0   2   2   0   0   2   0   2   2   2   2   0   2   2   2   2   0   2   2   2   2   0   2   0   0   0   0   2   0   2   0   2   0   2   2   0   2   2   0   0   0   2   0   2   2   2   0   0   2   2   2   0   2   0   0   2   0   2   0   0   2   2   0   0   0   0   2   2   0   0   0   0   2   0   2   2   0   0   0   0   0   2   2   2   2   2   2   0   0   2   0   2   2   0   2   0   0   2   2   2   2   0   2   2   2   2   2   2   0   0   2   2   0   0   0   2   0   2   0   2   2   2   0   0   0   0   0   2   2   0   0   2   0   2   0   2   0   2   2   0   0   0   2   2   2   2   2   2   2   2   0   2   0   2   2   2   2   0   0   0   0   0   2   2   2   2   2   2   2   2   0   0   2   2   0   0   2   0   0   0   2   0   2   0   2   2   0   0   2   0   0   2   2   0   2   2   2   0
 MK-2-4                 0   2   0   2   0   0   0   2   2   2   2   2   2   0   2   2   2   2   0   2   2   2   2   0   2   0   2   0   0   2   0   0   0   2   0   0   2   0   2   2   0   0   0   2   0   2   2   2   0   0   2   2   2   0   2   0   2   2   0   2   0   0   2   2   0   0   0   0   2   2   0   0   2   0   2   0   2   2   0   0   0   0   0   2   2   2   2   0   2   0   0   2   0   2   2   0   2   0   0   0   2   2   0   2   2   2   2   2   2   2   0   0   2   2   0   0   0   2   2   2   0   2   2   2   0   0   0   0   0   2   2   0   0   2   0   2   0   2   0   2   2   0   0   0   2   2   2   2   2   2   2   2   0   2   0   2   0   2   2   2   0   0   0   0   2   2   2   2   2   2   2   2   0   0   0   2   0   0   2   0   0   0   2   0   2   2   2   2   0   0   2   0   0   2   2   0   2   2   0   0
 MK-2-5                 0   2   2   2   0   0   0   2   2   0   2   2   2   0   2   2   2   2   0   2   2   0   2   0   2   2   2   0   0   2   2   0   0   2   0   0   2   0   2   2   2   0   0   2   0   2   2   2   0   0   2   2   2   0   2   0   2   2   2   2   0   0   2   2   0   0   0   0   2   2   2   0   2   0   2   0   2   2   0   0   0   0   0   2   2   2   0   0   2   0   0   2   0   2   2   0   2   0   2   0   2   2   0   2   2   2   0   2   2   2   0   0   2   2   0   0   0   2   2   2   0   2   2   2   0   2   0   0   0   2   2   0   0   2   0   2   0   2   0   2   2   0   0   0   2   2   2   0   2   2   2   2   2   2   0   2   0   2   2   2   0   0   0   0   2   2   2   2   0   2   2   2   0   0   2   2   0   2   2   0   0   0   2   0   2   2   2   2   0   0   2   0   0   2   2   0   2   2   2   0
 MK-2-6                 0   2   2   2   0   0   0   2   2   2   2   2   2   0   2   2   2   2   0   2   0   0   2   0   2   2   2   0   0   2   2   0   0   2   2   0   2   0   2   2   2   0   0   2   2   2   2   2   0   0   2   2   0   0   2   0   2   2   2   2   2   0   2   2   0   0   0   2   2   2   2   0   2   0   2   0   2   2   0   0   0   0   0   2   2   2   0   0   2   0   0   2   0   2   2   0   2   2   2   0   2   2   0   2   2   2   2   2   2   2   0   0   2   2   0   0   0   0   2   2   0   2   2   2   0   2   0   0   0   2   2   0   0   0   0   2   0   2   0   2   2   0   0   0   2   2   2   0   2   2   2   2   2   2   2   2   0   2   2   2   0   0   0   0   2   2   2   2   0   2   2   0   0   0   2   2   2   2   0   0   0   0   2   0   2   0   2   2   0   0   2   0   0   2   2   0   2   2   2   0
 MK-2-7                 0   2   2   2   0   0   0   2   2   2   2   2   2   0   0   2   2   2   0   2   0   0   0   0   2   2   2   0   0   2   0   0   0   2   2   0   2   0   2   2   2   0   0   2   2   2   2   2   0   0   2   2   0   0   0   0   0   2   2   2   2   0   2   0   0   0   0   2   2   2   2   0   0   2   2   0   0   2   0   0   0   0   0   2   2   2   0   0   2   0   0   2   0   2   2   0   2   2   2   0   2   2   0   2   2   0   2   2   2   0   0   0   2   0   0   0   0   0   2   2   0   2   2   2   0   2   0   0   0   2   2   0   0   0   0   2   0   2   2   2   2   0   0   0   2   2   2   0   2   2   2   2   2   0   2   2   0   2   2   2   0   0   0   0   2   2   0   2   0   2   2   0   2   0   0   0   0   2   0   0   0   0   2   0   0   0   2   2   0   0   2   0   0   2   2   2   2   2   2   0
 MK-2-8                 0   2   2   2   0   0   0   2   2   0   2   2   2   0   0   2   2   2   0   2   0   0   0   0   2   2   2   0   0   0   0   0   0   2   2   0   2   0   2   2   0   0   0   2   2   2   2   2   0   2   2   2   0   0   0   0   0   2   2   2   2   0   2   0   0   0   2   2   2   2   2   0   0   2   2   0   0   2   0   0   0   0   0   2   0   2   0   2   2   0   0   2   0   2   2   0   2   2   2   2   2   2   0   2   0   0   2   2   2   0   2   0   2   0   0   0   0   0   2   2   0   2   2   2   2   2   0   0   0   2   2   0   0   0   0   2   0   2   2   2   2   0   0   0   2   2   2   0   2   2   2   2   2   0   0   2   0   2   0   2   2   0   0   0   2   2   0   2   0   2   0   0   0   0   0   0   0   2   0   0   0   0   2   0   0   2   2   2   0   0   2   0   0   2   0   2   2   2   0   0
 MK-2-9                 0   2   2   2   0   0   0   2   2   0   2   2   2   0   0   2   2   2   0   2   0   0   0   0   2   2   2   0   0   0   2   0   0   2   2   0   2   0   0   2   0   0   0   2   2   2   2   2   0   2   2   2   0   0   0   0   0   2   2   2   0   0   2   0   0   0   2   2   2   2   2   0   0   0   2   0   0   2   0   0   0   0   0   2   0   2   2   2   2   0   2   2   0   2   2   0   0   2   2   2   2   2   0   2   0   2   0   2   2   2   2   0   2   2   0   2   0   0   2   2   0   2   2   2   2   2   0   0   2   2   2   2   0   0   0   2   0   2   2   2   0   0   0   0   2   2   2   0   2   2   2   2   2   0   0   2   0   2   0   2   2   0   0   0   2   2   0   2   0   2   0   0   0   0   0   0   0   2   0   0   0   0   2   0   0   2   2   2   0   2   2   0   0   2   0   2   2   2   2   0
 MK-2-10                0   2   2   2   0   0   0   2   2   0   0   2   2   0   0   0   0   2   0   2   0   0   0   0   2   2   2   0   0   0   2   2   0   0   2   0   2   0   0   2   0   0   0   2   2   2   2   2   2   2   2   0   0   2   0   2   0   0   2   2   0   0   2   0   0   0   2   2   2   2   2   0   0   2   0   0   0   2   0   0   0   0   0   2   0   2   2   2   2   0   2   2   0   2   2   0   0   2   2   2   2   2   0   2   0   2   0   0   2   2   2   0   2   2   0   2   0   0   0   2   0   2   2   2   2   2   0   0   0   2   2   2   0   0   0   2   0   2   2   2   0   0   0   0   2   2   2   0   2   2   2   2   2   2   0   2   0   2   0   0   2   0   0   0   2   2   0   2   0   2   2   0   0   2   2   0   0   2   0   0   0   0   2   0   0   2   2   2   2   2   2   0   2   2   0   2   2   2   0   2
 MK-2-11                0   2   2   2   0   0   0   2   2   0   0   2   2   0   0   0   0   2   0   2   0   0   0   0   2   2   2   0   0   0   2   2   2   0   2   0   2   0   0   2   0   0   0   0   2   2   2   2   2   2   2   0   0   2   0   2   2   0   2   2   0   0   0   0   0   0   2   2   2   0   2   0   0   0   0   0   0   2   0   2   0   0   2   2   0   2   0   2   2   2   2   2   0   2   2   0   0   2   2   2   2   2   0   2   0   2   0   0   2   2   2   0   2   2   0   2   0   2   0   2   0   2   2   2   2   2   0   0   2   2   2   2   0   0   0   2   0   2   2   2   0   2   0   2   2   2   2   0   2   2   2   2   2   2   0   2   0   2   0   0   2   0   0   0   2   2   0   2   0   2   2   0   0   2   2   0   0   2   0   0   0   0   2   0   0   2   2   2   2   2   2   0   2   2   0   2   2   2   0   2
 MK-2-12                0   2   2   2   0   0   2   2   0   0   0   2   2   0   0   0   0   2   0   0   2   0   0   0   2   2   0   0   0   0   2   2   2   0   2   0   2   0   0   2   0   0   0   0   2   2   2   0   2   2   0   0   0   2   0   2   0   0   2   2   0   0   2   0   0   0   2   2   0   0   2   0   2   0   0   0   0   2   0   2   0   0   2   2   0   2   0   2   2   2   2   2   0   2   2   0   0   2   0   2   2   2   0   2   0   2   0   0   2   2   2   0   2   2   0   0   0   2   0   2   0   2   2   2   2   2   0   0   2   2   2   2   0   0   0   2   0   2   2   2   0   2   2   2   2   2   2   2   2   2   2   2   2   2   0   2   0   2   0   2   2   0   0   0   0   2   0   2   0   2   2   0   0   2   2   0   0   2   0   0   0   0   2   0   0   2   2   2   2   2   0   0   2   0   0   2   0   2   0   2
 MK-2-13                0   0   2   2   0   0   2   2   2   2   0   2   0   0   0   0   0   2   0   0   2   0   0   0   2   2   2   0   0   0   2   2   2   0   2   0   2   0   0   2   0   0   0   0   2   2   2   0   2   2   0   0   0   2   0   2   0   2   2   2   0   0   2   0   0   0   2   2   0   0   2   0   2   0   0   0   0   2   2   2   0   0   2   2   0   2   0   2   2   2   2   2   0   0   2   0   0   2   2   2   2   2   0   2   0   2   0   0   2   2   2   0   2   0   0   0   0   2   0   2   2   2   2   2   2   2   0   0   2   2   2   2   0   0   0   2   0   2   2   2   0   2   2   2   2   2   2   2   2   0   2   2   2   2   0   2   0   2   0   2   2   0   0   0   0   2   2   2   0   2   0   0   2   2   2   0   0   0   0   0   0   0   2   0   0   2   2   2   2   2   0   0   2   0   0   2   0   2   0   0
 MK-2-14                0   0   2   2   0   0   2   2   2   2   0   2   0   0   0   0   0   0   0   0   2   0   0   0   2   2   2   2   0   0   2   2   2   0   2   0   2   0   0   2   0   0   0   0   2   2   2   0   2   2   2   2   0   2   0   2   2   2   2   2   0   0   0   0   0   0   0   2   0   0   2   0   2   2   0   2   0   2   2   2   0   0   2   2   0   2   0   2   2   2   2   2   0   0   2   0   0   2   2   2   2   2   2   2   0   2   0   0   2   2   2   0   2   0   0   0   0   2   0   0   2   2   2   2   0   2   0   0   2   2   2   2   0   0   0   2   0   2   2   0   0   2   2   0   2   2   0   2   2   0   2   2   2   2   2   2   0   2   0   2   2   0   0   0   0   2   2   2   2   2   0   0   2   2   2   0   0   0   0   0   0   2   2   2   0   2   2   2   2   2   0   0   2   0   0   2   0   2   0   0
 MK-2-15                0   0   0   2   0   0   2   0   2   0   0   2   0   0   0   0   0   0   0   0   2   0   0   0   0   2   2   2   2   0   2   2   2   0   2   2   2   0   0   0   0   0   0   0   2   2   2   0   2   2   2   2   0   2   0   2   0   2   2   2   0   2   0   2   2   0   2   2   0   0   0   0   2   2   0   2   0   2   2   2   0   0   2   2   0   2   0   2   2   2   2   2   0   0   2   0   0   2   2   2   2   2   2   2   0   2   0   0   2   2   2   0   2   0   0   0   0   2   2   0   2   2   2   2   0   2   0   2   2   2   2   2   0   0   0   2   0   2   2   0   0   2   2   0   2   2   0   2   2   0   2   2   2   2   2   2   0   2   0   2   2   0   0   0   0   2   2   2   2   2   0   0   2   2   2   0   0   0   0   0   0   2   2   2   0   2   2   2   2   2   2   0   2   0   0   2   0   2   2   0
 MK-2-16                0   0   0   2   0   0   2   0   2   0   0   2   0   0   0   0   2   0   0   0   2   0   0   0   0   2   2   2   2   0   2   2   2   0   2   2   2   0   0   0   0   0   0   0   2   0   2   0   2   2   2   2   0   2   0   2   0   2   2   2   0   0   0   2   2   0   2   2   2   0   0   0   0   2   0   2   2   0   0   2   0   0   0   2   0   2   0   2   2   2   0   2   2   0   2   0   0   2   2   2   2   2   2   2   0   2   0   0   2   2   2   0   2   0   0   0   0   2   2   0   2   0   2   2   0   2   0   2   2   2   2   2   0   0   0   2   2   2   2   2   0   2   2   0   0   2   0   2   2   0   0   2   2   0   2   2   0   2   0   2   0   0   0   0   0   2   2   2   2   2   0   0   2   2   2   0   0   0   2   0   0   2   2   2   0   2   2   2   2   2   2   0   2   0   2   2   0   2   2   0
 MK-3-1                 2   0   0   2   0   0   2   0   2   0   0   2   2   0   2   0   2   0   2   0   2   0   0   0   2   2   0   2   0   0   0   2   0   2   2   0   2   2   0   2   0   0   2   0   2   2   0   2   0   2   0   0   2   2   2   0   2   2   2   2   0   0   0   0   0   2   0   0   2   0   2   0   2   2   2   2   2   0   0   2   0   0   0   2   2   0   2   0   2   2   0   0   2   2   2   0   0   0   2   0   0   2   0   2   2   0   2   0   0   2   2   2   0   2   0   0   0   0   0   0   0   0   0   0   2   0   2   0   0   2   2   0   2   0   0   0   2   0   2   0   0   0   0   0   0   2   2   2   0   2   2   0   0   2   0   2   0   2   2   0   0   2   2   2   2   0   2   2   2   2   0   0   0   2   0   0   0   2   2   2   0   0   0   2   2   0   2   2   0   0   0   0   2   2   2   2   0   2   2   2
 MK-3-2                 2   0   0   2   2   0   2   0   2   0   0   2   2   0   2   0   2   0   2   0   2   0   0   2   2   2   0   2   0   0   0   2   0   2   2   0   2   2   0   2   0   0   2   0   2   2   0   2   0   2   0   0   2   2   2   0   2   0   0   2   0   0   0   0   0   2   0   0   2   0   2   0   2   0   2   0   2   0   0   0   0   0   0   2   2   0   2   0   2   2   0   0   2   2   2   0   0   0   0   0   0   0   0   2   2   0   0   0   0   0   2   2   2   2   0   0   2   0   0   0   0   0   0   2   2   0   2   0   2   2   2   0   2   0   0   0   2   0   2   0   0   0   0   0   0   2   2   2   0   2   2   2   0   2   0   2   0   0   0   0   0   2   2   2   2   0   2   0   2   2   0   0   0   2   0   0   0   2   2   2   2   0   0   2   2   0   2   2   0   0   0   0   2   2   2   2   2   2   2   2
 MK-3-3                 2   0   0   2   2   0   0   0   2   0   0   2   2   0   2   2   2   0   2   0   2   2   0   2   2   0   0   2   0   0   0   2   0   2   2   0   2   2   0   0   0   0   2   0   0   2   0   2   2   2   0   0   2   2   2   0   2   0   0   2   0   0   0   0   0   2   0   0   2   0   2   0   2   0   0   2   2   0   0   0   0   0   0   2   2   2   2   2   2   2   0   0   2   2   2   0   0   0   0   0   0   0   0   2   2   0   0   0   0   2   2   0   2   2   0   0   2   0   0   0   0   0   0   0   0   2   2   2   2   2   2   0   2   2   0   0   2   0   2   0   0   2   0   0   0   2   2   2   0   2   0   2   0   2   0   2   2   0   0   0   0   0   2   2   2   0   2   0   2   2   0   0   0   2   0   0   2   2   2   0   2   0   0   2   2   0   2   2   0   0   0   0   2   0   2   2   2   2   2   2
 MK-3-4                 0   0   0   2   2   0   0   0   2   0   0   2   2   0   2   2   0   0   0   0   2   2   0   2   2   0   0   2   0   0   0   2   0   2   2   0   2   2   0   0   0   0   2   0   0   2   0   2   2   2   0   0   2   2   2   0   2   0   0   2   0   0   0   0   0   0   0   0   2   0   2   0   2   0   0   2   2   0   0   0   0   0   0   2   2   2   2   0   2   2   0   0   2   2   2   0   0   2   0   0   0   0   0   2   2   2   0   0   0   0   2   0   2   2   0   2   2   0   0   0   0   0   2   0   0   0   2   0   2   2   2   0   2   2   0   2   2   0   2   0   0   2   0   0   0   2   2   2   0   2   0   0   0   0   0   2   2   0   0   0   0   0   2   2   2   0   2   0   2   0   0   0   2   2   0   0   2   2   2   0   2   0   0   2   2   0   2   2   0   0   0   0   2   0   2   2   2   0   2   2
 MK-3-5                 0   0   0   2   2   0   0   0   2   0   0   2   2   0   2   2   0   0   0   0   2   2   0   2   2   0   2   2   0   0   0   2   0   2   0   0   2   2   0   0   0   0   2   0   0   2   0   2   2   2   0   0   2   2   0   2   0   0   0   2   0   0   0   0   0   0   0   0   2   0   2   0   2   0   0   2   2   0   0   0   0   0   0   2   2   2   0   0   2   2   0   0   2   2   2   0   0   0   0   0   0   0   0   2   2   2   0   0   0   0   2   0   2   2   0   2   2   0   0   0   0   0   2   0   0   0   0   0   2   2   2   0   2   2   0   2   2   0   2   0   0   2   0   2   0   2   2   2   2   2   0   0   2   0   0   2   2   0   0   2   2   0   2   2   2   0   2   0   2   0   2   0   0   2   0   0   2   2   2   0   2   0   0   2   0   0   0   2   0   0   0   0   2   2   0   2   0   0   0   2
 MK-3-6                 0   0   0   2   0   0   0   0   0   0   0   2   2   0   2   2   0   0   0   0   2   2   0   2   2   0   2   2   0   0   2   2   0   2   0   2   2   2   0   0   0   0   2   0   0   2   0   2   2   2   0   2   0   2   0   2   0   0   0   2   0   0   0   2   0   2   0   0   2   0   2   0   2   0   0   2   2   0   2   0   0   0   0   2   2   0   0   0   2   2   0   0   0   2   2   2   0   0   0   0   0   0   0   2   2   2   0   0   0   0   0   0   2   2   0   2   2   0   0   0   2   0   2   0   0   0   0   0   2   0   0   0   2   2   0   2   2   0   2   0   0   2   0   2   2   2   2   2   2   2   0   0   2   0   0   0   2   0   2   2   2   0   2   2   2   0   0   0   2   0   2   0   0   2   0   0   0   2   2   0   2   0   0   2   0   0   0   2   2   0   0   0   2   2   0   2   0   0   0   2
 MK-3-7                 0   0   0   0   0   0   0   0   0   0   2   2   0   0   2   2   0   0   0   0   2   2   0   2   2   0   2   2   2   0   2   2   0   2   2   2   2   2   0   0   0   0   2   0   0   2   0   2   2   2   0   2   0   0   0   2   0   0   0   2   0   2   0   2   0   2   0   0   2   0   2   0   2   0   0   2   2   0   2   0   0   0   0   2   2   0   0   0   2   2   0   0   2   2   0   2   0   0   0   0   2   2   2   2   2   2   0   0   0   0   0   2   2   2   0   2   2   0   0   0   2   0   2   0   0   0   0   0   2   0   0   0   2   2   0   2   2   2   2   0   0   2   0   2   2   2   2   2   2   2   0   2   2   0   0   0   2   0   2   2   2   0   2   2   2   0   0   0   2   0   2   2   0   2   0   0   0   2   0   0   2   0   2   2   0   0   0   2   2   0   0   0   0   0   0   2   0   0   2   2
 MK-3-8                 0   0   0   0   0   0   2   0   0   0   2   2   0   0   2   0   0   0   0   0   2   2   0   0   2   2   2   2   2   0   2   2   0   2   2   0   2   2   0   0   0   0   2   0   2   2   0   2   2   2   2   2   2   0   0   2   0   0   0   2   0   2   0   0   0   2   0   0   2   2   2   0   2   0   0   2   2   0   2   0   2   0   0   2   2   0   0   0   2   2   0   0   2   2   0   2   0   0   2   0   0   2   2   0   2   2   2   0   0   2   0   2   2   2   0   2   2   0   0   0   2   0   2   0   0   0   0   0   2   0   0   0   2   2   0   2   2   2   2   0   0   2   0   2   2   2   2   2   2   0   0   2   2   0   2   0   2   0   2   0   2   0   2   2   2   0   0   0   2   0   2   2   0   2   0   0   0   2   0   0   0   0   2   2   0   0   0   2   2   0   0   0   0   0   0   2   0   0   2   2
 MK-3-9                 0   0   0   0   0   0   2   0   0   2   2   2   0   0   2   0   0   0   2   0   2   2   0   0   0   2   2   2   2   0   2   2   0   2   2   0   0   2   0   0   0   0   2   0   2   2   0   2   2   2   0   2   2   2   0   2   2   0   0   0   0   2   0   0   0   2   0   0   2   2   2   0   2   0   0   2   0   0   2   0   2   0   0   2   2   0   0   0   2   2   0   0   2   2   0   2   2   0   2   0   0   2   2   0   2   2   2   0   0   2   0   2   2   2   2   2   2   0   2   0   2   0   2   0   0   0   0   0   2   0   0   0   0   2   0   2   0   2   2   0   0   2   0   2   2   2   2   0   0   0   0   2   2   0   2   0   2   0   2   0   2   0   2   2   2   0   0   0   2   0   2   0   0   2   0   0   0   2   0   0   0   2   2   2   0   0   0   2   2   0   0   0   0   0   0   2   0   0   2   2
 MK-3-10                0   0   0   0   2   0   2   0   0   2   2   2   0   0   2   0   0   0   2   0   2   2   0   0   0   2   2   2   0   2   2   2   0   2   2   0   0   2   0   0   0   0   0   0   2   2   2   2   2   2   0   0   2   2   0   2   2   2   0   0   0   2   0   0   0   2   0   0   2   2   2   0   2   0   0   2   0   0   2   2   2   0   0   2   2   0   2   0   0   2   0   0   2   2   0   2   0   0   2   0   2   2   0   0   2   2   2   0   0   0   0   2   2   2   2   2   2   0   2   0   0   0   2   0   0   0   0   0   2   0   0   0   0   2   0   2   0   0   0   0   2   0   0   2   2   2   0   0   0   0   0   2   2   0   2   0   2   0   2   0   2   0   2   0   2   0   2   0   2   0   2   0   0   2   2   0   0   2   0   0   0   2   2   2   0   0   0   2   2   0   0   0   0   0   0   2   0   0   2   2
 MK-3-11                0   0   0   0   2   0   2   2   0   2   2   2   0   0   0   2   0   0   2   0   2   2   0   0   0   2   2   0   0   0   2   2   0   2   2   0   0   2   0   0   0   0   0   0   2   2   2   2   2   2   0   0   2   2   0   2   2   2   2   0   0   2   0   0   0   2   0   0   2   2   0   0   2   0   0   2   0   0   2   2   2   0   0   2   2   0   0   0   0   2   0   0   2   2   0   0   0   0   2   2   0   2   0   0   2   2   2   0   0   0   0   2   2   2   2   0   2   0   2   0   0   2   0   0   0   0   2   0   2   0   0   0   0   2   0   2   0   0   0   0   2   0   0   2   2   2   0   0   0   0   0   2   2   0   2   0   2   2   2   2   0   0   2   0   2   0   2   0   0   0   2   0   0   2   2   0   0   2   0   0   0   2   2   2   2   0   0   2   2   0   0   0   0   0   0   2   0   0   2   2
 MK-3-12                0   2   0   0   0   0   2   2   0   0   0   2   0   0   0   2   0   0   2   2   2   0   0   0   0   2   2   0   0   0   0   0   0   2   2   0   2   2   0   0   0   0   0   0   2   2   2   2   2   2   0   0   2   2   0   2   2   2   2   0   0   2   0   0   0   2   0   0   2   2   0   0   2   0   0   2   2   0   2   2   2   0   0   2   2   0   0   0   0   2   0   2   0   2   0   0   0   0   0   2   0   2   0   0   2   2   2   0   0   0   0   2   2   2   2   0   2   0   2   2   0   2   0   2   2   2   2   0   2   0   0   0   0   2   0   2   0   0   0   0   2   0   0   2   2   2   0   0   0   0   0   2   2   0   2   0   2   2   2   2   0   0   2   0   2   0   2   0   0   2   2   0   0   0   2   2   0   2   0   0   0   2   2   2   2   0   0   2   2   0   0   0   2   0   2   2   0   0   2   2
 MK-3-13                0   2   2   0   0   0   2   2   0   2   0   2   0   0   0   2   0   2   2   0   2   0   0   0   0   2   0   0   0   0   0   0   0   2   2   0   2   2   0   0   0   0   0   0   2   2   2   2   2   2   0   0   2   2   0   2   2   2   2   0   0   2   0   0   0   2   0   0   2   2   0   0   2   2   0   2   0   2   0   2   0   0   0   2   2   0   0   2   0   2   0   2   0   2   0   0   0   0   0   0   0   2   0   0   2   2   2   0   0   0   0   2   2   2   2   0   2   2   2   2   0   2   0   2   2   2   2   0   0   0   0   0   0   2   0   2   0   0   0   0   2   2   0   2   2   2   2   0   0   0   0   2   2   0   2   0   2   2   2   2   0   0   2   0   2   0   2   0   0   2   2   0   0   0   2   2   0   2   0   0   0   0   2   2   2   0   0   2   2   0   2   0   0   0   2   2   0   0   2   2
 MK-3-14                0   2   2   0   0   0   2   2   0   2   0   2   0   0   0   2   0   2   2   2   2   0   0   0   0   2   0   0   0   0   0   2   0   2   2   0   2   2   0   0   0   0   0   0   0   2   2   2   2   2   0   0   2   2   0   2   2   2   2   0   0   2   0   0   0   2   0   0   2   2   0   0   2   2   0   2   2   2   0   2   0   0   0   2   2   0   0   2   0   2   0   2   0   2   0   0   0   0   0   0   2   2   0   0   0   2   2   0   0   0   0   2   2   2   2   0   0   2   2   2   0   0   0   2   2   2   2   0   0   0   0   2   0   0   0   0   2   0   0   0   2   2   2   2   2   2   2   0   0   2   0   2   0   0   0   0   2   2   2   2   0   0   2   0   2   0   2   2   0   2   2   0   0   0   2   2   0   2   0   0   0   0   2   2   2   0   0   0   2   2   2   0   0   0   2   0   0   0   2   2
 MK-3-15                0   2   2   0   0   0   2   2   0   2   2   2   0   0   0   2   0   2   0   2   2   0   0   0   0   2   0   0   0   2   2   2   0   2   0   0   2   2   0   0   0   0   0   0   0   2   2   2   2   2   0   0   2   2   0   2   2   2   2   0   0   2   0   0   0   2   0   0   2   2   0   0   2   2   0   2   2   2   0   2   0   0   0   2   2   0   0   2   0   2   2   2   0   2   0   0   0   0   2   0   2   2   0   0   0   2   2   0   0   0   0   2   2   0   2   0   0   2   2   2   0   0   0   2   2   0   2   0   0   0   0   2   0   0   0   0   2   0   0   0   2   2   2   2   2   2   2   0   0   2   0   2   0   0   0   0   2   2   2   0   0   0   2   0   2   0   2   2   0   2   2   0   0   0   2   2   0   2   2   0   0   0   0   2   2   0   0   0   0   2   2   0   0   0   2   2   0   0   2   2
 MK-3-16                0   2   2   2   0   0   2   0   0   2   2   2   0   0   0   2   0   0   2   2   2   2   0   0   0   2   0   0   0   2   2   2   0   2   0   0   2   2   0   0   0   2   0   2   0   2   2   2   2   2   0   0   2   2   0   2   2   2   2   0   0   2   0   0   0   2   2   0   2   2   0   2   2   2   0   2   2   2   0   2   0   0   2   0   2   0   0   2   0   2   2   2   0   0   0   0   0   0   2   0   2   2   0   0   2   2   2   0   0   0   0   2   0   0   2   0   0   2   2   2   0   0   0   2   2   0   2   0   2   2   0   2   2   0   0   0   2   0   0   0   2   2   2   2   2   2   2   0   0   2   0   2   0   0   0   2   2   2   2   0   0   0   2   0   0   0   2   2   0   2   2   0   0   0   2   2   0   2   2   0   0   0   0   2   2   0   0   0   0   2   2   0   0   0   2   2   0   0   2   2
 MK-4-1                 0   2   2   2   2   2   2   2   2   2   0   2   2   0   2   0   2   0   0   0   0   0   2   2   0   0   2   2   0   2   0   0   2   2   0   2   0   2   0   2   0   0   0   2   0   0   0   2   2   0   0   0   0   0   0   0   2   0   0   2   2   2   2   2   0   0   0   2   0   2   2   2   2   0   0   2   0   2   0   0   2   2   0   2   0   0   0   0   2   0   0   2   2   0   2   0   0   2   2   2   0   2   2   2   2   2   2   2   0   2   2   2   2   0   0   0   2   0   2   2   0   0   0   0   0   2   2   2   2   2   2   0   0   0   2   0   0   2   2   0   2   2   0   2   0   2   2   2   2   2   2   0   2   0   0   0   0   2   0   0   0   2   2   0   2   2   0   0   0   2   2   2   0   0   2   0   2   0   0   2   2   0   2   2   0   0   2   2   2   0   0   0   0   2   2   0   0   2   2   0
 MK-4-2                 0   2   2   2   2   2   2   2   2   2   0   2   2   2   2   0   2   0   0   0   0   0   2   2   0   0   0   2   0   0   0   0   2   2   0   2   0   2   0   2   0   0   0   2   0   0   0   2   2   0   0   0   0   0   0   0   2   0   0   2   2   2   2   2   0   0   0   2   0   2   0   2   0   0   2   2   0   2   0   0   2   2   0   2   0   0   0   2   2   0   2   2   2   2   2   0   0   2   0   2   0   2   2   2   2   2   2   2   0   2   2   2   2   0   0   0   2   2   2   2   0   0   0   0   0   2   2   2   0   0   2   2   0   0   2   0   0   2   2   0   2   2   0   2   0   2   2   2   0   2   2   0   2   2   0   2   0   2   0   0   0   2   2   0   2   2   0   2   0   2   0   2   0   0   2   0   2   0   0   2   2   0   2   2   0   0   2   2   2   0   0   0   0   2   2   2   2   0   2   0
 MK-4-3                 0   2   2   2   2   2   2   2   2   2   0   2   2   2   2   0   2   0   0   2   0   2   2   2   0   0   0   2   0   0   0   0   2   2   0   0   0   2   0   2   0   0   0   2   0   0   0   2   2   2   0   0   0   0   0   0   2   0   0   0   2   2   2   2   0   0   0   2   0   2   0   2   0   0   2   2   0   0   0   0   2   2   0   2   0   0   0   2   2   0   2   2   2   2   2   0   0   2   2   2   0   2   2   2   2   2   2   0   0   2   2   0   2   0   0   0   2   2   2   2   0   0   0   0   0   2   2   2   0   0   2   0   0   0   2   0   0   2   2   0   2   2   0   2   0   2   2   2   0   2   2   0   2   2   0   2   0   2   0   0   0   2   2   0   2   2   0   2   0   2   0   0   0   0   2   0   2   0   2   2   2   0   2   2   0   2   2   2   2   0   0   0   2   2   2   2   2   0   2   0
 MK-4-4                 0   2   2   2   2   2   2   2   2   2   0   2   2   2   2   0   0   0   0   2   0   2   0   2   0   2   0   2   0   0   0   0   2   2   0   0   0   2   0   2   0   0   2   0   0   0   0   2   2   2   0   0   0   0   0   0   2   0   0   0   2   2   0   0   0   0   2   2   0   2   0   2   2   0   2   2   0   0   0   0   2   2   0   2   0   0   0   2   2   0   0   2   2   2   2   2   2   2   0   2   0   0   2   0   2   2   2   0   0   2   2   0   2   0   0   0   0   2   2   2   0   0   0   2   0   2   2   2   0   0   2   0   0   2   0   2   0   2   2   0   2   2   0   2   0   2   2   2   0   2   2   0   2   2   0   2   0   2   0   0   0   2   2   0   2   2   0   2   0   2   0   0   0   2   2   0   2   0   2   2   2   2   2   2   0   2   2   0   2   0   0   0   2   2   2   2   2   0   2   0
 MK-4-5                 0   2   2   2   2   2   2   2   2   2   0   2   2   2   2   0   0   2   2   2   0   2   0   2   0   2   0   2   0   0   0   0   2   2   0   0   0   2   0   2   0   0   2   0   0   0   0   2   2   2   0   0   0   0   0   0   2   0   0   2   2   2   0   0   0   0   2   0   2   2   0   0   0   2   2   2   0   0   0   0   2   0   0   2   0   0   0   2   2   0   0   2   2   2   2   2   2   2   0   2   2   0   2   0   2   2   2   0   0   2   2   0   2   0   0   2   0   2   2   2   0   0   2   2   0   2   2   2   0   2   2   0   0   2   0   0   0   2   2   0   0   2   0   2   0   2   2   2   0   2   2   0   2   2   0   2   0   2   0   0   0   2   0   0   2   2   0   2   0   2   0   0   0   2   2   0   2   0   2   2   0   2   2   2   2   2   2   0   2   0   0   0   2   2   2   2   2   0   2   2
 MK-4-6                 0   0   2   2   2   2   2   2   0   2   2   2   2   2   2   0   0   2   2   2   0   2   0   2   0   2   0   0   0   0   0   0   2   2   0   0   0   2   0   2   0   0   2   0   0   2   0   2   2   2   0   0   0   0   0   0   2   2   0   2   2   2   0   0   0   2   2   0   2   2   0   0   0   2   2   2   0   0   0   0   2   0   0   2   0   0   0   2   2   0   0   2   2   2   0   2   2   2   0   2   2   0   2   0   2   0   2   0   0   2   0   0   2   0   0   2   0   2   2   2   0   0   0   2   0   2   0   2   0   2   2   0   0   2   0   0   0   2   2   0   0   2   2   2   0   2   2   2   0   2   2   0   2   2   0   2   0   2   0   0   2   2   0   0   2   2   0   2   2   2   0   0   0   2   2   0   2   0   0   2   0   2   2   2   0   2   0   0   0   0   0   0   2   2   2   2   2   0   2   2
 MK-4-7                 0   0   2   2   2   2   2   2   2   2   2   2   2   2   2   0   0   2   2   2   0   2   0   2   0   2   0   0   0   0   0   0   2   2   2   2   0   2   0   2   0   0   2   0   0   2   0   2   2   2   0   0   0   0   0   2   2   2   0   2   2   2   0   2   0   2   2   0   2   2   0   0   0   0   2   2   0   0   0   0   2   0   0   2   0   0   0   2   2   0   0   2   2   2   0   2   2   2   0   2   2   0   2   0   2   0   2   0   0   0   0   0   2   0   2   2   0   2   2   2   0   0   0   2   0   2   0   2   0   2   2   0   0   2   0   0   2   2   2   0   0   2   2   2   2   2   2   2   0   0   2   0   2   2   0   2   0   2   0   0   2   2   0   0   2   2   0   0   2   2   0   0   2   2   2   0   2   0   0   2   0   2   2   2   2   2   2   0   0   0   0   0   2   2   2   2   2   0   2   2
 MK-4-8                 0   2   2   2   0   2   0   0   2   2   2   2   2   2   2   0   0   2   2   2   0   2   0   2   0   2   2   2   0   0   0   0   0   2   2   2   0   2   0   2   0   0   2   0   0   2   0   2   2   2   0   0   0   2   0   2   2   2   0   2   2   2   0   2   0   0   2   0   2   2   0   2   0   0   2   2   0   0   0   0   2   0   0   2   0   0   0   2   2   0   0   2   2   2   0   2   2   2   0   2   2   0   2   0   2   0   2   0   0   0   0   0   2   0   2   2   0   2   2   2   0   0   0   2   0   2   2   2   0   2   2   0   2   2   0   2   2   0   2   0   0   2   2   2   2   2   2   2   0   2   2   0   2   0   0   2   0   2   0   0   2   2   0   0   2   2   0   0   2   0   0   0   2   2   2   0   2   0   2   2   0   2   2   2   2   2   2   0   0   0   0   0   2   2   2   2   2   0   2   2
 MK-4-9                 0   2   2   2   0   0   0   0   2   2   2   2   2   2   2   0   0   2   2   2   0   2   0   2   0   2   0   2   0   0   2   0   2   2   2   2   0   2   0   2   0   0   2   0   0   2   0   2   2   2   0   0   0   2   0   2   2   2   0   0   2   2   0   2   0   2   2   0   2   2   0   2   0   0   2   2   0   2   0   0   2   0   0   2   0   2   2   2   2   0   0   2   0   2   0   2   2   2   0   2   2   0   2   0   2   0   2   0   0   0   0   0   2   0   2   2   0   2   2   2   0   0   2   2   0   2   2   2   0   2   2   0   2   2   0   2   2   0   0   0   2   2   2   2   0   2   2   2   0   2   2   0   2   0   0   2   0   2   0   0   2   2   0   0   0   2   0   2   2   0   2   0   2   0   2   2   2   0   2   2   0   2   2   2   2   2   2   0   0   0   0   0   2   0   2   2   2   0   2   2
 MK-4-10                0   2   2   2   0   0   0   0   2   2   2   2   0   2   2   0   0   2   0   2   0   2   0   2   0   2   0   2   0   0   2   0   2   2   2   2   0   2   0   2   0   0   2   0   0   2   0   2   2   2   0   0   0   0   0   2   2   2   0   0   2   0   2   2   0   2   2   0   0   2   0   2   0   0   2   2   2   2   0   0   2   0   0   2   0   2   2   2   2   0   2   2   0   2   0   0   2   2   0   2   2   0   2   0   0   0   2   0   0   0   0   0   2   0   2   2   0   2   2   2   0   0   2   2   0   2   2   0   0   2   2   0   2   2   0   2   2   2   0   0   2   0   2   2   0   2   2   0   0   2   2   0   2   0   0   2   0   2   0   0   2   0   0   0   0   2   0   2   2   0   2   0   2   0   2   2   2   0   2   2   0   2   2   2   2   2   2   0   0   0   0   0   2   0   2   2   2   0   2   2
 MK-4-11                0   2   2   2   0   0   2   0   2   2   2   2   0   2   2   0   0   2   0   2   2   2   0   2   2   2   2   2   0   0   2   0   2   2   0   2   0   2   0   2   0   2   2   0   0   2   0   2   2   2   0   0   0   0   0   0   2   2   0   0   0   0   2   2   0   2   2   0   2   2   0   2   0   0   2   2   2   2   0   0   2   0   0   2   0   0   2   2   0   0   2   2   0   2   0   0   2   2   0   2   2   0   2   0   0   0   2   0   0   0   0   0   2   2   2   2   0   0   2   2   0   0   2   2   0   2   2   0   0   2   2   0   2   2   0   2   2   2   0   0   2   0   2   2   0   2   2   0   0   2   2   2   2   0   0   2   0   2   2   0   2   0   0   0   0   2   0   2   0   0   2   0   2   0   2   2   2   0   2   2   0   2   2   2   0   2   2   0   0   0   0   0   0   0   2   2   2   0   2   2
 MK-4-12                0   2   2   2   0   0   2   0   2   2   2   2   0   2   2   0   0   2   0   2   2   2   0   2   2   2   2   2   0   0   2   0   2   2   2   2   0   2   0   2   0   2   0   0   0   2   0   2   2   2   0   0   0   0   0   2   2   2   0   0   0   0   2   2   0   2   2   0   2   2   0   2   2   0   2   2   2   2   0   0   2   0   0   2   0   0   2   2   0   0   2   2   0   2   0   0   2   2   0   2   2   0   2   0   0   2   2   0   0   0   2   0   2   2   0   2   0   0   2   2   0   0   2   0   0   2   2   0   0   2   2   0   2   2   0   2   2   2   2   0   2   0   2   2   0   2   2   0   0   2   2   2   2   0   0   2   0   0   0   0   2   0   0   0   0   2   0   0   0   0   2   0   2   0   2   2   2   0   2   2   0   2   0   2   0   2   2   0   2   0   0   0   0   0   0   2   2   0   2   2
 MK-4-13                0   2   2   2   0   0   2   0   2   2   2   2   0   2   2   0   0   2   2   2   2   0   0   2   2   2   2   2   0   0   2   0   2   2   2   2   0   2   0   0   0   2   0   0   0   2   0   2   2   2   0   0   0   0   0   2   2   2   0   0   0   2   2   2   0   2   2   0   2   0   0   2   2   0   2   2   0   2   0   0   2   0   0   2   0   0   2   2   0   0   2   2   0   2   0   0   2   0   0   2   2   0   2   0   0   2   2   0   0   0   2   0   2   2   0   2   0   0   2   2   0   0   2   0   0   2   2   0   0   2   2   0   0   2   0   2   2   2   2   0   2   0   2   2   0   2   2   2   0   2   2   2   2   0   0   2   0   0   0   0   2   0   0   0   0   2   0   0   0   0   2   0   2   2   2   2   2   0   2   2   0   2   0   2   0   2   2   2   2   0   0   0   0   0   0   2   2   0   2   2
 MK-4-14                0   2   2   2   0   0   2   0   2   0   0   2   0   2   2   0   0   2   2   2   2   2   0   0   2   2   2   2   0   2   0   0   2   2   2   2   0   2   0   0   2   2   0   0   0   2   0   2   2   2   0   0   0   0   0   2   2   2   0   0   0   2   2   2   0   2   2   0   2   0   0   2   2   0   2   0   0   2   0   0   2   0   0   2   0   0   2   2   0   0   2   2   0   2   0   2   2   0   0   2   2   0   2   0   0   2   2   0   0   2   0   0   2   2   0   2   0   0   2   2   0   2   2   0   0   2   2   0   0   2   0   0   0   2   0   2   2   2   0   2   2   2   2   2   2   2   2   2   0   2   2   2   2   0   0   2   0   0   0   0   2   0   0   0   0   2   0   0   2   0   2   0   2   2   2   2   2   0   2   2   0   2   0   0   0   2   2   2   2   0   0   2   0   0   0   2   2   0   2   2
 MK-4-15                0   2   0   2   0   0   2   2   2   0   0   2   2   2   2   0   0   2   2   2   2   2   0   0   2   2   2   2   0   2   0   2   2   2   2   2   0   2   0   0   2   2   0   0   0   2   0   2   2   2   0   0   0   0   0   2   2   2   0   0   0   2   2   2   0   2   2   0   2   0   2   2   2   0   2   0   0   2   0   0   2   0   0   2   0   0   2   2   0   2   2   0   0   2   0   2   2   2   0   2   2   0   2   0   0   2   2   0   0   2   0   0   0   2   0   2   0   0   2   2   0   2   2   0   0   0   2   0   2   2   0   0   2   0   0   0   2   2   0   2   2   2   2   2   2   2   0   2   0   2   2   2   2   2   0   2   0   0   0   0   0   0   0   0   0   2   0   2   2   0   2   0   2   2   2   2   2   0   0   0   0   2   0   0   0   2   2   2   2   0   2   2   0   0   0   2   2   0   2   2
 MK-4-16                0   2   0   2   0   0   0   2   2   0   0   0   2   2   2   0   0   2   2   2   2   2   0   0   2   2   0   2   0   2   2   2   2   2   2   2   0   2   0   0   2   2   2   0   0   2   0   2   2   2   2   0   0   0   2   2   2   2   0   0   0   2   2   0   0   2   2   0   2   0   2   2   2   0   0   0   0   2   0   0   2   0   0   2   0   2   2   2   0   2   2   0   0   0   0   2   2   2   0   2   0   0   2   2   0   2   2   0   0   2   0   0   2   2   0   2   0   0   2   2   0   2   2   0   0   0   2   0   2   2   0   0   2   0   0   0   2   0   0   2   2   2   2   2   2   2   0   2   0   2   2   2   2   2   0   2   0   0   0   0   0   0   0   0   0   0   0   2   2   0   2   0   2   2   2   2   2   0   0   0   0   2   0   2   2   2   2   2   2   0   2   0   0   0   0   2   2   0   2   2
 MK-5-1                 2   0   0   2   0   0   0   0   0   2   0   2   0   0   0   2   0   2   2   2   2   2   2   2   2   0   2   0   0   2   0   2   0   2   2   0   2   2   0   0   2   2   0   2   2   2   2   0   2   2   2   2   0   2   2   2   2   0   2   0   2   2   2   0   0   2   2   2   0   2   2   2   0   2   0   0   0   0   2   2   0   2   0   0   2   2   2   2   0   2   2   0   0   2   0   2   2   0   2   0   2   2   0   2   2   2   2   2   2   2   2   0   0   0   0   0   0   2   0   2   0   0   0   0   0   2   0   0   2   0   0   2   0   0   0   2   2   0   0   0   2   2   0   0   0   0   0   2   2   0   2   0   0   0   2   2   0   0   2   0   2   0   0   0   0   2   2   0   0   2   0   0   2   2   0   0   0   0   0   2   2   0   2   0   2   2   0   0   2   2   0   0   0   2   0   2   2   2   0   0
 MK-5-2                 2   0   2   2   0   0   0   0   0   2   0   2   0   0   0   2   0   2   2   2   0   0   0   2   2   0   2   0   0   2   0   2   0   2   2   0   2   2   0   0   2   2   0   2   2   2   2   0   2   0   2   2   0   2   2   2   2   0   2   0   2   2   2   0   0   2   2   2   0   2   2   2   0   2   0   0   0   0   2   0   2   2   0   2   2   2   2   2   0   2   2   0   0   2   0   2   2   0   2   0   2   2   0   2   2   2   2   2   2   2   2   0   0   0   2   0   0   2   0   2   2   0   0   0   0   2   0   0   2   0   0   2   0   0   0   2   2   0   0   0   2   2   0   0   0   2   0   2   2   0   2   0   0   0   2   2   2   0   2   0   0   0   0   0   2   2   2   0   0   2   0   0   2   2   0   0   0   0   0   0   2   0   2   0   2   2   0   0   2   0   0   0   2   0   0   2   2   2   0   0
 MK-5-3                 2   0   2   2   0   2   0   0   0   2   0   2   0   0   2   2   0   2   0   2   0   0   0   2   2   0   0   0   2   0   0   0   0   2   2   0   2   2   2   0   2   2   0   2   2   2   2   0   2   0   2   0   0   2   2   2   2   0   2   0   2   2   2   0   0   2   2   2   0   2   2   2   0   2   0   0   0   0   2   0   2   2   0   2   2   2   2   0   0   2   2   0   0   2   0   2   2   0   2   0   2   2   0   2   2   2   2   2   2   2   2   0   0   0   2   0   0   2   0   2   2   2   0   0   0   2   0   0   2   0   0   2   0   0   0   2   2   0   0   0   2   2   0   0   0   2   0   2   2   0   2   0   0   2   2   2   2   0   2   0   0   0   2   0   2   0   2   0   2   2   0   0   0   2   0   0   0   0   0   0   2   0   2   0   2   2   0   0   2   0   0   0   2   0   0   2   0   2   0   0
 MK-5-4                 2   0   2   0   0   2   0   0   2   2   0   2   0   0   2   2   0   2   0   2   0   0   0   2   2   0   0   0   2   2   0   0   0   2   2   0   2   2   2   0   2   2   0   2   2   2   2   0   2   0   2   0   2   2   2   2   2   2   2   0   2   2   2   0   0   2   2   2   2   2   2   2   0   2   0   0   0   0   2   0   2   2   2   2   2   0   2   2   0   2   2   0   0   2   0   2   2   0   2   0   2   2   0   0   2   2   2   2   2   2   2   0   0   0   2   2   0   2   0   2   2   2   0   0   0   0   0   0   2   0   0   2   0   0   0   0   2   0   0   0   2   2   0   0   0   2   0   2   0   0   2   0   0   2   2   2   2   0   2   0   0   0   2   0   2   0   2   0   2   2   0   0   0   2   0   0   0   0   0   0   2   0   2   0   2   0   0   0   2   0   0   0   2   0   0   2   0   2   0   0
 MK-5-5                 2   0   2   2   0   2   0   0   2   2   0   2   0   2   2   2   0   2   0   2   0   0   0   2   2   0   2   2   2   2   0   0   0   2   2   0   2   2   2   0   2   2   0   2   2   2   0   2   2   0   2   0   2   2   2   2   2   2   0   2   2   2   2   0   0   2   2   2   2   2   2   0   0   2   0   0   0   0   2   0   2   2   2   2   2   0   2   2   0   2   2   0   0   2   0   0   2   0   2   0   2   2   0   0   2   2   2   2   2   2   2   0   0   0   2   2   2   2   0   2   2   2   0   0   0   0   2   2   2   0   0   2   0   2   2   0   2   0   0   0   2   2   0   0   0   2   2   2   0   0   2   0   0   2   2   2   2   0   2   0   0   0   0   0   2   0   2   0   2   2   0   0   0   0   0   0   0   0   0   0   2   0   2   0   2   0   0   0   2   0   0   0   2   0   2   2   0   2   0   0
 MK-5-6                 2   0   0   0   0   2   0   0   2   2   0   2   0   2   2   2   0   2   0   2   0   0   2   2   2   2   2   2   2   2   0   0   0   2   2   0   0   2   2   2   2   2   0   2   2   2   0   2   2   0   2   0   2   2   2   2   2   2   2   2   2   2   2   0   0   2   2   2   2   2   2   0   2   2   0   0   0   0   2   0   2   2   2   2   2   0   2   2   0   2   2   0   0   2   0   0   2   2   2   0   2   2   0   0   0   2   2   2   2   2   2   0   0   0   2   2   2   0   0   2   2   2   0   0   0   0   2   2   2   0   0   2   0   2   2   0   2   0   0   0   0   2   0   0   0   2   2   2   0   0   0   0   0   2   2   2   2   0   2   0   0   0   0   0   2   2   2   0   0   2   0   0   0   2   0   2   0   0   0   0   2   0   2   0   2   0   0   0   2   0   0   0   2   0   2   2   0   2   0   0
 MK-5-7                 2   0   0   0   0   2   0   0   2   2   0   2   0   2   2   2   0   2   0   2   0   0   2   2   2   2   0   2   2   2   0   0   0   2   2   0   0   0   2   2   2   0   0   0   2   2   0   2   2   2   2   0   2   2   2   2   0   2   2   2   2   2   2   0   0   2   2   2   2   0   2   0   2   2   0   0   0   0   2   2   2   0   2   2   2   0   2   2   0   2   2   2   2   2   0   0   2   0   2   0   2   2   0   0   0   2   2   2   2   2   2   2   0   0   2   2   2   0   0   2   2   2   0   0   0   0   2   2   2   0   0   2   0   2   2   0   2   0   0   0   0   2   0   0   0   2   2   2   0   0   0   0   0   2   0   2   2   0   2   0   0   0   0   0   2   2   2   0   0   2   0   0   0   2   0   2   0   0   0   0   2   0   2   0   2   0   0   0   2   0   0   2   2   0   2   2   0   2   0   0
 MK-5-8                 0   0   2   0   0   2   0   0   2   2   0   2   0   2   2   2   0   2   0   2   0   0   2   2   2   2   0   2   2   2   0   2   0   0   2   0   0   0   2   2   2   0   0   0   2   2   0   2   2   2   2   0   2   2   2   2   0   2   2   2   2   2   2   2   0   2   2   0   0   2   2   0   2   2   0   0   2   0   2   2   2   0   2   0   2   0   2   2   0   2   2   2   2   2   0   0   2   0   2   0   2   2   0   0   0   2   2   2   2   2   2   2   0   0   2   2   2   0   0   2   2   2   0   0   0   0   2   2   2   0   0   2   0   0   2   0   2   0   0   0   0   2   0   0   0   2   2   2   0   0   0   0   2   2   2   2   2   0   2   0   0   0   0   2   2   2   2   0   0   2   0   0   0   2   2   2   0   0   0   0   2   0   2   0   2   0   0   0   0   0   0   0   2   0   2   2   2   2   0   0
 MK-5-9                 0   0   2   0   0   2   0   0   2   2   0   2   0   2   2   2   0   2   0   2   2   0   2   2   0   2   0   2   2   2   0   2   0   0   2   0   0   0   0   2   2   2   2   0   2   2   2   2   2   2   2   0   2   2   2   2   0   2   2   2   2   2   2   0   0   2   2   0   0   2   2   0   2   2   0   0   2   0   2   2   2   0   2   0   2   0   2   2   0   0   2   2   0   2   0   0   2   0   2   0   2   2   0   0   0   0   2   0   2   2   2   2   2   0   0   0   2   2   2   2   2   2   0   0   0   0   2   2   2   0   2   2   0   0   2   0   2   0   0   0   0   2   0   0   0   2   2   2   2   0   0   0   2   2   2   0   2   0   2   0   0   0   0   2   2   2   2   0   0   2   0   0   0   2   2   2   0   0   0   0   2   2   2   0   2   0   0   0   0   0   0   0   0   0   2   2   0   2   0   0
 MK-5-10                2   0   2   2   0   2   2   0   2   0   0   2   0   2   2   2   0   0   0   2   2   0   2   2   0   2   0   0   2   2   0   2   2   0   2   0   0   0   0   2   2   2   2   0   2   2   2   2   0   2   2   2   0   2   2   2   0   2   2   2   2   2   2   0   0   2   2   0   0   2   2   0   2   2   0   0   2   0   2   2   2   0   2   0   2   0   2   2   0   0   2   2   0   2   0   0   2   0   2   0   2   0   0   0   0   0   2   0   0   2   0   2   2   0   0   0   2   2   2   2   2   2   0   0   0   0   2   2   2   0   2   2   0   0   2   0   2   0   0   0   0   2   0   0   0   2   2   2   2   2   0   0   2   2   2   0   2   0   2   0   2   0   0   2   2   2   2   0   0   2   0   0   2   2   2   2   0   0   0   0   2   2   2   2   2   0   2   0   0   0   0   0   0   0   2   2   0   2   2   0
 MK-5-11                2   0   2   2   0   2   2   0   2   0   0   2   0   0   2   2   0   0   0   0   2   0   2   2   0   2   0   2   2   2   0   2   2   0   2   0   0   2   0   2   2   2   2   0   2   2   2   2   0   2   0   2   0   2   2   2   0   2   2   2   2   0   2   0   0   2   2   0   0   2   2   0   2   2   0   0   2   0   2   2   2   0   0   0   2   0   2   0   0   0   2   0   2   0   0   0   2   0   2   0   2   0   0   0   0   0   2   0   0   2   0   2   2   0   0   0   2   2   2   2   2   2   0   0   0   0   2   2   2   0   2   2   0   0   2   0   2   0   0   0   0   2   0   2   0   2   2   2   2   2   0   0   2   2   2   2   2   0   2   0   2   0   2   2   2   2   0   0   0   2   0   0   2   2   2   2   0   0   0   0   2   2   2   2   2   0   2   0   0   0   0   0   0   2   2   2   0   2   2   0
 MK-5-12                2   0   2   2   0   2   0   2   2   0   0   2   0   0   2   0   0   0   0   0   2   0   2   2   0   2   0   2   2   2   0   2   2   2   2   0   0   2   0   2   2   2   2   0   2   2   2   2   0   2   2   2   0   0   2   2   0   2   2   2   2   0   2   0   0   2   0   0   0   2   2   0   2   2   0   0   2   0   0   2   2   0   0   0   2   0   2   0   0   2   2   0   2   0   0   0   2   0   2   0   2   0   0   0   0   0   2   0   0   2   0   0   2   2   0   0   2   2   2   2   2   2   0   0   0   0   2   2   2   0   2   2   0   0   2   0   2   2   0   0   0   2   0   0   0   2   2   2   2   2   0   0   2   2   2   2   2   0   2   2   0   0   2   2   2   2   0   0   0   2   0   0   2   2   2   2   0   0   0   0   2   0   2   0   2   0   2   0   0   0   0   0   0   2   2   2   0   2   2   0
 MK-5-13                2   0   2   0   0   2   0   2   2   0   0   2   0   0   2   2   0   0   0   0   2   0   0   2   0   2   0   2   2   2   0   2   2   2   2   0   0   2   0   2   2   2   2   0   0   2   2   2   0   2   2   2   0   2   2   0   0   2   2   2   2   0   2   0   0   2   0   0   0   2   2   0   2   2   0   0   0   0   0   2   2   0   2   0   2   0   2   0   0   0   2   0   2   0   2   0   2   0   2   0   2   0   0   0   0   0   2   2   2   2   0   0   2   2   0   0   2   2   2   2   2   2   0   0   2   0   2   2   2   0   2   2   0   0   2   0   2   2   0   0   0   2   0   0   0   2   2   2   2   2   0   0   2   2   2   2   2   0   2   2   0   0   2   2   0   2   0   0   0   2   0   2   2   2   2   2   0   0   0   0   2   0   0   0   2   0   2   0   0   0   0   0   0   2   2   2   0   2   2   0
 MK-5-14                2   0   2   0   0   2   0   2   2   0   0   2   0   0   2   2   0   0   0   0   2   0   2   2   0   2   0   2   2   2   0   2   2   2   2   0   0   0   0   2   2   0   2   0   0   2   2   2   0   2   2   2   0   2   2   0   0   2   2   2   2   0   2   0   0   2   0   0   0   2   0   0   2   2   0   0   0   0   0   2   2   0   2   0   2   0   2   0   0   0   0   0   2   0   2   0   2   0   2   0   2   0   0   0   0   0   2   2   2   2   0   0   2   2   0   0   0   2   2   2   2   2   0   0   2   0   2   2   2   0   2   2   0   0   2   0   2   2   0   0   0   2   0   0   0   2   2   2   0   2   0   0   2   2   2   2   2   0   2   2   0   0   2   2   0   2   0   0   0   2   0   2   2   2   2   2   0   0   0   0   2   0   0   0   2   0   2   0   0   0   0   0   0   2   2   2   0   2   2   0
 MK-5-15                2   0   0   2   0   2   0   2   0   2   0   2   0   0   2   2   0   0   0   0   2   0   2   2   0   2   0   2   2   2   0   2   2   2   2   0   0   0   0   2   2   0   2   0   0   2   2   2   0   2   2   2   0   2   2   0   0   2   2   2   2   0   2   0   0   2   0   0   0   2   0   2   2   0   0   0   0   0   0   2   2   2   2   0   2   0   2   0   2   0   2   0   2   0   2   0   2   0   2   2   2   0   0   0   0   0   2   2   2   2   0   0   2   2   0   0   0   2   2   2   2   2   0   0   2   0   2   2   2   0   2   2   0   0   2   0   2   2   0   0   0   2   0   0   0   2   2   2   0   0   0   0   2   2   2   2   2   0   2   2   0   2   2   2   0   2   0   0   0   2   0   0   2   0   2   2   0   2   0   0   2   0   0   0   2   0   2   0   0   0   0   0   2   2   2   2   0   2   2   0
 MK-5-16                2   0   0   2   0   2   0   2   0   2   0   2   0   0   2   2   0   0   0   0   2   0   2   2   2   2   0   2   0   2   0   2   2   2   2   0   0   0   0   2   2   0   2   0   0   2   2   2   0   2   2   2   2   0   0   0   0   2   2   2   2   0   2   0   0   2   0   0   0   2   2   2   2   0   0   0   0   0   0   0   2   0   2   0   2   0   2   0   2   2   2   0   0   0   2   0   2   0   2   2   2   0   0   0   0   0   2   2   2   2   2   0   2   2   0   0   0   2   2   2   0   2   0   2   2   0   2   2   2   0   2   2   2   0   2   0   2   2   2   0   0   2   0   2   0   2   2   2   0   0   0   0   2   2   2   2   2   2   2   2   0   2   2   2   0   0   0   0   0   2   0   0   2   0   2   2   0   2   2   0   2   0   0   2   2   2   2   0   0   0   0   0   2   2   2   2   0   2   2   0
 MK-6-1                 0   2   0   0   0   0   2   2   2   2   0   2   0   2   0   0   0   0   0   2   0   2   2   2   0   2   0   2   0   2   0   0   2   2   2   2   0   2   0   0   2   2   0   2   2   2   2   2   2   2   2   0   0   2   2   0   0   2   2   2   2   0   2   2   2   0   2   0   2   0   0   2   0   0   2   2   2   0   0   2   2   2   2   0   2   0   2   2   0   0   2   0   2   2   2   2   0   0   2   2   0   2   0   0   0   0   2   0   2   0   2   0   0   0   2   0   0   0   2   2   0   0   2   2   0   2   0   0   0   0   0   2   0   2   2   0   0   2   2   0   2   2   2   2   0   0   2   2   2   2   0   0   2   2   0   2   0   0   2   0   2   0   2   0   2   2   2   0   2   2   2   2   2   2   0   2   0   0   0   0   2   2   2   2   0   2   2   2   0   0   0   2   2   2   0   2   0   2   0   2
 MK-6-2                 0   2   0   2   0   0   2   2   2   2   0   2   2   2   0   0   0   0   0   0   0   2   2   2   0   2   0   0   0   2   0   0   2   2   2   2   0   2   0   0   2   2   0   2   2   2   0   2   2   2   2   0   0   2   2   0   0   0   2   2   0   0   2   2   2   0   2   0   0   0   0   2   0   0   0   2   2   0   0   2   2   2   2   0   2   0   2   2   0   0   2   0   0   2   2   2   0   0   2   2   0   2   2   0   0   0   0   0   2   0   0   0   0   0   2   0   0   0   2   2   0   0   2   2   0   2   0   0   2   0   0   2   2   2   2   0   0   2   2   0   2   2   2   2   0   0   2   2   2   2   0   0   2   2   0   0   0   0   2   0   2   0   2   0   2   2   2   0   2   2   2   2   2   2   0   2   2   0   0   0   2   2   2   2   0   2   2   2   0   0   0   2   2   0   0   0   0   2   0   2
 MK-6-3                 0   2   0   2   2   0   2   2   2   2   0   2   2   0   0   0   0   0   2   0   0   2   2   0   0   2   0   0   0   2   0   0   2   2   2   2   0   2   0   2   2   2   0   2   2   2   0   2   2   0   2   0   2   2   2   0   0   0   2   2   0   0   2   2   2   0   2   0   0   0   0   2   0   0   0   2   2   0   0   2   2   2   2   0   2   0   2   2   0   0   2   0   0   2   2   2   0   0   2   0   0   2   2   2   0   0   0   0   2   0   0   0   2   0   2   0   0   0   2   2   0   2   2   2   0   2   0   0   2   0   0   2   2   2   2   0   0   2   2   2   2   2   2   2   0   0   2   0   2   2   0   2   2   2   0   0   2   0   2   0   2   0   2   0   2   2   2   0   2   2   2   2   2   2   0   2   2   0   0   0   2   2   2   0   0   2   2   0   0   0   0   2   2   0   0   0   0   2   0   2
 MK-6-4                 2   2   0   2   2   0   2   2   2   2   0   0   2   0   2   0   0   0   2   2   2   0   0   2   0   2   2   0   0   2   0   0   0   2   2   2   0   2   2   2   2   2   0   2   2   2   0   2   2   0   2   0   2   2   2   0   0   0   0   2   0   2   2   2   2   0   2   2   2   0   2   2   0   0   0   2   2   0   0   2   2   2   2   0   2   0   2   2   2   0   2   2   0   2   2   2   2   0   2   0   0   2   2   2   0   0   0   0   2   0   0   0   2   0   2   0   0   0   2   2   0   2   2   2   0   2   0   0   2   0   0   2   2   2   2   0   0   2   2   2   2   0   2   2   0   0   2   0   2   2   0   2   2   0   0   0   0   0   2   0   2   2   2   0   2   0   2   0   2   2   2   2   2   2   0   2   2   0   0   0   2   2   2   0   0   2   2   0   0   2   0   2   0   0   0   0   0   2   2   2
 MK-6-5                 0   2   0   2   2   0   2   2   2   2   0   2   2   0   2   0   0   0   2   2   2   0   0   2   0   2   2   0   2   2   0   0   0   2   2   2   0   2   2   2   2   2   2   2   2   2   0   2   2   0   2   0   2   2   2   0   0   0   0   2   0   0   2   2   2   0   2   2   2   0   0   2   0   0   0   2   0   0   0   2   2   2   2   0   2   0   2   2   0   0   2   2   0   2   2   2   2   2   2   0   0   2   2   2   0   0   0   0   2   0   0   0   2   0   2   0   0   0   2   2   0   2   0   2   0   0   0   0   2   2   0   2   0   2   2   0   0   2   2   2   2   2   2   0   0   0   2   0   2   2   0   2   2   0   2   0   0   0   2   0   2   2   2   0   2   0   2   2   2   2   2   0   2   2   0   2   2   0   0   0   2   2   2   0   0   2   2   0   0   2   0   2   0   0   0   0   0   2   2   2
 MK-6-6                 0   0   0   2   2   0   2   2   2   2   2   2   2   2   2   0   0   0   2   2   2   0   0   2   0   2   2   0   2   2   0   0   2   2   2   2   0   2   2   0   2   0   2   2   2   2   0   2   2   0   2   0   2   2   2   0   0   0   0   0   0   0   2   2   2   0   2   2   2   0   0   2   0   0   0   2   0   0   0   2   2   2   2   0   2   0   2   2   0   0   2   2   0   2   2   2   2   2   2   0   2   2   0   2   0   2   0   0   2   0   0   0   2   0   0   0   0   0   2   2   0   2   0   2   0   0   0   0   2   2   0   2   0   2   2   0   0   2   2   0   2   2   2   0   0   0   2   0   2   2   0   2   0   0   2   0   2   0   2   0   2   0   2   0   2   0   2   2   2   0   2   0   2   2   0   2   2   0   0   2   2   2   2   0   0   2   2   0   0   0   0   2   0   0   0   2   2   2   2   2
 MK-6-7                 0   2   0   2   2   0   0   2   2   2   2   2   2   2   2   0   0   0   2   0   2   2   0   2   0   2   2   0   2   2   2   2   2   2   2   2   0   2   2   0   0   0   2   2   2   2   0   2   2   0   2   0   2   2   2   0   0   0   0   0   0   0   2   2   2   0   0   2   2   0   0   2   2   2   0   2   2   0   0   2   2   2   2   0   2   0   2   2   0   0   0   2   0   2   2   2   2   2   2   0   2   2   2   2   0   2   0   0   2   0   0   0   2   0   0   0   0   0   2   2   0   2   0   0   0   0   0   0   2   2   0   2   0   2   2   0   0   2   2   0   2   2   2   0   0   0   2   0   2   2   0   2   0   0   2   2   2   0   2   0   2   2   0   0   2   0   2   2   2   0   2   0   2   2   0   2   2   0   2   2   2   2   0   0   0   2   2   0   0   0   0   2   0   0   0   0   2   2   2   2
 MK-6-8                 0   2   0   2   2   0   2   0   2   2   2   0   2   0   2   0   0   0   2   2   2   2   0   2   0   2   2   0   2   2   0   2   2   2   2   2   0   2   2   2   0   0   2   2   2   2   0   2   2   0   2   0   2   2   2   0   0   0   0   0   0   0   2   2   2   0   0   2   2   0   0   2   2   2   0   2   2   0   0   2   2   2   2   0   2   0   2   2   0   0   0   2   0   0   0   2   2   2   2   0   2   2   2   2   0   2   0   0   2   0   0   0   2   0   0   0   0   0   2   2   0   2   0   0   0   0   2   2   2   2   0   2   0   2   2   0   0   2   2   0   0   2   2   0   0   0   2   0   2   2   0   2   0   0   2   2   2   0   2   0   2   2   0   0   2   0   2   2   2   0   2   2   2   2   0   2   2   0   2   2   0   2   0   0   0   2   2   0   0   0   0   2   0   0   0   0   2   2   2   0
 MK-6-9                 0   0   0   2   2   0   2   0   0   0   2   0   2   0   2   0   0   0   2   0   2   0   0   2   0   2   0   0   2   2   0   2   2   2   2   2   0   2   2   2   0   0   2   2   0   2   0   2   0   0   0   0   2   2   2   0   0   0   0   0   0   0   2   2   2   0   0   2   0   0   0   2   2   2   0   2   2   0   0   2   2   2   2   0   2   0   2   2   0   0   0   0   0   0   0   2   2   0   2   0   0   0   2   2   0   0   0   0   2   0   0   0   2   0   0   0   0   0   2   2   2   2   0   0   0   0   2   2   2   2   2   2   0   2   2   0   0   2   2   0   0   2   2   0   0   0   2   0   2   2   0   2   0   0   2   2   2   0   2   0   2   2   0   0   2   0   2   2   2   0   2   2   2   2   0   2   2   2   2   2   0   2   2   0   0   2   2   0   0   0   0   0   0   0   2   0   2   2   2   0
 MK-6-10                0   0   0   2   2   0   2   0   0   2   2   2   2   0   2   0   0   0   2   0   2   0   0   2   0   2   0   0   2   2   0   2   2   2   2   0   0   2   0   2   0   0   0   2   0   0   0   2   0   2   0   0   2   2   2   0   0   0   0   0   0   0   2   2   2   0   0   2   0   0   0   2   2   0   0   0   2   0   0   2   2   2   2   0   2   0   2   0   0   0   0   0   0   0   0   2   2   0   2   0   2   2   2   2   0   0   0   0   2   2   0   0   2   0   0   0   0   2   0   2   2   0   0   0   2   0   2   2   2   2   0   2   0   2   2   0   0   2   2   0   0   0   2   0   0   0   0   2   2   2   0   2   0   0   2   0   2   0   2   2   2   2   2   0   2   0   0   0   2   2   2   2   2   2   0   2   2   0   2   0   0   2   2   0   0   2   0   0   0   0   0   0   0   0   2   0   2   2   2   0
 MK-6-11                0   2   0   2   2   0   2   2   0   2   2   2   2   0   2   0   0   0   2   0   2   0   0   2   0   2   0   0   2   0   0   2   2   2   2   0   0   2   0   2   0   2   0   0   0   0   0   2   2   2   0   0   2   2   2   0   0   0   0   0   0   0   2   2   2   2   0   2   0   0   0   2   2   0   2   0   0   0   0   0   2   2   2   0   2   0   2   0   0   0   0   0   0   0   2   2   2   0   2   0   2   2   0   2   0   2   0   0   2   2   0   0   2   0   0   0   0   0   0   2   2   0   0   0   2   0   2   2   2   2   0   2   0   2   2   0   0   2   2   0   0   0   2   0   0   0   0   2   2   2   0   2   2   0   2   0   2   0   2   2   2   2   2   2   2   0   0   0   2   2   2   2   2   2   0   2   2   0   2   0   0   2   0   0   2   2   0   0   0   0   0   0   2   0   2   0   2   2   2   0
 MK-6-12                0   2   0   2   2   0   2   2   0   2   2   0   2   0   2   0   0   0   2   0   2   0   0   2   0   2   0   0   2   0   0   2   2   2   2   0   0   2   0   2   0   2   2   0   2   0   0   2   2   2   0   0   2   0   2   0   0   0   0   0   0   0   2   2   2   2   0   2   0   2   2   2   2   0   2   0   0   0   0   0   2   2   2   0   2   0   2   0   0   0   0   0   0   0   2   2   2   0   2   0   2   2   0   2   0   2   0   0   2   2   0   0   2   0   0   2   0   0   0   2   2   0   0   0   0   0   2   2   2   2   0   0   0   2   2   0   0   2   0   0   0   0   2   0   0   0   0   2   2   2   0   2   2   0   2   0   2   0   2   2   2   2   0   2   2   0   0   0   2   2   2   2   2   2   0   2   2   0   0   0   0   2   2   0   2   0   0   0   0   0   0   0   2   0   2   0   2   2   2   2
 MK-6-13                0   2   0   2   2   0   0   2   2   2   2   0   2   0   2   0   0   0   2   0   2   0   0   2   0   2   0   2   2   0   0   0   2   2   2   0   0   2   0   2   2   2   2   0   2   0   2   2   2   2   0   0   2   0   2   0   0   0   0   2   0   0   2   2   2   2   0   0   0   2   2   2   2   0   2   0   0   0   0   0   2   2   0   0   2   0   2   0   2   0   0   0   0   0   2   2   2   0   2   0   2   2   0   2   0   2   0   0   2   2   2   0   2   0   0   2   0   0   0   2   2   0   0   0   0   2   2   2   2   2   0   0   0   2   2   0   0   2   2   0   0   0   2   0   0   0   0   2   2   2   2   2   2   0   2   0   2   0   2   2   2   2   0   2   2   0   2   0   0   2   2   2   2   2   0   2   2   0   0   0   0   2   0   0   2   0   0   0   0   0   2   0   0   0   2   0   2   2   2   2
 MK-6-14                2   2   0   2   2   0   0   2   2   2   2   0   2   0   2   0   0   0   2   0   2   0   0   2   0   2   0   2   2   0   0   0   2   2   2   2   0   2   0   2   2   0   2   0   2   0   2   2   2   2   0   0   2   0   2   0   0   0   0   2   0   0   2   2   0   2   2   0   0   0   2   2   2   0   2   0   0   0   0   0   2   2   0   0   2   0   2   0   2   2   0   0   0   0   0   2   2   0   2   0   2   2   0   2   0   2   0   0   2   0   2   0   2   0   2   2   0   0   0   2   2   0   0   0   0   2   2   2   0   0   0   0   0   2   2   0   0   2   2   2   0   0   2   0   0   0   0   2   2   2   2   0   0   0   2   0   2   0   2   2   2   2   0   2   2   0   2   0   0   2   2   2   2   2   0   2   2   0   0   0   0   2   0   0   2   0   0   0   0   0   2   0   2   0   2   2   2   2   2   2
 MK-6-15                2   2   0   2   2   0   0   2   2   2   2   0   2   0   2   0   0   0   2   0   2   0   2   0   0   2   2   2   2   0   0   0   2   2   2   0   0   0   2   2   2   0   2   0   2   0   2   2   2   2   2   0   0   0   2   0   0   2   0   2   0   0   2   2   0   2   2   0   0   0   2   2   2   0   2   0   2   0   2   0   2   2   0   0   2   0   2   0   2   2   0   0   0   0   0   0   2   0   0   0   2   2   0   0   0   2   0   0   2   0   2   0   2   0   2   2   0   0   0   2   0   0   0   0   2   2   2   2   0   0   0   0   0   2   2   0   0   2   2   2   0   0   2   0   0   0   0   2   2   2   2   0   0   0   2   0   2   0   2   2   2   2   0   2   2   0   2   0   0   2   2   2   2   0   0   2   2   2   0   0   0   2   0   0   2   0   0   0   0   0   2   0   2   0   2   2   2   2   2   2
 MK-6-16                2   2   0   2   2   2   0   2   2   2   2   0   2   0   0   0   0   0   2   0   2   0   2   0   0   2   2   2   2   0   0   0   2   2   0   0   0   2   2   2   2   0   0   2   2   0   2   2   2   2   2   0   0   0   2   0   2   0   0   2   0   0   2   2   0   2   2   0   2   0   2   2   2   0   2   0   2   0   2   0   0   0   0   0   2   0   2   0   2   2   0   0   0   0   0   0   2   0   2   0   2   2   2   0   0   2   0   0   2   0   2   0   2   0   2   2   0   0   0   2   0   0   0   2   0   0   2   2   0   0   0   2   0   2   2   0   0   2   2   2   0   0   2   0   0   0   0   2   2   2   2   0   0   0   2   0   2   0   2   0   2   2   0   2   2   0   2   0   0   0   2   2   2   0   0   2   2   2   0   0   2   2   0   0   2   0   0   0   2   0   2   0   2   0   2   2   2   2   2   2
 
!****************************************** Phenotypic Data **********************************************************
!-100.0 is resevred for missing phenotype
SimulatedTrait1        14.2382   16.6915   14.8826   16.0220   13.8396   15.7766   13.6721   15.3036   14.2845   16.4707   16.6000   14.0472   13.8508   16.2387   13.7168   15.9122   16.2865   16.2086   15.7926   14.9373   14.9006   16.6785   14.2316   14.4782   16.7495   14.2808   16.3283   14.2153   15.9541   14.7697   14.2199   14.9007   13.6593   14.2087   16.1041   14.0875   15.6361   14.3977   15.2879   14.5281   13.7257   14.3448   14.0218   13.3900   13.8004   14.8956   15.9690   14.4640   14.9846   13.9468   16.3777   13.5472   14.8012   15.0367   15.5398   15.1535   14.4025   15.8090   15.7141   14.2976   14.2627   15.7221   14.3554   15.4089   15.9994   14.7006   14.2097   15.7225   13.6660   15.1337   14.1137   16.0697   16.1051   14.1664   15.2620   16.5190   14.3895   14.1206   13.7798   14.0415   15.7564   15.4492   15.7355   15.8586   14.0678   15.4333   15.8301   14.9464   14.6939   14.5752   15.3992   14.4821   16.6881   13.8639   16.0095   15.5418   15.9372   15.4152   16.3525   14.1219   14.5553   15.3417   14.6067   14.4116   13.4754   15.2301   15.0198   14.2381   16.5931   16.4021   14.7168   14.3619   16.3812   13.9425   14.8288   16.1129   16.0125   14.8552   15.1206   13.6953   15.0929   15.8795   15.5440   14.1582   13.8964   16.3307   15.8358   15.8937   15.7385   13.9576   15.0349   14.6352   13.7393   14.1442   14.7075   13.7237   15.2481   14.4784   16.3337   14.0842   16.3782   13.6208   15.4864   13.8589   15.6298   13.3261   15.4220   15.9332   15.4763   13.8795   16.2635   14.9449   12.9307   14.7990   15.9555   13.9711   14.1260   14.8578   13.2502   15.0530   16.3518   15.2826   16.2607   15.0962   13.9989   16.1095   15.2156   16.2761   14.2861   14.2482   15.7967   15.0359   15.9138   14.2415   16.3601   15.9912   13.3360   16.4766   17.0219   14.2931   15.1842   14.6621   14.8945   15.2748   16.1721   15.5362   15.3343   16.4935   14.6913   14.0347   13.9469   14.1595   14.4541   15.9350   15.9744   15.1517   13.5326   14.7248   14.4549   13.3540
SimulatedTrait2        10.3104    9.6859    9.7610    9.2049   10.5466    9.5075   10.3961   10.2554   10.5598    9.7471    9.2402   10.2331   10.2587    9.9182   10.1760    9.4472    9.7035    9.6563    9.3150    9.4060   10.4218    9.7086   10.6642   10.8103    9.0794   10.3024    9.2728    9.4704   10.3287   10.1971   10.3017   10.6617   10.4971   10.2100    9.7901   10.5374    9.1582   10.4092    9.4399   10.6129   10.5486    9.3242   10.0275   10.6894   10.6488   10.4366    9.3980   10.6493   10.0439   10.3877    9.5821   10.1898    9.7008   10.0810   10.9911    9.6348   10.4537    9.8286   10.1805   10.4128   10.6969    9.3366   10.5228   10.4827    9.4956    9.5114   10.5428    9.4346   10.6216    9.3917   10.5364    9.4648    9.6840   11.0144    9.8360    9.1647   10.3416   10.4374   10.8224   10.3519   10.7760   10.4212   10.4091   10.9328   10.4688    9.5712    9.0760    9.0826   10.7468    9.4161   10.2890   10.7354    9.2382   10.2227    9.5017    9.4674    9.3963    9.5426    9.1166   10.4484    9.7335   10.3533   10.7906   10.6539   10.5451    9.6573    9.4990   10.3778    9.6123    9.5612   10.5041   10.3720    9.4350   10.1575    9.4414    9.5540    9.6254    9.6680   10.3396   10.2496   10.5875    9.2253    9.6066   10.5868   10.3012    9.3233    9.6575    9.4270    9.0463   10.3181    9.7558    9.6164   10.4994   10.4674   10.4131   10.8904    9.4273    9.5576    9.6046   10.0923    9.2189   10.4834    9.4282   10.4761    9.3307   10.3997   10.5926    9.3670    9.2700   10.9009    9.8776   10.4327   10.2325   10.7379    9.8596   10.3200   10.7311   10.5549   11.0893   10.6120    9.3420    9.7762    9.3301    9.6459   10.5558    9.7133   10.3398    9.3608   10.3256   10.7868    8.9545   10.1508    9.9560   10.6890    9.4264    9.6133   10.8740    9.4514    9.6854   10.3696    9.8314   10.3898    9.4912    9.4230    9.4810    9.5935    9.4491    9.7619    9.1000   10.0434   10.4597   10.8000   10.7490    9.6710    9.6055    8.9798   10.6143   10.4132   10.5479   10.3779
 
