# Supplementary material for: Inclusive Composite Interval Mapping of QTL by Environment Interactions in Biparental Populations
Source: PLoS One. 2015 Jul 10;10(7):e0132414. doi: 10.1371/journal.pone.0132414 (PMC4498613; doi:10.1371/journal.pone.0132414)
Supplement: S6 File — (ZIP) [file pone.0132414.s006.zip › H=0.8/L1/run_00199.met]

!**********************Note: lines staring with "!" are remarks and will be ignored in the program********************
!*********************************General Information**********************************
!Assuming F1 = P1 x P2, populations available in QTL IciMapping are: 
!  1, P1BC1F1 = P1 x F1, the first backcrossing where P1 is used as the recurrent parent;
!  2, P2BC1F1 = P2 x F1, the first backcrossing where P2 is used as the recurrent parent;
!  3, F1DH, F1-derived doubled haploids; 
!  4, RIL or F1RIL, recombination inbred lines through the repeated selfing of F1;
!  5, P1BC1RIL, recombination inbred lines through the repeated selfing of P1BC1F1;
!  6, P2BC1RIL, recombination inbred lines through the repeated selfing of P2BC1F1;
!  7, F2, the selfing generation of F1;
!  8, F3, the selfing generation of F2;
!  9, P1BC2F1, the second backcrossing where P1 is used as the recurrent parent; 
! 10, P2BC2F1, the second backcrossing where P2 is used as the recurrent parent;
! 11, P1BC2RIL, recombination inred lines through the repeated selfing of P1BC2F1; 
! 12, P2BC2RIL, recombination inred lines through the repeated selfing of P2BC2F1; 
! 13, P1BC1F2, the selfing generation of P1BC1F1; 
! 14, P2BC1F2, the selfing generation of P2BC1F1; 
! 15, P1BC2F2, the selfing generation of P1BC2F1; 
! 16, P2BC2F2, the selfing generation of P2BC2F1; 
! 17, P1BC1DH, P1BC1F1-derived doubled haploids; 
! 18, P2BC1DH, P2BC1F1-derived doubled haploids; 
! 19, P1BC2DH, P1BC2F1-derived doubled haploids; 
! 20, P2BC2DH, P2BC2F1-derived doubled haploids; 
   3      !Mapping Population (see remarks above)
   2      !Mapping Function (1 for Kosambi; 2 for Haldane; 3 for Morgan)
   2      !Marker Space Type (1 for intervals; 2 for positions)
   1      !Marker Space Unit(1 for centiMorgans; 2 for Morgan)
   6      !Number of Chromosomes (or Linkage Groups)
 200      !Size of the mapping population
   2      !Number of environments
 
!***************************************** Chromosomes and Linkage Maps **********************************************
!Chromosome                 NumMarkers
-CH1                        16
-CH2                        16
-CH3                        16
-CH4                        16
-CH5                        16
-CH6                        16
!Linkage map (Marker name followed by position or the interval length)
 MK-1-1                1     0.000
 MK-1-2                1    10.000
 MK-1-3                1    20.000
 MK-1-4                1    30.000
 MK-1-5                1    40.000
 MK-1-6                1    50.000
 MK-1-7                1    60.000
 MK-1-8                1    70.000
 MK-1-9                1    80.000
 MK-1-10               1    90.000
 MK-1-11               1   100.000
 MK-1-12               1   110.000
 MK-1-13               1   120.000
 MK-1-14               1   130.000
 MK-1-15               1   140.000
 MK-1-16               1   150.000
 MK-2-1                2     0.000
 MK-2-2                2    10.000
 MK-2-3                2    20.000
 MK-2-4                2    30.000
 MK-2-5                2    40.000
 MK-2-6                2    50.000
 MK-2-7                2    60.000
 MK-2-8                2    70.000
 MK-2-9                2    80.000
 MK-2-10               2    90.000
 MK-2-11               2   100.000
 MK-2-12               2   110.000
 MK-2-13               2   120.000
 MK-2-14               2   130.000
 MK-2-15               2   140.000
 MK-2-16               2   150.000
 MK-3-1                3     0.000
 MK-3-2                3    10.000
 MK-3-3                3    20.000
 MK-3-4                3    30.000
 MK-3-5                3    40.000
 MK-3-6                3    50.000
 MK-3-7                3    60.000
 MK-3-8                3    70.000
 MK-3-9                3    80.000
 MK-3-10               3    90.000
 MK-3-11               3   100.000
 MK-3-12               3   110.000
 MK-3-13               3   120.000
 MK-3-14               3   130.000
 MK-3-15               3   140.000
 MK-3-16               3   150.000
 MK-4-1                4     0.000
 MK-4-2                4    10.000
 MK-4-3                4    20.000
 MK-4-4                4    30.000
 MK-4-5                4    40.000
 MK-4-6                4    50.000
 MK-4-7                4    60.000
 MK-4-8                4    70.000
 MK-4-9                4    80.000
 MK-4-10               4    90.000
 MK-4-11               4   100.000
 MK-4-12               4   110.000
 MK-4-13               4   120.000
 MK-4-14               4   130.000
 MK-4-15               4   140.000
 MK-4-16               4   150.000
 MK-5-1                5     0.000
 MK-5-2                5    10.000
 MK-5-3                5    20.000
 MK-5-4                5    30.000
 MK-5-5                5    40.000
 MK-5-6                5    50.000
 MK-5-7                5    60.000
 MK-5-8                5    70.000
 MK-5-9                5    80.000
 MK-5-10               5    90.000
 MK-5-11               5   100.000
 MK-5-12               5   110.000
 MK-5-13               5   120.000
 MK-5-14               5   130.000
 MK-5-15               5   140.000
 MK-5-16               5   150.000
 MK-6-1                6     0.000
 MK-6-2                6    10.000
 MK-6-3                6    20.000
 MK-6-4                6    30.000
 MK-6-5                6    40.000
 MK-6-6                6    50.000
 MK-6-7                6    60.000
 MK-6-8                6    70.000
 MK-6-9                6    80.000
 MK-6-10               6    90.000
 MK-6-11               6   100.000
 MK-6-12               6   110.000
 MK-6-13               6   120.000
 MK-6-14               6   130.000
 MK-6-15               6   140.000
 MK-6-16               6   150.000
!*********************************** Marker Types ********************************************************************
!Co-dominant marker: When heterozygote F1 is present, P1 is coded as 2, F1 is coded as 1, and P2 is coded as 0; Otherwise, P1 is coded as 2, and P2 is coded as 0. 
!Dominant marker: When heterozygote F1 is present, P1 and F1 are coded as 12, and P2 is coded as 0; Otherwise, P1 is coded as 2, and P2 is coded as 0.  
!Recessive markers: When heterozygote F1 is present, P1 is coded as 2, and F1 and P2 are coded as 10; Otherwise, P1 is coded as 2, and P2 is coded as 0. 
!Missing marker is coded as -1. 
 MK-1-1                 2   0   0   2   2   0   2   2   0   0   0   0   2   2   0   2   2   2   0   2   0   0   0   2   0   2   2   0   0   0   0   2   2   2   2   2   0   0   2   2   0   2   2   2   0   0   2   0   2   2   2   2   2   0   2   2   2   2   2   0   2   0   0   2   2   2   2   2   2   0   2   0   0   0   2   0   0   0   0   2   2   0   0   2   0   2   2   2   2   0   2   2   2   0   0   0   2   0   0   2   0   0   0   2   2   2   0   0   0   0   0   0   2   2   0   0   0   0   0   0   2   0   2   0   0   0   2   2   0   0   2   0   2   0   0   0   0   2   2   2   2   0   0   2   0   0   2   2   0   0   0   0   2   0   2   0   2   0   2   2   0   2   2   0   2   0   2   2   0   0   0   0   0   0   2   2   2   0   0   0   2   2   0   0   0   0   2   2   2   0   2   2   0   0   2   0   2   2   2   0
 MK-1-2                 2   0   0   2   2   0   2   2   0   0   2   0   2   2   2   2   2   2   0   2   0   0   0   2   0   2   2   0   0   0   0   2   2   2   2   2   0   0   0   2   0   2   2   0   0   0   2   0   2   2   0   2   2   0   2   2   2   2   2   2   2   2   0   2   2   2   2   2   2   0   2   0   0   0   2   2   0   0   0   2   0   0   0   2   2   0   2   2   2   0   2   2   2   0   0   0   2   0   0   2   0   2   0   2   0   2   0   0   0   0   2   0   2   2   0   0   0   0   0   0   2   0   2   0   0   2   2   2   0   0   2   0   2   0   0   0   0   2   2   2   2   0   0   2   0   2   2   2   0   0   0   0   2   0   2   0   2   0   2   2   0   2   2   0   2   2   2   2   0   0   0   0   0   0   2   2   2   0   0   0   2   2   0   0   0   0   2   2   2   0   2   2   0   0   2   0   2   2   2   0
 MK-1-3                 2   0   0   0   0   0   2   2   0   0   2   0   2   2   2   2   2   0   0   2   0   2   0   2   0   2   2   0   2   2   0   2   2   2   2   2   0   0   0   2   0   2   2   0   0   0   2   2   2   2   0   2   2   0   2   2   2   2   0   2   2   2   0   2   2   2   2   2   2   0   2   0   0   0   2   2   0   0   0   2   0   0   0   2   0   2   2   2   2   0   2   2   2   0   0   0   2   0   0   2   0   0   0   2   0   2   0   0   0   0   2   0   2   2   0   0   0   0   0   0   2   0   2   0   0   2   0   0   0   0   2   0   2   2   0   2   0   0   2   2   2   0   0   2   0   2   2   0   0   0   0   0   2   0   2   0   2   0   2   2   0   2   2   0   0   2   2   0   2   0   0   0   0   0   2   0   2   0   0   0   2   2   0   0   0   0   2   2   2   0   2   2   0   2   2   0   2   2   0   0
 MK-1-4                 2   2   0   0   0   0   2   2   0   0   2   0   2   2   2   2   0   0   0   2   0   2   0   2   0   2   2   0   2   2   0   2   2   2   0   2   0   0   0   2   0   0   2   0   0   0   2   2   2   2   2   2   0   0   2   2   2   2   0   2   2   2   0   2   2   2   2   2   2   0   2   0   0   0   2   2   0   0   0   2   0   0   0   2   0   2   2   2   2   0   2   2   2   2   0   0   2   0   0   2   0   0   0   2   0   2   0   0   0   0   2   2   2   2   0   2   0   0   0   2   0   2   2   0   0   2   0   0   0   0   0   0   2   2   0   2   0   0   2   2   2   0   2   2   2   2   2   0   0   0   0   0   2   2   0   0   2   0   2   0   0   2   2   0   0   2   2   0   2   0   0   0   2   0   2   0   2   0   0   0   2   2   0   0   0   0   2   2   0   0   2   2   2   2   0   0   2   2   2   0
 MK-1-5                 2   2   0   2   0   0   2   2   0   0   2   0   2   2   2   2   0   0   0   2   0   0   0   2   2   2   2   0   2   2   0   2   2   2   0   2   0   0   0   2   0   0   2   0   0   0   2   2   2   2   2   2   0   0   2   2   2   2   0   2   2   2   0   2   2   2   2   2   2   0   0   0   0   0   2   2   0   0   0   2   0   0   0   2   0   2   2   2   2   0   2   2   2   0   0   0   2   0   0   2   0   2   0   2   0   2   0   0   0   0   2   2   2   2   0   2   0   0   0   2   0   2   2   0   0   2   0   0   0   0   0   0   2   0   0   2   0   2   2   2   2   0   2   2   0   2   2   0   0   0   2   2   2   2   0   0   2   0   0   0   0   2   0   0   0   2   0   0   2   0   0   0   2   2   2   0   2   2   0   0   2   2   2   0   0   0   2   2   0   2   2   2   0   2   0   0   2   2   2   0
 MK-1-6                 2   2   0   2   0   0   2   2   0   0   2   0   2   2   2   2   2   0   2   2   0   0   0   2   2   0   2   0   2   2   2   2   2   2   0   2   0   2   2   0   0   0   2   0   0   0   2   2   2   2   2   2   2   0   2   2   2   2   0   2   2   2   0   2   2   2   2   2   2   2   2   0   0   0   2   2   0   0   0   2   0   0   0   2   0   2   2   2   2   0   2   2   2   0   2   0   2   0   0   2   0   2   0   2   0   2   0   0   0   0   2   0   2   2   0   2   0   0   0   2   0   2   2   0   0   2   0   0   0   0   0   0   2   0   0   2   0   2   2   2   2   0   2   2   0   2   2   0   0   0   2   2   2   2   0   0   2   0   0   2   2   0   0   0   0   2   0   0   2   0   0   0   2   2   2   0   2   2   0   0   2   2   2   0   0   0   2   2   0   2   2   2   0   2   0   0   2   2   2   0
 MK-1-7                 2   2   0   2   0   2   2   2   0   0   2   0   2   0   2   2   2   0   2   2   0   0   0   2   2   0   2   0   0   2   2   2   2   2   0   2   0   2   2   0   0   0   2   0   0   0   2   2   2   2   2   2   2   0   0   2   2   2   0   2   2   2   0   2   2   2   2   2   2   2   2   0   0   0   2   2   0   0   0   2   0   0   0   2   0   2   2   2   2   0   2   2   2   0   2   0   2   0   0   2   0   2   0   2   2   2   0   0   0   0   2   0   2   2   0   2   0   0   0   2   0   2   2   0   0   2   0   0   0   0   2   0   2   0   2   2   0   2   2   0   2   0   2   2   0   2   2   0   0   0   2   2   2   0   2   0   2   0   0   2   2   0   0   0   2   2   0   0   2   0   0   0   0   2   2   0   2   2   0   0   2   2   2   0   0   0   0   0   0   2   2   2   0   2   0   0   2   2   2   0
 MK-1-8                 2   2   0   0   0   2   2   2   0   0   2   0   2   0   2   2   2   0   2   2   0   2   0   2   2   0   2   0   0   2   2   2   2   2   0   2   2   0   2   0   0   0   2   0   0   0   2   2   2   2   2   2   2   0   2   2   2   2   0   0   2   2   0   2   2   2   2   2   2   2   2   0   2   0   2   2   2   0   0   2   0   0   0   0   0   2   2   2   2   2   2   2   2   0   2   0   2   0   0   2   0   2   0   2   0   2   0   0   0   0   2   0   2   2   0   2   0   0   0   2   0   2   0   0   2   2   0   0   0   0   2   0   2   0   2   2   0   2   2   0   2   0   2   2   0   2   2   2   0   0   2   2   2   0   0   0   2   0   0   2   2   0   0   0   2   2   0   0   2   0   0   0   0   2   2   2   2   2   2   0   2   2   2   0   0   0   0   2   0   2   2   2   0   2   0   0   2   2   2   2
 MK-1-9                 2   2   2   0   0   2   2   2   0   0   2   0   2   0   2   2   2   0   2   2   0   2   0   2   2   0   0   0   0   2   2   2   2   0   0   0   2   0   2   0   0   0   2   0   0   0   2   2   2   2   2   2   2   0   0   2   2   2   0   2   2   2   0   2   2   2   2   2   2   2   2   0   2   0   0   0   2   0   0   2   0   0   0   0   2   2   2   2   0   2   2   2   2   0   2   2   2   0   0   2   0   2   2   2   0   2   0   0   0   0   2   0   2   2   0   2   2   0   0   0   0   2   0   0   2   2   0   0   0   0   2   2   0   0   2   2   0   2   2   0   2   0   2   0   0   2   2   2   0   2   2   2   2   0   0   0   2   2   2   2   2   0   0   0   2   2   0   0   2   0   0   0   0   2   2   2   2   2   2   0   2   2   2   0   0   0   2   0   0   2   2   2   2   2   2   0   0   2   2   2
 MK-1-10                2   2   2   0   2   2   0   2   0   0   2   0   2   0   2   0   2   0   2   2   0   2   0   2   0   0   0   0   0   2   2   2   2   0   0   0   2   0   2   0   0   0   0   2   0   0   2   2   2   2   2   2   2   0   0   2   2   2   0   2   0   2   0   2   2   2   2   2   2   2   2   0   2   0   0   0   2   0   0   2   0   0   2   0   2   2   2   2   0   0   0   0   0   0   2   2   2   0   0   2   2   2   2   2   0   2   0   2   0   0   2   0   2   2   0   2   2   0   0   0   0   2   2   0   2   0   0   0   0   0   2   2   0   0   2   2   0   2   2   0   2   0   2   0   0   0   2   2   0   2   2   2   2   0   0   0   2   2   2   2   2   0   2   0   2   2   0   0   2   2   0   0   0   2   2   2   2   2   2   0   2   2   0   0   0   0   2   0   0   2   2   0   2   2   2   0   0   2   2   2
 MK-1-11                2   0   2   0   2   2   0   2   0   0   2   2   2   0   0   0   2   0   2   0   0   0   0   2   0   0   0   0   0   2   2   2   2   0   0   0   2   0   2   0   0   2   0   2   0   0   2   2   2   2   2   2   2   0   0   2   2   2   0   2   0   2   0   2   2   2   2   2   2   2   2   0   2   0   0   0   2   0   0   0   0   0   2   0   2   2   0   2   0   0   0   0   0   0   2   2   2   0   2   2   2   2   2   2   0   2   2   2   0   0   2   0   2   2   0   2   2   0   0   0   0   2   2   0   2   0   0   0   0   0   0   2   0   0   2   2   0   2   2   0   2   0   2   0   0   0   2   2   0   2   2   2   0   0   0   0   2   2   2   2   2   0   2   0   2   2   0   0   2   2   0   0   0   2   2   2   2   2   2   0   2   2   0   0   2   0   2   0   2   2   2   0   2   2   2   0   0   2   2   2
 MK-1-12                2   0   2   0   2   2   0   2   0   0   2   2   2   0   0   0   2   2   2   0   0   0   0   2   0   0   0   0   0   2   2   2   0   0   0   0   2   0   2   2   0   2   0   2   0   0   2   2   0   2   0   2   2   0   0   2   2   2   0   2   0   2   0   2   2   2   2   2   2   2   2   0   2   0   0   0   2   0   0   0   0   0   2   0   2   2   2   0   0   0   2   0   0   0   2   2   2   0   2   2   2   2   0   2   0   2   2   2   2   0   2   0   2   2   0   2   2   0   0   0   0   2   2   0   2   0   0   0   2   0   0   0   0   0   2   2   0   2   2   0   2   0   2   0   0   0   2   2   0   2   2   0   0   0   0   0   2   2   2   2   2   2   0   0   2   2   0   0   2   2   0   2   0   2   2   2   2   2   2   0   2   2   0   0   2   0   2   0   2   2   2   0   2   2   2   0   0   2   2   2
 MK-1-13                2   0   2   2   2   2   0   0   0   2   2   2   2   0   0   0   0   2   2   0   0   0   0   2   0   0   0   0   0   2   2   2   0   0   0   0   2   0   2   2   0   2   0   2   0   0   2   2   0   2   0   2   2   0   0   2   2   2   0   2   0   2   0   2   2   2   2   2   0   2   2   0   2   0   0   0   2   0   0   0   0   2   2   0   2   2   2   0   0   0   2   0   0   0   2   2   0   0   2   2   2   2   0   2   0   2   2   2   2   0   0   0   2   2   0   2   2   0   0   2   2   2   0   0   2   0   2   0   2   2   0   2   0   0   2   2   0   2   2   0   2   0   2   0   0   0   2   2   0   0   2   0   2   0   0   0   2   2   2   2   2   2   0   0   2   2   0   0   2   2   0   2   0   2   2   2   2   2   2   0   2   2   0   0   2   0   2   0   2   2   0   0   2   2   2   0   0   2   2   2
 MK-1-14                2   0   2   2   2   2   0   0   0   2   2   2   2   0   0   0   0   2   2   0   0   2   0   2   0   0   0   0   2   2   2   2   0   0   0   0   2   0   2   2   0   2   0   2   0   0   2   2   0   2   0   2   0   0   2   2   2   2   0   2   0   2   0   2   2   2   2   2   0   2   2   0   0   0   0   0   2   0   2   2   0   0   2   0   2   2   2   0   0   0   2   0   0   2   2   2   2   0   0   2   2   2   0   2   0   2   2   2   2   0   0   0   2   2   0   2   2   0   0   2   2   2   0   2   2   0   2   0   2   2   0   2   2   0   2   2   0   2   2   0   2   0   2   0   0   0   2   2   0   0   2   0   2   0   0   0   2   2   0   2   2   2   0   0   2   2   0   0   2   2   2   2   0   2   2   2   2   2   2   0   2   2   0   2   2   0   2   0   2   2   0   0   2   2   2   0   0   0   0   2
 MK-1-15                2   0   2   2   2   0   0   0   0   2   0   2   2   0   0   2   0   2   2   0   0   2   0   2   0   0   0   0   2   2   2   2   0   0   0   0   2   0   2   2   0   0   0   0   0   0   2   2   0   2   2   2   0   0   2   2   2   0   0   2   0   2   0   0   2   2   2   2   0   2   2   0   0   0   0   0   2   0   2   2   0   0   2   2   2   2   2   2   0   2   2   0   0   2   2   2   2   0   0   2   2   2   0   2   0   2   2   2   2   0   0   0   0   2   0   2   2   2   0   2   2   2   0   2   2   0   2   0   0   2   0   2   2   0   2   2   0   2   2   0   2   0   2   0   0   0   2   2   0   0   2   0   2   0   2   0   2   2   2   2   2   2   0   0   2   2   0   0   2   2   2   2   0   2   2   2   2   2   2   0   2   2   0   2   2   0   2   0   2   2   0   0   0   2   2   0   0   0   2   2
 MK-1-16                2   0   2   2   2   0   0   0   0   0   0   2   2   2   0   2   0   2   2   0   0   2   0   2   0   0   0   0   2   0   2   2   0   0   0   0   2   0   2   2   0   0   0   0   0   0   2   2   0   2   2   2   0   0   2   2   2   0   0   2   0   2   0   0   2   2   2   2   0   2   2   0   0   0   0   0   2   0   2   2   0   0   2   2   2   2   2   2   0   2   2   2   0   2   2   2   2   0   0   2   2   2   0   2   0   2   2   2   2   0   0   0   0   0   0   2   2   2   0   2   2   2   0   2   2   0   2   0   0   2   0   2   2   0   2   2   0   0   2   0   2   0   2   0   0   0   2   2   0   0   2   0   2   2   2   0   2   2   2   2   0   2   2   0   2   2   0   0   2   2   2   2   0   2   2   2   2   2   2   0   2   2   0   2   2   0   2   0   2   2   0   0   2   2   2   0   0   0   0   2
 MK-2-1                 2   2   2   0   2   2   0   2   2   2   0   0   2   2   0   2   0   0   2   2   2   2   0   2   0   0   0   0   0   0   0   2   0   0   0   2   2   2   2   2   0   0   0   0   2   0   0   0   2   2   2   2   2   0   2   2   2   0   2   2   0   0   0   0   2   2   2   2   0   2   0   0   2   0   2   2   2   2   2   2   0   2   2   0   0   2   2   0   0   2   0   2   2   0   0   2   2   0   0   2   2   0   0   0   0   0   2   0   2   2   2   0   2   0   2   2   2   2   2   0   2   0   2   0   2   2   0   2   2   2   0   2   2   0   2   2   0   0   0   2   0   2   0   0   2   0   2   2   2   0   0   0   0   0   0   2   0   0   2   0   0   0   2   2   0   2   0   2   2   0   0   2   2   0   2   2   0   0   2   2   2   2   0   2   2   0   0   0   2   2   0   2   2   0   0   2   2   0   0   0
 MK-2-2                 2   2   2   0   2   2   0   2   2   2   0   0   2   0   0   2   0   0   2   2   2   2   0   2   0   0   0   0   0   0   0   2   0   0   0   2   0   2   2   2   0   0   0   0   2   0   0   0   2   2   2   2   2   0   2   2   2   0   2   2   0   0   0   0   2   2   2   2   2   2   0   0   2   0   2   2   2   2   2   2   0   2   2   0   0   2   2   0   0   2   0   2   2   0   0   2   2   0   0   0   2   0   0   0   0   0   2   0   0   0   2   0   2   0   2   2   2   2   2   0   2   0   2   0   2   2   0   2   0   2   0   2   2   0   2   2   2   0   0   2   0   2   0   0   2   0   0   2   2   0   0   0   0   0   0   2   0   0   2   0   2   0   2   2   0   2   0   0   2   0   0   2   2   0   2   0   0   0   2   2   2   2   2   2   2   0   0   0   2   2   0   2   2   0   0   2   2   0   2   0
 MK-2-3                 0   2   2   0   2   2   0   2   2   2   0   0   2   0   0   0   0   0   2   0   2   2   0   2   0   0   0   0   0   0   0   2   0   2   0   2   0   2   2   2   0   0   0   0   2   0   0   0   2   2   2   0   2   0   2   2   2   0   2   2   0   2   0   0   2   0   2   2   2   2   0   0   2   2   2   2   2   2   2   0   0   2   2   0   0   2   2   0   0   2   0   2   2   0   0   2   2   0   0   0   2   0   0   0   2   0   0   0   0   0   2   0   0   0   2   2   2   0   2   0   2   0   2   0   2   2   0   2   0   2   0   2   2   0   2   2   0   0   0   2   0   2   0   0   2   2   0   2   2   0   0   2   2   0   0   2   0   0   0   2   0   0   2   2   0   2   0   0   2   0   0   2   2   0   2   0   0   0   2   2   2   2   2   2   2   0   0   0   2   2   0   2   2   0   0   2   2   0   2   0
 MK-2-4                 0   2   2   0   2   2   0   2   2   2   0   2   2   0   0   0   0   0   2   0   2   2   0   2   0   0   0   2   0   0   0   2   0   2   0   2   0   2   2   2   0   0   0   0   2   0   0   0   2   2   0   0   2   0   0   2   2   0   2   2   0   0   0   0   2   0   2   2   2   2   0   0   2   2   2   0   2   2   2   0   0   2   2   0   0   2   2   2   0   2   2   2   2   0   0   2   2   0   2   0   2   0   2   0   2   0   0   0   0   0   2   0   2   0   2   2   0   0   2   0   2   0   2   0   2   2   0   2   0   2   0   2   2   0   2   2   0   2   0   2   0   2   0   0   2   2   0   2   2   0   0   2   2   0   0   2   0   0   0   2   0   0   2   2   0   2   0   2   2   0   0   2   2   0   2   0   0   0   2   2   2   2   2   2   0   0   0   0   2   0   0   2   2   0   0   2   2   0   2   0
 MK-2-5                 0   2   2   0   2   2   0   2   2   2   0   0   2   0   0   0   0   0   2   0   2   2   2   2   0   0   0   2   0   2   0   2   0   2   0   2   0   2   2   2   2   0   0   0   2   2   0   0   2   2   0   0   2   0   0   2   2   0   2   2   0   0   0   0   2   0   2   2   2   2   0   0   2   2   2   0   2   2   2   0   0   2   2   0   0   2   2   2   0   2   2   2   2   0   0   2   2   0   2   0   2   0   2   0   2   0   0   0   0   0   2   0   0   0   2   2   0   0   2   0   0   0   2   0   2   2   0   2   0   2   0   2   2   0   2   2   0   2   2   2   0   2   0   0   0   2   0   2   2   2   0   2   2   0   2   2   0   0   0   2   0   2   2   2   0   2   0   2   2   0   0   2   2   0   2   0   0   0   2   2   2   2   2   2   0   2   0   2   2   2   0   2   0   0   0   0   2   0   2   0
 MK-2-6                 0   2   2   2   2   2   0   2   2   2   0   0   2   0   0   0   0   0   2   0   2   2   2   2   2   0   0   2   0   2   0   2   0   2   0   0   0   2   2   2   2   0   0   0   2   2   0   0   2   2   0   0   2   0   0   2   2   0   2   2   0   0   2   0   2   0   2   2   2   2   0   0   2   2   2   0   0   2   2   2   0   2   2   0   0   2   2   2   0   2   2   2   2   0   0   2   2   0   2   0   2   2   0   0   2   0   0   0   0   2   0   0   0   0   2   2   0   0   2   0   0   0   0   0   2   2   0   2   0   2   0   2   0   0   2   2   0   2   2   2   0   2   0   0   0   2   0   2   2   2   0   2   2   0   2   2   0   0   0   2   0   2   2   2   0   2   0   2   2   0   0   2   0   0   2   0   0   2   2   2   2   2   2   2   0   2   0   2   2   2   2   2   2   0   0   0   2   0   2   0
 MK-2-7                 0   2   2   2   2   2   0   2   2   2   0   0   2   0   0   2   0   0   2   0   0   2   2   0   2   0   0   2   0   2   0   0   0   2   0   0   0   2   0   2   2   0   0   0   2   2   0   0   2   2   0   0   2   0   0   2   2   0   2   2   0   0   2   2   2   0   2   0   2   2   0   0   0   2   0   0   0   2   2   0   0   2   2   0   0   2   2   2   0   2   2   2   2   0   2   2   0   0   0   0   2   2   0   0   2   0   0   0   0   2   0   2   0   0   2   2   0   0   2   2   0   0   0   0   0   2   0   2   0   2   0   2   2   0   0   2   0   2   2   2   0   2   0   0   0   2   2   0   2   0   2   2   0   0   2   2   0   0   0   0   0   2   2   2   0   2   0   2   2   0   0   2   0   0   2   2   0   2   2   2   2   2   2   2   0   2   0   2   2   2   2   2   2   0   0   2   2   0   2   0
 MK-2-8                 0   2   2   2   2   2   0   2   2   2   0   0   2   0   0   2   0   2   2   2   0   2   2   0   2   0   0   2   0   2   0   0   0   2   0   0   0   2   0   2   2   0   0   0   0   2   0   0   2   2   0   2   2   0   0   2   2   0   2   2   0   0   2   2   2   0   2   0   2   2   0   0   0   2   0   0   0   2   2   0   0   2   2   0   0   2   2   2   0   0   2   2   2   0   2   2   0   0   0   2   2   2   2   0   2   0   0   0   0   2   0   2   0   0   2   2   0   0   2   0   0   0   0   0   0   2   0   2   2   2   0   2   2   0   0   2   0   2   2   2   0   2   0   2   0   2   2   0   2   2   2   2   0   0   2   2   0   0   0   0   0   2   2   2   0   2   0   2   2   0   0   2   0   0   2   2   0   2   2   2   2   0   2   2   2   2   0   2   2   2   2   2   2   0   0   2   0   0   2   2
 MK-2-9                 0   2   2   2   0   2   0   2   2   2   0   0   0   0   0   0   0   0   2   2   0   0   2   0   2   0   0   2   0   2   0   0   0   2   0   0   0   0   0   2   2   0   2   0   0   2   0   0   2   2   0   2   2   0   0   2   2   2   2   2   0   0   2   2   2   0   0   0   2   2   0   0   0   2   2   0   2   2   2   0   2   2   2   0   0   2   2   2   0   0   2   2   2   0   2   2   0   0   0   2   2   2   2   0   2   0   0   0   0   2   0   2   0   0   2   2   0   0   2   0   0   0   0   0   0   2   0   2   2   2   0   2   2   0   0   2   0   2   2   2   0   2   0   2   0   2   2   0   2   2   2   2   0   2   2   2   0   0   0   0   0   2   2   2   0   0   0   2   2   0   0   0   2   0   2   2   0   0   2   2   2   2   2   2   2   2   0   0   2   2   2   2   2   2   0   2   0   0   2   2
 MK-2-10                0   2   2   2   0   0   0   2   0   2   2   0   0   2   0   0   0   0   0   2   0   0   2   2   2   0   0   2   0   2   0   0   0   2   0   0   0   0   0   2   2   0   2   0   0   0   0   0   2   2   0   2   2   0   0   2   2   2   2   2   2   0   2   2   2   0   0   0   2   2   0   2   2   2   2   0   2   2   2   0   2   2   2   0   0   2   2   2   0   0   2   2   2   0   2   2   0   0   0   2   2   2   2   0   2   0   0   0   0   2   0   2   0   0   2   2   0   0   2   2   0   0   2   0   0   2   0   2   2   2   0   2   0   0   0   2   0   2   2   2   0   2   0   2   0   2   2   0   2   2   2   2   0   2   0   2   0   0   0   0   0   2   2   2   0   0   0   2   2   0   0   0   2   2   2   0   0   0   2   2   2   2   2   2   2   2   0   0   2   2   2   2   2   2   0   2   0   0   2   2
 MK-2-11                0   2   2   2   0   0   0   2   0   2   2   0   0   2   0   0   0   0   0   0   0   0   2   2   2   0   2   2   0   2   0   0   0   2   0   0   0   0   0   2   0   0   2   0   2   0   0   0   2   2   0   2   0   0   0   2   2   2   2   2   2   0   2   0   0   0   0   0   2   2   0   2   2   2   2   0   2   2   0   0   2   0   2   0   0   2   2   2   0   0   2   2   2   0   2   2   0   0   0   2   2   2   2   0   2   0   0   0   0   2   2   2   0   0   2   2   0   0   2   2   0   0   2   0   0   2   0   2   2   2   0   2   2   0   0   2   0   2   2   2   2   2   0   2   0   2   2   0   2   2   2   2   0   2   0   2   0   0   0   0   0   2   2   2   0   2   0   2   2   0   0   2   2   2   2   0   0   0   0   2   2   2   2   2   2   2   0   0   2   2   2   2   2   2   0   2   0   0   0   2
 MK-2-12                0   0   2   2   0   0   0   0   0   2   2   0   2   2   0   0   0   2   0   0   0   0   2   0   2   0   2   2   0   2   0   0   0   2   0   2   0   0   0   2   2   0   2   0   2   0   0   0   2   2   0   2   0   0   2   2   2   2   2   2   2   2   2   0   0   0   0   0   2   2   0   0   2   2   2   0   2   2   0   0   2   0   2   2   0   2   2   2   0   0   2   2   2   0   2   2   0   0   2   2   2   2   0   0   2   2   2   0   2   0   2   2   0   0   2   2   2   0   2   2   0   0   2   0   0   2   2   2   2   2   0   2   0   0   0   2   0   0   2   2   2   2   2   2   0   2   2   0   2   2   2   2   0   2   0   0   0   0   0   0   0   2   2   2   0   2   0   2   2   0   0   2   2   2   2   0   0   2   0   2   2   2   0   2   2   0   0   0   2   2   2   2   2   2   2   2   0   0   2   0
 MK-2-13                0   0   2   2   0   0   0   0   0   2   2   0   2   2   0   0   0   2   0   0   2   0   2   0   2   0   2   2   2   2   0   0   0   2   0   2   0   0   0   2   2   0   2   0   2   0   0   0   2   2   0   2   0   2   2   2   2   2   2   2   2   2   2   0   0   0   0   2   2   2   0   0   2   2   2   2   2   0   0   0   0   0   2   2   0   2   2   2   0   2   2   2   2   0   2   0   0   0   2   2   2   2   0   0   2   2   2   2   2   0   0   2   0   0   2   2   0   2   2   2   0   0   2   2   0   2   2   2   2   2   0   0   2   2   2   2   0   0   2   2   2   2   2   2   0   2   2   0   2   0   2   2   0   0   0   0   0   0   0   0   0   2   2   2   0   2   0   2   2   0   0   2   2   2   2   0   0   2   0   2   2   2   0   2   0   0   0   0   2   2   2   2   2   2   2   2   2   0   2   2
 MK-2-14                0   0   2   2   0   0   0   0   0   2   2   0   0   2   0   0   2   2   0   2   2   0   2   0   2   0   2   2   2   2   0   0   0   2   0   2   0   0   0   2   2   0   2   0   2   0   0   0   2   2   0   2   0   2   2   2   2   2   2   2   2   2   2   0   0   0   0   2   2   2   0   0   2   2   2   2   2   0   0   0   0   0   2   2   0   2   2   2   0   2   2   2   2   0   2   0   0   0   0   2   2   2   2   0   2   2   2   2   2   0   0   2   2   0   2   2   0   2   2   2   0   0   2   2   0   2   0   2   2   2   0   0   2   2   2   2   0   0   2   0   2   2   2   0   0   2   2   0   2   0   2   2   0   0   0   2   0   0   0   0   0   2   2   2   0   2   0   2   2   0   0   2   2   2   2   0   0   2   0   2   2   2   2   2   0   0   0   0   2   2   2   0   2   0   2   2   2   0   2   2
 MK-2-15                0   0   0   2   0   0   0   0   0   2   2   0   0   2   0   0   2   2   0   2   2   0   2   0   2   0   2   2   2   2   0   0   0   0   0   2   0   0   0   2   2   0   2   0   2   0   0   0   2   2   0   2   0   0   2   2   2   2   2   2   2   2   2   0   0   0   0   2   2   2   0   0   2   2   2   2   2   0   0   0   0   0   2   2   0   0   2   2   0   0   2   2   2   0   0   0   0   2   0   2   2   2   2   2   2   2   2   2   2   0   0   2   2   0   2   2   0   2   2   2   0   0   0   2   0   2   0   2   2   2   0   0   0   2   2   2   0   2   2   0   2   2   2   0   0   2   2   0   2   0   2   2   0   0   0   2   0   2   0   0   0   2   2   2   0   2   0   0   2   0   0   2   2   2   2   0   0   2   0   2   2   2   2   2   0   0   0   0   2   2   2   0   2   0   2   2   2   0   2   0
 MK-2-16                0   0   2   2   0   0   0   0   0   2   2   2   0   0   0   0   2   2   0   2   2   0   2   0   2   0   2   2   2   2   0   0   2   0   0   2   0   2   2   2   2   0   0   0   2   2   0   0   2   2   0   2   0   0   2   2   2   0   2   2   2   2   2   0   0   0   0   2   0   2   0   2   0   0   2   2   2   0   0   0   0   0   2   2   0   0   2   2   0   0   2   2   2   0   0   0   0   2   0   2   2   2   2   2   2   2   2   2   2   0   0   2   2   0   2   2   0   2   2   2   0   0   0   2   0   2   0   2   2   2   0   2   0   2   2   2   2   2   0   0   2   2   2   0   0   2   2   0   2   0   2   2   0   0   0   2   0   2   0   0   2   2   0   2   0   2   0   0   2   0   0   2   0   2   2   0   0   2   0   2   2   2   2   0   0   0   0   2   2   2   2   0   2   0   2   2   2   0   2   0
 MK-3-1                 2   0   2   0   0   0   2   2   2   2   2   0   2   2   0   0   2   0   0   0   0   0   0   2   2   0   0   0   2   0   0   0   0   0   0   2   0   2   2   0   2   0   0   0   2   2   0   0   0   0   2   2   2   0   2   0   0   0   2   2   0   0   0   0   0   0   2   2   2   0   2   0   0   0   2   2   0   2   0   2   0   0   2   0   2   0   2   2   0   2   2   0   0   2   0   0   2   0   0   0   2   0   2   2   2   0   2   0   0   0   2   2   0   2   0   2   0   0   2   0   0   2   0   2   2   2   2   0   2   0   0   0   2   2   2   0   0   2   2   0   0   2   2   2   0   2   2   0   0   2   2   2   2   2   0   0   0   0   2   2   2   0   0   2   0   0   2   2   0   0   0   2   0   2   0   0   0   2   0   0   0   2   0   0   2   0   0   0   2   0   2   0   2   2   2   2   0   2   0   2
 MK-3-2                 2   0   2   0   0   0   2   2   2   2   2   0   2   2   0   0   2   0   0   0   2   0   0   2   2   0   0   0   2   2   0   0   2   0   0   2   0   2   2   0   0   0   0   0   2   2   0   0   2   0   2   2   2   0   2   0   0   0   2   2   0   0   0   0   0   0   2   2   2   0   2   0   0   0   2   2   0   2   0   2   0   2   2   0   2   0   2   0   0   2   2   0   0   2   0   0   2   0   0   0   2   0   2   2   2   0   2   0   0   0   2   2   0   2   2   2   0   0   2   0   0   2   0   2   2   2   2   0   2   0   0   0   2   2   2   0   0   2   2   0   0   2   2   0   0   2   2   0   0   2   0   2   0   2   0   0   0   0   2   2   2   0   0   2   0   0   2   2   0   0   0   2   0   2   0   0   0   2   0   0   0   2   0   0   2   0   0   0   2   0   2   0   2   2   2   2   0   2   2   2
 MK-3-3                 2   0   2   0   0   0   2   0   2   2   0   0   2   2   0   0   2   0   0   0   2   0   0   2   2   0   0   0   2   2   0   0   2   0   0   2   2   2   2   0   0   0   0   0   2   2   0   0   2   0   2   2   2   0   2   0   0   0   2   2   0   0   2   0   0   0   2   0   2   0   2   0   0   0   2   2   0   2   2   2   0   2   2   0   2   0   2   0   0   2   2   0   0   2   2   0   2   0   0   0   2   0   2   2   2   0   2   0   0   0   2   2   0   2   2   2   2   2   2   0   0   2   2   2   2   2   2   0   2   0   0   0   2   0   2   0   0   0   2   0   2   2   2   2   0   2   2   0   0   2   0   2   0   2   2   0   0   0   2   2   2   0   0   2   0   0   2   2   0   0   0   2   0   2   0   0   0   2   0   0   0   2   0   0   2   0   0   0   2   0   2   0   2   2   2   2   0   0   2   2
 MK-3-4                 0   0   2   2   0   0   2   0   2   2   0   0   2   2   0   0   2   0   0   0   0   0   0   2   2   0   0   0   2   0   2   0   2   2   0   2   2   2   2   0   0   0   0   0   2   2   0   0   2   0   2   2   2   0   2   0   0   0   2   2   0   0   2   0   2   0   2   0   2   0   2   0   0   0   2   2   0   2   2   0   0   2   2   0   2   0   2   0   0   2   2   0   0   2   2   0   2   0   0   0   2   0   2   2   2   0   2   0   2   0   2   2   0   2   2   2   2   2   2   0   0   2   2   0   2   2   2   0   2   2   2   2   2   0   2   0   2   0   2   0   2   2   2   2   0   2   2   0   0   0   0   2   0   2   0   0   0   0   2   2   2   0   0   2   0   0   2   2   0   0   0   2   0   2   0   0   0   2   2   0   0   2   0   0   2   0   2   2   2   0   2   0   2   2   2   2   0   0   2   2
 MK-3-5                 0   0   2   0   0   0   0   2   2   2   0   0   2   2   0   0   2   0   0   0   0   0   0   2   0   0   0   0   2   0   2   0   2   2   0   2   2   2   2   0   0   0   0   0   2   2   0   2   2   0   0   2   2   0   2   2   0   0   2   2   0   0   2   0   2   0   2   0   2   0   2   0   0   2   2   2   0   2   2   0   0   2   2   0   0   0   2   0   0   0   0   0   2   2   2   0   0   0   0   0   2   0   2   2   2   0   2   0   2   0   2   2   0   2   2   2   2   2   2   0   0   2   2   0   2   2   2   0   2   2   2   2   2   0   2   0   2   0   2   0   2   2   2   2   0   2   2   0   0   0   0   2   0   2   0   0   0   0   2   2   2   0   0   2   0   0   2   2   0   0   0   2   0   2   0   0   0   2   2   0   0   2   0   0   2   0   2   2   2   0   2   0   2   2   2   2   0   2   2   2
 MK-3-6                 0   0   2   0   0   2   0   2   2   2   0   0   2   2   0   0   2   0   0   0   0   0   0   2   0   0   0   0   2   0   2   0   2   0   0   2   2   2   0   0   2   0   0   0   2   2   0   2   2   0   0   2   2   0   2   2   0   0   2   2   2   0   2   0   2   2   2   0   2   0   2   0   0   2   2   2   0   2   2   0   2   2   2   0   0   0   2   2   2   0   0   0   2   2   2   2   0   0   0   0   0   0   2   2   2   0   2   0   0   0   2   2   0   2   2   0   2   2   2   0   0   2   2   0   2   2   2   0   2   2   2   2   2   0   0   0   2   0   2   0   2   2   2   2   0   2   2   0   0   0   2   2   0   2   0   0   0   0   2   2   2   0   0   2   0   0   2   2   0   0   0   2   0   2   2   0   0   2   2   0   0   2   0   0   2   0   2   2   2   0   2   0   2   2   2   2   0   2   2   2
 MK-3-7                 0   2   2   0   0   2   0   2   2   2   0   0   2   0   0   0   2   0   0   0   0   0   2   0   0   0   0   0   2   2   2   2   2   0   0   2   2   2   0   0   2   0   0   2   2   0   0   2   2   0   0   2   2   0   0   0   0   0   2   2   2   2   2   0   2   2   2   0   2   0   2   0   0   2   2   0   0   2   2   0   2   2   0   0   0   0   2   2   2   0   0   0   2   2   0   2   0   0   0   0   0   0   2   2   2   0   2   0   0   0   2   2   0   2   2   0   2   2   2   2   0   2   2   0   2   2   0   0   2   2   2   2   2   0   0   0   2   0   0   0   2   2   2   2   0   2   2   0   0   2   2   0   0   2   0   0   0   0   2   2   2   0   0   2   0   0   2   2   0   0   0   2   0   2   2   0   0   2   0   0   0   2   0   0   2   0   2   2   2   0   2   0   0   2   2   2   0   2   2   2
 MK-3-8                 0   2   2   0   0   2   0   2   2   2   0   0   2   0   0   0   2   0   0   0   0   0   2   0   0   0   0   0   2   2   2   2   2   0   0   2   2   2   0   0   2   0   0   2   2   0   0   2   2   0   0   2   2   0   0   0   2   0   2   2   2   2   2   0   2   0   2   0   2   0   2   0   0   2   2   2   0   2   2   0   2   2   0   0   0   0   2   2   2   0   0   0   2   2   0   2   0   0   0   0   0   0   2   2   2   0   2   0   0   0   2   2   0   0   2   2   0   2   0   2   0   0   2   0   2   2   0   0   2   2   2   2   2   0   0   2   2   0   0   0   2   2   2   2   0   2   2   0   0   2   2   0   0   2   0   0   0   0   2   2   2   0   0   2   0   0   2   2   0   0   0   2   0   0   2   0   0   2   0   0   0   2   0   0   2   2   2   2   2   2   2   0   0   2   2   0   0   2   2   2
 MK-3-9                 0   2   2   0   0   2   2   2   2   2   0   0   2   0   0   0   0   2   0   0   0   2   2   0   0   0   0   0   0   2   2   2   2   0   0   2   2   2   0   0   2   0   0   2   2   0   0   2   2   0   2   2   2   0   0   0   2   0   2   2   0   2   2   0   2   0   2   2   2   0   2   0   0   2   2   2   0   2   2   2   2   2   0   0   0   0   2   2   2   0   0   2   0   2   0   2   0   2   0   2   0   0   2   2   2   0   0   0   0   0   2   2   0   0   2   2   0   2   0   2   0   2   2   0   2   0   0   0   2   0   2   2   0   0   0   2   2   0   0   0   0   2   0   2   0   2   2   0   2   2   2   0   0   2   0   0   0   0   2   2   2   0   0   2   0   0   2   2   0   0   0   0   0   2   2   0   0   0   0   0   0   2   0   0   2   2   2   2   2   2   2   0   0   2   2   0   0   2   2   2
 MK-3-10                0   2   2   0   2   2   2   2   2   2   0   0   2   0   0   0   0   2   0   0   0   2   2   0   0   0   0   0   0   2   2   2   2   0   0   2   2   2   0   0   2   0   0   2   2   0   2   2   2   0   2   2   2   0   0   0   2   0   2   2   0   2   2   0   2   0   2   0   2   2   2   0   0   2   0   2   0   2   2   2   2   2   0   0   2   0   0   2   2   0   0   2   2   2   2   0   0   2   0   2   0   0   2   2   2   0   2   0   0   0   2   2   0   2   2   2   0   2   0   2   0   2   2   0   2   0   2   0   2   0   2   2   0   0   0   2   2   0   0   0   0   2   0   2   0   2   2   0   2   0   2   0   0   2   0   0   2   0   2   2   0   0   0   2   0   0   2   2   0   0   0   0   0   2   2   0   0   0   0   0   0   2   0   0   2   2   0   2   2   2   2   0   0   2   2   0   2   2   0   0
 MK-3-11                0   2   2   2   2   2   0   0   2   2   0   0   2   2   0   0   2   2   0   0   0   2   0   0   0   0   0   0   0   2   2   2   2   0   0   2   0   2   2   2   2   0   0   2   2   0   2   2   2   0   2   2   2   0   0   0   2   2   2   2   0   2   2   0   2   0   2   2   2   2   2   0   0   2   2   2   2   2   0   2   2   2   0   2   2   0   0   0   2   0   0   0   2   2   2   0   2   2   0   2   0   0   2   2   2   0   2   0   2   0   2   2   0   2   2   2   0   2   0   0   0   2   2   0   2   0   2   0   2   0   2   2   0   0   0   2   2   0   0   0   0   2   0   2   0   2   0   0   2   0   2   2   0   2   0   0   2   2   2   0   0   0   2   2   0   0   0   2   0   0   0   0   0   2   0   0   0   0   0   0   0   2   2   0   2   2   0   2   2   0   2   0   0   2   2   0   2   2   0   0
 MK-3-12                0   2   2   2   2   2   2   0   2   2   0   2   2   2   0   2   2   2   0   0   0   2   0   0   2   0   0   0   0   2   2   2   2   0   2   2   0   2   0   2   2   0   0   2   0   0   2   2   2   0   2   2   2   0   0   0   0   2   2   2   0   2   0   0   2   0   2   2   2   2   2   0   0   2   0   0   2   2   0   2   2   2   0   2   0   0   0   0   2   0   0   0   2   0   2   0   2   0   0   2   0   0   2   2   2   0   2   0   2   0   0   2   0   2   2   2   0   2   0   0   0   2   2   0   2   0   2   0   2   0   2   2   0   2   0   2   2   0   0   0   0   2   0   2   0   2   0   0   2   0   2   2   0   2   0   0   2   2   2   0   2   2   2   2   0   0   0   2   0   0   0   0   0   2   0   0   0   0   0   0   0   2   2   0   2   2   0   2   2   0   2   0   0   2   0   2   2   2   0   0
 MK-3-13                0   2   2   0   2   2   2   0   2   2   2   2   0   2   0   2   2   2   0   0   2   2   0   0   2   0   0   0   0   2   2   2   2   0   2   2   0   2   0   2   0   0   0   2   0   0   2   2   2   0   2   2   2   0   0   0   2   2   0   2   0   2   0   0   2   0   2   2   2   2   2   0   0   2   0   0   2   2   0   2   2   2   0   2   0   0   0   0   2   0   0   0   2   0   2   0   2   0   0   2   0   0   2   0   2   0   2   0   2   0   0   2   0   2   2   2   0   2   0   0   2   2   2   0   2   0   2   0   2   0   2   2   0   0   0   2   2   0   0   0   0   2   0   2   0   2   0   0   2   0   2   2   0   2   0   0   2   2   2   0   2   0   2   2   0   0   0   0   0   0   0   0   0   0   0   0   0   0   0   0   0   2   2   0   2   2   0   2   2   0   2   0   0   2   0   2   2   2   0   0
 MK-3-14                0   2   2   0   2   0   2   0   2   2   2   2   0   2   0   2   2   2   0   0   2   0   0   0   2   0   0   0   0   2   2   2   2   0   2   2   0   0   0   2   0   2   0   2   0   0   2   2   2   0   2   2   2   2   0   0   2   2   0   2   0   2   0   0   2   0   2   2   2   2   2   0   0   2   0   0   0   2   0   2   2   2   0   2   0   2   2   0   2   0   0   0   2   0   2   0   2   0   0   2   0   0   2   0   2   2   2   0   2   0   0   2   0   0   2   2   0   0   0   2   2   0   2   2   2   0   2   0   2   0   2   0   0   0   0   2   2   0   0   0   0   0   0   2   0   2   0   0   2   0   2   2   2   2   0   2   2   2   2   0   0   0   2   2   0   0   0   0   0   0   0   0   0   0   0   0   0   0   0   0   0   2   2   0   2   2   0   2   2   0   2   0   0   2   0   2   0   2   0   0
 MK-3-15                0   2   2   0   2   0   2   0   2   0   2   2   0   2   0   2   2   2   0   0   2   0   0   0   2   2   0   0   0   0   2   2   2   0   2   2   0   2   0   2   0   2   2   2   0   0   2   0   2   0   2   2   0   2   0   2   2   2   0   2   0   2   0   0   0   0   2   2   2   2   2   0   0   2   0   0   2   2   0   2   2   2   0   2   0   2   2   0   2   0   0   0   2   0   2   0   2   2   0   0   0   0   2   0   0   2   2   0   0   0   0   2   0   0   2   2   0   0   0   2   2   0   0   2   2   0   2   0   2   0   2   0   0   0   0   2   2   0   2   0   0   0   0   2   0   0   0   0   2   2   2   2   2   2   0   2   2   2   2   0   0   0   0   2   0   0   0   0   0   0   0   0   0   0   0   0   0   0   0   0   0   0   2   2   2   0   0   2   2   0   2   0   0   2   2   2   0   2   0   2
 MK-3-16                0   2   2   0   2   0   0   0   2   2   2   2   0   2   0   2   2   0   0   0   2   2   0   0   2   2   0   0   0   0   2   2   2   0   2   2   0   2   0   2   0   2   2   2   0   2   2   0   2   0   2   2   0   2   0   2   2   2   0   2   0   2   0   0   0   0   2   2   2   2   2   2   0   2   2   0   2   2   0   2   2   2   0   2   0   2   2   0   2   0   0   0   2   0   2   0   2   2   2   0   0   0   2   0   2   2   2   0   0   0   0   2   2   0   2   0   2   0   0   2   2   0   0   2   2   2   2   0   2   0   2   0   0   0   0   2   2   0   2   0   0   0   0   2   0   0   0   0   2   2   2   2   2   2   0   2   2   2   2   0   0   0   0   2   2   0   0   0   0   0   0   0   0   0   0   0   0   0   0   0   0   0   2   2   2   2   0   2   2   0   2   0   0   2   2   2   0   2   0   0
 MK-4-1                 2   2   2   2   0   2   2   2   0   2   0   0   0   0   0   0   2   2   0   2   2   0   0   0   2   2   2   2   2   0   2   2   2   0   2   0   2   2   0   2   0   0   0   2   0   2   0   0   2   0   2   0   2   2   2   2   0   2   0   2   0   0   2   2   2   0   0   0   0   0   0   0   2   0   0   0   0   2   2   0   2   0   0   0   0   0   0   0   2   2   2   2   2   0   0   2   0   2   2   0   2   2   2   0   2   0   0   0   2   2   2   2   0   2   0   2   2   2   2   0   2   2   0   2   2   2   2   0   0   2   0   0   0   2   0   2   2   0   2   0   0   2   2   0   0   0   0   2   2   0   2   0   2   2   2   2   2   0   2   0   0   0   2   2   2   0   2   0   2   2   2   2   0   0   2   0   0   2   2   0   0   0   0   2   2   2   2   0   0   0   0   0   0   2   0   0   2   0   0   2
 MK-4-2                 2   2   2   2   0   2   2   2   0   0   0   0   0   0   0   0   2   2   0   2   2   0   0   0   0   2   2   2   2   0   2   2   2   0   2   0   2   2   0   0   0   0   2   2   2   0   0   0   2   0   2   0   2   2   2   2   0   2   0   2   0   0   2   2   2   0   0   0   0   0   0   0   2   2   2   0   0   2   2   0   2   0   0   0   2   0   0   0   2   2   2   2   2   0   0   2   2   2   2   2   2   2   2   0   2   0   0   0   2   2   2   2   0   2   0   0   2   2   2   0   2   2   2   2   2   2   0   0   0   2   0   0   0   2   0   2   2   0   2   0   0   2   2   0   0   0   0   2   2   2   2   0   2   2   2   2   2   2   2   0   0   0   2   2   2   2   2   0   2   2   2   2   0   0   0   0   0   2   2   0   0   0   0   0   2   2   2   0   0   0   0   0   0   2   0   0   2   0   0   2
 MK-4-3                 0   2   2   2   0   2   2   2   2   0   0   0   0   2   0   2   2   2   0   2   2   0   0   2   0   2   2   2   2   0   2   2   2   0   2   0   2   2   0   0   0   0   0   0   2   0   0   0   2   0   2   0   0   0   2   0   0   2   0   2   0   2   2   2   2   0   0   0   0   0   0   0   2   2   2   0   0   2   2   2   2   0   0   0   2   2   0   0   2   2   2   2   2   0   0   2   2   2   2   2   2   2   2   2   2   0   0   0   2   2   2   2   0   2   0   0   0   2   2   2   2   2   2   2   0   2   0   0   0   2   0   0   0   2   0   2   2   0   2   0   0   0   2   0   0   0   0   2   2   2   2   0   2   2   2   2   2   2   2   0   0   0   2   0   2   2   2   0   2   2   2   0   2   0   0   0   0   2   2   0   0   0   0   0   2   2   2   0   0   0   0   2   0   2   0   0   2   0   0   2
 MK-4-4                 0   2   2   2   2   2   2   2   2   0   0   0   0   2   0   2   2   2   0   0   2   0   0   2   0   2   2   2   2   0   2   2   2   2   2   0   2   2   0   0   0   0   2   0   2   0   0   0   2   0   2   0   0   0   2   0   0   2   0   0   2   2   2   2   2   0   0   0   0   0   0   0   0   2   2   0   0   2   2   0   2   0   2   0   2   2   0   0   2   2   2   2   2   0   0   2   2   2   2   2   2   2   2   2   2   0   0   0   2   2   2   2   0   2   2   0   0   2   2   2   2   2   2   2   0   2   0   0   0   2   0   0   0   0   0   2   2   0   0   0   0   2   2   0   0   0   0   2   2   0   2   0   2   2   2   0   2   2   2   0   0   0   2   2   2   2   2   0   2   2   2   2   2   0   0   0   0   2   2   0   0   0   0   0   2   2   2   0   2   0   0   2   0   2   0   2   2   0   0   2
 MK-4-5                 0   2   2   2   2   2   2   0   2   0   0   0   0   2   0   0   0   2   0   0   2   0   0   2   0   2   2   2   2   0   2   2   2   2   2   0   2   2   0   0   0   2   2   0   2   0   0   0   2   0   2   2   0   0   2   0   0   0   0   0   2   2   2   2   2   0   0   0   0   0   0   0   2   2   2   0   0   2   2   0   2   2   2   0   2   2   0   0   2   2   2   2   2   0   0   0   2   2   2   2   2   2   2   2   2   0   2   2   2   0   2   2   0   0   2   0   0   2   2   2   2   2   2   2   0   2   0   0   0   2   0   0   0   0   0   2   2   2   0   0   2   0   2   0   0   0   0   2   2   0   2   0   2   2   0   0   2   2   2   2   0   0   0   2   2   2   2   2   2   2   2   2   2   0   0   0   0   2   2   0   0   0   0   2   2   2   2   0   2   0   0   2   0   2   0   2   0   0   0   2
 MK-4-6                 2   0   2   2   2   2   2   0   2   2   0   0   0   2   0   2   0   2   0   0   2   0   0   2   0   2   2   2   2   0   2   2   2   0   2   0   2   2   0   0   2   0   2   0   2   0   0   2   2   0   2   2   0   0   2   0   0   0   0   0   2   2   2   2   2   0   0   0   0   0   0   0   2   2   2   0   0   2   2   2   2   2   2   2   2   2   0   0   2   2   2   2   2   0   0   0   2   2   2   2   2   2   2   2   2   0   2   2   2   0   2   0   0   2   2   0   0   2   2   2   2   0   2   2   0   2   0   0   0   0   0   0   0   0   0   2   2   2   0   0   2   0   2   0   0   0   0   2   2   0   2   0   2   2   0   0   2   2   2   2   0   0   0   2   0   2   2   2   2   2   2   2   0   0   0   0   2   2   2   0   0   0   0   2   2   2   2   0   2   0   0   2   2   2   0   2   2   0   0   2
 MK-4-7                 2   0   2   2   2   2   2   0   2   2   2   0   0   2   0   2   0   2   0   0   2   0   0   2   0   0   2   2   2   0   2   2   0   0   2   0   2   0   0   0   2   0   2   0   2   0   0   2   2   0   2   2   0   0   2   0   0   0   0   0   2   0   2   2   2   0   0   0   0   0   0   0   0   2   2   0   0   2   2   2   2   2   2   0   2   2   0   0   2   2   2   2   2   0   0   0   2   2   2   2   2   2   2   2   2   0   2   2   2   0   2   0   0   2   2   0   0   2   0   0   2   0   2   2   0   2   0   0   0   0   0   0   0   0   0   0   2   2   0   0   2   0   2   0   0   0   0   2   2   0   2   0   2   2   0   0   2   2   2   2   0   0   0   2   0   2   0   2   2   2   2   2   0   0   0   0   2   0   2   0   0   0   0   2   2   2   2   0   2   0   0   2   2   2   0   2   2   0   0   2
 MK-4-8                 2   0   2   2   2   2   2   0   2   2   2   2   0   2   2   2   0   2   0   0   2   0   2   2   0   0   2   2   2   0   2   2   0   0   2   0   2   0   0   0   2   2   2   2   2   0   0   2   0   0   2   2   0   0   2   0   2   0   0   0   2   0   2   2   2   0   0   0   0   0   0   0   0   2   2   0   0   2   2   2   2   2   2   0   2   2   0   0   2   2   2   2   2   0   2   0   2   2   2   2   0   2   2   2   2   0   2   2   2   0   2   0   2   0   2   0   2   2   2   0   2   0   2   2   0   2   0   0   2   0   0   2   0   0   0   0   2   2   2   0   2   0   2   0   0   0   0   2   2   0   2   0   2   2   0   0   2   2   0   2   0   0   0   2   0   2   0   0   2   0   2   2   0   0   0   0   2   2   2   0   0   0   0   2   2   2   2   2   2   0   0   2   2   2   0   2   0   0   0   2
 MK-4-9                 0   0   2   2   0   2   2   0   2   2   2   2   0   2   2   2   0   2   0   0   2   0   2   0   0   0   2   2   2   0   2   2   0   0   2   0   2   0   0   0   2   2   2   2   2   2   0   2   0   0   2   0   2   0   2   0   2   0   0   0   2   2   2   2   0   0   0   0   0   0   0   2   2   2   2   0   0   0   2   2   2   2   2   0   2   2   2   0   2   2   2   2   2   0   2   0   2   2   2   2   2   2   2   2   2   0   2   2   2   0   2   0   2   0   2   0   2   2   2   0   0   0   2   2   0   2   0   0   2   0   0   2   0   0   0   0   2   2   2   0   2   0   2   0   0   0   0   2   2   0   2   0   2   2   0   0   2   2   0   2   0   0   0   2   0   0   0   0   2   0   2   2   2   0   0   0   2   2   2   0   0   0   0   2   2   2   2   2   2   0   0   2   2   0   0   2   0   0   0   2
 MK-4-10                0   0   2   2   2   2   2   0   2   2   2   2   0   2   2   2   2   2   0   0   2   2   2   0   0   0   2   2   2   0   2   0   0   0   2   0   2   0   0   0   2   2   2   2   2   2   0   2   0   0   2   0   0   2   2   0   2   0   0   0   2   0   2   2   0   0   0   0   0   0   0   2   2   2   2   0   0   0   0   2   2   2   2   0   2   2   2   0   2   2   0   2   2   0   2   0   2   2   2   0   2   2   2   2   2   0   2   2   2   0   2   2   2   0   2   0   2   2   2   0   0   0   2   2   2   2   0   0   2   2   0   2   0   0   0   0   2   2   0   0   2   0   2   0   0   0   2   2   2   0   2   0   0   2   0   0   2   2   0   2   0   0   0   2   0   0   0   0   2   0   2   0   0   0   2   0   0   0   2   0   0   0   0   2   2   2   2   2   2   0   0   2   2   0   0   2   0   0   2   0
 MK-4-11                0   0   2   2   2   2   2   0   2   2   0   2   0   2   0   2   2   2   2   2   2   2   2   0   0   0   2   2   2   0   2   0   0   0   2   0   2   0   0   0   2   0   2   2   0   2   0   2   0   0   2   0   0   0   2   0   2   0   0   0   0   0   0   2   0   0   0   0   0   0   0   2   0   2   2   0   0   0   0   2   2   2   2   0   2   2   2   0   2   2   0   2   2   0   2   0   2   2   2   0   2   2   0   2   2   0   2   2   2   0   2   0   2   0   2   0   2   2   2   0   0   0   2   0   2   2   0   0   2   2   0   0   0   0   0   0   2   2   0   2   2   0   2   0   0   0   2   2   2   0   2   0   0   2   0   0   2   2   0   2   0   0   0   2   0   0   0   2   2   0   2   0   0   0   2   0   0   0   0   2   0   0   0   2   2   2   2   2   2   2   0   2   2   2   0   2   2   0   2   0
 MK-4-12                0   0   2   2   2   2   2   2   2   0   0   2   0   0   0   2   2   2   2   2   2   2   2   0   0   0   2   2   2   0   2   0   0   0   2   0   2   0   0   0   2   0   2   2   0   2   0   2   0   0   2   0   0   0   2   2   2   0   0   0   0   0   0   0   0   2   0   2   0   2   0   2   0   2   2   0   0   0   0   2   2   2   2   2   2   2   2   0   2   2   0   2   2   0   2   0   2   2   0   0   0   2   0   2   2   0   0   2   2   0   2   0   2   0   2   0   2   0   0   0   0   0   2   0   2   2   0   0   0   2   0   0   0   2   0   0   2   2   0   2   2   0   2   0   0   0   2   2   2   0   2   0   0   2   0   0   0   2   0   2   0   0   0   2   0   0   0   2   2   0   2   0   0   0   2   0   0   0   0   2   0   0   0   2   2   2   2   2   2   0   0   2   2   2   0   2   2   0   2   0
 MK-4-13                0   0   2   2   2   2   2   2   2   2   0   2   0   0   2   2   2   2   2   2   2   2   2   0   0   0   2   2   2   0   2   0   2   0   2   0   2   0   0   2   2   0   2   2   2   2   0   2   0   0   2   0   0   0   2   2   2   0   0   2   0   2   0   0   0   0   0   0   2   2   0   2   0   2   2   0   0   0   2   2   2   2   2   2   2   2   2   0   2   2   0   2   2   2   2   0   2   2   0   0   0   2   0   2   2   0   0   2   2   0   0   2   2   2   0   0   2   0   0   0   0   0   2   0   0   2   0   0   0   2   0   0   0   2   0   0   2   2   0   2   2   0   2   0   0   0   2   2   2   0   2   2   0   2   0   0   0   2   0   2   0   0   0   2   0   0   0   2   2   0   2   0   0   0   0   0   0   0   0   2   0   0   0   2   2   2   2   2   2   0   0   2   0   2   0   2   2   0   2   0
 MK-4-14                0   2   2   2   2   2   2   2   2   2   0   2   0   2   2   0   2   2   2   2   2   2   0   2   0   0   2   2   0   0   2   0   2   0   2   0   2   0   0   2   0   0   2   2   0   2   0   2   0   0   2   0   0   0   2   2   2   0   0   0   0   2   0   0   0   0   0   0   2   2   2   0   0   0   2   0   2   2   2   0   2   2   2   2   0   2   2   0   2   2   0   2   2   2   2   0   2   0   0   0   0   2   0   2   2   0   2   2   2   0   0   2   2   2   0   0   2   0   0   0   0   0   2   0   0   2   0   0   0   2   0   0   0   2   2   0   2   2   0   2   2   0   2   0   0   0   2   0   2   0   2   2   0   2   0   0   0   2   0   2   0   0   0   2   0   0   0   2   2   0   2   0   0   0   0   0   0   2   0   2   0   0   0   0   2   2   2   2   0   0   0   2   0   2   0   2   0   0   2   0
 MK-4-15                0   2   2   2   2   0   2   2   2   2   0   2   0   2   2   0   2   2   2   2   2   2   0   0   0   0   2   2   0   0   2   0   2   0   2   0   2   0   0   2   0   0   2   2   0   2   0   2   0   0   2   2   0   0   2   2   2   2   0   0   0   2   0   0   0   0   0   0   2   2   0   0   0   2   2   0   2   2   2   0   2   2   2   2   0   2   2   0   2   0   0   2   2   2   0   0   0   0   0   0   0   2   0   2   2   0   2   2   2   0   0   2   2   2   2   0   2   0   0   0   0   0   2   0   0   2   0   0   0   2   0   0   0   2   2   0   2   2   0   2   2   0   0   0   0   0   2   2   2   0   2   2   0   2   0   0   0   2   0   2   0   0   0   2   0   0   0   2   0   0   2   0   2   0   0   0   0   2   0   2   0   0   0   2   2   2   2   0   0   0   0   2   0   2   0   2   0   2   2   0
 MK-4-16                0   2   2   2   2   0   2   2   2   2   0   2   0   2   2   0   2   2   2   0   2   2   0   0   0   0   2   2   0   0   2   0   2   0   2   0   2   0   0   2   0   0   2   2   0   2   0   2   0   2   2   2   0   0   2   2   2   2   0   0   0   2   2   2   0   0   0   0   2   2   0   0   0   2   2   0   2   2   2   0   2   2   2   2   0   2   2   0   2   0   0   2   2   2   0   0   0   0   2   0   0   2   0   2   2   2   2   2   2   0   0   0   2   2   2   0   0   2   0   0   0   0   2   0   2   0   0   0   0   2   0   0   2   2   2   0   2   0   0   2   2   0   0   0   0   0   2   2   2   0   2   2   2   2   0   0   2   2   0   2   0   0   0   2   0   0   0   2   0   2   2   0   2   0   2   0   0   2   0   2   0   0   2   2   2   2   0   0   0   2   0   2   0   2   2   2   0   2   2   0
 MK-5-1                 0   0   0   0   2   0   2   2   2   0   0   0   0   2   0   2   0   2   0   2   2   2   0   2   2   2   0   2   0   2   2   0   2   0   2   0   0   0   2   0   2   2   0   0   2   0   0   0   0   2   0   0   0   2   0   2   2   0   0   2   0   0   2   2   2   0   2   2   2   0   0   2   0   2   0   2   0   2   2   2   0   2   0   0   2   2   0   0   0   2   0   2   2   2   0   0   0   2   2   2   2   0   0   2   0   2   0   2   0   0   2   2   0   2   2   0   2   2   0   2   0   2   2   0   0   0   0   0   0   0   0   2   2   0   2   0   2   0   2   2   2   2   2   0   2   2   0   2   0   0   0   2   0   2   0   2   2   0   0   0   0   2   0   0   0   0   2   2   2   2   0   0   2   2   0   2   0   2   2   0   2   2   0   0   2   2   0   0   2   2   2   0   0   2   2   0   2   0   2   0
 MK-5-2                 0   0   0   0   0   0   2   2   2   0   0   0   0   2   2   2   0   2   0   0   2   2   2   2   2   2   2   0   0   2   2   0   2   0   2   0   2   0   2   0   2   2   0   0   2   0   0   0   0   2   0   0   0   2   0   2   2   0   0   2   0   0   2   2   2   0   2   2   2   2   0   2   0   2   0   2   0   2   0   2   0   2   0   0   2   2   0   0   0   2   0   0   2   2   0   0   0   2   2   2   2   0   0   2   0   2   0   2   2   0   2   2   0   2   2   0   2   2   0   2   0   2   2   0   0   0   0   0   0   0   0   2   2   0   2   2   2   0   2   2   2   2   2   0   2   2   0   2   0   0   0   2   0   2   0   0   2   0   0   0   0   2   2   0   0   0   2   2   2   2   0   0   2   2   0   2   0   2   2   0   2   2   0   0   2   2   0   0   2   2   2   0   0   0   2   0   2   0   2   0
 MK-5-3                 0   0   0   0   0   0   2   2   0   0   0   0   0   2   2   2   0   2   0   2   2   2   2   2   2   2   2   0   0   2   2   0   2   0   2   0   2   0   2   0   2   2   0   0   2   0   2   0   2   2   0   0   0   2   0   2   2   0   0   2   0   0   2   2   2   0   2   2   2   2   0   2   0   2   0   2   0   2   0   2   0   2   0   0   2   0   0   0   0   2   2   0   2   2   0   0   0   2   0   2   2   0   0   2   0   2   0   2   2   0   2   2   0   2   2   0   2   0   0   2   0   2   2   0   2   0   0   2   0   0   0   2   0   0   2   2   0   0   2   2   0   2   2   0   0   2   0   2   0   0   0   2   0   2   0   0   2   0   0   0   0   0   2   0   0   0   2   2   2   0   0   0   2   2   0   2   0   2   2   0   2   0   0   0   2   2   0   0   2   2   2   0   0   0   2   0   2   0   2   0
 MK-5-4                 0   0   0   0   0   0   0   2   0   0   0   0   0   2   2   2   0   2   2   2   2   2   2   2   2   2   2   0   0   2   0   0   2   2   0   0   2   0   2   0   2   2   0   2   2   0   2   0   2   2   0   0   0   2   0   2   2   0   0   2   0   0   2   2   2   0   0   2   2   2   0   0   0   2   0   2   0   2   0   2   0   0   0   0   2   0   0   0   0   2   2   2   2   2   0   0   0   2   0   2   2   0   0   2   0   2   0   2   2   0   2   0   2   2   2   0   2   2   0   2   2   2   2   0   2   0   0   2   0   0   0   2   0   0   2   2   0   0   2   2   0   2   2   0   0   2   0   0   0   0   0   2   0   2   0   0   2   0   0   0   0   0   2   0   0   0   2   0   2   0   0   0   2   2   0   2   0   2   2   0   2   0   0   0   2   2   0   0   0   2   2   0   0   0   2   0   2   0   0   0
 MK-5-5                 0   0   0   0   2   0   0   2   0   0   0   0   0   2   2   2   0   2   2   2   2   2   2   0   2   2   2   0   0   0   0   0   2   2   0   0   2   0   2   0   2   2   0   0   2   0   2   0   2   2   0   0   0   2   0   0   2   2   0   2   0   0   2   2   2   0   0   2   2   2   0   0   0   2   0   2   2   2   2   2   0   0   0   0   2   0   0   0   0   2   2   2   2   2   0   0   0   2   0   2   2   0   2   2   2   2   0   2   2   0   2   0   2   0   2   0   2   2   0   2   2   2   2   0   2   0   0   2   0   0   0   2   0   0   2   2   0   0   2   2   0   0   2   0   0   2   0   0   0   0   0   2   0   2   0   0   2   0   0   0   0   2   2   0   0   0   2   0   2   0   0   2   2   2   0   2   0   2   2   0   2   0   0   0   2   2   2   0   0   2   0   0   0   0   0   0   2   2   0   0
 MK-5-6                 0   0   2   0   2   0   0   0   0   0   0   0   2   0   2   2   0   0   2   2   2   2   2   0   2   2   2   0   0   0   0   0   2   2   0   0   2   0   2   2   2   2   0   0   2   0   2   2   2   2   0   0   0   2   0   0   2   2   0   2   0   0   2   0   2   0   0   2   2   2   0   2   0   2   0   2   2   0   2   2   0   0   0   0   2   0   0   0   0   2   2   2   2   2   0   0   0   2   0   2   2   0   2   0   2   2   0   2   2   0   2   0   2   0   2   0   2   2   0   2   2   0   2   0   2   0   2   2   0   0   0   2   0   0   0   2   0   0   2   2   0   0   2   0   0   2   0   0   0   0   0   0   0   2   0   0   0   0   0   0   0   2   2   0   0   0   2   0   0   0   0   2   2   0   0   2   0   2   2   0   0   0   2   0   2   2   2   0   0   2   2   0   2   0   0   0   2   2   0   0
 MK-5-7                 0   2   2   0   2   2   0   0   2   2   0   0   2   0   2   2   0   0   2   2   2   2   2   2   2   0   2   0   0   0   2   0   2   2   0   0   2   0   2   2   2   2   0   0   2   2   2   2   2   2   0   0   0   2   0   0   2   2   2   2   0   0   2   2   2   0   2   2   2   2   0   2   0   0   0   2   2   0   2   2   2   0   0   0   2   0   0   0   0   0   2   0   2   2   0   0   0   2   2   2   2   2   0   2   2   2   0   2   2   0   2   0   2   0   2   0   2   2   0   2   2   0   2   0   2   0   2   2   0   0   0   2   0   0   0   2   0   0   2   2   0   0   2   0   0   2   0   0   2   0   0   0   0   2   0   0   0   0   0   2   0   2   2   0   0   0   2   0   0   0   0   2   2   0   0   2   0   2   2   0   0   0   2   2   2   0   2   0   0   2   2   0   2   0   0   0   2   2   0   0
 MK-5-8                 0   2   2   0   2   2   0   0   2   2   0   2   2   0   2   2   0   0   2   0   2   2   2   2   2   0   2   0   0   0   2   0   2   2   0   2   2   0   2   2   2   0   0   2   2   2   0   2   2   2   2   2   0   2   0   2   2   2   2   2   0   0   2   2   2   0   0   2   0   2   0   2   0   0   0   2   2   0   2   2   2   0   0   0   2   0   0   0   2   2   2   0   2   2   0   0   0   2   0   2   2   2   0   2   2   2   0   2   2   0   2   0   2   0   2   0   2   2   0   2   2   0   2   2   2   0   2   2   0   2   0   2   0   0   0   2   0   0   2   2   0   0   2   0   0   0   0   0   2   2   0   2   0   2   0   0   0   0   0   2   0   2   2   0   0   0   2   0   0   0   0   2   2   0   0   2   0   2   2   0   0   0   2   2   2   0   2   0   0   2   2   0   2   0   0   0   2   2   0   0
 MK-5-9                 0   2   2   0   2   0   0   0   2   2   2   2   2   0   2   2   0   0   0   0   2   2   2   2   2   0   2   0   0   0   2   0   2   2   2   2   2   0   2   2   2   0   0   2   2   2   0   2   2   2   2   2   0   0   0   0   2   2   2   2   0   0   2   2   2   0   0   2   0   2   0   2   0   0   0   2   2   0   2   2   2   0   0   0   2   0   2   0   2   2   2   0   2   0   2   0   0   0   0   2   0   2   0   2   2   2   0   2   2   0   2   0   2   0   2   0   2   2   0   2   2   0   2   2   2   0   2   2   0   2   0   2   0   0   0   2   0   0   2   2   0   0   2   0   0   0   0   0   2   2   0   2   0   2   0   0   0   0   0   2   2   2   0   0   0   2   2   0   0   0   0   2   2   0   0   0   0   2   2   0   0   0   0   2   0   0   2   0   0   2   2   0   2   0   0   0   2   2   0   0
 MK-5-10                0   2   0   2   2   0   0   2   2   0   2   2   2   0   2   2   0   0   0   2   2   2   0   2   0   0   2   0   0   0   0   0   2   2   2   2   2   0   2   2   2   0   0   2   0   2   0   2   2   2   2   2   0   0   0   0   2   2   2   2   0   0   2   2   2   0   0   0   0   2   0   2   0   0   0   2   2   0   2   2   2   2   0   0   2   0   2   0   2   2   2   2   2   0   2   0   0   0   0   2   0   2   0   2   2   2   0   2   0   0   2   2   2   0   2   0   2   2   2   2   2   0   2   2   2   0   2   2   0   2   0   2   0   0   0   2   0   0   2   2   0   0   2   0   0   0   0   0   2   2   0   2   0   2   0   0   0   0   0   2   2   2   0   0   0   2   2   0   0   0   0   0   2   0   0   0   0   2   2   0   2   0   2   2   0   0   0   0   0   2   2   0   2   0   0   0   2   0   0   0
 MK-5-11                0   2   0   0   2   0   0   2   2   0   0   2   2   0   2   2   0   0   0   2   2   2   0   2   0   2   2   0   0   0   0   0   2   2   2   2   2   0   2   2   2   0   0   2   0   2   0   2   2   2   2   2   0   0   0   0   2   2   2   2   0   0   2   2   2   0   0   2   0   2   0   2   0   0   0   2   2   0   2   2   2   2   0   0   2   0   2   0   2   2   2   2   2   0   0   0   0   0   0   2   0   0   0   2   2   2   0   2   0   0   2   2   2   0   2   0   2   2   2   2   2   2   2   2   2   0   2   2   0   2   0   2   0   0   2   2   0   0   2   2   0   0   2   0   0   0   0   0   2   0   0   2   0   2   0   0   0   0   0   2   2   2   0   0   0   2   2   0   0   0   0   0   0   0   0   0   0   2   0   0   0   0   2   2   0   2   0   0   0   2   2   0   2   0   0   2   2   0   0   0
 MK-5-12                0   2   0   0   2   0   0   2   2   0   0   2   2   0   2   2   2   0   0   2   2   2   0   2   0   2   2   0   0   0   0   0   2   2   2   2   2   0   2   2   2   0   0   2   0   2   2   2   2   2   2   2   0   0   0   0   2   2   2   2   0   0   2   2   2   0   0   2   0   2   0   2   0   0   0   2   2   2   2   2   2   2   0   0   2   0   2   2   2   0   2   2   2   2   0   0   0   0   0   2   0   0   0   2   2   2   0   0   0   0   2   2   2   0   2   0   2   0   2   0   2   2   2   2   2   2   2   2   0   2   0   2   0   0   2   2   0   0   0   2   0   2   2   0   2   0   0   0   2   0   0   2   0   2   0   0   0   0   0   0   2   2   0   2   0   2   2   0   0   0   0   0   0   0   0   0   0   2   0   0   0   0   2   2   0   2   0   0   0   2   2   0   2   0   0   2   2   0   2   0
 MK-5-13                0   2   0   0   2   0   0   2   2   0   0   2   0   0   2   2   0   0   0   2   0   2   2   2   0   2   2   0   0   0   0   0   2   2   2   0   2   0   0   2   2   0   0   2   0   2   2   0   2   0   2   0   0   0   0   0   0   2   2   2   0   0   0   2   2   0   0   0   0   2   0   2   2   0   0   2   2   2   2   2   2   2   0   0   0   0   2   2   0   0   2   2   2   2   0   0   0   0   0   2   0   2   0   2   2   0   0   0   0   0   2   2   2   0   2   0   0   0   2   0   0   2   0   2   2   2   2   2   0   2   0   2   0   0   2   2   0   0   0   2   0   0   0   0   2   0   0   0   2   2   0   2   0   2   0   0   0   0   0   0   2   2   0   2   0   2   2   0   0   0   0   0   0   0   2   0   0   2   0   0   0   0   2   2   0   2   0   0   0   2   2   0   2   0   0   2   2   0   2   0
 MK-5-14                0   2   0   0   2   0   0   2   2   0   0   2   0   0   2   2   0   0   0   2   0   2   2   2   0   2   2   0   0   0   0   0   2   2   2   0   2   0   0   2   2   0   0   2   2   2   2   2   2   0   2   0   0   0   0   0   0   2   2   2   0   0   0   2   2   0   0   0   0   2   0   2   2   0   0   2   2   0   2   2   2   2   0   0   0   0   2   2   0   2   2   2   2   2   0   0   0   0   0   2   0   2   0   2   2   0   0   2   0   0   2   2   2   0   2   0   0   0   2   0   0   2   0   2   2   2   2   2   0   0   0   2   0   0   2   2   2   2   0   2   0   0   0   0   2   0   0   0   2   2   0   2   0   2   0   0   0   0   0   0   0   2   0   2   0   2   2   0   0   0   0   0   0   0   2   0   2   2   0   0   0   0   2   2   2   2   0   0   0   2   2   0   2   0   0   2   2   0   2   0
 MK-5-15                0   2   2   0   0   0   0   2   2   0   0   2   0   0   2   2   0   0   0   2   2   2   2   2   0   2   2   0   0   0   0   0   2   2   2   0   2   2   0   2   2   0   0   2   2   2   2   2   2   0   2   0   0   0   0   0   0   2   2   0   0   0   0   2   2   0   0   0   0   2   0   2   2   0   2   2   2   0   2   2   2   2   0   0   0   0   0   0   0   2   2   2   2   2   0   0   0   0   2   2   0   0   2   2   0   2   0   2   2   0   2   0   2   0   2   0   0   0   2   0   0   2   0   2   2   2   2   2   0   0   0   2   0   0   2   2   2   2   0   2   0   0   0   0   2   0   0   0   2   2   0   2   0   2   2   0   0   0   0   0   0   2   2   2   0   2   2   0   0   0   0   0   0   0   2   0   2   2   0   2   0   0   0   2   2   2   0   0   0   2   2   0   0   2   0   2   2   0   2   0
 MK-5-16                0   2   2   0   0   2   0   0   2   0   0   2   0   0   2   2   2   2   0   2   2   2   2   2   0   0   2   0   0   2   0   0   2   2   2   0   2   2   0   2   2   0   2   2   2   2   2   0   2   0   2   0   0   0   0   0   0   2   2   0   0   0   0   2   2   0   0   0   0   2   0   2   2   0   2   2   2   0   2   2   0   2   0   0   0   0   0   0   0   2   2   2   2   2   0   0   2   0   2   2   0   0   2   2   0   2   0   0   2   0   2   0   2   0   2   0   2   0   2   0   0   2   2   2   2   2   2   2   0   0   0   2   0   0   2   2   2   2   0   2   2   0   0   2   2   0   0   0   2   0   0   2   0   2   2   0   0   0   0   2   0   2   0   2   0   2   2   0   0   0   0   0   0   0   2   0   2   2   0   0   0   0   0   2   2   2   0   0   0   2   2   0   2   2   0   2   0   0   2   0
 MK-6-1                 0   0   2   2   0   0   0   0   2   0   2   0   0   0   2   2   0   0   2   0   2   0   2   2   0   2   2   0   2   2   0   2   0   0   0   0   0   0   2   0   0   0   0   2   0   0   0   0   2   0   0   2   0   2   0   0   2   2   2   2   2   2   0   0   0   0   0   0   0   2   0   0   0   0   2   2   0   0   2   2   0   2   0   0   2   0   2   2   2   2   0   0   2   0   2   0   2   0   2   0   0   0   2   2   0   0   2   2   0   0   0   2   0   0   2   2   0   2   2   0   2   0   0   0   2   0   2   0   0   2   2   2   2   2   0   2   2   2   2   2   2   2   0   0   2   0   0   2   2   0   0   2   0   2   0   2   2   0   0   0   0   0   0   0   2   2   0   2   2   2   2   2   2   2   2   0   2   0   0   0   2   0   2   0   0   0   0   0   2   2   2   2   2   0   0   0   2   0   2   2
 MK-6-2                 0   2   2   2   0   0   0   0   2   0   2   2   2   0   2   2   0   0   0   0   2   2   2   2   2   2   2   0   2   2   0   2   0   0   0   0   2   0   2   0   0   0   0   2   0   0   2   0   2   0   0   2   0   2   0   0   2   2   2   2   2   2   2   0   0   0   0   0   0   2   0   0   0   2   2   2   0   0   2   2   0   2   2   0   2   0   2   2   2   2   0   2   2   0   2   0   2   0   2   0   0   0   2   2   0   0   2   2   0   0   0   2   2   2   2   2   2   2   2   0   2   2   0   2   2   2   2   0   0   2   0   2   2   2   0   0   2   2   2   2   2   2   0   0   2   0   0   2   2   2   0   2   0   2   0   2   2   2   0   0   0   0   0   0   2   2   0   2   2   2   2   2   0   2   2   0   0   0   0   0   2   0   2   0   0   0   0   0   2   2   2   0   2   0   0   0   2   0   2   2
 MK-6-3                 0   2   2   2   0   0   0   0   2   0   2   2   2   0   2   2   0   0   0   0   2   2   2   2   2   2   2   0   2   2   0   2   0   0   0   0   2   0   2   0   0   0   0   2   0   0   2   0   0   2   0   2   0   2   0   0   2   2   2   2   2   2   2   0   0   0   0   2   0   2   0   0   0   2   2   2   0   0   2   2   2   2   2   0   2   0   2   2   0   2   0   2   2   0   2   0   2   2   2   0   0   0   2   2   0   0   2   0   0   0   0   0   2   2   2   2   2   0   2   0   2   2   0   2   0   2   2   0   0   2   0   2   2   2   0   0   2   2   2   2   2   2   0   0   2   0   0   2   2   2   0   2   0   2   0   2   2   2   0   2   0   0   0   0   2   2   0   2   2   2   2   2   0   2   2   0   0   0   2   0   2   0   2   0   0   0   0   0   2   2   2   0   2   0   0   0   0   0   2   2
 MK-6-4                 0   0   2   2   0   0   0   0   2   0   2   2   2   0   2   2   0   2   0   0   0   2   2   2   2   2   2   0   2   2   0   2   0   2   0   0   2   0   2   0   0   0   0   2   0   0   2   0   0   0   2   2   0   0   0   0   2   2   2   2   2   2   2   0   0   0   0   2   0   2   0   0   0   2   2   2   0   0   2   2   2   2   2   0   2   0   2   0   0   2   0   2   2   0   2   2   2   2   2   0   0   0   2   2   0   0   2   0   0   0   0   0   2   2   2   2   2   0   2   0   2   2   0   2   0   2   2   0   0   2   0   2   2   2   0   0   2   2   0   2   0   2   0   0   2   2   2   2   2   2   0   2   0   0   0   2   2   2   0   2   0   0   0   0   2   2   0   2   2   2   2   2   0   2   2   0   0   0   2   0   2   0   2   0   0   0   0   0   2   2   2   0   2   0   0   0   0   0   2   2
 MK-6-5                 0   0   2   2   0   0   0   0   2   0   2   2   2   0   0   2   0   2   0   0   2   0   2   2   2   2   2   0   2   2   0   2   0   2   0   0   2   0   2   0   0   0   0   2   0   0   2   0   0   2   2   0   0   0   0   2   2   2   2   2   2   2   2   0   2   0   0   2   0   2   0   0   0   2   2   2   0   0   2   2   0   2   2   0   2   0   2   2   0   2   0   2   2   0   2   2   2   2   2   0   2   0   2   2   0   2   2   0   0   2   0   0   2   2   2   2   2   0   0   0   2   2   0   0   2   2   0   2   0   2   0   2   2   2   0   0   2   0   0   2   0   2   0   2   0   2   2   2   2   2   0   2   0   0   0   2   2   2   0   2   0   0   2   0   0   2   0   2   2   2   0   2   0   2   2   0   0   0   2   0   2   0   2   0   2   0   0   0   2   2   2   0   2   2   0   0   2   0   0   2
 MK-6-6                 0   0   2   2   0   0   0   0   2   0   2   2   2   0   0   2   0   2   2   0   2   0   2   2   2   2   2   0   2   2   0   2   0   2   0   0   0   0   2   0   0   0   0   2   0   2   2   0   0   2   2   0   0   0   0   2   2   2   2   2   2   2   2   2   2   0   0   2   0   2   0   0   0   2   2   0   2   0   2   0   0   2   0   0   2   0   2   2   0   2   0   2   2   0   2   2   2   2   2   0   2   0   2   0   0   2   2   0   0   2   0   2   2   2   2   2   2   0   0   0   2   2   0   0   0   2   0   2   0   2   0   2   2   2   2   0   2   0   0   2   0   2   0   0   2   2   2   2   2   2   0   0   0   0   0   2   2   2   0   2   0   0   2   0   0   2   0   2   0   2   0   2   0   2   2   0   0   0   2   0   2   2   2   0   2   0   0   0   2   2   2   0   2   2   0   0   0   0   0   2
 MK-6-7                 0   0   2   0   0   0   0   0   2   0   2   2   2   0   0   2   0   2   2   0   2   0   2   2   2   2   2   0   2   2   0   2   0   2   2   2   0   0   2   0   0   0   0   2   0   2   2   0   0   2   2   0   0   0   0   2   2   2   2   2   2   2   2   2   2   0   0   2   0   2   0   0   0   2   2   0   2   0   2   0   0   2   0   0   2   0   2   2   0   2   0   2   2   0   2   2   2   2   2   0   2   0   2   0   0   0   2   0   0   2   0   0   2   2   0   2   2   0   0   0   0   2   0   0   0   2   0   2   0   2   0   2   2   0   2   0   2   0   0   2   0   2   2   0   2   2   2   2   2   2   0   0   0   0   0   2   2   2   0   2   0   0   2   0   0   2   0   2   0   2   0   0   0   2   2   0   0   0   2   0   2   0   2   0   2   0   0   0   2   2   0   0   2   2   0   0   0   0   0   2
 MK-6-8                 0   0   2   0   0   0   2   0   2   0   2   2   2   2   0   2   0   2   2   0   2   0   2   0   2   2   2   0   2   2   0   2   0   2   0   2   0   0   2   0   0   0   0   0   0   2   2   0   0   2   2   0   0   0   0   2   0   2   0   0   2   2   2   2   2   0   0   2   2   2   0   2   0   2   2   0   2   0   2   2   0   2   0   0   2   0   2   2   0   2   2   2   0   2   2   0   2   0   2   0   2   0   2   0   0   0   2   0   0   2   0   0   2   2   0   2   0   0   0   0   0   0   0   2   0   2   0   2   2   2   0   0   2   2   2   0   0   0   0   2   0   2   2   0   2   2   0   2   2   0   0   0   0   0   0   2   2   2   0   2   2   0   2   0   0   2   0   2   0   2   0   0   0   2   2   0   0   0   2   0   2   0   2   0   2   2   0   0   2   2   0   0   0   2   0   0   0   0   0   2
 MK-6-9                 0   0   2   0   0   0   2   0   0   0   2   0   2   2   0   2   0   2   2   0   2   2   2   0   2   2   2   0   2   2   2   2   2   2   0   2   0   0   2   0   0   0   0   0   0   2   2   0   0   2   2   0   0   0   0   2   0   2   0   0   2   2   2   2   2   0   0   2   2   2   0   2   2   2   2   0   0   0   2   2   0   2   0   0   2   0   0   2   0   2   2   2   0   2   2   0   2   0   2   0   2   0   2   0   0   0   2   0   0   2   0   0   2   2   0   0   2   0   0   2   0   0   0   2   0   2   0   2   2   2   2   0   2   2   0   0   0   0   0   2   0   2   2   0   2   2   0   2   0   0   0   0   0   0   0   2   2   2   0   2   2   0   2   0   0   2   0   2   0   2   0   0   0   2   2   0   0   0   2   0   2   0   2   0   2   2   0   0   2   0   0   0   0   2   0   0   0   0   0   2
 MK-6-10                0   0   2   0   0   0   2   0   0   2   2   0   2   0   0   2   0   2   2   0   2   0   2   0   2   2   2   0   2   0   2   2   0   0   0   2   0   0   0   0   0   0   0   0   0   2   2   0   0   2   2   0   0   0   2   0   0   2   0   0   2   2   0   2   0   2   0   2   2   2   0   2   2   2   2   0   0   0   2   2   0   2   0   0   2   0   0   2   0   2   2   2   0   2   2   0   2   0   2   0   2   0   2   0   0   0   2   2   0   2   0   0   2   2   0   0   2   0   0   2   0   0   0   2   2   2   0   2   2   0   2   2   2   2   0   0   0   0   0   2   0   2   2   0   2   2   0   2   0   2   0   0   0   0   0   2   2   2   0   2   0   0   2   0   0   2   0   2   0   2   0   0   0   2   2   0   2   0   2   0   2   0   2   0   0   2   0   0   0   0   0   0   0   2   0   0   0   0   0   2
 MK-6-11                0   2   2   0   0   2   2   0   0   2   2   0   2   0   0   2   0   2   2   0   2   0   2   0   2   2   2   0   2   2   2   2   0   0   0   2   2   0   0   0   0   0   0   0   0   2   2   0   0   2   2   0   0   0   2   0   0   2   0   2   0   2   0   2   0   2   0   2   2   2   0   2   2   2   2   0   0   0   2   2   0   2   0   0   2   0   0   2   0   2   2   2   0   2   2   0   2   0   2   0   2   0   2   0   0   0   2   2   0   2   0   0   2   2   0   0   2   0   2   2   0   0   0   2   2   2   0   0   2   0   2   2   2   2   2   0   0   0   0   2   0   2   2   0   2   2   0   2   0   2   0   0   0   0   2   2   2   2   0   2   2   0   0   0   0   2   0   2   0   2   0   0   0   2   2   0   2   0   2   0   2   0   2   0   0   2   0   0   0   2   0   0   0   2   0   0   0   0   0   2
 MK-6-12                0   2   2   0   0   2   2   0   0   0   2   0   2   2   0   2   0   2   2   0   0   0   2   0   2   2   2   0   2   2   2   2   0   0   0   2   2   2   0   0   0   0   0   0   0   2   2   0   0   0   0   0   0   0   2   2   0   2   0   0   0   2   0   0   0   2   0   2   2   2   0   2   2   0   2   0   0   0   0   0   0   2   0   0   2   0   0   2   0   2   0   2   2   2   2   0   2   0   2   0   2   0   0   0   0   0   2   2   2   2   0   0   2   2   0   0   2   0   2   0   0   0   0   2   2   2   0   0   2   0   2   0   2   2   2   0   0   0   0   2   2   2   2   0   2   2   0   0   0   2   0   0   0   0   0   2   0   2   0   2   0   0   0   0   0   2   0   2   0   2   0   2   0   2   2   0   2   0   2   0   2   0   0   0   0   2   0   0   0   2   0   0   0   2   0   0   0   0   0   2
 MK-6-13                0   2   2   0   0   2   2   0   0   0   2   0   0   2   0   2   0   2   2   0   2   2   2   0   2   2   2   0   2   2   2   2   0   2   0   2   2   2   0   0   0   2   2   2   0   2   2   0   0   0   0   2   0   0   2   2   0   2   0   0   0   2   2   0   2   0   0   2   2   2   0   2   2   0   2   0   0   0   0   0   0   2   0   0   2   0   0   2   0   2   0   2   2   2   2   0   2   0   2   0   2   0   0   0   0   0   2   2   2   2   0   2   2   2   0   0   2   0   2   0   0   0   0   2   2   2   0   0   2   0   2   0   2   0   2   0   0   0   0   0   2   2   2   0   0   2   0   0   0   2   0   0   0   0   0   2   0   0   0   2   0   0   2   0   0   2   0   2   2   2   0   2   0   2   0   0   2   0   2   0   2   0   0   0   0   2   2   0   0   2   0   0   0   0   0   0   0   0   0   2
 MK-6-14                0   2   2   0   0   2   2   2   0   0   2   0   0   2   0   2   0   2   2   0   2   0   2   0   2   2   2   0   0   2   2   2   0   2   0   0   0   2   0   0   0   2   2   2   0   2   2   0   0   0   0   2   2   2   2   2   0   2   0   2   0   2   2   0   2   0   0   2   2   2   0   2   2   0   2   0   2   0   0   0   2   2   0   0   2   0   0   2   0   2   0   2   2   2   2   0   2   0   2   0   2   0   0   0   0   0   2   2   2   2   2   2   2   2   0   0   2   0   2   2   0   0   0   2   2   2   0   0   2   2   2   0   0   0   2   2   0   0   0   0   2   2   2   0   0   2   0   0   0   2   0   2   0   0   2   2   0   0   0   2   0   0   0   0   2   2   0   2   2   2   0   2   2   2   0   0   2   0   0   0   2   0   0   0   0   2   2   0   0   2   2   0   0   0   2   0   0   0   0   0
 MK-6-15                0   2   2   0   0   2   2   0   0   0   2   0   0   2   0   2   0   2   2   0   2   0   2   0   2   0   0   0   0   2   2   2   0   2   0   0   0   2   0   0   0   2   2   2   2   2   2   0   0   0   0   2   2   2   2   2   0   2   0   2   0   2   2   0   2   0   0   2   2   2   0   2   2   0   2   0   0   0   0   0   2   0   0   0   2   0   2   0   2   2   0   2   2   2   2   0   2   0   2   0   0   0   0   0   0   0   2   2   2   2   2   2   2   2   2   0   2   0   2   2   0   0   0   2   2   2   0   0   0   2   0   0   0   0   2   2   0   2   0   2   2   2   2   0   0   2   0   0   0   2   0   0   0   0   2   0   0   0   0   2   0   0   0   0   2   2   0   2   2   2   2   2   2   2   0   0   2   0   0   0   0   0   0   0   0   0   2   0   0   2   0   0   0   0   2   0   0   2   0   0
 MK-6-16                2   2   2   0   0   2   2   0   0   0   2   0   0   2   0   2   0   2   0   0   2   0   0   0   2   0   0   0   0   2   2   2   0   2   2   0   0   2   0   0   0   2   2   2   2   2   0   0   0   0   0   2   2   2   2   2   0   2   0   2   0   2   2   0   2   0   0   2   2   2   0   2   2   0   2   2   0   0   0   2   0   0   0   0   2   0   2   0   2   2   0   2   2   2   2   0   2   0   2   0   0   0   2   0   0   0   0   2   2   2   2   2   2   2   2   0   2   0   2   2   2   0   0   2   2   0   0   0   0   2   0   0   0   2   2   2   0   2   2   2   2   2   2   0   0   2   0   0   0   2   0   2   0   0   2   0   2   0   0   2   0   0   0   0   2   2   0   2   2   2   2   2   2   2   0   0   2   0   0   0   0   0   0   2   0   0   2   0   0   2   0   0   2   0   2   0   0   2   0   0
 
!****************************************** Phenotypic Data **********************************************************
!-100.0 is resevred for missing phenotype
SimulatedTrait1        15.4000   16.0283   13.5508   14.8475   14.4868   13.1293   16.0869   16.0459   14.6448   13.7018   15.7146   14.3024   16.0494   15.2166   16.5003   15.7644   16.0449   14.2573   14.2106   15.4639   14.2860   15.0995   13.9490   16.0397   14.1005   15.0894   15.8181   13.8513   16.0676   15.8597   15.4137   16.0984   15.8390   16.2957   15.5066   15.3115   13.4123   14.3962   14.9729   14.3491   13.8145   15.4470   16.4826   14.3056   14.6312   13.9697   15.9254   16.1653   16.4361   16.4665   16.1636   16.3167   15.0431   13.8437   14.8976   16.0755   16.0196   15.1735   13.6967   16.2618   15.7994   15.7562   13.3124   16.3588   16.3914   16.0029   16.2477   15.1057   16.6041   15.6028   15.5297   14.0254   14.5747   14.4752   15.5162   15.7516   14.7690   14.0967   13.8501   15.7645   14.0228   14.1116   13.9446   15.8920   14.6928   16.4205   15.9485   15.8609   16.7039   12.7872   16.3417   16.0970   16.6368   14.7477   15.0675   13.7401   16.1020   14.3095   13.6465   16.0477   13.8396   14.8705   13.7653   15.5673   14.7309   15.4597   13.4476   14.0641   14.5101   13.3442   16.3354   14.7994   16.3893   15.5532   14.0049   16.1745   14.4191   13.2101   13.5025   15.1325   14.4004   15.9328   16.2376   14.3846   14.1819   15.3869   13.5092   13.9836   14.7532   14.2118   15.1759   14.1264   15.6878   14.9318   14.4691   16.4845   14.3149   15.3246   15.6905   14.9019   15.7953   13.5881   15.4076   16.2515   13.8629   16.0061   15.7534   13.7680   13.9126   13.5868   14.9760   14.4189   15.2252   16.1454   15.1589   14.2338   15.8056   14.5030   14.8119   15.8289   15.2500   15.2609   14.8155   13.4908   15.1694   16.3571   14.6361   15.1092   16.2385   14.3096   13.5496   14.1222   16.9730   14.9999   15.4669   14.2437   16.1128   14.5333   13.5761   13.7261   16.3715   16.3241   15.2461   14.1913   13.5288   14.9287   14.4577   14.9824   13.7196   15.2022   15.6234   15.6281   14.4196   15.7606   15.7540   14.4218   16.1321   16.2741   15.0404   13.5609
SimulatedTrait2         9.6921    9.5265   10.6164   10.3754    9.7397   10.6192    9.5841    9.7312   10.3933   10.7738    9.3754   10.5314    9.4337    9.5331    9.3266    9.5750    9.5616   10.4208    9.9446    9.2227   10.2810    9.6966   10.7899    9.5010   10.6640    9.0080    8.8287    9.9427    9.6004    9.5872   10.2995    9.4290    9.0815    9.5354    9.0316    9.1727   10.7505   10.2952   10.9330    9.2748   10.3687    9.1753    9.4490   10.6039   10.7547   10.6089    9.6031    9.2339    9.4064    9.6965    9.4282    9.6142   10.8931   10.4991    9.2755    9.6075    9.1689    9.4130   10.1082    9.5828    9.0293    9.7595   10.2447    9.2447    9.5437    9.3785    9.4074    9.6385    9.5668   10.7567    9.4848   10.8078   10.8525   10.8075    9.8487   10.1527   10.2927   10.6595   10.5926    9.6296   10.2742   10.5354   10.8012    9.2699   10.5400    9.5022    9.4427    9.4375    9.7010   10.5459    9.6127    9.4923    9.5020   10.7074   10.5980   10.6945    9.3394   10.1681   10.5708    9.1862   10.3222   10.6135   10.3324    9.6934   10.5945    9.4666   10.6701   10.0085   10.7667   10.5504    9.6334   10.3121    9.4802    9.4440   10.4323    9.3995   10.4587   10.5865   10.0220   10.1022    9.1306    9.9243    9.7338   10.6482   10.5907    9.1907   10.6753   10.4814   10.4418   10.8095   10.7256   10.4109    9.4345    9.2697   10.5703    9.5297   10.2624   10.2530    9.3057    9.4899    9.4846   10.8669   10.4037    9.4610   10.0472    9.5597    9.8573   10.5694   10.4758   10.4500   10.3713   10.4865    9.5183    9.7908   10.6946   10.4595    9.0464   10.6386    9.2328    9.3705   10.5256    9.5572    9.2987   10.5220   10.4139    9.5981    9.3428   10.3266    9.5079   10.5347   10.2889   10.4737   10.2790   10.4636    9.7440   10.2370    9.3920   10.0980   10.3126   10.8569    9.3046    9.2102   10.3877   10.5463   11.0871   10.3353    9.4765    9.8247   10.1868   10.5530    9.2364   10.0510   10.7732    9.5915    9.2359   10.5387    9.0133    9.5821   10.4329   10.3760
 
