# Supplementary material for: Inclusive Composite Interval Mapping of QTL by Environment Interactions in Biparental Populations
Source: PLoS One. 2015 Jul 10;10(7):e0132414. doi: 10.1371/journal.pone.0132414 (PMC4498613; doi:10.1371/journal.pone.0132414)
Supplement: S6 File — (ZIP) [file pone.0132414.s006.zip › H=0.8/L1/run_00200.met]

!**********************Note: lines staring with "!" are remarks and will be ignored in the program********************
!*********************************General Information**********************************
!Assuming F1 = P1 x P2, populations available in QTL IciMapping are: 
!  1, P1BC1F1 = P1 x F1, the first backcrossing where P1 is used as the recurrent parent;
!  2, P2BC1F1 = P2 x F1, the first backcrossing where P2 is used as the recurrent parent;
!  3, F1DH, F1-derived doubled haploids; 
!  4, RIL or F1RIL, recombination inbred lines through the repeated selfing of F1;
!  5, P1BC1RIL, recombination inbred lines through the repeated selfing of P1BC1F1;
!  6, P2BC1RIL, recombination inbred lines through the repeated selfing of P2BC1F1;
!  7, F2, the selfing generation of F1;
!  8, F3, the selfing generation of F2;
!  9, P1BC2F1, the second backcrossing where P1 is used as the recurrent parent; 
! 10, P2BC2F1, the second backcrossing where P2 is used as the recurrent parent;
! 11, P1BC2RIL, recombination inred lines through the repeated selfing of P1BC2F1; 
! 12, P2BC2RIL, recombination inred lines through the repeated selfing of P2BC2F1; 
! 13, P1BC1F2, the selfing generation of P1BC1F1; 
! 14, P2BC1F2, the selfing generation of P2BC1F1; 
! 15, P1BC2F2, the selfing generation of P1BC2F1; 
! 16, P2BC2F2, the selfing generation of P2BC2F1; 
! 17, P1BC1DH, P1BC1F1-derived doubled haploids; 
! 18, P2BC1DH, P2BC1F1-derived doubled haploids; 
! 19, P1BC2DH, P1BC2F1-derived doubled haploids; 
! 20, P2BC2DH, P2BC2F1-derived doubled haploids; 
   3      !Mapping Population (see remarks above)
   2      !Mapping Function (1 for Kosambi; 2 for Haldane; 3 for Morgan)
   2      !Marker Space Type (1 for intervals; 2 for positions)
   1      !Marker Space Unit(1 for centiMorgans; 2 for Morgan)
   6      !Number of Chromosomes (or Linkage Groups)
 200      !Size of the mapping population
   2      !Number of environments
 
!***************************************** Chromosomes and Linkage Maps **********************************************
!Chromosome                 NumMarkers
-CH1                        16
-CH2                        16
-CH3                        16
-CH4                        16
-CH5                        16
-CH6                        16
!Linkage map (Marker name followed by position or the interval length)
 MK-1-1                1     0.000
 MK-1-2                1    10.000
 MK-1-3                1    20.000
 MK-1-4                1    30.000
 MK-1-5                1    40.000
 MK-1-6                1    50.000
 MK-1-7                1    60.000
 MK-1-8                1    70.000
 MK-1-9                1    80.000
 MK-1-10               1    90.000
 MK-1-11               1   100.000
 MK-1-12               1   110.000
 MK-1-13               1   120.000
 MK-1-14               1   130.000
 MK-1-15               1   140.000
 MK-1-16               1   150.000
 MK-2-1                2     0.000
 MK-2-2                2    10.000
 MK-2-3                2    20.000
 MK-2-4                2    30.000
 MK-2-5                2    40.000
 MK-2-6                2    50.000
 MK-2-7                2    60.000
 MK-2-8                2    70.000
 MK-2-9                2    80.000
 MK-2-10               2    90.000
 MK-2-11               2   100.000
 MK-2-12               2   110.000
 MK-2-13               2   120.000
 MK-2-14               2   130.000
 MK-2-15               2   140.000
 MK-2-16               2   150.000
 MK-3-1                3     0.000
 MK-3-2                3    10.000
 MK-3-3                3    20.000
 MK-3-4                3    30.000
 MK-3-5                3    40.000
 MK-3-6                3    50.000
 MK-3-7                3    60.000
 MK-3-8                3    70.000
 MK-3-9                3    80.000
 MK-3-10               3    90.000
 MK-3-11               3   100.000
 MK-3-12               3   110.000
 MK-3-13               3   120.000
 MK-3-14               3   130.000
 MK-3-15               3   140.000
 MK-3-16               3   150.000
 MK-4-1                4     0.000
 MK-4-2                4    10.000
 MK-4-3                4    20.000
 MK-4-4                4    30.000
 MK-4-5                4    40.000
 MK-4-6                4    50.000
 MK-4-7                4    60.000
 MK-4-8                4    70.000
 MK-4-9                4    80.000
 MK-4-10               4    90.000
 MK-4-11               4   100.000
 MK-4-12               4   110.000
 MK-4-13               4   120.000
 MK-4-14               4   130.000
 MK-4-15               4   140.000
 MK-4-16               4   150.000
 MK-5-1                5     0.000
 MK-5-2                5    10.000
 MK-5-3                5    20.000
 MK-5-4                5    30.000
 MK-5-5                5    40.000
 MK-5-6                5    50.000
 MK-5-7                5    60.000
 MK-5-8                5    70.000
 MK-5-9                5    80.000
 MK-5-10               5    90.000
 MK-5-11               5   100.000
 MK-5-12               5   110.000
 MK-5-13               5   120.000
 MK-5-14               5   130.000
 MK-5-15               5   140.000
 MK-5-16               5   150.000
 MK-6-1                6     0.000
 MK-6-2                6    10.000
 MK-6-3                6    20.000
 MK-6-4                6    30.000
 MK-6-5                6    40.000
 MK-6-6                6    50.000
 MK-6-7                6    60.000
 MK-6-8                6    70.000
 MK-6-9                6    80.000
 MK-6-10               6    90.000
 MK-6-11               6   100.000
 MK-6-12               6   110.000
 MK-6-13               6   120.000
 MK-6-14               6   130.000
 MK-6-15               6   140.000
 MK-6-16               6   150.000
!*********************************** Marker Types ********************************************************************
!Co-dominant marker: When heterozygote F1 is present, P1 is coded as 2, F1 is coded as 1, and P2 is coded as 0; Otherwise, P1 is coded as 2, and P2 is coded as 0. 
!Dominant marker: When heterozygote F1 is present, P1 and F1 are coded as 12, and P2 is coded as 0; Otherwise, P1 is coded as 2, and P2 is coded as 0.  
!Recessive markers: When heterozygote F1 is present, P1 is coded as 2, and F1 and P2 are coded as 10; Otherwise, P1 is coded as 2, and P2 is coded as 0. 
!Missing marker is coded as -1. 
 MK-1-1                 0   2   0   2   2   2   2   2   2   2   0   2   2   0   0   0   2   2   2   0   2   2   2   2   2   0   0   2   2   0   2   0   2   2   2   2   2   0   2   0   2   2   0   2   0   2   2   0   2   2   0   0   0   2   0   2   2   2   0   0   2   2   0   2   2   2   0   2   0   0   2   0   2   0   2   2   2   2   2   0   0   2   0   2   0   0   2   2   0   0   2   2   2   0   0   2   2   2   2   2   0   0   0   2   0   2   2   2   0   2   0   0   0   2   2   0   2   2   2   2   0   2   0   0   0   0   0   0   2   2   2   2   2   0   0   0   0   0   0   0   0   2   0   2   0   0   0   0   0   0   2   0   0   2   2   0   2   2   2   0   2   0   0   2   0   2   0   0   2   0   0   0   0   0   0   0   0   2   2   2   0   2   0   2   0   2   2   2   2   2   0   0   0   2   2   0   0   2   2   2
 MK-1-2                 0   2   2   2   2   2   2   2   2   2   0   2   2   0   0   0   2   2   2   0   2   2   2   2   0   0   0   0   2   0   2   2   2   2   2   0   2   0   2   0   2   2   0   2   0   0   2   0   2   2   2   2   0   2   2   2   2   2   0   0   2   2   0   2   2   2   0   2   0   0   2   0   2   0   2   2   2   2   2   0   0   2   0   2   0   0   2   2   0   0   2   2   2   0   0   2   2   2   2   2   0   0   0   2   0   2   2   2   0   2   0   0   0   2   2   0   2   2   2   0   0   2   0   0   0   0   0   0   2   2   2   0   2   0   0   0   0   0   0   0   0   2   0   2   0   2   0   0   2   0   2   0   0   2   2   0   2   2   2   0   2   0   0   2   0   2   0   0   2   0   0   0   0   0   2   0   0   2   2   2   0   2   2   2   0   0   0   2   2   2   0   0   0   2   2   0   0   2   2   2
 MK-1-3                 0   2   2   2   2   2   2   2   2   2   0   2   2   0   0   0   2   2   2   0   2   0   2   2   0   0   2   0   2   0   2   2   2   2   2   0   2   0   2   0   2   2   0   2   0   0   2   0   2   2   2   2   0   2   2   2   2   2   0   0   2   2   0   2   2   2   0   2   0   0   0   0   2   0   2   2   2   2   2   0   0   2   2   2   0   0   2   2   0   0   2   2   2   0   0   2   0   2   2   2   0   0   0   2   0   2   2   2   0   2   0   0   0   2   0   0   2   2   2   0   0   2   0   2   0   0   0   0   2   2   2   0   2   0   0   0   0   0   0   0   0   2   0   2   0   2   0   0   2   2   2   0   0   2   0   0   2   2   2   0   2   0   0   2   0   2   0   0   2   2   2   0   0   0   2   0   0   0   2   2   0   2   2   2   0   0   0   2   2   2   0   0   0   2   2   0   0   2   2   0
 MK-1-4                 0   2   2   2   2   2   2   2   2   2   0   2   2   0   0   0   2   2   0   0   2   0   2   2   0   0   0   0   2   0   2   2   2   2   2   0   2   0   2   0   2   2   0   2   0   0   2   0   2   2   2   2   0   2   2   2   2   2   0   2   2   2   0   2   2   2   0   2   0   0   0   0   0   0   2   0   2   2   2   0   0   2   0   2   0   0   0   2   0   0   2   2   2   0   0   2   0   2   2   2   0   0   0   2   2   2   2   2   0   2   0   0   0   2   0   0   2   2   2   0   0   2   0   2   0   0   2   0   2   0   2   0   2   2   0   0   0   0   0   0   0   2   0   2   0   2   0   0   0   2   2   0   0   2   0   0   2   2   2   0   2   0   2   2   0   2   0   0   2   2   2   0   0   0   2   0   0   0   2   2   0   2   2   2   0   0   0   2   2   2   2   0   0   2   2   0   0   2   2   0
 MK-1-5                 0   2   2   2   2   2   2   2   2   2   0   2   2   0   0   0   2   2   0   0   2   0   2   2   0   0   0   0   2   0   2   2   2   2   2   0   0   0   2   0   2   2   0   2   0   0   2   0   2   2   2   2   0   2   2   2   2   2   0   2   2   2   0   2   2   0   0   0   0   0   0   0   2   0   2   0   2   2   2   0   0   2   0   2   0   0   0   0   0   0   2   2   2   0   0   2   2   2   2   2   2   0   0   2   2   2   2   2   0   0   0   0   0   2   0   0   2   2   2   0   0   2   2   2   0   0   2   0   2   0   2   0   2   2   0   0   0   0   0   0   0   2   0   2   0   2   0   0   0   2   2   0   0   2   0   0   2   2   2   0   2   0   2   2   0   2   0   0   2   0   2   2   0   0   2   0   0   0   2   2   0   2   2   2   2   0   0   2   2   2   0   2   0   2   2   0   0   2   2   0
 MK-1-6                 0   2   2   2   2   2   2   2   2   2   0   2   2   0   0   0   2   2   0   0   2   0   2   2   0   2   0   0   2   0   2   2   2   2   2   0   0   0   2   0   2   2   0   2   0   0   0   0   2   2   2   2   0   2   2   2   2   0   0   2   2   0   0   2   2   0   2   0   0   0   0   0   2   0   0   0   2   2   2   0   0   2   0   2   0   0   0   2   0   0   2   0   2   0   0   2   2   0   2   2   2   2   0   2   2   2   2   2   0   0   2   0   0   2   0   0   2   0   2   2   0   2   2   2   0   0   2   0   2   0   2   0   2   2   0   0   0   0   0   0   0   2   0   2   0   2   0   0   0   2   2   0   0   2   2   0   2   2   2   0   2   0   0   2   0   2   0   0   2   0   2   2   0   0   2   0   2   0   2   0   0   2   2   2   2   0   0   2   2   2   0   2   0   0   2   0   0   2   2   0
 MK-1-7                 0   0   2   2   2   2   2   2   2   2   0   2   2   2   0   0   2   2   0   0   0   0   2   2   0   0   0   0   2   0   2   2   2   2   2   0   2   0   2   0   2   2   0   2   0   2   0   0   2   2   0   2   0   2   2   2   2   2   2   2   2   0   0   2   0   0   2   2   0   0   0   0   2   0   0   0   2   2   2   0   0   2   0   2   0   0   0   2   0   0   2   0   2   0   2   2   0   0   2   2   2   2   0   2   2   2   2   2   0   0   2   2   2   2   0   0   2   0   2   0   0   2   2   2   0   0   0   0   2   0   2   0   2   2   0   0   2   0   0   0   0   2   0   2   0   2   0   0   0   2   2   0   0   2   2   0   2   0   2   0   2   0   0   2   0   2   0   0   2   0   2   2   0   0   2   2   2   0   2   0   0   2   2   2   2   0   2   0   2   2   0   2   2   0   2   0   0   2   2   0
 MK-1-8                 0   2   2   2   2   2   2   2   2   2   0   2   2   2   0   0   2   2   0   0   0   0   2   2   0   0   0   0   2   0   2   2   2   2   2   0   2   0   2   0   2   2   0   2   2   2   0   0   2   2   0   2   0   2   2   2   2   2   2   2   0   0   0   2   0   0   2   2   0   0   0   0   2   0   2   0   2   2   2   0   0   2   0   2   0   2   0   2   0   0   2   0   0   0   2   2   2   0   2   2   2   2   0   2   2   2   2   2   2   0   2   2   2   2   0   0   2   0   2   0   0   2   2   2   2   0   0   0   2   0   2   0   2   2   0   0   2   0   0   0   0   2   2   2   0   2   0   2   0   2   2   0   0   2   2   0   2   0   2   0   2   0   0   2   0   2   0   0   2   0   2   2   2   0   2   2   2   0   2   0   0   2   2   2   2   0   2   0   2   2   0   2   2   0   2   0   0   2   2   0
 MK-1-9                 0   2   2   2   2   2   2   2   2   2   2   2   2   2   2   0   0   2   0   0   0   0   0   2   0   0   0   0   2   0   2   2   2   2   0   0   2   0   2   0   2   2   2   2   2   2   0   0   2   2   2   2   0   2   2   2   2   2   2   2   0   0   0   2   0   0   0   2   0   0   0   0   2   0   2   0   2   2   2   0   0   2   0   2   0   2   0   2   0   0   2   0   0   0   2   2   2   0   2   0   2   2   0   0   2   2   2   2   2   0   2   2   2   2   0   2   2   0   2   0   0   2   2   2   2   0   2   0   2   0   2   0   2   2   0   0   2   0   0   0   2   2   2   2   0   2   0   2   0   2   2   0   2   2   2   0   2   0   2   0   2   0   0   2   0   2   0   0   2   0   2   2   2   2   2   2   2   0   0   0   0   2   2   2   2   0   2   0   2   2   0   2   0   0   2   0   0   2   2   0
 MK-1-10                0   2   2   2   2   2   2   2   2   2   0   2   2   2   2   0   0   2   0   0   0   0   0   2   0   0   0   0   2   2   2   2   0   2   0   0   2   0   2   0   2   2   2   2   2   2   0   0   2   2   0   2   0   2   0   2   2   2   2   2   0   0   0   2   0   0   0   2   2   0   0   0   2   0   2   0   0   2   2   2   0   2   0   2   0   2   0   2   0   0   2   0   0   0   2   0   0   0   2   0   0   2   0   2   2   0   2   2   0   0   2   0   0   2   0   2   2   0   2   0   0   2   2   2   2   0   2   0   2   0   2   0   2   2   0   0   2   0   0   0   0   2   2   2   0   2   0   2   0   2   2   2   2   2   2   0   2   0   2   2   2   0   0   2   0   2   0   2   2   2   2   2   2   2   2   2   2   0   0   2   2   2   0   2   0   0   2   0   2   2   0   2   0   0   2   0   0   2   2   0
 MK-1-11                0   2   2   2   2   0   2   2   2   0   0   2   2   0   2   0   0   2   0   0   0   0   0   2   0   0   0   0   2   2   2   2   0   2   0   0   2   0   2   0   2   2   2   2   2   2   0   0   2   2   0   2   0   2   0   2   0   2   2   2   0   0   0   2   0   2   0   2   2   0   0   0   2   0   2   0   0   2   0   2   0   0   0   2   2   2   0   2   0   0   2   0   2   0   2   0   0   0   2   0   0   2   0   2   2   0   2   0   0   2   0   0   0   2   0   2   2   0   2   0   0   2   2   2   2   0   2   0   2   0   0   0   2   2   0   0   2   0   0   0   0   0   2   2   0   2   0   2   0   2   2   2   2   2   2   2   2   0   2   2   0   0   0   2   0   2   0   0   2   2   2   2   2   2   2   2   2   0   0   2   2   2   0   2   0   0   2   0   2   0   0   2   0   0   2   0   0   2   2   0
 MK-1-12                0   2   2   2   2   0   2   2   2   0   0   2   2   2   2   0   0   2   0   0   0   0   0   2   0   0   2   0   2   2   2   2   0   2   0   0   2   0   2   0   2   2   2   2   2   2   0   0   0   2   0   2   0   2   0   2   2   2   2   2   0   0   0   2   0   0   0   2   0   0   0   0   2   0   2   0   0   2   0   2   2   0   0   2   2   2   0   2   0   0   2   0   2   0   2   0   0   0   2   0   0   2   0   2   2   2   2   0   0   2   0   2   0   2   0   2   2   0   2   0   0   2   2   2   2   0   2   0   2   0   0   0   2   2   0   0   2   0   0   0   0   0   2   2   0   2   0   2   0   0   2   2   2   2   2   2   2   0   2   2   0   2   0   0   0   2   0   2   2   2   2   2   2   2   0   2   0   0   0   2   2   2   0   2   0   2   2   2   2   2   0   2   2   2   2   0   0   2   2   0
 MK-1-13                0   2   2   2   2   0   2   2   2   0   0   2   2   2   2   0   0   2   2   0   2   0   0   2   0   0   2   0   2   2   2   0   0   2   0   0   2   0   2   0   2   2   0   0   2   2   0   0   0   2   0   2   0   2   0   2   2   2   2   2   0   0   0   2   0   0   0   2   0   0   0   0   2   0   2   0   0   2   0   2   2   0   0   2   2   0   0   2   0   0   2   0   0   0   2   0   0   2   2   0   0   2   0   2   0   2   2   0   0   2   0   2   2   0   0   2   2   0   2   0   0   2   2   2   2   0   2   0   2   0   0   0   2   0   0   0   2   0   0   0   0   0   2   2   0   2   0   2   0   0   2   2   2   2   2   2   2   2   2   2   0   2   2   0   0   2   0   2   2   2   2   2   2   2   0   2   0   0   0   2   2   2   0   2   0   2   2   2   2   2   0   2   2   2   2   0   0   2   2   0
 MK-1-14                2   2   2   2   2   0   2   2   2   0   0   2   2   2   2   0   0   2   2   2   2   0   0   2   0   0   2   0   2   2   0   0   0   2   0   2   2   0   2   0   0   2   0   0   0   2   0   0   0   2   0   2   0   2   0   2   2   2   2   2   0   0   0   2   0   0   0   2   0   0   2   0   2   0   0   0   0   2   0   2   2   0   2   2   2   0   0   2   0   0   2   0   0   0   2   0   0   2   2   0   0   2   2   2   0   2   2   0   0   0   0   2   2   0   0   2   2   0   2   0   0   2   0   0   2   2   2   0   0   0   0   2   2   0   0   0   2   0   0   0   0   0   2   2   0   2   0   2   2   0   2   2   2   2   2   2   2   2   2   2   0   2   2   0   2   0   0   2   2   2   2   2   2   2   2   0   2   0   2   2   2   2   0   2   0   2   2   2   2   2   0   2   2   2   2   0   0   2   2   0
 MK-1-15                0   2   2   2   2   0   2   2   2   0   0   2   2   2   2   0   0   2   2   2   2   2   2   2   0   0   2   0   2   2   0   0   0   2   0   2   2   0   2   0   0   2   0   0   2   2   0   0   0   2   0   2   0   2   0   2   2   2   2   2   0   0   2   2   0   0   0   2   0   0   0   0   2   0   0   0   0   2   0   2   2   0   2   0   2   0   0   2   0   0   2   0   0   0   2   0   0   0   2   0   0   2   2   2   0   2   2   0   0   0   0   2   2   0   0   2   2   0   2   0   0   2   0   0   2   2   2   0   0   0   0   0   2   0   0   0   2   0   0   2   0   0   2   2   0   2   0   2   2   0   0   2   2   2   2   2   2   2   2   2   0   2   2   2   2   0   0   2   2   2   2   2   2   2   2   2   2   0   2   2   2   2   0   2   0   2   2   2   2   2   0   0   2   2   2   2   0   2   2   0
 MK-1-16                0   2   2   2   2   0   2   2   2   0   0   2   2   0   2   0   0   2   2   2   2   2   2   2   0   0   2   0   2   2   0   0   0   2   0   2   2   2   0   0   0   2   0   0   2   2   0   0   0   2   2   2   0   2   0   0   2   2   2   2   0   2   2   2   0   0   0   2   0   0   0   0   2   0   0   0   0   2   0   2   0   0   2   0   2   0   0   2   0   0   2   0   2   0   2   0   0   0   0   0   2   2   2   2   0   0   0   0   2   0   0   2   2   0   0   2   0   0   2   0   0   2   0   0   2   2   2   0   2   0   0   0   2   0   0   0   2   0   0   2   0   0   2   0   0   2   0   2   2   0   0   2   0   2   2   2   2   2   0   2   2   2   2   2   2   0   2   0   2   2   2   2   2   2   2   2   0   0   2   2   2   2   0   2   0   2   2   2   2   2   0   0   0   2   2   2   0   2   2   0
 MK-2-1                 2   0   2   0   2   0   2   2   2   2   2   0   0   2   0   0   0   2   0   2   2   0   2   0   2   0   2   2   2   2   0   0   2   0   2   2   0   0   2   2   0   2   0   2   0   2   0   0   2   0   2   2   0   0   2   0   2   2   2   0   0   2   2   0   2   0   2   0   2   0   0   0   0   0   2   0   0   2   0   2   2   2   2   0   0   2   0   2   0   0   0   0   2   0   0   2   0   2   2   0   0   2   0   2   0   0   2   0   2   0   2   2   2   2   2   0   2   0   2   0   0   0   2   2   0   0   2   0   0   0   2   2   2   2   0   2   0   0   2   2   0   0   2   2   2   0   0   0   0   0   2   0   0   0   2   0   0   2   0   0   2   2   0   2   0   2   0   0   2   0   0   0   2   2   0   2   2   0   2   0   0   0   0   2   0   2   0   0   2   0   2   2   2   2   2   0   0   0   0   0
 MK-2-2                 2   0   2   0   0   0   2   2   2   2   2   0   0   2   0   0   2   2   2   2   2   0   2   0   2   2   0   2   2   2   0   2   2   0   2   2   2   0   2   2   0   2   0   2   0   2   0   2   2   0   2   2   2   0   2   2   0   2   2   0   0   2   2   0   2   0   2   0   2   2   0   0   0   0   2   0   0   0   0   2   2   2   0   0   0   2   0   2   2   0   0   0   2   2   0   2   0   2   2   0   0   2   0   2   0   2   2   0   2   0   2   2   2   2   2   0   2   0   2   0   0   0   2   2   0   0   2   2   0   0   2   2   2   2   0   0   0   0   2   2   0   0   2   2   2   0   0   0   0   0   2   0   0   0   2   0   0   2   0   0   0   2   0   2   0   2   0   2   2   0   0   0   2   2   0   2   2   0   2   0   0   0   0   2   0   2   0   0   2   0   2   2   2   2   2   0   0   0   0   0
 MK-2-3                 0   0   2   0   0   0   2   2   2   0   2   0   0   2   0   0   2   2   2   0   2   0   2   0   2   2   0   2   2   2   0   2   2   0   2   0   2   0   2   2   0   2   0   2   0   2   0   2   2   0   2   2   2   0   2   2   0   2   2   0   0   2   2   0   2   0   2   0   2   2   0   0   0   0   2   0   0   0   2   2   2   2   0   0   0   2   0   2   2   0   0   0   2   2   0   0   0   2   2   0   0   0   0   2   0   2   0   0   2   0   2   2   2   2   2   0   0   0   2   0   0   0   2   0   2   0   2   2   0   0   2   2   2   2   0   0   0   0   2   2   0   0   2   0   2   0   0   0   0   0   2   0   0   0   2   0   0   2   2   0   0   2   0   2   0   2   0   2   2   0   2   0   2   2   0   2   2   0   2   0   0   0   0   2   0   2   0   2   2   0   2   2   0   2   2   0   0   0   0   0
 MK-2-4                 0   0   2   0   0   0   2   2   2   0   2   0   0   2   0   0   2   2   2   0   2   0   2   2   2   2   0   2   2   2   0   2   2   0   2   0   2   0   2   2   0   0   0   2   0   2   0   2   2   0   2   2   2   0   2   2   0   0   2   0   0   2   0   0   2   0   2   0   2   2   0   0   0   0   2   0   0   0   2   2   2   2   0   0   0   2   0   2   0   2   2   0   2   2   2   0   0   2   2   0   0   0   2   2   0   2   0   0   2   2   2   2   2   2   2   0   0   0   0   0   0   0   2   0   2   2   2   2   0   0   2   2   2   2   0   0   0   0   2   2   0   0   2   0   0   0   0   0   0   0   2   2   0   0   2   0   0   2   2   2   0   0   0   2   0   2   0   2   2   0   2   0   2   2   0   2   2   0   2   0   0   0   0   2   0   2   0   0   2   0   2   2   0   2   2   0   0   0   0   0
 MK-2-5                 0   2   2   0   0   0   2   2   2   0   2   0   0   2   0   0   2   2   2   0   2   0   2   2   2   2   0   2   2   2   2   2   2   0   2   0   2   0   2   2   0   0   0   2   0   2   0   0   2   2   2   2   2   0   2   2   0   2   2   2   0   2   0   0   0   0   2   2   2   2   0   0   0   0   2   0   0   0   2   2   2   2   0   0   0   2   0   2   0   2   2   2   2   2   2   0   0   2   2   0   0   0   2   2   2   2   0   0   2   2   2   2   2   2   2   0   0   0   0   0   0   2   2   0   2   2   2   0   0   0   0   2   2   2   0   0   0   0   2   2   0   0   2   0   0   0   0   0   0   0   2   2   0   0   2   0   0   2   2   2   0   0   0   2   0   2   0   2   2   0   0   2   2   2   0   2   2   0   2   0   0   0   0   0   0   2   0   0   2   0   2   2   0   2   2   0   0   0   2   0
 MK-2-6                 0   2   2   2   0   0   2   2   2   0   2   0   2   2   0   0   2   2   2   0   2   0   2   2   2   2   0   2   2   2   2   2   2   2   2   0   2   0   2   2   0   0   0   2   0   2   0   0   2   2   2   2   2   0   2   2   0   2   2   2   0   2   0   0   0   0   2   2   2   2   0   2   0   0   2   0   0   0   2   2   2   2   2   0   0   2   0   0   0   2   2   2   2   2   2   0   2   0   2   0   0   0   2   2   2   2   0   0   2   2   2   2   2   2   2   0   0   0   0   2   0   0   2   0   2   2   2   0   0   2   0   2   2   2   0   2   0   2   2   2   0   0   0   0   0   0   0   0   0   0   2   2   0   0   2   0   0   0   2   2   0   0   0   2   0   2   0   2   2   0   0   2   2   2   0   2   2   0   0   0   0   0   0   0   0   2   0   0   0   0   2   2   2   2   2   2   0   0   2   0
 MK-2-7                 0   2   2   2   2   0   2   2   2   0   2   0   2   2   0   0   2   0   2   0   2   0   2   2   2   2   0   2   2   2   2   2   2   2   2   0   2   0   2   2   0   0   0   2   0   2   0   2   2   2   2   2   2   0   2   2   0   2   2   2   0   2   0   0   0   0   2   2   2   2   0   2   0   0   2   0   0   2   2   0   2   2   2   0   0   2   0   0   0   2   2   2   0   0   2   2   2   0   2   0   0   0   2   2   2   2   0   0   0   2   2   2   2   2   2   0   0   2   0   0   0   0   0   0   0   2   2   0   0   2   0   0   2   2   0   0   2   2   2   2   0   0   0   2   0   0   0   0   2   0   2   2   0   0   2   2   0   0   2   0   0   2   0   2   2   2   0   2   2   0   0   2   2   2   0   2   2   0   0   0   0   0   0   2   0   2   0   0   0   0   2   0   2   2   2   2   0   0   2   0
 MK-2-8                 0   2   2   2   2   0   2   2   2   0   0   0   2   2   0   2   2   0   2   0   2   0   0   2   2   2   0   2   2   2   2   2   0   2   2   0   2   0   2   2   0   0   0   0   0   2   0   2   2   2   2   2   2   0   2   2   0   2   2   2   0   2   0   0   2   0   2   2   2   2   0   2   0   0   2   0   0   2   2   0   2   2   2   0   0   2   0   0   0   2   2   2   2   0   2   2   2   0   2   0   0   0   2   2   2   2   0   0   0   0   2   2   2   2   2   2   0   2   0   0   2   0   0   0   0   0   2   0   0   2   0   0   2   2   0   2   2   2   2   2   0   0   0   2   0   0   0   2   2   0   2   2   0   0   0   2   0   0   2   0   0   2   0   2   2   2   0   2   2   0   0   2   2   2   0   2   2   0   0   0   0   0   0   2   0   2   0   0   0   0   2   0   2   2   2   2   0   2   0   0
 MK-2-9                 0   2   2   2   2   0   2   2   2   0   0   0   0   2   0   2   2   0   2   0   2   0   0   2   2   2   2   2   2   2   0   2   0   2   0   0   2   0   2   2   0   0   0   0   0   0   0   2   2   2   2   2   2   0   2   2   0   2   2   2   0   2   0   2   2   0   2   2   2   2   0   2   0   0   2   2   0   2   2   0   2   2   2   0   0   0   0   0   0   2   2   0   2   0   2   2   2   0   2   0   0   0   2   2   2   2   0   2   0   0   2   2   2   2   2   2   0   2   2   0   2   0   0   0   0   0   2   0   0   2   0   0   2   2   0   2   2   2   2   2   2   0   0   2   0   0   0   2   2   0   2   2   0   0   0   2   0   0   2   0   0   2   0   2   2   0   0   2   2   2   0   2   2   0   2   2   2   0   0   0   0   0   0   2   0   2   0   0   0   0   2   0   2   2   2   2   0   0   0   0
 MK-2-10                2   2   2   0   2   0   2   2   2   0   0   0   0   0   0   2   2   2   2   0   2   0   2   2   2   2   0   2   2   2   0   2   0   2   2   0   2   0   2   2   0   0   0   0   0   0   0   2   2   2   2   2   2   0   2   2   0   2   2   2   0   0   0   2   0   0   2   2   2   2   0   2   0   0   2   0   0   2   2   2   2   2   2   2   0   0   0   0   0   2   2   0   2   0   2   2   2   0   2   0   0   0   2   2   2   2   0   2   0   0   2   2   2   2   2   2   0   2   0   2   2   2   0   0   0   0   2   0   0   2   0   0   2   2   0   2   2   2   2   2   2   0   2   2   0   0   0   2   0   0   2   2   0   0   0   2   0   0   0   0   0   0   0   2   2   2   0   2   2   2   0   2   2   0   2   0   2   0   0   0   0   0   0   2   0   2   0   0   0   0   2   0   2   2   2   2   0   0   0   2
 MK-2-11                2   2   2   0   2   0   2   0   2   0   0   0   0   2   0   0   2   2   2   0   2   0   2   0   2   2   0   2   2   2   0   2   0   2   2   0   2   0   2   2   0   0   0   0   0   0   0   2   2   2   2   2   2   0   2   2   0   2   2   2   0   0   0   2   0   0   2   2   2   2   0   2   0   2   0   0   0   2   2   2   2   2   2   2   0   0   2   0   0   2   2   0   2   0   2   2   2   0   2   0   0   0   2   2   2   2   0   2   0   0   2   0   2   2   2   2   0   2   0   0   2   2   2   0   0   0   2   0   0   2   0   0   2   2   0   2   2   2   2   2   2   0   2   2   0   0   0   2   0   0   0   2   0   0   0   0   0   0   0   0   0   0   0   2   0   2   0   2   2   2   0   2   0   0   2   0   2   0   0   0   0   0   0   2   0   2   0   0   0   0   0   0   2   2   2   0   0   0   0   2
 MK-2-12                2   2   2   0   2   2   2   2   2   0   0   0   2   2   0   0   2   2   2   0   2   0   2   0   2   2   2   2   2   0   0   2   0   2   2   0   2   0   2   2   0   0   0   0   0   0   0   2   2   2   2   2   2   0   2   2   0   2   2   2   0   0   0   2   0   0   2   2   2   2   0   2   0   0   0   0   0   0   2   2   2   2   0   2   0   0   2   0   0   2   2   0   2   0   2   2   2   0   2   2   0   0   2   2   2   2   0   2   0   0   2   0   2   2   2   2   0   2   0   0   0   2   2   0   0   2   2   0   0   2   0   2   2   2   0   2   2   2   2   2   2   0   2   2   2   0   2   2   0   2   0   0   0   0   0   0   0   0   0   0   0   0   0   2   0   2   0   2   2   2   2   0   0   0   2   0   2   0   0   0   0   0   0   2   0   2   0   0   0   0   0   0   2   0   2   0   0   0   0   2
 MK-2-13                2   2   2   2   2   2   2   0   2   0   0   0   2   2   0   0   2   2   2   2   2   0   2   0   2   2   2   2   2   0   2   2   0   2   2   0   2   0   2   0   0   0   0   0   0   0   0   2   2   0   2   0   2   0   2   2   0   2   2   2   0   0   0   2   0   0   2   2   2   2   0   0   0   0   2   0   0   0   2   2   2   2   0   2   0   0   2   0   0   0   2   0   2   0   2   2   2   2   2   2   0   0   2   2   2   2   0   2   0   0   2   0   0   2   2   2   0   2   0   0   0   2   0   0   0   0   2   0   0   2   0   2   2   2   0   2   2   0   2   2   2   2   2   2   2   0   0   2   0   2   0   0   2   0   0   0   0   0   0   0   0   0   0   2   2   2   0   0   2   2   2   0   0   0   2   2   2   0   0   2   0   0   0   0   0   2   0   0   0   0   0   0   2   0   2   0   2   0   0   2
 MK-2-14                0   2   2   2   2   2   2   0   0   2   0   0   2   2   0   2   2   2   2   2   2   0   0   0   2   2   2   2   2   0   2   2   0   2   2   0   2   0   2   0   0   0   0   0   0   0   0   2   2   0   2   0   2   2   2   2   0   2   2   0   0   0   0   2   0   0   2   2   2   2   0   0   0   0   2   0   0   0   2   2   0   2   0   2   0   0   2   0   0   0   2   0   2   0   2   2   2   2   2   2   0   0   2   2   2   2   0   2   0   0   2   0   0   2   2   0   0   0   0   0   0   2   2   0   0   2   2   0   0   2   0   0   2   2   0   2   2   0   2   2   2   2   2   2   2   2   0   2   0   0   0   0   2   0   0   0   0   0   0   0   0   0   0   2   2   2   0   0   2   2   2   0   0   0   0   2   2   0   0   2   0   2   0   2   0   2   0   0   0   0   0   2   2   0   2   0   2   0   0   0
 MK-2-15                0   2   2   2   2   2   2   2   0   2   0   0   2   2   0   2   2   2   2   2   2   0   0   0   2   2   2   2   0   0   2   2   0   2   2   0   0   0   0   0   2   0   0   0   0   0   0   2   2   0   2   0   2   2   2   2   0   2   2   0   0   0   0   2   0   0   2   2   2   2   0   0   0   0   2   0   0   0   2   0   0   2   0   2   0   0   2   0   0   0   2   0   2   0   2   0   2   0   2   2   0   0   2   2   2   2   0   2   0   0   2   0   0   2   2   0   0   2   0   0   0   2   2   0   0   2   2   0   0   2   0   0   2   0   0   2   2   0   2   2   0   2   2   2   2   2   0   2   0   0   0   0   2   2   0   0   0   0   0   2   0   0   0   2   2   2   0   0   2   2   2   0   0   0   0   2   2   0   2   2   0   2   0   2   0   2   0   0   0   2   0   2   2   0   2   0   2   0   2   0
 MK-2-16                0   2   2   2   0   2   2   2   0   2   2   0   2   2   0   2   2   2   2   2   2   0   0   0   2   2   2   2   0   0   2   2   0   2   2   0   0   0   0   2   2   0   0   0   0   0   0   2   2   2   2   0   2   2   2   2   0   2   2   0   0   0   0   2   0   0   2   2   2   2   0   0   0   0   2   0   0   0   2   0   0   0   0   2   0   0   2   0   0   0   2   0   2   0   2   0   2   0   2   2   0   0   2   2   2   2   0   2   2   0   2   0   0   2   2   0   0   2   0   0   0   2   2   0   0   2   0   0   0   2   0   0   2   0   0   2   2   0   2   2   0   0   2   2   0   2   0   2   0   0   0   0   2   2   0   0   0   0   0   2   2   0   0   2   2   2   0   2   2   2   2   0   0   0   0   0   2   0   2   2   0   2   0   2   0   2   0   0   0   2   0   2   2   0   2   0   2   0   2   0
 MK-3-1                 0   0   0   2   2   0   2   2   2   0   0   0   2   2   2   2   2   2   0   2   0   0   0   2   2   2   0   2   2   2   2   0   0   0   2   2   2   0   0   2   0   0   0   0   2   2   0   0   2   0   0   0   2   0   2   0   2   0   2   0   2   0   2   0   0   2   0   0   2   2   2   0   2   2   2   0   2   0   0   2   0   0   0   0   2   2   0   2   2   0   2   0   0   2   0   0   2   2   2   2   2   2   2   2   0   0   2   2   2   0   2   2   2   0   2   0   2   2   2   0   2   0   0   0   0   2   0   2   0   0   0   0   2   2   2   2   2   0   0   0   2   2   2   2   2   0   0   2   2   2   2   2   0   0   2   2   0   0   0   0   0   2   0   2   2   2   0   0   0   2   2   2   2   0   2   2   0   0   0   2   2   0   2   0   2   2   2   0   0   2   0   2   2   2   0   2   2   2   0   0
 MK-3-2                 0   0   0   2   2   0   2   2   2   0   0   0   2   2   2   2   2   2   2   0   0   0   0   0   0   2   0   2   2   2   2   0   0   0   2   2   2   0   0   2   2   2   0   0   2   2   0   2   2   0   0   0   2   0   0   0   2   0   2   0   0   0   2   2   0   2   0   0   2   2   2   0   0   2   2   0   2   0   0   2   0   0   0   0   2   2   0   2   2   0   2   0   0   2   0   0   2   2   2   2   2   2   2   2   2   0   2   2   2   0   0   2   2   0   0   0   2   2   0   0   2   0   0   0   0   2   0   2   0   0   0   0   2   2   2   0   2   0   0   0   2   2   2   2   2   0   0   2   2   2   2   2   0   0   2   0   0   0   0   0   2   2   2   2   2   2   0   0   0   2   2   2   2   0   2   2   0   0   0   2   2   0   2   0   2   2   2   0   0   2   0   2   2   2   0   0   2   2   0   0
 MK-3-3                 0   0   0   2   2   0   2   2   2   0   0   0   0   2   2   2   2   2   2   0   0   0   0   0   0   2   0   2   2   2   0   0   0   0   2   2   2   0   0   0   2   2   0   0   2   0   2   2   2   0   0   0   2   0   0   0   2   0   2   0   0   0   2   2   2   2   0   0   2   2   2   0   0   2   2   0   2   0   0   2   0   0   0   0   2   2   0   2   0   0   2   0   0   2   0   0   2   2   2   2   2   2   0   2   0   0   2   2   2   0   0   2   2   0   0   0   2   2   0   0   2   0   0   0   0   2   0   2   0   0   0   0   2   0   2   0   2   0   0   2   2   2   2   2   2   0   0   2   2   2   2   2   0   2   2   0   0   0   0   0   0   2   2   2   2   0   0   0   0   2   2   2   2   0   2   2   2   0   0   2   0   0   2   0   2   0   2   0   0   2   0   2   2   2   0   2   0   2   0   2
 MK-3-4                 0   0   2   2   2   0   2   2   2   0   0   0   0   2   0   2   2   2   2   0   0   0   0   0   2   2   0   2   2   2   0   0   2   0   2   2   2   0   0   0   2   2   0   0   2   0   2   2   2   0   0   0   2   0   0   0   2   2   2   0   0   0   2   2   2   2   0   0   2   0   2   0   0   2   2   0   2   0   0   0   0   0   0   0   0   2   0   2   2   0   2   0   0   2   0   0   2   2   0   0   2   2   0   0   0   0   2   2   2   0   0   2   2   0   0   0   2   2   0   0   2   0   0   0   0   2   0   2   0   0   0   2   0   0   2   0   2   2   0   2   2   2   0   2   2   2   0   2   2   2   2   2   0   2   2   2   0   0   0   2   0   2   2   2   2   0   0   0   0   2   0   2   2   0   2   2   2   0   0   2   0   0   2   0   2   0   2   0   0   2   0   2   2   2   0   2   0   0   0   2
 MK-3-5                 0   0   2   2   2   0   2   2   2   0   0   0   0   2   0   2   2   2   2   0   0   0   2   0   2   2   0   2   2   2   0   0   2   0   2   2   2   0   0   0   2   2   0   0   2   0   2   2   2   0   0   0   2   0   0   0   2   0   2   0   0   0   2   0   2   2   0   0   2   0   2   0   2   2   2   0   2   0   0   0   0   0   0   2   0   2   0   2   0   0   0   2   0   2   0   0   2   2   0   0   0   2   0   0   0   0   2   2   0   0   0   2   2   0   0   0   2   0   0   0   2   0   0   0   0   2   0   2   0   0   0   2   0   0   2   0   2   2   0   2   0   2   0   2   2   0   0   2   2   2   2   2   0   2   2   2   0   0   0   2   0   2   2   0   2   0   0   0   0   2   2   2   2   0   2   2   2   0   0   2   0   0   2   0   2   0   2   0   0   2   0   2   2   2   0   2   0   0   0   2
 MK-3-6                 0   0   2   2   2   0   2   2   2   2   0   0   0   2   2   0   2   2   2   0   0   0   2   0   2   2   0   2   2   2   0   0   0   0   2   2   2   0   0   0   0   2   0   0   0   0   2   2   2   0   0   2   2   0   0   0   2   0   2   0   0   0   2   0   2   2   0   0   0   0   2   0   2   2   0   0   2   0   0   0   0   0   0   2   0   2   0   2   0   0   0   2   0   0   0   0   2   2   0   0   0   2   0   0   0   2   2   2   0   0   0   2   2   0   0   0   2   0   0   0   2   0   0   0   2   2   0   2   0   0   0   2   2   0   0   0   2   2   0   2   0   2   0   2   2   0   2   2   2   2   2   2   0   2   2   2   0   0   0   2   0   2   0   0   2   0   2   0   0   2   2   2   0   0   2   2   0   0   0   2   0   0   2   2   2   0   2   0   0   2   0   2   2   2   0   2   2   0   0   2
 MK-3-7                 0   0   2   2   2   0   2   2   2   2   0   0   0   2   2   0   2   2   2   0   0   0   2   0   2   2   0   2   2   2   0   0   0   0   2   2   2   0   0   0   0   2   0   0   0   0   2   2   2   0   0   2   2   0   0   0   2   0   2   2   0   0   2   0   2   2   0   0   0   0   2   0   2   2   0   0   2   0   2   0   0   0   0   2   0   2   0   0   2   0   0   2   0   0   0   0   2   2   0   2   0   2   0   0   0   2   2   2   2   0   0   2   0   0   0   0   2   0   0   0   2   0   0   0   2   2   0   2   0   0   2   0   0   2   0   0   2   2   0   2   0   2   2   2   2   0   2   2   2   2   2   2   0   2   2   2   0   0   0   2   0   0   0   0   2   0   2   0   0   2   2   2   0   0   2   2   0   0   0   2   0   0   2   0   2   0   2   0   0   2   0   2   2   2   0   2   2   0   0   2
 MK-3-8                 0   0   2   2   2   0   2   2   2   2   0   0   0   2   2   0   2   2   2   0   0   0   2   0   2   2   0   2   2   2   0   0   0   0   2   2   2   0   0   0   0   2   0   0   0   0   2   2   2   2   0   2   2   0   0   0   2   0   2   2   0   0   2   0   2   2   0   0   0   0   2   0   2   2   0   0   2   0   2   0   0   0   0   2   0   2   0   0   2   0   0   2   0   0   0   0   2   2   0   2   2   2   0   0   0   0   2   2   2   2   0   2   0   0   0   2   0   0   0   0   2   0   2   0   2   0   0   0   0   0   2   0   0   2   0   0   2   2   0   2   0   2   2   2   2   0   2   2   2   2   2   2   0   2   2   2   0   0   0   0   0   2   0   0   2   2   2   0   0   2   2   2   2   0   2   2   0   0   2   2   0   0   2   2   2   2   2   0   0   2   2   2   2   0   0   2   2   0   2   2
 MK-3-9                 0   0   0   2   2   0   2   2   2   2   0   0   0   2   2   0   2   2   2   0   0   0   2   0   2   2   0   2   2   2   0   0   0   0   2   2   2   0   0   0   2   0   0   0   0   0   2   2   2   2   0   2   2   0   0   0   0   0   2   2   0   0   2   2   2   2   0   2   0   0   0   0   0   2   2   2   2   0   2   0   0   0   0   2   0   2   0   0   2   0   0   2   0   0   0   0   2   2   0   0   2   2   0   0   0   0   2   2   2   2   0   2   0   0   0   2   0   0   2   0   2   0   0   0   2   0   0   0   0   0   2   0   0   2   0   0   2   2   0   2   0   2   2   2   2   0   2   2   2   2   2   2   0   2   2   2   0   0   0   0   0   2   0   2   2   2   2   0   0   2   0   2   2   0   2   2   2   0   0   2   0   0   2   2   2   2   2   0   0   2   2   2   2   0   0   2   2   0   2   2
 MK-3-10                0   0   0   2   2   0   0   0   2   2   0   0   0   2   2   0   2   2   2   0   0   0   2   0   2   2   0   2   2   2   2   0   0   0   2   2   2   0   0   2   2   0   0   0   0   0   2   2   2   0   2   2   2   0   0   0   2   0   2   2   0   0   0   2   2   2   0   2   0   0   0   0   2   2   2   2   2   0   2   0   0   0   0   2   0   2   0   0   2   0   0   2   0   2   0   0   2   2   0   2   2   2   0   0   0   0   2   2   2   2   0   2   0   0   2   2   0   0   2   0   2   2   0   0   2   0   0   0   0   0   2   0   0   2   0   0   2   2   0   2   0   2   2   2   2   0   0   2   2   2   2   0   0   2   2   2   0   0   0   0   0   2   2   2   2   2   0   0   0   2   0   2   2   0   2   2   2   0   0   2   0   0   2   2   2   2   2   2   0   2   0   2   2   0   0   0   2   0   2   2
 MK-3-11                0   0   0   2   2   0   2   0   2   2   0   0   0   2   2   2   2   2   2   0   0   2   2   0   2   2   0   2   2   2   2   0   0   0   2   2   2   2   0   2   2   0   0   0   2   0   2   2   2   0   2   2   2   0   0   0   2   0   2   2   0   0   0   2   2   2   0   2   0   2   0   0   2   2   0   2   2   0   2   0   0   0   0   2   0   2   0   0   2   0   0   2   0   2   0   0   2   2   0   2   2   0   0   0   0   0   2   2   2   2   0   2   0   2   2   2   2   0   2   2   2   2   0   0   2   0   0   0   2   0   2   0   0   2   0   2   2   2   0   2   0   2   2   2   2   0   0   2   2   2   2   0   0   2   0   2   0   0   0   2   0   2   2   2   2   2   0   0   0   2   2   2   2   0   2   2   2   0   0   2   0   0   2   2   2   2   0   0   0   2   0   2   2   0   2   0   2   0   2   2
 MK-3-12                0   0   0   2   2   0   2   0   2   2   0   0   2   2   2   2   2   2   2   0   0   2   2   0   2   0   0   2   2   2   2   0   0   0   2   2   2   2   0   2   2   0   0   0   0   0   2   2   2   0   2   2   2   0   0   0   0   2   2   2   0   0   0   2   2   2   0   2   2   2   2   0   2   2   0   2   2   0   2   2   0   0   0   2   0   2   0   0   2   0   0   2   0   2   0   2   2   2   0   0   2   0   0   0   2   0   2   2   2   2   0   2   0   2   2   2   2   0   2   2   2   2   0   0   2   0   0   0   2   2   2   0   0   2   0   2   2   2   0   2   0   2   2   2   2   2   0   2   2   2   2   0   0   2   0   2   0   0   0   0   0   2   2   0   2   2   2   0   2   2   2   2   2   0   2   2   2   0   0   2   0   0   2   0   2   2   0   0   0   2   0   2   2   2   2   0   2   0   2   0
 MK-3-13                0   0   0   2   2   0   2   0   2   2   0   0   2   2   2   2   0   2   2   0   0   0   2   0   2   0   0   2   2   2   2   0   0   0   2   2   2   2   0   2   2   0   0   0   2   0   2   2   0   0   2   2   2   0   0   0   0   2   2   2   0   2   0   2   2   2   0   2   2   2   2   0   2   2   2   2   2   0   2   2   0   0   0   2   2   2   0   2   2   0   0   0   0   2   0   2   2   2   0   0   2   0   2   0   2   0   2   2   2   2   0   2   0   2   2   2   2   0   0   2   2   2   0   0   0   0   0   0   2   0   2   0   0   2   0   0   2   2   0   2   0   2   0   2   2   2   0   2   2   2   2   0   0   2   0   2   2   0   0   0   0   2   2   0   2   2   2   0   2   2   2   2   2   0   2   2   2   0   0   0   0   0   2   0   2   2   0   0   0   2   0   2   2   0   2   0   2   0   2   0
 MK-3-14                0   0   0   2   2   0   0   0   2   2   0   0   2   2   0   2   2   2   2   0   0   0   0   0   2   2   0   2   2   0   2   0   0   0   2   2   2   0   0   2   2   0   0   0   2   0   2   2   0   0   2   2   2   0   0   2   0   2   2   2   0   2   2   2   2   2   0   2   2   2   2   0   2   2   2   2   2   0   2   2   2   0   2   2   2   2   0   2   2   0   0   0   0   2   0   2   2   2   0   0   2   0   2   0   2   0   0   2   2   2   0   2   0   0   2   2   2   0   0   2   2   2   2   0   0   0   0   0   0   0   2   0   2   2   0   0   2   2   0   2   0   2   0   2   2   2   0   2   2   2   2   0   0   2   0   0   2   0   2   0   0   0   2   0   2   2   2   0   2   2   0   2   2   0   2   0   0   0   0   0   2   0   2   2   2   2   0   0   0   2   0   2   2   0   2   0   2   0   2   0
 MK-3-15                0   0   0   2   2   0   0   0   2   2   0   0   2   2   0   2   2   2   2   0   0   0   2   0   2   2   0   2   2   0   2   2   0   0   2   2   2   0   0   0   2   0   0   0   2   0   0   2   0   0   2   0   2   0   0   2   0   2   2   0   0   2   2   2   2   2   0   2   2   2   2   0   2   0   2   2   2   0   2   2   2   0   2   2   2   2   0   0   2   0   0   0   2   2   0   2   2   2   0   0   2   0   2   0   2   0   0   2   2   2   0   2   2   0   2   2   2   2   0   2   2   2   2   0   0   0   0   0   0   0   2   0   2   2   0   2   0   2   0   2   0   2   0   2   2   2   0   2   2   2   2   0   0   2   0   0   2   2   2   2   0   0   2   0   2   2   2   0   2   2   0   2   2   0   2   0   0   0   0   0   2   0   2   2   2   2   0   0   0   2   0   2   2   0   2   0   2   0   2   0
 MK-3-16                0   0   0   2   2   2   0   0   2   2   0   0   2   2   0   2   2   2   2   0   0   0   2   0   2   2   0   2   0   0   2   2   0   0   2   2   2   0   0   0   2   0   0   2   2   0   0   2   0   0   2   0   2   0   0   2   0   2   2   0   0   2   0   2   2   0   0   2   2   0   2   0   2   0   0   0   2   0   2   2   2   0   0   2   2   2   0   0   2   0   0   0   2   0   0   2   2   2   0   0   2   0   0   0   2   0   0   2   2   2   0   2   2   0   2   2   2   0   0   2   2   2   2   0   0   0   0   0   0   0   0   0   2   2   0   2   0   2   0   2   2   2   0   2   2   2   0   2   2   2   0   2   0   2   0   0   2   2   2   2   0   0   2   0   2   2   0   0   2   2   0   2   2   0   2   0   0   0   0   0   0   0   2   2   2   2   0   0   0   2   0   2   0   0   2   0   2   2   2   0
 MK-4-1                 0   2   0   0   0   2   2   0   0   2   2   0   2   0   2   0   2   0   2   2   0   0   0   0   2   2   2   2   0   2   2   0   2   0   2   0   2   0   2   2   2   0   2   2   0   2   2   0   2   0   2   0   0   2   0   0   0   0   2   2   2   0   2   0   2   0   0   2   0   2   0   0   0   0   2   0   2   0   2   0   2   2   0   0   2   0   2   2   0   2   2   0   0   0   2   2   2   2   0   2   2   2   2   0   0   2   0   0   0   2   2   0   0   0   2   2   0   2   0   2   0   0   0   2   0   2   0   0   2   0   0   0   0   0   0   2   0   0   2   0   2   0   0   2   2   0   2   0   2   0   2   0   2   2   0   2   2   0   0   0   2   2   2   0   0   2   0   0   0   2   2   2   2   0   0   2   2   0   0   2   2   0   0   0   2   0   2   2   2   0   0   0   2   2   0   0   0   2   2   0
 MK-4-2                 0   2   0   0   0   2   2   2   2   2   2   0   2   0   2   0   2   0   2   2   2   0   0   0   2   2   2   2   0   2   2   0   0   0   2   0   2   0   2   2   0   0   0   2   0   2   2   0   2   0   0   2   0   2   0   0   0   0   2   2   2   0   2   0   2   0   0   2   0   2   0   0   0   0   2   0   2   0   2   0   0   0   0   0   2   0   2   2   0   2   2   0   0   0   2   2   2   2   0   2   2   2   2   2   0   2   0   0   0   2   2   0   0   0   2   2   0   2   0   2   0   0   0   2   0   2   2   0   0   2   0   0   0   0   0   2   0   0   2   0   2   0   0   2   2   0   2   0   2   2   2   0   2   2   0   2   2   2   0   0   2   2   2   0   0   2   0   2   0   2   0   2   2   0   0   2   2   0   0   2   2   0   0   0   2   0   2   2   2   0   2   0   2   2   0   0   0   0   2   2
 MK-4-3                 0   2   0   0   2   2   2   2   2   2   2   0   2   0   2   0   2   0   0   2   2   0   0   0   2   2   2   2   0   2   2   0   0   0   2   2   2   0   2   0   0   0   2   2   0   2   2   0   2   0   0   2   0   2   0   0   0   0   2   2   2   0   2   0   2   0   0   2   2   2   0   0   0   0   2   0   2   0   2   0   0   0   0   0   2   0   2   2   0   2   2   0   0   0   2   2   0   2   0   2   2   2   2   2   0   2   0   0   0   2   2   0   0   0   2   2   0   0   0   2   0   0   0   0   0   2   2   0   0   2   0   0   0   0   0   2   0   0   2   0   2   0   0   2   2   2   2   0   2   2   2   0   2   2   0   2   0   2   0   0   2   2   2   2   0   2   0   2   0   2   0   2   2   2   0   2   2   0   0   2   2   0   0   0   2   0   0   2   2   0   2   0   2   2   0   0   0   0   2   2
 MK-4-4                 0   2   0   0   2   2   2   2   2   2   2   0   2   0   2   0   2   2   0   2   2   0   0   0   2   2   2   2   0   2   2   0   0   0   2   2   2   0   2   0   0   0   2   2   0   2   2   0   2   0   0   2   0   2   0   0   0   0   2   2   2   0   2   0   2   0   0   2   2   0   0   0   0   0   2   0   2   0   2   0   2   2   0   0   2   0   2   2   0   2   2   0   0   0   2   2   0   2   0   2   2   2   2   2   0   2   0   0   0   2   2   0   0   0   2   2   0   0   0   2   0   0   0   0   0   2   2   2   0   2   0   2   0   0   0   2   0   0   2   0   2   0   0   0   2   2   2   0   2   2   2   0   2   2   2   2   0   2   0   0   2   2   2   2   0   2   2   2   2   2   0   2   2   2   0   2   2   0   0   0   2   0   0   0   2   0   0   2   2   0   2   0   2   2   0   0   0   0   2   2
 MK-4-5                 0   2   0   0   2   2   0   2   2   0   2   0   0   0   2   0   0   2   0   2   2   0   2   2   2   2   2   2   0   2   2   0   0   0   2   2   2   0   2   2   0   0   2   2   0   0   2   0   2   0   0   2   0   2   0   0   0   0   2   2   2   0   2   0   2   2   0   2   2   0   0   0   0   0   2   0   2   0   2   0   2   2   0   0   2   0   0   2   0   2   2   0   0   0   2   2   0   0   2   2   2   2   2   0   0   0   2   0   0   2   2   0   0   0   2   0   0   0   0   2   0   0   0   0   0   2   2   2   0   2   0   2   0   0   0   2   0   0   2   2   2   0   0   0   2   2   2   0   2   2   2   0   2   2   2   2   0   2   0   0   2   0   2   2   0   2   2   2   2   2   0   2   0   2   0   2   2   0   0   0   2   0   0   0   2   0   0   2   2   0   2   0   2   2   0   0   0   0   2   2
 MK-4-6                 0   2   2   0   2   2   0   2   2   0   2   0   0   0   0   0   0   0   0   2   2   2   2   2   2   2   2   2   0   0   2   0   2   0   0   2   2   0   2   2   0   0   2   2   0   0   2   0   2   0   0   2   2   2   0   0   0   0   2   2   2   0   2   0   2   2   0   2   2   0   0   0   0   2   2   0   2   0   2   2   0   2   0   0   2   0   0   2   0   0   2   2   0   0   0   2   0   0   2   2   2   2   2   0   0   0   2   0   0   2   2   0   0   2   2   0   0   0   2   0   0   0   0   0   0   2   2   0   0   2   0   2   0   2   0   2   0   0   2   2   2   0   2   0   2   2   2   0   2   2   2   0   0   2   2   2   0   2   0   0   2   0   2   2   0   2   2   2   2   2   0   2   2   2   0   2   2   2   0   0   2   2   0   0   2   0   0   2   2   0   2   0   2   2   2   0   0   2   2   2
 MK-4-7                 0   2   2   0   2   2   0   2   2   0   2   0   0   0   0   0   0   0   0   2   2   2   0   2   0   2   2   2   2   0   0   0   2   0   0   2   2   0   0   2   0   0   2   2   0   2   2   0   2   0   0   2   2   2   0   0   2   2   2   2   2   0   2   0   2   2   0   2   2   0   0   2   0   2   2   2   2   0   2   2   0   2   0   0   2   0   2   2   0   0   2   2   0   0   0   2   0   0   2   2   2   2   2   0   0   0   2   0   0   0   2   0   2   2   2   0   0   0   2   0   0   0   0   0   0   2   2   0   0   2   0   2   0   2   0   2   0   0   2   2   2   0   2   0   2   2   2   0   2   2   2   0   0   2   2   2   0   2   0   0   0   0   2   0   0   2   2   2   0   2   0   2   2   2   0   2   2   2   0   0   2   2   0   0   2   0   0   2   2   0   2   0   2   2   2   0   0   2   2   2
 MK-4-8                 0   2   2   0   0   2   0   2   0   2   2   0   0   0   0   0   2   0   0   2   2   0   0   2   0   2   2   2   2   0   0   0   2   0   0   2   2   0   0   2   0   0   2   2   0   2   2   0   2   0   0   2   2   2   2   0   2   2   2   2   2   0   2   2   2   2   0   2   2   0   0   2   2   2   2   2   2   0   2   2   0   2   0   0   0   0   2   0   0   0   0   2   0   0   0   2   0   0   2   2   2   2   2   0   0   0   2   0   0   0   0   0   2   2   2   0   2   0   2   0   0   0   0   0   0   2   2   0   2   2   0   2   0   0   0   0   0   2   2   2   2   0   2   0   2   2   2   0   2   2   2   0   0   2   2   2   0   2   0   0   2   0   2   2   0   2   2   2   0   2   0   2   0   2   0   2   2   2   0   0   2   2   0   0   2   0   0   2   2   2   2   0   2   0   2   0   0   2   2   2
 MK-4-9                 0   2   2   0   0   2   2   0   0   2   2   0   0   0   0   2   2   0   0   2   2   0   0   2   0   2   2   2   2   0   0   0   2   0   2   2   2   0   0   2   0   0   0   2   0   2   2   0   2   0   0   2   2   2   2   0   2   2   2   2   2   0   2   2   2   2   2   2   2   0   0   2   2   2   2   2   2   0   2   2   0   2   0   0   0   0   2   0   0   0   0   2   0   0   0   2   0   0   0   2   2   2   2   0   0   0   2   0   0   0   0   0   2   2   2   0   0   0   2   0   2   0   0   0   0   2   2   0   0   2   2   2   0   0   0   0   0   0   0   2   2   0   2   2   2   2   2   0   2   2   2   2   0   2   2   2   2   0   0   2   2   0   2   2   0   2   2   0   0   2   0   2   0   2   0   2   2   2   0   0   2   2   0   0   0   0   2   2   2   2   2   0   2   0   2   0   0   2   2   2
 MK-4-10                0   0   2   0   0   2   2   0   0   2   2   0   0   2   0   0   2   0   0   2   0   0   0   2   2   0   2   0   2   0   0   0   2   0   2   2   2   0   0   2   0   0   0   2   0   2   2   0   2   0   0   2   2   2   2   0   2   2   2   2   2   0   2   2   2   2   2   2   2   2   0   2   2   2   2   2   2   0   2   2   0   2   0   0   0   0   2   0   0   0   0   2   0   0   0   2   2   0   0   2   2   2   0   0   0   0   2   0   0   0   0   0   2   2   0   0   0   0   2   0   2   0   2   0   0   2   2   0   0   0   2   2   0   0   0   0   0   0   0   2   2   0   2   2   2   2   0   0   2   2   2   2   0   2   2   2   2   0   2   2   2   0   2   2   0   2   2   0   0   2   0   2   0   2   0   2   2   2   0   0   2   2   0   0   0   0   2   2   2   0   2   0   2   0   2   2   0   2   2   2
 MK-4-11                0   0   2   0   0   0   2   0   0   2   2   0   0   2   0   0   2   2   2   2   0   0   0   2   2   0   2   0   2   2   0   0   2   0   2   2   2   0   0   2   0   2   2   2   0   2   2   0   2   0   0   2   2   2   2   0   2   2   2   2   2   0   2   2   2   2   2   2   2   2   0   2   0   0   2   2   2   0   2   2   0   2   0   0   0   0   2   0   0   0   2   0   0   0   0   2   2   0   0   2   2   2   0   0   0   0   2   0   0   0   0   0   2   2   0   0   0   2   2   0   2   2   2   0   0   2   2   0   0   0   2   2   0   0   0   0   0   2   0   2   2   0   2   2   2   2   0   0   2   2   0   2   0   2   0   2   2   2   2   2   2   0   2   2   0   2   2   0   0   2   0   2   0   2   0   2   2   2   0   0   2   2   0   0   2   0   2   2   2   0   2   0   2   0   2   2   2   2   2   2
 MK-4-12                0   0   2   0   0   0   2   0   0   2   2   0   0   2   0   0   2   2   2   2   0   0   0   2   2   0   2   0   2   2   0   2   2   0   0   2   2   0   0   2   0   2   2   2   0   2   2   0   2   0   0   2   2   2   2   0   2   2   2   2   2   0   2   2   2   2   2   2   2   2   0   2   0   0   2   2   2   0   0   2   0   2   0   0   0   0   2   0   2   0   2   0   0   0   0   2   2   0   0   2   2   2   0   0   0   0   2   0   0   0   2   0   2   2   0   0   0   2   2   0   2   2   0   0   0   2   2   0   2   0   0   2   2   0   0   0   0   2   0   2   2   0   2   2   2   2   0   0   2   2   0   2   0   2   0   2   2   2   2   2   2   0   2   2   0   2   2   0   0   2   0   2   0   2   0   0   2   2   0   0   0   2   0   0   2   0   2   0   2   0   0   0   2   0   2   2   2   2   2   2
 MK-4-13                0   0   2   0   0   2   2   0   0   2   2   0   0   2   0   0   2   2   2   2   0   0   2   2   2   0   2   0   2   2   0   2   2   2   0   2   2   0   0   2   0   2   2   2   0   2   2   0   2   0   0   2   2   2   2   0   2   0   2   2   2   0   2   2   2   2   2   2   2   0   0   2   0   0   0   2   2   0   0   2   0   0   0   0   0   0   2   0   2   2   2   0   0   0   0   2   2   0   0   2   2   2   0   0   0   0   2   0   0   0   2   0   2   2   0   0   0   2   0   0   2   2   0   0   0   2   2   2   2   2   2   2   0   0   0   0   0   2   0   2   2   0   2   2   2   2   0   0   2   2   2   2   0   2   2   2   2   2   2   2   2   0   2   2   0   2   2   0   0   2   0   2   0   2   0   0   2   2   0   0   0   2   0   2   2   0   2   0   2   0   0   2   2   0   2   2   0   2   0   0
 MK-4-14                0   0   2   0   0   0   2   0   0   0   2   0   0   0   0   0   2   2   0   2   0   0   2   2   2   0   0   0   2   2   2   0   2   2   0   2   2   0   0   2   0   2   2   2   0   2   2   0   2   0   0   2   2   2   2   0   2   0   2   2   2   0   2   2   2   0   2   2   2   0   0   2   0   0   0   2   2   0   0   2   0   0   0   0   0   0   2   2   2   2   2   0   0   0   2   2   2   0   0   2   2   2   2   2   2   0   2   0   0   0   2   0   2   2   0   0   0   2   0   0   2   2   0   0   0   2   2   2   2   2   2   2   0   0   0   0   0   0   0   2   2   0   2   0   2   2   0   0   2   0   2   2   0   2   2   2   2   2   2   2   2   0   2   2   2   2   2   0   0   2   0   2   0   2   0   0   2   2   0   0   0   2   0   2   2   0   2   0   2   0   0   2   2   2   0   2   0   0   0   0
 MK-4-15                0   0   2   0   0   0   2   0   0   2   2   0   0   0   2   0   2   2   0   2   0   2   2   2   2   0   0   0   2   2   2   0   0   2   0   2   2   0   0   2   2   0   2   2   0   2   2   0   2   0   0   0   2   2   2   0   2   0   2   2   0   0   2   2   2   0   2   2   2   0   0   2   0   0   0   0   2   0   0   2   0   0   0   0   0   2   2   2   2   0   2   0   0   2   2   2   2   0   0   2   2   2   2   2   2   0   2   0   0   0   2   0   2   2   0   0   2   2   0   0   2   2   0   0   2   2   0   2   2   2   2   2   0   0   0   0   2   0   2   2   2   2   2   0   2   2   0   0   2   0   2   2   0   2   2   2   2   2   2   2   2   0   2   2   2   2   0   0   0   2   0   2   0   2   0   0   2   2   0   0   0   2   0   2   0   0   2   0   2   0   0   2   2   2   2   2   0   0   0   0
 MK-4-16                2   0   2   0   0   0   2   0   0   2   2   0   0   0   2   0   2   2   0   2   0   2   2   2   2   0   0   0   2   2   2   0   0   0   0   2   2   0   0   2   2   0   2   2   0   2   2   0   2   0   0   0   2   2   2   0   2   0   2   2   0   0   2   2   2   0   2   2   2   0   0   2   0   0   0   0   2   0   0   2   0   0   0   0   2   2   2   2   2   0   2   0   0   2   2   2   2   0   0   2   2   2   2   2   2   0   2   0   0   0   2   0   2   2   2   0   2   2   0   0   2   2   0   0   2   2   0   2   2   2   2   2   0   0   0   0   0   0   2   2   2   2   2   0   2   2   0   0   2   0   2   2   0   2   2   2   2   2   2   2   2   0   2   2   2   2   2   0   0   2   0   2   0   2   0   0   2   2   0   0   0   2   0   2   0   0   2   2   2   0   0   2   2   2   2   2   0   0   0   0
 MK-5-1                 0   0   2   2   2   0   0   0   2   2   2   2   0   2   0   2   2   2   2   2   2   0   0   0   2   2   0   2   2   2   2   2   2   0   0   2   2   0   0   2   2   0   0   2   0   2   2   0   2   2   2   0   2   2   0   0   2   0   0   0   0   2   2   0   0   0   2   0   2   2   2   0   2   2   2   2   2   2   0   2   0   0   2   0   0   0   0   2   0   0   0   2   0   0   2   2   0   0   2   0   0   2   2   0   2   0   0   0   0   0   2   2   2   0   2   0   2   0   2   0   0   0   0   2   0   0   2   2   0   0   2   2   0   0   0   2   2   0   0   2   2   2   0   0   2   2   0   2   2   0   0   0   2   2   0   0   2   2   0   0   2   2   2   0   0   0   2   0   2   2   2   0   2   0   0   2   2   2   2   0   2   2   2   2   2   0   0   0   2   2   2   0   0   2   0   2   2   0   2   0
 MK-5-2                 0   0   2   2   2   0   0   0   2   2   2   2   0   2   0   0   2   2   2   0   2   2   0   0   2   2   0   2   2   2   2   2   2   0   0   0   0   0   0   2   2   0   0   2   0   2   2   0   2   2   2   0   2   2   0   0   2   0   0   0   0   2   0   0   0   0   2   0   0   2   2   2   0   2   2   2   2   2   0   2   0   0   2   0   0   0   0   2   0   0   0   2   0   0   2   2   0   0   2   0   0   2   2   0   2   0   0   0   0   2   2   2   0   0   2   0   2   0   2   0   0   0   0   2   0   0   2   2   0   0   0   2   0   0   0   2   2   0   0   2   0   2   0   0   2   0   0   2   2   0   0   0   2   2   0   0   2   2   0   0   0   2   2   0   0   0   2   0   2   2   2   0   2   0   0   2   2   2   2   0   2   2   2   2   2   0   0   0   2   2   2   0   0   2   0   2   2   0   2   0
 MK-5-3                 0   0   2   2   2   0   0   0   2   2   2   2   0   2   0   0   2   2   0   0   2   2   0   0   2   2   0   2   2   2   2   2   2   0   0   0   0   0   0   2   2   0   0   2   0   2   2   0   2   2   2   2   2   2   0   0   2   2   0   2   2   2   0   0   0   0   0   0   0   2   0   0   0   2   2   2   2   2   0   2   0   0   2   0   2   0   0   2   2   0   0   2   0   0   2   0   0   0   2   0   0   2   2   0   2   0   2   0   0   2   2   2   0   0   2   0   2   0   2   0   0   2   0   2   0   0   2   2   0   0   0   2   0   0   0   0   2   0   0   0   0   2   0   0   2   0   0   2   2   0   0   0   2   0   0   0   2   2   0   0   0   2   2   0   0   0   0   0   2   2   0   2   2   0   0   2   2   2   2   0   2   2   2   2   2   2   0   0   2   0   2   0   0   2   0   2   2   2   2   0
 MK-5-4                 0   0   2   2   2   0   0   2   2   2   2   2   0   2   0   0   2   2   0   0   2   2   0   0   2   2   0   2   2   2   2   2   0   0   0   0   0   0   0   2   2   0   0   2   0   2   2   0   2   2   2   2   2   2   0   0   2   2   2   2   2   2   0   0   0   0   0   0   0   2   0   0   0   2   2   2   2   2   0   2   0   0   2   0   2   2   0   2   2   0   0   2   2   0   2   0   0   0   2   0   0   2   2   0   2   0   2   0   0   2   2   2   0   0   2   0   2   2   2   0   0   2   0   2   2   0   2   2   2   0   0   2   0   0   0   0   2   0   0   0   0   0   0   0   2   0   0   2   2   0   0   0   2   0   0   0   2   2   0   0   0   2   2   0   0   0   2   0   2   2   0   2   2   0   0   2   2   2   2   0   2   2   2   2   2   2   2   0   2   0   2   0   0   2   0   2   2   2   0   0
 MK-5-5                 0   0   0   2   2   0   0   2   0   2   2   2   0   2   0   0   2   2   2   0   0   2   0   0   0   2   0   2   0   2   2   2   0   0   0   0   0   0   0   2   2   2   0   2   0   2   0   2   2   2   2   2   2   2   0   0   2   2   2   2   2   2   0   0   2   2   0   0   0   0   0   0   0   2   2   2   0   2   0   2   0   0   2   0   2   2   0   2   2   0   0   2   2   0   2   0   0   0   0   0   0   0   2   0   2   0   0   0   0   2   2   2   0   0   2   0   2   2   2   0   0   2   0   2   2   0   2   2   0   0   0   2   0   0   0   0   2   0   0   2   0   0   0   0   2   0   0   2   2   0   0   0   2   0   0   0   2   2   0   0   0   2   2   0   0   0   2   0   0   2   0   2   2   0   0   2   2   2   0   0   2   2   0   2   2   2   2   0   2   0   2   2   0   2   0   2   2   2   0   0
 MK-5-6                 0   0   0   2   2   0   0   2   0   2   2   2   0   2   0   0   2   2   2   0   0   2   0   0   0   2   0   2   0   2   2   2   0   0   0   0   0   0   0   2   2   0   0   0   0   2   0   2   2   0   2   2   2   2   0   0   2   2   2   2   2   2   0   0   2   2   0   0   0   0   0   0   0   2   2   2   0   2   2   0   2   0   2   0   2   2   0   2   2   0   0   2   0   0   2   0   0   0   0   0   0   0   2   0   0   0   0   0   0   2   0   2   0   0   0   0   2   2   2   0   0   2   0   2   2   0   2   2   0   0   0   0   0   0   0   0   2   0   0   0   0   2   0   0   2   0   0   2   2   0   0   0   2   0   0   0   2   2   0   0   0   2   2   0   0   0   2   0   0   2   0   2   2   0   0   2   0   0   0   0   2   2   0   2   2   0   2   2   2   0   2   0   2   2   0   2   2   2   0   0
 MK-5-7                 0   0   0   2   0   2   0   2   0   2   2   0   0   2   0   0   2   2   2   0   0   2   0   0   0   2   0   2   0   2   2   2   0   0   2   0   0   0   0   2   0   0   0   0   0   2   0   2   2   0   2   2   2   2   2   0   2   2   2   2   2   0   0   0   2   2   0   0   0   0   0   0   0   2   2   2   2   2   2   0   2   0   2   0   2   2   2   2   2   0   0   2   0   0   2   0   0   0   0   0   0   0   2   0   2   0   0   0   0   2   0   2   0   2   0   0   2   2   2   0   0   2   0   2   2   0   2   2   0   2   2   0   0   0   0   0   2   0   0   0   0   2   0   0   2   0   0   2   2   0   0   0   2   0   0   0   0   2   0   0   0   2   2   0   0   0   2   0   0   2   0   2   2   0   0   2   0   0   0   0   2   2   2   2   2   0   2   2   2   0   0   0   2   2   0   2   0   2   0   0
 MK-5-8                 0   0   0   2   0   2   0   2   0   2   2   0   0   2   0   0   2   2   0   0   0   2   0   0   0   2   0   2   0   0   2   2   0   0   2   0   0   0   2   2   0   0   0   0   0   2   0   2   2   2   2   2   2   2   0   0   2   2   0   2   2   2   0   0   2   2   0   0   0   0   2   0   0   2   2   2   2   2   2   0   2   0   2   0   2   2   2   0   2   0   0   2   0   0   2   2   2   0   0   0   0   0   0   2   2   0   2   0   0   2   0   0   0   2   0   0   2   2   2   2   0   2   0   2   2   0   2   2   0   0   2   0   0   0   0   0   2   0   0   0   0   2   0   0   2   0   0   2   2   0   2   2   2   0   2   2   0   2   0   0   0   2   2   0   0   0   2   0   0   2   0   2   2   0   0   0   0   0   0   0   0   0   2   2   0   0   2   0   2   0   0   0   2   2   0   2   0   2   0   0
 MK-5-9                 0   0   0   2   0   0   0   2   0   0   2   0   0   2   0   2   2   2   0   0   0   0   0   2   0   2   0   2   0   0   2   2   0   0   2   2   0   0   2   2   0   0   0   0   0   2   0   2   2   2   2   2   2   2   0   0   0   2   0   0   2   2   0   0   2   2   0   0   0   0   2   0   0   2   0   0   0   2   2   0   2   0   2   0   2   2   2   0   2   0   0   0   0   0   2   2   2   0   0   0   0   0   0   2   2   0   2   0   0   2   0   0   0   2   0   0   2   0   2   2   0   2   0   2   2   0   2   2   2   0   2   0   0   0   0   0   2   0   0   0   2   0   0   0   2   0   0   0   2   0   2   2   0   0   2   2   0   2   0   0   2   2   2   0   0   0   0   0   0   2   0   2   2   0   0   0   0   0   0   0   0   0   2   2   0   0   0   0   2   0   0   0   0   2   0   2   0   2   0   0
 MK-5-10                0   0   0   2   0   0   0   2   0   0   2   2   0   2   0   2   2   2   0   0   0   0   0   2   0   2   0   2   0   0   2   2   0   0   2   2   0   0   2   0   0   0   0   0   0   2   0   2   0   2   0   2   0   2   2   0   2   2   2   0   2   2   0   2   2   2   0   0   0   0   2   0   0   2   2   0   0   2   2   0   2   0   2   0   2   2   2   0   2   0   0   0   0   0   2   2   2   0   0   0   0   0   2   2   2   0   2   2   0   2   2   0   0   2   0   0   2   0   2   2   0   2   0   2   2   0   2   2   2   0   2   0   0   0   0   0   2   0   0   0   2   0   0   0   2   0   0   0   2   0   2   2   0   0   2   2   0   2   2   0   2   2   2   0   0   0   0   0   0   2   0   2   2   0   0   0   0   0   0   0   0   2   2   2   0   0   0   0   2   0   0   0   0   2   0   2   0   2   0   0
 MK-5-11                0   0   0   2   0   0   0   2   2   0   2   2   0   2   0   2   2   2   0   0   0   0   2   2   2   2   0   2   0   0   2   2   0   0   2   2   0   0   2   0   0   0   0   0   0   2   0   2   0   2   0   2   0   2   0   0   2   2   2   0   2   2   0   2   2   2   0   0   0   0   2   0   0   2   2   0   0   2   2   0   2   0   0   0   2   2   2   0   2   0   0   0   0   0   2   2   2   0   0   0   0   0   2   2   2   0   2   2   0   2   2   0   0   2   0   0   2   0   2   2   0   2   0   2   2   0   2   2   2   0   2   0   0   0   0   0   2   0   0   0   2   0   0   0   2   0   0   0   2   0   2   2   0   0   2   2   0   2   2   0   2   2   2   0   2   0   0   0   0   2   0   2   2   0   0   0   0   0   0   0   2   2   2   2   0   2   0   0   2   0   0   0   0   2   0   2   0   2   0   0
 MK-5-12                0   0   0   2   0   0   0   2   2   0   2   2   0   2   0   2   2   2   0   0   0   0   2   2   2   2   0   2   0   0   2   2   0   0   2   2   0   2   2   0   0   0   0   0   0   2   0   2   0   2   0   2   0   2   0   0   2   2   2   2   2   2   0   2   2   2   0   0   0   0   2   0   0   2   2   0   0   0   2   0   2   0   0   2   2   2   2   0   2   0   0   2   0   0   2   2   2   0   0   0   0   0   2   2   2   2   2   2   0   2   2   0   0   2   0   0   2   0   2   2   0   2   0   0   2   0   2   0   2   2   2   0   0   0   0   0   0   0   0   0   2   0   0   0   2   0   0   0   2   0   2   2   0   0   2   2   0   2   2   0   2   2   2   0   2   0   0   0   0   2   0   0   2   0   0   0   0   0   0   0   0   2   2   2   0   2   0   0   2   0   0   0   0   2   0   2   2   2   0   0
 MK-5-13                0   0   0   2   0   0   2   2   2   0   2   2   2   2   0   2   2   2   0   0   0   0   2   2   2   2   2   0   0   0   2   2   0   2   2   2   0   0   2   0   0   0   0   0   2   0   0   2   0   2   0   0   0   2   0   0   0   2   2   0   2   2   0   2   2   2   0   2   0   0   2   0   0   2   2   0   0   0   2   0   2   0   0   2   2   2   2   0   2   0   0   2   0   0   0   2   2   0   2   0   2   0   2   2   2   0   2   2   0   2   2   0   0   2   0   0   2   0   2   2   2   2   0   0   2   0   2   0   2   2   2   0   0   0   0   0   0   0   0   2   2   0   0   0   2   0   0   0   2   0   2   2   0   0   2   2   0   2   2   0   2   2   2   0   2   0   0   0   0   0   0   0   2   0   0   0   0   0   0   0   0   2   2   0   0   2   0   0   2   0   0   0   0   2   2   2   2   2   2   0
 MK-5-14                0   0   0   2   0   0   2   2   2   0   2   2   2   2   0   2   0   2   0   0   2   0   2   2   2   2   2   0   0   0   2   2   0   0   2   2   0   0   2   0   0   0   0   0   2   0   0   2   0   2   0   0   0   2   0   0   0   2   2   0   2   2   0   2   2   2   0   2   0   0   0   2   2   2   2   0   0   0   2   0   2   0   0   2   2   2   2   0   2   0   0   2   0   2   0   2   2   0   0   0   2   0   2   2   2   0   2   2   0   2   2   2   0   2   0   0   2   0   2   2   2   2   0   0   2   0   2   2   2   2   2   0   0   0   0   0   0   0   0   2   2   0   0   0   2   0   0   2   2   0   2   2   0   0   2   2   0   2   2   0   2   0   2   0   2   0   0   0   2   0   0   0   2   0   0   0   0   0   2   0   0   2   2   0   0   2   0   0   2   0   0   0   0   2   0   0   2   2   2   2
 MK-5-15                0   0   0   2   0   0   2   2   2   0   2   2   2   2   0   2   0   0   0   0   2   0   2   2   0   2   2   0   0   0   2   2   0   0   2   2   0   0   2   0   0   0   0   0   2   0   2   2   0   2   0   0   0   2   2   0   0   2   2   0   0   2   0   2   2   2   0   2   2   2   0   2   2   2   0   2   0   2   2   0   0   0   0   2   2   2   0   0   2   0   0   2   0   2   0   2   2   0   0   0   2   0   2   2   2   0   2   2   0   2   2   2   0   2   0   0   0   0   2   2   2   2   0   0   2   0   2   2   2   2   2   0   0   0   0   0   0   0   0   2   2   0   0   0   2   2   0   2   2   0   2   2   0   0   2   2   0   2   2   0   2   0   2   2   2   0   0   0   2   0   2   0   0   2   0   0   0   2   2   0   0   2   2   2   0   2   0   0   2   0   0   0   0   2   0   0   2   2   2   2
 MK-5-16                0   2   0   2   0   0   2   2   2   0   0   2   2   2   0   2   0   0   0   2   2   0   2   0   0   0   2   0   0   0   2   0   0   2   2   2   0   0   2   0   0   2   2   0   2   0   0   2   0   2   0   0   0   2   0   0   0   0   2   0   0   2   0   2   2   2   2   2   2   2   0   2   2   2   0   0   0   2   2   0   0   0   0   2   2   2   0   0   2   0   0   2   0   2   0   2   2   2   0   0   2   0   0   2   2   0   0   2   0   0   2   2   0   2   0   0   0   0   2   2   2   0   0   0   2   0   2   2   0   2   2   0   0   0   0   0   0   2   0   2   2   0   0   0   2   2   2   2   0   0   2   2   0   0   2   2   0   2   2   0   2   0   2   2   2   0   0   0   2   0   2   0   0   2   2   0   0   2   2   0   0   2   2   2   0   2   0   0   2   0   0   0   0   2   0   0   2   2   2   2
 MK-6-1                 0   2   0   2   2   0   2   0   2   0   2   0   2   0   0   2   2   0   0   2   0   0   0   0   2   0   0   2   2   0   2   0   0   0   2   2   0   0   0   2   2   0   2   0   2   0   0   2   0   2   2   0   0   0   0   0   2   0   0   0   2   2   0   0   0   0   0   0   0   0   2   2   2   2   2   2   2   2   2   0   2   0   0   2   0   2   0   0   2   2   2   2   0   0   2   0   2   2   2   0   0   0   2   0   2   0   2   2   2   2   0   2   0   0   2   2   2   2   2   0   0   2   2   0   2   2   0   0   2   0   2   0   2   0   0   2   0   0   0   0   2   0   0   2   2   0   0   0   2   2   0   0   0   0   0   2   2   0   0   0   0   0   0   0   2   0   0   2   0   0   0   0   0   2   2   2   2   0   2   0   2   0   0   0   0   0   2   2   0   0   0   2   2   0   2   2   0   2   2   0
 MK-6-2                 0   2   0   2   2   0   2   0   2   0   2   0   0   2   0   2   2   0   0   2   0   0   0   0   2   0   0   2   2   0   2   0   0   0   2   2   0   2   0   2   2   0   0   0   2   0   0   2   2   2   2   0   0   0   0   0   2   0   0   0   2   2   0   0   0   0   0   0   0   0   2   2   2   2   2   2   2   2   2   0   2   0   0   0   0   2   0   0   2   2   2   2   0   0   2   0   2   2   2   0   0   2   2   0   0   0   2   2   2   2   0   0   0   0   2   2   2   2   2   0   0   2   2   0   2   2   0   0   2   0   2   0   2   0   0   2   2   0   0   0   2   0   0   2   2   0   0   2   2   2   0   0   0   0   0   0   2   0   0   0   0   2   0   0   2   0   0   0   0   0   0   0   0   0   2   2   2   0   2   0   2   0   0   0   0   0   2   2   0   0   0   0   2   0   0   2   0   2   2   0
 MK-6-3                 0   2   0   2   2   2   2   0   2   0   2   0   2   2   0   2   0   2   2   2   0   0   0   0   2   0   0   2   0   0   2   0   2   0   2   2   0   2   0   2   2   0   0   0   2   0   0   0   2   0   2   0   0   0   0   0   2   0   2   2   2   2   0   0   0   0   0   0   2   0   2   2   2   2   2   0   2   2   2   2   2   0   0   0   0   2   0   0   2   0   2   2   0   0   2   0   2   2   2   0   0   2   2   2   0   0   2   2   0   2   0   0   0   0   2   2   2   0   2   2   0   2   2   0   2   2   0   0   2   0   2   0   2   0   0   2   2   0   0   0   2   2   0   2   2   0   0   2   2   2   0   0   0   0   0   0   2   0   0   0   2   2   2   0   2   0   2   0   0   0   0   0   0   0   2   2   2   0   2   2   2   0   2   0   0   0   2   2   0   0   0   0   2   2   2   2   0   2   2   0
 MK-6-4                 0   2   2   2   2   2   0   0   0   0   2   0   2   2   0   0   0   2   2   2   0   0   0   0   2   0   0   2   0   0   2   0   2   0   2   2   0   0   0   2   2   0   0   0   2   0   0   0   2   0   2   0   0   0   0   0   2   0   2   0   2   2   0   0   0   0   0   0   2   0   2   2   2   2   2   0   2   2   2   2   2   0   0   0   0   0   0   0   2   0   2   2   0   0   2   0   2   2   2   0   0   2   2   2   0   0   2   2   0   2   0   0   0   0   2   2   0   2   2   2   0   2   2   2   2   0   0   0   2   0   2   0   2   0   0   2   2   0   0   0   2   2   0   2   2   0   0   2   2   2   0   0   0   0   0   0   2   0   2   0   2   2   2   0   2   0   2   0   0   0   2   0   0   0   2   2   2   0   2   2   2   0   0   0   0   0   0   2   0   0   0   0   2   2   2   2   0   2   2   0
 MK-6-5                 0   2   2   2   2   2   0   0   0   0   2   0   2   2   0   2   0   2   2   0   0   2   0   0   2   0   0   2   0   0   2   0   2   0   2   2   0   0   0   2   2   0   2   0   2   0   0   0   2   0   2   0   0   2   0   0   2   0   2   0   2   2   0   0   0   0   0   0   2   0   2   0   2   2   2   0   2   2   2   2   2   0   0   2   0   0   0   0   2   0   2   2   0   0   2   0   2   2   2   0   0   2   2   2   0   0   2   2   0   2   0   0   0   0   2   2   0   2   2   2   2   2   2   2   2   0   0   0   2   0   2   0   2   0   0   0   2   0   0   0   2   0   0   2   0   0   0   2   2   2   0   0   2   2   0   2   2   0   2   0   2   2   2   0   0   0   2   0   0   0   2   0   0   0   2   2   2   0   0   2   0   0   0   0   0   0   0   2   0   0   0   0   2   2   2   2   0   2   2   0
 MK-6-6                 0   2   2   2   2   2   0   0   0   0   2   0   2   2   0   2   0   2   2   0   0   2   2   0   2   0   0   2   0   0   2   0   2   0   2   2   0   2   0   2   2   0   2   0   2   2   0   0   2   2   2   0   0   2   2   0   2   0   2   0   2   2   0   0   0   0   0   0   2   0   2   0   2   2   2   0   2   2   2   2   2   0   0   2   0   0   0   0   2   0   2   2   0   0   2   0   2   2   2   0   0   0   2   2   0   0   2   2   2   2   2   0   0   0   2   2   2   2   0   0   2   2   2   2   2   0   0   0   2   0   0   0   2   0   0   2   2   0   0   0   2   0   0   2   0   2   0   2   2   2   0   0   2   2   0   2   2   0   2   0   2   2   2   0   0   0   2   0   0   0   2   0   2   0   2   2   2   0   0   2   0   0   0   0   0   0   0   0   0   0   0   0   2   2   2   2   0   0   0   0
 MK-6-7                 0   2   2   2   2   2   2   2   0   2   2   0   2   2   0   2   0   0   2   2   0   2   2   0   2   0   0   2   0   0   2   0   2   0   2   2   0   2   0   2   0   0   2   0   2   2   0   0   2   2   0   0   0   2   2   0   2   0   2   0   2   2   0   0   2   0   0   0   2   2   2   0   2   2   2   2   2   2   2   0   2   2   0   2   0   0   0   0   2   0   2   2   0   2   2   0   2   2   0   0   0   0   2   2   0   0   2   2   2   2   2   0   2   0   2   2   0   2   0   0   2   2   2   2   2   0   0   0   2   0   0   0   2   0   0   2   2   0   0   0   2   0   2   2   0   2   0   2   2   2   2   2   2   2   0   2   2   0   2   0   0   2   0   0   0   0   2   0   2   0   2   0   2   0   2   2   0   0   0   2   0   0   2   0   0   0   0   0   2   0   0   0   2   2   2   2   0   2   0   0
 MK-6-8                 0   2   2   2   2   2   2   2   0   2   2   0   2   2   0   2   0   0   2   2   0   2   2   0   2   0   0   2   0   0   2   0   2   2   2   0   2   2   0   2   0   0   2   0   2   2   0   0   2   2   0   0   0   0   2   0   2   0   2   0   2   2   0   0   2   2   0   0   2   2   2   0   2   2   2   2   2   2   2   0   2   2   0   2   0   0   0   0   2   0   2   2   0   2   2   0   2   2   0   0   0   0   2   2   0   0   2   2   2   2   2   0   2   0   2   2   0   2   0   0   2   2   2   2   2   0   0   2   2   0   0   0   2   0   0   2   2   0   0   0   0   0   2   2   0   2   0   2   2   0   2   2   2   2   0   2   2   0   2   2   0   2   0   0   0   2   2   0   2   0   0   0   2   0   2   2   0   0   0   0   2   0   2   0   0   0   0   0   2   0   0   0   2   2   2   2   0   0   0   0
 MK-6-9                 2   2   2   2   0   2   2   2   0   0   2   0   2   2   0   2   0   0   2   2   0   2   2   0   2   0   0   2   0   0   2   2   2   2   2   0   2   2   0   2   2   0   2   0   2   2   0   0   2   2   0   0   0   0   2   0   2   0   2   0   2   2   0   0   2   2   0   0   2   2   2   0   2   2   2   2   2   2   2   0   2   2   0   2   0   0   2   0   2   0   0   0   0   2   2   0   2   2   0   0   0   2   2   2   0   0   2   2   2   2   2   0   2   0   2   2   0   2   0   0   2   2   2   2   2   0   0   2   2   0   0   0   2   0   0   2   2   0   0   0   0   0   2   2   2   0   0   2   0   0   2   0   0   2   0   2   2   0   2   2   0   0   0   0   2   2   2   0   2   0   2   0   2   0   2   2   0   0   0   0   2   0   2   2   2   0   0   0   2   0   0   0   2   2   2   2   0   0   0   0
 MK-6-10                2   2   2   2   0   2   2   2   0   2   2   0   2   2   0   2   0   0   0   2   0   2   2   0   2   0   0   2   0   0   2   2   2   2   0   0   2   2   0   2   0   0   2   2   0   2   0   0   0   2   0   0   0   0   2   0   2   0   2   0   2   2   0   0   2   2   0   0   2   2   2   0   2   2   2   2   2   2   2   2   2   2   0   2   0   0   2   0   2   0   0   0   0   2   2   0   0   0   0   0   0   2   2   2   0   2   0   0   2   2   2   0   2   0   0   2   0   2   0   0   2   2   2   2   2   0   0   2   2   2   0   0   2   0   0   2   2   0   0   0   0   0   2   2   2   0   0   2   0   0   2   0   0   2   0   2   2   0   2   2   0   0   0   0   2   2   2   0   2   0   2   0   2   0   2   2   0   0   0   0   0   0   2   2   2   0   0   0   2   0   0   0   2   2   2   2   0   2   0   0
 MK-6-11                2   2   2   2   0   2   2   2   0   2   2   0   2   2   0   2   0   0   0   0   0   2   2   0   2   0   0   2   0   0   2   2   2   2   0   0   2   2   0   2   0   0   2   2   0   2   0   0   0   2   0   0   2   2   0   0   2   0   2   0   2   2   0   0   2   2   0   0   2   2   2   0   2   2   2   2   0   2   2   2   2   2   2   2   0   0   2   0   2   2   0   0   2   2   2   0   0   0   0   0   0   0   2   2   0   2   0   0   2   2   2   0   2   0   0   2   0   2   0   0   2   2   2   2   2   0   0   2   2   2   0   0   2   0   2   2   2   0   0   2   0   0   2   2   2   0   0   2   0   0   2   0   0   2   0   2   2   2   2   2   0   0   0   0   2   2   2   0   2   0   2   0   2   0   2   2   0   0   0   0   0   0   0   2   2   0   0   0   2   0   0   0   2   2   2   2   0   2   0   0
 MK-6-12                2   2   2   2   0   2   2   2   0   2   2   0   2   2   0   2   0   0   0   0   0   2   2   2   2   0   0   2   0   0   2   2   2   2   2   0   2   2   0   0   0   0   2   2   0   2   0   0   0   2   0   0   2   2   0   0   2   0   2   0   2   2   0   0   2   2   0   0   2   2   2   0   2   2   2   2   0   2   2   2   0   2   2   2   0   0   2   0   2   2   0   0   2   2   2   0   0   0   0   2   0   2   2   2   0   2   0   0   2   2   2   0   2   2   0   2   0   0   0   0   2   2   2   2   2   0   0   2   2   2   0   0   2   0   2   2   2   0   0   2   2   0   2   2   2   2   0   2   0   0   2   0   0   2   2   2   2   2   2   2   0   0   0   0   2   2   2   0   2   0   2   2   2   0   2   2   0   0   0   0   2   0   0   2   2   0   0   0   2   0   0   0   2   2   2   2   0   2   0   0
 MK-6-13                2   2   0   2   0   2   2   2   0   2   2   0   2   2   0   2   0   0   0   0   0   2   2   0   2   0   0   2   0   2   2   2   2   2   2   0   2   2   0   0   0   0   2   2   0   0   2   0   0   2   0   0   2   2   0   0   2   0   2   0   2   2   0   0   2   2   0   0   2   2   2   0   2   0   2   2   0   0   2   2   0   2   0   2   0   0   0   0   2   0   2   0   2   2   0   0   2   0   0   2   0   2   2   2   0   2   2   0   2   2   2   0   0   2   0   2   0   0   0   0   2   2   2   0   2   0   0   2   2   2   0   0   2   0   2   2   2   0   0   2   2   0   2   2   2   0   0   2   0   0   2   0   0   2   2   2   2   0   2   2   0   0   0   0   2   2   2   0   2   0   2   2   2   0   2   2   0   0   0   0   2   0   0   2   2   0   0   0   2   0   2   0   2   2   2   2   0   2   0   0
 MK-6-14                2   0   0   2   0   2   2   2   0   2   2   0   2   2   0   2   0   0   0   0   0   2   2   0   2   0   0   0   0   2   2   2   2   2   2   0   2   2   0   0   0   0   2   2   0   0   2   0   2   2   0   0   2   2   0   0   2   0   2   0   2   2   0   0   2   2   0   0   2   2   2   0   2   0   2   2   0   0   2   2   0   2   0   2   0   0   0   0   2   0   2   0   2   2   0   0   0   0   0   2   0   2   2   2   0   2   2   0   2   2   2   0   0   2   0   2   0   0   0   0   2   2   2   0   2   0   0   2   2   2   0   0   2   2   2   2   2   2   0   2   2   0   0   2   2   0   0   2   0   0   2   0   0   2   2   2   2   0   2   2   0   0   0   0   2   2   2   0   2   0   2   2   2   0   2   2   0   0   0   0   2   0   0   2   2   0   0   0   2   0   2   0   0   2   2   2   0   2   0   2
 MK-6-15                2   0   0   2   0   2   2   2   2   2   2   0   2   2   0   2   0   0   0   0   0   2   2   0   2   0   2   0   0   2   2   2   2   2   2   0   2   2   0   0   0   0   2   2   2   0   2   0   2   2   0   0   2   2   0   0   2   0   2   0   2   2   2   2   2   2   0   0   0   2   2   2   2   0   2   2   2   0   0   0   0   0   0   2   0   0   0   2   2   0   2   0   2   2   0   0   0   0   0   2   0   2   2   0   0   2   2   0   2   2   2   0   0   0   0   2   0   0   0   0   2   2   2   0   2   0   0   2   2   2   0   0   2   2   2   2   2   2   2   0   2   0   0   2   2   0   0   2   0   0   2   0   0   2   2   2   2   0   2   0   0   2   0   0   2   2   2   0   2   0   2   2   0   0   2   2   0   0   0   0   2   0   2   2   2   0   2   0   2   0   2   0   0   2   2   2   2   2   0   2
 MK-6-16                2   0   0   2   0   2   2   2   0   2   2   2   0   2   0   0   2   0   0   0   0   2   2   0   2   0   2   0   0   2   2   2   2   2   2   0   2   2   2   0   0   0   2   2   2   0   2   0   2   2   0   0   2   2   0   2   2   0   2   0   2   2   2   2   2   2   0   0   0   2   2   2   2   0   2   2   2   0   0   0   0   2   0   0   0   0   0   2   2   0   0   0   2   2   0   0   0   0   2   2   0   2   2   0   0   2   2   0   0   2   2   0   0   2   0   2   0   0   0   0   2   2   2   0   2   0   0   0   2   2   2   0   2   2   2   2   2   2   2   0   2   0   0   2   2   0   0   2   0   0   2   2   0   2   2   2   2   0   2   0   0   2   0   0   2   2   2   0   2   0   2   2   0   2   2   2   0   0   0   0   2   0   2   2   2   0   2   0   2   0   2   0   0   2   2   2   2   2   0   2
 
!****************************************** Phenotypic Data **********************************************************
!-100.0 is resevred for missing phenotype
SimulatedTrait1        14.6209   14.7406   16.5317   15.6268   16.0130   15.1738   15.8456   16.3711   16.2330   15.5796   13.6068   16.3893   16.2728   14.1822   14.1250   13.8065   16.4965   16.3108   13.7111   13.7108   16.0380   13.3756   16.4582   15.8230   14.1383   14.2938   15.2484   14.4165   16.2723   13.5032   16.0268   16.5392   16.0136   15.3249   16.5146   14.6263   14.3685   14.0265   15.5930   13.6519   16.0416   15.9663   13.4035   16.0357   14.5360   13.7795   14.8086   14.0404   15.9769   15.9656   15.4442   16.2563   14.0537   16.1467   16.5281   15.0862   16.1643   15.3822   13.5325   15.5286   16.1807   14.9520   13.8404   15.8284   16.3557   15.3846   14.9203   14.3088   14.1031   13.9163   14.7782   13.7538   14.7900   14.1052   14.7055   15.0837   16.0452   16.2246   16.8069   13.8025   14.1587   16.1019   13.5598   16.5351   14.4063   13.9628   14.6971   16.2227   13.1989   14.2964   16.4771   14.8604   15.9884   13.5412   13.8582   15.8338   15.1864   15.0933   16.1425   15.7011   15.9284   14.6210   14.4402   15.7466   15.3159   15.8816   16.0026   16.0520   14.1978   14.6370   15.2716   14.6280   13.5865   15.5853   13.8192   14.1302   16.2434   15.6229   16.4086   15.0421   13.8750   16.1128   14.9353   15.8811   13.9284   14.2044   15.5126   15.0496   15.2348   14.6086   16.2895   14.2391   15.6667   15.8245   14.6924   14.0462   13.8152   14.3613   14.5059   13.6036   14.2004   15.2086   14.2950   15.6596   13.6510   16.1404   14.5022   13.7428   14.8778   16.5843   15.8928   13.3348   14.3899   16.1779   14.8789   13.5932   15.8004   14.2264   16.1251   14.2576   16.2643   13.9047   14.4481   16.1057   13.9668   15.8091   13.8471   13.9968   15.8320   15.2695   16.3264   15.4128   14.3162   14.3943   15.5587   15.3098   14.0396   14.0857   15.8045   14.3724   14.0516   16.1074   16.5419   16.5007   14.6892   14.0234   14.7981   14.8928   15.2547   15.8159   15.0288   14.1472   13.7321   15.5210   15.8373   13.6048   13.5689   15.7845   15.9003   13.8706
SimulatedTrait2         9.8566    9.3120    9.5211    9.7429    9.2817    9.6076    9.3560    9.5693    9.6834    9.1791   10.5240    9.3555    9.4864   10.5182   10.2914   10.7419    9.9365    9.5617   10.2278   10.3582   10.0088   10.0438    9.2533    9.2845   10.4649   10.5215    9.8749   10.7779    9.5485   10.9743    9.1608    9.2768    9.8283    9.6024    9.8315   10.3202    9.3601   10.4452    9.3975   10.3982    9.8112    9.5430   10.5365    9.1747   10.4187   11.0915    9.5603   10.6451    9.6001    9.0991    9.3028    9.6220   10.6306    9.5922    9.1264    9.4205    9.4923    9.3073   10.3231    9.8067    9.4409    9.2375   10.3760    9.5220    9.5249    9.4336   10.4834    9.7252   10.5544   10.6529   10.0032   10.4490   10.4717   10.5010    9.5217    9.5009    9.7126    9.3829    9.7278   10.5411   10.7170    9.5875   10.3689    9.2743   11.0396    9.9889    9.3640    9.6726   10.8720   10.4476    9.9069   10.0159    9.8018   10.4347    9.8430    9.8929   10.6668    9.0505    9.7258    9.2719   10.1915   11.0722   10.7284    9.7285   10.7348    9.2406    9.2819    9.5497   10.4095    9.4069   10.4400   10.3318   10.0254    9.3394   10.7501   10.6932    9.4867    9.7788    9.4457   10.1763   10.8233    9.8528   10.9553    9.0204   10.6880   10.2561    9.5700   10.2437    9.4049    9.5142    9.8470   10.4838    9.3112    9.4290   10.4016   10.4176   10.1906   10.5660   10.9212   10.8762   10.5681    9.3913   10.7366    9.2637   10.5509    9.6642   10.3430   10.3495    9.2899    9.1006    9.4868   10.5593   10.6245    9.6343   10.5949    9.9462    9.4600    9.6971    9.6011   10.3203    9.5858   10.6606    9.4175    9.2425   10.5845    9.0866   10.2807   10.4405    9.2102    9.5567    8.9921   10.1246   10.6912   10.5103    9.4771   10.3664   10.5148   11.0500    9.5098    9.4530   10.2503    9.5395    9.6364    9.3867   10.6558   10.6485   10.8109    9.2036    9.7933    9.5498    9.1479   10.5197   10.1504    9.9820    9.5696   10.3661   10.3771    9.0824    9.3228   10.4239
 
