# Supplementary material for: Inclusive Composite Interval Mapping of QTL by Environment Interactions in Biparental Populations
Source: PLoS One. 2015 Jul 10;10(7):e0132414. doi: 10.1371/journal.pone.0132414 (PMC4498613; doi:10.1371/journal.pone.0132414)
Supplement: S7 File — (ZIP) [file pone.0132414.s007.zip]

Archive with 3 entries (2 files):
- Mazie population/MaizeMFLW.bip
- Mazie population/MaizeMFLW.met
- Mazie population/
