# Supplementary material for: Inclusive Composite Interval Mapping of QTL by Environment Interactions in Biparental Populations
Source: PLoS One. 2015 Jul 10;10(7):e0132414. doi: 10.1371/journal.pone.0132414 (PMC4498613; doi:10.1371/journal.pone.0132414)
Supplement: S7 File — (ZIP) [file pone.0132414.s007.zip › Mazie population/MaizeMFLW.bip]

!**********************Note: lines staring with "!" are remarks and will be ignored in the program********************
!****************************************** General Information ******************************************************
!Assuming F1 = P1 x P2, populations available in QTL IciMapping are: 
!  1, P1BC1F1 = P1 x F1, the first backcrossing where P1 is used as the recurrent parent;
!  2, P2BC1F1 = P2 x F1, the first backcrossing where P2 is used as the recurrent parent;
!  3, F1DH, F1-derived doubled haploids; 
!  4, RIL or F1RIL, recombination inbred lines through the repeated selfing of F1; 
!  5, P1BC1RIL, recombination inbred lines through the repeated selfing of P1BC1F1; 
!  6, P2BC1RIL, recombination inbred lines through the repeated selfing of P2BC1F1; 
!  7, F2, the selfing generation of F1;
!  8, F3, the selfing generation of F2;
!  9, P1BC2F1, the second backcrossing where P1 is used as the recurrent parent; 
! 10, P2BC2F1, the second backcrossing where P2 is used as the recurrent parent; 
! 11, P1BC2RIL, recombination inbred lines through the repeated selfing of P1BC2F1; 
! 12, P2BC2RIL, recombination inbred lines through the repeated selfing of P2BC2F1; 
! 13, P1BC1F2, the selfing generation of P1BC1F1; 
! 14, P2BC1F2, the selfing generation of P2BC1F1; 
! 15, P1BC2F2, the selfing generation of P1BC2F1; 
! 16, P2BC2F2, the selfing generation of P2BC2F1; 
! 17, P1BC1DH, P1BC1F1-derived doubled haploids; 
! 18, P2BC1DH, P2BC1F1-derived doubled haploids; 
! 19, P1BC2DH, P1BC2F1-derived doubled haploids; 
! 20, P2BC2DH, P2BC2F1-derived doubled haploids;
 1           !Indicator: 1 for mapping; 2 for simulation
 4           !Mapping Population Type (see remarks above)
 2           !Mapping Function (1 for Kosambi; 2 for Haldane; 3 for Morgan)
 2           !Marker Space Type (1 for intervals; 2 for positions)
 1           !Marker Space Unit(1 for centiMorgan; 2 for Morgan)
 10          !Number of Chromosomes (or Linkage Group)
 236         !Population size of the mapping population
 7          !Number of traits

!*********************************** Information for Chromosomes and Markers *****************************************
!Chromosome;        NumMarkers on each chromosome
Ch1                 26          
Ch2                 17          
Ch3                 18          
Ch4                 19          
Ch5                 18          
Ch6                 14          
Ch7                 13          
Ch8                 14          
Ch9                 9           
Ch10                12          
!MarkerName; Chromosome; position or interval as indicated by General Information
phi056(01)          1                 0.0000
bnl5.62(01)         1                10.2000
umc1041(00)         1                21.4000
umc157a(02)         1                47.2000
bnlg1178(02)        1                54.2000
bnlg1429(02)        1                59.2000
bnlg1627(02)        1                64.3000
umc11a(01)          1                81.1000
bnlg439(03)         1                92.3000
bnlg2238(04)        1               108.4000
bnlg2086(04)        1               138.2000
umc177a(06)         1               158.2000
csu61b(06)          1               160.4000
bnlg1057(06)        1               167.2000
umc1122(06)         1               185.9000
umc1128(07)         1               214.2000
umc128(08)          1               219.0000
umc166b(08)         1               221.7000
dupssr12(08)        1               231.9000
phi011(09)          1               265.3000
bnlg1720(09)        1               286.6000
umc106a(10)         1               296.6000
umc147b(10)         1               306.5000
bnlg2331(11)        1               347.1000
bnlg2123(11)        1               362.5000
bnl6.32(12)         1               372.1000
phi402893(00)       2                 0.0000
bnlg1297(02)        2                13.8000
bnlg2042(02)        2                41.9000
umc44b(03)          2                66.8000
csu40(03)           2                88.0000
umc135(04)          2               100.4000
umc8g(05)           2               114.4000
csu54a(07)          2               119.5000
umc55a(06)          2               128.2000
umc152              2               131.2000
umc14b(07)          2               135.4000
csu154a(07)         2               156.2000
dupssr25(08)        2               163.7000
umc150b(08)         2               167.7000
umc1551(09)         2               177.2000
csu109a(09)         2               196.9000
umc36a(09)          2               199.1000
umc32a(01)          3                 0.0000
phi104127(01)       3                 9.7000
bnlg1325(03)        3                23.8000
bnlg1447(03)        3                42.6000
umc154(04)          3                55.3000
umc92a(04)          3                57.8000
bnlg1019a(04)       3                68.2000
phi053(05)          3                83.3000
bnlg420(05)         3                89.7000
umc1307(05)         3                92.2000
bnl10.24a(06)       3               151.1000
umc7                3               173.5000
umc3b(06)           3               179.5000
umc16a(07)          3               199.4000
umc63a(09)          3               226.6000
bnlg1182(09)        3               243.7000
csu36c(09)          3               250.5000
bnlg1754(09)        3               253.6000
umc1017(01)         4                 0.0000
umc1294(02)         4                21.4000
phi021(03)          4                31.3000
umc1550(03)         4                39.0000
umc1652(04)         4                55.9000
bnlg490(04)         4                58.5000
csu100(05)          4                73.1000
umc156a(06)         4                79.2000
bnlg2291(06)        4                99.7000
umc19(07)           4               107.5000
mmc0341(08)         4               126.0000
umc133a(08)         4               140.6000
umc15a(08)          4               148.9000
csu11b              4               161.9000
npi593a(09)         4               172.2000
bnlg589(10)         4               176.3000
bnlg1337(11)        4               198.9000
phi019(11)          4               207.5000
phi006(11)          4               213.1000
bnl8.33             5                 0.0000
npi409(01)          5                 5.1000
umc147a(01)         5                30.8000
umc90(02)           5                38.3000
umc107b(02)         5                46.0000
bnlg1046(03)        5                71.7000
umc166a(03)         5                87.5000
bnl6.22(03)         5                98.1000
csu36b(03)          5               109.8000
bnl5.71a(05)        5               134.5000
umc48b(05)          5               147.0000
npi237(05)          5               154.0000
umc54(06)           5               164.8000
bnlg1346(07)        5               199.4000
bnlg118(07)         5               216.4000
umc1225(08)         5               230.2000
umc104b(08)         5               237.9000
bnlg1885(07)        5               244.8000
umc85a(01)          6                 0.0000
bnlg426(01)         6                 8.1000
umc36c(01)          6                18.0000
bnlg2151(02)        6                29.7000
umc1887(03)         6                51.4000
umc65a(04)          6                56.7000
umc1014(04)         6                64.8000
bnlg1922(05)        6                82.4000
mmc0241(05)         6               111.9000
bnlg1732(05)        6               116.4000
umc36               6               144.4000
umc39               6               146.7000
bnlg1740(07)        6               168.8000
umc2059(08)         6               186.4000
csu13(01)           7                 0.0000
umc1066(01)         7                 1.2000
bnlg1094(02)        7                15.3000
umc1393(02)         7                33.6000
bnlg1808(02)        7                42.3000
bnl15.21(03)        7                56.4000
bnlg339(03)         7                62.8000
bnlg155(03)         7                74.0000
bnlg1805(03)        7                81.9000
bnl14.07(04)        7                98.3000
umc1125(04)         7               110.7000
phi082(05)          7               129.6000
umc1799(04)         7               134.3000
npi114a(01)         8                 0.0000
umc1327(01)         8                16.0000
npi110a(02)         8                33.6000
umc103a(02)         8                51.3000
bnlg669(03)         8                64.1000
umc1858(04)         8                84.7000
umc2c(05)           8               114.9000
umc48a(06)          8               130.2000
asg52a(06)          8               133.2000
umc150a(06)         8               136.6000
umc1384(07)         8               155.4000
umc7(08)            8               166.6000
bnlg1056(08)        8               169.9000
umc39b(09)          8               181.1000
bnlg1272(00)        9                 0.0000
umc109(01)          9                 5.0000
umc113a(01)         9                26.2000
umc105a(02)         9                53.7000
umc81(03)           9                74.0000
bnl8.17(04)         9               110.9000
umc1231(05)         9               118.6000
bnlg1588(07)        9               140.4000
umc1733(06)         9               145.5000
phi118(00)          10                0.0000
npi285a(02)         10               17.0000
umc130(03)          10               49.3000
bnlg1079(03)        10               61.8000
umc1115(04)         10               86.4000
npi232a(05)         10               93.1000
umc44a(06)          10              105.1000
umc182(06)          10              112.9000
bnlg236(06)         10              119.2000
bnl7.49a(07)        10              135.5000
bnlg1450(07)        10              151.6000
umc1038(07)         10              175.6000

!*********************************** Marker Types ********************************************************************
!Marker type: 2 for P1; 1 for F1; 0 for P2; -1 for missing markers
phi056(01)          
   2   0   2  -1   0   2   0   0   2   2   2   2   0   0   0   0   2   0   2   0
   0   0   0  -1   0   2   2   2   2   0   2   0   0   2   0   2   2   2   2   2
   2   2   2   0   2   0   2   0   0   2   2   0   0   0   2   0   0   0   0   2
   2   2   2   2   0   2   2   2   2   2   2   2   2   2   0   0   0   0   2   0
   0   2   2  -1  -1  -1   2  -1  -1  -1   0  -1  -1   2   2   2   2   2  -1   2
   2   0  -1   0   0   0   2   2   2   2   0   0   0   2   0   2   2   0   0   0
   2   0   2   0   0   0  -1   0   2   2   2   0   0   0  -1  -1  -1  -1  -1   2
   0   2   2   0   0   2   0   2   2   0   0   2   0   2   0   0   0   2   2   2
   0   0   2   2   2   2  -1   0   2   2   2   2   0   2   0   0   0   2   2   0
   2   0   0   0   0  -1   0   2   2   2   2   0   0   0   2   0   0   2   0   2
   2  -1   2   0   0   2   0   0   0   0   2  -1  -1   2   0   0   0  -1  -1  -1
   0   2   0   2   0   0   2  -1   2   2   0   0   0   0   2   2
bnl5.62(01)         
   0   2   2  -1   0  -1   0   0   2   2   2   2   0   0   0   0   2   0   0   0
   2   0   0   2   0   2   2   2   2   0   2   0   0  -1   0   2   2   2  -1   2
   2   2   2   0  -1   0   2   0   0   2   2   0   0   0   2   0   0   2   0   2
   0   2   2   2   0   0   2   2   0   2   2   2   2   2   0   0   0   0   2   0
  -1   2   2   2   2   2   0   0   0   2   0  -1  -1   2   2   2   2  -1   2   2
   2   0   0   0   0   0   2   2   2   0   2   0   0   2   0   0   0   0   0   0
   2  -1   2   0   0   0   2   0   2   0   2   2   0   2   2   2   2   2   2   2
   0   0  -1   0   0   2   0   2   2   0   0   2   0   2   0   0   0   2   2   2
   0   0   2   0   0   2   0   2   0   2   2   2   0   2   0   0   0   2   2   2
   2   2   0   2   0   2   0   2   2   2   2   2   0   0   2   2   0   2   0   2
   2  -1   2   2   2   2   0   2   0   0   2  -1   0   2   0   2   0   2   2   0
   0   2   0   2   0   0   2   2   2   2   2  -1   0   0   2   2
umc1041(00)         
   2   2   2   0   0   2   2   0   2   2   2   2   2   0   2  -1   2   0   2   2
   2   0   0   2   0   2   2   2   2   0   2   0   0   0   0  -1   2  -1   2   2
   2   2   2   0   0  -1   2   0   0   0   2   0   0   0   2   0   0   2   0   2
   2   2   2   2   2   2   0   0   0   0   0   0   0  -1   0   0   0   0   2   0
   0   0   0   0   2   2   0   0   0   2   0   0   0   2   2   0   2  -1   0   2
   2   0   0   0   0   0   2   2   2   0   0   0   0   2   0   0   0   0   0   2
  -1  -1   2   0   0   0   2   0   2   0   0   2   0   2   2   2   2   2   2  -1
   2  -1   2   0   0   2   0   2   2   0   0   2   0   2   0  -1   0  -1   2   2
   0   0   2   2   2   2   0   2   0   2   2   2   2   2   0   0   2   0   2   2
   2   2   0   2   0   2   2   0   2   2   2   2   0   0   2   2   0   2   0   2
   2   2   2   2   2   2   0  -1   0   0   2  -1   0   0   0  -1   0   2   2  -1
   0   2   0   0   0  -1   2   2   2   2   2  -1   0   0  -1   2
umc157a(02)         
   2   2   2   2   0   2   0   2   0   0   2   2   0   0   0   0   2   0   0   0
   2   2   2   0   2   0   2   2   2   2   2   0   0   0   0   2   0   2   0   2
   2   2   2   0   0   0   2   0   0   0   2   2   2   2   0   2   0   0   0   2
   0   2   2   2   2   2  -1   2   0   2   0   0   0   2   0   0   0   0   2   0
   0   0   0   0   2   2   0   0   0   2   0   0   0   2   2   0   2   2   2   0
   0   0  -1   0   0   0   2   2   2   0   0   0   0   2   0   2   2   2   0   2
   2   2   2   0   0   0   2   0   2   2   2   0   2   2   2   2   2   0   2   2
   2   2   2   0   0   2   0  -1   0  -1   0   2   0   2   0   2   0   0   0   2
   2   2   0   2   2   2   0   0   0   0   2   0   0   2   2   0   2   0   2   0
   0   2   0   2   0   2   2   0   2   2   0   2   2   2   0   0   0   2   0   2
   2   2   2   2   2   2   2   0   0   0   0  -1   0   2   0   0   2   2   2   2
   0   2   0   0   2   0   2   2  -1  -1   2   0   0   2   0   2
bnlg1178(02)        
   2   2   2   2   0   2   0   2   0   0   0   2  -1   0   0   0   2   0   0   0
  -1   2   2   0   2   0   2   2   2   2   2   0   0   0   0   2   0   2   0  -1
   2  -1   2   0   0   0   2   2   0  -1   2   2   2   0   0   0   0   0   2   0
   0   2   2   2   2   0  -1   2   0   2   0   0   0   2   0   0   0   2   2  -1
   2   0   0   0   0   0   0   0   0   2   0   0  -1   2   2   0   2   0   2   0
   2   0   0   0   0   0   2   2   2   0   0   0   0   2   0   0   2   0   0   2
   2   2   2   0   0   0   2   0   2   2   0   0   0   2   2   2   2  -1   2  -1
   2   2   2   0   2   2   0  -1   0   0   0   2   0   2   0   2   0   0   2   2
   2   2   0   0   0  -1   0   0   0   0   2   0   0   2   0   0   2   0   2   0
   0   2   0   2   2   2   2   0   2   2   0   2   2   2   0   0   0   2   0   2
   2   2   2   2   2   2   2   0   0  -1   2   0   0   2   0   2   2   2   2   2
   0   2  -1   0   2   0   2   2   0   2   0   0   0   2   0   2
bnlg1429(02)        
   2   2   2   2   0  -1   0   2   0   0  -1   2   0   0   0   0   2   0   0   0
   2   2   2   0   2   0   2   2   2   2   2   0   0   0   0   2   0   2   0   2
   2   2   2   0  -1   0   2   2   2   0   0   2   2   2   0   2   0   0  -1  -1
   0   2   2   2   2   0   0   2   0   2   0   0   0   2   0   0   0   2   2  -1
   2   0   0   0   2   2   0   0   0   2   0   0  -1   2   2   0   2   0   2   0
   2   0   0   0   0   0   2   2   2   0   0   0   0   2   2   0   2   0   0   2
   2   2   2   2   0   0   2   2   2   2   0   0   2   2   2   2   2  -1   2  -1
   2   2   2   0   2   2   0  -1   0   2   0   2   0   2   2   2  -1   0  -1   2
   2   2   0   0   0   2   0   0  -1   0   2   0   0   2   0   0   2   0   2   0
   0   2   0   2   2   2   2   0   0   2   0   2   2   2   0   0   0   2   2   0
   2   2   2   2   2   2   2   0   0  -1   2   0   2   2   0   2   0   2   2  -1
   0   2  -1   0   0   0   2   2  -1   2   0   0   0   2   0   2
bnlg1627(02)        
   2   2   2   2   0   2   0   2   0   0   0   2   0   0   0   0   2   0   0   0
   2   2   2   0   2   0   2   2   2   2   2   0   0  -1   0   2   0   2   0   2
   2   2   2   0  -1   0   2   2   2  -1   0   2   2   2   0   2   0   0  -1   2
   0   2   2   2   0   2   0   2   0   2   0   0   0   2   0   0   0   2   2  -1
   2   0   0   0   2   2   0   0   0   2   2   0  -1   2   2   0   2   0   2   0
   2   0   0   0   0   2   2   2   2   0   2   0   0   2   2   0   0   2   2   2
   2   2   2   2   2   0   2   2   2   2   0   0   2   2   2   2   2   0   2   0
   2   0   2   0   2   2   0  -1   0   2   0   2   0   2   2   2   0   0   0   2
   0   2   0  -1   2   2   0   0   2   0   2   2   2   2   0   0   2   0   2   0
   0   2   0   2  -1   2   2   0   2   2   2   2   2   2   0   0   0   2   2   0
   2   2   2   2   2   2   2   0   0  -1   2   0   2   2   0   2   0   2   2  -1
   2   2   0   0   0   0   2   2   0  -1   0   0   0   0   0   2
umc11a(01)          
   2   2   2   0   0  -1   0   2   2   0   2   2  -1   0   0   0   2   0  -1   0
   2  -1   2   0   2   0   0  -1   2   2   0   0   2   0   0   2   0   2   0   0
   0   0   0   0   0   2   0   2   2   2   0   2   2   2   0   2   0   0   2   0
   0   2   2   2   0   2   2   0   0   2   0   0   0   2   0   0   0   2   2   0
  -1   0   0   0   2   2   0   0   0   2   2   0   0   2   2   0   0   0   2   0
   0   2   0   0   0   0   2   2   2   0   2   0   0   2   0   0   0   2   0   0
   2   2   2   0   0   0   2   0   2   2   2   2   2   0   2   0   0   2   0   2
   2   0  -1   0   2   0   0   0   0   2   0   2   0   2   2   2   2   0   0   2
   0   2   0   0  -1   0   0   0  -1   0   2   0   2   0   2   0   2   0   2   0
   0   0   0   2   2   2   2   0   2   2   2   2   2   2   0   0   0   0   2   0
   2   2   2   2   2  -1   0   0   0   0  -1   2   2   2   0   2   0   2   0   0
   2   2   0   0   2   0   0   2   0   2   0   0   0   0   0   0
bnlg439(03)         
   2   2   2   0   0   0   0   2   2   2   2   2  -1   0  -1   0   0   0  -1  -1
   2   0   0   0  -1   0  -1   2   2   2   0   0   2   2   0   2   0   2   0   0
   0   2   0   0   0   2   0   2   0   2   0   0  -1   2   0   2   2   0   2   0
   0   2   2   2   0   2   2   0   0   2   0   0   0   2   0   0   0   2   2   0
   2   0   0   0   0   0  -1  -1  -1   0   0   0   0   2   2   0   0   0   2   2
   0   2   0   0   0   2   2   2   2   0   2   0   0   2   0   0   0   0   2   2
   2   2   2   0   2   0   2   0   2   2   2   0   2   0   2   0   0   0   0   2
   2   0   2   0   0   0   2   0   0   0   2   2   0   0   2   2   2   2   0   2
   0   2   0   0   0   0   2   0   2   0   2   0   2   2   2   0   2   0   0   0
   0   2  -1   2   2   2   0   0   2   2   2   2   2   2   0   0   0   0   2   0
   2   2   2   2   2   2   2   0   0   0  -1   2   2   2   0   2   0   2   0   0
   0   0  -1   0   2   0   0   2   0   2   0   0   0   0   0   0
bnlg2238(04)        
  -1   2   2   0  -1   0   0  -1   2   2   2   2   2   0   2   0   0   0   2   2
  -1   2   2  -1   2   0   2  -1   2   0   2   0   2   2   0   2   2   2   2   2
   2   2   0   0   2   2   0   2   0   2   0   0   2   2   2  -1   2   0   2   2
   0   2   2   2   0   2   0   0   0   2   0   0   0   2   0   0   0   2   2  -1
   2   0   0   0   2   2   2   2   2   0   0   0   0   2  -1   0   2   0   2   2
   0   2   0   0   0   2   2   2   2   0   2   0   0   2   2   2   0   0   2   0
   2   2   2   2   2   0   2   2   0   2   2   0   2   0   2   0   0   2   0   2
   2   2   2   0   0   0   2   0   0   0   0   2   0   0   2   2   0   2   0   2
   0   2   0   2   2   0   0   0   2   0   2   0   2   0   2   0   2   0   2   0
   2   2   2   0   2   2   2   2   2   2   0   2   0   2   0   0   2   0   0   0
   2   2   0   2   2   2   2   0   0   0   0   2   2   0   0   2   0   2   0   0
   2   0   0  -1  -1   0   0   2   2   2   2   0   0   0   0   0
bnlg2086(04)        
   0   0   2   0   2   2   0   2   0   0   2   2   2   0   2   0   2   2   2   2
   2   2   2   2   2   0   0   2   2   0   0   0   0   2   2   0   0   2   0   0
   0   0   2   0   2   0   2  -1   0   2   2   0   2  -1   2   2   2   0   2   2
   0   2   0   2   2   2   0   0   0   2   0   0   0   2   0   0   0   2   2   2
   2   0   0   0   2   2   2   2   2   0   0   0   0   2   2  -1   0   0   2   2
  -1   2   0   0   0   2   0   0   0   0   0   0   0   0   2   0   0   0   2   0
   0   2   2   2   2   0   0   2   0   2   2   2  -1   2   2   2   2   2   2   2
   2   0   0   0   0   0   0  -1   0   0   2   2   0   0   2  -1   0   0   2   2
   0   0   2   2   2   0   2   2   2   0   0   0   0   2   0   2   2   0   2   0
   2   0   2   0   0   2   0   2   0   0   0   2   2   0   2   0   2   0   0   0
   0   2   0   2   2   2  -1   0   0   0   0   0   2   2   0   2   0   2   0   0
   0   0   0   2   2   0  -1   0   2   2   0   0   0   0   0   0
umc177a(06)         
   2   2   2   0   0   2   2   2   0   0   2   0   0   2   2   2   2   2   2   2
   0   2   2   2   2   0   0   2   0   0   0   0   0   2   2   0   0   2   0  -1
   0   0  -1   0   2  -1  -1   2   0   2   0   0   2   0   2   0   2   0   2   2
   0   2   2   2   2   0   0  -1   2   0   0   0   0   2   0   0   0   2   2   2
  -1   0   0   0   2   2   2   2   2   0   0   0   0   2   2  -1   0  -1   2   2
  -1   2   0   0   0   2   2   2   2   2   0   0   0   0   2   0   0   0   2   2
   2   2   2   2   2   0   2   2   0   2   0   0   0  -1   2  -1   2   2  -1   2
   2   0   2   0   0  -1  -1  -1   0   0  -1   0   0   0   2   0   2   0   2   2
   0   0   0   2   2   0   2   0   2   2   2   2   0   0   0   2   0   0   2   2
   0   0   2   2   0   2   2   2   2   0   0   0   2   2   0   0   0   0  -1   2
   0   2   0   2   2   2   0   0   2   2   0   0   2  -1   0   0   0   2   0   0
   0   0   0   2   2   2  -1   0   0   0   2   0   0   0   2   0
csu61b(06)          
   2   2   2   0   0   2   2   2   0   0   2   0   0   2  -1   2   2   2  -1  -1
   0   2   2  -1   2   0   0  -1   0   0   0   0   0   2   2   0   0   2   0   0
   0   0   2   0   2  -1   2  -1   0   2   0   0   2   0  -1   0  -1   0   2   2
   0   2   2   2   2   0   0   0   2   0   0   0   0   2   0   0   0   2  -1   2
  -1   0   0   0   2   2   2   2   2   0   0   0   0   2   2  -1   0  -1   2  -1
  -1   2   0   0   0   2   2   2   2   2   0   0   0   0   2   0   0   0   2   2
   2   2   2   2   2   0   2   2   0   2   0   0   0   2   2   2   2   2   2   2
   2   0   2   0   0   0   0   2   0   0   2   0   0   0   2   2   2   0   0   2
   0   0   0   2   2   0   2   0   2   2   2   2   0   0   0   2   0   0   0   2
   0   2   2   2   0   2   0   2   2   0   0   0   2   2   2   0   2   0  -1   2
   0   2   0   2   2   2  -1   0  -1   2   0   0   2   0   0   0   0   2   0   0
   0   0   0   2   2   2  -1   0   0   0   2   0   0   2   2   0
bnlg1057(06)        
   2   2   2   0   0   2   0   2   0   0   0   0  -1   2  -1   0   2   2  -1   2
   0   0   2  -1   2   0   0   0   0   0   0   0   0   2   0   0   0   2   0   0
   0   0   2   0   2  -1   2  -1   0   2   0   0   2   0  -1   0  -1   0   2   0
   0   2   2   2   2   0   0   0   2   0   0   0   0   2  -1  -1  -1   2   0   2
   2   0   0   0   2   2   2   2   2   0   2   0   0   2   2   2   0   2   2  -1
   2  -1   0   0   0   2   2   2   2   2   0   0   0   0   2   0   0   2   2   2
   2   2   2   2   0   0   2   2   0   2   0   0   0   2   2   2   2   2   2   2
   2   0   2   0   0  -1   0   2   0   0   2   2   0   0   2   0   2   2   2   2
   2   0   2   2   2   0   2   0   2   2   2   2   0   0   0   2   2   0   0   0
   2   2   2   2   0   2   0   2   2   0   0   0   2   2   2  -1   2   0  -1   2
   2   2   0   2   2   2  -1   2  -1   2   0   0   2   0   0   2   0   2   0  -1
   0   0   0   2   2  -1  -1   0   0   0   2   0   0   2   2   0
umc1122(06)         
   2   2   2   0   0   2   2   2   0   0   0   2   0   2   0   2   0   2   0   0
   0   0   2   0   0   0   0   2   2   0   2   0   0   2   0   0   0   2   0   0
   2   0   2   0   2   0   2   2   0   2   2   0   2   0   0   0   2   0   2   0
   0   2   2   0   2   0   0   0   2   2   2   2   2   0   2   2   0   2   2   2
   2   2   0   0   2   2   2   2   2   0   2   0   2   0   2   0   2   2   2   0
   2   2   2   0   0   2   2   2   2   2   2   0   0   0   0   0   0   2   2   2
   2   0   2   0   0   0   2   0   2   2   0   0   0   2   2   2   2   2   2   2
   2   0   2   0   0   2   0   2   0   0   2   2   0   0   2   0   2   2   2   2
   2   2   0   2   2   2   2   2   2   2   2   2   2   0   2   2   0   0   0   0
   2   0   0   2   0   2   0   2   2   0   2   0   2   2   2   0   0   2   2   0
   2   2   0   2   2   2   2   0   2   2   0   0   2   2   0   2   2   2   0   2
   0   0   0   2   2  -1   2   0   0   2   0   0   0   2   2   0
umc1128(07)         
   0   0   0   0   0   2   2   2   0   0   0   2   0   2   0   2   0   2   0   0
   0   0   0   0   0   2   2   2   2   2   2   0   0   0   2   0   2   2   2  -1
   2   0   0   0  -1   0   0   0   0   0   2   0   0   0   0   0   2   0   2   0
   0   0   2   0   0   0   2   0   0   2   2   2   2   0   0   0   0   0   2   0
   0   2   0   0   2   2   0   0   0   2   2   0   2   0   0   0   2   2   2   0
   2   2   0   0   0   0   2   2   2   2   2   0   0   0   0   0   0   2   0   2
   2   2   0   0   0   0   2   0   2   2   0   0   0   0   0   0   0   2   0   2
   2   0   2   2   0   0   0   0   0   0   2   2   0   0   2   2   2   2   2   2
   2   0   0   0   0   0   0   2   2   2   0   0   0   0   2   2   2   0   0   2
   2   2   2   0   0   0   0   2   2   0   2   0   2   2   2   2   0   2   2   0
   2   2   0   2   2   2   2   0   0   0   0   0   2   2   0   0   0   2   2  -1
   2   0   2   2   2  -1   0   0   0  -1   0  -1   2   0   2   0
umc128(08)          
   0   0   2   0   0  -1   2   2   0   0   2   2   0   2   0   2   0   0   2   0
   0   0   2   0   2   2   2   2   2   2   2   0   0   0   2   0   0  -1   2   0
   2  -1   0   0  -1   0   0   0   0   0   2   0   2   0   0   0   2   0   2   0
   0   0   2   0   0   0   2   0   0   2   2   2   2   0   0   0   0   0   2   0
  -1   2   0   0   2   2   0   0   0   2   2   0   2   0   0   0   2   2   2   0
   2   2   0   0   0   0   2   2   2   2   2   0   0   0   0   0   0   2   0   2
   2   2   0   0   0   2   2   0   2   2   2   0   0   0   2   0   0   2   0   2
   2   0   2   2   0   0   0   0   0   0   2   2   0   0   2   2   2   2   2   2
   0   0   0   0   0   0   0   2   0   2   0   0  -1   2   2   2   0   0   0   2
   2   2   2   0   0   0   0   2   2   0   2   0   2   2   2   2   0   2   2   2
   2   2   2   2   2   2   2   0   0   0   0   0   2   2   0   0   0   2   2   2
   2   0   2   2   2  -1   0  -1   0   0   0   2   2   0   0   0
umc166b(08)         
   0   0   0   0   0   2   2   2   2   0   2   2   0   2   0   2   0   0   0   0
   0   0   2   0   2   2   0   2   2   2   2   0   0   0   2   0   0  -1   2   0
   2   0   0   0  -1   2   0  -1   0   0   2   0   2   0   0   0   2   0   2   0
   0   0   2   0   0   0   2  -1   0   2   2   2   2   2   0   0   0   0   2   0
   0   2   0   0   2   2   0   0   0   2   2   0   2   0   0   0   2   2   2   2
   2   2   0   0   0   0   2   2   2   2   2   0   0   0   0   0   0   2   0   2
   2   2   0   0   0   2   2   0   2   2   2   0   0   0   0   0   0   2  -1   2
   0   0   2   2  -1   0  -1  -1   0   0   2   2   0   0   2   2   2   2   2   2
   0   0   0   0   0  -1   0   2   0   2   0   0   2   2   2   2   0   0   0   2
   2   2   2   0   0   0   0   2   2   0   2   0   2   2   0   2   0   2   2   2
   2   2   2   2   2   2   2   0   0   0   0   0   0  -1   0   0   0   2   2   2
   2   0   2   2   2  -1   0   2   0   0   0   2   2   0   0   0
dupssr12(08)        
   2   2   2  -1   0   2   2   2   2   0   2   2   0   2   0   2   0   0   0   0
   0   0   2   0   2   2   0   2   2   2   2   2   0   0   2   0   0  -1   2   2
   2   0   0   2   2   2   0   0   0   0  -1   0   2   0   0   0   2   0   2   0
   0   0   2   0   0   0   2   0   2   2   2   2   2   2   0   0   0   0   2   0
   0   2   0   0   2   2   0   0   0   2   2   0   2   0   0   2   2   2   2   2
   2   2   0   2   2   2   2   2   2   2   2   0   0   0   0   2   2  -1   2   2
   2   2   0   0   2   2   2   0   0   2   2   2   0   0   0   0   0   2   0   2
   0   2   2   2   0   0   0   0   0   0   0   2   2   2   2   2   2   2   2   2
   0   2   0   0   0   0   0   0   0  -1   0   0   0   0   2   2   0   0   0   0
   0   2   2   0   0   0   0   2   0   0  -1   0   2   2   2   2   2  -1   2   2
   2   0   0   2   2   2   2   0   0   0   0   0   0   2   0  -1   0   2  -1   2
   2   0   0   0   2  -1   0   2   0   2   0   2   2   0   0   0
phi011(09)          
   0   0   2   0   2   2   0   2   0   0   2   2   2   2   2   0   0   0   2   2
   0   0   0   2   0   0   0   2   2   0   0   2   0   0   2   0   0   2   2   0
   0   0   0   2   0   2   0   0   2   2   0   2   0   2   2   2   2   0   2   2
   0   0   2   0   0   0   0   2   2   2   2   2   2   2   2   2   2   0   2   0
   0   2   0   0   2   2   0   0   0   0   2   0   2   0   0   2   2   0   2   2
   2   2   0   2   2   2   0   0   0   2   2   0   0   2   0   2   2   2   2   0
   0   2   0   0   2   2   0   0   2   2   2   2   2   0   2   0   0   2   0   2
   2   2   0   2   2  -1   0   0   2   2   0   0   2   2   0   2   2   2   0   2
   0   0  -1   0   0   2   0   0   0   2   2   0   0   0   2   2   0   0   0   2
   0   0   2   2   0   0   0   0   0   2   0   2   2   2   0   2   2   2  -1   0
   2   0  -1   2   2   2   0   0   0   0   0   0   2   2   0   2   0   0   0   0
   0   0   0   0   2  -1   2   2   2   2   0   0   2   0   2   0
bnlg1720(09)        
   2   2   0  -1   0   2   2  -1   0   0   2   0   0   2   0   2   0   0   0   0
  -1   0   0   0   0   2   0   2   2   0  -1   0  -1   0   2   0   0   2   2   0
   0   0   0   0   2   2   0   0   2   2   0   2   0   0   0   0   2   2   2   2
   2   0   0   0   0   0   0   2   2   2   2   2   2   0   2   2   2   0   2   0
   0   2   2   2   0   0   0   0   0   0   2   2   2   0   0   2   2   2   2   0
   2   0  -1   2   2  -1   0   0   0   2   2   0   0   2   0   0   0   0   0   0
   0   2   0   0   2   2   0   0   0   2   2   2   0   0   0   0   0   2   0   2
   0   0   0   2   2  -1   0   0   2   2   0   0   0   2   0   2   2   2   0   0
   0   0  -1   0   0   2   0   0   2   2   2   0   0   2   2   2   0   0   0   2
   0   2   2   2   0   0   2   0   0   2   0   2   0   2   2  -1   2   2   2   0
   2   2   2   0   2   0   0   0   0   0   2   2   2   2   0   2   0   0   0   0
   2   0   0   0   2  -1   2   2   2   2   0   0   0   2   2   0
umc106a(10)         
   2   2   0   2   2  -1   2   2   0   2   2   0   0   2   0   2   0   2   0   0
   2   0   0   0   0   0   0   2   2   0   2   0  -1   2   2   0   2   2   0   0
   0   0   2   0   2   2   2   0   2   2   2   2   0   0   0   0   2   0   2   2
   0   0   2   0   0   0   0   2   2   2   2   2   2   2  -1  -1   2   0   2   0
  -1   2   2   2   0  -1   0   0   0   2   2   0   2   0   0   2   2   2   2   0
   2   0   2   2   2   2   0   0   0   2   2   0   0   2   2   0   0   0   2   2
   0   2   0   2   2   0   0   2   0   2   2   2   0   2   2   2   2   2   2   2
   0   0   0   2   2  -1   0   0   2   2   0   0   0   2   0   2   2   2   2   0
   0   0   2   0   0   2   0   0   2   2   2   0   0   0   2   2   0  -1   0   2
   0   2   2   2   0   0   2   0   0   2   0  -1   0   2   2   2   2   2   2   2
   2   2   2   0   2   0   0   0   0   0   2   2   2   0   0   2   0   0   0   0
   2   0   0   0   2   0   2   2   2   0   0  -1   0   2   0   0
umc147b(10)         
   2   2   2   2   2   2   0   2   2   2   2   0   0   2   0   0   0   0   0   0
   2   0   0   0   0   0   0   0   0   0   0   0   2   2   2   0   2   2   0   0
   0   0   2   0   2   2   2   2   2   2   2   2   0   0   0   0   2   0   2   2
   0   0   2   0   0   0   0   2   2   0   2   2   2   2   2   2   2   0   0   0
   0   2  -1   0   0   0   0   0   0  -1   2   0   2   0   0   2   2   2   2   0
   2   0   2   2   2   2   2   2   2   2   2   0   0   2   2   2   2   0   2   0
  -1   2   0   2   2   2   2   2   0  -1   2   2   0   2   2   2   2   2   2   2
   0   2  -1   2   2   2  -1  -1   2   2   2   0   0   2   0   2   2   0   2   0
   0   0   2   0   0   2   0   0   2   2   2   0   0   0   2   2   0   0   2   2
   0   2   2   0   0   2   2   2   0   0   2   0   2   2   2   2   0   2   2   2
   2   2   2   0   0   0   0   0   0   0   2   2   2  -1   0   2   0   0   0   0
   2   0   0   0   2   0   2   0   2   0   0  -1  -1   2   0   0
bnlg2331(11)        
   2   2   0   2   0   2   0   0   2   2   2   0   2   0   2   0   0   2   2   2
   2   0   2   2  -1   0   2   2   2   0   0   0   2   0   2   0   0   2   0   2
   0   2   0   0   0   2  -1   2   0   2   2   2   2   2   2   2   2   2   2   2
   2   0   2   0   2   0   0   2   2   0   2   2   2   2   2   2   2   0   2   0
   0   2   0   0   0   0   2   2   2   2   0   2   0   0   0   2   2   0   2   0
   0   2   2   2   2   0   2   2   2   2   2   2   2   2   2   2   2   0   0   2
   2   2   0   2   0   2   2   2   2  -1   2   0   2   0   2   0   0   2   0  -1
   0   2   2   2   0   0   2   0   2   0   2   2   0   2   2   2   0   0   2   2
   2   0   0   0   0   2   0   2   2   2   0   0   0   0   2   2   0   2   2   0
   0   2   2   2   0   2   2   2   2   0   0   2   0   2   2   2   0   2   2   0
   2   0   0   0   0   0   2   0   0   0   2   2   2   2   2   2   0   2   0   2
   2   0   0   0   0   0   2   0   2   0   0  -1   0   0   0   0
bnlg2123(11)        
   2   2   0   2   0   2  -1   2   2   0  -1   0   2   0   0   0   0   2   0  -1
   2   0   2   0   2   0   2   2   2   0   0   0   2   0   2   0  -1   2   0   2
   0   2   0   0  -1   2   0   2   2   2   0   2   2   0   0   0   2   2   0   2
   2   0   2   0   2   0   0   2   0  -1   0   0   0   2   2   2   2   0   2   0
   0   0   0   0   0   0   2   2   2   2   0   2   0   0   0   2   0   0   2   0
   0   2   2   2   2  -1   2   2   2   2   2   2   2  -1   2   2   2   0   0   2
   2   0   0   2   2   2   2   2   0  -1   2   0   0   0   2   0   0   2   0   2
   0   2   2   2   2   0  -1   2   2   2   2   2   0   2   0   2   0   0   2   2
   0   0   2   2  -1   0   0   2   2  -1   0   0  -1   0   2   2   0   0   2   0
   0   2   2   0   0   2  -1   0   2   0   0   2   0   2   2   2   0   0   2   0
   2   0   0   0   0   0   0   0   0   0   2   2   2   2   0   2   0   0   0   2
   0   0   2  -1   0   0   0   2   0   0   0  -1   2   2   0   0
bnl6.32(12)         
   2   2   2   2   0   2   0   2   2   0   0   0   0   2   0   0   0   2   0   0
   2   0   2   2   2   0   2   0   0   0   0   0   2   2   2   0   2   2   0   2
   0   2   0   0   0   2   0   2   2   2   2   2   2   0  -1   0   2   0   0   2
   0  -1   2   2   2   0   0   2   0  -1   0   0   0   2   2  -1   2   0   0   0
  -1   0   0   0   0   0   2   2   2   0  -1   0   0   0   0   2   0   0   2   0
   0   2   2   2   2   2   2   2   2   2   2   2   2  -1   2   2   2   0   2   2
   2   0   0   2   2   2   2   2   0   0  -1   0   0   0   2   0   0   2   0   2
   0   2  -1   0   2   0  -1   2   2   2   2   2   0   2   0   0   0   0   2   2
   2   0   2   2   2   0   0   2   2   0   2   0  -1   0   2   0   0   0   2  -1
   2   2   2   0   0   2   2   0   2   0   0   2   0   2   2   0   0   0   0   2
   0   0   0   0   0   0   0   0   0   2   0   2   0   0  -1   2   0   0   0   0
   0   0   2   2   0   0   0   2   0   0   0   0   2   2   0   0
phi402893(00)       
   2   2   0   0   0   0   0   2   2   0   0   0   0   0   0   0   2   0   0   0
   0   0   0   0   0   2   0   0   0   2   0   0   0   0  -1   2   0   0  -1   0
   0   0   2   0  -1   2   2   0   0   0   0   0   0   0   0   0   2   2   0   2
   2   2   0   0   2   2   2   0   0   2   2   2   2   2   0   0   0   2   0   2
   2   2   0   0  -1   2   0   0   0   0   2   2   0   0   2   0   2   2   2   2
   0   2   0   2   2   0   0   0   0   0   0   2   2   0   2   0   0   0   0   2
   0   0   0   2   0   0   0  -1   2   2   0   0   0   2   2   2   2   2   2  -1
   2   0   0   2   0   0   0   2   2   0   2   0   0   0   0   0   2   0   0   0
   2   2   2   2   2   0   0   0   2   0   0   0   2   2   0   2   2   0   2   2
   0   2   0   0   2   2   2   0   2   0   2   0   0   0   0   0   0   0   2   0
   2   2   2   0   0   0   0   0   0   0   0   2   2   2   0   0   2   2   0   2
   2  -1   2   0   0   0   2   2   0   0   2   2   2   0   0   2
bnlg1297(02)        
  -1   0   0   0   0   0   0   2   2   0   0   0   0   0   0   0   2   2   0   0
   2   0   0   0   0   2   0   0   0   2   2   0   0   0   0   2   2   0   2   0
   2   0   2   0   0   0   2   0   0   0   2   0   0   0   0   0   2   0   0   2
   0   0   0   0   2   2   2   0   0  -1   2   2   2   2  -1   2   0   2   0   2
   2   2   0   0   0   0   0   0   0   0   2   0   2   0   0   0   2   2  -1   2
   0   2   0   2   2   0   0   0   0   0   0   2   0   0   0   0   0   0   0   2
   0   0   0   0   0   0   0   0   2   0   0   0   0   2   2   2   2   2   2   2
   0   0   0   2   0   0   0   2   2   0   2   0   0   0   0   0   0   0   2   2
   0   0   0   2   2   0   0   0   2   0   0   0   0   2   0   0   0   2   0   2
   0   2   0   0   2   2   2   0   2   0   2   0   0   0   0   0   0   2   2   2
   2   2   2   0   2   2   0   0   0   0   2   0   2   2   0   2   2   2  -1   0
   2  -1   2   0   0   2   2  -1   0   2   0   2   2   0   0   2
bnlg2042(02)        
   2   2   0   0   0   0   0   0   2   0  -1   2   0   0   0   0   2   2   0   0
   2  -1  -1   0   2   0   2   0   0   2   2   0   0   2   0   2   0   0  -1   2
  -1   2   2   0   2   0   2   2   2   0   2   2   0   2   0   2   2   0   0   2
   0   0   0   0   0   0   2   0   0  -1   0   0   0   2   2   2   2   2   0   2
   2   0   0   0   0   0   0   0   0   0   2   0   2   0   0   0   2   0   0   2
   2   2   0   2   2   2   2   2   2   2   0   2   2   0   0   0   0   2   2   2
   2   0   0   0   2   0   2   0   2   0   2   0   2   2   0   2   2   0   2   0
   0   0   2  -1   2   0   0   2   0   2   2   0   0   0   0   0   2   0   2   2
   0   0   0   0   0   2   0   0   0   0   2   0   0   2   0   2   0   0   0   2
   0   0   0   2  -1   2   0   2   2  -1   2  -1   0   0   0  -1   0   2   0   2
   2   0   2   2   2   2  -1   0   0   0   2   2   2   2   0   2   2   2  -1   0
   2   0   2   0   2   2  -1   0   2   2   2   2   2   0   0   2
umc44b(03)          
   2   2   2   2   0   2   0   2   0   2   2   2   2  -1   2   0   2   2   2   2
   2   0   0   2   0   2   0   2   2   0   0   0   2   0  -1  -1   2   0   2   0
   0   0   2   0   0   0   2  -1   2   0   2   2   0   2   2   2   2   0   0   2
   0   0   2   0   2   0   2   0  -1   0   0   0   0   2   2   2  -1   2   2   0
   2   0   0   0   2   2   0   0   0   0   2   0   2   0   0   0   2   0   0  -1
   0   2   0   0   0   2   2   2   2   0   0   2   2   2   2   0   0   2   2   2
   2   0   2   2   2   0   2   2   2   0   0   0   2   2   0   2   2   0   2   0
   0   0   2   0   2   0   2   2   0   2   2   0   0   0   0   0  -1   0   2   2
   2   0  -1   0   0   2   0   2   2   2   2   0   0   2   2   2   2   0   0   2
   0   0   2   0   2   2   2   2   2   2   2   0   2   0   0   2   0   2  -1   0
   0   0   2   2   2   0   0   0   0   0   2   2   2  -1   0   2   2   0   0   0
   0   0   2   0   2   0   0   0   2   2   2   2   2   2   0   2
csu40(03)           
   0   0  -1   0   0  -1   0   2   0   2   2   2   2   0   2   0   2   2   0   2
   2   0   0   2   0   2   0   2   2   0   2   0   2   2   0   0   2   0   2   0
   2   0   2   0   2   2   2   2   0   0   0   0   0   0   2   0   2   0   0   2
   0   0   0   0   2   2   2   0   0   0   2   2   2   2   0   0   0   2   2   2
  -1   2   0   0   2   2   0   0   0   0   2   0   0   0   0   0   0   0   0   0
   0   2   0   0   0   2   2   2   2   0   0   0   0   2   2  -1   0   2   2   2
   2   0   0   2   2   0   2   2   2   0   2   2   0   2   0   2   2   0   2   0
   0  -1   0   2   2   2  -1   0   0   0   0   0   0   0   0   0   0   0   2   2
   0   0   0   0   0   2   0   0   2   0   2   0   0   2   2  -1   2   2   0   2
   0   0   2   0   0   2   2   2   2   2   2   0   2   2   2  -1   0   0  -1   0
   0  -1   2   2  -1   0   2   0   0   0   2   2   2   2   2   0   0   2   0   0
   0   0  -1   0   2   0   2   0   0   2   2   0  -1   2   0   0
umc135(04)          
   0   0   0   0   0   0   0   2   0   2   0   2   2  -1  -1   0   2   2   2   2
   2   0   0   2   0  -1   2   2   2   0   2   0   2   2   2   2   2   0   2  -1
   2  -1   2   0   2   2   2   2   0   0   2   0   0   2   2   2   2   2   0   2
   2   0   0   0  -1   2   2   0   0   0   2   2   2   2   0   0   0   2   2   2
   2   2   2   2   2   2   0   0   0   0   2   2   0   0   0   0   0   0   0   0
   0   0   0   0   0   2   2   2   2   0   2   0   0   2   2   0   2   2   2   0
   2   0   0   2   2   0   2   2   2   0   0   2   2   2   0   2   2   0   2   0
   0  -1   2   2   0   2  -1   0   0   0   0   0   0   2   2   0   2   2   0   2
  -1  -1   2   0   0   0   0   2   2   0   2   0   0   0   2   0   2   2   0   2
   0   0   2   0   0   0   2   2   2   2   2   0   2   2   2  -1   0   0  -1   2
   0  -1   2   2   2   2   0   0   0  -1   2   2   2   2   2  -1   0   2   2   0
   0   0  -1   2   2   0   2   0   0   2   2   2  -1   2   0   0
umc8g(05)           
   0   0   0   0   0   2   0   2   0   0   0   2  -1  -1   0   0   2   0   0  -1
   2   0   0   0   0   2   2   2   2   0   0   0   2   2   2   2   2   2   2   2
   0   2   0  -1   2   2   0   2   0   2   2   0   0   2  -1   2   2   2   2   2
   2   0   0   0   2   2   2   0  -1   0   2   2   2   2   0   0   0   2   2   2
   2   2   2   2   2   2   0   0   0   0   2   2   0   0   0   0   0   0   2   2
   0   0   2   0   0   0   2   2   2   2   0   0   0   2   2   2   2   2   0   0
   2   0   2   2   0   0   2   2   2   0   0   2   2   0   0   0   0   0   0  -1
   0   2   2   2   0   2   2   0   0   0   0   2   2   0   2   0   2   0   2   2
  -1   2   2   0   0   0   0   2   0   0   2   2   2   0   2   0   2   2   0   2
   0   0   2   0   0   0   2   2   2   2   2   2   0   0   2   2   0   0  -1   2
   0  -1   2   2   2   2   0   0   0  -1   2   2   2   2  -1  -1   0   2   2   0
   2   0  -1   2   2   0   2   0   0   2   2   2  -1   2   0   0
csu54a(07)          
   0   0   0  -1   0   2   0   2   0   2   0   0   0  -1   0   0   2   2   0   0
   2   0   0   0   0   2   2   2   2   0   0   0   2   2   2   2   2   0   2   2
   0   2   0   2   2   2   0   2   0   2   2   0   0   0   0   0   2   2   2   0
   2   0   0   0   2   2   2   0   2   0   2   2   2   2   0   0   0   2   2   0
   2   2   2   2   2   2   0   0   0   0   2   2   0   0   0   0   0   0   2   2
   0   0   2   0   0   0   2   2   2   2   0   0   0   2   2   0   0   2   0   0
   2   0   2   2   0   0   2   2   2   0   0   2   0   0   0   0   0   0   0   0
   0   0   2   2   0   2   2   0   0   0   0   2  -1   0   0   0   2  -1   0   2
  -1   2   2   0   0   0   0   0   2   0   2   2   2   0   2   0   2   2   2   2
   0   0   2   0   0   0   2   2   2   2   2   2   0   0   2   2   0   0   2   2
   0   2   2   2   2   2   0   0   0   0   2   2   2   2  -1  -1   0   2   2   0
   2   0  -1   2   2   0  -1   0   0   2  -1   2   2   0   0   0
umc55a(06)          
   0   0   0   0   0   2   2   2   0   2   2   0   0  -1   0   2   2  -1   0   0
   0   0   0   0   0   2   2   2   2   0  -1  -1   2   2   2   2   2   0   2   2
   2   2   0   2   2   2   0   2   0   2   2   0   0   0   0   0   2   2   2   0
   2   2   0   2   2   2   2   0   2   0   2   2   2   2   0   0   0   2   2   0
   2   2   2   2   2   2   2   2   2   0   2   2   2   2   2   0   0   2  -1   2
   2   0   2   0   0   0   0   0   0   2   0   0   0   2   0   0   0   2   0   0
   0  -1   2   0   0   0   0   0   2   0   2   2   0   0   0   0   0   0   0   0
   0   0   0   2   0   2   2   0   0   0   0   2   0   0   2   0   2   0   0   2
   2   2   2   0   0   0   0   0   2   0   2   2   2   0   2   0   2   2   0   2
   0   0   2   0   2   0   2   2   2   2   2   2   0   0   2   2   0   0   0   2
   0   2   2   2   2   2   0  -1   0  -1   2  -1   2   2  -1  -1   0   2   2   0
   2   0   0  -1   2   0  -1   0   0   2   2   2   2   2   0   0
umc152              
   0   0   0   0   0   0   2   2   0   2   2   0   0  -1   0   2   2   2   0   0
   0   0   0   0   0   2   2   2   2   2  -1   0   2   2   2   2   2   0   2   2
   2   2   0   0   2   2   0   2   0   2   2   0   0   0   0   0   2   2   2   0
   2   2   0   2   2   2   0   0   2   0   2   2   2   2   0   0   0   2   2   0
   2   2   2   2   2   2  -1  -1  -1   0   2   2   2   2   2   0   0   2   2   2
   2   0   2   0   0   0   0   0   0   2   0   0   0   2   0   0   0   2   0  -1
   0   0   2   0   0   0   0   0   2   2   2   2   0   0   0   0   0   0   0   0
   0   0   0   2   0   2   2   0   0   0   2   0   0   0   2   0   2  -1   0   0
   2   2   2   0   0   0   0   0   2   0   2   2   2   0   2   2   2   2   0   2
   0   0  -1   0   2   0   2   2   2   2   2   2   0   0   2   2   0   0   0   2
   0   2   2   2   2   2   2   2   0  -1   2  -1   2   2  -1  -1   0   2   2   0
   2   0   0  -1   2   0  -1   2   0   2   2   2   2   0   0   0
umc14b(07)          
   0   0   0   0   0  -1   2   2   0   2   2   0   0  -1   0   2   2   2   0   0
   0   0  -1   0   0   2   2   2   2   2  -1   0   2   2   0   2   2   0   2   2
   2   2   0   0   2   0   0   2   0  -1   2   0   0   0   0   0   2   2   2   0
   2   2   0   2   2   0   0   0   2   0   2   2   2   2   0   0   0   2   2   0
   2   2   2   2   2   2   2   2   2   2   2   2   0   2   2   0   0   2   2   2
   2   0   2   0   0   0   0   0   0  -1   0   0   0   2   0   0   0   2   0   0
   0   0   2   0   0  -1   0   0   2   2   2   2   0   0   0   0   0   0   0   0
   0   0   0   2   0   2   2  -1   0   0   2   0  -1   0   2   0   0   2   0   2
   2   2   2   0   0   0   2   0   2   0   0   2   2   0   0   2   2   2   0   2
   0   0   2   0   0   0   2   2   2   0   0   2   0   0   2   0   0   0   0   2
   0   0   2   2   2   2   2   2   0  -1   2  -1   2   2   2  -1   0   2   2   2
   2   0   0   2   2   0  -1   2   0   2   2   2   2   0   0   0
csu154a(07)         
   0   0   0   0   0   2   0   2   2   2  -1   0   2   2   2   0   2   2   2   2
   2   0   2   2   2   2   2   2   2   2   0   0   2   2   2   2   2   2   2   2
   0   2   0   0   2   0   0   2   2   2   2   2   2   0   2   0   2   2   0   0
   2   2  -1   2   0   0   0   0   2  -1   2   2   2   2   0   0   0   2  -1   2
   2   2   2   2   2   2   2   2   2   0   2   2   2   2   2   0  -1   2   2   2
   2   0   2   2   2   0   0   0   0   2   2   0   0   2   2   0   0   2   0   0
   0   2   0   2   0   0   0   2   2   0   0   2   0   0   0   0   0   2   0   2
   0   0   0   2   2  -1  -1  -1   0   2   2   0   0   0   0   0   2   0   0   2
   2   2   0   0   0   0   2   2   0   0   0   2   2   2   2   2   2   2   2   2
   0   0   2   0   0   2   2   2   2   2   0   2   0   2   2   0   0   0   0   2
   0   0   0   2   2   2   2   2   2   0   2   2   0   2  -1  -1   0   2   2   2
   2   2   0   2   2   0   2   2   0   2   2   0   2   2   0   0
dupssr25(08)        
   0   0   0   0   2   2   0   2   2   0   0   0   0   2   0   0   2   2   0   0
   2   0   2   0   2   0   2   0   0   2   0   0   2   2   0   2   2   2   0   2
   0   2   0   0   2   0   0   2   2   2   2   2   2   0   0   0   2   2   0   0
   2   2  -1   2   0   0   0   0   2   2   2   2   2   2   0   0   0   2   0   2
   2   2   2   2   2   2   2   2   2   0   2   2   2   2   2   0   0   2   2   2
   2   0   2   2   2   0   0   0   0   2   2   0   0   2   2   0   0   2   0   2
   0   2   0   2   0   0   0   2   2   0   0   2   0   0   0   0   0   2   0   2
   0   0   0   2   2   2   2   2   0   2   2   2   0   0   2   0   0   0   0   2
   2   2   0   0   0   0   2   2   0   2   0   2   2   2  -1   0   0   2   0   0
   2   0   2   0   0   2   2   0   2   2   0   2   0   2   2   0   0   0   0   2
   0   0   0   2   2   2   2   2   0   0   2   2   0   2  -1   2   0   2   2   2
   2   2   0   2   0   0   2   2   0   2  -1   2   2   2   0   0
umc150b(08)         
   0   0   0   0  -1   2   0   2   2   0   0   0   0   0   0   0   2   2   0   0
   2   0   2   0   2   0   2   2   2   2   0   0   2   2   0   2   2   2   0   2
   0  -1   0   0   2   0   0   0   2   2   2   2   2   0   0   0   2   2   0   0
   2   2  -1   2   0   0  -1   0   2   2   2   2   2   2   0   0   0   2   2   2
   2   2   2   2   2   2   2   2   2   0   2   2   2   2   2   0   0   2   2   0
   2   0   2   2  -1   0   0   0   0   0   2   0   0   2   2   0   0   2   0   2
   0   0   0  -1   0   0   0   2   0   0   0   2   0   0   0   0   0   2   0   2
   0   0   0   2   2   2   2   2   0   2   2  -1   0   0   2   0   2   0   0   2
   2   2   0   0   0   0   2   2   2   0   0   2   2   2  -1   0   0   2   0   0
  -1   2   2   0   0   2   2   0   2   2   0   2   0   2   2   0   0   0   0   2
   0   0   0   2   2   2   2   2   0   0   2   2   2   0   2   2   0   2   2   2
   2   2   0   0   0   0   2   2   0   2   2   2   2   2   0   0
umc1551(09)         
   0   0   0   0  -1   2   2   2   2   2   0   2   0   0   0   2   2   2   0   0
   2   2   2   0   2   0   2   2   2  -1   0   0   2   2   0   2   2   2   0   2
   0  -1   0   0   2   0   0   2   2   2  -1   2   2   0   0   0   2   2   0   2
   2  -1  -1   2   0   0   2   0   2   0   2   2   2   2   0   0   0   2   2   2
   2   2   2   2   2   2   2   2   2   0   2   2   2  -1  -1   0   0   2   2   0
   2   0   2   2   2   2   0   0   0   0   2   0   0   0   2   2   2   2   2   0
   0   0   0   2  -1   0   0   2   0   0   0   2   0   0   0   0   0   2   0   2
   0   2   0   2   2   0   2   2   0   2   2   2   0  -1   2   0   2   0   0   2
   2   2   0   2   2  -1   2   0   2   2   0   2   2   2   0   0   0   2   2   2
   2   2   2   2   0  -1   0   2   2   2   0   2   2   2   2   0   2   0   0   2
   0   0   0   0   2   2   0   2   0   0   2   2   0   0   2   2   2   2   2  -1
   2   2  -1   0   0   0   2   2   0   2   2   2   2   2   0   0
csu109a(09)         
   0   0   0   0   0   0   0   0   0   2   0   0   0   0   0   2   0  -1   0   0
   2   2   2   0   2   0  -1  -1  -1   0   0   2   2   2   2   2   2   0   0   2
   0  -1   2   2   2   0   2   2   2   0   2   2   2   0   0   0   0   2   0   0
   2  -1   0  -1   0   0   0   0   0   0   2   2   2   2   0   0   0  -1   2  -1
   2   2   2   2   2   2   2   2   2   0   0  -1   2  -1   0   0  -1   2   0   0
   0   0   2   2   2   2   0   0   0   0   2   0   0   2   2   0   0   2   2   2
   0   0   0   2   2   0   0  -1   0   0   0   0   0   2   2   2   2   0   2   0
   0   0   0   2   2   0   2  -1   0   2   2   2   2   0   2   0   2   2   2   0
   0   2   0   2   2   0   0   0  -1   2   2   2  -1   2   0   2   0   2   2   0
   2   2   2   2   0   2   0   2   0   2   0   2   0   0   2   2   2   0   0   2
   0   0   0   0   2   0   0   2   0   0   2   2   0   0   2   2   2   2   0   0
   0   2   0   2   0   0   2   0   0   2   2   2   0   2   0   0
umc36a(09)          
   0   0   0   0  -1   0   2   0   0   2   0   0   0   0   0   2   0   2   0   0
   2   2   2   0   2   0   2   2   2   0   0   2   2   2   2   2   2   0   0   2
   0  -1   2   2   2   0   2   2   2   0   2   2   2   0   0   0   0   2   0   0
   2  -1  -1  -1   0   0   0   0   0   0   0   0   0   2   0   0   0   2   2  -1
   2   0   2   2   2   2   2   2   2   0   0   2   2  -1  -1   0  -1   2   0   0
   0   0   2   2   2   2   0   0   0   0   2   0   0   2   2   0   0   2   2   2
   0   0   0   2   2   0   0   2   0   0   0   0   0   2   2   2   2   0   2   0
   0   0   0   2   2   0   2  -1   0   2   2   2   2   0   2   0   2   2   2   0
   0   2  -1   0   0   0   0   0  -1   2   2   2  -1   2   0   2   0   2   2   2
   2   2   2   2   0   2   0   2   0   2   0   2   2   0   2   2   2   0   0   2
   0   0   0   0   2   0   0   2   0   0   2   2   0   0   2   2   2   2   0   0
   0   2   0   2   0   0   2   0   0   2   2   2   0   2   0   0
umc32a(01)          
   2   2   2   0   2  -1   2   2   0   2   2   0  -1   2   0   2   0   2  -1   0
   0   0   0   0  -1   2   2   0   0   2   0   0   0   2  -1   2   2   0   2   2
   2   2   2   0   2   0   2   0   2   2   2   2  -1   0   0   0   2   0   0   0
   0  -1   0   0   0   2   2   2   2   0   2   2   2   2   2   2   2   0   0   2
  -1   2   0   0   0   0   2   2   2   2   0   0   0   0  -1   0   0   0   0   0
   0   0   0   0   0   0   2   2   2   0   0   2   2   2   2   2   2   2   0   2
   2   2   2   2   0   2   2   2   2   0   2   0   0   2   2   2   2   2   2  -1
   0   2  -1   0   2   0   0   0   0   2   2   0   0   0   0   0   2   2  -1   2
   2   2   0   2   2   2   2   2   2   0   0   2   2   0   0   2   0   0   2   0
   0   2   0   0   2   2   2   0   2   2   0   0   2   2   2   2   2   2   2   2
   2   2   0   2   2   2   2   2   2   2   0   2   2   2   0   0   0   0   2  -1
   2  -1   2   2   0   2   0   2   0   0   2   0   2   2   2   0
phi104127(01)       
   2   2   2   0   0   2   2   2   0   2   2   0   0   2   0   2   0   2   0   0
   0   0   0   0  -1   0   2   2   2   2   2   0   0   0   0   2   2  -1   0   2
   2   2   2   0   0   0   2   2   2  -1   2   2   2   0  -1   0   2   0   0   0
   0   2   0   2   0  -1   2   0   2   2  -1   2   2   2   2   2   2   0   2   2
   0   2   2   2   0   0   2   2   2   2   0   0   0   2   2   0   0   0   0   0
   2   0   0   0   0   0   2   2   2   0   0   2   2   2   2   0   0   2   0   0
   2   2   0   2  -1   0   2   2   2   0   2   0   0   2   0   2   2   2   2   0
   0   0   2   0   2   0   0   0   0   2   2   0   0   0   0   0   2   2  -1   0
   2   2   0   2   2   2   0   2   2   0   0   2   2  -1   0   2   0   0   2   2
   0   2   0   0   2   2   2   0   0   2   0   0   2   2   0   2   2   2   2   2
   2   2   0   0   2   2   2   0   2   2   0   2   2   2   0   0  -1   0   0   2
   2   0   2   2   0   2   0   2   0   0   2   0   2   2   2   0
bnlg1325(03)        
   2   2   2   0   0   2   0   2   0   2   0   0   0   0   0   0   0   2   0   0
   0   0   0   0  -1   0   2   2   2   2   2   2   2   2   0   0   2   2   0   2
   2   2   2   2   2  -1   0   0   0   2   0   0   2   0   0   0   2   0   0   0
   0  -1   2   2  -1   2   0   0   2   0   2   2   2   2   2   2   2   0   2   2
   0   2   2   2   0   0   2   2   2   2   0   0   0   2  -1   0   0   2   2   0
   2   0   0   0   0   0   2  -1   2   0   0   2   2   2  -1   0   0   2   0   0
   2   2   2  -1   0   0   2   0   0   0   0   2   0  -1   2  -1   2   2   2   2
   0   0   2   0   0   0   2   0   0   0  -1   0  -1   0   0   0   2   2   0   0
   2   2   0   0   0   2   0  -1   0   2   0   2   2   2   2   2   0   0   2   2
  -1  -1   0   0   2   2   0   0   0   2   0   0  -1   2   0   2   2   2   2   0
   2   2   0   2   2   2   2   0   2   2   0   2   2   2   0   2  -1   0  -1   2
   2  -1   2   2   2   2   0   2   0   0   2   0   0   2   2   0
bnlg1447(03)        
   2   2   0   0   0   0   0   2   0  -1   0   0   0   0   0   0   0   2   0   0
   0   0   0   0   0   0   2   2   2   2   2   2   0   2   0   2   2   2   0   2
   2   2   0   2  -1   0   0   0   0   2   0   0   0   0   0   0   0   0   0   0
   0   0   2   0   0   2   0   0   0   0   2   2   2   2   0   0   0   0   2   2
   0   2   2   2   0   0   0   0   0   0   0   0   0   0   0   0   0   2   2   0
   2   0   0   0   0   0   0   0   0   2   0   2   2   2   2   2  -1   2   0   0
   0   2   0   2   0   0   0   2   2  -1   0   2   0   0   2   0   0   2   0   2
   0   2   0   0  -1   2   0   0   2   0   2   0   2   0   0   0   2   2   2   0
   2   2   0   0   0  -1  -1   2   0   2   0   0  -1   2   2   0   0   0   2   0
   0   2   0   2   0   2  -1   0   0   2   0   0  -1   2   2   2   0   0   2   0
   2   2   0   2   0   2   2  -1   2   2   0   0   2   0   0   2  -1   0  -1   0
   2   0   2   2   2   2   0   2   0   0   0   0   0  -1   2   2
umc154(04)          
   0   0   0   0   0   0   0   2   0   2   0   2   0   0   0   0   2   2   0   0
   0   0   0   0   0   0   0   2   2   2   2   0   0   0  -1   2   2   2   0  -1
   2  -1   0   0  -1   0   0   2   0   2   0   0   0   0   0   2   2   0   0   0
   0   0   2   0   2   2   0   0   0   2   2   2   2   2   0   0   0   0   2   2
   0   2   2   2   0  -1   0   0   0   2   0   0   0   0   0   0   2   2   2   0
   2   0   0   0   0   0   0   0   0   0   0  -1  -1   2   2   2   2  -1   0   0
   0   0   2   2   0   0   0   2  -1   2   0   2   0   0   2   0   0   0   0   2
   0   2   0   2   0   0   0   0   2   0   0   0   0   0   0   0   2   2   2   0
   2   0   0   2   2   2   0   2   0   2   0   0   0   0   2   0   0   0   2   0
   2   2   0   2   0   2   2   0   0   2   2   0   0   0   2   0   0   0   2   0
   2   2   0   2  -1   2   2   0   2  -1   0   0   2  -1   0   2  -1   2   0   0
   0   0   0   0   2   2   0   2   0   0   0   0   2  -1   2   2
umc92a(04)          
   0   0   0   2   0   0   0   2   0   2   0   2   0   0   0   0   2   2   0   0
   0   0   0   0   0   0  -1   2   2   2   2   0   0   2   2   2   2   2   0  -1
   2  -1   0   0   2   0   0   2   0   2   0   0   0  -1   0   2   2   0   0   0
   0   0   2   0   2   2   0   0   0   2   0   0   0   2   0   0   0   0   2   2
   0   0   2   2   0   0   0   0   0  -1   0   0   0   0   0   0   2   2   2   0
   2   0   0   0   0   0   0   0   0   0   0  -1   2   2   2   2   2   0   0   0
   0   0   0   2   0   0   0   2   0   2   0   2   0   0   2   0   0   0   0   2
   0   2   0   2   0   0   0   0   2   0   0   0   0   0   0   0   2   2   0   0
   2   0   0   2   2   2   0   2   0   2   0   0   0   0   2   0   0   0   2   0
   2   2   0   2   0   2   2   0   0   2   2   0   0   2   2   0   0   0   2   0
   0   2   0   2  -1   2   2   0   2  -1   0   0   2  -1   0   2  -1   2   0   0
   0   0   0   0   2   2   0   2   0   0   0   0   2   0  -1   2
bnlg1019a(04)       
   0   0   0   2   0   0   0   0   0   2   0   2   0   0   0   0   0   2   0   0
   0   0   2   0   2   0   0   0   0   2   2   0   0   0   2   2   2   2   0   0
   2   0   0   0   0   0   0   2   0   0   0   0   2   0   0   0   2   0   0   0
   0   2   2   0   2   2   0   0   0   2   0   0   0   2   0   0   0   0   0   2
   0   0   2   2   0   0   0   0   0   2   0   0   0  -1   0   0   2   0   0   0
   2   2   0   0   0   2   0   0   0   0   0   0  -1   2   2   2   2   0   2   0
   0   0   0   2   2   0   0   2   2   2   0   2   0   0   2   0   0   0   0  -1
   0   2   0   2   0   0   0   0   2   0   0   0   0   0   0   0   0   2   2   0
   2   0   0  -1  -1   2   0   2   0   0   0   0   0   0   2   0   2   0   2   0
   2   0   0   2   0   2   2   0   0   0  -1   0   0   2   2   2   0   0   2   0
  -1   2  -1   2   0   2   2   0   2  -1  -1   0   0   0   2  -1   0   2  -1   0
   0   0   0   0   2  -1   0   0   0   0   2   0   2   0   2   0
phi053(05)          
   0   0   0   2   0   0   0   0  -1  -1   0   2   0   0   0   0   2   2   0   0
   0   2  -1   0   2   0   2   0   0   2   0   2   0   0   2   0   0   0   0   2
  -1   2   0   2   0   2   0   2   0   0   0   0   2   0   0   0   0   0   0   2
   0   0   2   0   2   2  -1   0   0   2   0   0   0   0   0   0   0   0   0   0
  -1   0   2   2   0  -1   0   0   0   2   0   0   0   0   0  -1   0   2   0   0
   2   2   0   0   0   0   0   0   0   0   0   0   0   2   0   2  -1   0  -1  -1
  -1  -1   0  -1   0   2   0   0   0   2   0   2   0   0   2   0   0   0   0   0
   2   2   0   2   0  -1   0   0   2   0   0   0   2   0  -1   0  -1   2   2   0
   2   2  -1   0   2   2   0   2   0   2   0   0   0   0   0   0   0   0   2   0
   0   0   0   2   0   0   2   0   0   0   0   0   0   2   2   2   0   0   2   0
  -1   2  -1   0   0   0   2  -1   2  -1   2   0   0   0   2   0   0   2  -1   0
   2   0   0   0   2   0   2   2   0   0   2   0   2  -1   2   0
bnlg420(05)         
   2   2   0   2   0   2   0   0   2   0   0   2   0   0   0   0   2   2   0   0
   0   2   2   0   2   0   2   0   0   2   0   2   0   0   2   0   0   0   0   2
   0   2   0   2   0   0   0   2   0   0   0   0   2   0   0   0   0   2   0   2
   2   0   2   0   2   2  -1   0   0   2   0   0   0   2   0   0   0   0   0   0
   0   0   2   2   0   0   0   0   0   0   0   2   0   0   0   0   0   0   0   0
   2   2   0   0   0   0   0   0   0   0   0   0   0   2   0   2   2   0   0   0
   0   2   0   0   0   2   0   0   0   2   0   2   0   0   2   0   0   0   0   0
   2   2   0   2   0   0   0   0   2   0   0   0   2   0   2   0   0   2   2   2
   0   0   0  -1   2   2   0   2   0   2   0   0   0   2   0   2   0   0   2   0
   2   0   0   2   0   2   2   0   2   0   0   0   0   2   2   2   0   0   2   0
   0   2   2  -1   0   0   2  -1   2   2   2   0   0   0  -1   0   0   2   2   0
   2   2   2   0   0   0   2   2   0   0   2   0   2   0   2   0
umc1307(05)         
   2   0   0   2   0  -1   0   0   2  -1   0   2   0   0   0   0   2   2   0   0
   0   2   2   0   2   0   2   0   0   2   0   2   0   0   2   2   0   0   0   2
   0   2   0   2   0   0   0   2   0   0   0   0   2   0   0   0   0   2   0   2
   2   2   2   2   2   2  -1   0   0   2  -1  -1   0  -1   0   0   0   0   0   0
   0   0   2   2   0  -1   0   0   0   0   0   2   0   2   2   0   0   0   0  -1
   2   2   0   0   0   2   0   0   0   0   0   0   0   2   0   2   2   0   2   0
   0   2   0   0   2   2   0   0   0   2   0   2   0   0  -1   0   0   0   0   0
   2   2   0   2   0   0   0   0   2   0   0   0   2   0  -1   0   0   2   2   2
   0   0   0  -1   2   2   0   0   0   2   0   0   0   2   0   2   0   0   2   0
   2   0   0   2   0   2   2   0   2   0   0   0   0   2   2   2   0   0   2   0
   0   2  -1  -1   0   0   2  -1   2  -1   2   0   0   0   0   0   0   2  -1   0
   2  -1   2   0   0   0   2   2   0   0   2   0   2  -1   2   0
bnl10.24a(06)       
   2   2   0   2   2   2   2   0   0   0   0   2   2   0   2  -1   2   0   2   2
   0   2   0   2  -1   0   0   2   0   2   0   2   0   0   2   2   0   2   0   0
   0   0   2   2   0   0   2   2   0   2   2   0  -1  -1   2   2   0   2   2   2
   2   0   2   0   2   2   0   0   0   0   2   2   2   2   2   2   2   2   2   0
   2   2   0   0   2   0   0   0   0   0   0   2   0   0   0   0   0   2   2   0
   2   0   0   0   0   2   2   2   2   0   2   2   2   2   2   2   2   2   2   2
   2   2   0   2   2   2   2   2   2   2   0   2   2   2   0   2   2   0   2  -1
   0   2   2   2   0   0   0   0   2   0   2   2   2   0   0   0   0   2   2   2
   0   0   2   2   2   2   0   0  -1   2   0   2   0   2   2   0   0   0   2  -1
   2   2   0   2   0   2   2   0   0   0   0   0   2   0   0   0   0   0   2   2
   0   2   2   2   2   0   0  -1   2  -1   0   2   0   0   0   0   2   2   2   0
   2   0   0   0   0   0   0   0   0   0   2   0  -1  -1   0   0
umc7                
   2   2   2   2   2   2   2   0   0  -1   0   0   2   0   2   2   2  -1   2   2
   0   2   0   2   0   2  -1   0   0   2   0   2   0   0   2   0   0   0   0  -1
   0   2   2   2  -1   0   2   2   0   0   0   0   0   0   2   0   0   0   2   2
   0   0   2   0   2   2   0  -1   0   0   2   2   2   0   2   2   2   2   0   2
   2   2   0   0   2   2   0   0   0   2   0   0   2   0   0   0   2   2   0   0
   0   0   2   0   0   2   2   2   2   0   2   2   2   0   2   2   2   2   2   2
   2   2   0   2   2  -1   2   2   0   0   0   2   0   2   2   2   2   0   2   0
   2   2   2   2  -1  -1  -1   2  -1   0   2   2   2   0   0   0   0   2   2   2
   0   0   2   2   2   2   0   0   2   2   0   0   2   0   2   2   0   0   2   0
   2   2   0   2   0   0   0   0   0   0   0   0   0   2  -1   2   2   0   0   0
   2   2   2   0   0  -1   2   2   2   0   2   2   2  -1   2   0   0   0  -1   0
   2   0   0   2   2   0   0   2   0   0   2   2   2   0   0  -1
umc3b(06)           
   2   2   2   2   0   2   2   0   0  -1   0   0   2   0  -1   2   2  -1   2   2
   0   2   0   2   0   0   0   0   0   2   0   2   0  -1   0   0   0   0   0   2
   0   2   2   2   2   0   2   2   0   0   0   0   0   0   2   0   0   0   2   0
   0   0   0   0   2   2   2   2   0  -1   2   2   2   0   2   2   2   2   0   2
   2   2   0   0   2   2   0   0   0  -1   0   0   2   0   0   0   2   2   0   0
   0   0   2   0   0   2   2   2   2   2   2  -1   2   0   2   2   2   2   2   2
   2   2   0   2   2  -1   2   2   0   0  -1   2   0   2   2   2   2   0   2   0
   2   2   2   2   0  -1  -1   2   2  -1   2   2   2   2   2   0   0   2   2   0
   2   0   2   2   2   2   0   0   2   2   0   2   2   0   0   2   0   2   2   2
   2   2   0   2   0  -1   2   0   0   0   0   2  -1   2   2   0   2   0   0   0
   2  -1   2   0   0   0   2   2   0   0   2   2   2   0   2   0  -1   2   2   0
   2   0   0   2   2   0  -1   2  -1   0   0   2   2   0   0   0
umc16a(07)          
   2   2  -1   2   0   2   2   2   0   0   2   0   2   0   2   2   2   2   2   2
   0   2   0   2   0   0   2   2   2   2   0   2   0  -1   2   0   0   0   0   2
   0   2   2   2  -1   0   2   2   0   2   2   0   0   0   2   0   0   2   2   0
   2   0  -1   0   2   2   2   0   0  -1   2   2   2   0   2   2   2   2   2   2
  -1   2   2  -1   0   0   2   2   2   2   0   2   2  -1  -1   0   2   2   2   0
   0   0   0   0  -1   0   2   2   2   2   2   2  -1   0   2   0   0   2   0   0
   2   0   0   2   0   0   2   2   2   2   2   2   0   2   2   2   2   2   2  -1
   2   0   2  -1   0   0   0   2   0   0   2   2   2   2   2   0   2   2   2   0
   2   2   2   2   2   2   0   0   0   2   2   2   2   0  -1   0   0   2   0   0
   2   2   0  -1   2   0   2   2   0   0   0   0   0   2   0   2   2   0   0   2
   2  -1   2   0   0   0   0   2  -1   0   2   2   2   0   2   0   2   2   2   2
   2   0   0   2   2   0   2   2   0   0   2   2   2   0   0   2
umc63a(09)          
   2   2   0   2   0   2   2   2   0   2   2   2   0   0  -1   2   2  -1  -1  -1
   0   0   0   0   0   2   0  -1   2   2   0   2   0   0   0   0   0   0   2  -1
   0  -1   2   2   0   2   2   2   0   0   0   0   0   0   0   0   0   2   0   0
   2  -1   0   2   2   2   2   0   2  -1   2   2   2   0   2   2   2   2   2   2
  -1   2   2   2   0   2   2   2   2  -1   0   2   2  -1   2   0  -1   2   0   0
   0   0   0   0   0   0   0   0   0   2   0   2  -1   0   0   2   2  -1   0   2
   0   0   0   0   0   0   0   0   2   2   2   2   0   0   2  -1   0   0   2   0
   2   2   0   0  -1   0   2  -1   2   2   2   0   2   2   2   0   2  -1   2   0
   2   2   0   2   2   2   2   0   0   0   0   0   0   0   0   2   0   2   0   2
   2   2   0   0   0   0   2   2   0   2   0   2   0   2   2   2   2   0   0   2
   2  -1   2   0   0   0   0   2   0   0   2   2   0   0   2   0   2   2   2  -1
   2   0   2  -1   2   2   0   2   2   0   2   2   0   0   2   2
bnlg1182(09)        
   2   2   0   2   2  -1   2   2   0   2   2   2   0   0   0   2   2   0   0   0
   2   2   2   0   2   2   0   2   2   2   2   2   0  -1   0   2   0   0   2   0
   2   0   2   2   2   2   2   2   0   0   2   0   2   0   0   0   2   2   0   0
   2   0   0   0   2   2   0   0  -1  -1   2   2   2   2   0   0   0   2   2   2
   2   2   0   0   0   0   2   2   2   0   0   2   0   0   0   0   0   0   0   0
   0  -1   0   2   2   2   0   0   0   2   0   2  -1   0   0   2   2   2   2   2
   0   0   0   0   2   0   0   0   2   2   2   2   0   2   0   2   0   0  -1   0
  -1   2   0   2   0   2   0   2   0   0   0   0   2   2   2   0   2   2   2   0
   2   2  -1   2   2   2   2   0   0   0   0   0   2   0   0   0   0   2  -1   2
   2   2   0  -1   0   0   0   2   0   0   0   0   0   2   2   2   2   0   2   2
   2   0   2  -1   0   0   0   2   0   0   2   2   0   0   2   0   2   2   2   0
   2   0   2   2   2   2   0   2   2   0   2   2   0   0   2   2
csu36c(09)          
   2   2   0   2   2   0   2   2   0  -1   2   2   0   0   0   2   2   0   0   0
   2  -1   0   0   0   2   0   2   2  -1   2   2   0   2   0   2   0   2  -1   0
   2   0  -1   2   2   2   2   2   2   2   2   2   0   0   0   0   2   2   0   0
   2   0   0   0   2   2   0   0   0   0   2   2   2   0   0   0   0   2  -1   2
  -1   2   0   0   0   0   2   2   2   0   0   2   0   0   0   0   0   0   0   0
   0   0   0  -1  -1  -1   2   2   2   2   0   2   0   0   0   2   2  -1   2   2
   2   0   0   0   2   0   2   0   2   2   2   2   0  -1   0  -1   0   2   0   2
   0   2  -1   0   2   2   0  -1   0   2   0   0   2   2   2   0   2  -1  -1   0
   2   2   2  -1  -1   2   2   0   0   0   0   0   2   0   0   0   0   2   0   2
   2   2   0   0   0   0   0   2   0   0   0   0   0   2   2  -1   2   0   2   2
   2   0   2   0   0   0   0   2   0   0   2   2   0   0   2   0   2   0   2   0
   2   0   2  -1   2   2   2   2   2   0   2   2   0   0   2   2
bnlg1754(09)        
   2   2   0   2   2   0   2   2   2   2   2   2   0   0   0   2   2   0   0   0
   2   2   0   0  -1   2   0   2   2   2   2   2  -1   2   0   2   0   2   2   0
   2   0   0   2   2   2   0   2   2   2   2   2   0   0   0   0   2   2   0   0
   2   0   0   0   2   2   0   0   0  -1   2   2   2   0   0   0   0   2   2   2
   2   2   0   0   0   0   2   2   2   0   0   2   0   0   0   0   0   0   0   0
   0   2   0   0   0  -1   2   2   2   2   0   2   2   0   0   2   2   2   2   2
   2   0   0   0   2   0   2   0   2   2   2   2   0   0   0   0   0   2   0   2
   2   2   2   2   2   2   0   2   0   2   0   0   2   2   2   0   2   2   2   0
   2   2   2   2   2   2   2   0   0   0   0   0   2   0   0   2   0   2   0   2
   2   2   0   0   0   0   2   2   0   0   0   0   0   2   2   2   0   0   2   2
   2   0   2  -1   0   0   0   2   0   0   2   0   0   0   2   0   2   2   2   0
   2   0   2   2   2   2   2   2   2   0   2   2   0   0   2   2
umc1017(01)         
   2   2   2   0   0   0   0   0   2   0   2   0   2   0   2   0   0   0  -1   2
   0   0   2   2   2   2   0   0   0   0   0   0   2   2   2   0   2   2   2   0
   0   0   2   0   0  -1   2   2   2   2   0   2   2   0   2   0   2   0   2   2
   0   0   0   0   2   2   2   2  -1   2   2   2   2  -1   2   2   2   2   0  -1
   2   2   0   0   2   2   0   0   0   0   0   0   0   0   0   2   2   0   2   0
   2   0   2   0   0   0   2   2   2   0  -1  -1   2   0   2   0   0   2   0   0
   2   0   0   2   0   0   2   2   2   2   2   0   0   2   2   2   2   2   2   2
   0   0   2   2   2   2   2   2   0   2   2   2   0   2   2   0   0   0   0   2
   0   2   2   2  -1   0   0   0   0   2   2   2   2   0   0   0   0   2   0   2
   2   2   2   0   2  -1   0   2   2   0   0   2   2  -1   0   0   0   0   0   0
   2   2   2   0   0   2  -1   0   2   2   0   0   2   2   2   0   0   0   2   0
   2   2   2   2   0   2   0   0   2   0   2   0   2   0   0   2
umc1294(02)         
   2   2   0   0   0   2   0   0   2   0   0   0   2   0   2   0   0   0   2   2
   0   0   2   2   2   2   2   0   0   2   0   0   2   2   0   0   2   2   2   2
   0   2   2   0   2   2   2   0   2   2   0   2   2   0   2   0   2   2   2   2
   2   0   0   0   2   2   2   2   2   2   0   0   0   2   2   2   2   2   0   0
   2   0   0   0   2   2   0   0   0   0   2   2   2   0   0   2   2   0   2   0
   0   0   0   0   0   2   2   2   2   0   2   0   0   0   0   2   2   0   2   0
   2   0   0   0   2   0   2   0   2   2   2   0   0   2   2   2   2   2   2   2
   0   2   2   0   2   2   2   2   2   2   0   2   0   2   0   0   0   0   0   2
   0   2   2   0   0  -1   0   2   0   2   0   2   2   0   0   0   2   2   2   2
   2   2   2   2   2   0  -1   2   2   0   0   2   2   2   0   0   0   2   0   0
   2   0   0   2   2   2   0   0   0   0   0   0   2   0   2   0   0   0   2   0
   0   2   0   0   0   0   0   0   0   2   2   0   0   0   0   2
phi021(03)          
   2   2   2   0   0   2   0   0   2   0   0   0   0   0   0   0   0   0   0   0
   2   0   2   0   2   2   2   0   0   0   0   0   2   2   0   0   2   2   2   2
   0   2   0   0   2   2   0   0   2   2   0   2   2   0   0   0   2   2  -1   2
   2   0   0   0   2   0   0   2   0   2   0   0   0   2   2   2   2   2   0   0
   2   0   0   0   2   2   0  -1   0   0   2   2   0   0   0  -1   2   0   2   2
   2   2   0   0   0   2   2   2  -1   2   2  -1   0   0   0   2   2   0   2   0
   2   0   0   0   2   2   2   0   2   0   2   0   0   0   2   0   0   2   0   2
   0   2   2   0   2   2   2   2   2   2   2   2   0   2   0   0   0   0  -1   2
   0   2  -1   0   0   2   0   2   0  -1   0   2   0   2   0   0   2   2   2   2
   0   2   2   0   2   0  -1   2   2   0   0   2   2   2   0  -1   0   2   0   0
   2   0   0   0   2   2   0   0   0   0   0   0   2   0   2   0   0   2  -1   2
   0   2  -1   0   0  -1   0   0   0   2   2   0   0   2  -1   2
umc1550(03)         
   2   2   0   0   0   2   0   0   2   0   0   0   0  -1   0   0   0   2   0   0
   2   0   2   0   2   2   2   0   0   0   0   0   2   2   0   0   2   2   2   2
   0   2   2   0   2   2   2   0   0   2   0   0   2   0   0   0   2   2   2   2
   2   0   0   0   2   0   0   2   0   2   0   0   0   2  -1   2   2   2  -1   2
   2   0   2   2   2   2   0   0   0   0   2   2   2   0   0   2   2   0   2   2
   2   2   0   0   0   2   2   2   2   2   2   0   0   0   0   2   2   2   2   0
   2   0   0   0   2   2   2   0   2   0   2   2   0   2   2   2   2   2   2   2
   0   0   2  -1   0   2   2   2   0   0   2   2   0   2  -1   0   0   0  -1  -1
   0   0   2   0   0   2   0   2   0   2   0   2   2   2   0   0   2   2   2   2
   0   2   2   0   2   0   2   2   0   0   0   2   2   2   0   0   0  -1  -1   0
   2   0   0   0   2   2   2   0   0   0   0   0   2  -1   2  -1   0   2  -1   2
   0   0   2   0   0   0   0   2   0   2   2   2   0   2   0   2
umc1652(04)         
   2   2   2   0   0   2  -1   0   2   0   0   0   2   0   2   2   2  -1   2   2
   2   0   2   2   2   2   2   0   0   0   0   0   2   2   0   0  -1   2   2   2
   0   2   2   0   2   2   2  -1   0   2   0   0   2   0   2   0   2   0   2   2
   0   2   0   2   2   0   0   2   0   0   0   0   0   2   2   2   2   2   0   2
   2   0   2   2   2   2   0   0   0   0   2   0   2   2   2   0   0   0   2   0
   2   2   0   0   0   2   2   2   2   2   0   0   0   0   2   2   2   0   2   2
   2   0   2   2   2   2   2   2   2   0   0   2   0   2   2   2   2   2   2   2
   2   2   2   0   0   2   2   0   0   0   0   0   0   2   2   0   0   0   2   2
   2   0   2   0   0   2   2   0   0   0   0   2   2   2   0   2   0   2   2   0
   0   2   2   2   2   0   2   0   0   0   0   2   2   2   0   0   0   0   0   0
   2   2   0   0  -1   2   2   0   0   0   0   0   2   0   2   0  -1   2   0   0
   0   0   0   2   0   0   0   2   0   2   2   2   0  -1   2   2
bnlg490(04)         
   2   2   2   0   0   2   2   0   2   0   0   0   2   0   2   2   0  -1   2   2
   2   0   2   2   2   2   2   0   0   0   0   0   2   2   0   0  -1   2   2   2
   0   2   2   0   2   2   2   2  -1   0   0   2   2   0   2   0   2   0   2   2
   0   2   0   2   2   0   0   2   0   0   0   0   0   2   2   2   2   2   0   2
   2   0   2   2   2   2   0   0   0   0   2   0   2   2   2  -1   0   0   0   0
   2  -1   0   0   0   2   2   2   2   2  -1   0   0   2   2   2   2   0   2   2
   2   0   2   2  -1   2   2   2   2   0   0   2   0   2   2   2   2   2   2   0
   2   2   2   0  -1   2   2  -1   0  -1   0   0   0   2   2   0   0   0   2   2
   2   0   2   0   0   2   2   0   0   0   0   2   2   0   0   2   0   0   2   0
   0   2   0   2   2   0   2   0   0   0  -1   2   2   2   0   0   0  -1   0   0
   2   2   0   0  -1   2   2   0   0   0   0   0   2   0   2   0  -1   2   2   0
   0   0   0   2   0   0   0   2   0   2   2   2   0  -1   2   2
csu100(05)          
   2   2   2  -1   0  -1   0   0   2   0   0   0   2   0   2   0   2   2   2   2
   2   0   2   2   2   2   2   2   2   0   0  -1   2   2   0   2   0   0  -1   2
   0   2   2   0   2   2   2   0   2   0   0   2   2   0   2   0   2   0   2   0
   0   2   2   2   2   2   0   0   2   0   0   0   0   0  -1   2  -1   0   2   2
  -1   0   2   2   2   2   0  -1   0   0   2   0   0   2   2   2   0   0   0   2
   2   0   0   0   0   2   2   2   2   2   0   0   0   2   0   2   2   2   2   0
   2   0   0   0   2   0   2   0   2   0   0   2   0   2   2   2  -1   0   2   0
   2   2  -1   0  -1   0   2   0   0   2   2   0   0   2  -1   0   0   0   0   0
   2   0   2   0   0   2   0   2   0   0   2   2   2  -1   0   0   0   0   2   0
   0   2   0   2   2   0   2   0   0   0   0   2   2   2   0   0   0   2   0   0
   2   2   0   0   2   2   2   2   0   0   0   0   0   2   2   0  -1   2   2   0
   0   0   2   2   2   2   0   2   0   2   2   2   2   0   2   2
umc156a(06)         
   2   2   2   0   0   2   0   0   0   0   2   0   2   0   2   0   2   2   2   2
   2   0   2   2   2   2  -1   2   2   0   0   0   2   2   0   2   0   0   2   2
   0   2   2   0   2   2   2  -1   0   0   0   0   2   2   2   2   2   0   2   0
   0   2   2   2   2   0   0   0   2   2   0   0   0   0  -1   2   0   0   2   2
  -1   0   2   2   2   2   0   0   0   2   2   0   0   2   2   2   0   0   0   2
  -1   0   0   0   0   2   2   2   2   2   0   0   0   0   0   2   2   2   2  -1
   2   0   0   0   2  -1   2   0   2   0   2   2   2   2   2   2   2   0   2   0
   0   2   2   0   0   0   2   0   0   0   2   0   0  -1   2   0   0   0   2   0
   2   0   0   0   0   2   0  -1   2   2   2   2   2  -1   0   2   0   2   0   0
   0   2   0   2   2   0   2   0   0   0   0   2   2   2   2   0   0   2   0   0
   2   2   0  -1   2  -1   2   2   0   0   0   0   0   2   2   0  -1   2   2   0
   0   0   2   2   2   2   0   2   0   2   2   2   2   0   2   2
bnlg2291(06)        
   2   2   2   2   2   2   2   0   0  -1   0   0   2   2   2   2   2   2   2   2
   2   0   2   2  -1   0  -1   2   2   2   0   2   2   2   0   2   0   0   0   2
   0   2   2  -1   0   2   2  -1   0   0   0   0  -1   0   2  -1   2   0   0  -1
   0   2   2   2  -1   2   0   0  -1   2   2   2   2   0  -1  -1  -1   2   2   2
   2   2   2   2   2   2   2   2  -1   2   2   0   0   2   2   2   0   2   0   2
   0   0   2   2   2   0   2   2   2   2   2   0   0   0   0  -1   2   2   0   2
   2   2   0   0   0   2   2   0   2   0   0   0   2   2   0   2   2   0   2   0
   0   2   2   2   0   2   2   2   0   0   2   0   0   0   2   0   0   0   2   0
   2   0   0   2   2  -1   0   2   2   2   2   2  -1   0   0   2   0   2   0   0
  -1   2  -1   0   0   2   0   2   0   0   0  -1   2   2   0   2   0   2   0   0
   0   2   0   2   2   2   0  -1   0   0   0   0   2   2   2   0  -1   2   2   0
   0   0   2   2  -1   2   0   2   2   2   2   2   2  -1   2   2
umc19(07)           
   2   2   2   2   2   2   2   0   2   0   0   0   2   2   2   2   2   2   2   2
   2   0   0   2   0   0  -1   2   2   2   0   2  -1   2   0   2   0  -1  -1   2
   0   2   2   2   0   0   2   0   2  -1   0   2   0   0   2  -1   2   0   0  -1
   0   2   2   2  -1   2   2   0   0   2   2   2   2   0   2   2   2   2   2   2
   2   2   2   2   2   2   2   2  -1   0   2   0   0   2   2   2   0   2  -1   2
   0   0   2   2   2   0   2   2   2   2   2   0   0   2   0   2   2   2   0   0
   2  -1   0   0   0   2   2   0   2   0   0   0   2   2   0   2   2   0   2   2
   0   2   2   2   2   0   2   2   0   2   2   2   2   2   2   0   0   0   2   2
   0   0   0   2   2   2   0   2   0   2   2   2   2   0   0   2   2   2   0   0
   0   2   0   2   0  -1   0   2   0   0   0   0   2   0   0   0   0   2   0   0
   2   2   0   2   2   2   0   2   0   0   0   0   2  -1   2   0   0   2   0   0
   0   0   2   2  -1   2   0   2   2   2   2   2   2   0   2   2
mmc0341(08)         
   2   2   2   2   2   2   2   2   2  -1   0   0   2   2   2   2   2  -1   2   2
   2   2   2   2   2   2  -1   2   2   2   0   2  -1   2   0   2   0   2   2  -1
   0   2   2   2  -1   0   2  -1   2   2   0   2   2  -1   2  -1   2   0   2  -1
   0   0   2   0  -1   0   2   2   0   2   2   2  -1   0   2   2   2   2   2   2
   2   2   2   2   2   2  -1  -1  -1   0   2   0   2   0   0   2   0   2   2   2
   0   0   0   0   0   2   0   0  -1   0   2   2   2   0   0   2   2  -1   2   0
   0   2   0   0   2   2   0   0   2   0   0   0  -1   2   0   2   2   0   2   2
   0   2   0  -1   2   2  -1   2   2   2  -1   2   2   2   2   0   0   0   0   2
   0   0   0   2   2  -1   0   2   2   0   0   2   2   0   0   2   2   2   0   0
   0   2   2   0   2  -1   0   2  -1   0   0   0   2   0  -1   0   0   2   2   0
   2   2   0   2   2   2   0  -1   2   2   0   0   2   2   2   0  -1   2   0   0
   0   0   2   0   2   2   0   2   2   2   2   0   0  -1   2   2
umc133a(08)         
   2   0   2   0   2   2   2   2   2   0   0   2   2   2   2   2   2   0   2   0
   2   2   2   2   2   2   0   0   0   2   0   2  -1   2   0   2  -1   0   2   0
   0   0   2   2  -1   0   2  -1   0   2   0   0   2   2   2   2   0   0   0  -1
   0   2   2   2   0   0   2   2   0   2   2   2   2   0   2   2   2   0   0   2
  -1   2   2   2   2   2   0   0   0  -1   2   0  -1   2   2   0   0   2   2   2
   0   0   0   2   2   2   0   0   0   2   2   2   2   0   0   2   2   2   2   0
   0   2   0   0   2   2   0   0   2   0   0   0   2   2   0   2   2   2   2   0
   0   2   0   0   0   2  -1  -1   0   0   0   2   2   2   2   0   0   0   0   2
   0   0   0   0   0   2   2   2   2   0  -1   2   2   0   0   0   2   2   0   0
   0   2   2   0   2   2   0   2   2   0   0   0   2   0   0   0   0   0   2   0
   2   2   0   0   2   2   2  -1   2   0   0   0   2  -1   2   0   2   2   0   0
   0   0   2   0   2   2   0  -1   0   0   2   0  -1  -1   2  -1
umc15a(08)          
   0  -1   0   0   2   0  -1   2   2   2   0   2   2   2   2  -1   2   0   0   2
   2   2   0   2   0   2   0   0   0   2   0   2   2   2   0   2   0   0   2   0
   0   0   2   2   2   0   2  -1   0   0   0   0   0   2   2   2   0   0   0   0
   0   2   2   2   0   0   2   2   0   2   2   2   2   0   2   2   2  -1   0   2
  -1   2   2   2   2   2   0   0   0   0   2   0   0   2   2   0   0   2   0   0
   0   2   0   2   2   2   0   0   0   2   2   2   2   0   2   2   2   0   2   0
   0   2   0   2   2   2   0   2   2   0   0   2   2   2   2   2   2  -1   2   0
  -1   2  -1   0   0   2  -1   0   0   0   0   2   2   2   2   0   0   0  -1   2
   0   0   0   0   0   2  -1   0   0   0  -1   2   2   0   0   0   2   2   2   0
   0   2   2   2   2   2   0   2   0   0   0   0   2   0   0   0   0  -1   2   0
   2   2   0   0   2   2   2   0   2   0   0   0   2  -1   2   0   2   2   2   2
   0   0   2   0   2   2   0  -1   0  -1   2   0   2  -1   2   0
csu11b              
   2   2   0   0   2  -1   0   2   2   2   0   2   0   2   0   0   2   0   0   0
   2   2   0   0   0   2   0   0   0   2   0   2   2   2  -1   2   2   0   2   0
   0   0   2   2  -1   0   2  -1   0   0   0   0   0   2   0   2   2  -1   0   0
   0   0   2   2   2   0   2   2   0   2   2   2   2   0   2   2   2   0   0   0
  -1   2   2   2   2   2   0   0   0   0   2   0   2   2   2   2   0   2   0   0
   0   2  -1   2   2   2   0   0   0   0   2   2   2   0   0   2   2   2   2   0
   0   0   0   0   2   2   0   0   0   0   0   0   2   2   0   2   2   0   2   0
   2   2  -1   0   0   2   2   2   0   0   0   2   2   2  -1   0   0   0  -1   2
   0   0   0   0  -1   2   2  -1   0   2   0   2   2   0   2   0   2   2   0   0
   0  -1   2   2   2   2  -1   2   0   2   0   0   2   0   2   2   2   0   2   0
   2   2   0   0   2   2   2   0   2  -1   0   0   2   0   2   2   2   0   0   2
   0   0   2   2   0   2   0   2   0   0   2   2   2   2   2   0
npi593a(09)         
   2   2   0   0   2  -1   0   2   2   2   0   2   0   2   0   2   2   0   0   0
   2  -1   0   0   0   2   0   2   2   2   0   0   2  -1  -1   2   2   0   2   0
   0   0   0   0   2   0   0  -1   0   0   0  -1   0   2   0   2   2  -1   0  -1
  -1   2   2   2   2   0   2   2   0   2   2   2   2   0   2   2   2   0   2   2
  -1   2   0   0   2   2   0   0   0   0   2   2   2   0  -1   2   0   2   0   0
   0   2   2   2   2   2   0   0   0   0   2   2   2   2   0   2   2   2   2   0
   0   2   0   0   2   2   0   0   0   0   0   0   2   0   0   0   0  -1   0   0
   2   2  -1   0   0   2   2   2   0   0   0   2   0   2   0   0   0   0   0   2
   0   0   0   2   2   0   2   2   0   2   0   2  -1   0   2   2   2   2   0   0
   0   2   2   0   0  -1   0   0   0   2   0   0   2   0   2   2   2   0   2   0
   2   2   0   2   2   2   2   0   2   2   0   0   2   0   2   2   0   2   0   2
   0   2   2   2   0   2  -1   2   0   0   0   2   2   2   2   0
bnlg589(10)         
   2   2   0   0   2   2   2   2   2   0   0   2   0   2   0  -1   2   0   0   0
   2  -1   0   0   0   2   0   2   2   2   0   0   2  -1   0   2   2   0  -1   0
   0   0   0   0  -1   0   0   0   0   0   0   0   0   2   0   2   2  -1   0   0
   2   2   2   2  -1   0   2  -1   0   2   2   2   2   0   0   0   0   0   2  -1
   2   2   0   0   2   2   0   0   0   0   2   0   2   2   2   2   0  -1   0   0
   0   2  -1   2   2   2   0   0   0   0  -1   2   2   0   0   2   2   2   2   0
   0  -1   0   0   2   2   0   0   0   0   0   0   2   0   0   0   0  -1   0   0
   2   2   0   0   0   2   2   2   0   0   0   2   0   2   0   0   0   0   0   2
   0   0   0   2   2   0   2   2   0   2   0   2   2   0   2   2  -1   0   0   0
   0   2   2   0   0   2   0   0   0   2   0   0   2   0   2   2   2   0   2   0
   2   2  -1   2   2   2   2   2   2   0   0   0   2   0   2   0   0   2   2   2
   0   2   2   2   0   0  -1   2   0   0   0   2   2   2   0   0
bnlg1337(11)        
   2   2   0   0   2   2   0   2   2   2   0   2   0   2   0   0   2   2   0   0
   2   2   2   0   2   2  -1   2   2   2   0   0   2   0   2   2   0   0   2  -1
   0   0   0   0   0   0   0   2   0   2   2   0   2   2   0   2   2   0   0   0
   2   2   0   2   2   0   2   0   0   2   0   0   0   2   0   0   0   0   2   2
   0   0   0   0   0   0   0   0   0   0   2   0   2   2   2   2   2   2   0   0
   0   0  -1   2   2   2   2   2   2   0   2   2   2   2   0   0   0   2   2   0
   2   2   0   0   2   2   2   0   0   0   0   0   2   0   0   0   0   2   0   0
   2   0   2  -1   0   2   2   2   0   0   0   2   0   0   0   2   0   2   2   2
   2   2   0   2   2   0   2   2   0   2   2   2   0   0   2   0   2   2   0   0
   2   2   0   2   0   2   2   0   2   2   0   0   0   2   2   2   2   0   2   2
   2   2   2   2   0   2   2   0   2   0   0   0   2   0   2   0   0   0   2   0
   2   2   2   2   0   0   2   0   0   0   0   2   2   2   0   0
phi019(11)          
   2   2   0   0   2   2   0   2   2   2   0   0   0   2   0   0   2   2   0   0
   2   2   2   0   2   2   0   2   2   2   0   0   2   2   2   2   2   2   2   2
   0   0   0   0   2   0   0   2   0   2   2   0   0   0   0   2   2   2   0   0
   2   2   0   2   0   0   2   0   0   2   0   0   0   0   0   0   0   0   2   0
   0   0   0   0   0   0   0   0   0   0   2   2   2   2   2   2   2   2   2   0
   2   0   2   2   2   2   2   2   2   0   2   2   2   2   0   2   2   2   2   0
   2   0   0   0   2   2   2   0   0   0   0   0   2   0   0   0   0   2   0   2
   0   0   2   2   0   2   2   2   0   0   0   2   0   0   0   2   0   2   2   2
   2   2   2   2   2   0   2   2   0   2   2   2   0   0   2   2   2   2   0   0
   2   0   0   2   0   2   2   0   0   2   0   2   2   0   2   2   0   0   2   2
   2   2   2   2   0   2   2   0   2   0   0   0   2   0   0   0   0   2   2   2
   2   2   2   2   2   0   2  -1   0   0   0  -1   2   2   0   0
phi006(11)          
   2   2   0   0   2   2   0   2   2  -1   0   0   0   2   0   0   2   2   0   0
   2   2   0   0   0   2   0   2   2   2   0   0   2   0   2   2   2   2   2   0
   0   0   0   0   0   0   0   0   0   2   2   0   0   0   0   2   2   2   0   0
   2   2   0   2   0   0   2   0   0   2   0   0   0   0   0   0   0   0   2   0
   0   0   0   0   2   0   0   2   0   0   2   2   0   2   2   2   0   2   2   0
   2   0   2   2   2   2   2   2   2   0   2   2   2   2   0   0   0   2   2   0
   2   0   0   0   2   2   2   0   0   0   0   0   0   0   0   0   0   0   0   2
   0   0   2   2   0   2   2   2   0   0   0   2   0   0   0   2   0   2   2   2
   2   2   0   2   2   0   2   2   0   2   2   2   0   0   2   0   2   2   0   0
   2   2   0   2   0   2   2   0   0   2   0   2   2   0   2   2   0   0   2   2
   2   2   2   2   0   2   0   0   2   0   0   0   2   0   0   0   0   0   0   2
   2   2   2   2   2   0   0   0   0   0   0   0   0   2   0   0
bnl8.33             
   2   2   0   2   2   0   0   0   2   2   0   0   2   2  -1   0   0   0   2   0
   2   2  -1   0  -1   0   2   0   0   0   0   0   0   2   2   2   0   0   0   2
   0   2  -1   0   2   0  -1  -1   2   0   0   2  -1   0   2   0   2   2   2   0
   2   2   0   2   0  -1  -1   2   2   2   2   2   2   0   0   0   0   2   0   0
   2   2   0   0   0   0   2   2   2   2   0   2   2   2   2   2   2   2   2   2
   0   2   0   0   0   2   2   2   2   2   2   2   2   2   0   2   2   2  -1   0
   2   2   2   0  -1   0   2   0   0   2   0   0   0   0   0   0   0   0  -1   0
   2   2   2   0   2   0   0   0   2   2   0   0   0   2   2   2   2   2   0   2
   2   0   0   2   2   0   0   0   2   2   0   2   2   2   2   0   0   0   2   0
   2   2   2   0   0   2   0   0   0   2   0   2   0   2   2   0   2   0   2   0
   2   0   2   2   0   2   0   2   2   2   2   0   2   2   2   0   0   2   2   2
   2   2   2   0   0   2  -1   0  -1   2   0   0   0   0   2   0
npi409(01)          
   2  -1   0   2   2   0   0   0   2   2   0   0   2   2   2   0   0   0   2   2
   2   2   0   0   0   0   2   0   0   0   0   0   0   2   2   2   0  -1   0   2
   0   2   0   0   2   0   0  -1   2   0   0   2   0   0   2   0   2   2   2   0
   2   2   0   2   0   0   0   2   2   2   2   2   2   0   0   0   0   2   0   2
   2   2   0   0   0   0   2   2   2   2   0   2   2   2   2   2   2   2   2   2
   0   0   0   0   0   2   2   2   2   0   2   2   2   2   0   2   2  -1   2   0
   2   2   2   0  -1   0   2   0   0   2   0   0   0   0   0   0   0   0   0   0
   2   2   2   2   2   0   0   0   2   2   0   0   0   2   2   2   2   0   0   2
   2   2   0   0   0   0   2   2   2   2   2  -1   2   2   0   2   0   0   2   0
   2   2   2   0  -1   2   0   0   0   2   0   2   0   2   0   0   2   0   0   0
   2   0   2   2   0   2   0   2   2   2   2   0   2   2   2   0   0   2   0   2
   2   0   2   0   0   2  -1   0  -1   2   0   2   0   0   2  -1
umc147a(01)         
   2   2   2   2   0   2   2   0   0   2   2   0   0   2   0   2   0   0   0   0
   2   0   0   0   0   0   2   0   0   0   0   0   0   2   2   0   0  -1   0   2
   0   2   0   0   2   2   0   0   2   0   0   2   0   0   0   0   2   0   0   0
   0   2   0   2   2   2   2   2   0   2   2   2   0   0   0   0   0   2   0   2
   2   0   0   0   0   0   0   0   0   2   0   0   2   2   2   0   2   2   2   2
   0   0  -1   0   0   2   0   0   0   0   2   2   2   2   0   0   0   2  -1   0
   0   2   2   0  -1   2   0   0   2   2   2   0   0   0   0   0   0   0   0   0
   2   0   0   2   2   2   0   0   2   2   0   0   0   2   2   2   2   0   0   2
   2   2   0   2   2   0   0   0   2   2   0  -1  -1   2   0   0   0   0   0   2
   2   2   2   0  -1   0   0   0   0   2   0   2   2   2   0   0   2   2   0   0
   0   0   2   0   0   2   0   2   2   2   0   0  -1  -1   2   0   0   2   2   0
   2   0   2   0   2   2   0   0   0   2   2   2   2   0   2   2
umc90(02)           
   0   0   2   0   0   2   2   0   0   2   2   0   0   2   0   2   0   0   0   0
   2   2   0   0   0   0   0   0   0   0   0   0   0   2   2   0   0   2   0   0
   0   0   0   0   2   2   0   0   2   2   0   2   0   0   0   0   2   0   0   0
   0   2   0   2   2   2   2   2   0   2   0   0   0   0   2   2   2   2   0   2
   2   0   0   0   0   0   0   0   0   2   0   0   2   2   2   0   2   2   2   2
   0   2   2   0   0   0   0   0   0   0   2   2   2   2   2   0   0   2   0   0
   0   2   2   2   0   2   0   2   2   2   2   2   0   0   0   0   0   0   0   2
   2   0   0   2   2   2   0   0   2   2   0   0   0   2   2   2   2   0   0   2
   2   2  -1   2   2  -1   0   0   2   0   0   0  -1   2   0   0   0   0   0   2
   2   2   2   0   2   0   2   2   0   2   0   2   2   2   0   0   2   2   0   0
   0   0   0   0   0   2   0   2   2   2   0   0   0   2   2   0   0   2   2   0
   2   0   2   2   2   2   0   2   0   2   2   2   2  -1   2   2
umc107b(02)         
  -1   0   2   0   0   2   2   0   0   2   2   0   0   2   0   2   0   0   0   0
   2   0   0   2   0   0   0   2   2   0   2   0   0   2   2   0   0   2   0   0
   2   0   0   0   2   0   0   0   0   2   0   0   0   0  -1   0   2   0   0   0
   0   2   0   2   2   2   2   2   0   0   0   0   0   0   2   2   2   2   2   2
  -1   0  -1   2   0   0   0   0   0   2   2   0   2   2   2   0   2   2   2   2
   0   2   2   0   0   2   0   0   0   0   2   2   2   2   2   0   0   2   2   0
   0   2   2   2   2   2   0   2   2   0   2   2   0   0   0   0   0   0   0   2
   0   0  -1   2   0   2   0   0   2   0   0   0   0  -1   2   2   2   0   0   2
   0   2   2   2   2   2   0   0   0   0   0   0  -1   2   0   0   0   0   2   2
   2   2   2   0   0   0   2   2   0   2   0   2   2   2   0   2   2   2   0   0
   0   0   0   2   0   2   0   2   2   2   0   0   0   2   2   0   0   2   2   0
   2   0   2  -1   2   2   0   2   0   2   2   0   2  -1   2   2
bnlg1046(03)        
   2   2   2   0   2   2   0   2   0   2   2   0   2   0   2   2   0   0   2   2
   0   2   2   2   2   0   0   2   2   0   0   2   0   2   0   0   0   0   0   0
   2   0   0   2   2   0   0   0   0   0   0   0   2   2   2   2   2   0   0   0
   0   2   2   2   0   2   2   0   2   0   0   0   0   0   2   0   0   2   2   2
   2   0   0   0   0   0   0   0   0   2   0   0   2   2   2   0   2   0   0   2
   0   2   0   2   2   2   0   0   0   0   2   2   2   2   2   2   2   2   2   0
   0   2   2   2   2   0   0   2   0   0   2   2   2   0   2   0   0   0   0   0
   0   2   0   2   0   2   0   2   2   0   2   2   2   0   2   0   2   0   0   2
   2   2   2   2   2   2   0   0   0   0   2   0   0   0   0   0   2   0   2   2
   0   0   2   2   0   0   0   2   2   2   0   0   2   2   0   2   2   2   0   0
   2   0   0   2   0   0   2   2   0   2   0   0   2   2   2   0   0   2   2   0
   2   0   2   0   2   2   0   0   0   2   2   0   2   0   2   2
umc166a(03)         
   2   2   2   0   2   0   2   2   0   2   2   0   2   0   2   2   2   0   2   2
   2   2   2   2   2   0   0   2   2   0  -1   2   2   2  -1   0   0   0   0   0
   2   0   0   2   2   0   0   0   0   0   2   0   2   2   2   2   2   2   0   0
   2   2   2   2   0   2   2   2   2   2   2   2   2   0   2   2   2   2   2   2
   2  -1   2   2   0   0   0   0   0   0   0   2   2   2   2   0   2   2   0   2
   0   2   2   2   2   0   2   2   2   0   2   2   2   2   2   2   2   2   0   0
   2   2   2   2   0   0   2   2  -1   0   2   2   2   0   2   0   0   0   0   0
   0   2   2   2   0   2   2   2   2   0   2   0   2   0   0   0   2   0   0   2
   2   2   0   2   2   2   2   0   0   0   2   0  -1   0   0   2   2   0   2   2
   0   2   0   2   0   0   0   2   2   2   2   0   0   2   2   2   2   2   0   2
   2   0   0   2   0   0   2   2   0   2   0   0   2  -1   2   2   0   2   2  -1
   2   0   2   2   2   2   2   0   2   2   0   2   2   0   2   2
bnl6.22(03)         
   2   2   0   0   2   0   2   0   0   2   2   0   2   2   2   2   2   0   2   2
   2   2   2   2   2   2   0   2   2   0  -1   2   2   2   2   2   0   0   2   0
   2   0   0   2   2   0   0   0   0   0   2   0   2   2   2   2   2   2  -1  -1
   2   2   2   2  -1   2   0   2   2   2   0  -1  -1   0  -1   2   2   2   2   2
  -1  -1   2   2   0   0   0   0   0   2   0   2   2   2   2   0  -1   2   2   0
   0   2   2   2   2   0   2   2   2   2   0   0   0   2   2   2   2   2   0   0
   2   0   0   2   0   0   2   2  -1  -1   2   0   2   0   2   0   0   0   0   2
   0   2   2  -1   0  -1   2   2   2   0   2   0   2   0   0   0   2   0  -1   2
   2   2   0   2   2   2   2   0   0   2   2   0   0   2   0   2   2   0   2   2
   0   0   0   0   2   0   0   2   2   0   0   2   0   2   2   2   2   2   2   0
  -1   2   2   2   0   0   2   2   0   2   0   0   2   0   2   2   0   2  -1   0
   0   2   2   2   2   2   2   0   2   2   0   2   2   0   2   2
csu36b(03)          
   2   2  -1   0   2   2   2   0   2   2   2  -1   2   2  -1   2   2   0   2   2
   2   2   2   2   2   2   0   2   2   0   2  -1   2   2   2   2   0   0   2   0
   2   0   0   2  -1   0   0  -1   0   0   0   0   2   0  -1   0   2   2  -1   0
   2   2   2   2   2   2   0   0   0   2   2   0   2   0   2   2  -1   2   2   0
  -1  -1   0   0   0   0   0   0   0   2   0   2   2   2   2   0   0   0   0   0
   0   2   2   2   2   0   2   2   2   2   0   0   0   2   0   2   2   2   0   2
   2   0   0   0   0   0   2   0   2   0  -1   2   0   0   2   0   0   0   0   0
   0   2  -1  -1   0   0   2   2   2   0   2   0   2   0   0   0   2   0   0   2
   2   0   0   0   0   2   2   2   0   2   2   0   0   2   2   2   0   0   2   2
   0   0   2   0   2  -1   0   2   2   0   0   2   0   2   2   2   2   2   2   0
  -1   0   2   2   0   0   2   0   0   0   2   2   2   2   2   2   0   2  -1   0
   0   2   2   2   2   2   2   0   2   2   2   2   2   0   2   2
bnl5.71a(05)        
   2   2   2   2   2   0   2   0   2   2   0   2   2   2   2   2   2   2   2   2
   2   2   2   2   2   2   0   2   2   0   0   2   2   0   0   0   2   0   2   0
   0   0   0   2   0   0   0  -1   0   2   2   0   2   2   2   2   2   2   0   0
   2   2   0   2   2   0   0  -1   2   2   2   2   2   2   0   0   0   0   2   0
   0   2   0   0   0   0   0   0   0   0   2   2   2   2   2   0   2   0  -1   0
  -1   2   0   2   2   0   2   2   2   0   2   0   0   0   2   2   2   2   0   2
   2   0   0   2   0   0   2   2   2   2   0   2   2   0   2   0   0   2   0   0
   2   2   2   0   0   2   2   0   2   0   0   0   2   0   0   0   2   2   2   0
   0   2   0   0   0   0   2   2   0   2   2   0   0   2   2   2   0   0   2   0
   2   0   2   0   2   0   0   2   2   0   0   2   2   2   2   2   2   2   0   2
   0   0   0   2   0   0   2   2   2   2   2   2   2   2   2   2   0   2   0   2
   0  -1   2   2   0   2   2   0   2   2   2   0   2   2   2  -1
umc48b(05)          
   2   2   2   2   2  -1   2   0   2   2   0   2   2   2   2   2   2   2   2   2
   2   2   2   2   2   2   2   2   2   0   0   2   2   0   0   0   2   0   2   2
   0   2   0   2   0   0   0   2   0   2   2   0   2   2   2   2   2   2   2   0
   2   2   0   2   2   0   2   0   2   0   2   2   2   2   2   2   0   2   2   2
  -1   2   0   0   0   0   0   0   0   0   2   2   2   2   2   0   2   0   2   2
   2   2   0   0   0   0   2   2   2   2   2   0   0   0   0   2   2   2   0   2
   2   0   2   0   0   0   2   0   2   0   0   2   2   0   0   0   0   2   0   2
   2   2   2   0   0   2   2   0   2   0   0   0   2   0   0   0   2   2   2   0
   2   2   0   0   0  -1   2   2   0   2   2   0   0   2   0   2   2   2   2   0
   2   2   0   0   0   0   2   2   0   0   2   2   2   0   2   2   2   2   2   2
   2   0   0   2   0   0   2   2   0   0   2   0   2   2   2   2   0   2   0   2
   0   2   2   2   2   0   2   0   2   0   0   0   2   2   2   2
npi237(05)          
   2   2   2   0   2  -1   2   2   2   2   0   2   2   2   2   2   2  -1   2   2
   2   2   2   2   2   2   2  -1   2   0   0   2   0   0   0   0   2   0   2   2
   0   2   0   2  -1   0   0   0   0  -1   2   0   2   2   2   2   2   2   0  -1
   2   2   0   2   0   0   0   0   0   0   2  -1   0   2   0   0   0   2   2   0
  -1  -1   0   0   0   0   0   0   0   0   2   2   2   2   2   0   2   2   2   2
  -1   2   0   0   0   0  -1   2   2   2   0   0   0   0   0   2   2   2   0   0
   2   0   2   0   0   0  -1   0   2   0   0   2   2   0   0   0   0   2   0   2
   2   2  -1   0   0   2  -1  -1   2   0  -1   0   2   0   0   0   2   0   2   2
   2   2   0   0   0  -1   2   2   0   2   0   0   0   2   0   2   2   0   2   0
   2  -1   0   0   2   0   2   2   0   0   2   2   2   0   2   2   2   2   2   2
   2   0   2   0   0   0   2   2   0   0   2   0   2   2   2   2   0   2   0   2
   0  -1   0   0   2   0  -1   0   2   0   0   0   2   2   2   2
umc54(06)           
   2   2  -1   0   2  -1   2   0   2   2   0   2   2   2   2   2   2  -1   2   2
   0   0   2   2   2   2   0   2   2  -1   2   0   0   0   0   0   2   2   2   0
   2   0   0   0   0   0   0   0  -1  -1   2  -1   2   2   2   0   2   2   0   0
   2   2   0   2   2   0   0   0   2   2   0   0   0   2   0   0   0   2   2   0
  -1   0   0   0   0   0   0   0   0   0   2   2   2   2   2   0   2   2   2   2
   0   0   0   0   0   0  -1  -1   2   2   0   0   0   0   0   2   2   2   0   0
   2   0   2   0   0   2  -1   0   2   0   0   2  -1   0   0   0   0  -1   0   2
   2   2  -1   0  -1   2   0   2   0   0   0   0   0   0   2   2   2   0   0   2
   0   2   0   0   0  -1   0   2   2   2   0   2  -1   2   0   2   2   0   2   0
   2   2   0   0   0   2   2   2   0   0   2   2   2   0   2   2   2   2   2   2
   2   0   2   0   0   0   2   2   0   0   2   0   0   2   2  -1   0   2   0   2
   0   2   0   0   2   0   2   0   2   0   0   0   2   2   0   2
bnlg1346(07)        
   2   2  -1   2   2  -1   2   2   2   0  -1   2   2   2   2   2   2   0   2   2
   2   0   2   2   2   2   0   2   2   2   2   2   0   0   0   0   2   0   2   0
   2   0   0   2   0   0   0   0   2   0   2   2   2   0   2   0   2   2   2   2
   0   0   0   0   2   0   0   0   2   2  -1  -1   0  -1   2   2   2   0   2   0
   0   0   2   2   2   2   2   2   2   0  -1   0   0   0   0   2   2   2   0   2
   2   0   0   2   2   0   0   0   0   2   2   0  -1   2   0   2   2   2   0   0
   0   0   2   0   0   0   0   0   2   0  -1   2   0   0   2   0   0   0   0   0
   0   2   0   0   2   2   0   2   0   2   2   0   2   2   2   0   2   2   0   2
   2   2   0   0   0   0   0   2  -1   2   2   2   2   2  -1   2   2   0   2   2
   2   2   0   0   0  -1   2   2   0   2   2   0   2   0   2   2   0   2   0   2
   2   2   0   2   0   2   2   2   0   0   0   0  -1   0   2   0   0   0   0   2
   2   2   0   0   2   0  -1   0   2   2   0   0   2   2   0   2
bnlg118(07)         
   0   0   2   2   2   2   0   2   2   0   2   2   2   2   2   0   2   2   2   2
   2  -1   2   2   2   2   0   2   2  -1   2   2   0   0   0   0   0   0   2   0
   2   0   0   2   0   2   0   2   2   0   2   2   2   2   2   2   2   2   2   2
   2   0   2   0   2   0   0   0   2   2   2   2   2   2   0   0   0   0   2   0
   0   2   2   2   2  -1   2   2   2   0   0   0   0   0   2   2   2  -1   0   0
   0   0   0   0   0   0   0   0   0   2   2   0   0   2   0   2   2   2   0   0
   0   2   2   2   2   2   2   0   2   0   2   2   2   2   2   0   0   0   0   0
   0   2   0   0   2   0   0   0   0   2   2   0   2   2   2   2   2   2   2   0
   0   2   2   0   0   0   2   2   2   2   2   2   2   2   2   2   0   2   2   0
   2   2   0   0   2   2   2   2   0   2   2   2   2   0   0   2   2   2   2   2
   2   2   0   2   0   2   2   2   0   0   0  -1   0   0   2   2   2   0   0   2
   2   2   0   0  -1  -1   0   0   2   2   0   2   2   2   0   2
umc1225(08)         
   2   2   2   2   2   0   0   0   2   0   0   2   2   2   2   0   2   2   2   2
   0   0   0   2  -1   0   0   2   2   2   2   2   0   0   0   0   0  -1   0   0
   2   0   0   2   0   2   0   2   2   0   0   2   0   2   2   2   2   0   2   2
   2   0   2   0   0   0   0  -1   2   2   0   2   2   2   0   0   0   0   2   0
   0   2   2   2   0   0   2   2   2   0   2   2   0   0   0   2   0   2   0   2
   2   0   0   0   0   0   0   0   0   2   2   2   2   2   2   2   2   2   0   0
   0   2   0   0   0   2   0   0   2   0   0   0   2   0   2   0   0   0   0   0
   0   2   0   0   2   0   0   0   0   2   2   0   2   2   2   2   2   2   2   0
   0   2   2  -1  -1   2   2   2  -1   0   2   2   0   2   2   2   0   2   2   2
   2   2   0   0   2   2   2   2   0   2   2   2   2   0   0   2   2   2   2   2
  -1   2   0   2   0   0   2   2   2   2   0  -1  -1   0   2   2   2  -1   0   2
   2   0   0   0   2   0  -1   0   2   2   2   2   2   0   0   0
umc104b(08)         
   2   2   0   2   2   0   0   0  -1   0   2   2   2   2   2   0   2   2   2   2
   0   0   0   2   0   2   0   2   2   2   2   2   0   0   0   2   2   0   2   0
   2   0   0   2   0   2   0   2   2   0   0   2   0   2   2   2   2   0   2   2
   2   0   2   0   0   0   0   0   2   2  -1   2   0   2   0   0   0   2   2   2
   2   2   0   0   0   0   2   2   2   0   2   2   0   0   0   2   0   2   0   2
   0   0   0   2   2   2   0   0   0   2   2   2   2   2   2   2   2   2   2   0
   0   2   0   2   2   0   0   2   2   2   2   0   2   0   2   0   0   0   0   0
   0   2   0   0   2   0   0   0   0   2   2   0   2   2   2   2   2   2   2   0
   0   2   0   0  -1   2   2   2   0   0   2   2   0   2   2   2   0   2   2   0
   2   2   0   0   2   0   2   2   0   2   2   2   2   0   0   2   2   2   2  -1
   0   2   0   2   0   0   2   2   2   2   0  -1  -1   0   2   2   2  -1   0   2
   2   0   0   0   2   0  -1   0   2   2   2   0   2   0   0   0
bnlg1885(07)        
   2   2   2   0   2   0   0   0   2   0   2   2   2   2   2   0   2   2   2   2
   0   0   2   2   2   2   0   2   2   2   2   2   2   0   0   2   2   0   2   0
   2   0   0   2   0   0   0  -1   2   0   0   2   2   0   2   0   2   2   2   2
   2   0   2   0   2   0   0   0   2   2  -1  -1   0  -1   0   0   0   2   2   2
   2   2   0  -1   0   0   2   2   2   0   2   2   0   0   0   2   0   2   0   2
   0   0   0  -1  -1   2   0   0   0   2   2   0   0   2   2   2   2   2   2   0
   0   2   0   2   2   0   0   2   2   0   2   0   0   0   2   0   0   0   0   0
   0   2   0   2   2   0   2   0   0   2   2   0   2   2   2   2   2   0   2  -1
   2   2   0  -1  -1   2   0   2   0  -1   2   2   2   2   2  -1   0   2   0   0
   2   0  -1   0   2   0   2   0   0   2   2   2   2   0   0   2   2   2   2   0
   0   2  -1   2   0   0   2  -1   2   2   0   2  -1   0   2   2   2  -1   0   2
  -1   0   0   0   2   0  -1   0   2   2   2   0   2   0   0   0
umc85a(01)          
   0   0   0   0   0   2   2   2   2   0   0   2   2   2   2   2   2  -1   2   2
  -1   2   0   2   0   2   0   2   2   2   2   0   2   2   2   0   0  -1   2   0
   2   0   2   2   2   2   2   0   2   0  -1   2   0   0   2   0   0   0   2   2
   0   2   0   2   0   2   2   2   0   2   0   0   0   2   2   2   2   2   2   0
   2   0   2   2   0   0   2   2   2   0   2   0   0   2   2   2   2   0   2   0
   0   0   0   0   0   2   2   2   2   0   0   2   2   2   2   0   0   0   2   2
   2  -1   2   2   2   2   2   2   2   0   0   2   0   2   0   2   2   0   2   2
   2   0   2   0   2   0   2   0   2   2   2   0   2   2   0   2   2   0   0   0
   2   0   0   2   2   0   2   2   2   0   0   2  -1   2  -1   2   0   2   0   2
   0   0   2   0   0  -1   2   0   0   0   0   2   0   2   0   0   2   2   0   2
   0   2   2   2   0   2   0   2   2   2   0   0  -1   2   2   2   0   2   2   2
   0   2   2   2   2   2   0   2   2   0   2   2   2   2   2   0
bnlg426(01)         
   0   0   0   0   0   2   2   2   2   0   0   2   2   0   2   2   2   0   2   2
   0   2   0   2   0   2   0   2   2   2   2   2   2   2   2   0   0   2   2   0
   2   0   2   2   2   2   2   0   2   2   2  -1   0   2   2   2   0   0   0   0
   0   2   0   2   0   2   2   2   2   2   0   0   0   2   2   2   2   0   2   0
   0   0   2   2   0   0   2   2  -1   0   2   0   0   2   2   2  -1   0  -1   0
   0   0   0   0   0   2   2   2   2   0   0   2   2   2   2   0   0   0   2   2
   2   0   2   2   2   2   2   2   2   0   0   2   2   2   0   2   2   2   2   2
   2   0   2   0   2   0   2   2   0   2   2   0   2   2   0   0   2   0   0   2
   2   2   0   2   2   0   2   2   0   2   2   2   2   2   0   2   0   2   0   2
   0   0   2   0   0   2   0   2   2   0   0   2   0   0   0   0   2   0   0  -1
   0   0   2   2   0   2   0   0   2   2   0   0   0   2   2  -1   0   2   2   2
   0   0   2   2   2   2  -1   2   2   0   2   2  -1   2   2   0
umc36c(01)          
   0   0   0   0   2   2   2   2   2   0   0   2   2   0   2   2   2   2   2   2
   0   2   0   2   0   2   0   2   2   2   2   0   0   0   2   0   0   2   0   0
   2   0   2   2   0   2   2   0   2   2   0   2   0   0   2   2   0   0   0   0
   0   2   0   2   2   2   0   2   2   2   0   0   0   2   2   2   2   0   2   0
   0   0   2   2   0   0   2   2   2   0   2   0   0   2   2   2   0   0   2   0
   2   0   2   0   0   2   2   2   2   0   0   2   2   2   2   0   0   0   2   0
   2   2   2   2   2   2   2   2   2   0   0   0   0   2   0   2   2   2   2   2
   0   0   2   0   2   0   0  -1   0   2   2   0   2   0   0   2   2   0   0   2
   0   2   0   2   2   0   2   2   0   0   2   2   2   2   0   2   0   2   0   2
   0   0   0   0   0   0   2   0   2   0   0   2   0   0   0   0   0   0   0   0
   0   0   2   2   0   0   0   0   2   2   0   0   0   2   2   0   2   2   0   2
   0   2   2   2   2   2   0   2   2   2   0   2   2   2   2   0
bnlg2151(02)        
  -1   0   0   2  -1   2  -1   2  -1   0   0   2  -1   0  -1   2   0   0   2   2
   0   2   0   2   0   2   0   2   2   2   2   2   0   0   2   0   0   2   2  -1
   2   0   2   2   0   2   2   2   0   2   2   2   0  -1   2   0   0  -1   2   2
   2   2   0   2   2   2   0  -1   2   2   0   0   0   2   0   0  -1   0   2   0
   0   0   2   2   0   0   2   2   2   0   2   2   0   2   2   2   0   0   2   0
   2   0   2   0   0   2   0   0   0   0   0   2   2   2   2   0   0   0   2   0
   0   2   0   2   2   2   0   2   2   0   0   0   0   2   0   2   2   2   2   2
   0   0   0   0   2   0   2   2   0   2   2   0   2   0   0   0   2   0  -1   2
   2  -1   2   2   2   0   2   2   2   2   2   2   2   2   0   2   0   2   0   2
   0   2   0   0   0   0   2   2   2   2   0   2   0   2   0   2   0   0   0   2
   0   0   2   2   0   0   0   0   2   2   2   0   0   2   2   2   2   2   0   2
   2   2   2   2   2   2   2   2   2   2   0   2   2   2   2   0
umc1887(03)         
   0   0   0   2   0   2   2   0  -1  -1   0   2   0   0   0   2  -1   0   0   0
   0   2   2   0   2   2   2   2   2   0   2   2   2   0   2   2   0   2   2   2
   2   2   2   2  -1   2   2   0  -1   2   2   2   2   2   0   2   2   2   2  -1
   2   2   0   2   2   2   0   2   2   2   0   0   0   2   2   2   2   0   2   0
   0   0   2   2   2   2   2   2   2   0   2   2   2   2   2   2   0   0   2   0
   2   2  -1   0   0   2   0   0   0   0   0   0  -1  -1   2   2   2   0   2   0
   0   2   0   2   2   2   0   2   2   2   0   0   2   2   0   2   2   2   2   2
  -1   2   0   0   0   0   2   2   0  -1   0   2   2   0   0   0   2   2   0   2
  -1   2   2   2   2   2   0   2   2   2   2   2   0   2   2   0   0   0   0   2
   0   2  -1   2   0   0   2   2   2   2   0   2   2   0   0   2   2   2   0   2
   0   0   2   0   0   0  -1   2   2   2  -1   0   2   2   2  -1   2   2   0   2
   2   2   0   2   0   0   2  -1   2   2   0  -1   0   2  -1   2
umc65a(04)          
   0   0  -1   2   0  -1   2   0  -1   0   0   0   0   0   0   2   2   0   0  -1
   0   2   2   0   2   2   2   2   2   0   2   2   2   0   2   2   0   2   2   2
   2   2   0   2   2   2   0   0   2   2   2  -1   2   2   0   2   2   2  -1   2
   2   2   0   2   2   2   0   2   2   2   0   0   0   2   0   0  -1   0   2   0
  -1   0   2   2   2   2   2   2   2   0   2   2   2   2   2   2   0   0   2   0
   2   2   2   0   0   2   2  -1  -1  -1   0   0  -1   2   2   2   2   0   2   0
   2   2   0   2   2   2   0   2   2   2   0   0   2   0   0   0   0   2   0   2
   2   2  -1   0   0   0   2   2   0   2   0   2   2   0   0   0   2   2   0   2
   2   2   2   2   2   2   0   2   0   2   2   2   0   2   0   0   0   0   0   2
   0   2   2   2   0   0   2   2   2   0   0   2   2   0   0   2   2   2   0   2
   0   2   2   0   0   0   2   0   2   2  -1   0   2   2   2   0   2   0   0   2
   2   2   0   2   2   0   2  -1   2   2   0  -1   0   2  -1   2
umc1014(04)         
  -1   0   0   2   0   2   2   0   2   0   0   0   0   0   0   2   2   0   0   0
   0   2   2   0   2   2   2  -1  -1   0   2   0   2   2   2   2   0  -1   2   2
   2   2   0   0   2   2   0   0   2   2   2   2   2   2   0   2   0   2   2  -1
   2   2   0   2   2   2   0   2   2   2   0   0   0   0   0   0   0   0  -1   0
   0   0   2   2   2   2   2   2   2   0   2   2   2   2   2   2   0   0  -1   0
   2   0   2   2   2   2   0  -1  -1   2   0   0   2   0   2   2   2   0   2   2
   2   2   0   0   2   2   0   0   2   2   0   0   2   0   2   0   0   0   0   0
   2   2   2  -1   2   0   2   2   0   2   0   2   0   0   0   0   2   2   2   2
   2   0   2   2   2   2   0   2   0   2   2   0   0   2   0   0   0   0   0   2
   0   2   2   2   0   2   2   2   2   0   0   2   2   0   2   2   2   2   0   2
   0   2   2   0   0   0   2   0   0   0   2   0   2   2   2   0  -1   2   0   2
   2   2   0   2   2   2   2  -1   2   2   0   2   0   2   2   2
bnlg1922(05)        
   0   0   0   2   0   2   2   0   2   0   0   0   2   0   2   2   0   2   2   2
   2   2   2   2   2   2   2   2   2   0   2   0   2   2   2   0   0   2   2   2
   2   2   0   0   2   2   0   0  -1   2   2   0   2   2   2   2   0   2   2   0
   2   2   0   2   2   2   0   2   0   0   0   0   0   0   2   2   2   2   2   0
   2   0   2   2   2   2   2   2   2   0   2   2   2   2   2   2   0   0   2   0
   2   2   2   2   2   0   0  -1  -1  -1   0   0   0   0  -1   2   2   0   0   2
   2   2   2   0   0   2   0   2   0   2   0   0   2   0   2   0   0   0   0   0
   2   2   2   2   0   0   2   2   2   0   2   2   0   0   0   2   2   0   0   2
   0   0   2   2   2   0   2   0   0   2   2   0   0   0   0   0   0   0   0   2
   0   2   2   2   0   2   0   2   0   0   0   2   2   2   2   2   2   2  -1   2
   0   2   0   2   2   2   2   0   0   0   2   0   2   2   0   0   0   0   0   0
   2   2   0   2   2   2   0   2   2   0  -1   2   0   2   2   2
mmc0241(05)         
   0   0   0   2   2   0   2   2   2   2   0   2   2   0   2   2   0   0   2   2
   2   2   2   2  -1   2   2   2   2   2   2   0   2  -1   2   0   0   2   2   2
   2   2   0   0   0   2   0   0   2  -1  -1   2   2   2   2   2   2   2   0   0
   2   2   2   2   2   2   2   2   0   0   2   2   2   2   0   0   0   2   2  -1
   2   2   2   2   0   0   2   2   2   2   2   2   2   2   2   2   0   0   2   0
   2   2  -1   2   2   0   2  -1   2   0   2   2   2   0   2   2   2   0  -1   0
  -1   2   2   2  -1   2   2   2   2   0   0   2   2   0   2   0   0   2   0   0
   2   2   0   2   2  -1   2   2   2   2   2   2   0   2   0   0   0   2   0   0
   2   0   0   2   0   0   2   2  -1   2   2   0   2   0   0   2   0   2   0   2
   0   2  -1   2   0   2   2   0   2   2   2   2   2  -1   0   2   2   2  -1   2
   2   2   0   0   2   2   2   0  -1   0  -1   2   2   0   2   0   2   0   2  -1
   0   2   2  -1   2   2   0   2   2   0   2   2   0   2   2   2
bnlg1732(05)        
   0   0   2   2  -1   0   2   2   2   2   0   2   2   0   2   2   0   0   2   2
   2   2   2   2   2   2   2   2   2   2   2   0   0  -1   2   0   0  -1   2   2
   2   2   0   0   0   2   0   2   2  -1   0   2   2   2   2   2   2   2   0   0
   2   2   2   2   2   2   2   2   0   0   2   2   2   2   0   0   0   2   2  -1
   2   2   2   2   0   0   2   2   2   2   2   2   2   2   2   2   0   0   2   0
   2   2   0   2   2  -1   2   0   2   2   2   2   2   0   2   2   2   0  -1   0
   2   2   2   2   0   2  -1   2   2  -1   0   2   2   0   2   0   0   2   0   0
   2   2   0   0   2  -1   2   2   0   2   2   0   0   2   0   0   0   2   0   0
   2   0   0  -1  -1   0   2   2   0   2   2   0   2  -1   0   2   0   0   0   2
   0   0  -1   2   2   2   2   0   0   2   2   2   2   2   2   2   2   2   0   0
   2   2   0   2   2   2   2   0  -1   2   0   2   2   0   2   0   2   0   2   0
   0   2   2   2   2   2   0  -1   2   0  -1   0   0   2   2   2
umc36               
   0   0   2   2   0   2   0   2   0   2   0   0   2   0   2   0   2   0   2   2
   2   2   2   2   2   2   2   2   2   0   2   0   2   0   0   0   0   2   2   2
   2   2   0   0   0   2   0   2   0   0   0   0   2   0   2   2   2   0   0   0
   0   0   2   2   2   2   2   2   2   0   0   0   2   0   2   2   2   2   2   2
   2   0   0   0   0   0   2   2   2   2   2   0   2   2   2   0   0   2   2   0
   2   0   0   0   0   2   2   2   2   2   2   2   2   0   0   2   2   0   2   0
   2   2   0   0   2   2   2   0   2   2   0   0   0   0   2   0   0   2   0   2
   2   2   2   0   0   0   2   2   2   0   2   0   0   0   0   0   2   0   0   0
   2   0   2   0   0   0   2   0   0   2   2   0   2   0   0   0   2   0   2   0
   0   2   0   2   2   2   2   2   0   2   2   2   2   0   2   2   2   2   0   0
   2   2   0   2   2   0   2   0   0   2   0   2   0   0   0   0   2   0   2   0
   0   0   2   2   0   2   0   0   0   0   0   0   2   2   2   2
umc39               
   0   0   2   2   0   2   0   2   0   2   0   0   2   0   2   0   2   2   2   2
   2   0   2   2   2   2   2   2   2   0   2   0   2   0   0   0   0   2   2   2
   2   2   0   0   0   2   0   2   0   0   0   0   2   0   2   2   2   0   0   0
   0   0   2   2   2   2   0   2   2   0   0   0   2   0   2   2   2   2   2   2
   2   0   0   0   0   0   2   2   2   2   2   0   2   2   2   0   0   0   2   0
   2   0   0   0   0   2   2   2   2   2   2   2   2   0   0   2   2   0   2   0
   2   2   0   0   2   2   2   0   2   2   0   0   0   0   2   0   0   2   0   0
   2   2   2   0   0   0   2   2   2   0   2   0   0   0   0   0   2   0   0   0
   2   0   0   0   0   0   2   0   0   2   2   0   2   0   0   0   2   0   0   0
   0   0   0   2   2   2   2   2   0   2   2   2   2   0   0   2   2   2   0   0
   2   2   0   2   2   0   2   0   0   2   0   2   0   0   0   0   2   0   2   0
   0   0   2   2   0   2   0   0   0   0   0   2   2   2   2   2
bnlg1740(07)        
   0   0   2   2   2  -1   2   0   0   0   2   0   2   0   2  -1  -1  -1   2   2
   2   0   2   2   2   0   2   2   2   0   0   0   0   0   0   0   0   0   0   2
   0   2   2   0   0   2   2   2   0   0   0   0   2   2   2   2   0   2   0   0
   2   2   2   2   2   2   0   2   0   0   0   0   2   0   2   2   2   0   2   2
   0   0   0   0   0   0   2   2   2   0   2   2   2   2   2   0   2   2   0   0
   2   2   2   0   0   0   2   2   2   2   2   0   0   0   0   0   0   0   0   0
   2   2   0  -1   0   2   2   0   2   2   2   2   2   2   0   2   2   2   2   0
   2   0   2   0   0   0   2   2   2   0  -1  -1   0   0   0   0   2   0   0   0
   2   0   0   0   0   2   0   0   2   2   0   0   2   0   0   0   0   0   2   0
   0   0   2   2   2   0   2   2   0   2   2   2   2   0   2   2   2   0   0   0
   0   2   0   2   0   2   2   2   2   2   0   2   0   0   0   0   2   0   2   0
   0   0   2   2   0   2   0   0   0   0   2   2   2   2   2   2
umc2059(08)         
   0   0   2   2   2   0   2   0   0   0   2   0   2   0   2  -1   0   2   2   2
   0   0   2   2   2   0   2   2   2   0   0   2   0   0   0   0   0   0   0   0
   0   2   2   2   0   0   2   2   2   0   0   0   2   2   2   2   0   2   0   0
   2   0   2   0   2   2   0   2   2   0   0   0   2   0   2   2   2   0   2   2
   0   2   0  -1   0   0   2   2   2  -1   2   2   2   0   0   2   2   2   0   2
   0   2   0   0   2   2   2   2   2   2   2   0   0   2   0   2   2   2   2   0
   2   2  -1   0   2   2   2   0   2   0   2   0   2   2   0   2   2   0   2   0
   2   2   2   0  -1   2   0   2   2  -1   2   2   2   2   2   0   2   0   0   0
   2   0   0   0   0   2   0   0   2   0   0   2   0   0   0   2   0   0   2   0
   0   2   2   2   2  -1   2   2   0   0   0   2   2   0   2   2   2   2   0  -1
  -1   2   0   2   0   2   2   2  -1   0   0   0   0   0   0   0   0   2   0   0
   0   0   2   0   2   2   0   0   0   0   0   2   2   2   0   2
csu13(01)           
   0   0   2   2   0   0   2   2   2   0   0   2   2   2   2   2   2  -1   2   2
   0   2   2   2   2  -1  -1   2   2   2   0   2   0  -1   2   0   2  -1   2   0
   0   0   0   2  -1   2   0   2   0  -1   0   0   2   2   2   2   2   2   0   0
   2   0   0   0   0   2   0  -1   0   0   2   2   2  -1   2   2   2   0   2   0
   0   2   2   2   0   0   0   0   0   0   2   2  -1   0   0   0   2  -1   0   0
   2   2   2   2   2   2   2   2   2   2   2   0   0   2   2   0   0   2   2  -1
   2   2   2   2   2   0   2   2   2   0   0   0   2   0   2   0   0   0   0   0
   0   0   2   2  -1   0   0   0  -1   0   0   0   2   0   0   0   2   0   0   0
   2   2   0   2   2   0   0   2  -1   0   0   0   0   0  -1   0   0   0   0   2
   0   0   0   0   0   0   0   0   0   2   0   0   0   2   2   0   2   2   0   0
   0   0   0   2   0   0   2   0   2   2   0   0   2   2   0  -1   2   0   2   0
   0   2   0   0   0   0   2   2   0   2   0   2   2  -1   0   0
umc1066(01)         
   0   0   2   2   0   0   2   2   2   0   0   2   2   2   2   2   2   2   2   2
   0   2   2   0   2   2   0   2   2  -1   0   2   0  -1   2   0   2   0   2   0
   0   0   0   2  -1   2   0   2   0  -1   0   0   2   2   2   2   2   2   0   0
   2   0   0   0   0   2   0   0  -1   0  -1   2   2   0   2   2   2   0   2   0
   0   2   2   2   2   2   0   0   0   0   2   2  -1   0   0   0   2  -1   0   2
   2   2   2   2   2   2   2   2   2   2   2   0   0   2   2   0   0   2   2   0
   2  -1   2   2   2   0   2   2   2   0   0   0   2   0   2   0   0   0   0  -1
   0   0   2   2   0   0   0   0  -1   0   0   0   2   0   0   0   2   0   0   0
   2   2   0   2   2   0   0   2  -1   0   0   0   0   0  -1   0   0   0   0   2
   0   0   0   0   0   0   0   0   0   2   0   0   0   2   2   0   2   2   0   0
   0   0   0   2   0   0   2   0   2   2   0   0   2   2   0   0   0   0   2   0
   0   2   0   0   0   0   2   2   0   2   0   2   2  -1   0   0
bnlg1094(02)        
   0   0   2   0   0   0   0   2   2   2   0   2   2   2   2   0  -1   0   2   2
  -1   2   2   0   2   2   0   2   2   2   0   0   0  -1   2   0   2   0   2   0
   0   0   2   0  -1   2   2   0   0   0   2   0   2   0   0   0   2   2   0   0
   2   0   0   0   0   2   0   0   0   2   2   2   2   2   0   2   2   0   2   0
   0   2   0  -1   2   2   0   0   0   0   2   2  -1   0   0   0   2   2  -1   0
   2   2   2   2   2   2   2   2   2   2   2   0   0   2   2   0   0   2   2   2
   2   0   2   2   2   2   2   2   2  -1   0  -1   0   2   2   2   2   0   2  -1
   0   0   2   2   0   0   0   0   0   0   2   0   0   0   2   0   2   0   0   0
   2   2   0   2   2   0   2   0   0   0   2   0   0   0  -1   0   0   0   0   2
   0   0   0   0   0   0   0   0   0   2   0   0   0   2   2   0   2   2   0   2
   0   2   0   2   2   2   2   0   2  -1   0   0   0   0   0   2   2   0   2   0
   0   2   0   0   0   0   2  -1   0  -1   2   2   2  -1   0   0
umc1393(02)         
   0   0   2   0   0   2   0   0   2   2   0   0   0   2   0   0   2   0   0   0
   2   2   2   0   2   2   0   2   2  -1  -1   0   0   0   0   0  -1   0   2   0
   2   0   2   0   0   2   2   0   0   0   0   0   2   2   0   2   2   2   0   0
   2   0   0   0   0   2   0   0   2   0   2   2   2   0   2   2   2   0   2   2
   0   2   0   0   0   0   2   2   2   0   2   2   0   0   0   0  -1   2  -1   0
   0   0   2   2   2   0   2   2   2   2   2   0   0   2   2   0   0   2  -1   2
   2   0   0   2   2   2   2   2   2   0   0   2   2   2   2   2   2   0   2   0
   2   0   2   2   0   0   0   0   2   0   2  -1   0   0   0   0   2   0   0   0
   2   0   0   2   2   0   2   0  -1   2   2   0   0   0  -1   2   0   0   0   0
   0   2   0   0   0   2   0   0   0   2   2   0   0   2   0   0   2   2   0   0
   0   2   2   2   0  -1   2   0   0   0   0   2   0   2   0   2   2   0   2   0
   2   2   2   2   0   0   2   2   0   0   0   2   2  -1   0   0
bnlg1808(02)        
   0   0   0   2   0   2   0   0   2   0   0   2   0   2   0   0   2  -1   0   0
   2   2   2   0   2   2   0   2   2   2   0   0   0   0   0   0  -1   0   2   0
   0   0   2   0   0   2   2   0   0   2   0   0   2   2   0   2   2   2   0   0
   2   0   0   0   0   2   0   0  -1   0   0   0   0   0   0   0   0   0   2   2
   0   0   0   0   0   0   2   2   2   0   2   2   0   0   0   0   0   2   2   0
   0   0   2   2   2   2   0  -1   2   2   2   0   0   0   2   0   0   2   2   2
  -1   0   0   2   2   2   0   2   2   0   0  -1   2   2   2   2   2   0   2   0
   2   0  -1   2   0   0   0   0   2   0  -1   2   0   0   0  -1   2   0   0   0
   2   2   0   2   2   0   2   2   2   2   2   0   0   2   2   2   2   0   0   0
   0   2  -1   0   0   2   0   0   2   0   2   0   0   2   0   0   2   2   0   0
   0   2   2   0   2  -1   2   0   0   0   2   0   0   2   0   2   2   0   2   0
   2   2   2   2   0   2   2   2   0   0   0   2   2  -1   0   0
bnl15.21(03)        
   2   2   0   0   0   2   2   0   2   0   0   2   2   2   2   2   2   2   2   2
   2   2   2   2   2   2   0   2   2   2   0   0   0   0   0   2   0   0   2   0
   0   0   0   0   0   2   0   0   0   2   0   0   2   0   2  -1   2   2   0   0
   2   0   0   0   0   0   0   0   0   0   0   0   0   0   0   0   0   0   2   0
   0   0   2   0   0   0   2   2   2   0   0   2   0   0   0   0   2   2   2   0
   0   0   2   0   0   2  -1   2   2   2   2   0   0   0   0   0   0   2   2   2
   2   0   0   0   2   2   0   0   2   0   0   0  -1   0   2   0   0   0   0   2
  -1   0  -1   2   0   0   0   0   2   0   0   2   0   0   0   0   2   2  -1   0
   2   2   0   2   2   2   2   2   2   0   2   0   2   2   2   2   2   2   0   0
   0   2   2   0   0   2   0   0   2   0   2   0   0   2   0   0   2   2   2   0
   0   2   2   0   2   2   2   0   0   0   2   2   0   2   0   2   2   0   2   2
   2   2   2   2   0   2   0   2   0   0   0   2  -1   2   0   2
bnlg339(03)         
   0   0   0   0  -1   2   2   0   2   0  -1   2   2   2   2   2   2   2   2   2
   2   2   2   2  -1   2   0   2   2   2   0   0   2   2   0   2   2   2   2   0
   0   0   0   0   0   0   0   0   0   2   0   0   2   0   2   2   2   2   2   0
   2   0   0   0   0   2   0   0   0   0   0   0   0  -1   0   0   0   0   2   0
   0   0  -1   0   0   0   2   2   2   0   0   2   0   0   0   0   2   2   2  -1
   0   0   2   0   0   2   2   2   2   2   0   0   0   0   0   0   0   2   2   2
   0   0   0   0   2   2  -1   0   2   0  -1   2  -1   0   2   0   0   2   0   2
   0   0   0   2   0   2   2   0   2   0   0   2   0   0   0   0   2   2   2   2
   2   2   0  -1   2   2   2   2   2   0   2   0   2   2   2   2   2   2   0   0
   0  -1   2   0   0  -1   0   2   2   0   2   0   0   0  -1   0   2   2   0   0
   0   0   2   0   2  -1   2   2   0   0   2   2   0   2   2   2  -1   0   2   2
   2   2   2   2   0   2   0   2   0  -1   0   2  -1  -1  -1   2
bnlg155(03)         
   2   2   2   2   2   2   2   0   2   0   0   2   2   2   2   2   2   2   2   2
   0   2   2   2  -1   2   2   2   2   2   0   0   2   2   0   2   0   2   2   2
   0   2   0   0   2   0   0   0   0   2   0   0  -1   2   2   2   0   0   2   0
   0   0   0   0   0  -1  -1   0   0   0   0   0   0   0   0   0   0   0   2  -1
   0   0   2   2   0   0   2   2   2   0   0   0   0  -1  -1   0   2   0   2   0
   0   0   2   0   0   2   0   0   0   2   0   0   0   0   0   0   0   0   2   2
   0   0   0   0   2   2   0   0   2   0   0   0   2   0   0   0   0   2   0   2
   0   0   0   2   0   2   2   2   0   0   0   2   0   0   2   0   2   2   0   2
   2   2   0   2   2   2   2   0   2   2   2   0   0   2   2   2   2   2   2   0
   0   0   2   0   0   2  -1   2   2   0   2   0   0   0   2   0   2   2   0   0
   0  -1   2  -1   2   2   2   2   0   0   2   2   0   2  -1   2   0   0   2   2
   0   2   2   2   2  -1   0   2   2  -1   0   0   2   2   0   2
bnlg1805(03)        
   2   2   0   2   2   2   2   0   2   0   0   2   0   2   0   2   2   2   0   0
   0   2   2   0   2   2   2   2   2   2   0   0   2   2   0   2   0   2   0   2
   0   2   0   0   2   2   0   0   0   2   0   0   2   2   0   2   0   0   2   0
   2   0   0   0   0   2   0   2   0   0   0   2   0   0   0   0   0   0   2   2
   0   0   2   2   2   2   2   2   2   0   2   0   0   0   0   0   2   0   2   0
   0   0   2   0   0   0   0   0   0   2   0   0   0   0   0   0   0   0   0   2
   0   0   0   0   0   2   0   0   2   0   0   0   2   0   0   0   0   2   0   2
   0   0   0   0   0   2   2   2   0   0   0   2   0   0   0   0   2   2   0   2
   2   2   0   0   0   2   2   2   2   2   2   0   0   2   2   2   2   2   2   0
   0   2   2   0   0   2   0   2   2   2   0   0   0   0   2   0   2   2  -1   0
   0   0   2   0   2   2   2   2   0   0   2   2   0   2   2   2   2   0   2   2
   0   2   0   2   2   0   0   2   2   0   0   0   2   2   0   0
bnl14.07(04)        
   0   0   0   2   2   2   0   0   2   0   0   2   0   2   0   0   2   2  -1   0
   0   2   2   0   2   2   2   2   2   2   0   0   2   2   2   2   0   2   2   2
  -1   2   2   0  -1   0   2   0   0   2   2   0   2   2   0   2   0   0   2   0
   0   0   0   0   0   0  -1   2   2   2   0   0   0   0   0   0   0   0   2   2
   0   0   2   2   2   2   2   2   2   0   2   0  -1   0   0   2   0  -1   2   0
   2   0   2   0   0   0   0   0   0   0   0   0   0   0   0   2   2   0   0   2
   0   0   0   0   0  -1   0   0   2   0   0   0   2   2   0   2   2   2   2   2
   0   2   0   0   0  -1   2   2   0   0   2   0   0   0   2   0   2   2   0   0
   2   2   2   0   0   0   2   0   2   2   2   0   0   0   2   2   0   2   2   2
   2   0   0   0   0   2   0   0   2   2   0   0   0   0   0   0   2   2   0   2
   0   0   2   2   0   2   2   2   0   0   2   2   0   2   2   2   2   0   2   2
   0   2  -1   2   2   2   0   2   2   0   0   0   0   0   2   0
umc1125(04)         
   0   0   2   2   0   2   0   0   2   0   0   2  -1   2  -1   0   2   2   2  -1
   0   2   2   0   2   2   2   2   2   2   0   0   2   2   0   2   2   2   2   2
  -1   2   2   0   2   0   2   0   0   2   2   0   2   2   0   2   0   0   0   2
   0   2   0   2   0   0   2   0   2   2   0   0   0   2   0   0   0   0   2   2
   0   0   2   2   0   0   2   2   2   0   2   0   2   2   2   2   0   0   2   0
   2   2   2   2   2   0   0   0   0   0   0   0   0   0   0   2   2   0   0  -1
   0   0   2   0   0   0   0   0   2   0   0   0   2   2   2   2   2   2   2   2
   0   2   0   0   0   0   2   2   0   0   0   0   0  -1   2   0   2   0   0  -1
   2   2   2   0   0   0   2   2   0   2   2   0   2   0   0   2   0   2   2   2
   2   0   2   2   0   0   0   0   2   2   0   0   0   0   0   0   0   2   0   2
   0   0   2   2   0   2   2   2   2   2   0   2   0   0   0   2   2   0   2   0
   0   2   2   2   2   2   0   2   0   0   2   0   0   2   2   2
phi082(05)          
   0   0   0   2   0   0   0   0   2   0   2   0   0   2   0   0   2   0   0   0
   0   2   2   0   2   2   0   2   2   2   0   0   0   2  -1   2   2   2   2   0
   0   0  -1   0   2   0   2   0   0  -1   2   0   2   2   0   2   0   0   0   2
   0   2   2   2   0   0   2   0   2   2   0   0   0   2   0   0   0   0   2   2
   0   0   0   0   2   2   2   2   2   0   0   0   2   2   2   0   0   0   2   0
   2   0   2   2   0   0   0   0   0   0   0   0   0   0   2   0   0   2   0   2
   0   0  -1   2   0   0   0   2   0   0   2   2   2   2   2   2   2   2   2   2
   2   2   0   2   0   2   0   0   2   0   0   2   0   2  -1   2  -1   0   0   0
   0   0   2   0   0   0   2   0   0   0   2   2   2   0   2   2   0   2   2   2
   2   2   0   0   0   0   0   0   2   2   0   2   0   0   2   0   0  -1   0   2
   2   0   2   0   0   2  -1   2   2   2   2   0   0   0   0   2   2   0   2   0
   0   2   0   2   2   2   2   2   0  -1   2   0   0   2   2   2
umc1799(04)         
   0   0   0   2   0   0   0   0   2   0   2   0   0   0   0   0   2   0   0   0
   0   0   2   0   2   2   0   2   2   0   0   0   0   2   0   2   2   2   2   0
   0   0   2   0   2   0   2   0   0   2   2   0   2   2   0   2   0   2   0   2
   2   2   2   2   0   0   2   0   2   2   0   0   0   2   0   0   0   0   2   2
   0   0   0   0   2   2   2   2   2   0   0   2   2   2   2   0   0   0   2   0
   2   0   2   0   0   0   0  -1   0   0   0   0   2   0   2   0   0  -1   0   2
   0   0   2   2   0   0   0   2   0   0   2   2   2   2   2  -1   2   2   2   2
   0   0   0   2   0   2   0   0   2   0   0   2   0   2   0   2   0   2   0   0
   0   0   2   2   2   0   2  -1   0   0   2   0   2   0   2  -1   0   2   2   0
   2   2   0   2   0   0   2   0   2   2   0   2   0   0   2   0   0  -1   0   2
   2   0   2   0   0   2  -1   2   2   2   2   0   0   0   0   2   2   0   2   0
   0   2   0   2   2   2   2   0   0  -1   2  -1   0   2   2  -1
npi114a(01)         
   2   2   0   2   0  -1  -1   0   2   0   0   0   2   2   2  -1   0   2   2   2
   2   0   2   2   2   0   0   2   2   0   2   2   2   0   2   0  -1  -1   0   0
   2   0   2   2   2   0   2   0   2   0   2   2   2   0   2   0   0   0   2   2
   0   2   2   2   2   2   2   0   0   0   2   2   2   0   0   0   0  -1   2   2
  -1   2   0   0   2   2   0   0   0   0   2   0   0   2   2   0   0   2  -1   0
   2   0   0   2   2  -1   0   0   0   2   2   0   0   0   2   2   2   2   2   2
   0   0   0   2  -1   0   0   2   0   2   0  -1   0   2   0   2   2   0   2   0
   0   2   0  -1   2   0   2   2   2   2   0   0   2   2   2   0   0   2   0   2
   0   0   0   0   0   0   2   0   0   2   2   2   0   0   2   2   2   0   2   0
   2   0   0   0   0   0   0   2   2   0   2   2   0   2   0   0   2   0   2   2
   2   2   0   0   2   0   2   2   2   2   0  -1   0   0   2   0   2   0   0   0
   2  -1   2   0   2   0   2   0   2   2   2   0   2   0   0   0
umc1327(01)         
   2   2   0   0   0   0   0   0   2   0   0   0   2   2   2   0   2   2   2   2
   2   2   2   2   2   0   0   2   2   0   2   2   2   0   0   0   0  -1   0   0
   2   0   2   2   2   0   2   0   2   2   2   2   2   2   2   2   0   0   2   2
   0   2   2   2   2   0   2  -1   0   2   2   2   2  -1   2   2   2  -1   2   0
   2   2   0   0   2   2   0   0   0   0   2   0   0   2   2   0   0   0   2   2
   2   0   2   2   2   0   0   0   0   0   2   0   0   0  -1  -1   0   2   0  -1
   0   2   0  -1   0  -1   0  -1   0   2   0   0   2   2   0   2   2   0   2   0
   0   0   0   0   2   0   2   2   2   2   0   0   2   2   2   0   2   0   0   2
   0   0  -1   2   2   0   2   2   2   2   2   0   0   2   2   2   2   0   0   0
   2   0   0   0   0   2   0   2   2   2   0   2   0   0   0   2   0   0   2   2
   2   2   2   2   2   2   2   2   0   2   0   2   0   2   2   0   2  -1   0   0
   2  -1   2   0   0   0   2   0  -1   0   2   0   0   0   0   0
npi110a(02)         
   2   2   0   0   2  -1   0   0   2   0   0   0   2   2   2   0   2  -1   2   2
   2   2   2   2  -1   0   0   2   2   0  -1   2   2   2   0   2   0   2   0   0
   2   0   0   2   2   0   0   0   0   2   2   0   2   2   2   2   0   0   2  -1
   0   2   2   2   2   2   2   2  -1   2   2   2   2   0   2   2   2   2   2   0
  -1   2   0   0   2   2   2   2   2   0   0   0   0   2   2   2   0   0   2   2
   2   0   2   2   2   0   2   2   2   0   0   2   2   0   0   2   2   2   0  -1
   2   2   2   0   0   0   2   0   0   2   0   2   2   0   0   0   0   2   0   2
   0   2   2   0   0   0   2  -1  -1   0   0   0   2   0   2   0   0   0   2   0
   0   0   0   2   2   2   2   2   2   2   0   0   0   2   2   2   2   0   0   0
   2   0   0   0   2   2   0   0   0   2   2   2   0   0   0   2  -1   0  -1   2
   2   2   0   0   2   2   2   2   0   2   0   2   0   2   2   0   0   0   0   0
  -1  -1   2   0  -1   0   2   0  -1   0   2   0   0   2   0   0
umc103a(02)         
   0   0  -1   0   0  -1   0   0   2   0   0   0   2   0   2   0   2   2   2   2
  -1   0   2   2   2   2   0   2   2   0   0   2   2   2   0   2   0  -1  -1   0
   0   0   2   2   2   0   2   0   2   2   2   2   2   2   2   2   0   0   0   2
   0   2   2   2   2   2   2  -1  -1   2   2   2   2   0   2   2   2   2   2   0
  -1   2   2   2  -1   2   2   2   2   0   0   0   0   2   2   2   0   0   2   2
   2   0   2   0   0   0   2   2   2   0   2   0   0   2   0   2   2   2   0   2
   2   2   0   0   0   2   2   0   2   0   0   0   2   2   2   2   2   2   2   2
   0   2   0   2   2   2   2   2   2   2   2   0   2   0   2   0   0   0   2   0
   2   0   0   2   2   0   0   2   2   2   0   0   0   2   0   0   2   0   0   0
   2   0   0   0   0  -1   0   0   2   2   2   2   2   0   0   2  -1   2  -1   2
   2   2   2   0   2   2   2   2   0   2   0   2   0   2   2   0   0   2   0   0
   2   2   0   0  -1   0   2   0  -1   0   2  -1   0   0   0   0
bnlg669(03)         
   0   0   0   0   0  -1   0   0   0   0   2   0   2   0   2   0   0   2   2   2
   2   0   2   2   2   2   2   2   2   0   0   2   2   0   0   0   2   0   2   2
   0   2   2   2  -1   0   2   0   2   2   2   2   2   2   2   2   0   0   0   2
   0   2   2   2   2   0   0   2  -1   0   2   2   2   0   2   2   2   2   2   0
   2   2   2   2   2  -1   2   2   2   0   2   0   0   2   2   0   0   0  -1   2
   2   0   2   0   0   0   2   2   2   0   2   2   2   2   2   0   0   2   0   2
   2   2   0   2   0   2   2   2   0   0   2   0   2   2   2   2   2   2   2   2
   0   0   2   2   2   0   2   2   2   2  -1   2   2   0   2   0   0   0   2   0
   2   0   0   2   2   0   0   2   0   2   2   0   0   2   0   0   2   0   2   0
   2   0   0   2   0   0   0   0   2   2   2   2   0  -1   2   2   2  -1   0   2
   0   2   2   0   2   0   2   2   2   0   2   2   0   2   2   0   0  -1   0   0
   2   2   0   0  -1   2   2   0  -1   0   2   0   0   0  -1   0
umc1858(04)         
   0  -1   2   0   0   0   2   2   0   0   0   0   2   0   2   2   0   2   2   2
   2   0   2   2   2   2   2   2   2   0   2   2   2   2   0   0   2   2   2   2
   2   2   2   2   2   0   2   0   2   2   2   2   2   2   2   2   0   0   0   2
   0   0   0   0   2   2   0   0   0   0   2   2   2   0   2   2   2   2   2   2
   2   2   0   0   2   2   0   0   0  -1   2   0   0   0   0   2  -1   0   2   2
   0   2   2   0   0   0   2   2   2   0   2   2   2   2   2   2   2   2   0   2
   2   2   2   2   0   2   2   2   0   0   0   0   2   2   2   2   2   2   2   2
   2   2   2   2   2   0   2   0   0   2   2   2   2   2   2   0   0   0   0  -1
   2   0   0   2   2   0   0   2   0   2   2   0   0   0   2   2   0   0   0   2
   2   0  -1   2   0   2   0   0   0   2   2   0   0   0   2   0   2   0   2   2
   0   2   2   2   2   0   0   0   2   2   2   2  -1   0   0   2   0   0   0   0
   2   0   0   0   2   2   2  -1   0   0  -1  -1   0   0   2   0
umc2c(05)           
   0   0   2   0   0   2   0   2   0   0   0   0   2   2   2   0   0   0   2   2
   2   0  -1   2   2   2   2   0   0   2   2   0   0   0   2   0   0   0   2   2
   2   2   0   0   0  -1   0   0   0   0  -1   0   2   0   2   0   0   0   0   2
   0   0   0   0   0   0   0   0   0   0   2   2   2   0   2   2   2   2   0   0
  -1   2   0   0   2   2   0   0   0  -1   2   0  -1   0   0   2  -1   0   0   2
   0   0   2   0   0   0   0   0   0   0   2   2   2   2   0   2   2   2   0   0
   0   2   0   0   0   0   0   0   0   0   0   2   0   0   2   0   0   0   0   0
   2   2   2   2   0   0  -1   0   0   0   0   2   0   2   0   0   0   0   0   2
   2   2   0   2   2   0   0   2   2   0   2   0   0   0   2  -1   0   0   0   2
   2   0   2   2   0   2   2   2   0   2   2   0   0   0   2   2   2   2   2   2
   0   2   2   2   2   2   2   2   2   2   0   2   2   0   2   2   2   0   0   0
   2   0   2   0   2   2   2   2   0   2   2   0   0   0   2   0
umc48a(06)          
   2   2   2   0   0  -1   0   2   2   0   0   2   2   0   2   0   2   0   2   2
   2   2   0   2   0   2   2   2   2   2   2   0   0   0   2   0   0  -1   2   2
   2   2   0   0   0  -1   0   0   0  -1   0   0   0   0   2   0   0   0   0   2
   0   0   2   0   0   0   0   0   0   0   2   2   2   0   2   2   2   2   2   0
  -1   2   2   2   2   2   0   0   0  -1   0   0  -1   0   0   2   0   0  -1   2
   2   0   2   0   0   0   0   0   0   0   2   2   2   2   0   2   2   0   0   0
   0   2   2   0   0   2   0   0   0   0   0   2   0   0   0   0   0   0   0  -1
   2   2   2   2   0   0   0  -1   2   0   2   2   0   2   0  -1   0   0  -1   2
   2   0   0   2   2   0   0   2   2   0  -1   0   0   0   2   2   0   0   0   2
   2   2   2   2   2   2   2   2   0   0   2   2   0   2   0   0   2   2   2   0
   0   2   2  -1   2   0   2   0   2   0   2   2   0   0   0   0  -1   0   0   0
   2   0   2   2   2   2   2   0   0   2  -1   0   0   2   2  -1
asg52a(06)          
   2   2   2   0   0   0   0   2   2   2   0   2   2   0   2   0   2   0   2   2
   2   2   0   2   0   2   2   2   2   2   0   0   0  -1   0   0   0  -1   2   2
   0   2   0   0  -1   0   0   0   0   2   0   0   0   0   2   0   0   0   0   2
   0  -1   2   0   0   2   2   0   0   0   2   2   2   0   2   2   2   2   2   0
   2   2   2   2   2   2   0   0   0   0   0   0  -1   2   0   2   0   0  -1   2
   2   0   2   0   0   0   0   0   0   0   0   2   2   2   0   2   2   0   0   0
   0   2   2   0   0   0   0   0   0   0   0   2   0   0   0   0   0   0   0   0
   2   2  -1   2   0   0   0   2   0   0   2   2   0   2   0  -1   0   0  -1   2
   2   0   0   2   2   0   0   2   2   0  -1   0   0   0   2   2   0   0   0   2
   2   2   2   2   2   2   2   2   0   0   2   2   0   2   0   0   2   2   2   0
   0   2   0   2   2   0   2   0   2   0   2   2   0   0   0   0   0   0   0   0
   2   0   2   2   2   2   2   0   0   2  -1   0   0   2   2   0
umc150a(06)         
   2   2   2   0   0   0   0   2   2   2   0   2   2   0   2   0   2   0   2   2
   2  -1   0   2   0   2   2   2   2   2   0   0   0  -1   0   0   0   0   2   2
   0   2   0   0  -1  -1   0   0   0   2   0   0   0   0   2   0   0   0   0   2
   0   0   2   0   0   2   2   0   0   0   0   0   0   0   2   2   2   2   2   2
   2   0   2   2   2   2   0   0   0   0   0   0  -1   0   0   2   0   0  -1   2
   2   0   2   0   0   0   0   0   0   0   0   2   2   2   0   2   2   0   0   2
   0   2   2   2   0   0   0   2   0   0   0   2   0   0   0   0   0   0   0   0
   2   2   0   2   0   0   0   2   0   0   2   2   0   2   0   2   0   0   2   2
   2   0   0   2   2   0   0   0   2   0  -1   0   0   0   2   0   0   0   0   2
   2   0   2   2   2   2   2   2   0   0   2   2   0   2   0   0   0   2   2   0
   0   2   0   2   2   0   2   0   2   0   2   2   0   0   0   0   0   0   0   0
   2   0   2   2   2   2   2   0  -1   2   2   0   0   2   2   0
umc1384(07)         
   0   0   2   0   0   0   0  -1   0   2   0  -1  -1   0   0   0   2   0  -1   0
   2   0   0   0   0  -1   0   2   2   2   0  -1  -1   0   2   0   0   0   2   0
   0   0   2   2   0   0   2   2  -1  -1   0   0   0   0   0   0   0   0   0   2
   0   0   2   0   2   2   2   0   0   0   0   0   0   0   2   2   2   2   2   2
   2   0   2   2   2   2   0   0   0   0   0   0   0   0   0   2   0   2   2   2
  -1   0   0   0   0   0   0   0   0   0   0   2   2   0   2   2   2   0   0   0
   0   2   2   2   0   0   0   2   2   0   0   2   0   2   0   2   2   0   2   0
   2   2   0   2  -1   0   2   2   0   0   0   2   2   0   0   2   2   0   2   2
   2   0   0   2   2   0   2   0   2   2   2   0   0   2   0   0   2   2   0   2
   2   0   2   2   0   2   2   2   0   0   2   2   0   2   0   0   2   2   2   0
   0   2   0   2   2   2   0   2   2   2  -1   2   2   0   0   0   0   0   0   0
   0   0   2   0   0   2   0   0  -1   0   2   2   0   2   2   0
umc7(08)            
   0   0   2   0   0   0   0   0   0   2   0   2   0   0   0   0   2   0   0   0
   2   0   0   0   0   2   0   2   2   2   0   2   0  -1   0   0   0   2   2   0
   0   0   2   2  -1   0   2   2   2   2   0   2   0   0   0   0   0   0   0   2
   0   0   2   0   2  -1   2   0   0   0   0   0   0   0   2   0   2   2   2   2
   2   0   2   2   2   2   2   2   2   0   0   0   2   0   0   2   0   2   2   2
   2   2   0   0   0   0   2   2   2   0   0   0   0   0   2   2   2   0   0   0
   2   2  -1   2   0  -1   2   2   2   0   0   2   0   2   0   2   2   2   2   2
   2   2   2   2   2   0   0   0   2   2   2   2   2   0   0   2   2   2   2   2
   2   0   0   0   0   2   2   0   2   2   2   0   0   2   0   0   2   2   0   2
   2   0   2   2   0   0   2   2   0   0   2   2   0   2   2   0   2   2   0   0
   2   2   0   2   2   2   0   2   2   2   0   2   2  -1   0   0   2   0   0   0
   0   0   2  -1   0   2   0   0  -1   0   2   0   0   2   2   0
bnlg1056(08)        
   0   0   2   0   2   0   0   0   0   2   0   2   0   0   0   0   2   0   0   0
   2   0   0   0   0   0   2   2   2   2   0   2   0  -1   0   0   0   2   0   2
   0   2   2   2  -1   0   2   2   2   2   0   2   0   0   0   0   0   0   0   2
   0   0   2   0   2  -1   2   0   0   0   0   0   0   0   2   0   2   2   2   2
   2   0   2   2   2   2   2   2   2   0   0   0   2   0   0   2   0   2   2   2
  -1   2   0   0   0   0   2   2   2   0   2   0   0   0   2   2   2   0   0   0
   2   2   2   2   0   2   2   2   2   0   0   2   0   2   0   2   2   2   2   2
   2   2   2   0   2   0   0   0   2   2   2   2   2   0   0   2   2   2   2   2
   2   2   0   0   0   2   2   0   2   2   2   0   0   2   0   0   2   2   0   2
   2   0   2   2   0   0   2   2   2   0   0   2   0   2   0   0   2   2   0   0
   2   2   0   2   2   2   0   0   2   2   0   2   2   0   0   0   2   0   0  -1
   0   0   2   2   0   2   0   0  -1   0   2   0   0   2   2   0
umc39b(09)          
   0   0   2   2   2   0   2   0   0   2   0   0   0   0   0   2   2   0   0   0
   2   2   0   0   0   0   2   2   2   2   0   2   0  -1   0   0   0   0   0   2
   0   2   0   2  -1   0   0   2   2   2   0   2   0   0   0   0   0   0   0  -1
   0   0   0   0   2   0   2   0   0   0   0   0   0   0  -1   0   2   2   2   2
   2   0   2   2   2   2   0   0   0   0   0   0   0   0   0   2   2   2  -1   2
   0   2   0   0   0   0   0   0   0   0   2   0   0   0   2   2   2   0   0   0
   0   2   2   2   0   2   0   2   2   2   0   2   0   0   0   0   0   0   0   2
   2   2   0   0   2   0   0   0   2   2   2   0   2   0   0   2   2   2   2   2
   2   0   0   0   0   0   2   0   2   2   2   0   0   2   0   0   2   2   2   0
   0   0   2   0   0  -1   2   2   2   0   0   2   0   2   0   2   2   0   0   0
   2   2   0   2   2   2   0   0   2   2   0   2   2   2   2   0   2   0   0   0
  -1   0   2   2   0   2   0   0   0   0   2   0   0   2   2   0
bnlg1272(00)        
  -1   0   2   0   2   0   0   2   2  -1   0   0   2   0   2   0   2   2   2   2
  -1   0   2   2   2   2   0   2   2   2   0   2   2   0   2   2   0  -1   2   0
   0   0   0   2   0   0   0   2   2  -1   0   2   2   0   2   0   2   0   0   0
   0   2  -1   2   0   0   0   0   2   0   2   2   2   0   2   2   2   2   2   0
   2   2   2   2   0   0  -1   0  -1   2   0   0   2   2   2   0  -1   2   2   0
   2   0   2   0   0   0   2   2   2   2   2   2   2   2   2   2   2   2   0   2
   2   0   2   2   0   0   2   2   0   2   0   0   0   0   2   0   0   2   0  -1
   0   2   2   2  -1   2   2  -1  -1   0   2   0   2   0   2   0   2   0   2  -1
   0   0   2   0   0   2   0   0   0   2   2   2   2   0   2   2  -1   2   0   0
   2   0   2   0   2   2   0   2  -1   2   2   0   2   0   2   0   2   2   2   0
  -1   0   0   0   2   2   2   0   0   0   2   2  -1   2   2   0   2   2   0   2
   0  -1  -1   2   2   2   0  -1   0  -1   2   2   2   0   2   2
umc109(01)          
   0   0   2   0   0   0   0   2   2   0   0   0   2   0   2   0   0   2   2   2
   0   0   2   2   2   2   0   2   2   2   0   2   2   0   2   0   0  -1   2   0
   0   0   0   2   0   0   0   2   2   2   0   2   2   0   2   0   0   0   0   0
   0   2  -1   2   0   0   0   0   2   0   0   0   0   0   0   0   0   2   2   0
   2   0   2   2   0   0   2   2   2   2   0   0  -1   2   2   0   2   2   2  -1
  -1   0   2   0  -1   0   2   2   2   2   2   2   2   2   2   2   2   2   0   2
   2   0   2   2   0   0   2   2   0   2   0   0   0   0   2   0   0   2   0   2
   0   2   2  -1  -1   2   2   2   0   0   2   0   2   0   2   0   2   0   2   2
   0   0   2   0   0   2   0   0   0   2   2   2   2   0   2   0  -1   2   0   0
   2   0   2   0   2   2   0   2   0   2   2   0   2   0   2   2   0   2   2   0
  -1   0   0   0   2   2   2   0   2   2  -1   2   0   2  -1   0   2   2   2   2
   0  -1  -1   2   2   2   0   2   0   2   2   2   2   0   2   2
umc113a(01)         
   0   0   0   0   0   0   0   2   2   2   2   0   2   0   2   0   2   2   2   2
   0   0   0   2   0   2   2   2   2   2   2   2   2   0   2   0   0   0   2  -1
   2  -1   0   2   0   0   0   2   0   0   0   0   0   0   2   0   2   2   0   2
  -1   2  -1   2   0   0   0  -1   2   2   2   2   2   0   0   0   0   2   2   0
   2   2   2   2   2   2   0   0   0   2   0  -1   2   2   2   0   0   0   0   2
   0   2   2   0   0   0   2   2   2   2   0   2   2   0   2   2   2   2   0   2
   2   2   2   2   0   0   2   2   0   2   2  -1   0   0   0   0   0   0   0   0
   2   2   2   2   0   2   2   2   0   0   2   0  -1   0   2   2   2   0   2   2
   0   2   2   2   2   2   2   2   0   2   2   0   2   0   2   0   2   2   0   0
   2   0   2   0   0   2   0   2   2   2   2   0   2   2   2   2   0   2   2   0
   0   0   0   0   2   2   0   0   2   2  -1   2   0   0  -1   0  -1   2   2   2
   0  -1   0   2   2   0   2  -1   0   2  -1   2   2   2   0   2
umc105a(02)         
   0   0   0   0   0   2   0   2   2   0   2   0   0   0   0   0   2   2   0   0
   0   2   0   0   0   2   0   2   2   2   2   2   2   0   2   0   0   0   2   0
   2   0   0   2   0   0   0   0   0   0   0   0   0   0   0   0   2   2   0   2
   2   0   0   0   0   0   0   2   2   2   2   2   2   0   0   0   0   2   2   0
   2   2   2   2   0   0   0   0   0   2   0   2   0   0   0   0   2  -1   0   2
   0   0   2   0   0   0   0   0   0   2   2   0   0   0   2   2   2   2   0   2
   0   0   2   2   0   2   0   2   0   2   2   2   0   0   2   2   0   0   2   0
   2   2   0   2   0   2  -1  -1   0   0   2   2   2   0   0   0   2   2   0   2
   0   2   2   2   2   0   0   2   2   2   2   2   2   0   0   2   0   0   2   0
   2   2   2   2   0   2   0   0   0   2   2   0   0   0   2   2   0   0   2   0
   2   2   0   2   2   0   0   2   2   2   2   0   0  -1   0   0   2   2   2   2
   0   2   2   0   2   0   0   2   0   2   2   2   0   2   0   2
umc81(03)           
  -1   2   0   0   0  -1   0   0   2   0   0  -1   0   0   0   0   2  -1  -1   0
   0   2   2   0   2   2   2   0   0   0   0   2   2   2   0   0   0   0   2   2
  -1   2   0   2   0   0   2   0   0   0   0   0   2   0   0   0   2   2   2   2
   2   0  -1   0   0   0   2   0   0   0   2   2   2   0   0   0   0   2   0   0
  -1   2   2   2   0   0   0   0   0   2   0   2   0  -1   0   0   2   0   0   2
   0   0   2   0   0   0   0   0   0   0   2   0   0   0   2   2   2   2   0   0
   0   0   2   2   0   2   0   2   0   2  -1   0   0   0   0  -1   0   0   0   0
   0   2  -1   2   0   0   2   0   0   0   0   0   2   2   0  -1   2   2   0   2
   0   0   2   2   2   2   0   2   2   0   2   2   2   0   2   0   0   2   2   0
   0   0   2   0   0   2   2   0   0   2   0   2   0   0   0   2   2   2   0   0
   2   2  -1  -1   2   2   0  -1   2   2   2   0   0   0   2   0   2   2   2   2
   0   0   0  -1   0   0  -1   2   0   2   2   2   0   2   0   0
bnl8.17(04)         
   0   0   2   0   2  -1   0   0   0   2   0   0   0   2   0   0   2   0   0  -1
  -1   2   0   2   2   2   2   0   0   2  -1   2   2   2   0   2   2   2   0   0
   2   0   0   2   2   2   2  -1   0   2   0   0   0   0   0   0   2   0   0  -1
  -1   0   2   0   0   2   0   0   0   0   2   2   2   0   2   2   2   2   0   0
  -1   2   2   2   0   0   0   0   0   0   0   2   2   0   0   2   2   2   2   2
   0   0   2   0   0   2   2   2   2   2   0   0   0   0   2   2   2   2   2   0
   2   2   2   2   2   2   2   2   2   2  -1   2   0  -1   0  -1   2   2  -1   2
   0   2  -1   2   0   0   2   0   0   0   0   2   2   2   0   0   2   2   0   2
   0   0   2   2   2   2   2   0  -1   2   2   2   0   2   2   2   2   0   0   0
   2   0   0   0   2   2   2   2   0   2   0   0   2   0   0   2   2   2   2   0
   2   2   0  -1   2   0   0   2   2   2   2   0   0   2   2   2   2   0   2   2
   0   2   0   2   0  -1   0   2   0   2   0   2   0   0   2   2
umc1231(05)         
   0   0   2   0   2  -1   0   0   0  -1   0   0   0  -1   0   0   2   0   0   0
   2   2   0   0   0   0   0   0   0   0   2   2   2   2   2   2   2   2   0   0
   2   0   0   2   2   2   0   0   0   2   0   0   0   0   0   0   2   2   0   2
   2   0   2   0   0   2   0   0   0   0   2   2   2   0   2   2   2   2   0   0
   2   2   2   2   2   2   0   0   0   0  -1   2   2   0  -1  -1  -1   2   2  -1
   0   0   2   0   0   2   2   2   2   2   0   0   0   0   2   2   2   2   2  -1
  -1  -1  -1  -1   2  -1   2   2   2   2   0   2   0   0   2   0   0   2   0   2
   0   2  -1  -1  -1  -1  -1  -1   0   0   0   2  -1   2   0   2   2   2   0   2
   0   0   2   2   2   2  -1  -1  -1   2  -1  -1  -1  -1  -1  -1  -1   0   2   0
   2  -1   0   0   2   2   2   2   0   2   0   0   2   2   2   2   2   2   2   0
   2   0   0  -1   0  -1   0  -1   0   0   0   0   2   2   2   0   0   0   2  -1
   0   2   0   2   0  -1   0   2   0   2   0   2   0  -1   2   2
bnlg1588(07)        
   0   0   2   0   2   0   0   2   2   2   2   2   2  -1   2   0   2   0   2   2
   2   2   0   2   0   0   2   0   0   0   2   2   2   2   0   2   0   2   0   2
   2   2   0   2   2   0   0   0   2   2   0   2   0   0   2   0   0   2  -1   2
   2   0   0   0   2   2   0   0   0   2   2   2   2   0   2   2   2   2   0   0
   2   2  -1   0   2   2   0   0   0   2   0   2   2   0   0   2   2   2   2   2
   2   2   2   0   0   0   2   2   2   0   0   0   0   0   2   2   2   2   0   0
   2   2   2   2   0   2   2   2   2   2   2   2   0   0   2   0   0   2   0   2
   0   2   2   2   2   2   2   2   0   2   2   0   2   2   0   2   2   0   2   0
   0   0   2   2   2   2   2   0   2   2   2   0   2  -1   0   0   2   0   0   2
   2   0   0   0   0   2   0   2   2   2   0   0   0   2   2   2   0  -1   2   0
   2   0   0   2  -1   2   0   2   0   0   0   2   2  -1   0   0   0   2   2   2
   0   2   0   0   0   0   0   2   0   2   2   0   2   0  -1   2
umc1733(06)         
   0   0   2   0   2   0   0   2   2  -1   2   2   2   2   2   0   2   0   2   2
   2   2   0   2   0   0   2   2   2   0   2   2   2   2   0   2   0   2   0   2
   2   2   0   2   2   2   0   0   2   2   0   2   0   0   2   0   0   2   0   2
   2   0   0   0   2   2   0   0   0   2   2   2   2   0   2   2   2   2   2   0
   2   2   0   0   2   2   0   0   0   2   2   2   2   0   0   0   0   2   2   0
   2   2   2   2   2   0   2   2   2   0   0   0   0   0   2   2   2   2   0   0
   2   2   2   2   0   2   2   2   2   2   2   0   0   0   2   0   0   2   0   2
   0   2   2   2   2   2   2   2   0   2   2   2   2   2   0   2   2   2   2   0
   0   0   2   2   2   2   2   0   0   2   2   0   2   2   0   0   2   0   0   2
   2   0   0   0   0   0   0   2   2   2   0   0   0   2   2  -1   2   0   2   0
   2   0   0   2   0   2   0   2   0   0   0   0   2   2   0   0   0   2   2   0
   0   2   0   2   0   0   2   2   0   2   2   0   2   0   0   2
phi118(00)          
   0   0   0   2   2   2   0   2   0   0   2   2   0   2   0   2   0   2   0   0
   0   0   0   0  -1   2   2   0   0   0   2   2   0   0   0   0   2  -1   2   2
   2   2   2   2  -1   2   2   0   0   2  -1   0   0   2   0   2   0   2   0   0
   2   0   0   0   2   0  -1   2   0   0   0   0   0   2   2   2   2   2   0   0
   2   0  -1   0   0   0   0   0   0  -1   2   2   0   0   0   0   0  -1   2   2
   2   2   2   2   2   0   2   2   2   0  -1   2   2   2   2   0   2   2   0   0
   2   0   2   2   0   0   2   2   0   2   2   0   2   2   2   2   2   0   2   0
   0  -1   2   0   0   0   0   2   2   0   0   0   2   0   0   0   2   2   2   0
  -1   0   2   2   2   0   0   2   2   2   2   2   2   2   0   0   2   2   0   0
   0   0   2   0   2   0   0   2   0   2   2   0   0   2   0   0   0   0   0   0
   0  -1   2   0   2   0   0   2  -1   0   0   0   0   2   0   0   2   2   2   0
   0   0   0   0   2   2   2   2  -1   0   0   2   0   2   2   0
npi285a(02)         
   0   0   0   2   0  -1   2   0   0   0   2   2   0   2   0   2   0   0   0   0
   0   0   0   0   0   2   2  -1  -1  -1   2   2   0   0   0   0   2  -1   2   2
   2   2   2   2  -1   2   2   0   0   2   0   0   0   0   0   0   0   0   0   2
   0   2   0   2   2   0   0   2   0   0   0   0   0   2   0   0   0   2   2   2
  -1   0   0   0   0   0   0   0   0   2   2   0   0   2   2   0   0   2  -1   2
   2   0   0   2   2   0   2   2   2   0   0   2   2   2   2  -1  -1   2   0   0
   2   0   0   2   0   0   2   2   0   0   2   2   0   2   2   2   2   0   2  -1
   0  -1  -1   0   0   2  -1  -1   2   0   0   0   2   0   0   0   0   2   0   0
   0   0   0   2   2   0   0   2   2   2   0   0   2   0   0   0   2  -1   0   2
   0   2  -1   2   2   2   2   2   0   2   2   0   2   2   2   0   0   0   2   0
   0  -1   0   0   2   0   0   2   0   0   2   0   0   2   0   0  -1   2   2   0
   0   0   0   2   2   2   2   0   0   0  -1   2  -1   0   2   0
umc130(03)          
   0   0   0   2   0   0   2   0   2   0   0   2   0   2   0   2   0   0   0   0
   2   2   2   0   2   2   2   0   0   2   2   2  -1   2   0   0   2   0   2   2
   2   2   0   2   2   2   0   2  -1   0   0   0   2   0   0   0   0   2   0   2
   2   2   2   2   0   2   2  -1   0  -1   0   0   0   2   2   2   2   2   0   0
  -1   0   2   2   0   0   0   2   2   0   2   2   0   2   2   2   0   2   0   2
   2   2  -1   2   2   2   2   2   2   0   2   2   2   2   0   0   0   0   2   2
   2  -1   0   0   2   0   2   0   0   2  -1   2   0   0   2   0   0   0   0   0
   2   0   0   0   0   2   2   0   0   2   0   2   2   0   0   0  -1   2   2   2
   0   0   0   2   2   0   0   2   2   0   0   0   0   0   0   2   2   2   0   2
   0   2   0   2   2   0   2   0   2   0   2   2   0   2   2   2   0   0   2   0
   0   2   0   0   2   0   0   0   2   0  -1   0   0   2   0   0   0   2   2  -1
   0   0   0   2   2   2   2   0   0   0   2  -1   0   0   2   0
bnlg1079(03)        
   2   2   2   2   0   2   2   0   2   0   2   2   0   2   0   2   0   0   0   0
   2   2   2   0   2   2   2   0   0   2   2   2   2   2  -1   0   0   0  -1   2
   2   2   0  -1  -1   2   0   0   0   0   0   0   2   2   0   0   0  -1   2   2
   2   2   2  -1   0   2   2   0   0   0   2   2   2   2   2   2   2   2   0   0
   2   2   0   0   0   0  -1  -1  -1   0   2  -1   0   2   2   2   0   2   0   2
   2  -1   0   2   2   2   2   2   2   0   2   2   2   2   0   0   0   0   2   2
   2   2   0   0   2   2   2   0   0   2   2   2   2   0   2   0   0   0   0   0
   0   0   2   0   0   2   2   0   0   0   2   2   2   0   0   0   2   2   0   2
   2   2   0   2   2   0   0  -1   0   2   0   0   0   0   0   2   2   2   0   2
   0   0   2   2   0   0   2   0   2   0   0   2   0   2   2   0   2   0   0   2
   0   2   0   0   2   2   2   0   2   0   0   0   0   2   0   0   2   2   2   2
   0  -1   0   2   2   2   2   0   0   0   2  -1   0   2   2   0
umc1115(04)         
   2   2   2   2   0   2   2   0   2   2   2   2   2   2   2   2   0   0   2   2
   2   2   2  -1   2   2   2   2   2   0   2   2   2   2   0   0   0   0   2   2
   2   2   0   2   2   0   0   2   2   0   0   2   2   2   2   2   0  -1  -1   2
   0   2   0   2   0   0   0   0   2   0   2   2   2   2   2   2   2   0   2   2
   0   2   0   0   2   2   0   0   0   0   2   2   0   2   2   0   0   2   0   2
   2   2  -1   2   2   2   2   2   2   0   2   2   2   2   2   2   2   2   0   2
   2   0   0   2   2   2   2   2   0   2   2   2   2   0   2   0   0   2   0   0
   2   2   2   0   2   2   2   0   0   2   2   2   2   2   2   0   2   2   2   0
   2   2   2   2   2   2   0   0   2   0   0   0   0   0   0   2   0   0   2   2
   0   0   2   2   2   0   2  -1   2   0   0   2   0   2   2   0   2   0   0   0
   0   0   0   0   2   2   0   0   2   0   0   0   0   2   2   0   0   0   2   2
   0   2   0   2   2   0   2   0   2   0   2   2   2   0   2   0
npi232a(05)         
   2   2   2   2   0   0   2   0   2   2   2   2   2   2   2   2   0   0   2   2
   2   2   2   2   2   2   2   2   2   0   2   2   2   2   2   0   0   0   2   2
   2   2   2   2   2   0   0   2   2   0   0   2   2   2   2   2   0   2   0   0
   2   2   0   2   0   0   0   0   2   0   2   2   2   2   2   2   2   2   2   2
   2   2   0   0   2   2   0   0   0   0   2   2   0   2   2   0   0   2   0   2
   2   2   0   2   2   0   2   2   2   0   2   2   2   2   2   2   2  -1   0   2
   2   0   2   2   0   2   2   2   0   2   2   2   2   0   2   2   0   2   2   0
   2   2   2   0   2   2   2   2   0   2   2   2   2   2   2   0   2   2   2   0
   2   2   2   2   2   2   0   0   2   0   0   0   0   0   0   2   0   0   2   2
   2   0   2   2   2   2   0   0   2   0   0   2   2   2   2   0   0   0   0   0
   0   0   0   0   2   2   2  -1   2   2   0   0   0   2   2   2   0   0   2   2
   2   0   0   2   2   0   2   2   2   0   2   0   2   0   2   0
umc44a(06)          
   0   0   2   0   0   0   2   0   2   2   2   0   2   2   2   2   2   0   2   2
   0   2   2   2   2   2  -1   2   2   0   2   2   2   0   2   0   0   2   2  -1
   2   2   2   2   0   0   0   2   2   2   0   2   2   2   2   2   2   2   0  -1
   2   2   2   2   0   0   0   0   2   2   2   2   2   2   2   0   2   2   2   2
   2   2   0   0   2   2   0   0   0   0   2   2   0   2   2   2   0  -1   0   2
   2   2   2   2   2   0   2   2   2   0   2   2   2   2   0   2   2   0   0   2
   2   0   0   0   0   2   2   0   2   2   2   2   2  -1   2  -1   0   2   0   0
   2   2   2   0   2   2   2   2   2   2   2   2   2   2   0   2   2   2   0   0
   2   2   2   2   2   2   2   2   2   0   0   0   0   0   0   2   0   0   2   2
   2   2   0   2   0   2   2   2   2   0   0   2   2   2   2   0   0   0   0   0
   0   0   0   0   0   2   2   2   2   2   0   0   0  -1  -1   2   0   0   2   2
   2   2   0   2   2   2   2   2   2   0   2   2   2   0  -1   0
umc182(06)          
   0   0   2   0   0   2   2   0   2   2   2   0   2   2   2   2   2   0   0   2
   0   2   2   2   2   2   0   0   0   0   2   2   2   0   2   0   0   2   2   0
   2   0   0   2   0   0   0   2  -1   2   0   0   2   2   2   2   2   2  -1   0
   2   2   2   2   0   0   0   0   0   2   2   2   2   2   0   0   0   2   0   2
   2   0   0   0   2   2   0   0   0   0   2   2   0   2   2   2   0   0   0   2
   2   2   0   2   2   0   2   2   2   0   2   2   2   0   0   2   2   0   0   2
   2   0   0   0   0   2   2   0   2   2   2   2   2   0   2   0   0   2   0   0
   0   2   2   0   0   2   2  -1   2   2   2   2   2   2   0   0   2   2   0   0
   2   2   2   0   0   2   0   2   2   0   2   0   0   0   2   2   2   0   2   2
   2   2   0   2   0   2   2   0   2   0   0   2   2   2   0   0   0   0   2   0
   0   0   0   0   0   2   2   2   2   2   0   0   0   2  -1   2   0   0   2   2
   2   2   0   2   2   0   2   2   2   0   2   2   2   0   0   0
bnlg236(06)         
   0   0   2   0   0   0   2   0   2   2   2   0   2   0   2   2   2   0   2   0
   0   2   2   2  -1   0   0   0   0   0   2   2   2   0   2   0   0   2   0   0
   2   0   0   2   0   0   0   2   2   2   0   0   2   2   2   2   0   2   2   0
   2   2   2   2   0   0   2   0   0   0   2   2   2   2   0   0   0   2   0   2
   2   2   0   0   2   2   0   0   0   0   2   2   0   2   2   2   0   0   0   2
   2   2   2   2   2   2   2   2   2   0   2   2   2   0   0   2   2   0   2   2
   2   0   0   0   2   2   2   0   2   2   2   2   2   0   2   0   0   2   0   0
   2   2   2   0   0   2   2   2   2   2   2   2   2   2   2   0   0   2   0   0
   2   0   2   0   0   2   0   2   2   0   2   0   0   0   2   2   2   0   2   2
   2   0   0   2   0   2   2   0   2   2   0   2   2   2   0   0   0   0   2   0
   0   0   2   0   2   2   2   2   2   2   0   0   0   2   2   2   0   0   2   0
   2   0   0   2   2   0   2   2   2   0   2   2   2   0   0   0
bnl7.49a(07)        
   2   2  -1   0   0  -1   0   0   2   2   2   0   2   0   2   0   0  -1  -1  -1
   0   2   2   2   0   0   0  -1   0   0   0   0   2   0   2   0   2  -1  -1   0
   2   0   2   2   0   2   0   0   0   2   0   0   0  -1  -1  -1  -1   2   2  -1
   2   2   2   2   2   0  -1   0   0   0   2   2   2   2   2   2   2   2   0   0
  -1   2   0   0   2   2   0   0   0   2   2   2   0   2   2   2   0   0   0   2
   2   2   0   0   0   2   2   2   2   0   2   2   2   0   0   2   2   0   2   2
   2   0   0   0   2   2   2   0   2   0   2   2   2   0   0   0   0   2   0   0
   0   2  -1   0   0   2  -1  -1   2   0   2   0   2   2   0   0   0   2   0   2
   2   0   0   0   0   2   0   2   0  -1   2   2   2   0   2   2   2   2   2  -1
   2   0   2  -1   0  -1   2  -1   0   2   0   2   2   2   0   2   0   0   2   0
   2   2  -1  -1   2   2   0   0   0   2   0   0   2   2  -1   2  -1   0   2   0
  -1   0   0   2   2   0   2   2   2   0   2  -1   2   0   2   0
bnlg1450(07)        
   2   2   2   0   2   0   0   0   2  -1   2   0   2   0   2   0   0   0   2   2
   0   2   2   2   2   0   0   2   2   0   2   0   2   0   2   0   2   0   0   0
   2   0   0  -1   0   0   0   0   0   2   0   0   2   2   2   2   0   2   2   0
   2   2   0   2   0   0   2   0   0   0   2   2   2   2   2   2   2   2   2   0
   2   2   2   2   0   0   2   2   2   0   2   2   0   2   2   0   0   0   0   2
   2   2  -1   0   0   2   2   2   2   0   0   2   2   0   0   2   2   0   2   0
   2   0   0   0   2   2   2   0   0   2   2   2   2   0   0   0   0   2   0   0
   0   2   2   0   0   2   2  -1   2   0   2   0  -1   0   2   0   0   2   2   2
   2   0   2   0   0   2   0   2   2   2  -1   0  -1   0   2   2   2   0   0   0
   2   0   2  -1   0   0   2   0   0   2   2   2   2   2   0   0   0   0   2   0
   2   2   0   0   2   2   0   0   0   0  -1   2   0  -1  -1   2   2   0   2   2
   2   2   0   2   0   0   0   2   2   0   2   0  -1   0   0  -1
umc1038(07)         
   0   0   0   0   2   0   0   0   0   0  -1   2   0   2   0   0   0   0   0   0
   2   2   2  -1   2   0   0   2   2   2   2  -1   0   0   2   0   2   0   0   0
   2   0   2   2   0   0   2   0   0   2   2   0   2   0   2   0   0   2  -1   0
   2   2   0   2   0   2   2   2   0   0   2   2   2   0   0   0   0   2   2  -1
   2   2   0   0   0  -1   2   2   2   0   0   2   0   2   2   0   0   0   0   0
   0   2   0   0   0   2   2   2   2   0   0   2  -1   0   2   0   0   0   2   0
   2   0   0   2   2   2   2   2   2   2   0   2   0   2   0   2   2   2   2   0
   0   0   2   2   0   2   2   0   2   0   2   0  -1   0   2   0   0  -1   2   2
   2   0   0   0   0   2   0   2   2   2   0   0   0   0   2   2   2   0   0   0
   2   2   0   0   0   2   2   0   0   2   0   2   0   2   0   0   0   0   0   2
   0   2   2   2   2   2   2   0   0   0   2   2   2   0  -1   2   2   0   0   2
  -1   2   0   2   0   0   0   2   2   0   2   0   0   0   0   2

!****************************************** Phenotypic Data **********************************************************
!-100.0 is resevred for missing phneotype
MFLW_WSM1	97.2	97.2	-100	97.4	98	95.8	96.4	101.4	101.8	100	97.5	101.7	96	-100	96.7	-100	-100	99.4	99.3	96.3	98.1	-100	101.4	96.3	99.4	96.1	97.6	99.9	-100	-100	97.2	97.3	93.9	96.2	100.9	96.7	-100	96.2	-100	98.9	-100	98	-100	97.9	94.9	-100	98.2	94.7	95.1	100	98.5	99.2	100.5	96.5	95.7	95.6	101.7	96.5	96.3	95.4	96.6	96.7	99.4	98.9	97.5	-100	-100	95.2	96.1	101.1	97.2	99	98.1	97.6	100.5	-100	100.4	92.9	100.6	-100	96.9	98.4	99.1	97.8	103	100.9	97.4	96.8	98.4	99.9	97.6	97.4	99.8	97.7	96.2	97	100.8	100.8	99.5	-100	-100	101.2	-100	-100	96.2	-100	97.5	96.6	95.7	99.2	96.7	97.4	94.4	97.4	98.8	101.4	99.5	96.8	-100	99.2	95.6	100.7	98	96.9	95.7	93.8	96.4	96.6	99.7	99.4	-100	100	97.3	99.3	96.7	98.9	99	99.3	99.6	99.9	99.9	100.9	96.4	100	97.1	99.7	94.2	96	101.2	95.9	99.7	99.8	94.8	97.8	96.4	98.1	-100	97.4	102.6	98.9	-100	93.6	96.2	98.4	97.8	98.3	99.6	102.6	95.5	101	101.4	97.9	93.4	97.4	101	99.3	97.4	94.4	97.5	95	100.3	99.1	-100	95.6	96.9	100.7	99.6	99.6	94.9	99.1	99.9	97.6	98.4	-100	97.8	99.5	-100	100.9	101.1	-100	98.5	99.1	97.2	-100	98.3	98.4	-100	-100	-100	96.9	96.6	97.6	-100	93.8	99.8	98	-100	96.3	98.3	101	98.1	94.3	98.1	99.9	98.9	-100	92.9	97.8	95.8	98.8	95.1	92.6	-100	-100	-100	98.5
MFLW_WSM2	102.2	102.2	108.1	103.9	107.8	102.7	102.3	105.9	106.9	104.2	104.1	105.5	101.9	104.3	102.1	103.4	106.4	104	102.1	102.7	102.2	103.5	105.5	102.3	101.3	102.7	102.7	105.3	103.6	102.4	104.2	-100	104.4	101.6	105.5	104.8	107.8	101.3	103.2	105.5	104.7	105.7	104.6	104.3	100.6	104.8	106.8	101.3	102.7	102.6	105.7	101.4	107.5	104.6	102.3	108.2	106.1	101.4	103.4	106.9	103	103.8	106.6	103.7	106.3	103.9	104.9	102.2	102	109.3	105.1	105.2	107.3	102.6	105.9	104.9	106.6	104.3	104.3	107.4	103.1	105.6	103.3	105	103.4	103.1	101.4	100.4	101.7	107.3	106.4	101.2	106.5	104	103.2	103.6	104.5	105.7	104	103.7	107.3	105.7	102.5	106.6	102.7	103.2	103.1	101.1	102.5	102.6	102	101.7	102	101.7	103.1	106.7	107.8	106.8	103.5	103.4	101.8	104.9	100.9	102.3	102.4	102	101.3	101.5	105.6	106.7	104.3	105	108.4	105.4	103.6	105.2	103.5	103.9	104.7	103.3	101.7	107.5	101.9	105.4	103.3	105.8	102.3	106.2	105	101.7	104.4	103.4	102.9	103.1	104	102	104	106.2	107.8	104.9	104.6	100.9	102.6	103.6	103.3	105.9	101.6	108.1	101.3	105.8	103.1	104.3	103.4	102.8	104.9	101.5	103.5	103.7	103.6	102.2	107.5	104.9	104.7	105	107	106.9	103.5	103.9	101.2	107.1	104.9	102.5	106.1	107.7	105.2	104.5	105.4	107.8	108.2	101.9	102.8	104.7	105.4	103.2	103.8	103.6	106.7	105.5	105.2	102.9	102.7	103.6	102.8	104.5	101.2	102.5	107.3	106.4	104.1	108.2	101.8	101.7	106.4	104.6	104	104.5	102	106.3	102.4	103	104.1	102.4	106.3	108.2	105.9	103.4
MFLW_WSZ1	112.5	113.8	120.8	117	118.2	116.7	114.6	117.4	-100	118.3	119	118.1	113.1	119.2	114.5	116.5	117	116.8	115.4	115.3	114.3	112.2	114.9	114.4	117.7	114.5	115.1	119.6	117.9	118.2	119.8	117.5	110.9	118.4	114.7	117.7	118.1	115.6	118.3	118.6	118.3	120.5	-100	114.7	115.3	114.5	119.3	112.9	113.6	120.1	117.4	113.6	118.7	119.7	117.8	116.3	118.5	114.8	112.3	114.6	117.5	117.1	115.4	117	117	-100	-100	111.8	114.8	122.1	119.8	121.6	121.2	116.3	123	124.4	-100	114.3	119.7	119	114.4	117.2	114.3	118.8	121.4	118.7	117.2	115.5	116.5	117.3	119.1	117.5	118.6	119	116.1	119.5	121.8	120.6	117.8	117.2	120.7	117.5	111.6	115.6	114.7	111.9	114	113.4	113.5	114.7	117.2	114.8	113.6	112	115.8	118	120.5	118.6	114.8	117	115	118	116.7	116.1	114.2	114.8	112.8	114.5	119.8	117.3	118.3	119.1	120.3	115	116	119.8	117.6	117.4	117.4	120.6	113.9	120.2	114.7	120.8	113	118	112.3	115.4	120.1	114.1	117.7	116.8	115.8	121.1	117.5	114.2	122.8	116.7	118.6	121.3	113.9	112.5	116.6	115.6	118.9	118	114.7	121	112.7	119.7	115	115.7	114.1	118.5	121.3	115.7	112.4	112	114.6	116.7	122.9	120.2	116.8	119.6	115.5	118.1	117.5	119.7	115	118	116.8	-100	119	119.5	120.9	119.8	119.8	122	122.9	-100	118.9	119.9	122	118.3	114.7	118.9	116.3	118.4	120.1	117.1	112.9	115.7	114	114.2	113.1	113.8	-100	117.4	114.5	118.2	114.8	118.3	116.4	116.8	117.5	116.8	116.1	118.2	116.5	120.5	116.4	113.4	116.7	118.9	114.3	118.9
MFLW_WSZ2	113.4	114.4	120.1	117.9	118.8	113.9	116.3	119.4	-100	118.2	119.4	120.5	116.8	121.5	116.5	117.9	119.2	117.2	115.2	117.4	116.2	111.8	118.4	117.5	115.2	116.1	119	120.3	116.4	117.1	118.3	117.7	111.5	119.8	117.8	118.4	118.9	114.8	119.5	117.3	118.8	119.9	-100	116.6	116.1	116	121.3	114.3	115.5	119.4	114.7	115.1	120.2	118.6	115.9	119.9	116.1	117.3	115	115.8	114.6	117.3	119.4	119.4	114.7	-100	-100	116.4	114.5	121.2	120.4	120.1	121	115.8	124.5	118.6	-100	115.8	119.8	121.4	116.3	121.8	116.3	116.3	122	121.1	115.2	114.9	117.9	120.9	116.5	116.6	119.6	115.9	116.3	119.4	125.3	120.4	119.3	117.7	119	117.1	114.6	117.1	117.8	113.2	115.4	116.2	116.7	111.6	114.8	114	115.3	109.5	115.7	121.1	119.6	121.2	114.9	118.9	117	116.8	116.9	117.5	115.2	114.9	115.8	115.2	119.1	116.9	121.6	117.3	122.2	115	119.8	118.3	116.6	117.6	119.1	119.8	114.4	123.1	115.6	120.7	115.3	118.6	112.8	118.2	119.4	117	117.7	116.1	118.1	121.7	117.2	120	120.5	114.7	118.9	116.8	117.2	114.6	113.4	117.3	117.6	116.5	115.5	124.3	116	118.8	116.3	117.1	114.8	119.1	116.7	115.4	114.2	113.2	114.3	114.5	123.1	119.3	118	117.1	118.3	124.1	119.4	118.8	115.9	116.8	116.4	-100	119.7	118	117.7	119.6	117.3	122.5	121	-100	120.9	119.5	119.5	117.8	115.7	118.3	117.8	117.4	120.9	118.1	117.3	116	114.6	113.5	114.7	117.3	-100	119.9	115.2	116.9	116.4	118.9	118.6	113.3	123.4	117.3	119.3	119	117	120.8	117.1	117.3	116.7	121	120.7	119.1
MFLW_WWM1	62.2	60.8	67.3	62.9	64.5	63.4	63.1	63.5	64.5	63.2	64.9	63.6	61	66.6	60.5	64.5	67.6	62.5	61.8	62	61.4	65.5	65.4	60.9	62.5	63.5	63.1	64	63.4	68.9	64.1	65.3	61.8	61.3	62.5	63.5	62.4	59.2	62.9	64.7	64.8	64.2	62.1	62.8	62.3	63.1	63.2	62.1	62.6	61.7	62.5	60.2	64.3	62	60.4	63.9	67.8	62.1	60.2	62.2	61.7	63.5	63.7	62.6	60.9	63.2	64.4	61.6	61.8	66.5	63.6	62.4	64.5	60.7	66.8	66.6	65.6	60.8	64	66.4	63.4	63.4	62.5	64.2	64.5	64.8	60.4	59.9	61.4	63.2	66	62.7	65.3	62.2	63.2	64.3	64.6	65.9	62.5	63	64.4	66.3	61.9	65.2	64.8	65.9	62.3	61	61.8	61.5	63.8	61	61.4	62.3	61.4	63	66	65.1	63.8	64.1	61.9	64.1	62.1	60.4	63.6	62.5	61.7	61.6	66	66.9	65	65.6	63.5	63.2	63.2	63.6	63.8	62.7	62.5	60.5	62.2	66.7	60.6	64.3	59.4	65.9	61	62.1	66.1	59.1	66.7	66.9	64.1	62.5	64.6	61.7	66	65.4	65.3	63.6	63.6	62.5	61.7	61.9	62.5	65.7	63.3	66.7	68.8	70.4	62	62.4	63.5	63.2	63.8	61.5	62.2	63.3	62.8	61.7	64.7	64.2	65.6	64	64.8	63.3	62.5	63.1	60.8	63.9	63.1	61.5	66.2	66.6	63.3	62.2	64.6	65	66.8	60.7	61	63.2	61.1	65.4	63	63.2	62.1	65.1	67.6	64.6	61	60.6	63.4	62.4	61.9	65.3	65.1	64.6	63.6	65.6	61.3	61.7	63.8	64.7	61.4	63.7	61.7	65.4	60.3	63.2	62.2	63.7	67.2	66.1	65.5	61.9
MFLW_WWM2	63.2	61.1	67.4	65.3	67.8	67	65.4	64.1	66.4	64.1	66.1	65.2	61.1	68.9	60.8	68	67.1	65.2	62.1	63.2	62.7	67.8	62	61.5	63.9	64.7	65	65.1	65.1	64.5	65.8	66.4	62	63.2	63.3	64.4	65.4	67.7	64.2	66.5	67.6	66.2	63	66.5	64.6	65.8	65.6	63	61.3	64.5	64.3	64.1	66.3	65.8	60.9	67.3	65.1	62.9	62.5	66.2	64	63.3	67.3	63	67.2	64.7	66	63.6	64	69.1	66.3	66.1	67.1	63.3	67.3	67.8	67.4	63.3	66.2	65.3	63.8	65.8	64.9	67.3	63.7	64.5	63.6	63.3	63.6	66.9	69.1	64.1	68.1	63.2	64.5	64.9	65.2	65.6	62	62.4	66.5	65.8	62	67.9	66.2	66.4	60.5	61	64	63.3	64.1	61.3	60.6	65.6	62.2	65.3	67.8	66.2	66.6	66.3	61.5	66.4	62.1	61.8	65.3	63.6	60.2	62	66.5	69.8	66.5	64.7	67.7	64.5	63.9	64.1	65.4	63.3	65.6	63.2	60.7	68.3	61.9	68.9	64.7	64.8	62.1	64.2	61.3	61.9	65.7	63.8	65.9	62.4	62.1	62.8	66.6	68	68.7	66	65.6	64	62.1	62.2	63.2	64.6	65.9	60.9	68.7	67.7	62	61.7	61.7	64.5	61.6	60.8	63.8	64.4	62.9	63	65.2	65.9	65.6	66.4	67	66.2	62.7	61.9	63.4	67.4	65.2	62.8	68.4	71.2	66.4	65.2	66.5	66.7	70	65.1	62.9	64.2	61.8	66.9	64.8	63.9	63.5	61.2	64.9	65.1	62.3	63.6	62.5	62.8	61.6	66.5	62.7	67.4	63.8	68.2	61.9	63.3	67.3	65.8	63.9	63.9	62.5	62.9	62	64.5	69.1	61	66.3	66.5	64.4	65.8
MFLW_WWZ1	74	73.4	78.6	75.2	77.5	75.1	76.1	76.6	-100	74.9	76	75.2	76.4	78.5	74.1	74.9	75.1	75.7	74.9	74	75.3	75.4	74.6	74.9	74.3	77.6	74.3	76.6	75.6	76.3	75.6	75.8	73.8	75.4	74.9	76.4	76	75.3	74.8	75.9	77.3	75.8	-100	75.5	75.4	76.2	74.5	74.2	74.3	75.3	74.3	74.1	75.7	74.8	74.2	75.9	77.2	74.8	75.9	74.9	75.6	74.7	76.6	75.9	73.7	74.3	-100	74.9	75.4	76	76.4	74.6	76.7	74	78	76.9	-100	74.8	76.8	77.2	75.2	75.1	74.6	75.7	73.8	75.3	75.7	75.5	75	77	76.8	74.3	76	75	75.2	76.6	76.6	76.8	74.6	76	75	76.1	75.7	75.8	75	75.5	73.8	75.1	75	75.2	73.2	75.4	75	74.1	74.5	76.8	76.9	74.4	74.5	76.2	75.4	75.4	76	74.5	77.1	76.9	74.3	74	76.2	74.7	77	76.4	74.4	74.1	74.7	75.7	74.6	74.8	74.6	74.4	76	76.1	74.7	73.8	75.1	74.7	75.6	73.9	78.9	73.3	74.1	75.4	75	76.2	74.2	76	75.9	74.3	76.3	75.5	77	75.6	75	75.5	74	74.5	76.6	79.8	74.1	77	75	74.8	75.2	76.6	75.1	76.8	74.6	75.7	74.6	74.2	78.5	77	74.3	73.6	76.6	77.8	73.9	74.6	73.3	78.9	75.5	-100	76.8	76.7	73.2	75.2	75.6	76.7	74.7	-100	74.5	74.2	75.8	78.4	73.8	74.4	77.9	77.6	77.8	77.3	74.7	74.4	73.8	76.1	76.9	76.4	-100	74.4	74.9	77.9	76.4	75	76.3	77.6	76.4	76.8	74.9	75.2	74.7	75.1	75.7	76.3	77.2	75.8	77.2	77.3
