# Supplementary material for: Inclusive Composite Interval Mapping of QTL by Environment Interactions in Biparental Populations
Source: PLoS One. 2015 Jul 10;10(7):e0132414. doi: 10.1371/journal.pone.0132414 (PMC4498613; doi:10.1371/journal.pone.0132414)
Supplement: S8 File — (ZIP) [file pone.0132414.s008.zip]

Archive with 1,001 entries (1,000 files):
- S8_File/
- S8_File/run_00001.qic
- S8_File/run_00002.qic
- S8_File/run_00003.qic
- S8_File/run_00004.qic
- S8_File/run_00005.qic
- S8_File/run_00006.qic
- S8_File/run_00007.qic
- S8_File/run_00008.qic
- S8_File/run_00009.qic
- S8_File/run_00010.qic
- S8_File/run_00011.qic
- S8_File/run_00012.qic
- S8_File/run_00013.qic
- S8_File/run_00014.qic
- S8_File/run_00015.qic
- S8_File/run_00016.qic
- S8_File/run_00017.qic
- S8_File/run_00018.qic
- S8_File/run_00019.qic
- S8_File/run_00020.qic
- S8_File/run_00021.qic
- S8_File/run_00022.qic
- S8_File/run_00023.qic
- S8_File/run_00024.qic
- S8_File/run_00025.qic
- S8_File/run_00026.qic
- S8_File/run_00027.qic
- S8_File/run_00028.qic
- S8_File/run_00029.qic
- S8_File/run_00030.qic
- S8_File/run_00031.qic
- S8_File/run_00032.qic
- S8_File/run_00033.qic
- S8_File/run_00034.qic
- S8_File/run_00035.qic
- S8_File/run_00036.qic
- S8_File/run_00037.qic
- S8_File/run_00038.qic
- S8_File/run_00039.qic
- S8_File/run_00040.qic
- S8_File/run_00041.qic
- S8_File/run_00042.qic
- S8_File/run_00043.qic
- S8_File/run_00044.qic
- S8_File/run_00045.qic
- S8_File/run_00046.qic
- S8_File/run_00047.qic
- S8_File/run_00048.qic
- S8_File/run_00049.qic
- S8_File/run_00050.qic
- S8_File/run_00051.qic
- S8_File/run_00052.qic
- S8_File/run_00053.qic
- S8_File/run_00054.qic
- S8_File/run_00055.qic
- S8_File/run_00056.qic
- S8_File/run_00057.qic
- S8_File/run_00058.qic
- S8_File/run_00059.qic
- S8_File/run_00060.qic
- S8_File/run_00061.qic
- S8_File/run_00062.qic
- S8_File/run_00063.qic
- S8_File/run_00064.qic
- S8_File/run_00065.qic
- S8_File/run_00066.qic
- S8_File/run_00067.qic
- S8_File/run_00068.qic
- S8_File/run_00069.qic
- S8_File/run_00070.qic
- S8_File/run_00071.qic
- S8_File/run_00072.qic
- S8_File/run_00073.qic
- S8_File/run_00074.qic
- S8_File/run_00075.qic
- S8_File/run_00076.qic
- S8_File/run_00077.qic
- S8_File/run_00078.qic
- S8_File/run_00079.qic
- S8_File/run_00080.qic
- S8_File/run_00081.qic
- S8_File/run_00082.qic
- S8_File/run_00083.qic
- S8_File/run_00084.qic
- S8_File/run_00085.qic
- S8_File/run_00086.qic
- S8_File/run_00087.qic
- S8_File/run_00088.qic
- S8_File/run_00089.qic
- S8_File/run_00090.qic
- S8_File/run_00091.qic
- S8_File/run_00092.qic
- S8_File/run_00093.qic
- S8_File/run_00094.qic
- S8_File/run_00095.qic
- S8_File/run_00096.qic
- S8_File/run_00097.qic
- S8_File/run_00098.qic
- S8_File/run_00099.qic
- S8_File/run_00100.qic
- S8_File/run_00101.qic
- S8_File/run_00102.qic
- S8_File/run_00103.qic
- S8_File/run_00104.qic
- S8_File/run_00105.qic
- S8_File/run_00106.qic
- S8_File/run_00107.qic
- S8_File/run_00108.qic
- S8_File/run_00109.qic
- S8_File/run_00110.qic
- S8_File/run_00111.qic
- S8_File/run_00112.qic
- S8_File/run_00113.qic
- S8_File/run_00114.qic
- S8_File/run_00115.qic
- S8_File/run_00116.qic
- S8_File/run_00117.qic
- S8_File/run_00118.qic
- S8_File/run_00119.qic
- S8_File/run_00120.qic
- S8_File/run_00121.qic
- S8_File/run_00122.qic
- S8_File/run_00123.qic
- S8_File/run_00124.qic
- S8_File/run_00125.qic
- S8_File/run_00126.qic
- S8_File/run_00127.qic
- S8_File/run_00128.qic
- S8_File/run_00129.qic
- S8_File/run_00130.qic
- S8_File/run_00131.qic
- S8_File/run_00132.qic
- S8_File/run_00133.qic
- S8_File/run_00134.qic
- S8_File/run_00135.qic
- S8_File/run_00136.qic
- S8_File/run_00137.qic
- S8_File/run_00138.qic
- S8_File/run_00139.qic
- S8_File/run_00140.qic
- S8_File/run_00141.qic
- S8_File/run_00142.qic
- S8_File/run_00143.qic
- S8_File/run_00144.qic
- S8_File/run_00145.qic
- S8_File/run_00146.qic
- S8_File/run_00147.qic
- S8_File/run_00148.qic
- S8_File/run_00149.qic
- S8_File/run_00150.qic
- S8_File/run_00151.qic
- S8_File/run_00152.qic
- S8_File/run_00153.qic
- S8_File/run_00154.qic
- S8_File/run_00155.qic
- S8_File/run_00156.qic
- S8_File/run_00157.qic
- S8_File/run_00158.qic
- S8_File/run_00159.qic
- S8_File/run_00160.qic
- S8_File/run_00161.qic
- S8_File/run_00162.qic
- S8_File/run_00163.qic
- S8_File/run_00164.qic
- S8_File/run_00165.qic
- S8_File/run_00166.qic
- S8_File/run_00167.qic
- S8_File/run_00168.qic
- S8_File/run_00169.qic
- S8_File/run_00170.qic
- S8_File/run_00171.qic
- S8_File/run_00172.qic
- S8_File/run_00173.qic
- S8_File/run_00174.qic
- S8_File/run_00175.qic
- S8_File/run_00176.qic
- S8_File/run_00177.qic
- S8_File/run_00178.qic
- S8_File/run_00179.qic
- S8_File/run_00180.qic
- S8_File/run_00181.qic
- S8_File/run_00182.qic
- S8_File/run_00183.qic
- S8_File/run_00184.qic
- S8_File/run_00185.qic
- S8_File/run_00186.qic
- S8_File/run_00187.qic
- S8_File/run_00188.qic
- S8_File/run_00189.qic
- S8_File/run_00190.qic
- S8_File/run_00191.qic
- S8_File/run_00192.qic
- S8_File/run_00193.qic
- S8_File/run_00194.qic
- S8_File/run_00195.qic
- S8_File/run_00196.qic
- S8_File/run_00197.qic
- S8_File/run_00198.qic
- S8_File/run_00199.qic
- S8_File/run_00200.qic
- S8_File/run_00201.qic
- S8_File/run_00202.qic
- S8_File/run_00203.qic
- S8_File/run_00204.qic
- S8_File/run_00205.qic
- S8_File/run_00206.qic
- S8_File/run_00207.qic
- S8_File/run_00208.qic
- S8_File/run_00209.qic
- S8_File/run_00210.qic
- S8_File/run_00211.qic
- S8_File/run_00212.qic
- S8_File/run_00213.qic
- S8_File/run_00214.qic
- S8_File/run_00215.qic
- S8_File/run_00216.qic
- S8_File/run_00217.qic
- S8_File/run_00218.qic
- S8_File/run_00219.qic
- S8_File/run_00220.qic
- S8_File/run_00221.qic
- S8_File/run_00222.qic
- S8_File/run_00223.qic
- S8_File/run_00224.qic
- S8_File/run_00225.qic
- S8_File/run_00226.qic
- S8_File/run_00227.qic
- S8_File/run_00228.qic
- S8_File/run_00229.qic
- S8_File/run_00230.qic
- S8_File/run_00231.qic
- S8_File/run_00232.qic
- S8_File/run_00233.qic
- S8_File/run_00234.qic
- S8_File/run_00235.qic
- S8_File/run_00236.qic
- S8_File/run_00237.qic
- S8_File/run_00238.qic
- S8_File/run_00239.qic
- S8_File/run_00240.qic
- S8_File/run_00241.qic
- S8_File/run_00242.qic
- S8_File/run_00243.qic
- S8_File/run_00244.qic
- S8_File/run_00245.qic
- S8_File/run_00246.qic
- S8_File/run_00247.qic
- S8_File/run_00248.qic
- S8_File/run_00249.qic
- S8_File/run_00250.qic
- S8_File/run_00251.qic
- S8_File/run_00252.qic
- S8_File/run_00253.qic
- S8_File/run_00254.qic
- S8_File/run_00255.qic
- S8_File/run_00256.qic
- S8_File/run_00257.qic
- S8_File/run_00258.qic
- S8_File/run_00259.qic
- S8_File/run_00260.qic
- S8_File/run_00261.qic
- S8_File/run_00262.qic
- S8_File/run_00263.qic
- S8_File/run_00264.qic
- S8_File/run_00265.qic
- S8_File/run_00266.qic
- S8_File/run_00267.qic
- S8_File/run_00268.qic
- S8_File/run_00269.qic
- S8_File/run_00270.qic
- S8_File/run_00271.qic
- S8_File/run_00272.qic
- S8_File/run_00273.qic
- S8_File/run_00274.qic
- S8_File/run_00275.qic
- S8_File/run_00276.qic
- S8_File/run_00277.qic
- S8_File/run_00278.qic
- S8_File/run_00279.qic
- S8_File/run_00280.qic
- S8_File/run_00281.qic
- S8_File/run_00282.qic
- S8_File/run_00283.qic
- S8_File/run_00284.qic
- S8_File/run_00285.qic
- S8_File/run_00286.qic
- S8_File/run_00287.qic
- S8_File/run_00288.qic
- S8_File/run_00289.qic
- S8_File/run_00290.qic
- S8_File/run_00291.qic
- S8_File/run_00292.qic
- S8_File/run_00293.qic
- S8_File/run_00294.qic
- S8_File/run_00295.qic
- S8_File/run_00296.qic
- S8_File/run_00297.qic
- S8_File/run_00298.qic
- S8_File/run_00299.qic
[truncated: 701 more entries]
