# Supplementary material for: Inclusive Composite Interval Mapping of QTL by Environment Interactions in Biparental Populations
Source: PLoS One. 2015 Jul 10;10(7):e0132414. doi: 10.1371/journal.pone.0132414 (PMC4498613; doi:10.1371/journal.pone.0132414)
Supplement: S8 File — (ZIP) [file pone.0132414.s008.zip › S8_File/run_00001.qic]

  Chromosome    Position           LeftMarker          RightMarker         LOD      LOD(A)   LOD(AbyE)         PVE      PVE(A)   PVE(AbyE)         Add     AbyE_01     AbyE_02
           1     15.0000               MK-1-2               MK-1-3     22.0996     22.0519      0.0477     13.8529     13.6575      0.1954      0.5247     -0.0628      0.0628
           2      3.0000               MK-2-1               MK-2-2     22.8114      0.5784     22.2330     15.3183      0.3025     15.0159     -0.0781      0.5501     -0.5501
           3     30.0000               MK-3-4               MK-3-5      5.6634      4.7281      0.9353      3.9601      2.8563      1.1038      0.2409     -0.1498      0.1498
           4     21.0000               MK-4-3               MK-4-4     14.3158      7.5751      6.7407      8.6271      4.8097      3.8174      0.3115      0.2775     -0.2775
           5     31.0000               MK-5-4               MK-5-5     12.8672     12.8591      0.0081      8.2942      8.1515      0.1427      0.4053     -0.0536      0.0536
