# Supplementary material for: Inclusive Composite Interval Mapping of QTL by Environment Interactions in Biparental Populations
Source: PLoS One. 2015 Jul 10;10(7):e0132414. doi: 10.1371/journal.pone.0132414 (PMC4498613; doi:10.1371/journal.pone.0132414)
Supplement: S8 File — (ZIP) [file pone.0132414.s008.zip › S8_File/run_00002.qic]

  Chromosome    Position           LeftMarker          RightMarker         LOD      LOD(A)   LOD(AbyE)         PVE      PVE(A)   PVE(AbyE)         Add     AbyE_01     AbyE_02
           1     19.0000               MK-1-2               MK-1-3     12.1440     12.0206      0.1233      7.5668      7.5645      0.0024      0.4018     -0.0071      0.0071
           2      4.0000               MK-2-1               MK-2-2     17.1925      0.0000     17.1987     10.9879      0.0112     10.9766      0.0155      0.4839     -0.4839
           3     30.0000               MK-3-4               MK-3-5      9.7933      4.3289      5.4644      7.2092      2.6324      4.5768      0.2370     -0.3125      0.3125
           4     27.0000               MK-4-3               MK-4-4     12.4147      6.8876      5.5271      7.3333      4.0506      3.2827      0.2938      0.2645     -0.2645
           5     35.0000               MK-5-4               MK-5-5     21.8224     21.7327      0.0898     14.0346     13.9849      0.0497      0.5450     -0.0325      0.0325
