# Supplementary material for: Inclusive Composite Interval Mapping of QTL by Environment Interactions in Biparental Populations
Source: PLoS One. 2015 Jul 10;10(7):e0132414. doi: 10.1371/journal.pone.0132414 (PMC4498613; doi:10.1371/journal.pone.0132414)
Supplement: S8 File — (ZIP) [file pone.0132414.s008.zip › S8_File/run_00003.qic]

  Chromosome    Position           LeftMarker          RightMarker         LOD      LOD(A)   LOD(AbyE)         PVE      PVE(A)   PVE(AbyE)         Add     AbyE_01     AbyE_02
           1     17.0000               MK-1-2               MK-1-3     13.5731     13.5698      0.0033      8.9168      8.9101      0.0067      0.4163      0.0115     -0.0115
           2      7.0000               MK-2-1               MK-2-2     23.7579      0.3920     23.3659     16.2050      0.2457     15.9593     -0.0691      0.5571     -0.5571
           3     31.0000               MK-3-4               MK-3-5     10.7935      6.4354      4.3581      7.1386      4.0814      3.0572      0.2819     -0.2440      0.2440
           4     28.0000               MK-4-3               MK-4-4      7.5078      6.1606      1.3472      5.1310      3.8945      1.2365      0.2751      0.1550     -0.1550
           5     36.0000               MK-5-4               MK-5-5     10.6243      7.8389      2.7853      6.8847      4.9966      1.8881      0.3115     -0.1915      0.1915
           5     60.0000               MK-5-7               MK-5-8      5.9610      2.8242      3.1368      4.1303      1.7815      2.3489      0.1860      0.2136     -0.2136
