# Supplementary material for: Inclusive Composite Interval Mapping of QTL by Environment Interactions in Biparental Populations
Source: PLoS One. 2015 Jul 10;10(7):e0132414. doi: 10.1371/journal.pone.0132414 (PMC4498613; doi:10.1371/journal.pone.0132414)
Supplement: S8 File — (ZIP) [file pone.0132414.s008.zip › S8_File/run_00004.qic]

  Chromosome    Position           LeftMarker          RightMarker         LOD      LOD(A)   LOD(AbyE)         PVE      PVE(A)   PVE(AbyE)         Add     AbyE_01     AbyE_02
           1     16.0000               MK-1-2               MK-1-3     18.1099     18.0332      0.0767     11.8578     11.8568      0.0011      0.4663      0.0045     -0.0045
           2      4.0000               MK-2-1               MK-2-2     21.3482      0.0000     21.3566     14.0626      0.0015     14.0611      0.0052      0.5079     -0.5079
           3     37.0000               MK-3-4               MK-3-5      7.4827      3.2930      4.1897      4.5337      2.0551      2.4786      0.1941     -0.2131      0.2131
           4     27.0000               MK-4-3               MK-4-4      8.6665      5.1256      3.5408      6.2719      3.2924      2.9795      0.2462      0.2342     -0.2342
           5     33.0000               MK-5-4               MK-5-5     13.7215     12.3482      1.3734      8.4977      7.7628      0.7350      0.3772     -0.1161      0.1161
