# Supplementary material for: Inclusive Composite Interval Mapping of QTL by Environment Interactions in Biparental Populations
Source: PLoS One. 2015 Jul 10;10(7):e0132414. doi: 10.1371/journal.pone.0132414 (PMC4498613; doi:10.1371/journal.pone.0132414)
Supplement: S8 File — (ZIP) [file pone.0132414.s008.zip › S8_File/run_00005.qic]

  Chromosome    Position           LeftMarker          RightMarker         LOD      LOD(A)   LOD(AbyE)         PVE      PVE(A)   PVE(AbyE)         Add     AbyE_01     AbyE_02
           1     19.0000               MK-1-2               MK-1-3     19.6365     18.7737      0.8628     14.0701     12.9917      1.0784      0.5167     -0.1489      0.1489
           2      2.0000               MK-2-1               MK-2-2     20.6119      0.0682     20.5437     13.9451      0.0508     13.8943     -0.0323      0.5340     -0.5340
           3     30.0000               MK-3-4               MK-3-5      6.0991      1.5083      4.5908      4.0407      0.9401      3.1006      0.1389     -0.2522      0.2522
           4     24.0000               MK-4-3               MK-4-4      8.2011      5.1546      3.0465      5.4407      3.2801      2.1606      0.2594      0.2105     -0.2105
           5     28.0000               MK-5-3               MK-5-4     14.8102     14.7108      0.0994     10.0316      9.9572      0.0744      0.4527      0.0391     -0.0391
           5     37.0000               MK-5-4               MK-5-5     11.0740      7.6354      3.4386      7.1017      4.6755      2.4263      0.3112      0.2242     -0.2242
