# Supplementary material for: Inclusive Composite Interval Mapping of QTL by Environment Interactions in Biparental Populations
Source: PLoS One. 2015 Jul 10;10(7):e0132414. doi: 10.1371/journal.pone.0132414 (PMC4498613; doi:10.1371/journal.pone.0132414)
Supplement: S8 File — (ZIP) [file pone.0132414.s008.zip › S8_File/run_00006.qic]

  Chromosome    Position           LeftMarker          RightMarker         LOD      LOD(A)   LOD(AbyE)         PVE      PVE(A)   PVE(AbyE)         Add     AbyE_01     AbyE_02
           1     13.0000               MK-1-2               MK-1-3     17.3340     16.0955      1.2385     11.2145     10.7645      0.4499      0.4762      0.0974     -0.0974
           2      3.0000               MK-2-1               MK-2-2     22.2154      0.0000     22.2245     14.3934      0.0017     14.3918      0.0059      0.5495     -0.5495
           3     30.0000               MK-3-4               MK-3-5      8.9769      6.6107      2.3662      6.7646      4.1952      2.5694      0.2984     -0.2335      0.2335
           4     32.0000               MK-4-4               MK-4-5      9.7261      3.5437      6.1823      5.6098      2.1109      3.4989      0.2108      0.2715     -0.2715
           5     37.0000               MK-5-4               MK-5-5     17.8428     17.6142      0.2286     10.9414     10.9398      0.0016      0.4789     -0.0057      0.0057
