# Supplementary material for: Inclusive Composite Interval Mapping of QTL by Environment Interactions in Biparental Populations
Source: PLoS One. 2015 Jul 10;10(7):e0132414. doi: 10.1371/journal.pone.0132414 (PMC4498613; doi:10.1371/journal.pone.0132414)
Supplement: S8 File — (ZIP) [file pone.0132414.s008.zip › S8_File/run_00007.qic]

  Chromosome    Position           LeftMarker          RightMarker         LOD      LOD(A)   LOD(AbyE)         PVE      PVE(A)   PVE(AbyE)         Add     AbyE_01     AbyE_02
           1     14.0000               MK-1-2               MK-1-3     11.1106     11.1067      0.0039      7.0250      7.0143      0.0107      0.3815     -0.0149      0.0149
           2      2.0000               MK-2-1               MK-2-2     15.5471      1.2417     14.3054     10.5514      0.7195      9.8319      0.1220      0.4511     -0.4511
           3     45.0000               MK-3-5               MK-3-6      6.7655      2.9696      3.7959      4.5081      1.7832      2.7250      0.1922     -0.2376      0.2376
           4     25.0000               MK-4-3               MK-4-4      9.8730      6.4326      3.4404      6.3752      4.1450      2.2302      0.2933      0.2152     -0.2152
           5     30.0000               MK-5-4               MK-5-5     19.3768     19.3745      0.0023     13.5232     13.5185      0.0047      0.5295     -0.0098      0.0098
