# Supplementary material for: Inclusive Composite Interval Mapping of QTL by Environment Interactions in Biparental Populations
Source: PLoS One. 2015 Jul 10;10(7):e0132414. doi: 10.1371/journal.pone.0132414 (PMC4498613; doi:10.1371/journal.pone.0132414)
Supplement: S8 File — (ZIP) [file pone.0132414.s008.zip › S8_File/run_00008.qic]

  Chromosome    Position           LeftMarker          RightMarker         LOD      LOD(A)   LOD(AbyE)         PVE      PVE(A)   PVE(AbyE)         Add     AbyE_01     AbyE_02
           1     15.0000               MK-1-2               MK-1-3     23.0178     22.8933      0.1245     14.8476     14.8445      0.0030      0.5683      0.0081     -0.0081
           2      4.0000               MK-2-1               MK-2-2     18.3297      0.1702     18.1595     11.1596      0.0654     11.0942      0.0380      0.4947     -0.4947
           3     31.0000               MK-3-4               MK-3-5     10.4730      4.9077      5.5653      7.3376      2.8988      4.4388      0.2511     -0.3107      0.3107
           4     28.0000               MK-4-3               MK-4-4      8.7426      5.3226      3.4200      5.2968      3.3260      1.9708      0.2696      0.2075     -0.2075
           5     44.0000               MK-5-5               MK-5-6     12.4799     12.4182      0.0617      7.6154      7.6154      0.0000      0.4070      0.0001     -0.0001
