# Supplementary material for: Inclusive Composite Interval Mapping of QTL by Environment Interactions in Biparental Populations
Source: PLoS One. 2015 Jul 10;10(7):e0132414. doi: 10.1371/journal.pone.0132414 (PMC4498613; doi:10.1371/journal.pone.0132414)
Supplement: S8 File — (ZIP) [file pone.0132414.s008.zip › S8_File/run_00009.qic]

  Chromosome    Position           LeftMarker          RightMarker         LOD      LOD(A)   LOD(AbyE)         PVE      PVE(A)   PVE(AbyE)         Add     AbyE_01     AbyE_02
           1     17.0000               MK-1-2               MK-1-3     14.4389     14.3421      0.0968     10.4609     10.4298      0.0311      0.4366     -0.0238      0.0238
           2      2.0000               MK-2-1               MK-2-2     11.6012      0.1711     11.4302      8.3381      0.1337      8.2044      0.0495      0.3877     -0.3877
           3     30.0000               MK-3-4               MK-3-5      3.4274      3.3595      0.0678      2.3513      2.2854      0.0659      0.2045      0.0347     -0.0347
           3     44.0000               MK-3-5               MK-3-6      9.5474      7.8381      1.7093      6.8232      5.4486      1.3746      0.3159     -0.1587      0.1587
           4     21.0000               MK-4-3               MK-4-4      8.7816      4.7196      4.0620      6.9549      3.4198      3.5351      0.2503      0.2545     -0.2545
           5     37.0000               MK-5-4               MK-5-5     15.9585     15.9518      0.0067     11.6753     11.6379      0.0374      0.4613      0.0261     -0.0261
