# Supplementary material for: Inclusive Composite Interval Mapping of QTL by Environment Interactions in Biparental Populations
Source: PLoS One. 2015 Jul 10;10(7):e0132414. doi: 10.1371/journal.pone.0132414 (PMC4498613; doi:10.1371/journal.pone.0132414)
Supplement: S8 File — (ZIP) [file pone.0132414.s008.zip › S8_File/run_00010.qic]

  Chromosome    Position           LeftMarker          RightMarker         LOD      LOD(A)   LOD(AbyE)         PVE      PVE(A)   PVE(AbyE)         Add     AbyE_01     AbyE_02
           1     13.0000               MK-1-2               MK-1-3     15.5929     15.5702      0.0227      9.4111      9.4092      0.0019      0.4753     -0.0067      0.0067
           2      1.0000               MK-2-1               MK-2-2     23.0056      0.0716     22.9341     14.7951      0.0259     14.7691     -0.0244      0.5822     -0.5822
           3     35.0000               MK-3-4               MK-3-5     11.0257      8.1030      2.9228      6.9753      4.6001      2.3752      0.3253     -0.2338      0.2338
           4     28.0000               MK-4-3               MK-4-4     12.5388      8.3789      4.1600      7.6995      4.8540      2.8454      0.3343      0.2560     -0.2560
           5     34.0000               MK-5-4               MK-5-5     18.7380     18.4254      0.3126     11.5382     11.4484      0.0898      0.5126      0.0454     -0.0454
