# Supplementary material for: Inclusive Composite Interval Mapping of QTL by Environment Interactions in Biparental Populations
Source: PLoS One. 2015 Jul 10;10(7):e0132414. doi: 10.1371/journal.pone.0132414 (PMC4498613; doi:10.1371/journal.pone.0132414)
Supplement: S8 File — (ZIP) [file pone.0132414.s008.zip › S8_File/run_00011.qic]

  Chromosome    Position           LeftMarker          RightMarker         LOD      LOD(A)   LOD(AbyE)         PVE      PVE(A)   PVE(AbyE)         Add     AbyE_01     AbyE_02
           1     15.0000               MK-1-2               MK-1-3     11.3454     11.3159      0.0295      7.9963      7.8526      0.1437      0.3744     -0.0507      0.0507
           2      2.0000               MK-2-1               MK-2-2     15.7249      0.0015     15.7234     11.2376      0.0006     11.2371     -0.0032      0.4454     -0.4454
           3     32.0000               MK-3-4               MK-3-5      7.2544      2.3967      4.8578      5.5077      1.6058      3.9019      0.1684     -0.2625      0.2625
           4     30.0000               MK-4-4               MK-4-5      6.7286      3.2243      3.5043      4.5021      2.1829      2.3192      0.1967      0.2027     -0.2027
           5     34.0000               MK-5-4               MK-5-5     23.5146     21.9640      1.5506     16.8590     15.7904      1.0686      0.5281      0.1374     -0.1374
