# Supplementary material for: Inclusive Composite Interval Mapping of QTL by Environment Interactions in Biparental Populations
Source: PLoS One. 2015 Jul 10;10(7):e0132414. doi: 10.1371/journal.pone.0132414 (PMC4498613; doi:10.1371/journal.pone.0132414)
Supplement: S8 File — (ZIP) [file pone.0132414.s008.zip › S8_File/run_00012.qic]

  Chromosome    Position           LeftMarker          RightMarker         LOD      LOD(A)   LOD(AbyE)         PVE      PVE(A)   PVE(AbyE)         Add     AbyE_01     AbyE_02
           1     16.0000               MK-1-2               MK-1-3     18.3285     18.3282      0.0004     12.0649     11.9926      0.0723      0.4933      0.0383     -0.0383
           2      7.0000               MK-2-1               MK-2-2     20.0880      0.0196     20.0685     13.3215      0.0174     13.3040     -0.0188      0.5194     -0.5194
           3     29.0000               MK-3-3               MK-3-4      9.6587      5.7922      3.8665      6.2049      3.5644      2.6405      0.2689     -0.2314      0.2314
           4     32.0000               MK-4-4               MK-4-5     12.7525      4.9153      7.8371      8.5500      2.7001      5.8499      0.2339      0.3443     -0.3443
           5     33.0000               MK-5-4               MK-5-5     13.6307     13.3808      0.2499      8.7805      8.6556      0.1249      0.4188     -0.0503      0.0503
