# Supplementary material for: Inclusive Composite Interval Mapping of QTL by Environment Interactions in Biparental Populations
Source: PLoS One. 2015 Jul 10;10(7):e0132414. doi: 10.1371/journal.pone.0132414 (PMC4498613; doi:10.1371/journal.pone.0132414)
Supplement: S8 File — (ZIP) [file pone.0132414.s008.zip › S8_File/run_00013.qic]

  Chromosome    Position           LeftMarker          RightMarker         LOD      LOD(A)   LOD(AbyE)         PVE      PVE(A)   PVE(AbyE)         Add     AbyE_01     AbyE_02
           1     20.0000               MK-1-3               MK-1-4     21.3843     21.3644      0.0199     15.3371     15.2157      0.1215      0.5179     -0.0463      0.0463
           2      5.0000               MK-2-1               MK-2-2     14.4321      0.0024     14.4297      9.6904      0.0018      9.6886     -0.0056      0.4112     -0.4112
           3     37.0000               MK-3-4               MK-3-5      7.3421      4.6004      2.7418      4.8881      2.8379      2.0501      0.2225     -0.1891      0.1891
           4     22.0000               MK-4-3               MK-4-4      7.7349      4.5940      3.1409      4.9479      2.9380      2.0099      0.2278      0.1884     -0.1884
           5     33.0000               MK-5-4               MK-5-5     19.8960     19.8587      0.0372     13.8287     13.7219      0.1068      0.4914     -0.0433      0.0433
