# Supplementary material for: Inclusive Composite Interval Mapping of QTL by Environment Interactions in Biparental Populations
Source: PLoS One. 2015 Jul 10;10(7):e0132414. doi: 10.1371/journal.pone.0132414 (PMC4498613; doi:10.1371/journal.pone.0132414)
Supplement: S8 File — (ZIP) [file pone.0132414.s008.zip › S8_File/run_00014.qic]

  Chromosome    Position           LeftMarker          RightMarker         LOD      LOD(A)   LOD(AbyE)         PVE      PVE(A)   PVE(AbyE)         Add     AbyE_01     AbyE_02
           1     15.0000               MK-1-2               MK-1-3     15.2390     15.1349      0.1040     10.0080      9.9736      0.0343      0.4502      0.0264     -0.0264
           2      3.0000               MK-2-1               MK-2-2      6.3948      2.2361      4.1587      4.1255      1.3567      2.7689      0.1662      0.2374     -0.2374
           2     20.0000               MK-2-3               MK-2-4     19.2639      9.7489      9.5150     15.9169      6.6339      9.2830     -0.3677      0.4349     -0.4349
           2     31.0000               MK-2-4               MK-2-5      7.4856      5.9240      1.5616      5.2557      3.9052      1.3505      0.2820     -0.1658      0.1658
           3     38.0000               MK-3-4               MK-3-5      5.6969      4.3601      1.3368      3.8673      2.8172      1.0502      0.2394     -0.1462      0.1462
           4     25.0000               MK-4-3               MK-4-4      9.2904      5.2628      4.0276      6.3098      3.4064      2.9034      0.2630      0.2428     -0.2428
           5     36.0000               MK-5-4               MK-5-5     14.7691     14.6425      0.1266     10.2039     10.0106      0.1933      0.4509     -0.0627      0.0627
