# Supplementary material for: Inclusive Composite Interval Mapping of QTL by Environment Interactions in Biparental Populations
Source: PLoS One. 2015 Jul 10;10(7):e0132414. doi: 10.1371/journal.pone.0132414 (PMC4498613; doi:10.1371/journal.pone.0132414)
Supplement: S8 File — (ZIP) [file pone.0132414.s008.zip › S8_File/run_00015.qic]

  Chromosome    Position           LeftMarker          RightMarker         LOD      LOD(A)   LOD(AbyE)         PVE      PVE(A)   PVE(AbyE)         Add     AbyE_01     AbyE_02
           1     24.0000               MK-1-3               MK-1-4     16.1933     15.5840      0.6093     10.6210     10.4745      0.1465      0.4664      0.0552     -0.0552
           2      1.0000               MK-2-1               MK-2-2     17.4288      0.0000     17.4344     11.9594      0.0009     11.9585      0.0043      0.4991     -0.4991
           3     37.0000               MK-3-4               MK-3-5      5.7857      4.9775      0.8082      3.9449      3.0148      0.9301      0.2514     -0.1397      0.1397
           4     28.0000               MK-4-3               MK-4-4     10.6261      5.8935      4.7326      6.6744      3.8006      2.8738      0.2811      0.2444     -0.2444
           5     32.0000               MK-5-4               MK-5-5     15.5510     15.4488      0.1022     10.7625     10.7578      0.0047      0.4726     -0.0099      0.0099
