# Supplementary material for: Inclusive Composite Interval Mapping of QTL by Environment Interactions in Biparental Populations
Source: PLoS One. 2015 Jul 10;10(7):e0132414. doi: 10.1371/journal.pone.0132414 (PMC4498613; doi:10.1371/journal.pone.0132414)
Supplement: S8 File — (ZIP) [file pone.0132414.s008.zip › S8_File/run_00016.qic]

  Chromosome    Position           LeftMarker          RightMarker         LOD      LOD(A)   LOD(AbyE)         PVE      PVE(A)   PVE(AbyE)         Add     AbyE_01     AbyE_02
           1     17.0000               MK-1-2               MK-1-3     16.7907     16.6856      0.1051     10.4443     10.3520      0.0923      0.4786      0.0452     -0.0452
           2      3.0000               MK-2-1               MK-2-2     21.1297      0.1780     20.9517     13.4787      0.1535     13.3252     -0.0577      0.5374     -0.5374
           3     31.0000               MK-3-4               MK-3-5      8.3243      3.4984      4.8259      5.3534      1.9970      3.3564      0.2085     -0.2703      0.2703
           4     23.0000               MK-4-3               MK-4-4      7.5410      5.3734      2.1676      4.5953      3.2184      1.3768      0.2663      0.1742     -0.1742
           5     36.0000               MK-5-4               MK-5-5     20.5788     20.5489      0.0299     13.5694     13.5068      0.0626      0.5418     -0.0369      0.0369
