# Supplementary material for: Inclusive Composite Interval Mapping of QTL by Environment Interactions in Biparental Populations
Source: PLoS One. 2015 Jul 10;10(7):e0132414. doi: 10.1371/journal.pone.0132414 (PMC4498613; doi:10.1371/journal.pone.0132414)
Supplement: S8 File — (ZIP) [file pone.0132414.s008.zip › S8_File/run_00017.qic]

  Chromosome    Position           LeftMarker          RightMarker         LOD      LOD(A)   LOD(AbyE)         PVE      PVE(A)   PVE(AbyE)         Add     AbyE_01     AbyE_02
           1     20.0000               MK-1-3               MK-1-4     18.1065     17.6328      0.4736     13.9009     13.3809      0.5200      0.5120      0.1009     -0.1009
           2      1.0000               MK-2-1               MK-2-2     11.6159      0.0016     11.6144      8.4889      0.0013      8.4876      0.0050      0.4062     -0.4062
           3     36.0000               MK-3-4               MK-3-5     11.4256      4.6663      6.7594      8.5447      3.0313      5.5133      0.2428     -0.3274      0.3274
           4     38.0000               MK-4-4               MK-4-5      8.4237      4.9508      3.4729      6.1303      3.4089      2.7214      0.2579      0.2305     -0.2305
           5     30.0000               MK-5-4               MK-5-5      5.0888      3.6321      1.4566      3.6255      2.5322      1.0933      0.2219      0.1458     -0.1458
           5     51.0000               MK-5-6               MK-5-7      3.3510      1.5630      1.7879      2.3852      1.0521      1.3331      0.1434     -0.1614      0.1614
