# Supplementary material for: Inclusive Composite Interval Mapping of QTL by Environment Interactions in Biparental Populations
Source: PLoS One. 2015 Jul 10;10(7):e0132414. doi: 10.1371/journal.pone.0132414 (PMC4498613; doi:10.1371/journal.pone.0132414)
Supplement: S8 File — (ZIP) [file pone.0132414.s008.zip › S8_File/run_00018.qic]

  Chromosome    Position           LeftMarker          RightMarker         LOD      LOD(A)   LOD(AbyE)         PVE      PVE(A)   PVE(AbyE)         Add     AbyE_01     AbyE_02
           1     10.0000               MK-1-2               MK-1-3     25.6849     24.9273      0.7577     18.5694     17.6120      0.9574      0.6059     -0.1413      0.1413
           2      2.0000               MK-2-1               MK-2-2     14.3362      0.0216     14.3146      9.2673      0.0093      9.2580      0.0138      0.4376     -0.4376
           3     36.0000               MK-3-4               MK-3-5      5.2676      2.5959      2.6717      3.1016      1.4806      1.6210      0.1749     -0.1830      0.1830
           4     29.0000               MK-4-3               MK-4-4      7.8260      4.2256      3.6003      5.3040      2.6412      2.6629      0.2333      0.2342     -0.2342
           5     36.0000               MK-5-4               MK-5-5     18.3244     18.1352      0.1891     12.1379     12.0685      0.0695      0.4995     -0.0379      0.0379
