# Supplementary material for: Inclusive Composite Interval Mapping of QTL by Environment Interactions in Biparental Populations
Source: PLoS One. 2015 Jul 10;10(7):e0132414. doi: 10.1371/journal.pone.0132414 (PMC4498613; doi:10.1371/journal.pone.0132414)
Supplement: S8 File — (ZIP) [file pone.0132414.s008.zip › S8_File/run_00019.qic]

  Chromosome    Position           LeftMarker          RightMarker         LOD      LOD(A)   LOD(AbyE)         PVE      PVE(A)   PVE(AbyE)         Add     AbyE_01     AbyE_02
           1     19.0000               MK-1-2               MK-1-3     15.2865     15.1274      0.1591      9.8114      9.7666      0.0447      0.4239     -0.0287      0.0287
           2      3.0000               MK-2-1               MK-2-2     19.0969      0.0951     19.0018     12.4605      0.0741     12.3864     -0.0370      0.4788     -0.4788
           3     32.0000               MK-3-4               MK-3-5      8.7772      6.0268      2.7504      5.4828      3.7507      1.7321      0.2621     -0.1781      0.1781
           4     29.0000               MK-4-3               MK-4-4      6.6498      4.3138      2.3360      4.3271      2.5694      1.7577      0.2180      0.1803     -0.1803
           5     36.0000               MK-5-4               MK-5-5     19.2432     19.1418      0.1014     12.9215     12.5963      0.3252      0.4804      0.0772     -0.0772
