# Supplementary material for: Inclusive Composite Interval Mapping of QTL by Environment Interactions in Biparental Populations
Source: PLoS One. 2015 Jul 10;10(7):e0132414. doi: 10.1371/journal.pone.0132414 (PMC4498613; doi:10.1371/journal.pone.0132414)
Supplement: S8 File — (ZIP) [file pone.0132414.s008.zip › S8_File/run_00020.qic]

  Chromosome    Position           LeftMarker          RightMarker         LOD      LOD(A)   LOD(AbyE)         PVE      PVE(A)   PVE(AbyE)         Add     AbyE_01     AbyE_02
           1     17.0000               MK-1-2               MK-1-3     12.9930     12.4852      0.5078      8.9104      8.5755      0.3349      0.3968      0.0784     -0.0784
           2      7.0000               MK-2-1               MK-2-2     23.3556      0.0000     23.3786     16.5333      0.0034     16.5299     -0.0079      0.5507     -0.5507
           3     32.0000               MK-3-4               MK-3-5     11.6081     10.2410      1.3671      8.6555      7.0704      1.5852      0.3602     -0.1705      0.1705
           4     21.0000               MK-4-3               MK-4-4      5.3852      1.5600      3.8251      3.5873      1.0177      2.5696      0.1371      0.2179     -0.2179
           5     38.0000               MK-5-4               MK-5-5      9.9615      7.1620      2.7995      6.9373      4.8149      2.1224      0.2972      0.1973     -0.1973
