# Supplementary material for: Inclusive Composite Interval Mapping of QTL by Environment Interactions in Biparental Populations
Source: PLoS One. 2015 Jul 10;10(7):e0132414. doi: 10.1371/journal.pone.0132414 (PMC4498613; doi:10.1371/journal.pone.0132414)
Supplement: S8 File — (ZIP) [file pone.0132414.s008.zip › S8_File/run_00021.qic]

  Chromosome    Position           LeftMarker          RightMarker         LOD      LOD(A)   LOD(AbyE)         PVE      PVE(A)   PVE(AbyE)         Add     AbyE_01     AbyE_02
           1     17.0000               MK-1-2               MK-1-3     18.3591     18.1973      0.1618     12.5950     12.4454      0.1496      0.4798      0.0526     -0.0526
           2      2.0000               MK-2-1               MK-2-2     15.8739      0.0000     15.8739     11.2261      0.0000     11.2261      0.0009      0.4557     -0.4557
           3     33.0000               MK-3-4               MK-3-5      8.0944      5.2175      2.8770      5.5026      3.1561      2.3465      0.2407     -0.2076      0.2076
           4     27.0000               MK-4-3               MK-4-4      8.0185      4.5266      3.4919      5.5017      2.9517      2.5501      0.2340      0.2175     -0.2175
           5     34.0000               MK-5-4               MK-5-5     13.6337     13.5540      0.0797      9.3868      9.2907      0.0962      0.4131     -0.0420      0.0420
