# Supplementary material for: Inclusive Composite Interval Mapping of QTL by Environment Interactions in Biparental Populations
Source: PLoS One. 2015 Jul 10;10(7):e0132414. doi: 10.1371/journal.pone.0132414 (PMC4498613; doi:10.1371/journal.pone.0132414)
Supplement: S8 File — (ZIP) [file pone.0132414.s008.zip › S8_File/run_00022.qic]

  Chromosome    Position           LeftMarker          RightMarker         LOD      LOD(A)   LOD(AbyE)         PVE      PVE(A)   PVE(AbyE)         Add     AbyE_01     AbyE_02
           1     15.0000               MK-1-2               MK-1-3     16.9378     16.8773      0.0605     11.0048     11.0004      0.0044      0.5233     -0.0104      0.0104
           2      1.0000               MK-2-1               MK-2-2     18.4037      0.5513     17.8524     12.1643      0.3727     11.7916     -0.0961      0.5407     -0.5407
           3     30.0000               MK-3-4               MK-3-5     10.7159      2.7105      8.0054      6.9239      1.6439      5.2801      0.2027     -0.3632      0.3632
           4     30.0000               MK-4-4               MK-4-5     12.1485      7.7638      4.3847      8.8030      4.8949      3.9081      0.3484      0.3113     -0.3113
           5     28.0000               MK-5-3               MK-5-4     13.1348     12.8833      0.2515      8.1804      8.0742      0.1062      0.4483     -0.0514      0.0514
