# Supplementary material for: Inclusive Composite Interval Mapping of QTL by Environment Interactions in Biparental Populations
Source: PLoS One. 2015 Jul 10;10(7):e0132414. doi: 10.1371/journal.pone.0132414 (PMC4498613; doi:10.1371/journal.pone.0132414)
Supplement: S8 File — (ZIP) [file pone.0132414.s008.zip › S8_File/run_00023.qic]

  Chromosome    Position           LeftMarker          RightMarker         LOD      LOD(A)   LOD(AbyE)         PVE      PVE(A)   PVE(AbyE)         Add     AbyE_01     AbyE_02
           1     20.0000               MK-1-3               MK-1-4     18.4812     18.4809      0.0003     12.7709     12.7702      0.0007      0.5218     -0.0039      0.0039
           2      0.0000               MK-2-1               MK-2-2     16.5996      0.2920     16.3076     11.4263      0.1813     11.2450     -0.0619      0.4877     -0.4877
           3     36.0000               MK-3-4               MK-3-5     11.2189      8.1018      3.1171      7.5362      5.0702      2.4660      0.3281     -0.2288      0.2288
           4     26.0000               MK-4-3               MK-4-4     10.3253      5.0167      5.3087      6.4077      2.8133      3.5943      0.2441      0.2760     -0.2760
           5     36.0000               MK-5-4               MK-5-5     20.6047     20.4156      0.1891     13.6587     13.3482      0.3105      0.5318     -0.0811      0.0811
