# Supplementary material for: Inclusive Composite Interval Mapping of QTL by Environment Interactions in Biparental Populations
Source: PLoS One. 2015 Jul 10;10(7):e0132414. doi: 10.1371/journal.pone.0132414 (PMC4498613; doi:10.1371/journal.pone.0132414)
Supplement: S8 File — (ZIP) [file pone.0132414.s008.zip › S8_File/run_00024.qic]

  Chromosome    Position           LeftMarker          RightMarker         LOD      LOD(A)   LOD(AbyE)         PVE      PVE(A)   PVE(AbyE)         Add     AbyE_01     AbyE_02
           1     15.0000               MK-1-2               MK-1-3     20.9740     20.9323      0.0417     14.6311     14.6087      0.0223      0.5691     -0.0223      0.0223
           2      7.0000               MK-2-1               MK-2-2     16.5241      0.0000     16.5320     11.0821      0.0021     11.0800      0.0067      0.4866     -0.4866
           3     33.0000               MK-3-4               MK-3-5      9.0223      5.3616      3.6607      5.8202      3.3617      2.4585      0.2679     -0.2291      0.2291
           4     25.0000               MK-4-3               MK-4-4      7.7455      4.5123      3.2332      5.1471      2.8117      2.3355      0.2456      0.2238     -0.2238
           5     32.0000               MK-5-4               MK-5-5     15.4167     15.2959      0.1208     10.4864     10.4136      0.0728      0.4728     -0.0395      0.0395
