# Supplementary material for: Inclusive Composite Interval Mapping of QTL by Environment Interactions in Biparental Populations
Source: PLoS One. 2015 Jul 10;10(7):e0132414. doi: 10.1371/journal.pone.0132414 (PMC4498613; doi:10.1371/journal.pone.0132414)
Supplement: S8 File — (ZIP) [file pone.0132414.s008.zip › S8_File/run_00025.qic]

  Chromosome    Position           LeftMarker          RightMarker         LOD      LOD(A)   LOD(AbyE)         PVE      PVE(A)   PVE(AbyE)         Add     AbyE_01     AbyE_02
           1     19.0000               MK-1-2               MK-1-3     10.5952     10.5768      0.0184      6.5398      6.4910      0.0488      0.3578     -0.0310      0.0310
           2      1.0000               MK-2-1               MK-2-2     23.3059      0.1636     23.1423     15.6880      0.1659     15.5221     -0.0573      0.5539     -0.5539
           3     32.0000               MK-3-4               MK-3-5      7.8128      4.8245      2.9883      5.1538      2.9017      2.2521      0.2392     -0.2107      0.2107
           4     27.0000               MK-4-3               MK-4-4     14.4660      7.2432      7.2228      9.4063      4.3154      5.0909      0.2933      0.3186     -0.3186
           5     36.0000               MK-5-4               MK-5-5     18.0567     17.0714      0.9853     11.1050     10.3896      0.7154      0.4527      0.1188     -0.1188
