# Supplementary material for: Inclusive Composite Interval Mapping of QTL by Environment Interactions in Biparental Populations
Source: PLoS One. 2015 Jul 10;10(7):e0132414. doi: 10.1371/journal.pone.0132414 (PMC4498613; doi:10.1371/journal.pone.0132414)
Supplement: S8 File — (ZIP) [file pone.0132414.s008.zip › S8_File/run_00026.qic]

  Chromosome    Position           LeftMarker          RightMarker         LOD      LOD(A)   LOD(AbyE)         PVE      PVE(A)   PVE(AbyE)         Add     AbyE_01     AbyE_02
           1     18.0000               MK-1-2               MK-1-3     15.0219     14.8546      0.1674     10.5600     10.0770      0.4830      0.4488      0.0982     -0.0982
           2      3.0000               MK-2-1               MK-2-2     14.7818      0.0065     14.7753      9.5244      0.0009      9.5235      0.0043      0.4372     -0.4372
           3     35.0000               MK-3-4               MK-3-5      8.8705      6.3004      2.5701      5.1664      3.7281      1.4383      0.2727     -0.1694      0.1694
           4     28.0000               MK-4-3               MK-4-4      7.4694      2.2998      5.1696      5.1012      1.3644      3.7368      0.1650      0.2731     -0.2731
           5     36.0000               MK-5-4               MK-5-5     22.7365     22.6669      0.0696     14.9724     14.9590      0.0134      0.5464      0.0164     -0.0164
