# Supplementary material for: Inclusive Composite Interval Mapping of QTL by Environment Interactions in Biparental Populations
Source: PLoS One. 2015 Jul 10;10(7):e0132414. doi: 10.1371/journal.pone.0132414 (PMC4498613; doi:10.1371/journal.pone.0132414)
Supplement: S8 File — (ZIP) [file pone.0132414.s008.zip › S8_File/run_00027.qic]

  Chromosome    Position           LeftMarker          RightMarker         LOD      LOD(A)   LOD(AbyE)         PVE      PVE(A)   PVE(AbyE)         Add     AbyE_01     AbyE_02
           1     17.0000               MK-1-2               MK-1-3     17.3520     17.2622      0.0898     11.6561     11.4551      0.2009      0.4852     -0.0643      0.0643
           2      1.0000               MK-2-1               MK-2-2     20.2959      0.1510     20.1450     13.5935      0.0760     13.5174     -0.0396      0.5280     -0.5280
           3     31.0000               MK-3-4               MK-3-5      9.0043      3.6449      5.3594      6.8838      2.2686      4.6151      0.2168     -0.3092      0.3092
           4     25.0000               MK-4-3               MK-4-4     11.6052      4.9474      6.6577      6.2477      2.9590      3.2887      0.2466      0.2600     -0.2600
           5     35.0000               MK-5-4               MK-5-5     11.4436     11.0279      0.4156      7.0598      7.0561      0.0038      0.3821      0.0088     -0.0088
