# Supplementary material for: Inclusive Composite Interval Mapping of QTL by Environment Interactions in Biparental Populations
Source: PLoS One. 2015 Jul 10;10(7):e0132414. doi: 10.1371/journal.pone.0132414 (PMC4498613; doi:10.1371/journal.pone.0132414)
Supplement: S8 File — (ZIP) [file pone.0132414.s008.zip › S8_File/run_00028.qic]

  Chromosome    Position           LeftMarker          RightMarker         LOD      LOD(A)   LOD(AbyE)         PVE      PVE(A)   PVE(AbyE)         Add     AbyE_01     AbyE_02
           1     21.0000               MK-1-3               MK-1-4     21.1226     21.0392      0.0834     15.0037     14.9956      0.0082      0.5209     -0.0122      0.0122
           2      1.0000               MK-2-1               MK-2-2     13.9372      0.0001     13.9371      9.3711      0.0000      9.3710     -0.0009      0.4118     -0.4118
           3     34.0000               MK-3-4               MK-3-5      9.2033      5.0693      4.1340      6.3673      3.1411      3.2262      0.2388     -0.2420      0.2420
           4     27.0000               MK-4-3               MK-4-4      8.1011      2.6196      5.4814      5.2216      1.6882      3.5334      0.1745      0.2524     -0.2524
           5     42.0000               MK-5-5               MK-5-6     12.4218     12.0832      0.3386      8.4543      8.3178      0.1365      0.3885      0.0498     -0.0498
