# Supplementary material for: Inclusive Composite Interval Mapping of QTL by Environment Interactions in Biparental Populations
Source: PLoS One. 2015 Jul 10;10(7):e0132414. doi: 10.1371/journal.pone.0132414 (PMC4498613; doi:10.1371/journal.pone.0132414)
Supplement: S8 File — (ZIP) [file pone.0132414.s008.zip › S8_File/run_00029.qic]

  Chromosome    Position           LeftMarker          RightMarker         LOD      LOD(A)   LOD(AbyE)         PVE      PVE(A)   PVE(AbyE)         Add     AbyE_01     AbyE_02
           1     13.0000               MK-1-2               MK-1-3     23.6035     23.5984      0.0050     15.7961     15.7904      0.0057      0.5690     -0.0108      0.0108
           2      2.0000               MK-2-1               MK-2-2     19.7523      0.1083     19.6441     12.4019      0.0534     12.3485     -0.0330      0.5015     -0.5015
           3     32.0000               MK-3-4               MK-3-5      6.0143      5.4142      0.6001      3.4980      3.0764      0.4216      0.2528     -0.0936      0.0936
           4     27.0000               MK-4-3               MK-4-4      7.1144      2.2806      4.8338      4.2401      1.2424      2.9977      0.1591      0.2471     -0.2471
           5     38.0000               MK-5-4               MK-5-5     18.5799     18.0813      0.4986     12.3027     11.6773      0.6254      0.4893      0.1132     -0.1132
