# Supplementary material for: Inclusive Composite Interval Mapping of QTL by Environment Interactions in Biparental Populations
Source: PLoS One. 2015 Jul 10;10(7):e0132414. doi: 10.1371/journal.pone.0132414 (PMC4498613; doi:10.1371/journal.pone.0132414)
Supplement: S8 File — (ZIP) [file pone.0132414.s008.zip › S8_File/run_00030.qic]

  Chromosome    Position           LeftMarker          RightMarker         LOD      LOD(A)   LOD(AbyE)         PVE      PVE(A)   PVE(AbyE)         Add     AbyE_01     AbyE_02
           1     16.0000               MK-1-2               MK-1-3     18.2018     18.1519      0.0498     13.6333     12.8357      0.7976      0.5031      0.1254     -0.1254
           2      3.0000               MK-2-1               MK-2-2     15.7699      0.0866     15.6833     10.7931      0.0919     10.7012     -0.0426      0.4593     -0.4593
           3     35.0000               MK-3-4               MK-3-5      3.8670      2.3314      1.5356      2.2304      1.5080      0.7224      0.1724     -0.1193      0.1193
           4     22.0000               MK-4-3               MK-4-4      5.5866      2.8032      2.7834      4.3811      1.8270      2.5541      0.1898      0.2244     -0.2244
           5     33.0000               MK-5-4               MK-5-5      7.3499      5.8010      1.5490      4.5723      3.9162      0.6560      0.2778     -0.1137      0.1137
           5     44.0000               MK-5-5               MK-5-6      8.6051      6.2482      2.3569      6.7205      4.0352      2.6853      0.2822      0.2302     -0.2302
