# Supplementary material for: Inclusive Composite Interval Mapping of QTL by Environment Interactions in Biparental Populations
Source: PLoS One. 2015 Jul 10;10(7):e0132414. doi: 10.1371/journal.pone.0132414 (PMC4498613; doi:10.1371/journal.pone.0132414)
Supplement: S8 File — (ZIP) [file pone.0132414.s008.zip › S8_File/run_00031.qic]

  Chromosome    Position           LeftMarker          RightMarker         LOD      LOD(A)   LOD(AbyE)         PVE      PVE(A)   PVE(AbyE)         Add     AbyE_01     AbyE_02
           1     13.0000               MK-1-2               MK-1-3     12.3936     11.9883      0.4054      8.3313      8.2428      0.0885      0.3980      0.0412     -0.0412
           2      2.0000               MK-2-1               MK-2-2     18.8598      0.1516     18.7083     13.4826      0.0698     13.4129      0.0367      0.5083     -0.5083
           3     36.0000               MK-3-4               MK-3-5      6.8529      3.6807      3.1722      4.9433      2.2913      2.6520      0.2097     -0.2255      0.2255
           4     22.0000               MK-4-3               MK-4-4      8.0163      3.4790      4.5374      4.9984      2.1985      2.7999      0.2053      0.2317     -0.2317
           5     41.0000               MK-5-5               MK-5-6     15.9506     15.8817      0.0688     11.0856     11.0855      0.0001      0.4638     -0.0016      0.0016
