# Supplementary material for: Inclusive Composite Interval Mapping of QTL by Environment Interactions in Biparental Populations
Source: PLoS One. 2015 Jul 10;10(7):e0132414. doi: 10.1371/journal.pone.0132414 (PMC4498613; doi:10.1371/journal.pone.0132414)
Supplement: S8 File — (ZIP) [file pone.0132414.s008.zip › S8_File/run_00032.qic]

  Chromosome    Position           LeftMarker          RightMarker         LOD      LOD(A)   LOD(AbyE)         PVE      PVE(A)   PVE(AbyE)         Add     AbyE_01     AbyE_02
           1     14.0000               MK-1-2               MK-1-3     20.3635     20.1534      0.2101     13.1626     13.0476      0.1149      0.5348      0.0502     -0.0502
           2      2.0000               MK-2-1               MK-2-2     22.8611      0.3070     22.5541     14.8239      0.2041     14.6198     -0.0669      0.5660     -0.5660
           2    110.0000              MK-2-12              MK-2-13      4.3655      0.6837      3.6818      2.5518      0.3928      2.1591     -0.0929     -0.2179      0.2179
           3     31.0000               MK-3-4               MK-3-5     13.3967      9.4257      3.9710      9.1989      5.6769      3.5221      0.3531     -0.2781      0.2781
           4     23.0000               MK-4-3               MK-4-4      5.2732      3.4185      1.8547      3.0427      1.9011      1.1416      0.2047      0.1586     -0.1586
           5     37.0000               MK-5-4               MK-5-5     17.1305     17.0277      0.1028     10.4257     10.2151      0.2106      0.4736     -0.0680      0.0680
