# Supplementary material for: Inclusive Composite Interval Mapping of QTL by Environment Interactions in Biparental Populations
Source: PLoS One. 2015 Jul 10;10(7):e0132414. doi: 10.1371/journal.pone.0132414 (PMC4498613; doi:10.1371/journal.pone.0132414)
Supplement: S8 File — (ZIP) [file pone.0132414.s008.zip › S8_File/run_00033.qic]

  Chromosome    Position           LeftMarker          RightMarker         LOD      LOD(A)   LOD(AbyE)         PVE      PVE(A)   PVE(AbyE)         Add     AbyE_01     AbyE_02
           1     17.0000               MK-1-2               MK-1-3     18.9130     18.0593      0.8537     12.9870     12.6424      0.3445      0.4711     -0.0778      0.0778
           2      2.0000               MK-2-1               MK-2-2     16.9290      0.5522     16.3769     11.8035      0.3550     11.4485     -0.0788      0.4475     -0.4475
           3     37.0000               MK-3-4               MK-3-5      8.7245      2.9377      5.7868      5.5057      2.0658      3.4399      0.1901     -0.2453      0.2453
           4     29.0000               MK-4-3               MK-4-4      7.8215      5.0605      2.7610      6.1353      3.3982      2.7371      0.2439      0.2189     -0.2189
           5     34.0000               MK-5-4               MK-5-5     10.7899     10.7059      0.0840      7.3894      7.3875      0.0019      0.3594      0.0058     -0.0058
