# Supplementary material for: Inclusive Composite Interval Mapping of QTL by Environment Interactions in Biparental Populations
Source: PLoS One. 2015 Jul 10;10(7):e0132414. doi: 10.1371/journal.pone.0132414 (PMC4498613; doi:10.1371/journal.pone.0132414)
Supplement: S8 File — (ZIP) [file pone.0132414.s008.zip › S8_File/run_00034.qic]

  Chromosome    Position           LeftMarker          RightMarker         LOD      LOD(A)   LOD(AbyE)         PVE      PVE(A)   PVE(AbyE)         Add     AbyE_01     AbyE_02
           1     15.0000               MK-1-2               MK-1-3     14.3470     14.3181      0.0288      8.3856      8.3854      0.0002      0.4323     -0.0021      0.0021
           2      6.0000               MK-2-1               MK-2-2     15.2618      0.0493     15.2125      8.9868      0.0153      8.9715      0.0185      0.4480     -0.4480
           3     34.0000               MK-3-4               MK-3-5      9.1148      7.4422      1.6725      5.0487      3.9595      1.0892      0.2991     -0.1569      0.1569
           4     28.0000               MK-4-3               MK-4-4     12.8696      9.0268      3.8429      8.4886      5.2122      3.2765      0.3424      0.2715     -0.2715
           5     38.0000               MK-5-4               MK-5-5     27.5638     27.4765      0.0873     17.6107     17.1593      0.4514      0.6185      0.1003     -0.1003
