# Supplementary material for: Inclusive Composite Interval Mapping of QTL by Environment Interactions in Biparental Populations
Source: PLoS One. 2015 Jul 10;10(7):e0132414. doi: 10.1371/journal.pone.0132414 (PMC4498613; doi:10.1371/journal.pone.0132414)
Supplement: S8 File — (ZIP) [file pone.0132414.s008.zip › S8_File/run_00035.qic]

  Chromosome    Position           LeftMarker          RightMarker         LOD      LOD(A)   LOD(AbyE)         PVE      PVE(A)   PVE(AbyE)         Add     AbyE_01     AbyE_02
           1     13.0000               MK-1-2               MK-1-3     19.5617     19.5613      0.0003     13.2948     13.2681      0.0267      0.4921     -0.0221      0.0221
           2     11.0000               MK-2-2               MK-2-3     10.2419      0.0991     10.1429      6.8664      0.0916      6.7748     -0.0408      0.3509     -0.3509
           3     34.0000               MK-3-4               MK-3-5      8.0303      2.2980      5.7323      5.3820      1.3902      3.9918      0.1591     -0.2695      0.2695
           4     28.0000               MK-4-3               MK-4-4      9.4368      6.6912      2.7456      6.1977      4.1811      2.0166      0.2792      0.1939     -0.1939
           5     33.0000               MK-5-4               MK-5-5     15.7689     15.7520      0.0169     10.9193     10.8542      0.0651      0.4446     -0.0344      0.0344
