# Supplementary material for: Inclusive Composite Interval Mapping of QTL by Environment Interactions in Biparental Populations
Source: PLoS One. 2015 Jul 10;10(7):e0132414. doi: 10.1371/journal.pone.0132414 (PMC4498613; doi:10.1371/journal.pone.0132414)
Supplement: S8 File — (ZIP) [file pone.0132414.s008.zip › S8_File/run_00036.qic]

  Chromosome    Position           LeftMarker          RightMarker         LOD      LOD(A)   LOD(AbyE)         PVE      PVE(A)   PVE(AbyE)         Add     AbyE_01     AbyE_02
           1      9.0000               MK-1-1               MK-1-2     13.8161     13.7607      0.0554      8.0073      7.9572      0.0501      0.3710      0.0294     -0.0294
           2      6.0000               MK-2-1               MK-2-2     21.6909      1.1687     20.5222     13.7180      0.6579     13.0601     -0.1067      0.4753     -0.4753
           3     31.0000               MK-3-4               MK-3-5      9.3356      5.7159      3.6198      5.4703      3.1038      2.3665      0.2323     -0.2029      0.2029
           4     29.0000               MK-4-3               MK-4-4     13.7332      6.5663      7.1668      8.7319      3.6330      5.0989      0.2509      0.2973     -0.2973
           5     32.0000               MK-5-4               MK-5-5     25.9176     25.8645      0.0531     15.3883     15.3466      0.0417      0.5196     -0.0271      0.0271
