# Supplementary material for: Inclusive Composite Interval Mapping of QTL by Environment Interactions in Biparental Populations
Source: PLoS One. 2015 Jul 10;10(7):e0132414. doi: 10.1371/journal.pone.0132414 (PMC4498613; doi:10.1371/journal.pone.0132414)
Supplement: S8 File — (ZIP) [file pone.0132414.s008.zip › S8_File/run_00037.qic]

  Chromosome    Position           LeftMarker          RightMarker         LOD      LOD(A)   LOD(AbyE)         PVE      PVE(A)   PVE(AbyE)         Add     AbyE_01     AbyE_02
           1     14.0000               MK-1-2               MK-1-3     11.9748     11.9335      0.0413      7.8875      7.8874      0.0002      0.4078      0.0018     -0.0018
           2      6.0000               MK-2-1               MK-2-2     16.5973      0.0035     16.5938     10.8358      0.0236     10.8122      0.0225      0.4822     -0.4822
           3     33.0000               MK-3-4               MK-3-5      7.5435      3.9264      3.6172      4.9846      2.2875      2.6970      0.2194     -0.2383      0.2383
           4     25.0000               MK-4-3               MK-4-4      8.5093      2.3556      6.1537      5.2047      1.3224      3.8823      0.1675      0.2870     -0.2870
           5     38.0000               MK-5-4               MK-5-5     22.4189     22.0643      0.3546     15.5041     15.2962      0.2079      0.5690      0.0663     -0.0663
