# Supplementary material for: Inclusive Composite Interval Mapping of QTL by Environment Interactions in Biparental Populations
Source: PLoS One. 2015 Jul 10;10(7):e0132414. doi: 10.1371/journal.pone.0132414 (PMC4498613; doi:10.1371/journal.pone.0132414)
Supplement: S8 File — (ZIP) [file pone.0132414.s008.zip › S8_File/run_00038.qic]

  Chromosome    Position           LeftMarker          RightMarker         LOD      LOD(A)   LOD(AbyE)         PVE      PVE(A)   PVE(AbyE)         Add     AbyE_01     AbyE_02
           1     15.0000               MK-1-2               MK-1-3     15.4585     15.4503      0.0081     10.1393     10.1193      0.0201      0.4519      0.0201     -0.0201
           2      2.0000               MK-2-1               MK-2-2     14.5520      0.0958     14.4562      9.7862      0.0710      9.7151      0.0375      0.4382     -0.4382
           3     31.0000               MK-3-4               MK-3-5     10.9503      5.2376      5.7126      7.2165      3.3316      3.8850      0.2569     -0.2774      0.2774
           4     23.0000               MK-4-3               MK-4-4      9.1517      6.4941      2.6576      6.1756      3.8765      2.2990      0.2768      0.2132     -0.2132
           5     33.0000               MK-5-4               MK-5-5     21.7971     21.7323      0.0649     14.9087     14.9087      0.0000      0.5429     -0.0008      0.0008
