# Supplementary material for: Inclusive Composite Interval Mapping of QTL by Environment Interactions in Biparental Populations
Source: PLoS One. 2015 Jul 10;10(7):e0132414. doi: 10.1371/journal.pone.0132414 (PMC4498613; doi:10.1371/journal.pone.0132414)
Supplement: S8 File — (ZIP) [file pone.0132414.s008.zip › S8_File/run_00039.qic]

  Chromosome    Position           LeftMarker          RightMarker         LOD      LOD(A)   LOD(AbyE)         PVE      PVE(A)   PVE(AbyE)         Add     AbyE_01     AbyE_02
           1     17.0000               MK-1-2               MK-1-3     16.8717     16.3349      0.5368     10.9188     10.7620      0.1569      0.4626     -0.0559      0.0559
           2      7.0000               MK-2-1               MK-2-2     21.1824      0.0937     21.0887     14.0231      0.0734     13.9498      0.0381      0.5252     -0.5252
           3     33.0000               MK-3-4               MK-3-5     10.3215      5.1146      5.2069      6.3027      3.1727      3.1301      0.2503     -0.2487      0.2487
           4     26.0000               MK-4-3               MK-4-4      3.9082      2.9552      0.9529      2.6071      1.8227      0.7844      0.1919      0.1259     -0.1259
           5     34.0000               MK-5-4               MK-5-5     15.4506     15.4254      0.0253     10.4231     10.3968      0.0263      0.4542      0.0228     -0.0228
