# Supplementary material for: Inclusive Composite Interval Mapping of QTL by Environment Interactions in Biparental Populations
Source: PLoS One. 2015 Jul 10;10(7):e0132414. doi: 10.1371/journal.pone.0132414 (PMC4498613; doi:10.1371/journal.pone.0132414)
Supplement: S8 File — (ZIP) [file pone.0132414.s008.zip › S8_File/run_00040.qic]

  Chromosome    Position           LeftMarker          RightMarker         LOD      LOD(A)   LOD(AbyE)         PVE      PVE(A)   PVE(AbyE)         Add     AbyE_01     AbyE_02
           1      8.0000               MK-1-1               MK-1-2     16.3908     16.2859      0.1049     11.7979     11.7828      0.0150      0.4820     -0.0172      0.0172
           2      2.0000               MK-2-1               MK-2-2     16.3846      0.0579     16.3268     11.8282      0.0627     11.7655     -0.0351      0.4812     -0.4812
           3      9.0000               MK-3-1               MK-3-2      7.7033      5.3573      2.3461      5.1828      3.6498      1.5330      0.2680     -0.1737      0.1737
           4     27.0000               MK-4-3               MK-4-4      5.9980      3.8661      2.1318      4.5219      2.6967      1.8252      0.2304      0.1896     -0.1896
           5     36.0000               MK-5-4               MK-5-5     14.4189     14.2749      0.1440     10.5010     10.1282      0.3728      0.4475      0.0859     -0.0859
