# Supplementary material for: Inclusive Composite Interval Mapping of QTL by Environment Interactions in Biparental Populations
Source: PLoS One. 2015 Jul 10;10(7):e0132414. doi: 10.1371/journal.pone.0132414 (PMC4498613; doi:10.1371/journal.pone.0132414)
Supplement: S8 File — (ZIP) [file pone.0132414.s008.zip › S8_File/run_00041.qic]

  Chromosome    Position           LeftMarker          RightMarker         LOD      LOD(A)   LOD(AbyE)         PVE      PVE(A)   PVE(AbyE)         Add     AbyE_01     AbyE_02
           1     14.0000               MK-1-2               MK-1-3     17.8311     17.7719      0.0591     11.4901     11.4108      0.0794      0.5106     -0.0426      0.0426
           2      3.0000               MK-2-1               MK-2-2     18.4221      0.1491     18.2729     12.0899      0.0692     12.0208     -0.0395      0.5209     -0.5209
           3     37.0000               MK-3-4               MK-3-5     13.2314     11.1817      2.0497      8.4714      6.7475      1.7239      0.3906     -0.1975      0.1975
           4     26.0000               MK-4-3               MK-4-4      7.4720      2.0963      5.3756      4.6536      1.1826      3.4709      0.1641      0.2812     -0.2812
           5     32.0000               MK-5-4               MK-5-5     17.4517     17.4353      0.0164     11.3228     11.3201      0.0027      0.5076      0.0079     -0.0079
