# Supplementary material for: Inclusive Composite Interval Mapping of QTL by Environment Interactions in Biparental Populations
Source: PLoS One. 2015 Jul 10;10(7):e0132414. doi: 10.1371/journal.pone.0132414 (PMC4498613; doi:10.1371/journal.pone.0132414)
Supplement: S8 File — (ZIP) [file pone.0132414.s008.zip › S8_File/run_00042.qic]

  Chromosome    Position           LeftMarker          RightMarker         LOD      LOD(A)   LOD(AbyE)         PVE      PVE(A)   PVE(AbyE)         Add     AbyE_01     AbyE_02
           1     16.0000               MK-1-2               MK-1-3     14.9245     14.8234      0.1011     10.5344     10.5114      0.0230      0.4685     -0.0219      0.0219
           2      1.0000               MK-2-1               MK-2-2      6.6714      2.1821      4.4893      5.1853      1.4219      3.7635     -0.1725      0.2807     -0.2807
           2     20.0000               MK-2-3               MK-2-4      4.4175      1.5303      2.8872      2.7015      1.0249      1.6766      0.1466      0.1874     -0.1874
           3     37.0000               MK-3-4               MK-3-5      7.5314      2.6666      4.8649      5.7410      1.6455      4.0955      0.1855     -0.2927      0.2927
           4     33.0000               MK-4-4               MK-4-5     12.5545      9.0109      3.5436      7.9962      5.8574      2.1388      0.3505      0.2118     -0.2118
           5     37.0000               MK-5-4               MK-5-5     16.4217     15.9369      0.4847     11.5167     11.4793      0.0374      0.4910      0.0280     -0.0280
