# Supplementary material for: Inclusive Composite Interval Mapping of QTL by Environment Interactions in Biparental Populations
Source: PLoS One. 2015 Jul 10;10(7):e0132414. doi: 10.1371/journal.pone.0132414 (PMC4498613; doi:10.1371/journal.pone.0132414)
Supplement: S8 File — (ZIP) [file pone.0132414.s008.zip › S8_File/run_00043.qic]

  Chromosome    Position           LeftMarker          RightMarker         LOD      LOD(A)   LOD(AbyE)         PVE      PVE(A)   PVE(AbyE)         Add     AbyE_01     AbyE_02
           1     20.0000               MK-1-3               MK-1-4     14.8187     14.3334      0.4854      9.4354      9.2290      0.2064      0.4341      0.0649     -0.0649
           2      3.0000               MK-2-1               MK-2-2     19.2485      0.0081     19.2404     12.4654      0.0010     12.4643     -0.0046      0.5047     -0.5047
           3     32.0000               MK-3-4               MK-3-5      8.4073      2.6208      5.7865      5.6715      1.5582      4.1133      0.1793     -0.2913      0.2913
           4     52.0000               MK-4-6               MK-4-7      5.5698      1.4035      4.1663      3.2258      0.8232      2.4026      0.1297      0.2216     -0.2216
           5     35.0000               MK-5-4               MK-5-5     22.8845     22.4424      0.4421     14.9599     14.7931      0.1668      0.5529      0.0587     -0.0587
