# Supplementary material for: Inclusive Composite Interval Mapping of QTL by Environment Interactions in Biparental Populations
Source: PLoS One. 2015 Jul 10;10(7):e0132414. doi: 10.1371/journal.pone.0132414 (PMC4498613; doi:10.1371/journal.pone.0132414)
Supplement: S8 File — (ZIP) [file pone.0132414.s008.zip › S8_File/run_00044.qic]

  Chromosome    Position           LeftMarker          RightMarker         LOD      LOD(A)   LOD(AbyE)         PVE      PVE(A)   PVE(AbyE)         Add     AbyE_01     AbyE_02
           1     14.0000               MK-1-2               MK-1-3     12.4249     12.0839      0.3410      8.4679      8.2969      0.1709      0.4153     -0.0596      0.0596
           2      5.0000               MK-2-1               MK-2-2     21.3126      2.1734     19.1392     16.5534      1.3617     15.1917      0.1679      0.5608     -0.5608
           3     44.0000               MK-3-5               MK-3-6      8.9804      7.1693      1.8111      6.1715      4.7876      1.3839      0.3159     -0.1698      0.1698
           4     24.0000               MK-4-3               MK-4-4      7.4435      3.8123      3.6312      5.3149      2.6014      2.7135      0.2320      0.2370     -0.2370
           5     37.0000               MK-5-4               MK-5-5     14.3332     14.2890      0.0443      9.9141      9.9132      0.0008      0.4588     -0.0042      0.0042
