# Supplementary material for: Inclusive Composite Interval Mapping of QTL by Environment Interactions in Biparental Populations
Source: PLoS One. 2015 Jul 10;10(7):e0132414. doi: 10.1371/journal.pone.0132414 (PMC4498613; doi:10.1371/journal.pone.0132414)
Supplement: S8 File — (ZIP) [file pone.0132414.s008.zip › S8_File/run_00045.qic]

  Chromosome    Position           LeftMarker          RightMarker         LOD      LOD(A)   LOD(AbyE)         PVE      PVE(A)   PVE(AbyE)         Add     AbyE_01     AbyE_02
           1     21.0000               MK-1-3               MK-1-4      9.2769      9.1731      0.1038      6.4807      6.4560      0.0247      0.3533     -0.0218      0.0218
           2      0.0000               MK-2-1               MK-2-2     17.2152      0.1128     17.1024     13.1179      0.0772     13.0407      0.0388      0.5037     -0.5037
           3     32.0000               MK-3-4               MK-3-5      8.4885      4.4137      4.0748      5.9926      3.1469      2.8457      0.2470     -0.2348      0.2348
           4     27.0000               MK-4-3               MK-4-4     10.6068      7.8530      2.7538      8.3257      5.4005      2.9252      0.3234      0.2380     -0.2380
           5     34.0000               MK-5-4               MK-5-5      8.1843      7.5198      0.6645      5.6668      5.2530      0.4138      0.3187     -0.0895      0.0895
