# Supplementary material for: Inclusive Composite Interval Mapping of QTL by Environment Interactions in Biparental Populations
Source: PLoS One. 2015 Jul 10;10(7):e0132414. doi: 10.1371/journal.pone.0132414 (PMC4498613; doi:10.1371/journal.pone.0132414)
Supplement: S8 File — (ZIP) [file pone.0132414.s008.zip › S8_File/run_00046.qic]

  Chromosome    Position           LeftMarker          RightMarker         LOD      LOD(A)   LOD(AbyE)         PVE      PVE(A)   PVE(AbyE)         Add     AbyE_01     AbyE_02
           1     14.0000               MK-1-2               MK-1-3     25.7638     25.3502      0.4136     18.3117     17.6965      0.6152      0.5627      0.1049     -0.1049
           2      0.0000               MK-2-1               MK-2-2     20.5144      0.0012     20.5132     13.7448      0.0007     13.7441     -0.0036      0.4955     -0.4955
           3     36.0000               MK-3-4               MK-3-5      4.9442      1.6808      3.2634      2.9977      0.9533      2.0445      0.1303     -0.1909      0.1909
           4     24.0000               MK-4-3               MK-4-4      8.0150      5.9599      2.0551      4.7347      3.2939      1.4408      0.2423      0.1603     -0.1603
           5     24.0000               MK-5-3               MK-5-4      6.6134      6.5900      0.0234      4.0527      4.0420      0.0107      0.2710     -0.0139      0.0139
           5     47.0000               MK-5-5               MK-5-6      5.3523      3.7918      1.5605      3.2877      2.2702      1.0176      0.2027     -0.1357      0.1357
