# Supplementary material for: Inclusive Composite Interval Mapping of QTL by Environment Interactions in Biparental Populations
Source: PLoS One. 2015 Jul 10;10(7):e0132414. doi: 10.1371/journal.pone.0132414 (PMC4498613; doi:10.1371/journal.pone.0132414)
Supplement: S8 File — (ZIP) [file pone.0132414.s008.zip › S8_File/run_00047.qic]

  Chromosome    Position           LeftMarker          RightMarker         LOD      LOD(A)   LOD(AbyE)         PVE      PVE(A)   PVE(AbyE)         Add     AbyE_01     AbyE_02
           1     14.0000               MK-1-2               MK-1-3     15.6513     15.6499      0.0014      9.3531      9.3339      0.0192      0.4426      0.0201     -0.0201
           2      3.0000               MK-2-1               MK-2-2     26.9462      0.0303     26.9159     18.0838      0.0103     18.0735     -0.0147      0.6146     -0.6146
           3     40.0000               MK-3-5               MK-3-6     10.2401      6.6856      3.5545      6.5020      3.9806      2.5213      0.2886     -0.2297      0.2297
           4     26.0000               MK-4-3               MK-4-4     10.2841      6.6505      3.6336      6.5064      3.8385      2.6679      0.2840      0.2368     -0.2368
           5     36.0000               MK-5-4               MK-5-5     18.3877     18.2882      0.0995     11.2217     11.1679      0.0538      0.4833     -0.0335      0.0335
           6     70.0000               MK-6-8               MK-6-9      3.1716      2.2460      0.9256      1.9103      1.3037      0.6066      0.1655      0.1129     -0.1129
