# Supplementary material for: Inclusive Composite Interval Mapping of QTL by Environment Interactions in Biparental Populations
Source: PLoS One. 2015 Jul 10;10(7):e0132414. doi: 10.1371/journal.pone.0132414 (PMC4498613; doi:10.1371/journal.pone.0132414)
Supplement: S8 File — (ZIP) [file pone.0132414.s008.zip › S8_File/run_00048.qic]

  Chromosome    Position           LeftMarker          RightMarker         LOD      LOD(A)   LOD(AbyE)         PVE      PVE(A)   PVE(AbyE)         Add     AbyE_01     AbyE_02
           1     14.0000               MK-1-2               MK-1-3     18.6359     18.6350      0.0009     12.8083     12.7270      0.0814      0.4809     -0.0385      0.0385
           2      5.0000               MK-2-1               MK-2-2     17.6542      0.0051     17.6492     11.2725      0.0006     11.2719     -0.0032      0.4533     -0.4533
           3     25.0000               MK-3-3               MK-3-4      6.7451      5.0219      1.7233      4.7631      3.2844      1.4786      0.2446     -0.1641      0.1641
           4     24.0000               MK-4-3               MK-4-4      9.6288      1.9832      7.6456      5.8652      1.2236      4.6416      0.1497      0.2916     -0.2916
           5     28.0000               MK-5-3               MK-5-4     22.1954     21.8397      0.3558     15.2129     15.0443      0.1686      0.5227      0.0553     -0.0553
