# Supplementary material for: Inclusive Composite Interval Mapping of QTL by Environment Interactions in Biparental Populations
Source: PLoS One. 2015 Jul 10;10(7):e0132414. doi: 10.1371/journal.pone.0132414 (PMC4498613; doi:10.1371/journal.pone.0132414)
Supplement: S8 File — (ZIP) [file pone.0132414.s008.zip › S8_File/run_00049.qic]

  Chromosome    Position           LeftMarker          RightMarker         LOD      LOD(A)   LOD(AbyE)         PVE      PVE(A)   PVE(AbyE)         Add     AbyE_01     AbyE_02
           1     17.0000               MK-1-2               MK-1-3     22.0454     21.6908      0.3546     14.2651     13.9585      0.3066      0.5431     -0.0805      0.0805
           2      1.0000               MK-2-1               MK-2-2     17.3022      0.0098     17.2923     10.9057      0.0022     10.9035      0.0068      0.4796     -0.4796
           3     30.0000               MK-3-4               MK-3-5     10.0397      7.3963      2.6434      6.3181      4.4142      1.9039      0.3058     -0.2008      0.2008
           4     36.0000               MK-4-4               MK-4-5      8.0389      3.9765      4.0624      4.8648      2.1552      2.7096      0.2130      0.2388     -0.2388
           5     37.0000               MK-5-4               MK-5-5     21.7047     21.1736      0.5310     14.2349     13.4659      0.7690      0.5326      0.1273     -0.1273
