# Supplementary material for: Inclusive Composite Interval Mapping of QTL by Environment Interactions in Biparental Populations
Source: PLoS One. 2015 Jul 10;10(7):e0132414. doi: 10.1371/journal.pone.0132414 (PMC4498613; doi:10.1371/journal.pone.0132414)
Supplement: S8 File — (ZIP) [file pone.0132414.s008.zip › S8_File/run_00050.qic]

  Chromosome    Position           LeftMarker          RightMarker         LOD      LOD(A)   LOD(AbyE)         PVE      PVE(A)   PVE(AbyE)         Add     AbyE_01     AbyE_02
           1     13.0000               MK-1-2               MK-1-3     15.6068     15.5491      0.0577     11.0337     10.9584      0.0753      0.4990     -0.0414      0.0414
           2      2.0000               MK-2-1               MK-2-2     13.5185      0.0175     13.5010      9.8474      0.0061      9.8413     -0.0119      0.4788     -0.4788
           3     32.0000               MK-3-4               MK-3-5      5.2243      2.1717      3.0526      4.0690      1.4075      2.6616      0.1788     -0.2459      0.2459
           4     30.0000               MK-4-4               MK-4-5     12.6636      8.6177      4.0459      8.5678      6.0199      2.5479      0.3698      0.2406     -0.2406
           5     34.0000               MK-5-4               MK-5-5     11.4634     11.4193      0.0441      7.8825      7.8403      0.0422      0.4223     -0.0310      0.0310
