# Supplementary material for: Inclusive Composite Interval Mapping of QTL by Environment Interactions in Biparental Populations
Source: PLoS One. 2015 Jul 10;10(7):e0132414. doi: 10.1371/journal.pone.0132414 (PMC4498613; doi:10.1371/journal.pone.0132414)
Supplement: S8 File — (ZIP) [file pone.0132414.s008.zip › S8_File/run_00051.qic]

  Chromosome    Position           LeftMarker          RightMarker         LOD      LOD(A)   LOD(AbyE)         PVE      PVE(A)   PVE(AbyE)         Add     AbyE_01     AbyE_02
           1     17.0000               MK-1-2               MK-1-3     15.8747     15.5008      0.3739     10.4519     10.0783      0.3737      0.4320      0.0832     -0.0832
           2      1.0000               MK-2-1               MK-2-2     14.3917      0.2164     14.1753      9.6127      0.1360      9.4767      0.0504      0.4208     -0.4208
           3     30.0000               MK-3-4               MK-3-5      9.0988      6.9135      2.1853      6.1454      4.4079      1.7375      0.2877     -0.1806      0.1806
           4     23.0000               MK-4-3               MK-4-4     16.3010      8.2498      8.0512     11.8042      5.1350      6.6693      0.3085      0.3516     -0.3516
           5     32.0000               MK-5-4               MK-5-5     12.2304     12.1461      0.0843      7.8536      7.7965      0.0572      0.3798     -0.0325      0.0325
           5    112.0000              MK-5-12              MK-5-13      3.3853      0.3771      3.0082      2.1203      0.2327      1.8876      0.0656      0.1869     -0.1869
