# Supplementary material for: Inclusive Composite Interval Mapping of QTL by Environment Interactions in Biparental Populations
Source: PLoS One. 2015 Jul 10;10(7):e0132414. doi: 10.1371/journal.pone.0132414 (PMC4498613; doi:10.1371/journal.pone.0132414)
Supplement: S8 File — (ZIP) [file pone.0132414.s008.zip › S8_File/run_00052.qic]

  Chromosome    Position           LeftMarker          RightMarker         LOD      LOD(A)   LOD(AbyE)         PVE      PVE(A)   PVE(AbyE)         Add     AbyE_01     AbyE_02
           1     20.0000               MK-1-3               MK-1-4     14.5891     13.9449      0.6442     10.9605     10.0793      0.8812      0.4297     -0.1271      0.1271
           2      4.0000               MK-2-1               MK-2-2     14.3464      0.4578     13.8886     10.2522      0.2430     10.0091      0.0668      0.4285     -0.4285
           3     38.0000               MK-3-4               MK-3-5     10.3301      3.6308      6.6993      7.2664      2.2739      4.9925      0.2038     -0.3020      0.3020
           4     25.0000               MK-4-3               MK-4-4      9.4887      3.7110      5.7777      6.3303      2.3941      3.9362      0.2109      0.2704     -0.2704
           5     35.0000               MK-5-4               MK-5-5     14.8054     14.4503      0.3551     10.0119      9.7611      0.2508      0.4229      0.0678     -0.0678
