# Supplementary material for: Inclusive Composite Interval Mapping of QTL by Environment Interactions in Biparental Populations
Source: PLoS One. 2015 Jul 10;10(7):e0132414. doi: 10.1371/journal.pone.0132414 (PMC4498613; doi:10.1371/journal.pone.0132414)
Supplement: S8 File — (ZIP) [file pone.0132414.s008.zip › S8_File/run_00053.qic]

  Chromosome    Position           LeftMarker          RightMarker         LOD      LOD(A)   LOD(AbyE)         PVE      PVE(A)   PVE(AbyE)         Add     AbyE_01     AbyE_02
           1     16.0000               MK-1-2               MK-1-3     12.6657     12.6655      0.0002      8.9181      8.8954      0.0227      0.4084     -0.0206      0.0206
           2      4.0000               MK-2-1               MK-2-2     17.7904      0.3820     17.4083     12.6795      0.2119     12.4676     -0.0630      0.4835     -0.4835
           3     37.0000               MK-3-4               MK-3-5      6.7738      3.2838      3.4900      4.9118      2.1451      2.7667      0.2007     -0.2279      0.2279
           4     27.0000               MK-4-3               MK-4-4     11.1805      6.7536      4.4269      7.7505      4.4279      3.3226      0.2888      0.2501     -0.2501
           5     34.0000               MK-5-4               MK-5-5     11.6105     11.4942      0.1163      7.6651      7.6431      0.0220      0.3809      0.0204     -0.0204
