# Supplementary material for: Inclusive Composite Interval Mapping of QTL by Environment Interactions in Biparental Populations
Source: PLoS One. 2015 Jul 10;10(7):e0132414. doi: 10.1371/journal.pone.0132414 (PMC4498613; doi:10.1371/journal.pone.0132414)
Supplement: S8 File — (ZIP) [file pone.0132414.s008.zip › S8_File/run_00054.qic]

  Chromosome    Position           LeftMarker          RightMarker         LOD      LOD(A)   LOD(AbyE)         PVE      PVE(A)   PVE(AbyE)         Add     AbyE_01     AbyE_02
           1     16.0000               MK-1-2               MK-1-3     17.2700     17.2413      0.0287     10.4756     10.4390      0.0366      0.4842     -0.0287      0.0287
           2      5.0000               MK-2-1               MK-2-2     17.1824      0.0159     17.1665     10.2687      0.0039     10.2648      0.0094      0.4796     -0.4796
           3     36.0000               MK-3-4               MK-3-5      9.6737      7.6572      2.0165      5.7617      4.4258      1.3359      0.3134     -0.1722      0.1722
           4     25.0000               MK-4-3               MK-4-4      8.8265      2.9718      5.8547      5.0940      1.5641      3.5299      0.1863      0.2799     -0.2799
           5     37.0000               MK-5-4               MK-5-5     22.5430     22.4618      0.0812     14.3886     14.3233      0.0653      0.5641      0.0381     -0.0381
