# Supplementary material for: Inclusive Composite Interval Mapping of QTL by Environment Interactions in Biparental Populations
Source: PLoS One. 2015 Jul 10;10(7):e0132414. doi: 10.1371/journal.pone.0132414 (PMC4498613; doi:10.1371/journal.pone.0132414)
Supplement: S8 File — (ZIP) [file pone.0132414.s008.zip › S8_File/run_00055.qic]

  Chromosome    Position           LeftMarker          RightMarker         LOD      LOD(A)   LOD(AbyE)         PVE      PVE(A)   PVE(AbyE)         Add     AbyE_01     AbyE_02
           1     18.0000               MK-1-2               MK-1-3     12.9655     12.9649      0.0006      8.9749      8.9722      0.0026      0.4212      0.0072     -0.0072
           2      3.0000               MK-2-1               MK-2-2     15.3180      0.0119     15.3061     10.8824      0.0091     10.8732      0.0134      0.4636     -0.4636
           3     32.0000               MK-3-4               MK-3-5      8.8212      4.8159      4.0053      6.0856      3.1452      2.9404      0.2493     -0.2411      0.2411
           4     28.0000               MK-4-3               MK-4-4      5.6353      4.8987      0.7365      3.7732      3.1333      0.6399      0.2492      0.1126     -0.1126
           5     26.0000               MK-5-3               MK-5-4     19.2341     19.2336      0.0005     13.7253     13.7234      0.0019      0.5207      0.0061     -0.0061
