# Supplementary material for: Inclusive Composite Interval Mapping of QTL by Environment Interactions in Biparental Populations
Source: PLoS One. 2015 Jul 10;10(7):e0132414. doi: 10.1371/journal.pone.0132414 (PMC4498613; doi:10.1371/journal.pone.0132414)
Supplement: S8 File — (ZIP) [file pone.0132414.s008.zip › S8_File/run_00056.qic]

  Chromosome    Position           LeftMarker          RightMarker         LOD      LOD(A)   LOD(AbyE)         PVE      PVE(A)   PVE(AbyE)         Add     AbyE_01     AbyE_02
           1     15.0000               MK-1-2               MK-1-3     13.9405     13.7155      0.2250      9.4369      9.1134      0.3235      0.4281     -0.0807      0.0807
           2      5.0000               MK-2-1               MK-2-2     14.2421      0.1342     14.1078      9.5492      0.0509      9.4983      0.0320      0.4368     -0.4368
           3     32.0000               MK-3-4               MK-3-5      7.6235      6.0692      1.5542      5.3049      3.9782      1.3267      0.2827     -0.1632      0.1632
           4     28.0000               MK-4-3               MK-4-4     10.8873      4.2401      6.6473      7.1635      2.5170      4.6465      0.2249      0.3055     -0.3055
           5     33.0000               MK-5-4               MK-5-5     16.4259     16.3665      0.0594     11.4313     11.4166      0.0147      0.4834      0.0174     -0.0174
