# Supplementary material for: Inclusive Composite Interval Mapping of QTL by Environment Interactions in Biparental Populations
Source: PLoS One. 2015 Jul 10;10(7):e0132414. doi: 10.1371/journal.pone.0132414 (PMC4498613; doi:10.1371/journal.pone.0132414)
Supplement: S8 File — (ZIP) [file pone.0132414.s008.zip › S8_File/run_00057.qic]

  Chromosome    Position           LeftMarker          RightMarker         LOD      LOD(A)   LOD(AbyE)         PVE      PVE(A)   PVE(AbyE)         Add     AbyE_01     AbyE_02
           1     20.0000               MK-1-3               MK-1-4     25.1541     25.0444      0.1097     17.6747     17.5702      0.1045      0.5725     -0.0441      0.0441
           2      3.0000               MK-2-1               MK-2-2     14.4879      0.0788     14.4091      9.1997      0.0375      9.1622      0.0265      0.4140     -0.4140
           3     31.0000               MK-3-4               MK-3-5      9.1990      4.9066      4.2923      6.0524      3.0674      2.9850      0.2394     -0.2362      0.2362
           4     29.0000               MK-4-3               MK-4-4      8.5006      6.1580      2.3426      5.6726      3.8011      1.8715      0.2662      0.1868     -0.1868
           5     35.0000               MK-5-4               MK-5-5     15.6523     15.6327      0.0196      9.7577      9.7056      0.0520      0.4259      0.0312     -0.0312
