# Supplementary material for: Inclusive Composite Interval Mapping of QTL by Environment Interactions in Biparental Populations
Source: PLoS One. 2015 Jul 10;10(7):e0132414. doi: 10.1371/journal.pone.0132414 (PMC4498613; doi:10.1371/journal.pone.0132414)
Supplement: S8 File — (ZIP) [file pone.0132414.s008.zip › S8_File/run_00058.qic]

  Chromosome    Position           LeftMarker          RightMarker         LOD      LOD(A)   LOD(AbyE)         PVE      PVE(A)   PVE(AbyE)         Add     AbyE_01     AbyE_02
           1     17.0000               MK-1-2               MK-1-3      9.4327      9.2336      0.1990      6.5275      6.4864      0.0411      0.3644     -0.0290      0.0290
           2      2.0000               MK-2-1               MK-2-2     18.3780      0.5610     17.8169     13.3121      0.3593     12.9528     -0.0859      0.5155     -0.5155
           3     30.0000               MK-3-4               MK-3-5      8.3543      4.2806      4.0736      5.7727      3.0048      2.7679      0.2488     -0.2388      0.2388
           4      7.0000               MK-4-1               MK-4-2      4.6443      3.3088      1.3354      3.4914      2.2404      1.2510      0.2145      0.1603     -0.1603
           5     38.0000               MK-5-4               MK-5-5     12.5361     12.2534      0.2826      9.1666      9.1139      0.0527      0.4319     -0.0329      0.0329
