# Supplementary material for: Inclusive Composite Interval Mapping of QTL by Environment Interactions in Biparental Populations
Source: PLoS One. 2015 Jul 10;10(7):e0132414. doi: 10.1371/journal.pone.0132414 (PMC4498613; doi:10.1371/journal.pone.0132414)
Supplement: S8 File — (ZIP) [file pone.0132414.s008.zip › S8_File/run_00059.qic]

  Chromosome    Position           LeftMarker          RightMarker         LOD      LOD(A)   LOD(AbyE)         PVE      PVE(A)   PVE(AbyE)         Add     AbyE_01     AbyE_02
           1     17.0000               MK-1-2               MK-1-3     16.3661     16.3056      0.0605     11.4080     11.3991      0.0089      0.4909      0.0137     -0.0137
           2      0.0000               MK-2-1               MK-2-2     14.4103      0.2331     14.1772     10.0389      0.1499      9.8890      0.0564      0.4580     -0.4580
           3     31.0000               MK-3-4               MK-3-5      8.5619      6.4451      2.1167      6.1805      4.2986      1.8819      0.3007     -0.1990      0.1990
           4     29.0000               MK-4-3               MK-4-4      7.7650      1.8477      5.9172      5.1547      1.1648      3.9899      0.1566      0.2897     -0.2897
           5     36.0000               MK-5-4               MK-5-5     20.1964     20.1940      0.0023     14.0697     14.0514      0.0183      0.5440     -0.0197      0.0197
