# Supplementary material for: Inclusive Composite Interval Mapping of QTL by Environment Interactions in Biparental Populations
Source: PLoS One. 2015 Jul 10;10(7):e0132414. doi: 10.1371/journal.pone.0132414 (PMC4498613; doi:10.1371/journal.pone.0132414)
Supplement: S8 File — (ZIP) [file pone.0132414.s008.zip › S8_File/run_00060.qic]

  Chromosome    Position           LeftMarker          RightMarker         LOD      LOD(A)   LOD(AbyE)         PVE      PVE(A)   PVE(AbyE)         Add     AbyE_01     AbyE_02
           1     16.0000               MK-1-2               MK-1-3     19.5031     19.4918      0.0114     13.2746     13.2365      0.0381      0.5112     -0.0274      0.0274
           2      0.0000               MK-2-1               MK-2-2      9.5122      0.1765      9.3358      6.2379      0.1089      6.1290     -0.0463      0.3476     -0.3476
           3     36.0000               MK-3-4               MK-3-5      9.5620      6.2533      3.3088      6.3550      3.7584      2.5966      0.2704     -0.2248      0.2248
           4     29.0000               MK-4-3               MK-4-4      6.5504      2.6650      3.8855      4.2802      1.6569      2.6233      0.1788      0.2250     -0.2250
           5     37.0000               MK-5-4               MK-5-5     26.8892     26.8847      0.0046     18.8890     18.8874      0.0016      0.6033      0.0055     -0.0055
