# Supplementary material for: Inclusive Composite Interval Mapping of QTL by Environment Interactions in Biparental Populations
Source: PLoS One. 2015 Jul 10;10(7):e0132414. doi: 10.1371/journal.pone.0132414 (PMC4498613; doi:10.1371/journal.pone.0132414)
Supplement: S8 File — (ZIP) [file pone.0132414.s008.zip › S8_File/run_00061.qic]

  Chromosome    Position           LeftMarker          RightMarker         LOD      LOD(A)   LOD(AbyE)         PVE      PVE(A)   PVE(AbyE)         Add     AbyE_01     AbyE_02
           1     17.0000               MK-1-2               MK-1-3     16.1401     16.0599      0.0802     10.6814     10.6322      0.0493      0.4430      0.0302     -0.0302
           2      5.0000               MK-2-1               MK-2-2     18.8924      0.0000     18.9251     12.2638      0.0069     12.2569      0.0114      0.4802     -0.4802
           3     33.0000               MK-3-4               MK-3-5     10.1258      4.5361      5.5897      6.7854      2.8290      3.9563      0.2294     -0.2713      0.2713
           4     30.0000               MK-4-4               MK-4-5      6.2407      3.2225      3.0182      4.1794      2.0578      2.1215      0.1946      0.1976     -0.1976
           5     34.0000               MK-5-4               MK-5-5     10.6324      6.9078      3.7245      7.0907      4.1623      2.9284      0.2763     -0.2318      0.2318
