# Supplementary material for: Inclusive Composite Interval Mapping of QTL by Environment Interactions in Biparental Populations
Source: PLoS One. 2015 Jul 10;10(7):e0132414. doi: 10.1371/journal.pone.0132414 (PMC4498613; doi:10.1371/journal.pone.0132414)
Supplement: S8 File — (ZIP) [file pone.0132414.s008.zip › S8_File/run_00062.qic]

  Chromosome    Position           LeftMarker          RightMarker         LOD      LOD(A)   LOD(AbyE)         PVE      PVE(A)   PVE(AbyE)         Add     AbyE_01     AbyE_02
           1     21.0000               MK-1-3               MK-1-4     21.6923     20.7194      0.9729     12.4510     11.6729      0.7781      0.4922      0.1271     -0.1271
           2      7.0000               MK-2-1               MK-2-2     23.5036      0.6040     22.8996     13.8686      0.3455     13.5231     -0.0839      0.5252     -0.5252
           3      0.0000               MK-3-1               MK-3-2      8.9332      5.5883      3.3450      5.2812      2.9759      2.3053      0.2464     -0.2169      0.2169
           4     22.0000               MK-4-3               MK-4-4     16.9215     11.4110      5.5105      9.8978      5.9870      3.9108      0.3523      0.2847     -0.2847
           5     36.0000               MK-5-4               MK-5-5     15.4433     15.4028      0.0405      8.7283      8.6418      0.0865      0.4204     -0.0421      0.0421
