# Supplementary material for: Inclusive Composite Interval Mapping of QTL by Environment Interactions in Biparental Populations
Source: PLoS One. 2015 Jul 10;10(7):e0132414. doi: 10.1371/journal.pone.0132414 (PMC4498613; doi:10.1371/journal.pone.0132414)
Supplement: S8 File — (ZIP) [file pone.0132414.s008.zip › S8_File/run_00063.qic]

  Chromosome    Position           LeftMarker          RightMarker         LOD      LOD(A)   LOD(AbyE)         PVE      PVE(A)   PVE(AbyE)         Add     AbyE_01     AbyE_02
           1     15.0000               MK-1-2               MK-1-3     20.2096     20.1570      0.0526     14.7001     13.8181      0.8820      0.5294      0.1338     -0.1338
           2      1.0000               MK-2-1               MK-2-2     13.3085      0.0309     13.2776      8.7772      0.0288      8.7484      0.0246      0.4282     -0.4282
           3     40.0000               MK-3-5               MK-3-6     10.8621      3.3812      7.4808      6.5509      2.1389      4.4120      0.2109     -0.3029      0.3029
           4     23.0000               MK-4-3               MK-4-4      7.1205      4.1063      3.0142      5.3103      2.4710      2.8393      0.2242      0.2404     -0.2404
           4    119.0000              MK-4-12              MK-4-13      3.3580      0.0362      3.3218      1.9981      0.0206      1.9775      0.0205      0.2007     -0.2007
           5     37.0000               MK-5-4               MK-5-5     14.7254      8.4537      6.2717      8.8195      5.2834      3.5361      0.3274     -0.2678      0.2678
