# Supplementary material for: Inclusive Composite Interval Mapping of QTL by Environment Interactions in Biparental Populations
Source: PLoS One. 2015 Jul 10;10(7):e0132414. doi: 10.1371/journal.pone.0132414 (PMC4498613; doi:10.1371/journal.pone.0132414)
Supplement: S8 File — (ZIP) [file pone.0132414.s008.zip › S8_File/run_00064.qic]

  Chromosome    Position           LeftMarker          RightMarker         LOD      LOD(A)   LOD(AbyE)         PVE      PVE(A)   PVE(AbyE)         Add     AbyE_01     AbyE_02
           1     12.0000               MK-1-2               MK-1-3     20.7026     20.7022      0.0004     13.2007     13.1869      0.0139      0.5118      0.0166     -0.0166
           2      5.0000               MK-2-1               MK-2-2     19.1446      0.0186     19.1261     12.0984      0.0034     12.0950      0.0082      0.4901     -0.4901
           3     32.0000               MK-3-4               MK-3-5      8.1318      3.7965      4.3353      4.9140      2.2885      2.6254      0.2134     -0.2285      0.2285
           4     23.0000               MK-4-3               MK-4-4     12.2677      8.6058      3.6618      7.9695      4.9228      3.0467      0.3146      0.2475     -0.2475
           5     37.0000               MK-5-4               MK-5-5     21.2802     20.7773      0.5030     13.8748     13.1472      0.7276      0.5111      0.1202     -0.1202
