# Supplementary material for: Inclusive Composite Interval Mapping of QTL by Environment Interactions in Biparental Populations
Source: PLoS One. 2015 Jul 10;10(7):e0132414. doi: 10.1371/journal.pone.0132414 (PMC4498613; doi:10.1371/journal.pone.0132414)
Supplement: S8 File — (ZIP) [file pone.0132414.s008.zip › S8_File/run_00065.qic]

  Chromosome    Position           LeftMarker          RightMarker         LOD      LOD(A)   LOD(AbyE)         PVE      PVE(A)   PVE(AbyE)         Add     AbyE_01     AbyE_02
           1     20.0000               MK-1-3               MK-1-4     14.9715     13.9961      0.9754     10.8945     10.3944      0.5001      0.4561     -0.1001      0.1001
           2      5.0000               MK-2-1               MK-2-2     17.1833      0.0872     17.0961     12.3552      0.1274     12.2278     -0.0498      0.4881     -0.4881
           3     34.0000               MK-3-4               MK-3-5      9.2574      4.5343      4.7230      6.0280      2.9604      3.0676      0.2402     -0.2445      0.2445
           4     25.0000               MK-4-3               MK-4-4      5.2142      2.6981      2.5161      3.9080      1.7645      2.1435      0.1852      0.2041     -0.2041
           5     35.0000               MK-5-4               MK-5-5     13.1553     13.0927      0.0626      9.7331      9.4527      0.2803      0.4290      0.0739     -0.0739
