# Supplementary material for: Inclusive Composite Interval Mapping of QTL by Environment Interactions in Biparental Populations
Source: PLoS One. 2015 Jul 10;10(7):e0132414. doi: 10.1371/journal.pone.0132414 (PMC4498613; doi:10.1371/journal.pone.0132414)
Supplement: S8 File — (ZIP) [file pone.0132414.s008.zip › S8_File/run_00066.qic]

  Chromosome    Position           LeftMarker          RightMarker         LOD      LOD(A)   LOD(AbyE)         PVE      PVE(A)   PVE(AbyE)         Add     AbyE_01     AbyE_02
           1     10.0000               MK-1-2               MK-1-3     10.9078     10.3821      0.5257      7.0406      6.8066      0.2340      0.3613     -0.0670      0.0670
           2      1.0000               MK-2-1               MK-2-2     24.7563      0.0015     24.7548     17.1530      0.0125     17.1405     -0.0154      0.5701     -0.5701
           3     34.0000               MK-3-4               MK-3-5     11.8361      2.2111      9.6251      7.3491      1.3297      6.0194      0.1587     -0.3377      0.3377
           4     21.0000               MK-4-3               MK-4-4      7.5961      2.0712      5.5248      5.0796      1.1755      3.9041      0.1491      0.2717     -0.2717
           5     36.0000               MK-5-4               MK-5-5     18.2484     18.2480      0.0004     12.2178     12.1235      0.0944      0.4823      0.0426     -0.0426
