# Supplementary material for: Inclusive Composite Interval Mapping of QTL by Environment Interactions in Biparental Populations
Source: PLoS One. 2015 Jul 10;10(7):e0132414. doi: 10.1371/journal.pone.0132414 (PMC4498613; doi:10.1371/journal.pone.0132414)
Supplement: S8 File — (ZIP) [file pone.0132414.s008.zip › S8_File/run_00067.qic]

  Chromosome    Position           LeftMarker          RightMarker         LOD      LOD(A)   LOD(AbyE)         PVE      PVE(A)   PVE(AbyE)         Add     AbyE_01     AbyE_02
           1     17.0000               MK-1-2               MK-1-3     15.3518     15.3403      0.0115     10.2247     10.2243      0.0005      0.4465     -0.0031      0.0031
           2      0.0000               MK-2-1               MK-2-2     15.0432      0.3694     14.6737     10.1210      0.2277      9.8933     -0.0667      0.4395     -0.4395
           3     34.0000               MK-3-4               MK-3-5      8.9845      5.8043      3.1802      5.4038      3.2784      2.1254      0.2525     -0.2033      0.2033
           4     27.0000               MK-4-3               MK-4-4     11.4943      9.0720      2.4223      7.5868      5.4823      2.1045      0.3259      0.2019     -0.2019
           5     35.0000               MK-5-4               MK-5-5     19.1950     19.1141      0.0809     12.4957     12.3789      0.1168      0.4900      0.0476     -0.0476
