# Supplementary material for: Inclusive Composite Interval Mapping of QTL by Environment Interactions in Biparental Populations
Source: PLoS One. 2015 Jul 10;10(7):e0132414. doi: 10.1371/journal.pone.0132414 (PMC4498613; doi:10.1371/journal.pone.0132414)
Supplement: S8 File — (ZIP) [file pone.0132414.s008.zip › S8_File/run_00068.qic]

  Chromosome    Position           LeftMarker          RightMarker         LOD      LOD(A)   LOD(AbyE)         PVE      PVE(A)   PVE(AbyE)         Add     AbyE_01     AbyE_02
           1      4.0000               MK-1-1               MK-1-2     12.5985      7.6843      4.9142      7.2864      4.1516      3.1348      0.2957     -0.2569      0.2569
           1     18.0000               MK-1-2               MK-1-3     10.2239      8.1858      2.0381      6.4333      4.6440      1.7893      0.3148      0.1954     -0.1954
           2      4.0000               MK-2-1               MK-2-2     16.6339      0.0000     16.6356     10.0400      0.0205     10.0194      0.0206      0.4559     -0.4559
           3     35.0000               MK-3-4               MK-3-5      9.0597      7.1855      1.8743      5.0406      3.9925      1.0481      0.2875     -0.1473      0.1473
           4     25.0000               MK-4-3               MK-4-4      8.5399      3.4925      5.0474      5.2077      1.9631      3.2446      0.2018      0.2594     -0.2594
           5     33.0000               MK-5-4               MK-5-5     30.6478     30.0325      0.6153     20.1719     19.7269      0.4450      0.6377     -0.0958      0.0958
