# Supplementary material for: Inclusive Composite Interval Mapping of QTL by Environment Interactions in Biparental Populations
Source: PLoS One. 2015 Jul 10;10(7):e0132414. doi: 10.1371/journal.pone.0132414 (PMC4498613; doi:10.1371/journal.pone.0132414)
Supplement: S8 File — (ZIP) [file pone.0132414.s008.zip › S8_File/run_00069.qic]

  Chromosome    Position           LeftMarker          RightMarker         LOD      LOD(A)   LOD(AbyE)         PVE      PVE(A)   PVE(AbyE)         Add     AbyE_01     AbyE_02
           1     17.0000               MK-1-2               MK-1-3     13.6191     13.5558      0.0633     10.2330     10.2320      0.0010      0.4288      0.0043     -0.0043
           2      3.0000               MK-2-1               MK-2-2     18.3278      0.0008     18.3270     13.7344      0.0016     13.7329     -0.0054      0.4986     -0.4986
           3     34.0000               MK-3-4               MK-3-5      8.2403      5.6455      2.5948      6.4415      3.9590      2.4825      0.2675     -0.2118      0.2118
           4     26.0000               MK-4-3               MK-4-4      6.8664      2.0294      4.8371      4.6918      1.3828      3.3090      0.1583      0.2448     -0.2448
           5     37.0000               MK-5-4               MK-5-5     10.7319     10.5502      0.1817      8.0034      7.6541      0.3493      0.3708     -0.0792      0.0792
