# Supplementary material for: Inclusive Composite Interval Mapping of QTL by Environment Interactions in Biparental Populations
Source: PLoS One. 2015 Jul 10;10(7):e0132414. doi: 10.1371/journal.pone.0132414 (PMC4498613; doi:10.1371/journal.pone.0132414)
Supplement: S8 File — (ZIP) [file pone.0132414.s008.zip › S8_File/run_00070.qic]

  Chromosome    Position           LeftMarker          RightMarker         LOD      LOD(A)   LOD(AbyE)         PVE      PVE(A)   PVE(AbyE)         Add     AbyE_01     AbyE_02
           1     18.0000               MK-1-2               MK-1-3     12.1259     11.9807      0.1452      8.8020      8.6243      0.1776      0.4134      0.0593     -0.0593
           2      4.0000               MK-2-1               MK-2-2     15.9052      0.3588     15.5464     11.1584      0.1611     10.9973      0.0569      0.4701     -0.4701
           3     31.0000               MK-3-4               MK-3-5      7.6263      5.2754      2.3509      5.4697      3.6096      1.8601      0.2675     -0.1920      0.1920
           4     29.0000               MK-4-3               MK-4-4      7.8447      4.4468      3.3979      5.8019      3.1078      2.6940      0.2482      0.2311     -0.2311
           5     35.0000               MK-5-4               MK-5-5     13.7178     13.4434      0.2745      9.3563      9.0608      0.2954      0.4238      0.0765     -0.0765
