# Supplementary material for: Inclusive Composite Interval Mapping of QTL by Environment Interactions in Biparental Populations
Source: PLoS One. 2015 Jul 10;10(7):e0132414. doi: 10.1371/journal.pone.0132414 (PMC4498613; doi:10.1371/journal.pone.0132414)
Supplement: S8 File — (ZIP) [file pone.0132414.s008.zip › S8_File/run_00071.qic]

  Chromosome    Position           LeftMarker          RightMarker         LOD      LOD(A)   LOD(AbyE)         PVE      PVE(A)   PVE(AbyE)         Add     AbyE_01     AbyE_02
           1     23.0000               MK-1-3               MK-1-4     13.7311     13.7019      0.0292      9.1720      9.1665      0.0055      0.4315      0.0106     -0.0106
           2      4.0000               MK-2-1               MK-2-2     25.3731      0.2520     25.1211     17.8692      0.1256     17.7436      0.0505      0.6000     -0.6000
           3     31.0000               MK-3-4               MK-3-5      9.9012      5.9531      3.9481      6.5046      3.8082      2.6964      0.2783     -0.2342      0.2342
           4     26.0000               MK-4-3               MK-4-4      7.5526      4.4580      3.0946      5.1852      2.8342      2.3510      0.2397      0.2183     -0.2183
           5     26.0000               MK-5-3               MK-5-4     11.3478     11.3092      0.0386      7.8624      7.7332      0.1291      0.3968      0.0513     -0.0513
