# Supplementary material for: Inclusive Composite Interval Mapping of QTL by Environment Interactions in Biparental Populations
Source: PLoS One. 2015 Jul 10;10(7):e0132414. doi: 10.1371/journal.pone.0132414 (PMC4498613; doi:10.1371/journal.pone.0132414)
Supplement: S8 File — (ZIP) [file pone.0132414.s008.zip › S8_File/run_00072.qic]

  Chromosome    Position           LeftMarker          RightMarker         LOD      LOD(A)   LOD(AbyE)         PVE      PVE(A)   PVE(AbyE)         Add     AbyE_01     AbyE_02
           1     14.0000               MK-1-2               MK-1-3     18.9548     18.5524      0.4024     12.1672     12.0603      0.1070      0.4963     -0.0467      0.0467
           2      1.0000               MK-2-1               MK-2-2     21.5194      0.0171     21.5023     14.8399      0.0093     14.8306     -0.0137      0.5499     -0.5499
           3     28.0000               MK-3-3               MK-3-4      6.3036      3.1631      3.1406      3.8480      1.9594      1.8886      0.2023     -0.1986      0.1986
           4     30.0000               MK-4-4               MK-4-5      6.8772      2.6487      4.2285      4.9044      1.6581      3.2463      0.1843      0.2579     -0.2579
           5     36.0000               MK-5-4               MK-5-5     17.1807     17.0213      0.1594     11.2204     11.2175      0.0029      0.4779     -0.0076      0.0076
