# Supplementary material for: Inclusive Composite Interval Mapping of QTL by Environment Interactions in Biparental Populations
Source: PLoS One. 2015 Jul 10;10(7):e0132414. doi: 10.1371/journal.pone.0132414 (PMC4498613; doi:10.1371/journal.pone.0132414)
Supplement: S8 File — (ZIP) [file pone.0132414.s008.zip › S8_File/run_00073.qic]

  Chromosome    Position           LeftMarker          RightMarker         LOD      LOD(A)   LOD(AbyE)         PVE      PVE(A)   PVE(AbyE)         Add     AbyE_01     AbyE_02
           1     23.0000               MK-1-3               MK-1-4     17.1058     16.9630      0.1429     12.2784     11.7923      0.4861      0.4749      0.0964     -0.0964
           2      6.0000               MK-2-1               MK-2-2     17.9850      0.1021     17.8828     12.4117      0.0980     12.3137      0.0433      0.4848     -0.4848
           3     30.0000               MK-3-4               MK-3-5      9.4207      6.8930      2.5277      6.1282      4.5350      1.5933      0.2944     -0.1745      0.1745
           4     22.0000               MK-4-3               MK-4-4      5.9513      3.1167      2.8345      4.2111      1.9685      2.2426      0.1941      0.2072     -0.2072
           5     37.0000               MK-5-4               MK-5-5     14.0132     13.9800      0.0333      9.7339      9.7207      0.0132      0.4305      0.0159     -0.0159
