# Supplementary material for: Inclusive Composite Interval Mapping of QTL by Environment Interactions in Biparental Populations
Source: PLoS One. 2015 Jul 10;10(7):e0132414. doi: 10.1371/journal.pone.0132414 (PMC4498613; doi:10.1371/journal.pone.0132414)
Supplement: S8 File — (ZIP) [file pone.0132414.s008.zip › S8_File/run_00074.qic]

  Chromosome    Position           LeftMarker          RightMarker         LOD      LOD(A)   LOD(AbyE)         PVE      PVE(A)   PVE(AbyE)         Add     AbyE_01     AbyE_02
           1     16.0000               MK-1-2               MK-1-3     16.7984     16.7234      0.0750     11.4979     11.4787      0.0193      0.5061      0.0207     -0.0207
           2      0.0000               MK-2-1               MK-2-2     18.7025      0.0247     18.6778     13.2132      0.0157     13.1975      0.0186      0.5397     -0.5397
           3     32.0000               MK-3-4               MK-3-5      7.0135      3.9467      3.0667      4.8959      2.4822      2.4137      0.2340     -0.2308      0.2308
           4     23.0000               MK-4-3               MK-4-4     10.6446      7.4766      3.1680      6.7991      4.5366      2.2625      0.3167      0.2237     -0.2237
           5     23.0000               MK-5-3               MK-5-4      6.5169      4.3569      2.1600      4.0577      2.6644      1.3932      0.2425      0.1753     -0.1753
