# Supplementary material for: Inclusive Composite Interval Mapping of QTL by Environment Interactions in Biparental Populations
Source: PLoS One. 2015 Jul 10;10(7):e0132414. doi: 10.1371/journal.pone.0132414 (PMC4498613; doi:10.1371/journal.pone.0132414)
Supplement: S8 File — (ZIP) [file pone.0132414.s008.zip › S8_File/run_00075.qic]

  Chromosome    Position           LeftMarker          RightMarker         LOD      LOD(A)   LOD(AbyE)         PVE      PVE(A)   PVE(AbyE)         Add     AbyE_01     AbyE_02
           1     17.0000               MK-1-2               MK-1-3     13.0552     11.5085      1.5468      7.8477      6.8391      1.0085      0.3806      0.1462     -0.1462
           2      1.0000               MK-2-1               MK-2-2     19.3090      0.2643     19.0447     13.2900      0.1427     13.1473      0.0550      0.5281     -0.5281
           3     36.0000               MK-3-4               MK-3-5      9.0435      5.6055      3.4380      6.2205      3.3046      2.9159      0.2645     -0.2485      0.2485
           4     23.0000               MK-4-3               MK-4-4     15.0806      8.1606      6.9201      9.6993      4.9565      4.7429      0.3237      0.3166     -0.3166
           5     35.0000               MK-5-4               MK-5-5     18.4758     18.4023      0.0735     12.6320     12.3298      0.3022      0.5111     -0.0800      0.0800
