# Supplementary material for: Inclusive Composite Interval Mapping of QTL by Environment Interactions in Biparental Populations
Source: PLoS One. 2015 Jul 10;10(7):e0132414. doi: 10.1371/journal.pone.0132414 (PMC4498613; doi:10.1371/journal.pone.0132414)
Supplement: S8 File — (ZIP) [file pone.0132414.s008.zip › S8_File/run_00076.qic]

  Chromosome    Position           LeftMarker          RightMarker         LOD      LOD(A)   LOD(AbyE)         PVE      PVE(A)   PVE(AbyE)         Add     AbyE_01     AbyE_02
           1     15.0000               MK-1-2               MK-1-3     16.5396     16.3543      0.1852     11.0186     10.9951      0.0235      0.4900      0.0226     -0.0226
           2      0.0000               MK-2-1               MK-2-2     20.9978      0.0878     20.9100     14.2498      0.0542     14.1955     -0.0342      0.5530     -0.5530
           3     32.0000               MK-3-4               MK-3-5      7.5706      2.8147      4.7560      4.3736      1.7236      2.6501      0.1932     -0.2396      0.2396
           4     24.0000               MK-4-3               MK-4-4      8.7079      6.0299      2.6779      6.4323      3.7065      2.7258      0.2834      0.2431     -0.2431
           5     42.0000               MK-5-5               MK-5-6     17.6184     15.6631      1.9553     11.0574     10.2654      0.7920      0.4707     -0.1307      0.1307
