# Supplementary material for: Inclusive Composite Interval Mapping of QTL by Environment Interactions in Biparental Populations
Source: PLoS One. 2015 Jul 10;10(7):e0132414. doi: 10.1371/journal.pone.0132414 (PMC4498613; doi:10.1371/journal.pone.0132414)
Supplement: S8 File — (ZIP) [file pone.0132414.s008.zip › S8_File/run_00077.qic]

  Chromosome    Position           LeftMarker          RightMarker         LOD      LOD(A)   LOD(AbyE)         PVE      PVE(A)   PVE(AbyE)         Add     AbyE_01     AbyE_02
           1     16.0000               MK-1-2               MK-1-3     19.5244     19.1285      0.3959     12.0303     11.7853      0.2450      0.5030     -0.0725      0.0725
           2      1.0000               MK-2-1               MK-2-2     21.1729      0.0615     21.1114     13.4130      0.0461     13.3668     -0.0315      0.5354     -0.5354
           3     32.0000               MK-3-4               MK-3-5      8.7896      3.7082      5.0814      5.1755      2.0311      3.1445      0.2094     -0.2605      0.2605
           4     21.0000               MK-4-3               MK-4-4      7.4728      4.5656      2.9072      4.7075      2.6337      2.0738      0.2389      0.2120     -0.2120
           5     33.0000               MK-5-4               MK-5-5     20.1672     20.1376      0.0296     12.8797     12.7608      0.1188      0.5268      0.0508     -0.0508
