# Supplementary material for: Inclusive Composite Interval Mapping of QTL by Environment Interactions in Biparental Populations
Source: PLoS One. 2015 Jul 10;10(7):e0132414. doi: 10.1371/journal.pone.0132414 (PMC4498613; doi:10.1371/journal.pone.0132414)
Supplement: S8 File — (ZIP) [file pone.0132414.s008.zip › S8_File/run_00078.qic]

  Chromosome    Position           LeftMarker          RightMarker         LOD      LOD(A)   LOD(AbyE)         PVE      PVE(A)   PVE(AbyE)         Add     AbyE_01     AbyE_02
           1     15.0000               MK-1-2               MK-1-3     20.0213     19.8437      0.1776     14.8384     14.5128      0.3256      0.5355      0.0802     -0.0802
           2      4.0000               MK-2-1               MK-2-2     17.8929      0.1006     17.7922     11.7777      0.0466     11.7311     -0.0305      0.4838     -0.4838
           3     31.0000               MK-3-4               MK-3-5     10.3856      8.2561      2.1295      6.8682      5.2964      1.5717      0.3255     -0.1773      0.1773
           4     26.0000               MK-4-3               MK-4-4      6.9177      5.1888      1.7289      4.7085      3.3203      1.3881      0.2569      0.1661     -0.1661
           5     41.0000               MK-5-5               MK-5-6     18.7484     18.5811      0.1673     12.9662     12.8920      0.0742      0.5047     -0.0383      0.0383
