# Supplementary material for: Inclusive Composite Interval Mapping of QTL by Environment Interactions in Biparental Populations
Source: PLoS One. 2015 Jul 10;10(7):e0132414. doi: 10.1371/journal.pone.0132414 (PMC4498613; doi:10.1371/journal.pone.0132414)
Supplement: S8 File — (ZIP) [file pone.0132414.s008.zip › S8_File/run_00079.qic]

  Chromosome    Position           LeftMarker          RightMarker         LOD      LOD(A)   LOD(AbyE)         PVE      PVE(A)   PVE(AbyE)         Add     AbyE_01     AbyE_02
           1     18.0000               MK-1-2               MK-1-3     20.3860     20.3599      0.0260     12.9051     12.9029      0.0022      0.5279      0.0068     -0.0068
           2      2.0000               MK-2-1               MK-2-2     18.7705      0.0086     18.7619     11.8452      0.0023     11.8428      0.0071      0.5051     -0.5051
           3     31.0000               MK-3-4               MK-3-5     15.2963     10.8174      4.4788      9.6887      6.3522      3.3366      0.3690     -0.2674      0.2674
           4     27.0000               MK-4-3               MK-4-4     11.0542      5.4749      5.5793      7.1799      3.1764      4.0036      0.2616      0.2937     -0.2937
           5     34.0000               MK-5-4               MK-5-5     14.1722     14.0454      0.1268      8.7497      8.5470      0.2027      0.4300      0.0662     -0.0662
