# Supplementary material for: Inclusive Composite Interval Mapping of QTL by Environment Interactions in Biparental Populations
Source: PLoS One. 2015 Jul 10;10(7):e0132414. doi: 10.1371/journal.pone.0132414 (PMC4498613; doi:10.1371/journal.pone.0132414)
Supplement: S8 File — (ZIP) [file pone.0132414.s008.zip › S8_File/run_00080.qic]

  Chromosome    Position           LeftMarker          RightMarker         LOD      LOD(A)   LOD(AbyE)         PVE      PVE(A)   PVE(AbyE)         Add     AbyE_01     AbyE_02
           1     14.0000               MK-1-2               MK-1-3     21.7040     21.7012      0.0028     15.3333     15.2400      0.0933      0.5353      0.0419     -0.0419
           2      2.0000               MK-2-1               MK-2-2     21.5378      0.0129     21.5249     14.8763      0.0032     14.8731      0.0078      0.5316     -0.5316
           3     31.0000               MK-3-4               MK-3-5      9.0219      3.8845      5.1374      5.9215      2.5188      3.4027      0.2178     -0.2531      0.2531
           4     31.0000               MK-4-4               MK-4-5      6.3927      4.1947      2.1980      4.5667      2.6883      1.8785      0.2247      0.1879     -0.1879
           5     33.0000               MK-5-4               MK-5-5     11.9074     11.8357      0.0717      8.3152      8.3139      0.0013      0.3963     -0.0050      0.0050
