# Supplementary material for: Inclusive Composite Interval Mapping of QTL by Environment Interactions in Biparental Populations
Source: PLoS One. 2015 Jul 10;10(7):e0132414. doi: 10.1371/journal.pone.0132414 (PMC4498613; doi:10.1371/journal.pone.0132414)
Supplement: S8 File — (ZIP) [file pone.0132414.s008.zip › S8_File/run_00081.qic]

  Chromosome    Position           LeftMarker          RightMarker         LOD      LOD(A)   LOD(AbyE)         PVE      PVE(A)   PVE(AbyE)         Add     AbyE_01     AbyE_02
           1     23.0000               MK-1-3               MK-1-4     12.2499     12.2097      0.0402      8.3055      8.2697      0.0357      0.3825      0.0252     -0.0252
           2      3.0000               MK-2-1               MK-2-2     20.9451      0.2223     20.7228     15.1108      0.1879     14.9229     -0.0576      0.5137     -0.5137
           3     34.0000               MK-3-4               MK-3-5     12.9071      6.2028      6.7043      9.3960      4.2188      5.1772      0.2731     -0.3025      0.3025
           4     25.0000               MK-4-3               MK-4-4      9.7746      4.0249      5.7497      6.6477      2.5326      4.1151      0.2118      0.2700     -0.2700
           5     37.0000               MK-5-4               MK-5-5     10.6644     10.6639      0.0005      7.0291      7.0287      0.0004      0.3530     -0.0027      0.0027
