# Supplementary material for: Inclusive Composite Interval Mapping of QTL by Environment Interactions in Biparental Populations
Source: PLoS One. 2015 Jul 10;10(7):e0132414. doi: 10.1371/journal.pone.0132414 (PMC4498613; doi:10.1371/journal.pone.0132414)
Supplement: S8 File — (ZIP) [file pone.0132414.s008.zip › S8_File/run_00082.qic]

  Chromosome    Position           LeftMarker          RightMarker         LOD      LOD(A)   LOD(AbyE)         PVE      PVE(A)   PVE(AbyE)         Add     AbyE_01     AbyE_02
           1     18.0000               MK-1-2               MK-1-3     18.4052     17.7443      0.6609     12.0586     11.9505      0.1081      0.5083     -0.0484      0.0484
           2      3.0000               MK-2-1               MK-2-2     13.2283      0.2397     12.9885      8.9282      0.1316      8.7966     -0.0535      0.4375     -0.4375
           3     36.0000               MK-3-4               MK-3-5      4.9787      1.3618      3.6170      2.8857      0.8393      2.0464      0.1347     -0.2103      0.2103
           4     24.0000               MK-4-3               MK-4-4      9.7544      5.9252      3.8292      7.4428      3.7621      3.6807      0.2853      0.2822     -0.2822
           5     38.0000               MK-5-4               MK-5-5     19.5670     18.8749      0.6922     13.2205     13.0803      0.1402      0.5319     -0.0551      0.0551
