# Supplementary material for: Inclusive Composite Interval Mapping of QTL by Environment Interactions in Biparental Populations
Source: PLoS One. 2015 Jul 10;10(7):e0132414. doi: 10.1371/journal.pone.0132414 (PMC4498613; doi:10.1371/journal.pone.0132414)
Supplement: S8 File — (ZIP) [file pone.0132414.s008.zip › S8_File/run_00083.qic]

  Chromosome    Position           LeftMarker          RightMarker         LOD      LOD(A)   LOD(AbyE)         PVE      PVE(A)   PVE(AbyE)         Add     AbyE_01     AbyE_02
           1     15.0000               MK-1-2               MK-1-3     10.6119      8.4050      2.2069      7.8669      5.4067      2.4602      0.3239     -0.2185      0.2185
           2      0.0000               MK-2-1               MK-2-2     22.5813      0.0518     22.5295     15.0212      0.0309     14.9903      0.0245      0.5400     -0.5400
           3     29.0000               MK-3-3               MK-3-4      4.5638      3.2510      1.3128      3.2026      1.9607      1.2418      0.1951     -0.1553      0.1553
           4      5.0000               MK-4-1               MK-4-2      6.7650      5.7990      0.9659      3.7528      3.4064      0.3464      0.2615      0.0834     -0.0834
           4     30.0000               MK-4-4               MK-4-5      4.7354      3.0437      1.6918      2.6068      1.8446      0.7621      0.1900      0.1221     -0.1221
           5     33.0000               MK-5-4               MK-5-5     16.3155     15.6032      0.7123     10.1270     10.0117      0.1153      0.4409      0.0473     -0.0473
