# Supplementary material for: Inclusive Composite Interval Mapping of QTL by Environment Interactions in Biparental Populations
Source: PLoS One. 2015 Jul 10;10(7):e0132414. doi: 10.1371/journal.pone.0132414 (PMC4498613; doi:10.1371/journal.pone.0132414)
Supplement: S8 File — (ZIP) [file pone.0132414.s008.zip › S8_File/run_00084.qic]

  Chromosome    Position           LeftMarker          RightMarker         LOD      LOD(A)   LOD(AbyE)         PVE      PVE(A)   PVE(AbyE)         Add     AbyE_01     AbyE_02
           1     16.0000               MK-1-2               MK-1-3     26.1058     25.9255      0.1803     17.1370     17.0806      0.0564      0.5979     -0.0344      0.0344
           2      4.0000               MK-2-1               MK-2-2     16.8119      0.5788     16.2331     11.0777      0.3640     10.7137      0.0875      0.4745     -0.4745
           3     29.0000               MK-3-3               MK-3-4      8.1082      4.5204      3.5879      5.0651      2.7228      2.3422      0.2390     -0.2217      0.2217
           4     28.0000               MK-4-3               MK-4-4     10.6196      3.6490      6.9706      7.1421      2.1981      4.9441      0.2171      0.3256     -0.3256
           5     42.0000               MK-5-5               MK-5-6     17.6415     17.5645      0.0770     11.5408     11.5331      0.0077      0.4910     -0.0127      0.0127
