# Supplementary material for: Inclusive Composite Interval Mapping of QTL by Environment Interactions in Biparental Populations
Source: PLoS One. 2015 Jul 10;10(7):e0132414. doi: 10.1371/journal.pone.0132414 (PMC4498613; doi:10.1371/journal.pone.0132414)
Supplement: S8 File — (ZIP) [file pone.0132414.s008.zip › S8_File/run_00085.qic]

  Chromosome    Position           LeftMarker          RightMarker         LOD      LOD(A)   LOD(AbyE)         PVE      PVE(A)   PVE(AbyE)         Add     AbyE_01     AbyE_02
           1     15.0000               MK-1-2               MK-1-3      6.8413      6.3914      0.4498      4.7246      4.5196      0.2049      0.2772      0.0590     -0.0590
           2      0.0000               MK-2-1               MK-2-2     12.1675      0.0828     12.0847      9.3589      0.0605      9.2984      0.0319      0.3952     -0.3952
           3     26.0000               MK-3-3               MK-3-4      3.5485      2.4895      1.0590      2.8414      1.8152      1.0263      0.1751     -0.1317      0.1317
           4     27.0000               MK-4-3               MK-4-4     11.4660      7.2932      4.1729      8.4540      5.3618      3.0922      0.3001      0.2279     -0.2279
           5     34.0000               MK-5-4               MK-5-5     13.6854     13.6733      0.0121     10.7681     10.7079      0.0603      0.4243     -0.0318      0.0318
