# Supplementary material for: Inclusive Composite Interval Mapping of QTL by Environment Interactions in Biparental Populations
Source: PLoS One. 2015 Jul 10;10(7):e0132414. doi: 10.1371/journal.pone.0132414 (PMC4498613; doi:10.1371/journal.pone.0132414)
Supplement: S8 File — (ZIP) [file pone.0132414.s008.zip › S8_File/run_00086.qic]

  Chromosome    Position           LeftMarker          RightMarker         LOD      LOD(A)   LOD(AbyE)         PVE      PVE(A)   PVE(AbyE)         Add     AbyE_01     AbyE_02
           1     16.0000               MK-1-2               MK-1-3     14.6670     14.6558      0.0112      9.3494      9.3441      0.0053      0.4571     -0.0109      0.0109
           2      3.0000               MK-2-1               MK-2-2     16.3936      0.1067     16.2868     10.4733      0.0530     10.4202     -0.0342      0.4793     -0.4793
           3     34.0000               MK-3-4               MK-3-5      9.9326      4.8066      5.1260      6.4424      2.5723      3.8701      0.2384     -0.2925      0.2925
           4     38.0000               MK-4-4               MK-4-5      9.4727      5.1509      4.3218      5.8243      3.2008      2.6235      0.2657      0.2405     -0.2405
           5     34.0000               MK-5-4               MK-5-5     19.5559     19.5290      0.0269     12.6656     12.6641      0.0014      0.5288     -0.0056      0.0056
