# Supplementary material for: Inclusive Composite Interval Mapping of QTL by Environment Interactions in Biparental Populations
Source: PLoS One. 2015 Jul 10;10(7):e0132414. doi: 10.1371/journal.pone.0132414 (PMC4498613; doi:10.1371/journal.pone.0132414)
Supplement: S8 File — (ZIP) [file pone.0132414.s008.zip › S8_File/run_00087.qic]

  Chromosome    Position           LeftMarker          RightMarker         LOD      LOD(A)   LOD(AbyE)         PVE      PVE(A)   PVE(AbyE)         Add     AbyE_01     AbyE_02
           1      7.0000               MK-1-1               MK-1-2     10.4235      7.6449      2.7786      6.5033      4.5371      1.9662      0.2998      0.1973     -0.1973
           1     36.0000               MK-1-4               MK-1-5      8.8580      5.9609      2.8970      5.4674      3.4469      2.0205      0.2614     -0.2002      0.2002
           2      0.0000               MK-2-1               MK-2-2     18.3653      0.3616     18.0038     12.0771      0.2125     11.8647     -0.0655      0.4896     -0.4896
           3     50.0000               MK-3-6               MK-3-7      5.7015      2.5764      3.1250      3.5768      1.5329      2.0439      0.1744     -0.2014      0.2014
           4     30.0000               MK-4-4               MK-4-5     10.9449      4.4378      6.5071      7.2485      2.6630      4.5854      0.2302      0.3021     -0.3021
           5     36.0000               MK-5-4               MK-5-5     20.7536     20.6522      0.1014     13.9307     13.8435      0.0872      0.5264     -0.0418      0.0418
