# Supplementary material for: Inclusive Composite Interval Mapping of QTL by Environment Interactions in Biparental Populations
Source: PLoS One. 2015 Jul 10;10(7):e0132414. doi: 10.1371/journal.pone.0132414 (PMC4498613; doi:10.1371/journal.pone.0132414)
Supplement: S8 File — (ZIP) [file pone.0132414.s008.zip › S8_File/run_00088.qic]

  Chromosome    Position           LeftMarker          RightMarker         LOD      LOD(A)   LOD(AbyE)         PVE      PVE(A)   PVE(AbyE)         Add     AbyE_01     AbyE_02
           1      3.0000               MK-1-1               MK-1-2      8.8091      5.5324      3.2767      6.7795      3.8009      2.9787      0.2536      0.2245     -0.2245
           1     19.0000               MK-1-2               MK-1-3      7.6653      4.3174      3.3479      5.2426      2.9625      2.2801      0.2238     -0.1963      0.1963
           2      1.0000               MK-2-1               MK-2-2     13.5379      0.0337     13.5042      9.6393      0.0137      9.6256      0.0152      0.4034     -0.4034
           3     39.0000               MK-3-4               MK-3-5      8.0569      2.6317      5.4252      5.4770      1.7564      3.7206      0.1726     -0.2512      0.2512
           4     10.0000               MK-4-2               MK-4-3      8.9399      2.7405      6.1994      6.8515      1.8982      4.9533      0.1794      0.2899     -0.2899
           5     35.0000               MK-5-4               MK-5-5     12.3603     12.3602      0.0001      8.8019      8.7743      0.0276      0.3854      0.0216     -0.0216
