# Supplementary material for: Inclusive Composite Interval Mapping of QTL by Environment Interactions in Biparental Populations
Source: PLoS One. 2015 Jul 10;10(7):e0132414. doi: 10.1371/journal.pone.0132414 (PMC4498613; doi:10.1371/journal.pone.0132414)
Supplement: S8 File — (ZIP) [file pone.0132414.s008.zip › S8_File/run_00089.qic]

  Chromosome    Position           LeftMarker          RightMarker         LOD      LOD(A)   LOD(AbyE)         PVE      PVE(A)   PVE(AbyE)         Add     AbyE_01     AbyE_02
           1     19.0000               MK-1-2               MK-1-3     18.0939     17.9405      0.1534     12.0158     11.9688      0.0470      0.4949      0.0310     -0.0310
           2      0.0000               MK-2-1               MK-2-2     14.8307      0.1278     14.7029      9.6279      0.0766      9.5514      0.0398      0.4444     -0.4444
           3     36.0000               MK-3-4               MK-3-5     11.6663      6.4549      5.2114      8.0421      3.8549      4.1872      0.2809     -0.2928      0.2928
           4     22.0000               MK-4-3               MK-4-4      8.0273      3.4591      4.5683      4.9120      2.0797      2.8323      0.2063      0.2408     -0.2408
           5     37.0000               MK-5-4               MK-5-5     19.8910     19.8793      0.0117     13.1936     13.1811      0.0124      0.5202     -0.0160      0.0160
