# Supplementary material for: Inclusive Composite Interval Mapping of QTL by Environment Interactions in Biparental Populations
Source: PLoS One. 2015 Jul 10;10(7):e0132414. doi: 10.1371/journal.pone.0132414 (PMC4498613; doi:10.1371/journal.pone.0132414)
Supplement: S8 File — (ZIP) [file pone.0132414.s008.zip › S8_File/run_00090.qic]

  Chromosome    Position           LeftMarker          RightMarker         LOD      LOD(A)   LOD(AbyE)         PVE      PVE(A)   PVE(AbyE)         Add     AbyE_01     AbyE_02
           1      6.0000               MK-1-1               MK-1-2     15.0219     15.0069      0.0150     10.0420      9.9531      0.0889      0.4443     -0.0420      0.0420
           2      4.0000               MK-2-1               MK-2-2     15.5211      0.0177     15.5034     10.5944      0.0110     10.5835      0.0148      0.4591     -0.4591
           3     33.0000               MK-3-4               MK-3-5     10.6585      7.8862      2.7723      7.6138      4.9643      2.6495      0.3142     -0.2295      0.2295
           4     19.0000               MK-4-2               MK-4-3      8.4848      2.4677      6.0171      5.5189      1.5047      4.0142      0.1728      0.2823     -0.2823
           5     37.0000               MK-5-4               MK-5-5     16.5519     16.5140      0.0379     12.0467     11.8930      0.1538      0.4863     -0.0553      0.0553
