# Supplementary material for: Inclusive Composite Interval Mapping of QTL by Environment Interactions in Biparental Populations
Source: PLoS One. 2015 Jul 10;10(7):e0132414. doi: 10.1371/journal.pone.0132414 (PMC4498613; doi:10.1371/journal.pone.0132414)
Supplement: S8 File — (ZIP) [file pone.0132414.s008.zip › S8_File/run_00091.qic]

  Chromosome    Position           LeftMarker          RightMarker         LOD      LOD(A)   LOD(AbyE)         PVE      PVE(A)   PVE(AbyE)         Add     AbyE_01     AbyE_02
           1     17.0000               MK-1-2               MK-1-3     12.5136     12.5123      0.0013      8.3307      8.3282      0.0025      0.3803     -0.0066      0.0066
           2      1.0000               MK-2-1               MK-2-2     11.4657      0.1695     11.2962      8.1072      0.1166      7.9906     -0.0450      0.3727     -0.3727
           3     24.0000               MK-3-3               MK-3-4     10.9979      9.6838      1.3141      7.6950      6.2908      1.4042      0.3321     -0.1569      0.1569
           4     18.0000               MK-4-2               MK-4-3     13.4845      6.6575      6.8270      9.7637      4.4056      5.3581      0.2766      0.3051     -0.3051
           5     33.0000               MK-5-4               MK-5-5     14.3282     14.2457      0.0826     10.3609     10.2055      0.1554      0.4226     -0.0521      0.0521
