# Supplementary material for: Inclusive Composite Interval Mapping of QTL by Environment Interactions in Biparental Populations
Source: PLoS One. 2015 Jul 10;10(7):e0132414. doi: 10.1371/journal.pone.0132414 (PMC4498613; doi:10.1371/journal.pone.0132414)
Supplement: S8 File — (ZIP) [file pone.0132414.s008.zip › S8_File/run_00092.qic]

  Chromosome    Position           LeftMarker          RightMarker         LOD      LOD(A)   LOD(AbyE)         PVE      PVE(A)   PVE(AbyE)         Add     AbyE_01     AbyE_02
           1     15.0000               MK-1-2               MK-1-3     23.3622     23.3041      0.0581     16.4582     16.4532      0.0050      0.5645      0.0098     -0.0098
           2      1.0000               MK-2-1               MK-2-2     16.6182      0.0137     16.6045     11.1355      0.0083     11.1271     -0.0128      0.4670     -0.4670
           3     35.0000               MK-3-4               MK-3-5      7.4845      3.3787      4.1058      5.0611      2.2106      2.8506      0.2069     -0.2350      0.2350
           4     27.0000               MK-4-3               MK-4-4      8.3250      3.9474      4.3776      5.2718      2.3840      2.8878      0.2150      0.2366     -0.2366
           5     35.0000               MK-5-4               MK-5-5     16.1916     16.1728      0.0188     10.6992     10.6469      0.0523      0.4543     -0.0318      0.0318
