# Supplementary material for: Inclusive Composite Interval Mapping of QTL by Environment Interactions in Biparental Populations
Source: PLoS One. 2015 Jul 10;10(7):e0132414. doi: 10.1371/journal.pone.0132414 (PMC4498613; doi:10.1371/journal.pone.0132414)
Supplement: S8 File — (ZIP) [file pone.0132414.s008.zip › S8_File/run_00093.qic]

  Chromosome    Position           LeftMarker          RightMarker         LOD      LOD(A)   LOD(AbyE)         PVE      PVE(A)   PVE(AbyE)         Add     AbyE_01     AbyE_02
           1     13.0000               MK-1-2               MK-1-3     17.3025     17.2743      0.0282     11.7096     11.6521      0.0575      0.4781      0.0336     -0.0336
           2      0.0000               MK-2-1               MK-2-2     14.8539      0.2139     14.6399     10.4119      0.1357     10.2762      0.0516      0.4490     -0.4490
           3     34.0000               MK-3-4               MK-3-5     10.0801      6.8471      3.2330      5.7441      3.9645      1.7797      0.2787     -0.1867      0.1867
           4     28.0000               MK-4-3               MK-4-4      6.1041      3.1522      2.9519      4.4841      1.9986      2.4855      0.1995      0.2224     -0.2224
           5     35.0000               MK-5-4               MK-5-5     14.7121     14.6678      0.0443      9.7981      9.7692      0.0289      0.4371      0.0238     -0.0238
