# Supplementary material for: Inclusive Composite Interval Mapping of QTL by Environment Interactions in Biparental Populations
Source: PLoS One. 2015 Jul 10;10(7):e0132414. doi: 10.1371/journal.pone.0132414 (PMC4498613; doi:10.1371/journal.pone.0132414)
Supplement: S8 File — (ZIP) [file pone.0132414.s008.zip › S8_File/run_00094.qic]

  Chromosome    Position           LeftMarker          RightMarker         LOD      LOD(A)   LOD(AbyE)         PVE      PVE(A)   PVE(AbyE)         Add     AbyE_01     AbyE_02
           1     18.0000               MK-1-2               MK-1-3     20.5681     20.5648      0.0033     13.5375     13.5049      0.0326      0.5303      0.0260     -0.0260
           2      6.0000               MK-2-1               MK-2-2     15.9808      0.1270     15.8539     10.3390      0.0730     10.2660      0.0390      0.4623     -0.4623
           3     34.0000               MK-3-4               MK-3-5      9.5678      6.9841      2.5837      5.6890      3.9480      1.7410      0.2877     -0.1911      0.1911
           4     27.0000               MK-4-3               MK-4-4     10.7577      5.5853      5.1724      7.0615      3.2427      3.8188      0.2611      0.2834     -0.2834
           5     38.0000               MK-5-4               MK-5-5     23.4898     23.2420      0.2478     15.4796     15.3642      0.1154      0.5662     -0.0491      0.0491
