# Supplementary material for: Inclusive Composite Interval Mapping of QTL by Environment Interactions in Biparental Populations
Source: PLoS One. 2015 Jul 10;10(7):e0132414. doi: 10.1371/journal.pone.0132414 (PMC4498613; doi:10.1371/journal.pone.0132414)
Supplement: S8 File — (ZIP) [file pone.0132414.s008.zip › S8_File/run_00095.qic]

  Chromosome    Position           LeftMarker          RightMarker         LOD      LOD(A)   LOD(AbyE)         PVE      PVE(A)   PVE(AbyE)         Add     AbyE_01     AbyE_02
           1     18.0000               MK-1-2               MK-1-3     18.0558     17.6488      0.4070     12.9560     12.3100      0.6460      0.4905     -0.1124      0.1124
           2      0.0000               MK-2-1               MK-2-2     14.5171      0.4026     14.1145      9.9794      0.2510      9.7284     -0.0699      0.4355     -0.4355
           3     29.0000               MK-3-3               MK-3-4      8.5766      4.0905      4.4861      6.0295      2.5630      3.4665      0.2253     -0.2620      0.2620
           4     22.0000               MK-4-3               MK-4-4      8.5297      3.3207      5.2090      5.4728      2.1028      3.3701      0.2024      0.2563     -0.2563
           5     37.0000               MK-5-4               MK-5-5     15.5018     15.0225      0.4793     10.4997      9.8025      0.6972      0.4423     -0.1180      0.1180
