# Supplementary material for: Inclusive Composite Interval Mapping of QTL by Environment Interactions in Biparental Populations
Source: PLoS One. 2015 Jul 10;10(7):e0132414. doi: 10.1371/journal.pone.0132414 (PMC4498613; doi:10.1371/journal.pone.0132414)
Supplement: S8 File — (ZIP) [file pone.0132414.s008.zip › S8_File/run_00096.qic]

  Chromosome    Position           LeftMarker          RightMarker         LOD      LOD(A)   LOD(AbyE)         PVE      PVE(A)   PVE(AbyE)         Add     AbyE_01     AbyE_02
           1     18.0000               MK-1-2               MK-1-3     20.8000     20.7376      0.0623     15.0334     15.0269      0.0065      0.5309      0.0111     -0.0111
           2      1.0000               MK-2-1               MK-2-2     11.8270      0.2868     11.5402      8.2820      0.1458      8.1361      0.0522      0.3903     -0.3903
           3     32.0000               MK-3-4               MK-3-5      7.2464      1.9536      5.2927      4.7458      1.2393      3.5064      0.1523     -0.2561      0.2561
           4     25.0000               MK-4-3               MK-4-4     10.0669      6.5739      3.4930      7.8162      4.3350      3.4812      0.2895      0.2595     -0.2595
           5     37.0000               MK-5-4               MK-5-5     15.8691     15.6370      0.2321     11.0990     11.0505      0.0485      0.4600     -0.0305      0.0305
