# Supplementary material for: Inclusive Composite Interval Mapping of QTL by Environment Interactions in Biparental Populations
Source: PLoS One. 2015 Jul 10;10(7):e0132414. doi: 10.1371/journal.pone.0132414 (PMC4498613; doi:10.1371/journal.pone.0132414)
Supplement: S8 File — (ZIP) [file pone.0132414.s008.zip › S8_File/run_00097.qic]

  Chromosome    Position           LeftMarker          RightMarker         LOD      LOD(A)   LOD(AbyE)         PVE      PVE(A)   PVE(AbyE)         Add     AbyE_01     AbyE_02
           1     16.0000               MK-1-2               MK-1-3     24.1823     24.0901      0.0922     15.5424     15.2267      0.3157      0.5545      0.0798     -0.0798
           2      6.0000               MK-2-1               MK-2-2     16.8716      0.0004     16.8712     10.9822      0.0016     10.9806     -0.0058      0.4701     -0.4701
           3     32.0000               MK-3-4               MK-3-5      7.8064      3.8565      3.9499      4.8059      2.3305      2.4753      0.2164     -0.2230      0.2230
           4     29.0000               MK-4-3               MK-4-4     11.5058      8.2020      3.3038      7.8014      4.9014      2.9000      0.3138      0.2414     -0.2414
           5     35.0000               MK-5-4               MK-5-5     15.5170     15.4495      0.0675      9.1201      9.1184      0.0018      0.4276     -0.0059      0.0059
