# Supplementary material for: Inclusive Composite Interval Mapping of QTL by Environment Interactions in Biparental Populations
Source: PLoS One. 2015 Jul 10;10(7):e0132414. doi: 10.1371/journal.pone.0132414 (PMC4498613; doi:10.1371/journal.pone.0132414)
Supplement: S8 File — (ZIP) [file pone.0132414.s008.zip › S8_File/run_00098.qic]

  Chromosome    Position           LeftMarker          RightMarker         LOD      LOD(A)   LOD(AbyE)         PVE      PVE(A)   PVE(AbyE)         Add     AbyE_01     AbyE_02
           1     15.0000               MK-1-2               MK-1-3     20.0389     19.5466      0.4923     12.4820     12.2190      0.2630      0.5082     -0.0746      0.0746
           2      1.0000               MK-2-1               MK-2-2     17.7944      0.0495     17.7450     11.3854      0.0226     11.3628      0.0218      0.4882     -0.4882
           3     34.0000               MK-3-4               MK-3-5      8.0298      5.0631      2.9666      4.7585      2.8446      1.9139      0.2446     -0.2006      0.2006
           4     30.0000               MK-4-4               MK-4-5     11.1307      7.8865      3.2442      7.6742      4.8009      2.8732      0.3186      0.2465     -0.2465
           5     35.0000               MK-5-4               MK-5-5     24.2188     23.9341      0.2847     14.9942     14.8491      0.1451      0.5583     -0.0552      0.0552
