# Supplementary material for: Inclusive Composite Interval Mapping of QTL by Environment Interactions in Biparental Populations
Source: PLoS One. 2015 Jul 10;10(7):e0132414. doi: 10.1371/journal.pone.0132414 (PMC4498613; doi:10.1371/journal.pone.0132414)
Supplement: S8 File — (ZIP) [file pone.0132414.s008.zip › S8_File/run_00099.qic]

  Chromosome    Position           LeftMarker          RightMarker         LOD      LOD(A)   LOD(AbyE)         PVE      PVE(A)   PVE(AbyE)         Add     AbyE_01     AbyE_02
           1     13.0000               MK-1-2               MK-1-3     21.6589     21.6572      0.0017     13.5150     13.4673      0.0477      0.5421      0.0323     -0.0323
           2      3.0000               MK-2-1               MK-2-2     19.0340      0.0054     19.0286     11.8654      0.0006     11.8648      0.0036      0.5050     -0.5050
           3     30.0000               MK-3-4               MK-3-5      9.5131      5.3033      4.2097      5.7067      3.0842      2.6225      0.2576     -0.2375      0.2375
           4     23.0000               MK-4-3               MK-4-4      7.3563      4.2977      3.0586      4.6504      2.4016      2.2488      0.2272      0.2199     -0.2199
           5     36.0000               MK-5-4               MK-5-5     16.6195     16.2208      0.3987     10.0043      9.8600      0.1443      0.4608     -0.0557      0.0557
