# Supplementary material for: Inclusive Composite Interval Mapping of QTL by Environment Interactions in Biparental Populations
Source: PLoS One. 2015 Jul 10;10(7):e0132414. doi: 10.1371/journal.pone.0132414 (PMC4498613; doi:10.1371/journal.pone.0132414)
Supplement: S8 File — (ZIP) [file pone.0132414.s008.zip › S8_File/run_00100.qic]

  Chromosome    Position           LeftMarker          RightMarker         LOD      LOD(A)   LOD(AbyE)         PVE      PVE(A)   PVE(AbyE)         Add     AbyE_01     AbyE_02
           1     15.0000               MK-1-2               MK-1-3     18.6766     18.5861      0.0906     13.2443     13.2365      0.0078      0.5327      0.0129     -0.0129
           2      4.0000               MK-2-1               MK-2-2     17.5468      0.0172     17.5296     12.4965      0.0181     12.4784      0.0197      0.5180     -0.5180
           3     31.0000               MK-3-4               MK-3-5      6.4287      4.2383      2.1905      4.0409      2.7889      1.2521      0.2444     -0.1638      0.1638
           4     29.0000               MK-4-3               MK-4-4      8.1641      6.7839      1.3802      6.0286      4.4473      1.5813      0.3086      0.1840     -0.1840
           5     35.0000               MK-5-4               MK-5-5     14.9422     14.7080      0.2342     10.1368     10.1151      0.0217      0.4656     -0.0216      0.0216
