# Supplementary material for: Inclusive Composite Interval Mapping of QTL by Environment Interactions in Biparental Populations
Source: PLoS One. 2015 Jul 10;10(7):e0132414. doi: 10.1371/journal.pone.0132414 (PMC4498613; doi:10.1371/journal.pone.0132414)
Supplement: S8 File — (ZIP) [file pone.0132414.s008.zip › S8_File/run_00101.qic]

  Chromosome    Position           LeftMarker          RightMarker         LOD      LOD(A)   LOD(AbyE)         PVE      PVE(A)   PVE(AbyE)         Add     AbyE_01     AbyE_02
           1     15.0000               MK-1-2               MK-1-3     11.8029     11.7995      0.0034      7.4427      7.4097      0.0330      0.3923      0.0262     -0.0262
           2      7.0000               MK-2-1               MK-2-2     17.9448      0.3916     17.5533     12.0309      0.2137     11.8172      0.0660      0.4909     -0.4909
           3     28.0000               MK-3-3               MK-3-4     12.7701      8.0697      4.7004      8.1429      5.0169      3.1261      0.3208     -0.2533      0.2533
           4     24.0000               MK-4-3               MK-4-4      7.3912      3.0994      4.2917      5.1024      1.7977      3.3047      0.1922      0.2606     -0.2606
           5     37.0000               MK-5-4               MK-5-5     18.5365     18.1253      0.4113     12.2326     12.1198      0.1128      0.4969     -0.0479      0.0479
