# Supplementary material for: Inclusive Composite Interval Mapping of QTL by Environment Interactions in Biparental Populations
Source: PLoS One. 2015 Jul 10;10(7):e0132414. doi: 10.1371/journal.pone.0132414 (PMC4498613; doi:10.1371/journal.pone.0132414)
Supplement: S8 File — (ZIP) [file pone.0132414.s008.zip › S8_File/run_00102.qic]

  Chromosome    Position           LeftMarker          RightMarker         LOD      LOD(A)   LOD(AbyE)         PVE      PVE(A)   PVE(AbyE)         Add     AbyE_01     AbyE_02
           1     15.0000               MK-1-2               MK-1-3     23.8015     23.3489      0.4526     15.6854     15.6798      0.0056      0.5930      0.0112     -0.0112
           2      9.0000               MK-2-1               MK-2-2     18.9395      0.3824     18.5571     12.1966      0.1958     12.0008      0.0662      0.5184     -0.5184
           3     38.0000               MK-3-4               MK-3-5      6.1039      3.2731      2.8307      4.3688      1.9938      2.3749      0.2114     -0.2307      0.2307
           4     28.0000               MK-4-3               MK-4-4     10.9353      3.6888      7.2465      6.3455      2.1459      4.1996      0.2192      0.3066     -0.3066
           5     35.0000               MK-5-4               MK-5-5     17.2517     17.1542      0.0975     10.7155     10.6821      0.0335      0.4912     -0.0275      0.0275
