# Supplementary material for: Inclusive Composite Interval Mapping of QTL by Environment Interactions in Biparental Populations
Source: PLoS One. 2015 Jul 10;10(7):e0132414. doi: 10.1371/journal.pone.0132414 (PMC4498613; doi:10.1371/journal.pone.0132414)
Supplement: S8 File — (ZIP) [file pone.0132414.s008.zip › S8_File/run_00103.qic]

  Chromosome    Position           LeftMarker          RightMarker         LOD      LOD(A)   LOD(AbyE)         PVE      PVE(A)   PVE(AbyE)         Add     AbyE_01     AbyE_02
           1     17.0000               MK-1-2               MK-1-3     10.1168      9.8749      0.2419      6.7502      6.5513      0.1989      0.3559      0.0620     -0.0620
           2      5.0000               MK-2-1               MK-2-2     11.8215      0.0000     11.8288      7.5887      0.0124      7.5763      0.0154      0.3803     -0.3803
           3     37.0000               MK-3-4               MK-3-5     10.7846      3.3433      7.4413      7.3762      2.0097      5.3664      0.1953     -0.3192      0.3192
           4     25.0000               MK-4-3               MK-4-4      8.9452      5.2961      3.6490      5.5316      3.0215      2.5101      0.2395      0.2183     -0.2183
           5     37.0000               MK-5-4               MK-5-5     22.7531     22.6552      0.0979     15.8529     15.6486      0.2042      0.5467     -0.0625      0.0625
