# Supplementary material for: Inclusive Composite Interval Mapping of QTL by Environment Interactions in Biparental Populations
Source: PLoS One. 2015 Jul 10;10(7):e0132414. doi: 10.1371/journal.pone.0132414 (PMC4498613; doi:10.1371/journal.pone.0132414)
Supplement: S8 File — (ZIP) [file pone.0132414.s008.zip › S8_File/run_00104.qic]

  Chromosome    Position           LeftMarker          RightMarker         LOD      LOD(A)   LOD(AbyE)         PVE      PVE(A)   PVE(AbyE)         Add     AbyE_01     AbyE_02
           1     14.0000               MK-1-2               MK-1-3     15.7054     15.5616      0.1438     10.4736     10.4534      0.0201      0.4599      0.0202     -0.0202
           2      0.0000               MK-2-1               MK-2-2     10.8566      0.0447     10.8120      7.2897      0.0282      7.2615      0.0239      0.3839     -0.3839
           3     33.0000               MK-3-4               MK-3-5     11.1885      6.4901      4.6984      6.6061      4.0661      2.5400      0.2871     -0.2269      0.2269
           4     30.0000               MK-4-4               MK-4-5      8.0985      2.3562      5.7423      6.1517      1.4974      4.6543      0.1740      0.3068     -0.3068
           5     33.0000               MK-5-4               MK-5-5     19.3561     19.2560      0.1001     13.3485     13.2576      0.0909      0.5179      0.0429     -0.0429
