# Supplementary material for: Inclusive Composite Interval Mapping of QTL by Environment Interactions in Biparental Populations
Source: PLoS One. 2015 Jul 10;10(7):e0132414. doi: 10.1371/journal.pone.0132414 (PMC4498613; doi:10.1371/journal.pone.0132414)
Supplement: S8 File — (ZIP) [file pone.0132414.s008.zip › S8_File/run_00105.qic]

  Chromosome    Position           LeftMarker          RightMarker         LOD      LOD(A)   LOD(AbyE)         PVE      PVE(A)   PVE(AbyE)         Add     AbyE_01     AbyE_02
           1     16.0000               MK-1-2               MK-1-3     18.5254     18.4893      0.0361     11.1234     10.7974      0.3259      0.4871      0.0846     -0.0846
           2      1.0000               MK-2-1               MK-2-2     20.4135      0.2388     20.1747     12.5851      0.1607     12.4244     -0.0595      0.5228     -0.5228
           3     30.0000               MK-3-4               MK-3-5     13.6092     10.7160      2.8932      8.0542      6.3604      1.6939      0.3741     -0.1931      0.1931
           4     26.0000               MK-4-3               MK-4-4      4.3557      1.3898      2.9659      2.6690      0.7667      1.9023      0.1298      0.2044     -0.2044
           5     42.0000               MK-5-5               MK-5-6     23.5453     23.1367      0.4086     14.8351     14.8153      0.0198      0.5710     -0.0209      0.0209
