# Supplementary material for: Inclusive Composite Interval Mapping of QTL by Environment Interactions in Biparental Populations
Source: PLoS One. 2015 Jul 10;10(7):e0132414. doi: 10.1371/journal.pone.0132414 (PMC4498613; doi:10.1371/journal.pone.0132414)
Supplement: S8 File — (ZIP) [file pone.0132414.s008.zip › S8_File/run_00106.qic]

  Chromosome    Position           LeftMarker          RightMarker         LOD      LOD(A)   LOD(AbyE)         PVE      PVE(A)   PVE(AbyE)         Add     AbyE_01     AbyE_02
           1     14.0000               MK-1-2               MK-1-3     17.6946     17.2623      0.4323     12.1490     11.6852      0.4638      0.4621     -0.0921      0.0921
           2      2.0000               MK-2-1               MK-2-2     14.7250      0.3699     14.3551     10.1764      0.2160      9.9604     -0.0631      0.4287     -0.4287
           3     31.0000               MK-3-4               MK-3-5      9.0867      4.8352      4.2515      6.3608      3.1793      3.1815      0.2411     -0.2412      0.2412
           4     29.0000               MK-4-3               MK-4-4      9.1707      5.6244      3.5463      6.3159      3.6051      2.7108      0.2571      0.2230     -0.2230
           5     34.0000               MK-5-4               MK-5-5     17.8227     16.9871      0.8356     12.5041     11.6622      0.8418      0.4632      0.1244     -0.1244
