# Supplementary material for: Inclusive Composite Interval Mapping of QTL by Environment Interactions in Biparental Populations
Source: PLoS One. 2015 Jul 10;10(7):e0132414. doi: 10.1371/journal.pone.0132414 (PMC4498613; doi:10.1371/journal.pone.0132414)
Supplement: S8 File — (ZIP) [file pone.0132414.s008.zip › S8_File/run_00107.qic]

  Chromosome    Position           LeftMarker          RightMarker         LOD      LOD(A)   LOD(AbyE)         PVE      PVE(A)   PVE(AbyE)         Add     AbyE_01     AbyE_02
           1     22.0000               MK-1-3               MK-1-4     16.7868     16.4255      0.3613      9.9156      9.8205      0.0951      0.4566      0.0449     -0.0449
           2      5.0000               MK-2-1               MK-2-2     25.2587      1.1471     24.1116     15.6953      0.4266     15.2687     -0.0951      0.5687     -0.5687
           3     30.0000               MK-3-4               MK-3-5     12.1074      5.2542      6.8532      8.4712      3.0682      5.4029      0.2551     -0.3385      0.3385
           4     29.0000               MK-4-3               MK-4-4      6.8230      3.5168      3.3062      3.8419      2.0501      1.7919      0.2086      0.1950     -0.1950
           5     39.0000               MK-5-4               MK-5-5     18.9730     18.8831      0.0899     11.9679     11.9631      0.0048      0.5040     -0.0101      0.0101
