# Supplementary material for: Inclusive Composite Interval Mapping of QTL by Environment Interactions in Biparental Populations
Source: PLoS One. 2015 Jul 10;10(7):e0132414. doi: 10.1371/journal.pone.0132414 (PMC4498613; doi:10.1371/journal.pone.0132414)
Supplement: S8 File — (ZIP) [file pone.0132414.s008.zip › S8_File/run_00108.qic]

  Chromosome    Position           LeftMarker          RightMarker         LOD      LOD(A)   LOD(AbyE)         PVE      PVE(A)   PVE(AbyE)         Add     AbyE_01     AbyE_02
           1     20.0000               MK-1-3               MK-1-4     15.5965     15.3103      0.2862     10.2630     10.2392      0.0238      0.4289      0.0207     -0.0207
           2      4.0000               MK-2-1               MK-2-2      9.6818      0.0008      9.6810      5.9773      0.0001      5.9772      0.0012      0.3282     -0.3282
           3     43.0000               MK-3-5               MK-3-6      7.2989      4.3356      2.9633      5.1723      2.6545      2.5178      0.2205     -0.2147      0.2147
           4     37.0000               MK-4-4               MK-4-5     16.0972     10.1553      5.9419     10.3939      6.3644      4.0296      0.3378      0.2688     -0.2688
           5     37.0000               MK-5-4               MK-5-5     25.7156     25.1326      0.5829     17.5541     17.3889      0.1652      0.5582      0.0544     -0.0544
