# Supplementary material for: Inclusive Composite Interval Mapping of QTL by Environment Interactions in Biparental Populations
Source: PLoS One. 2015 Jul 10;10(7):e0132414. doi: 10.1371/journal.pone.0132414 (PMC4498613; doi:10.1371/journal.pone.0132414)
Supplement: S8 File — (ZIP) [file pone.0132414.s008.zip › S8_File/run_00109.qic]

  Chromosome    Position           LeftMarker          RightMarker         LOD      LOD(A)   LOD(AbyE)         PVE      PVE(A)   PVE(AbyE)         Add     AbyE_01     AbyE_02
           1     14.0000               MK-1-2               MK-1-3     12.1151     11.6826      0.4325      8.4440      8.2899      0.1541      0.3964      0.0541     -0.0541
           2      5.0000               MK-2-1               MK-2-2     16.3763      0.3284     16.0479     12.2671      0.1862     12.0809     -0.0597      0.4808     -0.4808
           3     30.0000               MK-3-4               MK-3-5      5.6820      4.1087      1.5733      4.7732      3.0368      1.7365      0.2409     -0.1822      0.1822
           4     25.0000               MK-4-3               MK-4-4      6.1495      5.1144      1.0351      4.1274      3.5581      0.5693      0.2598      0.1039     -0.1039
           5     36.0000               MK-5-4               MK-5-5     17.0223     16.7610      0.2613     12.5265     12.5179      0.0085      0.4871      0.0127     -0.0127
