# Supplementary material for: Inclusive Composite Interval Mapping of QTL by Environment Interactions in Biparental Populations
Source: PLoS One. 2015 Jul 10;10(7):e0132414. doi: 10.1371/journal.pone.0132414 (PMC4498613; doi:10.1371/journal.pone.0132414)
Supplement: S8 File — (ZIP) [file pone.0132414.s008.zip › S8_File/run_00110.qic]

  Chromosome    Position           LeftMarker          RightMarker         LOD      LOD(A)   LOD(AbyE)         PVE      PVE(A)   PVE(AbyE)         Add     AbyE_01     AbyE_02
           1     18.0000               MK-1-2               MK-1-3     23.1674     23.1366      0.0309     15.7762     15.7750      0.0012      0.5497      0.0048     -0.0048
           2      2.0000               MK-2-1               MK-2-2     24.6968      0.4592     24.2375     16.4467      0.1794     16.2673     -0.0586      0.5581     -0.5581
           3     36.0000               MK-3-4               MK-3-5      7.9795      5.3766      2.6029      5.3395      3.4710      1.8684      0.2582     -0.1895      0.1895
           4     15.0000               MK-4-2               MK-4-3     12.8586      9.5140      3.3447      8.4636      5.9633      2.5003      0.3386      0.2193     -0.2193
           5     37.0000               MK-5-4               MK-5-5     13.2080     12.8495      0.3585      8.9449      8.7102      0.2347      0.4081      0.0670     -0.0670
