# Supplementary material for: Inclusive Composite Interval Mapping of QTL by Environment Interactions in Biparental Populations
Source: PLoS One. 2015 Jul 10;10(7):e0132414. doi: 10.1371/journal.pone.0132414 (PMC4498613; doi:10.1371/journal.pone.0132414)
Supplement: S8 File — (ZIP) [file pone.0132414.s008.zip › S8_File/run_00111.qic]

  Chromosome    Position           LeftMarker          RightMarker         LOD      LOD(A)   LOD(AbyE)         PVE      PVE(A)   PVE(AbyE)         Add     AbyE_01     AbyE_02
           1     13.0000               MK-1-2               MK-1-3     17.8692     16.9191      0.9500     12.4332     11.7074      0.7259      0.4705      0.1171     -0.1171
           2      2.0000               MK-2-1               MK-2-2     14.3204      0.0000     14.3210     10.1393      0.0054     10.1339      0.0101      0.4398     -0.4398
           3     30.0000               MK-3-4               MK-3-5      8.6887      5.8143      2.8743      6.5857      3.9806      2.6051      0.2735     -0.2213      0.2213
           4     29.0000               MK-4-3               MK-4-4      7.8884      2.8187      5.0698      5.3801      1.8790      3.5011      0.1883      0.2570     -0.2570
           5     41.0000               MK-5-5               MK-5-6      8.3801      4.8342      3.5459      5.7864      3.2184      2.5680      0.2460      0.2197     -0.2197
