# Supplementary material for: Inclusive Composite Interval Mapping of QTL by Environment Interactions in Biparental Populations
Source: PLoS One. 2015 Jul 10;10(7):e0132414. doi: 10.1371/journal.pone.0132414 (PMC4498613; doi:10.1371/journal.pone.0132414)
Supplement: S8 File — (ZIP) [file pone.0132414.s008.zip › S8_File/run_00112.qic]

  Chromosome    Position           LeftMarker          RightMarker         LOD      LOD(A)   LOD(AbyE)         PVE      PVE(A)   PVE(AbyE)         Add     AbyE_01     AbyE_02
           1     14.0000               MK-1-2               MK-1-3     10.6427      9.8482      0.7945      6.6271      6.0511      0.5760      0.3552     -0.1096      0.1096
           2      0.0000               MK-2-1               MK-2-2     19.7132      0.5007     19.2124     13.2146      0.2968     12.9179      0.0784      0.5171     -0.5171
           3     29.0000               MK-3-3               MK-3-4     11.4015      6.0636      5.3380      7.5592      3.6145      3.9448      0.2741     -0.2864      0.2864
           4     28.0000               MK-4-3               MK-4-4     13.7934      8.2513      5.5422      9.3106      5.0081      4.3025      0.3220      0.2985     -0.2985
           5     37.0000               MK-5-4               MK-5-5     19.9036     19.8759      0.0276     12.6490     12.6425      0.0065      0.5118     -0.0116      0.0116
