# Supplementary material for: Inclusive Composite Interval Mapping of QTL by Environment Interactions in Biparental Populations
Source: PLoS One. 2015 Jul 10;10(7):e0132414. doi: 10.1371/journal.pone.0132414 (PMC4498613; doi:10.1371/journal.pone.0132414)
Supplement: S8 File — (ZIP) [file pone.0132414.s008.zip › S8_File/run_00113.qic]

  Chromosome    Position           LeftMarker          RightMarker         LOD      LOD(A)   LOD(AbyE)         PVE      PVE(A)   PVE(AbyE)         Add     AbyE_01     AbyE_02
           1     12.0000               MK-1-2               MK-1-3     20.7361     20.4951      0.2410     14.0810     14.0687      0.0122      0.5000     -0.0147      0.0147
           2      5.0000               MK-2-1               MK-2-2     11.0448      0.7627     10.2822      6.4216      0.5304      5.8911     -0.0972      0.3241     -0.3241
           3     31.0000               MK-3-4               MK-3-5      6.8905      0.7541      6.1364      4.1470      0.4501      3.6968      0.0895     -0.2564      0.2564
           4     24.0000               MK-4-3               MK-4-4     14.3358     11.0551      3.2808     10.7610      6.9804      3.7806      0.3534      0.2601     -0.2601
           5     33.0000               MK-5-4               MK-5-5      7.9832      7.9670      0.0162      5.1727      5.1528      0.0199      0.3047      0.0189     -0.0189
           5     72.0000               MK-5-8               MK-5-9      4.5678      2.6733      1.8945      2.5914      1.6450      0.9465      0.1709     -0.1296      0.1296
