# Supplementary material for: Inclusive Composite Interval Mapping of QTL by Environment Interactions in Biparental Populations
Source: PLoS One. 2015 Jul 10;10(7):e0132414. doi: 10.1371/journal.pone.0132414 (PMC4498613; doi:10.1371/journal.pone.0132414)
Supplement: S8 File — (ZIP) [file pone.0132414.s008.zip › S8_File/run_00114.qic]

  Chromosome    Position           LeftMarker          RightMarker         LOD      LOD(A)   LOD(AbyE)         PVE      PVE(A)   PVE(AbyE)         Add     AbyE_01     AbyE_02
           1      6.0000               MK-1-1               MK-1-2     13.8349     13.7919      0.0430      9.0963      9.0963      0.0001      0.4077      0.0011     -0.0011
           2      6.0000               MK-2-1               MK-2-2     13.3306      0.0967     13.2339      8.7326      0.0815      8.6511     -0.0385      0.3969     -0.3969
           3     29.0000               MK-3-3               MK-3-4     13.0310      6.1008      6.9303      9.7574      3.8193      5.9381      0.2643     -0.3295      0.3295
           4     49.0000               MK-4-5               MK-4-6      5.3585      2.0550      3.3035      3.4110      1.3510      2.0600      0.1577      0.1947     -0.1947
           5     36.0000               MK-5-4               MK-5-5     20.8649     20.0779      0.7871     14.2071     13.6386      0.5685      0.4983      0.1017     -0.1017
