# Supplementary material for: Inclusive Composite Interval Mapping of QTL by Environment Interactions in Biparental Populations
Source: PLoS One. 2015 Jul 10;10(7):e0132414. doi: 10.1371/journal.pone.0132414 (PMC4498613; doi:10.1371/journal.pone.0132414)
Supplement: S8 File — (ZIP) [file pone.0132414.s008.zip › S8_File/run_00115.qic]

  Chromosome    Position           LeftMarker          RightMarker         LOD      LOD(A)   LOD(AbyE)         PVE      PVE(A)   PVE(AbyE)         Add     AbyE_01     AbyE_02
           1     16.0000               MK-1-2               MK-1-3     11.0749      6.9544      4.1204      7.4705      4.4658      3.0047      0.2905     -0.2383      0.2383
           2      4.0000               MK-2-1               MK-2-2     16.4811      0.1971     16.2839     10.9759      0.0902     10.8857     -0.0412      0.4528     -0.4528
           3     36.0000               MK-3-4               MK-3-5     13.5058      4.9444      8.5613      8.6649      2.7786      5.8863      0.2292     -0.3336      0.3336
           4     28.0000               MK-4-3               MK-4-4      8.4302      6.0973      2.3328      5.3369      3.5605      1.7764      0.2591      0.1830     -0.1830
           5     42.0000               MK-5-5               MK-5-6     19.9903     19.9724      0.0178     13.5836     13.5618      0.0218      0.5058     -0.0203      0.0203
