# Supplementary material for: Inclusive Composite Interval Mapping of QTL by Environment Interactions in Biparental Populations
Source: PLoS One. 2015 Jul 10;10(7):e0132414. doi: 10.1371/journal.pone.0132414 (PMC4498613; doi:10.1371/journal.pone.0132414)
Supplement: S8 File — (ZIP) [file pone.0132414.s008.zip › S8_File/run_00116.qic]

  Chromosome    Position           LeftMarker          RightMarker         LOD      LOD(A)   LOD(AbyE)         PVE      PVE(A)   PVE(AbyE)         Add     AbyE_01     AbyE_02
           1     12.0000               MK-1-2               MK-1-3     10.0774      7.9423      2.1351      7.3255      4.7867      2.5388      0.3154      0.2297     -0.2297
           1     28.0000               MK-1-3               MK-1-4     15.2535      7.2584      7.9950      8.9152      4.2906      4.6246      0.2992     -0.3106      0.3106
           2      1.0000               MK-2-1               MK-2-2     19.0223      0.2455     18.7767     12.8506      0.1383     12.7123      0.0538      0.5159     -0.5159
           3     33.0000               MK-3-4               MK-3-5      9.6976      5.0188      4.6788      5.4167      3.0888      2.3280      0.2537     -0.2203      0.2203
           4     25.0000               MK-4-3               MK-4-4      5.8932      3.7776      2.1156      4.2421      2.2850      1.9571      0.2181      0.2018     -0.2018
           5     35.0000               MK-5-4               MK-5-5     12.0794     11.9560      0.1234      7.2504      7.2400      0.0104      0.3902      0.0148     -0.0148
