# Supplementary material for: Inclusive Composite Interval Mapping of QTL by Environment Interactions in Biparental Populations
Source: PLoS One. 2015 Jul 10;10(7):e0132414. doi: 10.1371/journal.pone.0132414 (PMC4498613; doi:10.1371/journal.pone.0132414)
Supplement: S8 File — (ZIP) [file pone.0132414.s008.zip › S8_File/run_00117.qic]

  Chromosome    Position           LeftMarker          RightMarker         LOD      LOD(A)   LOD(AbyE)         PVE      PVE(A)   PVE(AbyE)         Add     AbyE_01     AbyE_02
           1     16.0000               MK-1-2               MK-1-3     19.0300     18.5148      0.5153     14.4068     14.1412      0.2656      0.5160      0.0707     -0.0707
           2      4.0000               MK-2-1               MK-2-2     10.7328      0.2913     10.4414      7.7127      0.2450      7.4677     -0.0680      0.3754     -0.3754
           3     28.0000               MK-3-3               MK-3-4      9.2124      2.3294      6.8831      6.8649      1.5547      5.3103      0.1709     -0.3159      0.3159
           4     25.0000               MK-4-3               MK-4-4      7.5538      4.8990      2.6549      4.9288      3.1985      1.7303      0.2451      0.1803     -0.1803
           5     29.0000               MK-5-3               MK-5-4     15.0153     14.8967      0.1186     11.0098     11.0010      0.0088      0.4550      0.0128     -0.0128
