# Supplementary material for: Inclusive Composite Interval Mapping of QTL by Environment Interactions in Biparental Populations
Source: PLoS One. 2015 Jul 10;10(7):e0132414. doi: 10.1371/journal.pone.0132414 (PMC4498613; doi:10.1371/journal.pone.0132414)
Supplement: S8 File — (ZIP) [file pone.0132414.s008.zip › S8_File/run_00118.qic]

  Chromosome    Position           LeftMarker          RightMarker         LOD      LOD(A)   LOD(AbyE)         PVE      PVE(A)   PVE(AbyE)         Add     AbyE_01     AbyE_02
           1     17.0000               MK-1-2               MK-1-3     12.3193      7.7758      4.5436      8.2179      4.6459      3.5720      0.3098     -0.2716      0.2716
           2      0.0000               MK-2-1               MK-2-2     17.5109      0.2955     17.2154     11.2461      0.1698     11.0763     -0.0592      0.4782     -0.4782
           3     45.0000               MK-3-5               MK-3-6      3.5515      2.1903      1.3612      2.0714      1.2008      0.8706      0.1600     -0.1362      0.1362
           4     20.0000               MK-4-3               MK-4-4      9.5549      4.3881      5.1668      5.9525      2.5805      3.3720      0.2307      0.2637     -0.2637
           5     32.0000               MK-5-4               MK-5-5     21.4515     21.1494      0.3021     13.2762     13.1220      0.1542      0.5202      0.0564     -0.0564
           6    103.0000              MK-6-11              MK-6-12      5.7361      1.1577      4.5784      3.4623      0.6807      2.7816     -0.1185      0.2395     -0.2395
