# Supplementary material for: Inclusive Composite Interval Mapping of QTL by Environment Interactions in Biparental Populations
Source: PLoS One. 2015 Jul 10;10(7):e0132414. doi: 10.1371/journal.pone.0132414 (PMC4498613; doi:10.1371/journal.pone.0132414)
Supplement: S8 File — (ZIP) [file pone.0132414.s008.zip › S8_File/run_00119.qic]

  Chromosome    Position           LeftMarker          RightMarker         LOD      LOD(A)   LOD(AbyE)         PVE      PVE(A)   PVE(AbyE)         Add     AbyE_01     AbyE_02
           1     16.0000               MK-1-2               MK-1-3     19.9026     19.8641      0.0385     13.1021     13.0884      0.0137      0.4951      0.0160     -0.0160
           2      3.0000               MK-2-1               MK-2-2     17.0480      0.0934     16.9546     11.1415      0.0491     11.0924     -0.0302      0.4536     -0.4536
           3     35.0000               MK-3-4               MK-3-5     12.0195      7.1434      4.8760      7.2965      4.3064      2.9900      0.2826     -0.2355      0.2355
           4     28.0000               MK-4-3               MK-4-4      6.3535      0.8793      5.4742      4.0969      0.5335      3.5634      0.0998      0.2579     -0.2579
           5     35.0000               MK-5-4               MK-5-5     14.9522     14.9522      0.0000      9.4493      9.3847      0.0646      0.4192      0.0348     -0.0348
