# Supplementary material for: Inclusive Composite Interval Mapping of QTL by Environment Interactions in Biparental Populations
Source: PLoS One. 2015 Jul 10;10(7):e0132414. doi: 10.1371/journal.pone.0132414 (PMC4498613; doi:10.1371/journal.pone.0132414)
Supplement: S8 File — (ZIP) [file pone.0132414.s008.zip › S8_File/run_00120.qic]

  Chromosome    Position           LeftMarker          RightMarker         LOD      LOD(A)   LOD(AbyE)         PVE      PVE(A)   PVE(AbyE)         Add     AbyE_01     AbyE_02
           1     14.0000               MK-1-2               MK-1-3     17.7871     17.7688      0.0182     12.0166     12.0152      0.0015      0.4620     -0.0051      0.0051
           2      3.0000               MK-2-1               MK-2-2     10.8045      0.1100     10.6945      7.1628      0.0795      7.0833     -0.0378      0.3567     -0.3567
           3     21.0000               MK-3-3               MK-3-4     12.5441      9.8019      2.7422      9.4205      6.5389      2.8816      0.3411     -0.2264      0.2264
           4     32.0000               MK-4-4               MK-4-5     12.8797      5.2134      7.6663      8.7560      3.1902      5.5657      0.2383      0.3148     -0.3148
           5     36.0000               MK-5-4               MK-5-5     13.7325     13.5732      0.1593      8.8696      8.7708      0.0988      0.3985      0.0423     -0.0423
