# Supplementary material for: Inclusive Composite Interval Mapping of QTL by Environment Interactions in Biparental Populations
Source: PLoS One. 2015 Jul 10;10(7):e0132414. doi: 10.1371/journal.pone.0132414 (PMC4498613; doi:10.1371/journal.pone.0132414)
Supplement: S8 File — (ZIP) [file pone.0132414.s008.zip › S8_File/run_00121.qic]

  Chromosome    Position           LeftMarker          RightMarker         LOD      LOD(A)   LOD(AbyE)         PVE      PVE(A)   PVE(AbyE)         Add     AbyE_01     AbyE_02
           1     18.0000               MK-1-2               MK-1-3     15.1767     14.9032      0.2735     10.0114      9.9359      0.0754      0.4779     -0.0416      0.0416
           2      3.0000               MK-2-1               MK-2-2     21.7639      0.7211     21.0428     15.8611      0.5169     15.3442      0.1099      0.5988     -0.5988
           3     28.0000               MK-3-3               MK-3-4     10.9035      3.8125      7.0910      7.2060      2.5038      4.7022      0.2404     -0.3295      0.3295
           4     26.0000               MK-4-3               MK-4-4      9.5176      8.0575      1.4601      6.5869      4.8800      1.7069      0.3357      0.1985     -0.1985
           5     46.0000               MK-5-5               MK-5-6      7.7251      4.5973      3.1279      4.7070      2.8343      1.8727      0.2559     -0.2080      0.2080
