# Supplementary material for: Inclusive Composite Interval Mapping of QTL by Environment Interactions in Biparental Populations
Source: PLoS One. 2015 Jul 10;10(7):e0132414. doi: 10.1371/journal.pone.0132414 (PMC4498613; doi:10.1371/journal.pone.0132414)
Supplement: S8 File — (ZIP) [file pone.0132414.s008.zip › S8_File/run_00122.qic]

  Chromosome    Position           LeftMarker          RightMarker         LOD      LOD(A)   LOD(AbyE)         PVE      PVE(A)   PVE(AbyE)         Add     AbyE_01     AbyE_02
           1     13.0000               MK-1-2               MK-1-3     17.4742     17.0272      0.4470     11.4128     10.9876      0.4252      0.4865      0.0957     -0.0957
           2      2.0000               MK-2-1               MK-2-2     26.5307      2.0023     24.5284     18.8456      1.0349     17.8106      0.1497      0.6211     -0.6211
           3     31.0000               MK-3-4               MK-3-5      6.4418      4.8726      1.5692      4.1182      2.9855      1.1327      0.2534     -0.1561      0.1561
           4     26.0000               MK-4-3               MK-4-4      9.4817      8.2554      1.2264      5.6778      4.7409      0.9369      0.3204      0.1424     -0.1424
           5     38.0000               MK-5-4               MK-5-5     19.4350     19.4305      0.0045     12.3662     12.3660      0.0002      0.5186      0.0021     -0.0021
