# Supplementary material for: Inclusive Composite Interval Mapping of QTL by Environment Interactions in Biparental Populations
Source: PLoS One. 2015 Jul 10;10(7):e0132414. doi: 10.1371/journal.pone.0132414 (PMC4498613; doi:10.1371/journal.pone.0132414)
Supplement: S8 File — (ZIP) [file pone.0132414.s008.zip › S8_File/run_00123.qic]

  Chromosome    Position           LeftMarker          RightMarker         LOD      LOD(A)   LOD(AbyE)         PVE      PVE(A)   PVE(AbyE)         Add     AbyE_01     AbyE_02
           1     16.0000               MK-1-2               MK-1-3     21.5871     21.5150      0.0721     13.9238     13.8955      0.0283      0.5216      0.0235     -0.0235
           2      2.0000               MK-2-1               MK-2-2     15.1853      0.4123     14.7730      9.4165      0.2299      9.1866      0.0670      0.4235     -0.4235
           3     46.0000               MK-3-5               MK-3-6      8.7571      4.7273      4.0298      5.4997      2.6630      2.8367      0.2274     -0.2347      0.2347
           4     26.0000               MK-4-3               MK-4-4      9.5586      4.2645      5.2941      5.7312      2.4470      3.2842      0.2180      0.2526     -0.2526
           5     33.0000               MK-5-4               MK-5-5     21.7272     21.5216      0.2056     13.9132     13.4384      0.4748      0.5110     -0.0960      0.0960
