# Supplementary material for: Inclusive Composite Interval Mapping of QTL by Environment Interactions in Biparental Populations
Source: PLoS One. 2015 Jul 10;10(7):e0132414. doi: 10.1371/journal.pone.0132414 (PMC4498613; doi:10.1371/journal.pone.0132414)
Supplement: S8 File — (ZIP) [file pone.0132414.s008.zip › S8_File/run_00124.qic]

  Chromosome    Position           LeftMarker          RightMarker         LOD      LOD(A)   LOD(AbyE)         PVE      PVE(A)   PVE(AbyE)         Add     AbyE_01     AbyE_02
           1     13.0000               MK-1-2               MK-1-3     10.4118      7.1236      3.2882      6.4082      4.3444      2.0637      0.2980     -0.2054      0.2054
           1     39.0000               MK-1-4               MK-1-5      3.4200      1.6746      1.7455      2.2672      1.0180      1.2492      0.1443      0.1599     -0.1599
           2      3.0000               MK-2-1               MK-2-2     22.4595      0.0000     22.4681     14.8856      0.0260     14.8596      0.0231      0.5521     -0.5521
           3     30.0000               MK-3-4               MK-3-5     12.1179      5.0286      7.0894      7.9644      3.1576      4.8067      0.2541     -0.3135      0.3135
           4     31.0000               MK-4-4               MK-4-5      8.1267      2.8597      5.2670      5.6262      1.7403      3.8858      0.1886      0.2818     -0.2818
           4     89.0000               MK-4-9              MK-4-10      3.2807      1.5857      1.6950      2.2018      0.9767      1.2252      0.1415      0.1584     -0.1584
           5     37.0000               MK-5-4               MK-5-5     13.1064     13.0472      0.0592      7.8563      7.8492      0.0070      0.4012     -0.0120      0.0120
