# Supplementary material for: Inclusive Composite Interval Mapping of QTL by Environment Interactions in Biparental Populations
Source: PLoS One. 2015 Jul 10;10(7):e0132414. doi: 10.1371/journal.pone.0132414 (PMC4498613; doi:10.1371/journal.pone.0132414)
Supplement: S8 File — (ZIP) [file pone.0132414.s008.zip › S8_File/run_00125.qic]

  Chromosome    Position           LeftMarker          RightMarker         LOD      LOD(A)   LOD(AbyE)         PVE      PVE(A)   PVE(AbyE)         Add     AbyE_01     AbyE_02
           1     13.0000               MK-1-2               MK-1-3     12.0230     11.9284      0.0946      8.6086      8.5564      0.0522      0.4095     -0.0320      0.0320
           2      3.0000               MK-2-1               MK-2-2      9.6607      0.1032      9.5575      6.7009      0.0664      6.6345      0.0355      0.3551     -0.3551
           3     35.0000               MK-3-4               MK-3-5      7.5657      2.6654      4.9003      5.2600      1.8003      3.4598      0.1849     -0.2564      0.2564
           4     17.0000               MK-4-2               MK-4-3      7.8682      4.1741      3.6941      5.8110      2.8968      2.9142      0.2346      0.2353     -0.2353
           5     36.0000               MK-5-4               MK-5-5     22.3441     22.3007      0.0434     16.4446     16.4261      0.0186      0.5611     -0.0189      0.0189
