# Supplementary material for: Inclusive Composite Interval Mapping of QTL by Environment Interactions in Biparental Populations
Source: PLoS One. 2015 Jul 10;10(7):e0132414. doi: 10.1371/journal.pone.0132414 (PMC4498613; doi:10.1371/journal.pone.0132414)
Supplement: S8 File — (ZIP) [file pone.0132414.s008.zip › S8_File/run_00126.qic]

  Chromosome    Position           LeftMarker          RightMarker         LOD      LOD(A)   LOD(AbyE)         PVE      PVE(A)   PVE(AbyE)         Add     AbyE_01     AbyE_02
           1     16.0000               MK-1-2               MK-1-3     17.6170     16.9970      0.6200     12.0770     10.9129      1.1641      0.4730      0.1545     -0.1545
           2      4.0000               MK-2-1               MK-2-2     19.2568      0.0002     19.2566     12.8613      0.0000     12.8613      0.0007      0.5123     -0.5123
           3     34.0000               MK-3-4               MK-3-5     14.7470     10.1123      4.6347      9.2712      6.1528      3.1184      0.3544     -0.2523      0.2523
           4     22.0000               MK-4-3               MK-4-4      8.7610      6.9509      1.8102      6.0945      4.3255      1.7690      0.2973      0.1901     -0.1901
           5     36.0000               MK-5-4               MK-5-5     20.8555     20.8230      0.0324     13.5804     13.5701      0.0103      0.5263      0.0145     -0.0145
