# Supplementary material for: Inclusive Composite Interval Mapping of QTL by Environment Interactions in Biparental Populations
Source: PLoS One. 2015 Jul 10;10(7):e0132414. doi: 10.1371/journal.pone.0132414 (PMC4498613; doi:10.1371/journal.pone.0132414)
Supplement: S8 File — (ZIP) [file pone.0132414.s008.zip › S8_File/run_00127.qic]

  Chromosome    Position           LeftMarker          RightMarker         LOD      LOD(A)   LOD(AbyE)         PVE      PVE(A)   PVE(AbyE)         Add     AbyE_01     AbyE_02
           1     15.0000               MK-1-2               MK-1-3     10.5884     10.5775      0.0109      6.4195      6.3741      0.0454      0.3545     -0.0299      0.0299
           2      3.0000               MK-2-1               MK-2-2     10.0899      2.6557      7.4341      6.1511      1.5997      4.5514      0.1775      0.2993     -0.2993
           2     27.0000               MK-2-3               MK-2-4      9.0829      4.8016      4.2813      5.9769      2.9722      3.0047     -0.2412      0.2425     -0.2425
           3     37.0000               MK-3-4               MK-3-5      7.0485      4.7745      2.2740      4.4260      2.7322      1.6938      0.2310     -0.1819      0.1819
           4     29.0000               MK-4-3               MK-4-4     16.4224      7.7082      8.7142     11.0420      4.6155      6.4265      0.3003      0.3543     -0.3543
           5     35.0000               MK-5-4               MK-5-5     24.1750     23.8820      0.2930     15.8178     15.6831      0.1347      0.5538      0.0513     -0.0513
