# Supplementary material for: Inclusive Composite Interval Mapping of QTL by Environment Interactions in Biparental Populations
Source: PLoS One. 2015 Jul 10;10(7):e0132414. doi: 10.1371/journal.pone.0132414 (PMC4498613; doi:10.1371/journal.pone.0132414)
Supplement: S8 File — (ZIP) [file pone.0132414.s008.zip › S8_File/run_00128.qic]

  Chromosome    Position           LeftMarker          RightMarker         LOD      LOD(A)   LOD(AbyE)         PVE      PVE(A)   PVE(AbyE)         Add     AbyE_01     AbyE_02
           1     18.0000               MK-1-2               MK-1-3     12.7206     12.0657      0.6549      8.2174      7.9935      0.2240      0.3936     -0.0659      0.0659
           2      2.0000               MK-2-1               MK-2-2     18.5181      0.0241     18.4940     12.4085      0.0129     12.3955      0.0158      0.4902     -0.4902
           3     36.0000               MK-3-4               MK-3-5      4.9710      2.4116      2.5594      2.9595      1.5201      1.4394      0.1719     -0.1672      0.1672
           4     36.0000               MK-4-4               MK-4-5      6.8401      3.2184      3.6217      4.8949      2.0439      2.8509      0.1998      0.2360     -0.2360
           5     30.0000               MK-5-4               MK-5-5     24.6358     24.5111      0.1246     17.6720     17.6597      0.0122      0.5856      0.0154     -0.0154
