# Supplementary material for: Inclusive Composite Interval Mapping of QTL by Environment Interactions in Biparental Populations
Source: PLoS One. 2015 Jul 10;10(7):e0132414. doi: 10.1371/journal.pone.0132414 (PMC4498613; doi:10.1371/journal.pone.0132414)
Supplement: S8 File — (ZIP) [file pone.0132414.s008.zip › S8_File/run_00129.qic]

  Chromosome    Position           LeftMarker          RightMarker         LOD      LOD(A)   LOD(AbyE)         PVE      PVE(A)   PVE(AbyE)         Add     AbyE_01     AbyE_02
           1     18.0000               MK-1-2               MK-1-3     21.6111     20.8025      0.8086     13.5726     13.4304      0.1423      0.5121      0.0527     -0.0527
           2      4.0000               MK-2-1               MK-2-2     20.7814      0.0343     20.7471     13.0064      0.0242     12.9822      0.0217      0.5035     -0.5035
           3     29.0000               MK-3-3               MK-3-4     10.0788      5.8721      4.2067      7.0018      3.3241      3.6777      0.2547     -0.2679      0.2679
           4     31.0000               MK-4-4               MK-4-5     12.6151      8.1556      4.4595      7.2103      4.9091      2.3012      0.3094      0.2118     -0.2118
           5     34.0000               MK-5-4               MK-5-5      9.4148      9.3934      0.0214      5.3413      5.2983      0.0430      0.3214     -0.0290      0.0290
