# Supplementary material for: Inclusive Composite Interval Mapping of QTL by Environment Interactions in Biparental Populations
Source: PLoS One. 2015 Jul 10;10(7):e0132414. doi: 10.1371/journal.pone.0132414 (PMC4498613; doi:10.1371/journal.pone.0132414)
Supplement: S8 File — (ZIP) [file pone.0132414.s008.zip › S8_File/run_00130.qic]

  Chromosome    Position           LeftMarker          RightMarker         LOD      LOD(A)   LOD(AbyE)         PVE      PVE(A)   PVE(AbyE)         Add     AbyE_01     AbyE_02
           1     26.0000               MK-1-3               MK-1-4     16.9798     16.6668      0.3130     11.3787     11.3610      0.0177      0.4604      0.0181     -0.0181
           2      2.0000               MK-2-1               MK-2-2     12.4849      0.1252     12.3597      8.4487      0.0545      8.3942     -0.0319      0.3959     -0.3959
           3     32.0000               MK-3-4               MK-3-5      5.3330      4.3645      0.9685      3.8069      2.7484      1.0586      0.2266     -0.1406      0.1406
           4     29.0000               MK-4-3               MK-4-4      8.9907      6.0793      2.9114      5.4747      3.9006      1.5742      0.2708      0.1720     -0.1720
           5     38.0000               MK-5-4               MK-5-5     20.3033     20.2897      0.0136     14.4341     14.2836      0.1505      0.5169     -0.0531      0.0531
