# Supplementary material for: Inclusive Composite Interval Mapping of QTL by Environment Interactions in Biparental Populations
Source: PLoS One. 2015 Jul 10;10(7):e0132414. doi: 10.1371/journal.pone.0132414 (PMC4498613; doi:10.1371/journal.pone.0132414)
Supplement: S8 File — (ZIP) [file pone.0132414.s008.zip › S8_File/run_00131.qic]

  Chromosome    Position           LeftMarker          RightMarker         LOD      LOD(A)   LOD(AbyE)         PVE      PVE(A)   PVE(AbyE)         Add     AbyE_01     AbyE_02
           1     20.0000               MK-1-3               MK-1-4     17.4494     17.4388      0.0106     11.6191     11.5959      0.0232      0.4639     -0.0207      0.0207
           2      0.0000               MK-2-1               MK-2-2     20.4870      0.2113     20.2757     14.0001      0.1270     13.8732     -0.0485      0.5070     -0.5070
           3     36.0000               MK-3-4               MK-3-5      5.8316      2.1693      3.6623      3.9321      1.3500      2.5820      0.1582     -0.2188      0.2188
           4     26.0000               MK-4-3               MK-4-4      9.6821      3.5512      6.1308      6.0114      2.0497      3.9617      0.1950      0.2711     -0.2711
           5     33.0000               MK-5-4               MK-5-5     20.5591     20.5590      0.0001     13.6850     13.5737      0.1113      0.5034     -0.0456      0.0456
