# Supplementary material for: Inclusive Composite Interval Mapping of QTL by Environment Interactions in Biparental Populations
Source: PLoS One. 2015 Jul 10;10(7):e0132414. doi: 10.1371/journal.pone.0132414 (PMC4498613; doi:10.1371/journal.pone.0132414)
Supplement: S8 File — (ZIP) [file pone.0132414.s008.zip › S8_File/run_00132.qic]

  Chromosome    Position           LeftMarker          RightMarker         LOD      LOD(A)   LOD(AbyE)         PVE      PVE(A)   PVE(AbyE)         Add     AbyE_01     AbyE_02
           1     17.0000               MK-1-2               MK-1-3     14.4460     14.4458      0.0002      9.9393      9.8877      0.0516      0.4358     -0.0315      0.0315
           2      0.0000               MK-2-1               MK-2-2     13.3260      0.2695     13.0565      9.5356      0.1760      9.3596     -0.0578      0.4214     -0.4214
           3     33.0000               MK-3-4               MK-3-5      5.9711      3.7839      2.1872      4.2935      2.4199      1.8736      0.2143     -0.1886      0.1886
           4     30.0000               MK-4-4               MK-4-5      8.1486      4.2275      3.9211      5.5162      2.8245      2.6917      0.2325      0.2269     -0.2269
           5     33.0000               MK-5-4               MK-5-5     18.4537     18.4313      0.0225     12.8062     12.8035      0.0027      0.4944     -0.0072      0.0072
