# Supplementary material for: Inclusive Composite Interval Mapping of QTL by Environment Interactions in Biparental Populations
Source: PLoS One. 2015 Jul 10;10(7):e0132414. doi: 10.1371/journal.pone.0132414 (PMC4498613; doi:10.1371/journal.pone.0132414)
Supplement: S8 File — (ZIP) [file pone.0132414.s008.zip › S8_File/run_00133.qic]

  Chromosome    Position           LeftMarker          RightMarker         LOD      LOD(A)   LOD(AbyE)         PVE      PVE(A)   PVE(AbyE)         Add     AbyE_01     AbyE_02
           1     16.0000               MK-1-2               MK-1-3     15.0379     14.8610      0.1770     11.3681     10.9888      0.3792      0.4902      0.0911     -0.0911
           2      3.0000               MK-2-1               MK-2-2     12.3871      0.0262     12.3608      9.0763      0.0262      9.0501      0.0240      0.4452     -0.4452
           3     35.0000               MK-3-4               MK-3-5     11.2694      9.1299      2.1396      7.9477      6.3632      1.5845      0.3736     -0.1864      0.1864
           4     28.0000               MK-4-3               MK-4-4      9.5612      6.0560      3.5052      7.3646      4.2479      3.1167      0.3061      0.2622     -0.2622
           5     34.0000               MK-5-4               MK-5-5     11.1350     11.0858      0.0492      8.0374      8.0312      0.0062      0.4197     -0.0117      0.0117
