# Supplementary material for: Inclusive Composite Interval Mapping of QTL by Environment Interactions in Biparental Populations
Source: PLoS One. 2015 Jul 10;10(7):e0132414. doi: 10.1371/journal.pone.0132414 (PMC4498613; doi:10.1371/journal.pone.0132414)
Supplement: S8 File — (ZIP) [file pone.0132414.s008.zip › S8_File/run_00134.qic]

  Chromosome    Position           LeftMarker          RightMarker         LOD      LOD(A)   LOD(AbyE)         PVE      PVE(A)   PVE(AbyE)         Add     AbyE_01     AbyE_02
           1     16.0000               MK-1-2               MK-1-3     10.4162     10.3900      0.0262      6.4257      6.3649      0.0608      0.3762     -0.0368      0.0368
           2      2.0000               MK-2-1               MK-2-2     19.5686      0.3790     19.1896     12.4137      0.2874     12.1263      0.0800      0.5199     -0.5199
           3     31.0000               MK-3-4               MK-3-5     11.5673      6.9790      4.5883      7.8800      4.2650      3.6151      0.3081     -0.2837      0.2837
           4     33.0000               MK-4-4               MK-4-5     11.5744      3.3606      8.2138      7.2294      1.9645      5.2649      0.2098      0.3435     -0.3435
           5     36.0000               MK-5-4               MK-5-5     22.5733     22.5502      0.0232     14.8076     14.6704      0.1371      0.5716     -0.0553      0.0553
