# Supplementary material for: Inclusive Composite Interval Mapping of QTL by Environment Interactions in Biparental Populations
Source: PLoS One. 2015 Jul 10;10(7):e0132414. doi: 10.1371/journal.pone.0132414 (PMC4498613; doi:10.1371/journal.pone.0132414)
Supplement: S8 File — (ZIP) [file pone.0132414.s008.zip › S8_File/run_00135.qic]

  Chromosome    Position           LeftMarker          RightMarker         LOD      LOD(A)   LOD(AbyE)         PVE      PVE(A)   PVE(AbyE)         Add     AbyE_01     AbyE_02
           1     20.0000               MK-1-3               MK-1-4     10.6529     10.5794      0.0735      7.0182      7.0160      0.0022      0.3652      0.0064     -0.0064
           2      3.0000               MK-2-1               MK-2-2     15.5854      0.3416     15.2438     10.4052      0.2170     10.1882     -0.0642      0.4398     -0.4398
           3     33.0000               MK-3-4               MK-3-5      6.3359      2.1301      4.2058      4.4089      1.3660      3.0429      0.1614     -0.2409      0.2409
           4     26.0000               MK-4-3               MK-4-4     11.1734      4.2554      6.9180      6.9148      2.5676      4.3472      0.2214      0.2881     -0.2881
           5     38.0000               MK-5-4               MK-5-5     18.1570     18.1354      0.0216     12.6564     12.6355      0.0209      0.4906     -0.0200      0.0200
