# Supplementary material for: Inclusive Composite Interval Mapping of QTL by Environment Interactions in Biparental Populations
Source: PLoS One. 2015 Jul 10;10(7):e0132414. doi: 10.1371/journal.pone.0132414 (PMC4498613; doi:10.1371/journal.pone.0132414)
Supplement: S8 File — (ZIP) [file pone.0132414.s008.zip › S8_File/run_00136.qic]

  Chromosome    Position           LeftMarker          RightMarker         LOD      LOD(A)   LOD(AbyE)         PVE      PVE(A)   PVE(AbyE)         Add     AbyE_01     AbyE_02
           1     11.0000               MK-1-2               MK-1-3     22.1074     22.1069      0.0005     14.2227     14.2167      0.0060      0.5419     -0.0111      0.0111
           2      0.0000               MK-2-1               MK-2-2     18.5757      0.0199     18.5557     11.7030      0.0113     11.6918     -0.0151      0.4876     -0.4876
           3     33.0000               MK-3-4               MK-3-5     12.2639      8.9370      3.3268      7.5217      5.0367      2.4851      0.3204     -0.2250      0.2250
           4     25.0000               MK-4-3               MK-4-4     11.6839      3.8136      7.8704      7.1887      2.0731      5.1156      0.2052      0.3224     -0.3224
           5     37.0000               MK-5-4               MK-5-5     22.0755     21.1859      0.8896     13.8236     12.9195      0.9041      0.5121      0.1355     -0.1355
