# Supplementary material for: Inclusive Composite Interval Mapping of QTL by Environment Interactions in Biparental Populations
Source: PLoS One. 2015 Jul 10;10(7):e0132414. doi: 10.1371/journal.pone.0132414 (PMC4498613; doi:10.1371/journal.pone.0132414)
Supplement: S8 File — (ZIP) [file pone.0132414.s008.zip › S8_File/run_00137.qic]

  Chromosome    Position           LeftMarker          RightMarker         LOD      LOD(A)   LOD(AbyE)         PVE      PVE(A)   PVE(AbyE)         Add     AbyE_01     AbyE_02
           1     20.0000               MK-1-3               MK-1-4     15.9823     15.8737      0.1086     11.3810     10.8372      0.5438      0.4572      0.1024     -0.1024
           2      0.0000               MK-2-1               MK-2-2     19.7206      0.0644     19.6562     13.7758      0.0400     13.7358      0.0279      0.5162     -0.5162
           3     24.0000               MK-3-3               MK-3-4     11.7059      7.6115      4.0944      6.9114      4.4465      2.4649      0.2935     -0.2185      0.2185
           4     23.0000               MK-4-3               MK-4-4      8.4369      5.3521      3.0848      6.1381      3.4178      2.7203      0.2567      0.2290     -0.2290
           5     36.0000               MK-5-4               MK-5-5     11.0095     10.9159      0.0936      7.2118      7.2117      0.0001      0.3731      0.0016     -0.0016
