# Supplementary material for: Inclusive Composite Interval Mapping of QTL by Environment Interactions in Biparental Populations
Source: PLoS One. 2015 Jul 10;10(7):e0132414. doi: 10.1371/journal.pone.0132414 (PMC4498613; doi:10.1371/journal.pone.0132414)
Supplement: S8 File — (ZIP) [file pone.0132414.s008.zip › S8_File/run_00138.qic]

  Chromosome    Position           LeftMarker          RightMarker         LOD      LOD(A)   LOD(AbyE)         PVE      PVE(A)   PVE(AbyE)         Add     AbyE_01     AbyE_02
           1     15.0000               MK-1-2               MK-1-3     11.6352     11.3918      0.2434      8.2058      8.0749      0.1309      0.3967     -0.0505      0.0505
           2      4.0000               MK-2-1               MK-2-2     16.0502      0.0017     16.0485     11.5789      0.0009     11.5780      0.0043      0.4753     -0.4753
           3     37.0000               MK-3-4               MK-3-5      6.5843      2.2917      4.2926      4.3438      1.4004      2.9434      0.1663     -0.2411      0.2411
           4     27.0000               MK-4-3               MK-4-4     10.8147      6.4614      4.3533      8.1863      4.2666      3.9197      0.2883      0.2764     -0.2764
           5     35.0000               MK-5-4               MK-5-5     16.8614     16.7812      0.0802     11.8159     11.7930      0.0229      0.4797     -0.0212      0.0212
