# Supplementary material for: Inclusive Composite Interval Mapping of QTL by Environment Interactions in Biparental Populations
Source: PLoS One. 2015 Jul 10;10(7):e0132414. doi: 10.1371/journal.pone.0132414 (PMC4498613; doi:10.1371/journal.pone.0132414)
Supplement: S8 File — (ZIP) [file pone.0132414.s008.zip › S8_File/run_00139.qic]

  Chromosome    Position           LeftMarker          RightMarker         LOD      LOD(A)   LOD(AbyE)         PVE      PVE(A)   PVE(AbyE)         Add     AbyE_01     AbyE_02
           1     14.0000               MK-1-2               MK-1-3     13.3198     13.2580      0.0618      9.3932      9.3690      0.0242      0.4210     -0.0214      0.0214
           2      3.0000               MK-2-1               MK-2-2     17.0237      0.6118     16.4119     11.1821      0.3582     10.8239      0.0823      0.4524     -0.4524
           3     30.0000               MK-3-4               MK-3-5      8.3220      3.3524      4.9696      6.6623      2.2623      4.4000      0.2077     -0.2896      0.2896
           4     23.0000               MK-4-3               MK-4-4      6.7168      1.0942      5.6225      4.1646      0.6881      3.4765      0.1140      0.2562     -0.2562
           5     35.0000               MK-5-4               MK-5-5     14.7216     14.7211      0.0005     10.5433     10.3887      0.1546      0.4429     -0.0540      0.0540
