# Supplementary material for: Inclusive Composite Interval Mapping of QTL by Environment Interactions in Biparental Populations
Source: PLoS One. 2015 Jul 10;10(7):e0132414. doi: 10.1371/journal.pone.0132414 (PMC4498613; doi:10.1371/journal.pone.0132414)
Supplement: S8 File — (ZIP) [file pone.0132414.s008.zip › S8_File/run_00140.qic]

  Chromosome    Position           LeftMarker          RightMarker         LOD      LOD(A)   LOD(AbyE)         PVE      PVE(A)   PVE(AbyE)         Add     AbyE_01     AbyE_02
           1     18.0000               MK-1-2               MK-1-3     13.7830     13.5565      0.2265     10.1564     10.0130      0.1434      0.4487      0.0537     -0.0537
           2      3.0000               MK-2-1               MK-2-2      9.6345      0.0000      9.6436      6.9011      0.0584      6.8426     -0.0343      0.3709     -0.3709
           3     30.0000               MK-3-4               MK-3-5      7.0837      3.1854      3.8984      5.6545      2.3002      3.3544      0.2153     -0.2600      0.2600
           4     25.0000               MK-4-3               MK-4-4      5.3523      1.4250      3.9272      3.5828      0.9744      2.6084      0.1402      0.2295     -0.2295
           5     34.0000               MK-5-4               MK-5-5     15.4881     15.4806      0.0075     12.0888     12.0837      0.0052      0.4940     -0.0102      0.0102
