# Supplementary material for: Inclusive Composite Interval Mapping of QTL by Environment Interactions in Biparental Populations
Source: PLoS One. 2015 Jul 10;10(7):e0132414. doi: 10.1371/journal.pone.0132414 (PMC4498613; doi:10.1371/journal.pone.0132414)
Supplement: S8 File — (ZIP) [file pone.0132414.s008.zip › S8_File/run_00141.qic]

  Chromosome    Position           LeftMarker          RightMarker         LOD      LOD(A)   LOD(AbyE)         PVE      PVE(A)   PVE(AbyE)         Add     AbyE_01     AbyE_02
           1     19.0000               MK-1-2               MK-1-3     18.7389     18.7156      0.0233     11.4542     11.4413      0.0129      0.4939      0.0166     -0.0166
           2      0.0000               MK-2-1               MK-2-2     17.2557      0.2840     16.9717     10.6151      0.1575     10.4576      0.0585      0.4768     -0.4768
           3     29.0000               MK-3-3               MK-3-4     15.5532     11.1273      4.4260     10.1531      6.4106      3.7425      0.3698     -0.2825      0.2825
           4     22.0000               MK-4-3               MK-4-4     13.1902      6.2769      6.9133      8.2640      3.4845      4.7795      0.2726      0.3193     -0.3193
           5     37.0000               MK-5-4               MK-5-5     19.9183     19.7480      0.1703     11.9536     11.8193      0.1343      0.5021     -0.0535      0.0535
