# Supplementary material for: Inclusive Composite Interval Mapping of QTL by Environment Interactions in Biparental Populations
Source: PLoS One. 2015 Jul 10;10(7):e0132414. doi: 10.1371/journal.pone.0132414 (PMC4498613; doi:10.1371/journal.pone.0132414)
Supplement: S8 File — (ZIP) [file pone.0132414.s008.zip › S8_File/run_00142.qic]

  Chromosome    Position           LeftMarker          RightMarker         LOD      LOD(A)   LOD(AbyE)         PVE      PVE(A)   PVE(AbyE)         Add     AbyE_01     AbyE_02
           1     15.0000               MK-1-2               MK-1-3     13.6839     13.2196      0.4643      8.8711      8.7504      0.1207      0.4306     -0.0506      0.0506
           2      1.0000               MK-2-1               MK-2-2     17.3914      0.2332     17.1583     12.2092      0.1397     12.0695      0.0540      0.5022     -0.5022
           3     30.0000               MK-3-4               MK-3-5     11.3501      5.4207      5.9294      7.4376      3.5016      3.9360      0.2704     -0.2867      0.2867
           4     28.0000               MK-4-3               MK-4-4      9.9041      6.7508      3.1533      7.3674      4.2952      3.0723      0.3020      0.2554     -0.2554
           5     36.0000               MK-5-4               MK-5-5     16.0353     16.0319      0.0034     10.6144     10.5599      0.0545      0.4701      0.0338     -0.0338
