# Supplementary material for: Inclusive Composite Interval Mapping of QTL by Environment Interactions in Biparental Populations
Source: PLoS One. 2015 Jul 10;10(7):e0132414. doi: 10.1371/journal.pone.0132414 (PMC4498613; doi:10.1371/journal.pone.0132414)
Supplement: S8 File — (ZIP) [file pone.0132414.s008.zip › S8_File/run_00143.qic]

  Chromosome    Position           LeftMarker          RightMarker         LOD      LOD(A)   LOD(AbyE)         PVE      PVE(A)   PVE(AbyE)         Add     AbyE_01     AbyE_02
           1     15.0000               MK-1-2               MK-1-3     16.6826     16.5153      0.1674     12.3277     12.3219      0.0058      0.4814     -0.0104      0.0104
           2      2.0000               MK-2-1               MK-2-2     13.6887      0.1059     13.5828      9.5338      0.1035      9.4304     -0.0441      0.4211     -0.4211
           3     36.0000               MK-3-4               MK-3-5      5.2272      2.6050      2.6222      3.4238      1.7685      1.6553      0.1825     -0.1766      0.1766
           4     22.0000               MK-4-3               MK-4-4      7.9407      6.0908      1.8499      6.0112      4.0511      1.9601      0.2759      0.1919     -0.1919
           5     26.0000               MK-5-3               MK-5-4     12.5820     12.3713      0.2106      8.6886      8.6511      0.0375      0.4055     -0.0267      0.0267
           5     33.0000               MK-5-4               MK-5-5     12.8003     12.5872      0.2130      8.7463      8.7073      0.0390      0.4069     -0.0272      0.0272
