# Supplementary material for: Inclusive Composite Interval Mapping of QTL by Environment Interactions in Biparental Populations
Source: PLoS One. 2015 Jul 10;10(7):e0132414. doi: 10.1371/journal.pone.0132414 (PMC4498613; doi:10.1371/journal.pone.0132414)
Supplement: S8 File — (ZIP) [file pone.0132414.s008.zip › S8_File/run_00144.qic]

  Chromosome    Position           LeftMarker          RightMarker         LOD      LOD(A)   LOD(AbyE)         PVE      PVE(A)   PVE(AbyE)         Add     AbyE_01     AbyE_02
           1     13.0000               MK-1-2               MK-1-3     11.1838     11.1789      0.0049      7.9976      7.9250      0.0726      0.4173     -0.0400      0.0400
           2      0.0000               MK-2-1               MK-2-2     14.7661      0.2263     14.5399     11.0374      0.1533     10.8841     -0.0581      0.4891     -0.4891
           3     32.0000               MK-3-4               MK-3-5      6.4205      2.9819      3.4386      4.7004      1.9615      2.7389      0.2079     -0.2457      0.2457
           4     25.0000               MK-4-3               MK-4-4      6.5471      3.7501      2.7970      4.2699      2.4497      1.8202      0.2344      0.2020     -0.2020
           5     35.0000               MK-5-4               MK-5-5     19.4558     19.3450      0.1108     14.4368     14.4364      0.0004      0.5661      0.0029     -0.0029
