# Supplementary material for: Inclusive Composite Interval Mapping of QTL by Environment Interactions in Biparental Populations
Source: PLoS One. 2015 Jul 10;10(7):e0132414. doi: 10.1371/journal.pone.0132414 (PMC4498613; doi:10.1371/journal.pone.0132414)
Supplement: S8 File — (ZIP) [file pone.0132414.s008.zip › S8_File/run_00145.qic]

  Chromosome    Position           LeftMarker          RightMarker         LOD      LOD(A)   LOD(AbyE)         PVE      PVE(A)   PVE(AbyE)         Add     AbyE_01     AbyE_02
           1     19.0000               MK-1-2               MK-1-3     24.2807     24.2540      0.0267     16.9477     16.6459      0.3018      0.5690      0.0766     -0.0766
           2      3.0000               MK-2-1               MK-2-2     14.7756      0.0077     14.7679      9.5477      0.0303      9.5174      0.0242      0.4294     -0.4294
           3     35.0000               MK-3-4               MK-3-5      8.8047      4.8620      3.9427      4.8961      2.8968      1.9993      0.2370     -0.1969      0.1969
           4     19.0000               MK-4-2               MK-4-3      9.0713      4.7235      4.3477      6.8006      2.9179      3.8827      0.2376      0.2741     -0.2741
           5     40.0000               MK-5-5               MK-5-6     17.7267     16.5991      1.1276     11.5027     11.1372      0.3655      0.4643     -0.0841      0.0841
