# Supplementary material for: Inclusive Composite Interval Mapping of QTL by Environment Interactions in Biparental Populations
Source: PLoS One. 2015 Jul 10;10(7):e0132414. doi: 10.1371/journal.pone.0132414 (PMC4498613; doi:10.1371/journal.pone.0132414)
Supplement: S8 File — (ZIP) [file pone.0132414.s008.zip › S8_File/run_00146.qic]

  Chromosome    Position           LeftMarker          RightMarker         LOD      LOD(A)   LOD(AbyE)         PVE      PVE(A)   PVE(AbyE)         Add     AbyE_01     AbyE_02
           1     15.0000               MK-1-2               MK-1-3     14.1260     14.0517      0.0743      9.3328      9.3157      0.0170      0.4457      0.0191     -0.0191
           2      2.0000               MK-2-1               MK-2-2     16.8107      0.0544     16.7563     11.5024      0.0245     11.4778     -0.0229      0.4964     -0.4964
           3     25.0000               MK-3-3               MK-3-4      9.1035      5.1914      3.9121      6.5497      3.3093      3.2404      0.2658     -0.2630      0.2630
           4     26.0000               MK-4-3               MK-4-4      6.8432      2.0883      4.7549      4.3756      1.2940      3.0816      0.1661      0.2563     -0.2563
           5     33.0000               MK-5-4               MK-5-5      6.9981      5.2183      1.7798      4.8740      3.3938      1.4802      0.2690     -0.1776      0.1776
           5     49.0000               MK-5-5               MK-5-6     10.3050      6.7482      3.5567      7.0669      4.5501      2.5168      0.3123      0.2322     -0.2322
