# Supplementary material for: Inclusive Composite Interval Mapping of QTL by Environment Interactions in Biparental Populations
Source: PLoS One. 2015 Jul 10;10(7):e0132414. doi: 10.1371/journal.pone.0132414 (PMC4498613; doi:10.1371/journal.pone.0132414)
Supplement: S8 File — (ZIP) [file pone.0132414.s008.zip › S8_File/run_00147.qic]

  Chromosome    Position           LeftMarker          RightMarker         LOD      LOD(A)   LOD(AbyE)         PVE      PVE(A)   PVE(AbyE)         Add     AbyE_01     AbyE_02
           1     18.0000               MK-1-2               MK-1-3     14.9679     14.8391      0.1288     10.1006     10.0830      0.0176      0.4584      0.0192     -0.0192
           2      0.0000               MK-2-1               MK-2-2     21.9736      0.0250     21.9486     16.0250      0.0164     16.0087     -0.0184      0.5760     -0.5760
           3     30.0000               MK-3-4               MK-3-5      8.8187      5.3754      3.4433      5.5892      3.6210      1.9682      0.2734     -0.2015      0.2015
           4     26.0000               MK-4-3               MK-4-4      7.1394      6.0554      1.0840      5.2716      3.8293      1.4422      0.2814      0.1727     -0.1727
           5     34.0000               MK-5-4               MK-5-5     11.8012     11.2144      0.5868      7.8091      7.7286      0.0805      0.3995     -0.0408      0.0408
