# Supplementary material for: Inclusive Composite Interval Mapping of QTL by Environment Interactions in Biparental Populations
Source: PLoS One. 2015 Jul 10;10(7):e0132414. doi: 10.1371/journal.pone.0132414 (PMC4498613; doi:10.1371/journal.pone.0132414)
Supplement: S8 File — (ZIP) [file pone.0132414.s008.zip › S8_File/run_00148.qic]

  Chromosome    Position           LeftMarker          RightMarker         LOD      LOD(A)   LOD(AbyE)         PVE      PVE(A)   PVE(AbyE)         Add     AbyE_01     AbyE_02
           1      4.0000               MK-1-1               MK-1-2     15.3685     15.3665      0.0020     10.4296     10.4241      0.0054      0.4372      0.0100     -0.0100
           2      1.0000               MK-2-1               MK-2-2     16.2182      0.2424     15.9758     10.8847      0.1073     10.7774     -0.0443      0.4441     -0.4441
           3     30.0000               MK-3-4               MK-3-5      4.3845      4.0769      0.3076      2.7329      2.5504      0.1825      0.2165     -0.0579      0.0579
           3     60.0000               MK-3-7               MK-3-8      4.1982      3.3410      0.8573      2.6243      2.0977      0.5266      0.1973     -0.0989      0.0989
           4     28.0000               MK-4-3               MK-4-4      9.3331      3.7783      5.5548      6.5644      2.3405      4.2240      0.2070      0.2781     -0.2781
           5     30.0000               MK-5-4               MK-5-5     16.1863     16.1860      0.0003     11.0412     11.0132      0.0280      0.4489      0.0226     -0.0226
