# Supplementary material for: Inclusive Composite Interval Mapping of QTL by Environment Interactions in Biparental Populations
Source: PLoS One. 2015 Jul 10;10(7):e0132414. doi: 10.1371/journal.pone.0132414 (PMC4498613; doi:10.1371/journal.pone.0132414)
Supplement: S8 File — (ZIP) [file pone.0132414.s008.zip › S8_File/run_00149.qic]

  Chromosome    Position           LeftMarker          RightMarker         LOD      LOD(A)   LOD(AbyE)         PVE      PVE(A)   PVE(AbyE)         Add     AbyE_01     AbyE_02
           1     18.0000               MK-1-2               MK-1-3     21.0546     20.6219      0.4327     13.9293     13.5219      0.4074      0.5176      0.0898     -0.0898
           2      2.0000               MK-2-1               MK-2-2     18.0922      0.0546     18.0376     11.4761      0.0300     11.4460     -0.0243      0.4735     -0.4735
           3     35.0000               MK-3-4               MK-3-5      9.6068      6.2183      3.3885      5.7807      3.5041      2.2766      0.2620     -0.2112      0.2112
           4     28.0000               MK-4-3               MK-4-4      9.9631      5.5552      4.4079      6.4943      3.3116      3.1826      0.2546      0.2496     -0.2496
           5     32.0000               MK-5-4               MK-5-5     16.0507     15.8291      0.2216     10.2977     10.0669      0.2308      0.4463      0.0676     -0.0676
