# Supplementary material for: Inclusive Composite Interval Mapping of QTL by Environment Interactions in Biparental Populations
Source: PLoS One. 2015 Jul 10;10(7):e0132414. doi: 10.1371/journal.pone.0132414 (PMC4498613; doi:10.1371/journal.pone.0132414)
Supplement: S8 File — (ZIP) [file pone.0132414.s008.zip › S8_File/run_00150.qic]

  Chromosome    Position           LeftMarker          RightMarker         LOD      LOD(A)   LOD(AbyE)         PVE      PVE(A)   PVE(AbyE)         Add     AbyE_01     AbyE_02
           1     16.0000               MK-1-2               MK-1-3     16.2372     16.0248      0.2124     10.4879     10.4063      0.0816      0.4852      0.0430     -0.0430
           2      3.0000               MK-2-1               MK-2-2     21.2988      0.0361     21.2627     13.9293      0.0525     13.8768     -0.0344      0.5593     -0.5593
           3     29.0000               MK-3-3               MK-3-4      9.0220      4.3310      4.6910      6.0125      2.4891      3.5234      0.2371     -0.2821      0.2821
           4     30.0000               MK-4-4               MK-4-5     10.7521      5.6715      5.0805      6.9549      3.4961      3.4588      0.2795      0.2780     -0.2780
           5     31.0000               MK-5-4               MK-5-5      6.0680      4.5666      1.5014      3.6912      2.8212      0.8700      0.2513      0.1395     -0.1395
           5    134.0000              MK-5-14              MK-5-15      3.2357      0.0966      3.1391      1.8660      0.0601      1.8059     -0.0366      0.2007     -0.2007
