# Supplementary material for: Inclusive Composite Interval Mapping of QTL by Environment Interactions in Biparental Populations
Source: PLoS One. 2015 Jul 10;10(7):e0132414. doi: 10.1371/journal.pone.0132414 (PMC4498613; doi:10.1371/journal.pone.0132414)
Supplement: S8 File — (ZIP) [file pone.0132414.s008.zip › S8_File/run_00151.qic]

  Chromosome    Position           LeftMarker          RightMarker         LOD      LOD(A)   LOD(AbyE)         PVE      PVE(A)   PVE(AbyE)         Add     AbyE_01     AbyE_02
           1     17.0000               MK-1-2               MK-1-3     26.9125     26.9118      0.0006     16.5053     16.5002      0.0051      0.5658     -0.0099      0.0099
           2      5.0000               MK-2-1               MK-2-2     17.8657      0.0400     17.8258      9.9052      0.0155      9.8897      0.0174      0.4394     -0.4394
           3     30.0000               MK-3-4               MK-3-5     14.0118      6.5999      7.4119      8.7582      3.6661      5.0921      0.2670     -0.3147      0.3147
           3     99.0000              MK-3-10              MK-3-11      3.4244      2.0367      1.3877      1.9175      1.1169      0.8005     -0.1473     -0.1247      0.1247
           4     21.0000               MK-4-3               MK-4-4      8.6264      4.7029      3.9235      5.1196      2.5821      2.5375      0.2242      0.2222     -0.2222
           5     21.0000               MK-5-3               MK-5-4      3.8670      2.5874      1.2795      2.1352      1.3910      0.7442      0.1645      0.1203     -0.1203
           5     41.0000               MK-5-5               MK-5-6     11.7887     11.6067      0.1820      6.7102      6.5822      0.1280      0.3574     -0.0498      0.0498
