# Supplementary material for: Inclusive Composite Interval Mapping of QTL by Environment Interactions in Biparental Populations
Source: PLoS One. 2015 Jul 10;10(7):e0132414. doi: 10.1371/journal.pone.0132414 (PMC4498613; doi:10.1371/journal.pone.0132414)
Supplement: S8 File — (ZIP) [file pone.0132414.s008.zip › S8_File/run_00152.qic]

  Chromosome    Position           LeftMarker          RightMarker         LOD      LOD(A)   LOD(AbyE)         PVE      PVE(A)   PVE(AbyE)         Add     AbyE_01     AbyE_02
           1     17.0000               MK-1-2               MK-1-3     18.9650     18.7687      0.1963     11.9254     11.7983      0.1271      0.4857     -0.0504      0.0504
           2      5.0000               MK-2-1               MK-2-2     21.0517      0.2696     20.7821     13.5728      0.1270     13.4457     -0.0503      0.5176     -0.5176
           3     30.0000               MK-3-4               MK-3-5      7.6381      3.0575      4.5807      4.7449      1.8171      2.9277      0.1902     -0.2415      0.2415
           4     30.0000               MK-4-4               MK-4-5     13.3957      7.1187      6.2770      9.4107      4.3363      5.0743      0.2972      0.3215     -0.3215
           5     36.0000               MK-5-4               MK-5-5     16.7535     16.0851      0.6685     10.8244     10.0342      0.7902      0.4474      0.1256     -0.1256
