# Supplementary material for: Inclusive Composite Interval Mapping of QTL by Environment Interactions in Biparental Populations
Source: PLoS One. 2015 Jul 10;10(7):e0132414. doi: 10.1371/journal.pone.0132414 (PMC4498613; doi:10.1371/journal.pone.0132414)
Supplement: S8 File — (ZIP) [file pone.0132414.s008.zip › S8_File/run_00153.qic]

  Chromosome    Position           LeftMarker          RightMarker         LOD      LOD(A)   LOD(AbyE)         PVE      PVE(A)   PVE(AbyE)         Add     AbyE_01     AbyE_02
           1     16.0000               MK-1-2               MK-1-3     15.5594     15.4946      0.0648     11.1843     10.8637      0.3207      0.4539     -0.0780      0.0780
           2      4.0000               MK-2-1               MK-2-2     11.4973      0.1388     11.3584      8.2502      0.0810      8.1692     -0.0390      0.3916     -0.3916
           3     28.0000               MK-3-3               MK-3-4      8.4157      5.0105      3.4052      6.2131      3.1276      3.0855      0.2421     -0.2405      0.2405
           4     28.0000               MK-4-3               MK-4-4      6.5493      2.9475      3.6018      4.3531      1.9710      2.3821      0.1922      0.2113     -0.2113
           5     27.0000               MK-5-3               MK-5-4     11.7801     11.2612      0.5189      8.1372      7.8593      0.2779      0.3845      0.0723     -0.0723
