# Supplementary material for: Inclusive Composite Interval Mapping of QTL by Environment Interactions in Biparental Populations
Source: PLoS One. 2015 Jul 10;10(7):e0132414. doi: 10.1371/journal.pone.0132414 (PMC4498613; doi:10.1371/journal.pone.0132414)
Supplement: S8 File — (ZIP) [file pone.0132414.s008.zip › S8_File/run_00154.qic]

  Chromosome    Position           LeftMarker          RightMarker         LOD      LOD(A)   LOD(AbyE)         PVE      PVE(A)   PVE(AbyE)         Add     AbyE_01     AbyE_02
           1     15.0000               MK-1-2               MK-1-3     25.2236     24.6440      0.5796     14.6997     14.6342      0.0654      0.5583      0.0373     -0.0373
           2      0.0000               MK-2-1               MK-2-2     25.0757      0.4805     24.5952     15.8465      0.2578     15.5887     -0.0739      0.5745     -0.5745
           3     37.0000               MK-3-4               MK-3-5      7.9562      6.6285      1.3277      4.8815      3.5661      1.3154      0.2747     -0.1669      0.1669
           4     33.0000               MK-4-4               MK-4-5     11.1418      6.7345      4.4073      5.7556      3.6614      2.0943      0.2784      0.2105     -0.2105
           5      7.0000               MK-5-1               MK-5-2      3.3005      2.0634      1.2370      2.0110      1.0784      0.9325      0.1518     -0.1411      0.1411
           5     32.0000               MK-5-4               MK-5-5     13.1931      7.9391      5.2540      6.9486      4.3519      2.5967      0.3037      0.2346     -0.2346
