# Supplementary material for: Inclusive Composite Interval Mapping of QTL by Environment Interactions in Biparental Populations
Source: PLoS One. 2015 Jul 10;10(7):e0132414. doi: 10.1371/journal.pone.0132414 (PMC4498613; doi:10.1371/journal.pone.0132414)
Supplement: S8 File — (ZIP) [file pone.0132414.s008.zip › S8_File/run_00155.qic]

  Chromosome    Position           LeftMarker          RightMarker         LOD      LOD(A)   LOD(AbyE)         PVE      PVE(A)   PVE(AbyE)         Add     AbyE_01     AbyE_02
           1     19.0000               MK-1-2               MK-1-3     20.5650     20.4449      0.1202     13.4074     13.4070      0.0004      0.5055     -0.0026      0.0026
           2      5.0000               MK-2-1               MK-2-2     30.7878      0.5085     30.2792     20.6534      0.1838     20.4696     -0.0593      0.6260     -0.6260
           3     29.0000               MK-3-3               MK-3-4      6.5547      5.1094      1.4453      4.3093      2.9770      1.3323      0.2379     -0.1592      0.1592
           4     29.0000               MK-4-3               MK-4-4      8.1768      1.2850      6.8918      4.8341      0.7394      4.0947      0.1188      0.2795     -0.2795
           5     35.0000               MK-5-4               MK-5-5     15.7033     15.5407      0.1626      9.5325      9.5283      0.0041      0.4270      0.0089     -0.0089
