# Supplementary material for: Inclusive Composite Interval Mapping of QTL by Environment Interactions in Biparental Populations
Source: PLoS One. 2015 Jul 10;10(7):e0132414. doi: 10.1371/journal.pone.0132414 (PMC4498613; doi:10.1371/journal.pone.0132414)
Supplement: S8 File — (ZIP) [file pone.0132414.s008.zip › S8_File/run_00156.qic]

  Chromosome    Position           LeftMarker          RightMarker         LOD      LOD(A)   LOD(AbyE)         PVE      PVE(A)   PVE(AbyE)         Add     AbyE_01     AbyE_02
           1      9.0000               MK-1-1               MK-1-2     11.8015     11.8014      0.0001      7.6553      7.5711      0.0843      0.3891      0.0410     -0.0410
           2      4.0000               MK-2-1               MK-2-2     24.0150      0.0000     24.0173     16.3154      0.0002     16.3152     -0.0017      0.5653     -0.5653
           3     30.0000               MK-3-4               MK-3-5      8.8154      1.5552      7.2602      5.4538      0.9545      4.4992      0.1368     -0.2969      0.2969
           4     12.0000               MK-4-2               MK-4-3     10.1728      5.0207      5.1521      7.5002      3.1758      4.3244      0.2524      0.2945     -0.2945
           5     20.0000               MK-5-3               MK-5-4      8.8470      5.2478      3.5992      5.4866      3.3281      2.1585      0.2554     -0.2057      0.2057
           5     38.0000               MK-5-4               MK-5-5     11.8433      8.2725      3.5709      8.9850      5.4914      3.4935      0.3280      0.2616     -0.2616
