# Supplementary material for: Inclusive Composite Interval Mapping of QTL by Environment Interactions in Biparental Populations
Source: PLoS One. 2015 Jul 10;10(7):e0132414. doi: 10.1371/journal.pone.0132414 (PMC4498613; doi:10.1371/journal.pone.0132414)
Supplement: S8 File — (ZIP) [file pone.0132414.s008.zip › S8_File/run_00157.qic]

  Chromosome    Position           LeftMarker          RightMarker         LOD      LOD(A)   LOD(AbyE)         PVE      PVE(A)   PVE(AbyE)         Add     AbyE_01     AbyE_02
           1     16.0000               MK-1-2               MK-1-3     17.5539     17.4335      0.1204     11.5003     11.5003      0.0000      0.4840      0.0003     -0.0003
           2      3.0000               MK-2-1               MK-2-2     18.1978      0.2566     17.9412     12.4863      0.1429     12.3434     -0.0537      0.4991     -0.4991
           3     39.0000               MK-3-4               MK-3-5      7.8790      1.3064      6.5726      5.4003      0.7987      4.6016      0.1270     -0.3047      0.3047
           4     27.0000               MK-4-3               MK-4-4      5.8191      3.6076      2.2114      3.4137      2.1794      1.2343      0.2097      0.1578     -0.1578
           5     33.0000               MK-5-4               MK-5-5     22.9458     22.8619      0.0839     15.5378     15.5224      0.0154      0.5620     -0.0177      0.0177
