# Supplementary material for: Inclusive Composite Interval Mapping of QTL by Environment Interactions in Biparental Populations
Source: PLoS One. 2015 Jul 10;10(7):e0132414. doi: 10.1371/journal.pone.0132414 (PMC4498613; doi:10.1371/journal.pone.0132414)
Supplement: S8 File — (ZIP) [file pone.0132414.s008.zip › S8_File/run_00158.qic]

  Chromosome    Position           LeftMarker          RightMarker         LOD      LOD(A)   LOD(AbyE)         PVE      PVE(A)   PVE(AbyE)         Add     AbyE_01     AbyE_02
           1     16.0000               MK-1-2               MK-1-3     16.5553     16.5553      0.0000     11.3123     11.3115      0.0008      0.4697      0.0039     -0.0039
           2      4.0000               MK-2-1               MK-2-2     18.7055      0.3238     18.3817     13.0736      0.2283     12.8453     -0.0667      0.5005     -0.5005
           3     31.0000               MK-3-4               MK-3-5      7.0841      2.5700      4.5141      4.8701      1.7022      3.1679      0.1822     -0.2486      0.2486
           4     26.0000               MK-4-3               MK-4-4      7.1425      3.3695      3.7730      4.8592      2.2540      2.6053      0.2104      0.2262     -0.2262
           5     32.0000               MK-5-4               MK-5-5      8.5534      5.3641      3.1893      5.9408      3.6433      2.2975      0.2666     -0.2117      0.2117
