# Supplementary material for: Inclusive Composite Interval Mapping of QTL by Environment Interactions in Biparental Populations
Source: PLoS One. 2015 Jul 10;10(7):e0132414. doi: 10.1371/journal.pone.0132414 (PMC4498613; doi:10.1371/journal.pone.0132414)
Supplement: S8 File — (ZIP) [file pone.0132414.s008.zip › S8_File/run_00159.qic]

  Chromosome    Position           LeftMarker          RightMarker         LOD      LOD(A)   LOD(AbyE)         PVE      PVE(A)   PVE(AbyE)         Add     AbyE_01     AbyE_02
           1      8.0000               MK-1-1               MK-1-2     15.0103     14.8810      0.1294     10.4809     10.4338      0.0472      0.4638     -0.0312      0.0312
           2      2.0000               MK-2-1               MK-2-2     12.5101      0.3270     12.1830      8.7676      0.2086      8.5591     -0.0658      0.4213     -0.4213
           3     32.0000               MK-3-4               MK-3-5      7.4482      3.3666      4.0816      4.9657      2.1552      2.8104      0.2109     -0.2409      0.2409
           4     24.0000               MK-4-3               MK-4-4      6.7492      3.6434      3.1058      4.8695      2.4972      2.3723      0.2307      0.2249     -0.2249
           5     37.0000               MK-5-4               MK-5-5     16.3840     15.4193      0.9647     11.4650     10.9277      0.5373      0.4746     -0.1052      0.1052
