# Supplementary material for: Inclusive Composite Interval Mapping of QTL by Environment Interactions in Biparental Populations
Source: PLoS One. 2015 Jul 10;10(7):e0132414. doi: 10.1371/journal.pone.0132414 (PMC4498613; doi:10.1371/journal.pone.0132414)
Supplement: S8 File — (ZIP) [file pone.0132414.s008.zip › S8_File/run_00160.qic]

  Chromosome    Position           LeftMarker          RightMarker         LOD      LOD(A)   LOD(AbyE)         PVE      PVE(A)   PVE(AbyE)         Add     AbyE_01     AbyE_02
           1     16.0000               MK-1-2               MK-1-3     21.5047     21.4269      0.0778     14.4401     14.4384      0.0017      0.5399     -0.0058      0.0058
           2      2.0000               MK-2-1               MK-2-2     16.0193      0.0000     16.0193     10.8210      0.0000     10.8210     -0.0001      0.4702     -0.4702
           3     38.0000               MK-3-4               MK-3-5     11.0299      5.1714      5.8586      6.8248      3.0700      3.7548      0.2544     -0.2814      0.2814
           4     25.0000               MK-4-3               MK-4-4      4.7725      3.0019      1.7706      3.1241      1.8275      1.2965      0.1926      0.1623     -0.1623
           5     40.0000               MK-5-5               MK-5-6     19.4849     19.2468      0.2381     13.1267     13.0479      0.0788      0.5153     -0.0401      0.0401
