# Supplementary material for: Inclusive Composite Interval Mapping of QTL by Environment Interactions in Biparental Populations
Source: PLoS One. 2015 Jul 10;10(7):e0132414. doi: 10.1371/journal.pone.0132414 (PMC4498613; doi:10.1371/journal.pone.0132414)
Supplement: S8 File — (ZIP) [file pone.0132414.s008.zip › S8_File/run_00161.qic]

  Chromosome    Position           LeftMarker          RightMarker         LOD      LOD(A)   LOD(AbyE)         PVE      PVE(A)   PVE(AbyE)         Add     AbyE_01     AbyE_02
           1     18.0000               MK-1-2               MK-1-3     16.9547     16.6011      0.3536     11.1426     10.8598      0.2828      0.4869      0.0786     -0.0786
           2      4.0000               MK-2-1               MK-2-2     18.6616      0.0297     18.6319     12.0277      0.0053     12.0224      0.0108      0.5172     -0.5172
           3     35.0000               MK-3-4               MK-3-5      8.2655      2.9536      5.3119      5.0330      1.6239      3.4091      0.1882     -0.2727      0.2727
           4     26.0000               MK-4-3               MK-4-4      5.9353      3.0450      2.8903      3.6963      1.8257      1.8707      0.1996      0.2020     -0.2020
           5     33.0000               MK-5-4               MK-5-5     17.5432     17.5353      0.0080     11.3827     11.3766      0.0061      0.5015      0.0116     -0.0116
