# Supplementary material for: Inclusive Composite Interval Mapping of QTL by Environment Interactions in Biparental Populations
Source: PLoS One. 2015 Jul 10;10(7):e0132414. doi: 10.1371/journal.pone.0132414 (PMC4498613; doi:10.1371/journal.pone.0132414)
Supplement: S8 File — (ZIP) [file pone.0132414.s008.zip › S8_File/run_00162.qic]

  Chromosome    Position           LeftMarker          RightMarker         LOD      LOD(A)   LOD(AbyE)         PVE      PVE(A)   PVE(AbyE)         Add     AbyE_01     AbyE_02
           1     18.0000               MK-1-2               MK-1-3     14.4395     13.9925      0.4471     10.1045      9.9535      0.1510      0.4493     -0.0553      0.0553
           2      4.0000               MK-2-1               MK-2-2     17.4634      0.0033     17.4601     12.4098      0.0085     12.4013     -0.0131      0.5011     -0.5011
           3     36.0000               MK-3-4               MK-3-5     10.1013      6.1931      3.9082      6.7694      4.3321      2.4372      0.2996     -0.2247      0.2247
           4     27.0000               MK-4-3               MK-4-4      9.8162      5.8587      3.9575      7.4405      3.7324      3.7080      0.2751      0.2742     -0.2742
           5     10.0000               MK-5-2               MK-5-3      4.8405      2.7575      2.0829      3.1357      1.8606      1.2751      0.1942     -0.1608      0.1608
           5     39.0000               MK-5-4               MK-5-5      5.0731      4.4474      0.6258      3.7106      2.9958      0.7149      0.2470      0.1207     -0.1207
