# Supplementary material for: Inclusive Composite Interval Mapping of QTL by Environment Interactions in Biparental Populations
Source: PLoS One. 2015 Jul 10;10(7):e0132414. doi: 10.1371/journal.pone.0132414 (PMC4498613; doi:10.1371/journal.pone.0132414)
Supplement: S8 File — (ZIP) [file pone.0132414.s008.zip › S8_File/run_00163.qic]

  Chromosome    Position           LeftMarker          RightMarker         LOD      LOD(A)   LOD(AbyE)         PVE      PVE(A)   PVE(AbyE)         Add     AbyE_01     AbyE_02
           1     15.0000               MK-1-2               MK-1-3     22.6822     22.6822      0.0000     15.1836     15.1689      0.0146      0.5577      0.0173     -0.0173
           2      3.0000               MK-2-1               MK-2-2     20.1199      0.5393     19.5806     13.1084      0.3614     12.7470     -0.0857      0.5090     -0.5090
           3     30.0000               MK-3-4               MK-3-5      9.3513      3.8869      5.4644      6.0854      2.3741      3.7114      0.2197     -0.2747      0.2747
           4     28.0000               MK-4-3               MK-4-4     11.4603      6.4717      4.9887      7.7959      3.9039      3.8920      0.2820      0.2816     -0.2816
           4     82.0000               MK-4-9              MK-4-10      4.4780      2.6353      1.8427      2.7864      1.5781      1.2084     -0.1791     -0.1568      0.1568
           5     36.0000               MK-5-4               MK-5-5     13.6684     13.4897      0.1786      8.8879      8.6912      0.1967      0.4204      0.0632     -0.0632
