# Supplementary material for: Inclusive Composite Interval Mapping of QTL by Environment Interactions in Biparental Populations
Source: PLoS One. 2015 Jul 10;10(7):e0132414. doi: 10.1371/journal.pone.0132414 (PMC4498613; doi:10.1371/journal.pone.0132414)
Supplement: S8 File — (ZIP) [file pone.0132414.s008.zip › S8_File/run_00164.qic]

  Chromosome    Position           LeftMarker          RightMarker         LOD      LOD(A)   LOD(AbyE)         PVE      PVE(A)   PVE(AbyE)         Add     AbyE_01     AbyE_02
           1     19.0000               MK-1-2               MK-1-3     16.9864     16.7110      0.2754     11.7185     11.7096      0.0089      0.4964     -0.0137      0.0137
           2      1.0000               MK-2-1               MK-2-2     14.4893      0.1319     14.3574      9.6245      0.0959      9.5286     -0.0448      0.4463     -0.4463
           3     74.0000               MK-3-8               MK-3-9      5.7872      2.7739      3.0133      3.2729      1.6855      1.5874      0.1877     -0.1822      0.1822
           4     26.0000               MK-4-3               MK-4-4     12.5958      9.4933      3.1025      9.5777      6.0408      3.5368      0.3564      0.2727     -0.2727
           5     36.0000               MK-5-4               MK-5-5     16.2765     16.1803      0.0962     11.1691     11.1624      0.0067      0.4830      0.0118     -0.0118
