# Supplementary material for: Inclusive Composite Interval Mapping of QTL by Environment Interactions in Biparental Populations
Source: PLoS One. 2015 Jul 10;10(7):e0132414. doi: 10.1371/journal.pone.0132414 (PMC4498613; doi:10.1371/journal.pone.0132414)
Supplement: S8 File — (ZIP) [file pone.0132414.s008.zip › S8_File/run_00165.qic]

  Chromosome    Position           LeftMarker          RightMarker         LOD      LOD(A)   LOD(AbyE)         PVE      PVE(A)   PVE(AbyE)         Add     AbyE_01     AbyE_02
           1     15.0000               MK-1-2               MK-1-3     19.2013     19.1742      0.0271     12.9716     12.9702      0.0014      0.5071      0.0052     -0.0052
           2      2.0000               MK-2-1               MK-2-2     16.2788      0.0174     16.2615     10.6031      0.0166     10.5865      0.0182      0.4580     -0.4580
           3     36.0000               MK-3-4               MK-3-5      9.6506      4.7125      4.9382      6.5186      2.9892      3.5294      0.2436     -0.2647      0.2647
           4     24.0000               MK-4-3               MK-4-4     10.8626      6.2283      4.6342      6.8291      3.7697      3.0594      0.2732      0.2462     -0.2462
           5     33.0000               MK-5-4               MK-5-5     21.5092     21.1095      0.3997     15.1821     14.8985      0.2837      0.5441      0.0751     -0.0751
