# Supplementary material for: Inclusive Composite Interval Mapping of QTL by Environment Interactions in Biparental Populations
Source: PLoS One. 2015 Jul 10;10(7):e0132414. doi: 10.1371/journal.pone.0132414 (PMC4498613; doi:10.1371/journal.pone.0132414)
Supplement: S8 File — (ZIP) [file pone.0132414.s008.zip › S8_File/run_00166.qic]

  Chromosome    Position           LeftMarker          RightMarker         LOD      LOD(A)   LOD(AbyE)         PVE      PVE(A)   PVE(AbyE)         Add     AbyE_01     AbyE_02
           1     21.0000               MK-1-3               MK-1-4     20.8033     20.2810      0.5223     13.5377     13.3666      0.1710      0.5148      0.0582     -0.0582
           2      2.0000               MK-2-1               MK-2-2     12.9574      0.1275     12.8299      8.2189      0.0740      8.1449     -0.0383      0.4021     -0.4021
           3     28.0000               MK-3-3               MK-3-4     13.1061      8.8612      4.2449      9.3596      5.3650      3.9946      0.3262     -0.2815      0.2815
           4     40.0000               MK-4-5               MK-4-6     10.1823      7.9114      2.2709      6.3399      4.8856      1.4543      0.3112      0.1698     -0.1698
           5     40.0000               MK-5-5               MK-5-6     14.5145     14.3704      0.1441      9.3316      9.3112      0.0204      0.4300      0.0201     -0.0201
