# Supplementary material for: Inclusive Composite Interval Mapping of QTL by Environment Interactions in Biparental Populations
Source: PLoS One. 2015 Jul 10;10(7):e0132414. doi: 10.1371/journal.pone.0132414 (PMC4498613; doi:10.1371/journal.pone.0132414)
Supplement: S8 File — (ZIP) [file pone.0132414.s008.zip › S8_File/run_00167.qic]

  Chromosome    Position           LeftMarker          RightMarker         LOD      LOD(A)   LOD(AbyE)         PVE      PVE(A)   PVE(AbyE)         Add     AbyE_01     AbyE_02
           1     13.0000               MK-1-2               MK-1-3     17.2993     16.6204      0.6789     10.1352      9.9073      0.2280      0.4151     -0.0630      0.0630
           2      5.0000               MK-2-1               MK-2-2     24.9304      0.0365     24.8939     15.3598      0.0349     15.3250     -0.0246      0.5168     -0.5168
           3     33.0000               MK-3-4               MK-3-5      7.9492      4.1579      3.7912      4.2468      2.2582      1.9885      0.1983     -0.1861      0.1861
           3    104.0000              MK-3-11              MK-3-12      3.8631      2.4377      1.4254      2.0240      1.3199      0.7040      0.1527     -0.1115      0.1115
           4     26.0000               MK-4-3               MK-4-4     13.2838      7.5474      5.7365      8.8162      4.2090      4.6072      0.2708      0.2833     -0.2833
           5     28.0000               MK-5-3               MK-5-4     16.5894     16.5860      0.0034      9.7761      9.7120      0.0641      0.4110      0.0334     -0.0334
