# Supplementary material for: Inclusive Composite Interval Mapping of QTL by Environment Interactions in Biparental Populations
Source: PLoS One. 2015 Jul 10;10(7):e0132414. doi: 10.1371/journal.pone.0132414 (PMC4498613; doi:10.1371/journal.pone.0132414)
Supplement: S8 File — (ZIP) [file pone.0132414.s008.zip › S8_File/run_00168.qic]

  Chromosome    Position           LeftMarker          RightMarker         LOD      LOD(A)   LOD(AbyE)         PVE      PVE(A)   PVE(AbyE)         Add     AbyE_01     AbyE_02
           1     12.0000               MK-1-2               MK-1-3     17.0308     17.0307      0.0001     11.9300     11.9145      0.0155      0.4684     -0.0169      0.0169
           2      0.0000               MK-2-1               MK-2-2     16.8588      0.2667     16.5921     11.9044      0.1708     11.7336      0.0562      0.4658     -0.4658
           3     26.0000               MK-3-3               MK-3-4      6.0196      3.3056      2.7139      4.0242      2.0844      1.9399      0.1971     -0.1901      0.1901
           4     26.0000               MK-4-3               MK-4-4      8.3964      2.7570      5.6395      5.3925      1.6612      3.7313      0.1751      0.2624     -0.2624
           5     32.0000               MK-5-4               MK-5-5     16.4527     16.4264      0.0262     11.4824     11.4787      0.0037      0.4598      0.0083     -0.0083
