# Supplementary material for: Inclusive Composite Interval Mapping of QTL by Environment Interactions in Biparental Populations
Source: PLoS One. 2015 Jul 10;10(7):e0132414. doi: 10.1371/journal.pone.0132414 (PMC4498613; doi:10.1371/journal.pone.0132414)
Supplement: S8 File — (ZIP) [file pone.0132414.s008.zip › S8_File/run_00169.qic]

  Chromosome    Position           LeftMarker          RightMarker         LOD      LOD(A)   LOD(AbyE)         PVE      PVE(A)   PVE(AbyE)         Add     AbyE_01     AbyE_02
           1     16.0000               MK-1-2               MK-1-3     18.2214     18.1746      0.0468     11.4741     11.4501      0.0240      0.4838      0.0221     -0.0221
           2      0.0000               MK-2-1               MK-2-2     12.5652      0.5503     12.0148      8.0860      0.3196      7.7664      0.0807      0.3980     -0.3980
           3     28.0000               MK-3-3               MK-3-4     14.3908     12.2688      2.1220      8.6362      7.2849      1.3513      0.3856     -0.1661      0.1661
           4     26.0000               MK-4-3               MK-4-4     11.6166      8.7795      2.8371      7.6098      5.0012      2.6086      0.3196      0.2308     -0.2308
           5     38.0000               MK-5-4               MK-5-5     19.7599     19.7531      0.0068     13.0310     12.9691      0.0619      0.5141      0.0355     -0.0355
