# Supplementary material for: Inclusive Composite Interval Mapping of QTL by Environment Interactions in Biparental Populations
Source: PLoS One. 2015 Jul 10;10(7):e0132414. doi: 10.1371/journal.pone.0132414 (PMC4498613; doi:10.1371/journal.pone.0132414)
Supplement: S8 File — (ZIP) [file pone.0132414.s008.zip › S8_File/run_00170.qic]

  Chromosome    Position           LeftMarker          RightMarker         LOD      LOD(A)   LOD(AbyE)         PVE      PVE(A)   PVE(AbyE)         Add     AbyE_01     AbyE_02
           1     17.0000               MK-1-2               MK-1-3     17.3743     17.2507      0.1235     10.9890     10.9825      0.0065      0.4727      0.0115     -0.0115
           2      3.0000               MK-2-1               MK-2-2     18.2325      0.7598     17.4727     11.2366      0.3833     10.8533      0.0890      0.4734     -0.4734
           3     37.0000               MK-3-4               MK-3-5      9.3452      6.4067      2.9385      6.3254      3.8833      2.4421      0.2806     -0.2225      0.2225
           4     29.0000               MK-4-3               MK-4-4     12.8462      7.9914      4.8547      7.9996      4.8160      3.1836      0.3132      0.2546     -0.2546
           5     35.0000               MK-5-4               MK-5-5     18.2493     17.5241      0.7252     11.2204     10.9444      0.2759      0.4716      0.0749     -0.0749
