# Supplementary material for: Inclusive Composite Interval Mapping of QTL by Environment Interactions in Biparental Populations
Source: PLoS One. 2015 Jul 10;10(7):e0132414. doi: 10.1371/journal.pone.0132414 (PMC4498613; doi:10.1371/journal.pone.0132414)
Supplement: S8 File — (ZIP) [file pone.0132414.s008.zip › S8_File/run_00171.qic]

  Chromosome    Position           LeftMarker          RightMarker         LOD      LOD(A)   LOD(AbyE)         PVE      PVE(A)   PVE(AbyE)         Add     AbyE_01     AbyE_02
           1     17.0000               MK-1-2               MK-1-3     20.5893     20.5809      0.0084     13.0602     12.8938      0.1664      0.5059      0.0575     -0.0575
           2      9.0000               MK-2-1               MK-2-2     18.2090      0.0012     18.2078     11.4690      0.0015     11.4675      0.0054      0.4803     -0.4803
           3     41.0000               MK-3-5               MK-3-6      9.7871      5.7032      4.0839      5.8421      3.2537      2.5884      0.2540     -0.2265      0.2265
           4     27.0000               MK-4-3               MK-4-4      6.9631      3.9133      3.0497      4.4931      2.2363      2.2569      0.2107      0.2117     -0.2117
           5     33.0000               MK-5-4               MK-5-5     21.8734     21.8728      0.0006     13.9691     13.8958      0.0733      0.5253      0.0382     -0.0382
