# Supplementary material for: Inclusive Composite Interval Mapping of QTL by Environment Interactions in Biparental Populations
Source: PLoS One. 2015 Jul 10;10(7):e0132414. doi: 10.1371/journal.pone.0132414 (PMC4498613; doi:10.1371/journal.pone.0132414)
Supplement: S8 File — (ZIP) [file pone.0132414.s008.zip › S8_File/run_00172.qic]

  Chromosome    Position           LeftMarker          RightMarker         LOD      LOD(A)   LOD(AbyE)         PVE      PVE(A)   PVE(AbyE)         Add     AbyE_01     AbyE_02
           1     40.0000               MK-1-5               MK-1-6      7.9694      5.6559      2.3135      5.4020      3.8247      1.5773      0.2701     -0.1735      0.1735
           2      5.0000               MK-2-1               MK-2-2      9.4589      3.0113      6.4476      6.8441      1.8682      4.9759      0.1880      0.3069     -0.3069
           2     12.0000               MK-2-2               MK-2-3     15.0031      0.0639     14.9392     10.7306      0.0550     10.6756      0.0323      0.4495     -0.4495
           3     32.0000               MK-3-4               MK-3-5     10.0985      4.5596      5.5389      6.7315      2.9022      3.8293      0.2348     -0.2697      0.2697
           4     24.0000               MK-4-3               MK-4-4     10.0670      5.2046      4.8624      7.7003      3.5668      4.1335      0.2640      0.2842     -0.2842
           5     36.0000               MK-5-4               MK-5-5     12.5768     12.5672      0.0096      8.6942      8.6854      0.0087      0.4055      0.0129     -0.0129
