# Supplementary material for: Inclusive Composite Interval Mapping of QTL by Environment Interactions in Biparental Populations
Source: PLoS One. 2015 Jul 10;10(7):e0132414. doi: 10.1371/journal.pone.0132414 (PMC4498613; doi:10.1371/journal.pone.0132414)
Supplement: S8 File — (ZIP) [file pone.0132414.s008.zip › S8_File/run_00173.qic]

  Chromosome    Position           LeftMarker          RightMarker         LOD      LOD(A)   LOD(AbyE)         PVE      PVE(A)   PVE(AbyE)         Add     AbyE_01     AbyE_02
           1     18.0000               MK-1-2               MK-1-3     17.7626     17.7262      0.0364     10.6852     10.6814      0.0037      0.4660     -0.0087      0.0087
           2      6.0000               MK-2-1               MK-2-2     23.1577      2.0072     21.1505     15.0925      0.9020     14.1905      0.1355      0.5374     -0.5374
           3     31.0000               MK-3-4               MK-3-5     17.0506      8.7156      8.3349     11.2992      5.2314      6.0677      0.3256     -0.3507      0.3507
           4      5.0000               MK-4-1               MK-4-2      7.8837      3.4909      4.3928      4.9966      2.0518      2.9448      0.2048      0.2453     -0.2453
           5     35.0000               MK-5-4               MK-5-5     14.7739     14.6992      0.0746      9.2133      9.0333      0.1800      0.4284      0.0605     -0.0605
