# Supplementary material for: Inclusive Composite Interval Mapping of QTL by Environment Interactions in Biparental Populations
Source: PLoS One. 2015 Jul 10;10(7):e0132414. doi: 10.1371/journal.pone.0132414 (PMC4498613; doi:10.1371/journal.pone.0132414)
Supplement: S8 File — (ZIP) [file pone.0132414.s008.zip › S8_File/run_00174.qic]

  Chromosome    Position           LeftMarker          RightMarker         LOD      LOD(A)   LOD(AbyE)         PVE      PVE(A)   PVE(AbyE)         Add     AbyE_01     AbyE_02
           1     20.0000               MK-1-3               MK-1-4     17.8849     17.4760      0.4089     10.7851     10.5732      0.2119      0.4489      0.0636     -0.0636
           2      2.0000               MK-2-1               MK-2-2     16.0166      0.7101     15.3065      9.6525      0.4258      9.2267     -0.0901      0.4193     -0.4193
           3     32.0000               MK-3-4               MK-3-5     12.4914     10.3275      2.1638      7.7658      5.7808      1.9850      0.3318     -0.1944      0.1944
           4     26.0000               MK-4-3               MK-4-4     11.4299      6.3865      5.0434      6.4744      3.4894      2.9850      0.2582      0.2388     -0.2388
           5     32.0000               MK-5-4               MK-5-5     28.5414     28.1965      0.3449     17.7244     17.5287      0.1956      0.5779      0.0611     -0.0611
