# Supplementary material for: Inclusive Composite Interval Mapping of QTL by Environment Interactions in Biparental Populations
Source: PLoS One. 2015 Jul 10;10(7):e0132414. doi: 10.1371/journal.pone.0132414 (PMC4498613; doi:10.1371/journal.pone.0132414)
Supplement: S8 File — (ZIP) [file pone.0132414.s008.zip › S8_File/run_00175.qic]

  Chromosome    Position           LeftMarker          RightMarker         LOD      LOD(A)   LOD(AbyE)         PVE      PVE(A)   PVE(AbyE)         Add     AbyE_01     AbyE_02
           1     18.0000               MK-1-2               MK-1-3     18.6480     17.7838      0.8642     12.1401     11.8626      0.2776      0.4977     -0.0761      0.0761
           2      4.0000               MK-2-1               MK-2-2     18.0554      0.0040     18.0514     11.1218      0.0009     11.1208      0.0044      0.4796     -0.4796
           3     31.0000               MK-3-4               MK-3-5      9.8606      5.7218      4.1388      5.9784      3.5402      2.4382      0.2705     -0.2245      0.2245
           4     27.0000               MK-4-3               MK-4-4      9.8888      7.0344      2.8544      6.7278      4.1171      2.6107      0.2918      0.2324     -0.2324
           5     34.0000               MK-5-4               MK-5-5     16.7718     16.4931      0.2787     10.6154     10.5946      0.0207      0.4693     -0.0208      0.0208
