# Supplementary material for: Inclusive Composite Interval Mapping of QTL by Environment Interactions in Biparental Populations
Source: PLoS One. 2015 Jul 10;10(7):e0132414. doi: 10.1371/journal.pone.0132414 (PMC4498613; doi:10.1371/journal.pone.0132414)
Supplement: S8 File — (ZIP) [file pone.0132414.s008.zip › S8_File/run_00176.qic]

  Chromosome    Position           LeftMarker          RightMarker         LOD      LOD(A)   LOD(AbyE)         PVE      PVE(A)   PVE(AbyE)         Add     AbyE_01     AbyE_02
           1     19.0000               MK-1-2               MK-1-3     19.9501     19.7265      0.2235     13.0172     12.8636      0.1536      0.5398      0.0590     -0.0590
           2      1.0000               MK-2-1               MK-2-2     17.8550      0.0199     17.8351     11.3677      0.0065     11.3612      0.0121      0.5066     -0.5066
           3     32.0000               MK-3-4               MK-3-5      9.2542      5.4473      3.8070      6.1468      3.2861      2.8607      0.2730     -0.2547      0.2547
           4     30.0000               MK-4-4               MK-4-5      7.1068      1.3620      5.7448      4.3491      0.7969      3.5522      0.1348      0.2847     -0.2847
           5     35.0000               MK-5-4               MK-5-5     19.8651     19.4313      0.4339     13.2972     12.7730      0.5241      0.5376     -0.1089      0.1089
