# Supplementary material for: Inclusive Composite Interval Mapping of QTL by Environment Interactions in Biparental Populations
Source: PLoS One. 2015 Jul 10;10(7):e0132414. doi: 10.1371/journal.pone.0132414 (PMC4498613; doi:10.1371/journal.pone.0132414)
Supplement: S8 File — (ZIP) [file pone.0132414.s008.zip › S8_File/run_00177.qic]

  Chromosome    Position           LeftMarker          RightMarker         LOD      LOD(A)   LOD(AbyE)         PVE      PVE(A)   PVE(AbyE)         Add     AbyE_01     AbyE_02
           1     14.0000               MK-1-2               MK-1-3     15.0968     14.8198      0.2770     10.3121     10.3118      0.0003      0.4539      0.0023     -0.0023
           2      1.0000               MK-2-1               MK-2-2     10.9670      0.3031     10.6639      7.9091      0.1833      7.7258     -0.0606      0.3934     -0.3934
           3     35.0000               MK-3-4               MK-3-5      7.5851      6.2967      1.2884      5.7786      4.1576      1.6211      0.2885     -0.1802      0.1802
           4     26.0000               MK-4-3               MK-4-4     13.3407      4.4247      8.9160      8.6844      2.9103      5.7741      0.2413      0.3399     -0.3399
           5     33.0000               MK-5-4               MK-5-5     12.5089     12.5049      0.0040      8.7010      8.5188      0.1823      0.4126     -0.0603      0.0603
