# Supplementary material for: Inclusive Composite Interval Mapping of QTL by Environment Interactions in Biparental Populations
Source: PLoS One. 2015 Jul 10;10(7):e0132414. doi: 10.1371/journal.pone.0132414 (PMC4498613; doi:10.1371/journal.pone.0132414)
Supplement: S8 File — (ZIP) [file pone.0132414.s008.zip › S8_File/run_00178.qic]

  Chromosome    Position           LeftMarker          RightMarker         LOD      LOD(A)   LOD(AbyE)         PVE      PVE(A)   PVE(AbyE)         Add     AbyE_01     AbyE_02
           1     14.0000               MK-1-2               MK-1-3     17.7160     17.6223      0.0937     12.0264     12.0075      0.0189      0.4882      0.0194     -0.0194
           2      2.0000               MK-2-1               MK-2-2     12.0601      0.0163     12.0438      8.0767      0.0080      8.0687      0.0127      0.4052     -0.4052
           3     30.0000               MK-3-4               MK-3-5      7.1487      2.7244      4.4243      5.0524      1.7376      3.3148      0.1857     -0.2565      0.2565
           4     26.0000               MK-4-3               MK-4-4     14.7719      7.5177      7.2542     10.5356      4.9842      5.5514      0.3146      0.3320     -0.3320
           5     35.0000               MK-5-4               MK-5-5     14.4291     14.2611      0.1681      9.3623      9.2826      0.0797      0.4296      0.0398     -0.0398
