# Supplementary material for: Inclusive Composite Interval Mapping of QTL by Environment Interactions in Biparental Populations
Source: PLoS One. 2015 Jul 10;10(7):e0132414. doi: 10.1371/journal.pone.0132414 (PMC4498613; doi:10.1371/journal.pone.0132414)
Supplement: S8 File — (ZIP) [file pone.0132414.s008.zip › S8_File/run_00179.qic]

  Chromosome    Position           LeftMarker          RightMarker         LOD      LOD(A)   LOD(AbyE)         PVE      PVE(A)   PVE(AbyE)         Add     AbyE_01     AbyE_02
           1     20.0000               MK-1-3               MK-1-4     22.4008     22.0474      0.3534     13.8539     13.7180      0.1359      0.5404      0.0538     -0.0538
           2      6.0000               MK-2-1               MK-2-2     22.6127      0.1834     22.4293     13.6473      0.0826     13.5647      0.0420      0.5380     -0.5380
           3     30.0000               MK-3-4               MK-3-5      9.8371      8.7335      1.1035      6.1119      4.9503      1.1616      0.3252     -0.1575      0.1575
           4     26.0000               MK-4-3               MK-4-4      9.8409      8.2011      1.6398      5.4827      4.5670      0.9156      0.3142      0.1407     -0.1407
           5     35.0000               MK-5-4               MK-5-5     18.2307     18.2169      0.0138     10.8900     10.7724      0.1176      0.4804     -0.0502      0.0502
