# Supplementary material for: Inclusive Composite Interval Mapping of QTL by Environment Interactions in Biparental Populations
Source: PLoS One. 2015 Jul 10;10(7):e0132414. doi: 10.1371/journal.pone.0132414 (PMC4498613; doi:10.1371/journal.pone.0132414)
Supplement: S8 File — (ZIP) [file pone.0132414.s008.zip › S8_File/run_00180.qic]

  Chromosome    Position           LeftMarker          RightMarker         LOD      LOD(A)   LOD(AbyE)         PVE      PVE(A)   PVE(AbyE)         Add     AbyE_01     AbyE_02
           1     22.0000               MK-1-3               MK-1-4     18.8283     18.2034      0.6248     11.5178     11.4435      0.0744      0.4853     -0.0391      0.0391
           2      0.0000               MK-2-1               MK-2-2      9.0008      3.3019      5.6989      6.6215      1.9976      4.6238      0.2026      0.3083     -0.3083
           2     21.0000               MK-2-3               MK-2-4      6.9313      4.4293      2.5020      3.8270      2.6433      1.1837     -0.2331      0.1560     -0.1560
           3     30.0000               MK-3-4               MK-3-5     16.1648      5.8735     10.2913     10.0433      3.6128      6.4305      0.2725     -0.3635      0.3635
           4     23.0000               MK-4-3               MK-4-4     10.5814      8.7809      1.8005      7.4203      5.1309      2.2895      0.3248      0.2170     -0.2170
           5     32.0000               MK-5-4               MK-5-5     18.4062     18.2980      0.1082     12.1622     12.0980      0.0642      0.5004      0.0365     -0.0365
