# Supplementary material for: Inclusive Composite Interval Mapping of QTL by Environment Interactions in Biparental Populations
Source: PLoS One. 2015 Jul 10;10(7):e0132414. doi: 10.1371/journal.pone.0132414 (PMC4498613; doi:10.1371/journal.pone.0132414)
Supplement: S8 File — (ZIP) [file pone.0132414.s008.zip › S8_File/run_00181.qic]

  Chromosome    Position           LeftMarker          RightMarker         LOD      LOD(A)   LOD(AbyE)         PVE      PVE(A)   PVE(AbyE)         Add     AbyE_01     AbyE_02
           1     16.0000               MK-1-2               MK-1-3     11.5480     11.2067      0.3414      7.8923      7.8316      0.0607      0.3977      0.0350     -0.0350
           2      5.0000               MK-2-1               MK-2-2     16.4324      0.5400     15.8924     11.1456      0.3159     10.8297      0.0803      0.4703     -0.4703
           3     36.0000               MK-3-4               MK-3-5     12.7888     10.1921      2.5966      9.6646      6.5678      3.0968      0.3665     -0.2517      0.2517
           4     31.0000               MK-4-4               MK-4-5      7.8560      3.8719      3.9842      4.9864      2.5297      2.4567      0.2273      0.2240     -0.2240
           5     34.0000               MK-5-4               MK-5-5      8.3644      5.1140      3.2504      5.2826      3.4012      1.8815      0.2631      0.1957     -0.1957
