# Supplementary material for: Inclusive Composite Interval Mapping of QTL by Environment Interactions in Biparental Populations
Source: PLoS One. 2015 Jul 10;10(7):e0132414. doi: 10.1371/journal.pone.0132414 (PMC4498613; doi:10.1371/journal.pone.0132414)
Supplement: S8 File — (ZIP) [file pone.0132414.s008.zip › S8_File/run_00182.qic]

  Chromosome    Position           LeftMarker          RightMarker         LOD      LOD(A)   LOD(AbyE)         PVE      PVE(A)   PVE(AbyE)         Add     AbyE_01     AbyE_02
           1     17.0000               MK-1-2               MK-1-3     18.0047     17.9826      0.0221     11.9217     11.9159      0.0057      0.4734      0.0104     -0.0104
           2      2.0000               MK-2-1               MK-2-2     16.8447      0.0291     16.8156     11.3058      0.0227     11.2831      0.0205      0.4573     -0.4573
           3     35.0000               MK-3-4               MK-3-5     13.9747      7.1142      6.8605      8.5390      4.0212      4.5177      0.2726     -0.2889      0.2889
           4     36.0000               MK-4-4               MK-4-5      6.1500      1.6118      4.5382      4.1276      0.9347      3.1929      0.1326      0.2451     -0.2451
           5     34.0000               MK-5-4               MK-5-5     18.6081     18.6047      0.0034     11.8972     11.7913      0.1058      0.4688      0.0444     -0.0444
