# Supplementary material for: Inclusive Composite Interval Mapping of QTL by Environment Interactions in Biparental Populations
Source: PLoS One. 2015 Jul 10;10(7):e0132414. doi: 10.1371/journal.pone.0132414 (PMC4498613; doi:10.1371/journal.pone.0132414)
Supplement: S8 File — (ZIP) [file pone.0132414.s008.zip › S8_File/run_00183.qic]

  Chromosome    Position           LeftMarker          RightMarker         LOD      LOD(A)   LOD(AbyE)         PVE      PVE(A)   PVE(AbyE)         Add     AbyE_01     AbyE_02
           1     18.0000               MK-1-2               MK-1-3     16.8735     16.8373      0.0363     11.3259     11.3148      0.0111      0.4802     -0.0150      0.0150
           2     10.0000               MK-2-2               MK-2-3     12.5097      7.0741      5.4356      9.2114      4.4499      4.7615     -0.3007      0.3110     -0.3110
           2     20.0000               MK-2-3               MK-2-4     10.8349      3.1642      7.6707      6.9943      1.9592      5.0351      0.2002      0.3209     -0.3209
           3     33.0000               MK-3-4               MK-3-5      6.4631      4.6824      1.7806      4.3670      2.8591      1.5079      0.2412     -0.1752      0.1752
           4     23.0000               MK-4-3               MK-4-4      7.1492      2.5867      4.5625      4.3746      1.6173      2.7572      0.1814      0.2368     -0.2368
           5     39.0000               MK-5-4               MK-5-5     15.3515     15.3244      0.0271     10.2785     10.2741      0.0044      0.4571     -0.0094      0.0094
