# Supplementary material for: Inclusive Composite Interval Mapping of QTL by Environment Interactions in Biparental Populations
Source: PLoS One. 2015 Jul 10;10(7):e0132414. doi: 10.1371/journal.pone.0132414 (PMC4498613; doi:10.1371/journal.pone.0132414)
Supplement: S8 File — (ZIP) [file pone.0132414.s008.zip › S8_File/run_00184.qic]

  Chromosome    Position           LeftMarker          RightMarker         LOD      LOD(A)   LOD(AbyE)         PVE      PVE(A)   PVE(AbyE)         Add     AbyE_01     AbyE_02
           1     15.0000               MK-1-2               MK-1-3      9.1499      8.9968      0.1531      6.4323      6.4260      0.0063      0.3535      0.0110     -0.0110
           2      6.0000               MK-2-1               MK-2-2     13.7173      0.0076     13.7097      9.9284      0.0020      9.9264      0.0063      0.4392     -0.4392
           3     36.0000               MK-3-4               MK-3-5     11.7436      7.1042      4.6393      9.2657      4.6065      4.6592      0.2999     -0.3016      0.3016
           4     27.0000               MK-4-3               MK-4-4     12.3748      7.5436      4.8312      8.3277      5.1925      3.1352      0.3177      0.2469     -0.2469
           5     35.0000               MK-5-4               MK-5-5     13.0017     12.9228      0.0789      9.5264      9.1654      0.3610      0.4220     -0.0838      0.0838
