# Supplementary material for: Inclusive Composite Interval Mapping of QTL by Environment Interactions in Biparental Populations
Source: PLoS One. 2015 Jul 10;10(7):e0132414. doi: 10.1371/journal.pone.0132414 (PMC4498613; doi:10.1371/journal.pone.0132414)
Supplement: S8 File — (ZIP) [file pone.0132414.s008.zip › S8_File/run_00185.qic]

  Chromosome    Position           LeftMarker          RightMarker         LOD      LOD(A)   LOD(AbyE)         PVE      PVE(A)   PVE(AbyE)         Add     AbyE_01     AbyE_02
           1     14.0000               MK-1-2               MK-1-3     19.6657     19.5592      0.1065     10.9418     10.8893      0.0525      0.5084      0.0353     -0.0353
           2      7.0000               MK-2-1               MK-2-2     28.4509      0.0270     28.4239     16.5588      0.0029     16.5559      0.0083      0.6247     -0.6247
           3     31.0000               MK-3-4               MK-3-5     12.1332      6.3477      5.7855      7.1627      3.2820      3.8807      0.2776     -0.3019      0.3019
           4     28.0000               MK-4-3               MK-4-4      9.0475      5.5326      3.5149      4.9799      2.8982      2.0818      0.2614      0.2215     -0.2215
           5     32.0000               MK-5-4               MK-5-5     23.5090     23.4969      0.0121     13.6894     13.6873      0.0021      0.5669      0.0071     -0.0071
