# Supplementary material for: Inclusive Composite Interval Mapping of QTL by Environment Interactions in Biparental Populations
Source: PLoS One. 2015 Jul 10;10(7):e0132414. doi: 10.1371/journal.pone.0132414 (PMC4498613; doi:10.1371/journal.pone.0132414)
Supplement: S8 File — (ZIP) [file pone.0132414.s008.zip › S8_File/run_00186.qic]

  Chromosome    Position           LeftMarker          RightMarker         LOD      LOD(A)   LOD(AbyE)         PVE      PVE(A)   PVE(AbyE)         Add     AbyE_01     AbyE_02
           1      5.0000               MK-1-1               MK-1-2      9.9837      6.1712      3.8125      7.2642      3.7808      3.4835      0.2832     -0.2718      0.2718
           1     15.0000               MK-1-2               MK-1-3     18.0497     17.8615      0.1883     12.5311     12.5311      0.0000      0.5160     -0.0002      0.0002
           2      2.0000               MK-2-1               MK-2-2     15.1516      0.0444     15.1071     10.5075      0.0154     10.4920     -0.0180      0.4689     -0.4689
           3     28.0000               MK-3-3               MK-3-4      7.5041      3.2515      4.2527      5.3517      1.9635      3.3882      0.2033     -0.2671      0.2671
           4     26.0000               MK-4-3               MK-4-4      9.7265      7.8268      1.8997      6.0814      5.0440      1.0375      0.3266      0.1481     -0.1481
           5     34.0000               MK-5-4               MK-5-5     15.3273     15.0517      0.2756     10.3913     10.3744      0.0169      0.4664      0.0188     -0.0188
