# Supplementary material for: Inclusive Composite Interval Mapping of QTL by Environment Interactions in Biparental Populations
Source: PLoS One. 2015 Jul 10;10(7):e0132414. doi: 10.1371/journal.pone.0132414 (PMC4498613; doi:10.1371/journal.pone.0132414)
Supplement: S8 File — (ZIP) [file pone.0132414.s008.zip › S8_File/run_00187.qic]

  Chromosome    Position           LeftMarker          RightMarker         LOD      LOD(A)   LOD(AbyE)         PVE      PVE(A)   PVE(AbyE)         Add     AbyE_01     AbyE_02
           1     15.0000               MK-1-2               MK-1-3     22.9043     22.7889      0.1154     14.7696     14.7660      0.0036      0.5401     -0.0084      0.0084
           2      5.0000               MK-2-1               MK-2-2     15.3414      0.2234     15.1180      9.5837      0.1127      9.4710     -0.0472      0.4327     -0.4327
           3     35.0000               MK-3-4               MK-3-5      9.3892      5.9806      3.4086      6.2745      3.3966      2.8779      0.2595     -0.2388      0.2388
           4     31.0000               MK-4-4               MK-4-5      7.8941      5.7149      2.1792      4.4125      3.2472      1.1653      0.2534      0.1518     -0.1518
           5     14.0000               MK-5-2               MK-5-3      6.0042      4.6429      1.3612      3.7641      2.5651      1.1990      0.2265     -0.1548      0.1548
           5     38.0000               MK-5-4               MK-5-5     14.7598      9.5847      5.1751      9.1720      5.7318      3.4402      0.3372      0.2612     -0.2612
