# Supplementary material for: Inclusive Composite Interval Mapping of QTL by Environment Interactions in Biparental Populations
Source: PLoS One. 2015 Jul 10;10(7):e0132414. doi: 10.1371/journal.pone.0132414 (PMC4498613; doi:10.1371/journal.pone.0132414)
Supplement: S8 File — (ZIP) [file pone.0132414.s008.zip › S8_File/run_00188.qic]

  Chromosome    Position           LeftMarker          RightMarker         LOD      LOD(A)   LOD(AbyE)         PVE      PVE(A)   PVE(AbyE)         Add     AbyE_01     AbyE_02
           1     17.0000               MK-1-2               MK-1-3     19.2235     18.2835      0.9401     12.4857     12.4550      0.0306      0.5277     -0.0262      0.0262
           2      0.0000               MK-2-1               MK-2-2     16.1073      0.0641     16.0432     10.7408      0.0395     10.7014      0.0295      0.4865     -0.4865
           3     34.0000               MK-3-4               MK-3-5     13.3197      7.6345      5.6852      7.4079      5.0571      2.3508      0.3337     -0.2275      0.2275
           4     25.0000               MK-4-3               MK-4-4      9.5710      7.9707      1.6003      7.0006      4.7161      2.2845      0.3224      0.2244     -0.2244
           5     33.0000               MK-5-4               MK-5-5      9.1167      9.0159      0.1008      5.7429      5.6894      0.0534      0.3541      0.0343     -0.0343
