# Supplementary material for: Inclusive Composite Interval Mapping of QTL by Environment Interactions in Biparental Populations
Source: PLoS One. 2015 Jul 10;10(7):e0132414. doi: 10.1371/journal.pone.0132414 (PMC4498613; doi:10.1371/journal.pone.0132414)
Supplement: S8 File — (ZIP) [file pone.0132414.s008.zip › S8_File/run_00189.qic]

  Chromosome    Position           LeftMarker          RightMarker         LOD      LOD(A)   LOD(AbyE)         PVE      PVE(A)   PVE(AbyE)         Add     AbyE_01     AbyE_02
           1     16.0000               MK-1-2               MK-1-3     19.9875     19.0666      0.9209     14.2048     13.3932      0.8116      0.4883     -0.1202      0.1202
           2      4.0000               MK-2-1               MK-2-2     20.6172      0.1129     20.5043     14.4206      0.0909     14.3297     -0.0402      0.5048     -0.5048
           3     33.0000               MK-3-4               MK-3-5      6.4897      5.3170      1.1727      4.1325      3.3462      0.7863      0.2440     -0.1183      0.1183
           4     25.0000               MK-4-3               MK-4-4     10.1122      4.4272      5.6850      6.6206      2.5557      4.0649      0.2137      0.2695     -0.2695
           5     34.0000               MK-5-4               MK-5-5     17.2893     17.2014      0.0879     11.0228     10.9793      0.0435      0.4421     -0.0278      0.0278
