# Supplementary material for: Inclusive Composite Interval Mapping of QTL by Environment Interactions in Biparental Populations
Source: PLoS One. 2015 Jul 10;10(7):e0132414. doi: 10.1371/journal.pone.0132414 (PMC4498613; doi:10.1371/journal.pone.0132414)
Supplement: S8 File — (ZIP) [file pone.0132414.s008.zip › S8_File/run_00190.qic]

  Chromosome    Position           LeftMarker          RightMarker         LOD      LOD(A)   LOD(AbyE)         PVE      PVE(A)   PVE(AbyE)         Add     AbyE_01     AbyE_02
           1     16.0000               MK-1-2               MK-1-3     15.9162     15.9162      0.0000     10.2984     10.2805      0.0179      0.4758      0.0199     -0.0199
           2      5.0000               MK-2-1               MK-2-2     18.6836      0.1022     18.5814     11.6470      0.0517     11.5953     -0.0338      0.5057     -0.5057
           3     34.0000               MK-3-4               MK-3-5     12.4423      7.6823      4.7600      7.7353      4.6433      3.0920      0.3198     -0.2610      0.2610
           4     25.0000               MK-4-3               MK-4-4      9.2843      7.5081      1.7762      6.0292      4.4662      1.5630      0.3146      0.1861     -0.1861
           5     36.0000               MK-5-4               MK-5-5     22.8019     21.9088      0.8931     15.4590     14.7917      0.6673      0.5739     -0.1219      0.1219
