# Supplementary material for: Inclusive Composite Interval Mapping of QTL by Environment Interactions in Biparental Populations
Source: PLoS One. 2015 Jul 10;10(7):e0132414. doi: 10.1371/journal.pone.0132414 (PMC4498613; doi:10.1371/journal.pone.0132414)
Supplement: S8 File — (ZIP) [file pone.0132414.s008.zip › S8_File/run_00191.qic]

  Chromosome    Position           LeftMarker          RightMarker         LOD      LOD(A)   LOD(AbyE)         PVE      PVE(A)   PVE(AbyE)         Add     AbyE_01     AbyE_02
           1     15.0000               MK-1-2               MK-1-3     17.9571     17.7531      0.2040     11.8492     11.5549      0.2943      0.4633     -0.0739      0.0739
           2      2.0000               MK-2-1               MK-2-2     12.8877      0.0045     12.8831      8.5375      0.0119      8.5255      0.0149      0.3981     -0.3981
           3     29.0000               MK-3-3               MK-3-4     11.0854      7.5584      3.5271      8.0616      5.0001      3.0616      0.3060     -0.2395      0.2395
           4     27.0000               MK-4-3               MK-4-4     12.5863     10.4450      2.1412      8.4154      6.5724      1.8430      0.3501      0.1854     -0.1854
           5     24.0000               MK-5-3               MK-5-4      8.7265      5.1379      3.5886      5.7410      3.2488      2.4922      0.2457      0.2152     -0.2152
