# Supplementary material for: Inclusive Composite Interval Mapping of QTL by Environment Interactions in Biparental Populations
Source: PLoS One. 2015 Jul 10;10(7):e0132414. doi: 10.1371/journal.pone.0132414 (PMC4498613; doi:10.1371/journal.pone.0132414)
Supplement: S8 File — (ZIP) [file pone.0132414.s008.zip › S8_File/run_00192.qic]

  Chromosome    Position           LeftMarker          RightMarker         LOD      LOD(A)   LOD(AbyE)         PVE      PVE(A)   PVE(AbyE)         Add     AbyE_01     AbyE_02
           1     18.0000               MK-1-2               MK-1-3     18.0296     17.9879      0.0417     11.0526     11.0437      0.0089      0.4610      0.0131     -0.0131
           2      4.0000               MK-2-1               MK-2-2     20.2295      0.6258     19.6036     12.6452      0.3266     12.3186     -0.0792      0.4867     -0.4867
           3     30.0000               MK-3-4               MK-3-5      8.6061      3.4249      5.1812      5.4582      1.9484      3.5097      0.1936     -0.2598      0.2598
           4     27.0000               MK-4-3               MK-4-4     10.1539      4.3395      5.8144      5.8920      2.3847      3.5073      0.2141      0.2597     -0.2597
           5     28.0000               MK-5-3               MK-5-4     24.8256     24.4077      0.4179     16.1311     15.8265      0.3045      0.5516      0.0765     -0.0765
