# Supplementary material for: Inclusive Composite Interval Mapping of QTL by Environment Interactions in Biparental Populations
Source: PLoS One. 2015 Jul 10;10(7):e0132414. doi: 10.1371/journal.pone.0132414 (PMC4498613; doi:10.1371/journal.pone.0132414)
Supplement: S8 File — (ZIP) [file pone.0132414.s008.zip › S8_File/run_00193.qic]

  Chromosome    Position           LeftMarker          RightMarker         LOD      LOD(A)   LOD(AbyE)         PVE      PVE(A)   PVE(AbyE)         Add     AbyE_01     AbyE_02
           1     20.0000               MK-1-3               MK-1-4     12.4420     12.1701      0.2719      8.6440      8.5610      0.0830      0.4120     -0.0406      0.0406
           2      1.0000               MK-2-1               MK-2-2     12.7875      0.0000     12.7893      8.9088      0.0002      8.9086     -0.0019      0.4170     -0.4170
           3     36.0000               MK-3-4               MK-3-5      7.6912      1.6363      6.0549      4.9445      1.0921      3.8524      0.1458     -0.2738      0.2738
           4     17.0000               MK-4-2               MK-4-3     11.3772      6.8639      4.5132      8.5961      4.2995      4.2966      0.2893      0.2892     -0.2892
           5     34.0000               MK-5-4               MK-5-5     19.3022     19.3022      0.0000     14.1419     14.0222      0.1197      0.5222      0.0483     -0.0483
