# Supplementary material for: Inclusive Composite Interval Mapping of QTL by Environment Interactions in Biparental Populations
Source: PLoS One. 2015 Jul 10;10(7):e0132414. doi: 10.1371/journal.pone.0132414 (PMC4498613; doi:10.1371/journal.pone.0132414)
Supplement: S8 File — (ZIP) [file pone.0132414.s008.zip › S8_File/run_00194.qic]

  Chromosome    Position           LeftMarker          RightMarker         LOD      LOD(A)   LOD(AbyE)         PVE      PVE(A)   PVE(AbyE)         Add     AbyE_01     AbyE_02
           1     17.0000               MK-1-2               MK-1-3     15.5536     14.5542      0.9994     11.1870     10.8505      0.3365      0.4653      0.0820     -0.0820
           2      0.0000               MK-2-1               MK-2-2     10.2766      0.3495      9.9271      7.6914      0.2393      7.4521     -0.0693      0.3869     -0.3869
           3     32.0000               MK-3-4               MK-3-5      7.2904      3.9209      3.3696      5.8059      2.5610      3.2449      0.2275     -0.2560      0.2560
           4     26.0000               MK-4-3               MK-4-4      8.5522      3.9203      4.6318      5.4824      2.6234      2.8590      0.2290      0.2391     -0.2391
           5     33.0000               MK-5-4               MK-5-5     15.5115     14.7444      0.7671     11.2101     11.0423      0.1678      0.4698      0.0579     -0.0579
