# Supplementary material for: Inclusive Composite Interval Mapping of QTL by Environment Interactions in Biparental Populations
Source: PLoS One. 2015 Jul 10;10(7):e0132414. doi: 10.1371/journal.pone.0132414 (PMC4498613; doi:10.1371/journal.pone.0132414)
Supplement: S8 File — (ZIP) [file pone.0132414.s008.zip › S8_File/run_00195.qic]

  Chromosome    Position           LeftMarker          RightMarker         LOD      LOD(A)   LOD(AbyE)         PVE      PVE(A)   PVE(AbyE)         Add     AbyE_01     AbyE_02
           1     16.0000               MK-1-2               MK-1-3     20.8123     20.8101      0.0022     13.9821     13.9808      0.0013      0.5165      0.0049     -0.0049
           2      4.0000               MK-2-1               MK-2-2     23.3971      0.0212     23.3760     15.8068      0.0277     15.7791      0.0229      0.5464     -0.5464
           3     33.0000               MK-3-4               MK-3-5      8.7309      4.1294      4.6015      5.2800      2.3486      2.9313      0.2146     -0.2397      0.2397
           4     24.0000               MK-4-3               MK-4-4      9.0289      6.3858      2.6431      5.9254      3.9122      2.0132      0.2721      0.1952     -0.1952
           5     34.0000               MK-5-4               MK-5-5     14.5729     14.5129      0.0600      9.1366      9.0333      0.1033      0.4134      0.0442     -0.0442
