# Supplementary material for: Inclusive Composite Interval Mapping of QTL by Environment Interactions in Biparental Populations
Source: PLoS One. 2015 Jul 10;10(7):e0132414. doi: 10.1371/journal.pone.0132414 (PMC4498613; doi:10.1371/journal.pone.0132414)
Supplement: S8 File — (ZIP) [file pone.0132414.s008.zip › S8_File/run_00196.qic]

  Chromosome    Position           LeftMarker          RightMarker         LOD      LOD(A)   LOD(AbyE)         PVE      PVE(A)   PVE(AbyE)         Add     AbyE_01     AbyE_02
           1     15.0000               MK-1-2               MK-1-3     20.4456     20.4435      0.0021     14.1149     14.1148      0.0001      0.5568      0.0014     -0.0014
           2      4.0000               MK-2-1               MK-2-2     18.7853      0.1529     18.6324     12.8561      0.1097     12.7464     -0.0491      0.5288     -0.5288
           3     31.0000               MK-3-4               MK-3-5      8.8025      4.8976      3.9049      5.8595      3.0736      2.7859      0.2603     -0.2479      0.2479
           4     25.0000               MK-4-3               MK-4-4      9.8807      3.8298      6.0509      6.4652      2.2472      4.2180      0.2225      0.3049     -0.3049
           5     32.0000               MK-5-4               MK-5-5     11.9163     11.6510      0.2653      7.9784      7.7558      0.2225      0.4118     -0.0698      0.0698
