# Supplementary material for: Inclusive Composite Interval Mapping of QTL by Environment Interactions in Biparental Populations
Source: PLoS One. 2015 Jul 10;10(7):e0132414. doi: 10.1371/journal.pone.0132414 (PMC4498613; doi:10.1371/journal.pone.0132414)
Supplement: S8 File — (ZIP) [file pone.0132414.s008.zip › S8_File/run_00197.qic]

  Chromosome    Position           LeftMarker          RightMarker         LOD      LOD(A)   LOD(AbyE)         PVE      PVE(A)   PVE(AbyE)         Add     AbyE_01     AbyE_02
           1     19.0000               MK-1-2               MK-1-3     17.4047     16.9353      0.4695     11.0880     10.8887      0.1993      0.4746     -0.0642      0.0642
           2      2.0000               MK-2-1               MK-2-2     17.0248      0.5413     16.4836     11.4022      0.3260     11.0763      0.0821      0.4788     -0.4788
           3     30.0000               MK-3-4               MK-3-5      7.4832      2.7686      4.7146      4.4448      1.6383      2.8065      0.1841     -0.2409      0.2409
           4     26.0000               MK-4-3               MK-4-4     13.4483      6.3709      7.0774      9.0758      3.4983      5.5775      0.2691      0.3398     -0.3398
           5     28.0000               MK-5-3               MK-5-4     15.6526     15.5121      0.1405     10.2819      9.8864      0.3955      0.4540      0.0908     -0.0908
