# Supplementary material for: Inclusive Composite Interval Mapping of QTL by Environment Interactions in Biparental Populations
Source: PLoS One. 2015 Jul 10;10(7):e0132414. doi: 10.1371/journal.pone.0132414 (PMC4498613; doi:10.1371/journal.pone.0132414)
Supplement: S8 File — (ZIP) [file pone.0132414.s008.zip › S8_File/run_00198.qic]

  Chromosome    Position           LeftMarker          RightMarker         LOD      LOD(A)   LOD(AbyE)         PVE      PVE(A)   PVE(AbyE)         Add     AbyE_01     AbyE_02
           2      4.0000               MK-2-1               MK-2-2     18.3105      0.1937     18.1168     13.1312      0.1537     12.9775     -0.0548      0.5037     -0.5037
           3     25.0000               MK-3-3               MK-3-4     14.6103      8.8495      5.7609     11.0124      5.6874      5.3250      0.3333     -0.3225      0.3225
           4     28.0000               MK-4-3               MK-4-4      8.9391      4.8004      4.1387      6.0760      2.9863      3.0897      0.2431      0.2473     -0.2473
           5     39.0000               MK-5-4               MK-5-5     16.0333     15.9791      0.0542     11.1352     11.1271      0.0081      0.4688      0.0127     -0.0127
