# Supplementary material for: Inclusive Composite Interval Mapping of QTL by Environment Interactions in Biparental Populations
Source: PLoS One. 2015 Jul 10;10(7):e0132414. doi: 10.1371/journal.pone.0132414 (PMC4498613; doi:10.1371/journal.pone.0132414)
Supplement: S8 File — (ZIP) [file pone.0132414.s008.zip › S8_File/run_00199.qic]

  Chromosome    Position           LeftMarker          RightMarker         LOD      LOD(A)   LOD(AbyE)         PVE      PVE(A)   PVE(AbyE)         Add     AbyE_01     AbyE_02
           1     18.0000               MK-1-2               MK-1-3     20.0828     20.0357      0.0471     14.6330     14.6093      0.0237      0.5316      0.0214     -0.0214
           2      1.0000               MK-2-1               MK-2-2     18.3779      0.3012     18.0768     12.7679      0.1518     12.6161     -0.0540      0.4922     -0.4922
           3     30.0000               MK-3-4               MK-3-5      8.6747      5.7925      2.8822      6.0916      3.7881      2.3034      0.2691     -0.2098      0.2098
           4     27.0000               MK-4-3               MK-4-4      5.8989      3.1118      2.7870      3.9338      1.9959      1.9379      0.1954      0.1925     -0.1925
           5     35.0000               MK-5-4               MK-5-5     13.4817     13.4721      0.0096      9.3398      9.3334      0.0064      0.4224      0.0111     -0.0111
