# Supplementary material for: Inclusive Composite Interval Mapping of QTL by Environment Interactions in Biparental Populations
Source: PLoS One. 2015 Jul 10;10(7):e0132414. doi: 10.1371/journal.pone.0132414 (PMC4498613; doi:10.1371/journal.pone.0132414)
Supplement: S8 File — (ZIP) [file pone.0132414.s008.zip › S8_File/run_00200.qic]

  Chromosome    Position           LeftMarker          RightMarker         LOD      LOD(A)   LOD(AbyE)         PVE      PVE(A)   PVE(AbyE)         Add     AbyE_01     AbyE_02
           1     17.0000               MK-1-2               MK-1-3     18.6914     18.5106      0.1808     11.2661     11.0377      0.2284      0.4969     -0.0715      0.0715
           2      1.0000               MK-2-1               MK-2-2     21.3319      0.0258     21.3060     13.2539      0.0122     13.2417      0.0165      0.5444     -0.5444
           3     37.0000               MK-3-4               MK-3-5     10.6949      6.0730      4.6219      6.5865      3.4275      3.1590      0.2768     -0.2657      0.2657
           4     27.0000               MK-4-3               MK-4-4     11.5586      6.8969      4.6617      6.7974      3.6679      3.1295      0.2863      0.2645     -0.2645
           5     32.0000               MK-5-4               MK-5-5     18.8246     18.8240      0.0006     11.5397     11.5375      0.0022      0.5194     -0.0072      0.0072
